# Supplementary material for: PM2.5 concentration prediction based on EEMD-ALSTM
Source: Sci Rep. 2024 Jun 2;14:12636. doi: 10.1038/s41598-024-63620-9 (PMC11144699; doi:10.1038/s41598-024-63620-9)
Supplement: Supplementary file 1 — Supplementary Information. [file 41598_2024_63620_MOESM1_ESM.zip]

Archive with 149 entries (147 files):
- Code/
- Code/.ipynb_checkpoints/
- Code/.ipynb_checkpoints/10_IMF_LSTM-checkpoint.ipynb
- Code/.ipynb_checkpoints/11_IMF_LSTM-checkpoint.ipynb
- Code/.ipynb_checkpoints/12_IMF_LSTM-checkpoint.ipynb
- Code/.ipynb_checkpoints/13_IMF_LSTM-checkpoint.ipynb
- Code/.ipynb_checkpoints/14_IMF_LSTM-checkpoint.ipynb
- Code/.ipynb_checkpoints/15_IMF_LSTM-checkpoint.ipynb
- Code/.ipynb_checkpoints/16_IMF_LSTM-checkpoint.ipynb
- Code/.ipynb_checkpoints/1_IMF_LSTM-checkpoint.ipynb
- Code/.ipynb_checkpoints/2_IMF_LSTM -checkpoint.ipynb
- Code/.ipynb_checkpoints/3_IMF_LSTM-checkpoint.ipynb
- Code/.ipynb_checkpoints/4_IMF_LSTM-checkpoint.ipynb
- Code/.ipynb_checkpoints/5_IMF_LSTM-checkpoint.ipynb
- Code/.ipynb_checkpoints/6_IMF_LSTM -checkpoint.ipynb
- Code/.ipynb_checkpoints/6_IMF_LSTM-checkpoint.ipynb
- Code/.ipynb_checkpoints/7_IMF_LSTM-checkpoint.ipynb
- Code/.ipynb_checkpoints/8_IMF_LSTM-checkpoint.ipynb
- Code/.ipynb_checkpoints/9_IMF_LSTM-checkpoint.ipynb
- Code/.ipynb_checkpoints/LSTM-checkpoint.ipynb
- Code/.ipynb_checkpoints/concat-checkpoint.ipynb
- Code/.ipynb_checkpoints/svr-checkpoint.ipynb
- Code/10_IMF_LSTM.ipynb
- Code/11_IMF_LSTM.ipynb
- Code/12_IMF_LSTM.ipynb
- Code/13_IMF_LSTM.ipynb
- Code/14_IMF_LSTM.ipynb
- Code/15_IMF_LSTM.ipynb
- Code/16_IMF_LSTM.ipynb
- Code/1_IMF_LSTM.ipynb
- Code/2_IMF_LSTM .ipynb
- Code/3_IMF_LSTM.ipynb
- Code/4_IMF_LSTM.ipynb
- Code/5_IMF_LSTM.ipynb
- Code/6_IMF_LSTM .ipynb
- Code/6_IMF_LSTM.ipynb
- Code/7_IMF_LSTM.ipynb
- Code/8_IMF_LSTM.ipynb
- Code/9_IMF_LSTM.ipynb
- Code/Decomposed table.xlsx
- Code/EEMD figure.ipynb
- Code/EMD_IMF_10_test.xlsx
- Code/EMD_IMF_10_train.xlsx
- Code/EMD_IMF_11_test.xlsx
- Code/EMD_IMF_11_train.xlsx
- Code/EMD_IMF_12_test.xlsx
- Code/EMD_IMF_12_train.xlsx
- Code/EMD_IMF_13_test.xlsx
- Code/EMD_IMF_13_train.xlsx
- Code/EMD_IMF_14_test.xlsx
- Code/EMD_IMF_14_train.xlsx
- Code/EMD_IMF_15_test.xlsx
- Code/EMD_IMF_15_train.xlsx
- Code/EMD_IMF_16_test.xlsx
- Code/EMD_IMF_16_train.xlsx
- Code/EMD_IMF_1_test.xlsx
- Code/EMD_IMF_1_train.xlsx
- Code/EMD_IMF_2_test.xlsx
- Code/EMD_IMF_2_train.xlsx
- Code/EMD_IMF_3_test.xlsx
- Code/EMD_IMF_3_train.xlsx
- Code/EMD_IMF_4_test.xlsx
- Code/EMD_IMF_4_train.xlsx
- Code/EMD_IMF_5_test.xlsx
- Code/EMD_IMF_5_train.xlsx
- Code/EMD_IMF_6_test.xlsx
- Code/EMD_IMF_6_train.xlsx
- Code/EMD_IMF_7_test.xlsx
- Code/EMD_IMF_7_train.xlsx
- Code/EMD_IMF_8_test.xlsx
- Code/EMD_IMF_8_train.xlsx
- Code/EMD_IMF_9_test.xlsx
- Code/EMD_IMF_9_train.xlsx
- Code/LSTM.ipynb
- Code/Y.xlsx
- Code/attEMD_IMF_10_test.xlsx
- Code/attEMD_IMF_10_train.xlsx
- Code/attEMD_IMF_11_test.xlsx
- Code/attEMD_IMF_11_train.xlsx
- Code/attEMD_IMF_12_test.xlsx
- Code/attEMD_IMF_12_train.xlsx
- Code/attEMD_IMF_13_test.xlsx
- Code/attEMD_IMF_13_train.xlsx
- Code/attEMD_IMF_14_test.xlsx
- Code/attEMD_IMF_14_train.xlsx
- Code/attEMD_IMF_15_test.xlsx
- Code/attEMD_IMF_15_train.xlsx
- Code/attEMD_IMF_16_test.xlsx
- Code/attEMD_IMF_16_train.xlsx
- Code/attEMD_IMF_1_test.xlsx
- Code/attEMD_IMF_1_train.xlsx
- Code/attEMD_IMF_2_test.xlsx
- Code/attEMD_IMF_2_train.xlsx
- Code/attEMD_IMF_3_test.xlsx
- Code/attEMD_IMF_3_train.xlsx
- Code/attEMD_IMF_4_test.xlsx
- Code/attEMD_IMF_4_train.xlsx
- Code/attEMD_IMF_5_test.xlsx
- Code/attEMD_IMF_5_train.xlsx
- Code/attEMD_IMF_6_test.xlsx
- Code/attEMD_IMF_6_train.xlsx
- Code/attEMD_IMF_7_test.xlsx
- Code/attEMD_IMF_7_train.xlsx
- Code/attEMD_IMF_8_test.xlsx
- Code/attEMD_IMF_8_train.xlsx
- Code/attEMD_IMF_9_test.xlsx
- Code/attEMD_IMF_9_train.xlsx
- Code/concat.ipynb
- Code/lstmatt_trpred.xlsx
- Code/lstmtrpred.xlsx
- Code/r1.xlsx
- Code/r10.xlsx
- Code/r11.xlsx
- Code/r12.xlsx
- Code/r13.xlsx
- Code/r14.xlsx
- Code/r15.xlsx
- Code/r16.xlsx
- Code/r2.xlsx
- Code/r3.xlsx
- Code/r4.xlsx
- Code/r5.xlsx
- Code/r6.xlsx
- Code/r7.xlsx
- Code/r8.xlsx
- Code/r9.xlsx
- Code/ra1.xlsx
- Code/ra10.xlsx
- Code/ra11.xlsx
- Code/ra12.xlsx
- Code/ra13.xlsx
- Code/ra14.xlsx
- Code/ra15.xlsx
- Code/ra16.xlsx
- Code/ra2.xlsx
- Code/ra3.xlsx
- Code/ra4.xlsx
- Code/ra5.xlsx
- Code/ra6.xlsx
- Code/ra7.xlsx
- Code/ra8.xlsx
- Code/ra9.xlsx
- Code/report.log
- Code/res12.xlsx
- Code/res24.xlsx
- Code/svr.ipynb
- Code/tepred.xlsx
- Code/trpred.xlsx
- Code/y_test3.xlsx
