# Supplementary material for: PM2.5 concentration prediction based on EEMD-ALSTM
Source: Sci Rep. 2024 Jun 2;14:12636. doi: 10.1038/s41598-024-63620-9 (PMC11144699; doi:10.1038/s41598-024-63620-9)
Supplement: Supplementary file 1 — Supplementary Information. [file 41598_2024_63620_MOESM1_ESM.zip › Code/Decomposed table.xlsx]

## Sheet: Sheet1
	merge_date	pm2.5	imf1	imf2	imf3	imf4	imf5	imf6	imf7	imf8	imf9	imf10	imf11	imf12	imf13	imf14	imf15	imf16
0	2010-01-02	129	-11.7898	-7.93436	5.03216	6.06099	-5.48531	8.62599	42.5747	17.4471	-8.80039	-11.8468	0.331677	0.596622	-8.09186	26.3826	100.608	103.341
1	2010-01-02 01:00:00	148	1.4892	-5.05096	8.8692	5.71579	-5.89954	9.45564	42.9632	17.6053	-8.9228	-11.9363	0.333235	0.596409	-8.09265	26.3825	100.608	103.341
2	2010-01-02 02:00:00	159	-0.68552	7.51999	11.2988	2.90546	-6.24689	10.2475	43.2587	17.7346	-9.04601	-12.0252	0.334874	0.596196	-8.09344	26.3825	100.608	103.341
3	2010-01-02 03:00:00	181	12.6287	13.1077	9.64399	-1.62782	-6.47519	10.9922	43.4579	17.8348	-9.16999	-12.1134	0.336594	0.595983	-8.09424	26.3825	100.608	103.341
4	2010-01-02 04:00:00	138	-2.73943	3.76932	3.61985	-6.76662	-6.4862	11.677	43.558	17.9055	-9.29475	-12.2009	0.338396	0.595769	-8.09503	26.3824	100.608	103.341
5	2010-01-02 05:00:00	109	-2.38066	-8.44096	-3.55658	-11.6683	-6.17012	12.2896	43.5571	17.9465	-9.42028	-12.2878	0.340279	0.595556	-8.09583	26.3824	100.608	103.341
6	2010-01-02 06:00:00	105	-3.64739	-9.59968	-8.07875	-15.6343	-5.43333	12.8186	43.4533	17.9578	-9.54654	-12.374	0.342246	0.595343	-8.09662	26.3824	100.608	103.341
7	2010-01-02 07:00:00	124	0.581467	0.593039	-8.02962	-18.0452	-4.20537	13.2524	43.2464	17.9396	-9.67351	-12.4594	0.344295	0.59513	-8.09742	26.3824	100.608	103.341
8	2010-01-02 08:00:00	120	-1.4663	7.73614	-4.51031	-18.5565	-2.4667	13.5796	42.9368	17.8924	-9.80118	-12.5442	0.346427	0.594916	-8.09821	26.3823	100.608	103.341
9	2010-01-02 09:00:00	132	6.42292	1.90647	0.236735	-17.1185	-0.292034	13.7915	42.5254	17.8167	-9.9295	-12.6283	0.348643	0.594703	-8.099	26.3823	100.608	103.342
10	2010-01-02 10:00:00	140	1.85621	-5.84982	4.29704	-13.9722	2.1788	13.8825	42.0141	17.7132	-10.0585	-12.7117	0.350942	0.59449	-8.0998	26.3823	100.608	103.342
11	2010-01-02 11:00:00	152	5.25079	-3.52512	5.42603	-9.54425	4.79503	13.85	41.405	17.5825	-10.188	-12.7944	0.353326	0.594277	-8.10059	26.3822	100.608	103.342
12	2010-01-02 12:00:00	148	-9.0565	5.03617	3.48217	-4.38293	7.4109	13.6928	40.7006	17.4254	-10.3182	-12.8763	0.355795	0.594063	-8.10139	26.3822	100.608	103.342
13	2010-01-02 13:00:00	164	6.74212	4.76614	0.119863	1.03194	9.86277	13.4097	39.9039	17.2429	-10.449	-12.9575	0.358348	0.59385	-8.10218	26.3822	100.608	103.342
14	2010-01-02 14:00:00	158	-1.27104	-0.284797	-3.09212	6.24296	11.9571	13.0005	39.0179	17.036	-10.5804	-13.038	0.360987	0.593637	-8.10298	26.3822	100.608	103.342
15	2010-01-02 15:00:00	154	3.35053	-2.69059	-5.26412	10.9466	13.503	12.466	38.0464	16.8056	-10.7123	-13.1177	0.363711	0.593424	-8.10377	26.3821	100.608	103.342
16	2010-01-02 16:00:00	159	-6.67927	-1.02933	-6.37468	14.92	14.3177	11.809	36.9936	16.5526	-10.8448	-13.1967	0.366521	0.593211	-8.10456	26.3821	100.608	103.342
17	2010-01-02 17:00:00	164	4.18486	0.930135	-5.76643	17.9028	14.2582	11.0339	35.8642	16.2781	-10.9778	-13.2749	0.369416	0.592997	-8.10536	26.3821	100.608	103.342
18	2010-01-02 18:00:00	170	10.6395	0.213272	-2.81893	19.5149	13.2642	10.1478	34.6628	15.9831	-11.1113	-13.3524	0.372398	0.592784	-8.10615	26.3821	100.608	103.342
19	2010-01-02 19:00:00	149	-7.46613	-4.44898	2.78378	19.3255	11.3781	9.16371	33.3938	15.6685	-11.2453	-13.4291	0.375465	0.592571	-8.10695	26.382	100.608	103.342
20	2010-01-02 20:00:00	154	-3.87043	-4.36001	9.70055	17.0318	8.70006	8.10315	32.0623	15.3353	-11.3798	-13.505	0.378619	0.592358	-8.10774	26.382	100.608	103.342
21	2010-01-02 21:00:00	164	5.41788	3.43531	14.0331	12.5824	5.38343	6.99274	30.6731	14.9844	-11.5148	-13.5801	0.38186	0.592144	-8.10854	26.382	100.608	103.342
22	2010-01-02 22:00:00	156	2.49926	12.0291	12.58	6.22893	1.63532	5.85916	29.2315	14.617	-11.6502	-13.6544	0.385186	0.591931	-8.10933	26.382	100.608	103.342
23	2010-01-02 23:00:00	126	-1.57992	8.45783	5.1761	-1.26728	-2.29206	4.7276	27.7429	14.2339	-11.7861	-13.728	0.388599	0.591718	-8.11013	26.3819	100.608	103.342
24	2010-01-03	90	-6.60041	-2.73512	-4.84809	-8.72418	-6.13351	3.62147	26.2124	13.8362	-11.9225	-13.8007	0.392097	0.591505	-8.11092	26.3819	100.608	103.342
25	2010-01-03 01:00:00	63	0.166255	-9.25423	-12.6676	-14.9332	-9.61321	2.56258	24.645	13.4248	-12.0592	-13.8726	0.395681	0.591292	-8.11171	26.3819	100.608	103.342
26	2010-01-03 02:00:00	65	4.69577	-10.9303	-14.7678	-18.8011	-12.4538	1.57249	23.0455	13.0007	-12.1963	-13.9437	0.39935	0.591079	-8.11251	26.3819	100.608	103.342
27	2010-01-03 03:00:00	55	3.1475	-8.28706	-10.717	-19.7497	-14.3987	0.672266	21.4185	12.565	-12.3339	-14.0139	0.403104	0.590865	-8.1133	26.3818	100.608	103.342
28	2010-01-03 04:00:00	65	-5.15173	0.0555077	-2.98195	-18.084	-15.3029	-0.119515	19.7686	12.1185	-12.4717	-14.0834	0.406942	0.590652	-8.1141	26.3818	100.608	103.342
29	2010-01-03 05:00:00	83	0.537385	11.0256	4.06327	-14.5038	-15.1347	-0.79094	18.1006	11.6624	-12.61	-14.1519	0.410863	0.590439	-8.11489	26.3818	100.608	103.342
30	2010-01-03 06:00:00	91	3.86684	11.8968	7.22139	-9.62116	-13.9986	-1.34166	16.419	11.1976	-12.7486	-14.2197	0.414869	0.590226	-8.11569	26.3818	100.608	103.342
31	2010-01-03 07:00:00	86	-7.28616	-0.283264	5.95278	-4.08814	-12.0638	-1.78026	14.7283	10.725	-12.8874	-14.2865	0.418957	0.590012	-8.11648	26.3818	100.608	103.342
32	2010-01-03 08:00:00	82	2.06616	-7.56373	1.98661	1.34363	-9.51826	-2.11958	13.0327	10.2457	-13.0266	-14.3525	0.423128	0.589799	-8.11728	26.3817	100.608	103.342
33	2010-01-03 09:00:00	86	9.50997	-7.33137	-1.35083	5.9076	-6.556	-2.37384	11.3365	9.76072	-13.1661	-14.4176	0.427381	0.589586	-8.11807	26.3817	100.608	103.342
34	2010-01-03 10:00:00	78	-8.39563	-1.82093	-1.94582	9.04044	-3.37416	-2.55813	9.64355	9.27101	-13.3058	-14.4819	0.431716	0.589373	-8.11887	26.3817	100.608	103.342
35	2010-01-03 11:00:00	98	4.86248	1.84	0.498497	10.4634	-0.182201	-2.68827	7.95797	8.77758	-13.4457	-14.5452	0.436132	0.589159	-8.11966	26.3817	100.608	103.342
36	2010-01-03 12:00:00	107	7.2156	2.3641	4.14806	10.3221	2.83438	-2.77919	6.28349	8.28142	-13.5858	-14.6077	0.440629	0.588946	-8.12046	26.3816	100.608	103.342
37	2010-01-03 13:00:00	90	-5.99708	0.872986	6.53922	8.9372	5.51855	-2.84589	4.62342	7.78348	-13.7261	-14.6692	0.445206	0.588732	-8.12125	26.3816	100.608	103.342
38	2010-01-03 14:00:00	96	-2.1575	-0.499705	6.46545	6.77624	7.74147	-2.90401	2.98084	7.28473	-13.8666	-14.7298	0.449864	0.588519	-8.12205	26.3816	100.608	103.342
39	2010-01-03 15:00:00	95	2.88516	1.0996	3.19661	4.36239	9.43012	-2.9704	1.35866	6.78612	-14.0072	-14.7895	0.454601	0.588305	-8.12284	26.3816	100.608	103.342
40	2010-01-03 16:00:00	86	7.94042	0.0444105	-2.61696	2.16138	10.5503	-3.06299	-0.240235	6.2886	-14.1479	-14.8483	0.459417	0.588092	-8.12364	26.3816	100.608	103.342
41	2010-01-03 17:00:00	70	-3.82031	-3.02112	-8.0622	0.728752	11.083	-3.19756	-1.81272	5.79311	-14.2888	-14.9061	0.464311	0.587878	-8.12443	26.3815	100.608	103.342
42	2010-01-03 18:00:00	61	-0.947208	-4.79019	-10.9392	0.393607	11.0348	-3.38599	-3.35562	5.30062	-14.4297	-14.963	0.469284	0.587664	-8.12523	26.3815	100.608	103.342
43	2010-01-03 19:00:00	53	-1.47166	-4.63924	-9.77338	0.98245	10.4395	-3.6368	-4.86579	4.81209	-14.5706	-15.019	0.474334	0.58745	-8.12602	26.3815	100.608	103.342
44	2010-01-03 20:00:00	71	-4.07536	-1.23878	-4.53349	2.19723	9.34863	-3.95488	-6.34025	4.32847	-14.7116	-15.074	0.47946	0.587236	-8.12682	26.3815	100.608	103.342
45	2010-01-03 21:00:00	72	4.20401	2.2673	2.65617	3.48588	7.83527	-4.33972	-7.77609	3.85072	-14.8526	-15.128	0.484662	0.587022	-8.12761	26.3814	100.608	103.342
46	2010-01-03 22:00:00	76	-4.00821	3.63559	8.57712	4.14312	5.99573	-4.78869	-9.17041	3.37979	-14.9936	-15.1811	0.48994	0.586808	-8.12841	26.3814	100.608	103.342
47	2010-01-03 23:00:00	73	-1.10318	4.70327	11.059	3.59297	3.94397	-5.29729	-10.5204	2.9166	-15.1346	-15.2332	0.495291	0.586594	-8.1292	26.3814	100.608	103.342
48	2010-01-04	79	3.8865	6.42059	9.01668	1.72699	1.79979	-5.85568	-11.8239	2.46209	-15.2755	-15.2843	0.500717	0.586379	-8.13	26.3814	100.608	103.342
49	2010-01-04 01:00:00	58	5.21496	1.99511	3.75487	-1.12814	-0.322544	-6.45097	-13.0786	2.0172	-15.4163	-15.3344	0.506216	0.586165	-8.1308	26.3814	100.609	103.342
50	2010-01-04 02:00:00	25	-9.61117	-7.51391	-2.46691	-4.33319	-2.31749	-7.06813	-14.2829	1.5829	-15.557	-15.3835	0.511787	0.58595	-8.13159	26.3814	100.609	103.342
51	2010-01-04 03:00:00	26	5.14088	-8.18535	-6.49441	-7.18407	-4.09711	-7.69035	-15.435	1.16015	-15.6975	-15.4315	0.517429	0.585736	-8.13239	26.3813	100.609	103.342
52	2010-01-04 04:00:00	28	0.496652	-0.818839	-6.79103	-9.06347	-5.59217	-8.29957	-16.5337	0.749907	-15.8379	-15.4786	0.523143	0.585521	-8.13318	26.3813	100.609	103.342
53	2010-01-04 05:00:00	26	1.37905	4.93778	-4.50001	-9.60574	-6.74856	-8.87871	-17.5776	0.353174	-15.9781	-15.5247	0.528927	0.585306	-8.13398	26.3813	100.609	103.342
54	2010-01-04 06:00:00	20	-6.12055	5.36561	-1.61803	-8.67756	-7.52788	-9.41093	-18.5659	-0.0290687	-16.1181	-15.5697	0.534781	0.585091	-8.13477	26.3813	100.609	103.342
55	2010-01-04 07:00:00	29	3.5796	0.290903	0.51334	-6.31696	-7.90839	-9.88097	-19.4979	-0.395888	-16.2578	-15.6136	0.540704	0.584876	-8.13557	26.3813	100.609	103.342
56	2010-01-04 08:00:00	26	-0.362263	-1.30632	1.82918	-3.12767	-7.89182	-10.277	-20.3738	-0.746398	-16.3973	-15.6565	0.546695	0.584661	-8.13636	26.3812	100.609	103.342
57	2010-01-04 09:00:00	27	4.23982	-3.40068	2.38774	0.140009	-7.49434	-10.5895	-21.1945	-1.07972	-16.5365	-15.6984	0.552754	0.584446	-8.13716	26.3812	100.609	103.342
58	2010-01-04 10:00:00	27	-0.683872	-3.8424	2.03377	2.88826	-6.74319	-10.8109	-21.9609	-1.39497	-16.6754	-15.7391	0.55888	0.584231	-8.13796	26.3812	100.609	103.342
59	2010-01-04 11:00:00	25	-4.22808	0.223671	1.26257	4.73393	-5.68372	-10.934	-22.6744	-1.69128	-16.814	-15.7788	0.565072	0.584016	-8.13875	26.3812	100.609	103.342
60	2010-01-04 12:00:00	29	3.9206	4.58127	-0.0773918	5.55887	-4.38044	-10.9528	-23.3364	-1.96777	-16.9523	-15.8173	0.571329	0.583801	-8.13955	26.3812	100.609	103.342
61	2010-01-04 13:00:00	32	6.38314	2.20974	-1.91893	5.4383	-2.91093	-10.8648	-23.9483	-2.22362	-17.0902	-15.8548	0.577651	0.583585	-8.14034	26.3811	100.609	103.342
62	2010-01-04 14:00:00	28	-4.91787	-3.30726	-2.62541	4.61437	-1.35617	-10.6696	-24.5117	-2.458	-17.2277	-15.8911	0.584037	0.58337	-8.14114	26.3811	100.609	103.342
63	2010-01-04 15:00:00	29	3.83323	-2.17171	-1.79342	3.40576	0.204316	-10.3701	-25.0278	-2.67012	-17.3648	-15.9263	0.590486	0.583154	-8.14194	26.3811	100.609	103.342
64	2010-01-04 16:00:00	30	0.073318	0.416973	-0.436903	2.07406	1.69251	-9.9719	-25.498	-2.85921	-17.5014	-15.9603	0.596998	0.582939	-8.14273	26.3811	100.609	103.342
65	2010-01-04 17:00:00	30	-1.8415	0.955325	0.995625	0.86042	3.03578	-9.4816	-25.9241	-3.0245	-17.6375	-15.9931	0.603571	0.582724	-8.14353	26.3811	100.609	103.342
66	2010-01-04 18:00:00	28	-1.20052	0.943665	2.32802	-0.0414645	4.16228	-8.90321	-26.3079	-3.1652	-17.7731	-16.0248	0.610205	0.582508	-8.14432	26.3811	100.609	103.342
67	2010-01-04 19:00:00	26	-0.80616	0.896612	2.60705	-0.539425	4.98612	-8.23983	-26.6513	-3.28055	-17.9082	-16.0552	0.6169	0.582293	-8.14512	26.381	100.609	103.342
68	2010-01-04 20:00:00	31	-0.652518	1.65391	1.04584	-0.576818	5.4368	-7.49383	-26.9564	-3.36979	-18.0427	-16.0844	0.623654	0.582077	-8.14592	26.381	100.609	103.342
69	2010-01-04 21:00:00	33	2.17092	-1.68819	-1.15663	-0.253317	5.45828	-6.66909	-27.2253	-3.43218	-18.1766	-16.1124	0.630467	0.581862	-8.14671	26.381	100.609	103.342
70	2010-01-04 22:00:00	29	-5.88525	-4.27728	-2.02949	0.321527	5.01757	-5.77163	-27.4605	-3.46698	-18.3098	-16.1392	0.637338	0.581646	-8.14751	26.381	100.609	103.342
71	2010-01-04 23:00:00	31	1.44636	-1.72659	-1.22193	1.04021	4.11924	-4.8099	-27.6645	-3.47351	-18.4424	-16.1647	0.644266	0.581431	-8.14831	26.381	100.609	103.342
72	2010-01-05	30	-0.585011	3.98381	0.398064	1.81006	2.8272	-3.79386	-27.8399	-3.45106	-18.5742	-16.1889	0.65125	0.581216	-8.1491	26.381	100.609	103.342
73	2010-01-05 01:00:00	34	-1.00076	5.99315	1.68874	2.43855	1.2513	-2.734	-27.9895	-3.39895	-18.7053	-16.2118	0.65829	0.581001	-8.1499	26.381	100.609	103.343
74	2010-01-05 02:00:00	27	-0.367264	0.901036	1.6895	2.72988	-0.482163	-1.64101	-28.1157	-3.31651	-18.8356	-16.2334	0.665385	0.580786	-8.15069	26.3809	100.609	103.343
75	2010-01-05 03:00:00	25	-1.72057	-4.503	0.685257	2.59193	-2.23744	-0.526161	-28.2213	-3.20312	-18.9651	-16.2537	0.672534	0.580571	-8.15149	26.3809	100.609	103.343
76	2010-01-05 04:00:00	28	1.88072	-2.97645	-0.0820763	1.95982	-3.87248	0.598566	-28.3086	-3.05819	-19.0937	-16.2727	0.679736	0.580356	-8.15229	26.3809	100.609	103.343
77	2010-01-05 05:00:00	28	4.01254	1.51495	-0.23763	0.901999	-5.25042	1.72154	-28.3805	-2.88114	-19.2213	-16.2903	0.68699	0.580142	-8.15308	26.3809	100.609	103.343
78	2010-01-05 06:00:00	27	-6.30181	2.30481	-0.0107563	-0.423304	-6.24084	2.83157	-28.4394	-2.67148	-19.348	-16.3065	0.694296	0.579927	-8.15388	26.3809	100.609	103.343
79	2010-01-05 07:00:00	27	1.39185	-0.0140385	-0.175506	-1.8558	-6.736	3.91627	-28.4878	-2.42877	-19.4736	-16.3214	0.701653	0.579713	-8.15468	26.3809	100.609	103.343
80	2010-01-05 08:00:00	27	-1.26035	-2.9649	-0.345249	-3.32394	-6.68309	4.9628	-28.5278	-2.15261	-19.5982	-16.3349	0.709059	0.5795	-8.15547	26.3809	100.609	103.343
81	2010-01-05 09:00:00	29	-0.597299	-3.08003	-0.017597	-4.80899	-6.06733	5.95626	-28.5612	-1.84269	-19.7217	-16.3469	0.716515	0.579286	-8.15627	26.3808	100.609	103.343
82	2010-01-05 10:00:00	36	6.22829	0.699978	-0.0514532	-6.19757	-4.90345	6.88249	-28.5894	-1.49876	-19.844	-16.3576	0.724019	0.579073	-8.15707	26.3808	100.609	103.343
83	2010-01-05 11:00:00	30	-0.279897	1.29431	-0.79112	-7.26781	-3.24346	7.73121	-28.614	-1.12063	-19.965	-16.3667	0.731571	0.57886	-8.15786	26.3808	100.609	103.343
84	2010-01-05 12:00:00	27	0.107476	3.06751	-1.86244	-7.73808	-1.16894	8.49623	-28.636	-0.708109	-20.0849	-16.3745	0.73917	0.578648	-8.15866	26.3808	100.609	103.343
85	2010-01-05 13:00:00	39	1.11021	3.57182	-2.29431	-7.35557	1.20835	9.17472	-28.6565	-0.261054	-20.2034	-16.3807	0.746815	0.578436	-8.15946	26.3808	100.609	103.343
86	2010-01-05 14:00:00	41	2.08267	-2.44624	-1.83693	-5.91828	3.76219	9.76635	-28.6763	0.220655	-20.3206	-16.3855	0.754506	0.578224	-8.16026	26.3808	100.609	103.343
87	2010-01-05 15:00:00	33	-4.27589	-4.40127	-1.989	-3.42896	6.3604	10.2715	-28.6961	0.737084	-20.4364	-16.3887	0.762241	0.578013	-8.16105	26.3808	100.609	103.343
88	2010-01-05 16:00:00	50	-1.16071	1.33802	-3.15586	-0.0753164	8.84648	10.6916	-28.7168	1.28824	-20.5508	-16.3904	0.77002	0.577803	-8.16185	26.3808	100.609	103.343
89	2010-01-05 17:00:00	56	-3.90516	0.0878557	-3.80589	3.83352	11.0339	11.0302	-28.7394	1.87416	-20.6638	-16.3906	0.777843	0.577593	-8.16265	26.3807	100.609	103.343
90	2010-01-05 18:00:00	59	5.5775	-4.83969	-2.01009	7.8447	12.7461	11.292	-28.7649	2.49481	-20.7755	-16.3892	0.785707	0.577383	-8.16344	26.3807	100.609	103.343
91	2010-01-05 19:00:00	60	-6.24445	-6.12204	2.66425	11.2952	13.8121	11.4816	-28.7946	3.15004	-20.8857	-16.3863	0.793614	0.577175	-8.16424	26.3807	100.609	103.343
92	2010-01-05 20:00:00	84	-2.3493	3.91476	6.87016	13.5156	14.1032	11.6017	-28.8287	3.83959	-20.9946	-16.3818	0.801561	0.576966	-8.16504	26.3807	100.609	103.343
93	2010-01-05 21:00:00	106	16.5742	11.7018	6.93679	14.1206	13.5545	11.6541	-28.8669	4.56303	-21.1022	-16.3756	0.809549	0.576759	-8.16584	26.3807	100.609	103.343
94	2010-01-05 22:00:00	66	-10.6316	1.07186	3.33961	13.0093	12.1789	11.6414	-28.9079	5.31979	-21.2085	-16.3679	0.817575	0.576552	-8.16663	26.3807	100.609	103.343
95	2010-01-05 23:00:00	50	-3.79308	-7.49763	-0.703534	10.2146	10.0612	11.5678	-28.9499	6.1092	-21.3135	-16.3586	0.825641	0.576346	-8.16743	26.3807	100.609	103.343
96	2010-01-06	56	-5.09934	-1.48751	-2.22927	6.04452	7.32526	11.4348	-28.9907	6.9304	-21.4173	-16.3476	0.833744	0.576141	-8.16823	26.3807	100.609	103.343
97	2010-01-06 01:00:00	77	17.685	4.80563	-0.595464	1.12545	4.13432	11.2417	-29.0287	7.78242	-21.5199	-16.3349	0.841885	0.575937	-8.16903	26.3806	100.609	103.343
98	2010-01-06 02:00:00	50	-6.03068	2.11128	2.04408	-3.81289	0.674644	10.9875	-29.062	8.66414	-21.6213	-16.3206	0.850062	0.575733	-8.16982	26.3806	100.609	103.343
99	2010-01-06 03:00:00	44	2.01906	-0.90783	2.91623	-8.08744	-2.84635	10.6704	-29.0883	9.5744	-21.7217	-16.3046	0.858275	0.575531	-8.17062	26.3806	100.609	103.343
100	2010-01-06 04:00:00	27	-7.09443	0.935276	1.01638	-11.3762	-6.22275	10.2893	-29.1048	10.5119	-21.821	-16.2869	0.866523	0.575329	-8.17142	26.3806	100.609	103.343
101	2010-01-06 05:00:00	28	7.55092	0.985207	-2.26208	-13.564	-9.25838	9.84489	-29.1084	11.4754	-21.9193	-16.2675	0.874805	0.575128	-8.17222	26.3806	100.609	103.343
102	2010-01-06 06:00:00	21	-3.61426	-2.6156	-4.20829	-14.7686	-11.7621	9.33923	-29.0957	12.4634	-22.0167	-16.2464	0.88312	0.574929	-8.17302	26.3806	100.609	103.343
103	2010-01-06 07:00:00	25	0.559452	-2.7457	-3.0166	-15.1774	-13.5742	8.77614	-29.0631	13.4746	-22.1131	-16.2235	0.891468	0.57473	-8.17381	26.3806	100.61	103.343
104	2010-01-06 08:00:00	20	2.84412	0.422796	0.0212099	-15.0576	-14.5975	8.16062	-29.0062	14.5073	-22.2086	-16.1989	0.899848	0.574533	-8.17461	26.3806	100.61	103.343
105	2010-01-06 09:00:00	29	-4.43752	2.56563	2.76045	-14.6817	-14.7857	7.49834	-28.9205	15.56	-22.3033	-16.1726	0.908259	0.574337	-8.17541	26.3806	100.61	103.343
106	2010-01-06 10:00:00	34	3.47075	3.67782	3.99572	-14.1189	-14.1454	6.79314	-28.801	16.6312	-22.3972	-16.1444	0.916701	0.574142	-8.17621	26.3806	100.61	103.343
107	2010-01-06 11:00:00	42	-3.44953	0.603083	3.78977	-13.1781	-12.7148	6.04325	-28.6427	17.7193	-22.4903	-16.1145	0.925172	0.573948	-8.17701	26.3806	100.61	103.343
108	2010-01-06 12:00:00	28	1.79932	-1.71769	2.45903	-11.6425	-10.5522	5.24427	-28.441	18.8225	-22.5828	-16.0828	0.933671	0.573755	-8.17781	26.3805	100.61	103.343
109	2010-01-06 13:00:00	36	-5.33002	-1.10149	0.345066	-9.37992	-7.72179	4.38923	-28.1912	19.9394	-22.6745	-16.0492	0.942199	0.573564	-8.1786	26.3805	100.61	103.343
110	2010-01-06 14:00:00	48	9.63088	0.847963	-2.62045	-6.27238	-4.33028	3.47124	-27.8891	21.0681	-22.7657	-16.0138	0.950754	0.573374	-8.1794	26.3805	100.61	103.343
111	2010-01-06 15:00:00	49	1.11595	-1.79919	-4.82916	-2.16725	-0.564863	2.48371	-27.5303	22.2072	-22.8562	-15.9766	0.959336	0.573186	-8.1802	26.3805	100.61	103.343
112	2010-01-06 16:00:00	52	0.385715	-2.55059	-5.55322	3.01261	3.35429	1.42109	-27.1105	23.3548	-22.9462	-15.9375	0.967943	0.572999	-8.181	26.3805	100.61	103.343
113	2010-01-06 17:00:00	56	-12.7126	0.81068	-4.90489	9.14855	7.19071	0.278843	-26.6254	24.5094	-23.0357	-15.8966	0.976574	0.572813	-8.1818	26.3805	100.61	103.343
114	2010-01-06 18:00:00	96	25.7591	0.822788	-3.34619	15.8368	10.7121	-0.947312	-26.0712	25.6693	-23.1247	-15.8537	0.985229	0.572629	-8.1826	26.3805	100.61	103.343
115	2010-01-06 19:00:00	75	-20.0205	0.0759505	-1.68193	22.4714	13.6858	-2.26162	-25.4439	26.8329	-23.2132	-15.809	0.993907	0.572447	-8.18339	26.3805	100.61	103.343
116	2010-01-06 20:00:00	105	-6.94406	1.52685	0.530352	28.2664	15.8941	-3.66872	-24.7403	27.9984	-23.3013	-15.7624	1.00261	0.572266	-8.18419	26.3805	100.61	103.343
117	2010-01-06 21:00:00	132	20.9076	0.665054	4.15574	32.2736	17.1476	-5.1724	-23.9576	29.1643	-23.389	-15.7139	1.01133	0.572087	-8.18499	26.3805	100.61	103.343
118	2010-01-06 22:00:00	93	-25.1966	-4.74554	9.32668	33.5829	17.3124	-6.77198	-23.094	30.3289	-23.4763	-15.6634	1.02007	0.57191	-8.18579	26.3805	100.61	103.343
119	2010-01-06 23:00:00	131	5.71063	-2.09386	13.0924	31.6839	16.3457	-8.46032	-22.149	31.4907	-23.5632	-15.611	1.02883	0.571734	-8.18659	26.3805	100.61	103.343
120	2010-01-07	127	-2.70642	12.5058	12.1615	26.4733	14.3012	-10.2187	-21.1229	32.648	-23.6498	-15.5566	1.03761	0.571561	-8.18739	26.3805	100.61	103.343
121	2010-01-07 01:00:00	130	23.5196	13.1563	5.22224	18.5614	11.3049	-12.0193	-20.0165	33.7992	-23.7361	-15.5003	1.0464	0.571389	-8.18819	26.3805	100.61	103.343
122	2010-01-07 02:00:00	43	-17.495	-5.70405	-5.84027	9.10867	7.53164	-13.8309	-18.8311	34.9428	-23.8221	-15.442	1.05522	0.571219	-8.18899	26.3804	100.61	103.343
123	2010-01-07 03:00:00	37	-2.87044	-12.8771	-14.8999	-0.630724	3.18745	-15.6211	-17.5679	36.0771	-23.9078	-15.3817	1.06404	0.571051	-8.18979	26.3804	100.61	103.343
124	2010-01-07 04:00:00	30	5.90483	-5.39664	-17.8901	-9.50649	-1.49914	-17.3566	-16.2288	37.2007	-23.9933	-15.3194	1.07289	0.570885	-8.19058	26.3804	100.61	103.343
125	2010-01-07 05:00:00	28	0.152295	2.17679	-14.8952	-16.5784	-6.28714	-19.0028	-14.8156	38.3118	-24.0787	-15.2552	1.08174	0.570721	-8.19138	26.3804	100.61	103.343
126	2010-01-07 06:00:00	24	-0.294217	2.99299	-8.16224	-21.3393	-10.9201	-20.5241	-13.3301	39.4089	-24.1638	-15.1889	1.09061	0.570559	-8.19218	26.3804	100.61	103.343
127	2010-01-07 07:00:00	23	-0.178394	-0.169234	-0.902586	-23.7178	-15.12	-21.8847	-11.7745	40.4904	-24.2489	-15.1206	1.09949	0.570399	-8.19298	26.3804	100.61	103.343
128	2010-01-07 08:00:00	24	7.19088	-2.11842	5.68457	-24.1145	-18.6018	-23.049	-10.1511	41.5544	-24.3339	-15.0502	1.10839	0.570242	-8.19378	26.3804	100.61	103.343
129	2010-01-07 09:00:00	27	-10.0725	-0.48671	11.0131	-23.2282	-21.1132	-23.9825	-8.46198	42.5993	-24.4188	-14.9778	1.11729	0.570086	-8.19458	26.3804	100.61	103.343
130	2010-01-07 10:00:00	40	8.42188	1.2908	13.9343	-21.9391	-22.4699	-24.6548	-6.7097	43.6233	-24.5037	-14.9034	1.1262	0.569933	-8.19538	26.3804	100.61	103.343
131	2010-01-07 11:00:00	42	-1.95928	-0.306722	14.0597	-21.0679	-22.536	-25.0442	-4.89685	44.6247	-24.5887	-14.8269	1.13512	0.569783	-8.19618	26.3804	100.61	103.343
132	2010-01-07 12:00:00	42	-4.18217	-0.559594	12.8277	-21.2571	-21.2437	-25.1371	-3.02668	45.6018	-24.6737	-14.7484	1.14404	0.569634	-8.19698	26.3804	100.61	103.343
133	2010-01-07 13:00:00	55	5.28397	3.4751	11.31	-22.4602	-18.6733	-24.9302	-1.10338	46.5527	-24.7588	-14.6678	1.15297	0.569488	-8.19778	26.3804	100.61	103.343
134	2010-01-07 14:00:00	52	-2.37478	2.5299	8.22124	-23.968	-15.0822	-24.4266	0.867938	47.4757	-24.844	-14.5851	1.16191	0.569345	-8.19858	26.3804	100.61	103.343
135	2010-01-07 15:00:00	51	-3.89007	0.480164	0.872285	-24.633	-10.8032	-23.6327	2.88132	48.3691	-24.9295	-14.5004	1.17085	0.569204	-8.19938	26.3804	100.61	103.343
136	2010-01-07 16:00:00	57	7.04351	1.4026	-11.2194	-23.2052	-6.18373	-22.5565	4.92987	49.2311	-25.0151	-14.4135	1.17979	0.569065	-8.20018	26.3804	100.61	103.344
137	2010-01-07 17:00:00	50	-2.8053	1.17615	-24.1635	-18.6934	-1.55864	-21.2091	7.00597	50.06	-25.101	-14.3246	1.18873	0.568929	-8.20098	26.3804	100.61	103.344
138	2010-01-07 18:00:00	54	5.16934	-5.16054	-30.8241	-10.7053	2.77015	-19.6031	9.10165	50.8539	-25.1872	-14.2336	1.19767	0.568796	-8.20178	26.3804	100.61	103.344
139	2010-01-07 19:00:00	67	-7.46034	-9.72142	-28.1714	0.414845	6.54894	-17.7518	11.2084	51.6111	-25.2738	-14.1405	1.20661	0.568665	-8.20258	26.3804	100.61	103.344
140	2010-01-07 20:00:00	106	-7.99093	-1.80668	-17.757	13.5382	9.57198	-15.6683	13.317	52.3298	-25.3607	-14.0454	1.21555	0.568537	-8.20338	26.3804	100.61	103.344
141	2010-01-07 21:00:00	159	5.84411	8.38738	-4.67207	27.0215	11.6627	-13.365	15.4174	53.0082	-25.448	-13.9481	1.22449	0.568412	-8.20418	26.3804	100.61	103.344
142	2010-01-07 22:00:00	198	10.4383	7.71446	7.80805	38.7974	12.6594	-10.8578	17.4995	53.6446	-25.5358	-13.8488	1.23342	0.56829	-8.20498	26.3804	100.61	103.344
143	2010-01-07 23:00:00	190	0.795351	-4.35594	19.6851	46.6514	12.4141	-8.16842	19.553	54.2372	-25.6241	-13.7474	1.24234	0.56817	-8.20578	26.3804	100.61	103.344
144	2010-01-08	210	11.2304	-13.9557	30.9641	48.6356	10.8278	-5.32423	21.5678	54.7842	-25.7129	-13.644	1.25126	0.568054	-8.20658	26.3804	100.61	103.344
145	2010-01-08 01:00:00	195	-36.5935	-0.459623	38.6065	43.5192	7.97116	-2.35767	23.5336	55.2839	-25.8024	-13.5384	1.26017	0.56794	-8.20738	26.3804	100.61	103.344
146	2010-01-08 02:00:00	275	45.3447	20.7646	36.3246	31.5571	4.15607	0.694421	25.4397	55.7345	-25.8925	-13.4309	1.26907	0.56783	-8.20818	26.3804	100.61	103.344
147	2010-01-08 03:00:00	164	-20.2394	8.06415	19.9336	14.6441	-0.219141	3.79166	27.2752	56.1341	-25.9833	-13.3212	1.27797	0.567722	-8.20898	26.3804	100.61	103.344
148	2010-01-08 04:00:00	110	-17.427	-11.6157	-3.82956	-4.39942	-4.74338	6.89143	29.0292	56.4812	-26.0749	-13.2095	1.28685	0.567618	-8.20978	26.3804	100.61	103.344
149	2010-01-08 05:00:00	100	7.3362	-10.6539	-24.9415	-22.6727	-9.00454	9.95043	30.6907	56.7738	-26.1673	-13.0958	1.29571	0.567517	-8.21058	26.3804	100.61	103.344
150	2010-01-08 06:00:00	81	1.13045	1.71169	-36.5082	-37.36	-12.5904	12.9256	32.2489	57.0103	-26.2605	-12.98	1.30457	0.567419	-8.21138	26.3804	100.61	103.344
151	2010-01-08 07:00:00	71	0.335919	4.83765	-36.7526	-46.022	-15.0939	15.7757	33.6929	57.1888	-26.3547	-12.8622	1.31341	0.567324	-8.21218	26.3804	100.61	103.344
152	2010-01-08 08:00:00	66	-10.3053	0.48183	-27.8197	-47.4082	-16.171	18.4627	35.0118	57.3077	-26.4498	-12.7423	1.32223	0.567232	-8.21298	26.3804	100.61	103.344
153	2010-01-08 09:00:00	92	4.53027	-3.48437	-14.322	-41.8936	-15.7004	20.9529	36.195	57.3652	-26.546	-12.6205	1.33104	0.567144	-8.21379	26.3804	100.61	103.344
154	2010-01-08 10:00:00	135	9.00415	-5.48743	-0.0202495	-31.098	-13.8341	23.2169	37.2319	57.3595	-26.6433	-12.4967	1.33983	0.567059	-8.21459	26.3804	100.61	103.344
155	2010-01-08 11:00:00	155	-18.5513	-4.36405	13.01	-17.1495	-10.8248	25.2308	38.1125	57.2889	-26.7417	-12.3708	1.3486	0.566978	-8.21539	26.3804	100.61	103.344
156	2010-01-08 12:00:00	198	-2.30306	6.86059	22.5393	-2.2431	-6.94197	26.9732	38.8272	57.1517	-26.8412	-12.243	1.35735	0.5669	-8.21619	26.3804	100.61	103.344
157	2010-01-08 13:00:00	250	29.9374	13.1614	26.0548	11.681	-2.4579	28.4251	39.3679	56.9463	-26.942	-12.1133	1.36607	0.566825	-8.21699	26.3804	100.61	103.344
158	2010-01-08 14:00:00	200	-27.3796	0.464828	22.4958	22.977	2.3526	29.5688	39.7272	56.6713	-27.0439	-11.9816	1.37478	0.566754	-8.21779	26.3804	100.611	103.344
159	2010-01-08 15:00:00	231	-3.31919	-5.84086	13.5705	30.4073	7.21421	30.3861	39.8988	56.3261	-27.1471	-11.848	1.38346	0.566687	-8.21859	26.3804	100.611	103.344
160	2010-01-08 16:00:00	250	22.0013	0.420763	3.07157	33.3147	11.8723	30.857	39.8783	55.9104	-27.2515	-11.7125	1.39211	0.566623	-8.21939	26.3804	100.611	103.344
161	2010-01-08 17:00:00	212	-12.7611	0.178485	-4.11513	31.6995	16.1275	30.9609	39.6631	55.425	-27.3571	-11.5751	1.40074	0.566563	-8.22019	26.3804	100.611	103.344
162	2010-01-08 18:00:00	219	-2.15643	-6.30413	-5.41501	26.3455	19.8104	30.6799	39.2527	54.871	-27.4639	-11.4358	1.40934	0.566507	-8.221	26.3804	100.611	103.344
163	2010-01-08 19:00:00	227	-0.745403	-4.28917	-2.96952	18.5801	22.7731	29.9957	38.6495	54.25	-27.5719	-11.2946	1.41791	0.566455	-8.2218	26.3804	100.611	103.344
164	2010-01-08 20:00:00	226	2.22955	4.23723	-1.42309	10.0006	24.8843	28.8932	37.8593	53.5639	-27.6809	-11.1516	1.42645	0.566406	-8.2226	26.3804	100.611	103.344
165	2010-01-08 21:00:00	225	17.0967	7.95518	-3.50627	2.2399	26.0243	27.364	36.8913	52.8146	-27.7908	-11.0068	1.43496	0.566362	-8.2234	26.3804	100.611	103.344
166	2010-01-08 22:00:00	168	-17.2398	3.43808	-8.4125	-3.4593	26.0985	25.4091	35.7573	52.0041	-27.9016	-10.8602	1.44344	0.566321	-8.2242	26.3804	100.611	103.344
167	2010-01-08 23:00:00	169	2.8563	-3.07222	-12.2658	-6.33622	25.0872	23.0431	34.4703	51.1345	-28.0131	-10.7118	1.45189	0.566284	-8.225	26.3804	100.611	103.344
168	2010-01-09	165	4.91213	-9.3577	-11.7429	-6.40233	23.0421	20.2945	33.0434	50.2079	-28.1253	-10.5616	1.4603	0.566252	-8.2258	26.3804	100.611	103.344
169	2010-01-09 01:00:00	159	-2.83966	-7.93728	-5.58316	-4.35244	20.0799	17.2071	31.4905	49.2261	-28.2379	-10.4097	1.46868	0.566223	-8.22661	26.3804	100.611	103.344
170	2010-01-09 02:00:00	167	-7.65524	1.93629	4.07218	-1.12315	16.3623	13.8344	29.8252	48.1915	-28.3509	-10.2561	1.47702	0.566198	-8.22741	26.3804	100.611	103.344
171	2010-01-09 03:00:00	196	17.0229	10.0212	11.9596	2.23753	12.1114	10.2339	28.0611	47.1059	-28.464	-10.1008	1.48532	0.566178	-8.22821	26.3804	100.611	103.344
172	2010-01-09 04:00:00	169	-5.19307	8.71105	13.5069	4.7799	7.55475	6.4731	26.2121	45.9716	-28.5772	-9.94376	1.49358	0.566162	-8.22901	26.3804	100.611	103.344
173	2010-01-09 05:00:00	155	3.51058	-0.793483	8.70689	5.8757	2.89799	2.62268	24.2918	44.7906	-28.6904	-9.78508	1.5018	0.56615	-8.22981	26.3804	100.611	103.344
174	2010-01-09 06:00:00	119	-6.64949	-7.15402	1.23256	5.31806	-1.69752	-1.24476	22.3139	43.565	-28.8034	-9.62475	1.50999	0.566142	-8.23061	26.3804	100.611	103.344
175	2010-01-09 07:00:00	106	-1.32443	-5.24735	-4.74946	3.32097	-6.08955	-5.05618	20.2921	42.2969	-28.916	-9.46281	1.51813	0.566139	-8.23142	26.3804	100.611	103.344
176	2010-01-09 08:00:00	93	3.22485	-2.1195	-6.79351	0.434748	-10.1579	-8.74029	18.2403	40.9884	-29.0282	-9.29926	1.52622	0.56614	-8.23222	26.3804	100.611	103.344
177	2010-01-09 09:00:00	84	-6.14241	2.91766	-5.78732	-2.85371	-13.7869	-12.2276	16.172	39.6416	-29.1398	-9.13413	1.53427	0.566146	-8.23302	26.3804	100.611	103.344
178	2010-01-09 10:00:00	73	-1.29344	6.29494	-3.7734	-6.05664	-16.8551	-15.4532	14.1005	38.2587	-29.2507	-8.96744	1.54228	0.566156	-8.23382	26.3804	100.611	103.344
179	2010-01-09 11:00:00	66	7.69983	-0.274545	-1.82622	-8.85426	-19.2464	-18.3613	12.0389	36.8416	-29.3607	-8.7992	1.55024	0.566171	-8.23463	26.3804	100.611	103.344
180	2010-01-09 12:00:00	40	-10.4778	-5.42225	0.186089	-10.9536	-20.8517	-20.9012	10.0004	35.3926	-29.4697	-8.62945	1.55815	0.56619	-8.23543	26.3804	100.611	103.344
181	2010-01-09 13:00:00	49	4.96264	-3.03541	2.05324	-12.199	-21.5851	-23.0282	7.99817	33.9138	-29.5776	-8.45819	1.56602	0.566214	-8.23623	26.3804	100.611	103.344
182	2010-01-09 14:00:00	50	2.87228	3.42127	3.28331	-12.5342	-21.4124	-24.7153	6.04509	32.4072	-29.6842	-8.28545	1.57383	0.566242	-8.23703	26.3805	100.611	103.344
183	2010-01-09 15:00:00	49	-0.0823464	3.95191	3.26898	-11.9801	-20.3654	-25.9541	4.15292	30.875	-29.7895	-8.11124	1.58159	0.566275	-8.23783	26.3805	100.611	103.344
184	2010-01-09 16:00:00	41	-5.37278	-0.751804	1.646	-10.6122	-18.537	-26.7493	2.33142	29.3192	-29.8932	-7.93559	1.5893	0.566313	-8.23864	26.3805	100.611	103.344
185	2010-01-09 17:00:00	37	1.47773	-2.23194	-0.741646	-8.48027	-16.0673	-27.1182	0.588502	27.742	-29.9953	-7.75852	1.59696	0.566356	-8.23944	26.3805	100.611	103.344
186	2010-01-09 18:00:00	45	4.23348	0.940554	-2.97452	-5.62944	-13.1439	-27.0806	-1.06996	26.1456	-30.0957	-7.58005	1.60456	0.566404	-8.24024	26.3805	100.611	103.344
187	2010-01-09 19:00:00	44	-4.98047	3.75137	-4.33261	-2.19107	-9.98821	-26.6568	-2.63957	24.5318	-30.1941	-7.40019	1.61211	0.566456	-8.24104	26.3805	100.611	103.344
188	2010-01-09 20:00:00	54	6.33505	2.40015	-4.64505	1.61972	-6.82846	-25.869	-4.11776	22.9027	-30.2904	-7.21896	1.6196	0.566514	-8.24185	26.3805	100.611	103.344
189	2010-01-09 21:00:00	50	2.72783	-2.86135	-4.39669	5.43041	-3.86922	-24.7411	-5.50321	21.26	-30.3846	-7.03639	1.62704	0.566576	-8.24265	26.3805	100.611	103.344
190	2010-01-09 22:00:00	47	-8.16937	-6.8679	-3.369	8.87636	-1.27665	-23.3007	-6.79551	19.6056	-30.4765	-6.8525	1.63441	0.566644	-8.24345	26.3805	100.611	103.344
191	2010-01-09 23:00:00	66	4.62079	-1.09653	-0.981899	11.4488	0.83748	-21.5787	-7.99528	17.9413	-30.566	-6.6673	1.64173	0.566716	-8.24425	26.3805	100.611	103.344
192	2010-01-10	75	3.32596	1.8192	3.10274	12.4873	2.38772	-19.6077	-9.1038	16.2689	-30.6528	-6.48082	1.64898	0.566794	-8.24506	26.3805	100.611	103.344
193	2010-01-10 01:00:00	82	1.74027	1.70168	8.21422	11.5876	3.33296	-17.4253	-10.1226	14.5901	-30.737	-6.29307	1.65618	0.566877	-8.24586	26.3805	100.611	103.344
194	2010-01-10 02:00:00	66	-13.1693	4.04843	11.7868	8.80662	3.7088	-15.0707	-11.0531	12.9067	-30.8184	-6.10407	1.66331	0.566965	-8.24666	26.3805	100.611	103.344
195	2010-01-10 03:00:00	83	11.0787	4.19169	11.412	4.58841	3.63219	-12.5853	-11.8972	11.2204	-30.8968	-5.91384	1.67038	0.567058	-8.24747	26.3805	100.611	103.344
196	2010-01-10 04:00:00	62	1.90066	-0.309147	5.83577	-0.41349	3.28484	-10.0138	-12.6566	9.53274	-30.9721	-5.72241	1.67738	0.567157	-8.24827	26.3806	100.611	103.344
197	2010-01-10 05:00:00	40	-3.39062	-0.140254	-2.82507	-5.43744	2.86906	-7.40364	-13.3336	7.84525	-31.0441	-5.52979	1.68432	0.567261	-8.24907	26.3806	100.611	103.344
198	2010-01-10 06:00:00	23	-5.98197	-1.25741	-10.5174	-9.61898	2.58906	-4.80263	-13.9303	6.15938	-31.1128	-5.336	1.69119	0.56737	-8.24987	26.3806	100.611	103.344
199	2010-01-10 07:00:00	25	4.87759	-5.87712	-13.7941	-12.1465	2.61961	-2.25692	-14.4492	4.47658	-31.1781	-5.14106	1.69799	0.567485	-8.25068	26.3806	100.611	103.344
200	2010-01-10 08:00:00	27	4.07896	-7.64978	-11.4251	-12.6134	3.06867	0.189835	-14.892	2.79825	-31.2397	-4.94499	1.70473	0.567606	-8.25148	26.3806	100.611	103.345
201	2010-01-10 09:00:00	35	0.442961	-2.68877	-5.07865	-11.1291	3.96128	2.49631	-15.2607	1.12579	-31.2975	-4.74781	1.71139	0.567731	-8.25228	26.3806	100.611	103.345
202	2010-01-10 10:00:00	50	-3.40605	6.36331	2.32151	-8.1207	5.22101	4.62786	-15.5573	-0.539367	-31.3515	-4.54954	1.71799	0.567863	-8.25309	26.3806	100.611	103.345
203	2010-01-10 11:00:00	70	2.83304	11.1748	7.55398	-4.21121	6.71791	6.55559	-15.7837	-2.19582	-31.4015	-4.35019	1.72451	0.568	-8.25389	26.3806	100.611	103.345
204	2010-01-10 12:00:00	75	4.20205	2.256	8.03496	-0.00355298	8.29626	8.25453	-15.9423	-3.84213	-31.4473	-4.14979	1.73096	0.568143	-8.25469	26.3806	100.611	103.345
205	2010-01-10 13:00:00	58	-5.25376	-8.65173	4.35337	4.06133	9.77277	9.70367	-16.036	-5.47691	-31.4888	-3.94836	1.73734	0.568291	-8.2555	26.3806	100.611	103.345
206	2010-01-10 14:00:00	70	1.8076	-6.20923	-0.633158	7.57661	10.9701	10.8896	-16.0688	-7.09875	-31.526	-3.74591	1.74365	0.568445	-8.2563	26.3807	100.611	103.345
207	2010-01-10 15:00:00	68	-0.667311	-0.84803	-3.0966	10.1567	11.7233	11.8063	-16.0452	-8.70623	-31.5586	-3.54246	1.74988	0.568605	-8.2571	26.3807	100.611	103.345
208	2010-01-10 16:00:00	71	-0.942741	0.809483	-1.60155	11.6288	11.8946	12.4522	-15.9707	-10.2979	-31.5865	-3.33804	1.75603	0.568771	-8.25791	26.3807	100.611	103.345
209	2010-01-10 17:00:00	88	4.4301	1.45011	2.60706	11.8868	11.4052	12.8317	-15.8515	-11.8724	-31.6096	-3.13266	1.7621	0.568942	-8.25871	26.3807	100.611	103.345
210	2010-01-10 18:00:00	84	-8.74173	7.87114	6.60886	10.8864	10.2658	12.9588	-15.6939	-13.4282	-31.6279	-2.92634	1.7681	0.56912	-8.25951	26.3807	100.611	103.345
211	2010-01-10 19:00:00	83	5.07755	9.8604	7.34133	8.57404	8.56801	12.8554	-15.5039	-14.9641	-31.641	-2.71909	1.77402	0.569303	-8.26032	26.3807	100.611	103.345
212	2010-01-10 20:00:00	66	1.85311	-0.125878	3.84056	5.178	6.4404	12.5502	-15.2878	-16.4787	-31.649	-2.51095	1.77986	0.569492	-8.26112	26.3807	100.611	103.345
213	2010-01-10 21:00:00	27	-4.18404	-9.74217	-1.57562	1.06946	4.03108	12.0729	-15.0513	-17.9705	-31.6516	-2.30192	1.78562	0.569688	-8.26192	26.3807	100.612	103.345
214	2010-01-10 22:00:00	24	1.81348	-9.39385	-5.57047	-3.19865	1.49394	11.4534	-14.7995	-19.4383	-31.6488	-2.09202	1.7913	0.569889	-8.26273	26.3807	100.612	103.345
215	2010-01-10 23:00:00	22	3.45742	-1.31922	-6.51608	-6.92697	-1.0208	10.7198	-14.5367	-20.8809	-31.6404	-1.88128	1.7969	0.570097	-8.26353	26.3808	100.612	103.345
216	2010-01-11	23	-3.61608	5.87128	-4.32714	-9.47484	-3.36738	9.89888	-14.2664	-22.297	-31.6262	-1.66971	1.80241	0.57031	-8.26433	26.3808	100.612	103.345
217	2010-01-11 01:00:00	27	7.16893	6.46917	-0.913249	-10.4646	-5.41014	9.01761	-13.9925	-23.6855	-31.6061	-1.45733	1.80784	0.57053	-8.26514	26.3808	100.612	103.345
218	2010-01-11 02:00:00	23	-0.269084	-1.08318	1.83993	-9.90968	-7.03743	8.1014	-13.7184	-25.0453	-31.58	-1.24416	1.81318	0.570756	-8.26594	26.3808	100.612	103.345
219	2010-01-11 03:00:00	17	-7.16655	-4.92295	2.9601	-8.12308	-8.16929	7.17428	-13.4478	-26.3752	-31.5478	-1.03021	1.81844	0.570988	-8.26675	26.3808	100.612	103.345
220	2010-01-11 04:00:00	17	5.52784	-1.90595	2.21037	-5.57992	-8.75898	6.25858	-13.1843	-27.6742	-31.5092	-0.815508	1.82361	0.571227	-8.26755	26.3808	100.612	103.345
221	2010-01-11 05:00:00	16	-0.868524	2.16662	0.397318	-2.80833	-8.80687	5.37616	-12.9319	-28.9413	-31.4641	-0.600069	1.8287	0.571471	-8.26835	26.3808	100.612	103.345
222	2010-01-11 06:00:00	16	-0.367379	-0.116977	-0.955722	-0.223284	-8.37056	4.54667	-12.6945	-30.1756	-31.4124	-0.38391	1.83369	0.571723	-8.26916	26.3808	100.612	103.345
223	2010-01-11 07:00:00	20	-2.61554	-2.46123	-1.08334	1.89391	-7.55164	3.78655	-12.4758	-31.3762	-31.3539	-0.167051	1.8386	0.57198	-8.26996	26.3809	100.612	103.345
224	2010-01-11 08:00:00	20	3.46321	1.24404	-0.705667	3.35038	-6.46087	3.10835	-12.2791	-32.5423	-31.2884	0.0504915	1.84341	0.572244	-8.27076	26.3809	100.612	103.345
225	2010-01-11 09:00:00	18	-0.86258	0.098991	-1.07346	4.10744	-5.21114	2.52166	-12.1073	-33.673	-31.2159	0.268698	1.84813	0.572514	-8.27157	26.3809	100.612	103.345
226	2010-01-11 10:00:00	25	-5.60938	-1.09035	-1.48562	4.26145	-3.90856	2.03405	-11.9628	-34.7679	-31.136	0.487551	1.85276	0.572791	-8.27237	26.3809	100.612	103.345
227	2010-01-11 11:00:00	26	-0.583914	0.375602	-0.91179	3.94788	-2.64363	1.65053	-11.8471	-35.8266	-31.0487	0.70703	1.8573	0.573074	-8.27318	26.3809	100.612	103.345
228	2010-01-11 12:00:00	27	1.49496	1.64122	0.61748	3.23955	-1.47823	1.37351	-11.761	-36.8486	-30.9539	0.927119	1.86174	0.573364	-8.27398	26.3809	100.612	103.345
229	2010-01-11 13:00:00	28	1.31498	0.0058758	2.11701	2.21246	-0.452243	1.20297	-11.7039	-37.8342	-30.8512	1.1478	1.86609	0.573661	-8.27478	26.381	100.612	103.345
230	2010-01-11 14:00:00	15	-9.92185	-1.61266	1.44718	1.08154	0.40694	1.13682	-11.6741	-38.7835	-30.7406	1.36905	1.87034	0.573964	-8.27559	26.381	100.612	103.345
231	2010-01-11 15:00:00	24	9.21054	0.622408	-1.24044	0.0757419	1.06814	1.16905	-11.6691	-39.6969	-30.622	1.59085	1.87449	0.574274	-8.27639	26.381	100.612	103.345
232	2010-01-11 16:00:00	13	-1.56229	0.989532	-3.33614	-0.724181	1.51794	1.29203	-11.6855	-40.5748	-30.495	1.81318	1.87855	0.57459	-8.2772	26.381	100.612	103.345
233	2010-01-11 17:00:00	13	2.6742	-2.20592	-2.9451	-1.3156	1.75939	1.49696	-11.7193	-41.4178	-30.3595	2.03604	1.88251	0.574914	-8.278	26.381	100.612	103.345
234	2010-01-11 18:00:00	13	1.80609	-2.6057	-1.11193	-1.66152	1.81178	1.77262	-11.766	-42.2266	-30.2154	2.25938	1.88636	0.575244	-8.2788	26.381	100.612	103.345
235	2010-01-11 19:00:00	17	-2.22663	0.816134	1.04243	-1.69102	1.71497	2.10389	-11.8212	-43.0017	-30.0625	2.48321	1.89012	0.57558	-8.27961	26.381	100.612	103.345
236	2010-01-11 20:00:00	20	0.596257	3.76983	2.32355	-1.42233	1.5004	2.47079	-11.88	-43.744	-29.9006	2.7075	1.89377	0.575924	-8.28041	26.3811	100.612	103.345
237	2010-01-11 21:00:00	27	2.59227	1.6015	2.3	-0.904656	1.19665	2.85171	-11.9369	-44.4542	-29.7296	2.93222	1.89733	0.576275	-8.28122	26.3811	100.612	103.345
238	2010-01-11 22:00:00	20	-3.7759	-0.922087	1.26193	-0.261706	0.829209	3.22443	-11.9863	-45.1332	-29.5493	3.15737	1.90078	0.576632	-8.28202	26.3811	100.612	103.345
239	2010-01-11 23:00:00	15	-1.69815	-1.3942	-0.329212	0.415885	0.417807	3.56528	-12.0223	-45.7818	-29.3595	3.38292	1.90412	0.576996	-8.28282	26.3811	100.612	103.345
240	2010-01-12	21	2.61107	-1.91508	-1.70611	1.04624	-0.01413	3.85142	-12.0388	-46.401	-29.1602	3.60885	1.90736	0.577368	-8.28363	26.3811	100.612	103.345
241	2010-01-12 01:00:00	21	-4.26301	-0.122163	-1.98555	1.50919	-0.441516	4.0615	-12.0297	-46.9916	-28.9512	3.83516	1.91049	0.577746	-8.28443	26.3811	100.612	103.345
242	2010-01-12 02:00:00	37	6.0884	2.99041	-1.14912	1.59443	-0.823738	4.17707	-11.9888	-47.5547	-28.7323	4.0618	1.91352	0.578132	-8.28524	26.3812	100.612	103.345
243	2010-01-12 03:00:00	26	-2.23083	3.0912	-0.0355929	1.19364	-1.10765	4.18363	-11.9102	-48.0912	-28.5035	4.28878	1.91644	0.578524	-8.28604	26.3812	100.612	103.345
244	2010-01-12 04:00:00	15	0.826183	0.353714	0.500388	0.36493	-1.24073	4.07005	-11.7885	-48.6022	-28.2646	4.51607	1.91925	0.578924	-8.28685	26.3812	100.612	103.345
245	2010-01-12 05:00:00	9	-0.723637	-2.68456	0.520263	-0.709644	-1.18206	3.82574	-11.6188	-49.0887	-28.0154	4.74364	1.92195	0.57933	-8.28765	26.3812	100.612	103.345
246	2010-01-12 06:00:00	11	-1.65937	-3.60793	0.594535	-1.71418	-0.917441	3.4435	-11.3963	-49.5517	-27.7559	4.97149	1.92454	0.579744	-8.28845	26.3812	100.612	103.345
247	2010-01-12 07:00:00	11	-8.02719	0.0416284	0.648439	-2.32934	-0.459561	2.92038	-11.117	-49.9921	-27.4859	5.1996	1.92702	0.580166	-8.28926	26.3813	100.612	103.345
248	2010-01-12 08:00:00	16	8.56314	3.99019	0.363672	-2.34956	0.159527	2.25348	-10.7769	-50.4111	-27.2053	5.42794	1.92939	0.580594	-8.29006	26.3813	100.612	103.345
249	2010-01-12 09:00:00	13	-0.920965	1.82804	-0.102935	-1.82587	0.886552	1.44183	-10.3728	-50.8095	-26.9139	5.65649	1.93164	0.58103	-8.29087	26.3813	100.612	103.345
250	2010-01-12 10:00:00	15	-6.00866	-1.66117	0.0708737	-1.02185	1.67422	0.487106	-9.90227	-51.1884	-26.6116	5.88525	1.93378	0.581473	-8.29167	26.3813	100.612	103.345
251	2010-01-12 11:00:00	21	3.61631	0.873181	1.06784	-0.108778	2.47825	-0.603835	-9.36351	-51.5488	-26.2984	6.11418	1.9358	0.581923	-8.29248	26.3813	100.612	103.345
252	2010-01-12 12:00:00	24	-3.2781	4.11194	1.63767	0.819119	3.25679	-1.8209	-8.75593	-51.8914	-25.974	6.34326	1.93771	0.582381	-8.29328	26.3814	100.612	103.345
253	2010-01-12 13:00:00	22	1.72584	1.10213	1.08928	1.64898	3.98221	-3.15147	-8.07987	-52.2171	-25.6384	6.57249	1.9395	0.582846	-8.29408	26.3814	100.612	103.345
254	2010-01-12 14:00:00	22	1.70613	-2.27346	-0.59211	2.24021	4.6326	-4.58086	-7.33633	-52.5265	-25.2915	6.80184	1.94117	0.583319	-8.29489	26.3814	100.612	103.345
255	2010-01-12 15:00:00	22	-1.79227	-1.95939	-2.23761	2.43855	5.18009	-6.09011	-6.52686	-52.8202	-24.9332	7.03128	1.94273	0.583799	-8.29569	26.3814	100.612	103.345
256	2010-01-12 16:00:00	19	-0.662496	-2.40072	-2.61473	2.25331	5.59293	-7.65619	-5.65352	-53.0985	-24.5633	7.26081	1.94416	0.584287	-8.2965	26.3814	100.612	103.345
257	2010-01-12 17:00:00	23	-0.399835	-2.9683	-1.53689	1.85269	5.82205	-9.25317	-4.71885	-53.3617	-24.1818	7.49039	1.94548	0.584782	-8.2973	26.3815	100.612	103.345
258	2010-01-12 18:00:00	25	0.109905	0.00517982	0.268398	1.45799	5.81457	-10.8574	-3.72602	-53.6101	-23.7887	7.72001	1.94667	0.585285	-8.29811	26.3815	100.612	103.345
259	2010-01-12 19:00:00	25	5.04358	3.27424	1.5414	1.13408	5.51531	-12.4448	-2.67881	-53.8438	-23.3839	7.94964	1.94774	0.585795	-8.29891	26.3815	100.612	103.345
260	2010-01-12 20:00:00	31	-2.50937	2.81315	1.62739	0.759238	4.8971	-13.9905	-1.58133	-54.0626	-22.9674	8.17927	1.94869	0.586314	-8.29971	26.3815	100.612	103.345
261	2010-01-12 21:00:00	25	1.28849	1.88686	1.45403	0.325625	3.96972	-15.47	-0.437898	-54.2666	-22.5391	8.40886	1.94951	0.586839	-8.30052	26.3815	100.612	103.345
262	2010-01-12 22:00:00	22	2.21714	-0.215712	1.84558	-0.21932	2.77238	-16.8574	0.746797	-54.4556	-22.0992	8.63841	1.95021	0.587373	-8.30132	26.3816	100.612	103.346
263	2010-01-12 23:00:00	22	-3.45706	-1.26299	2.50819	-0.969684	1.36337	-18.1231	1.96783	-54.6294	-21.6475	8.86787	1.95078	0.587914	-8.30213	26.3816	100.612	103.346
264	2010-01-13	15	1.67259	-1.01953	2.10908	-1.92634	-0.174432	-19.2366	3.22017	-54.7878	-21.184	9.09725	1.95123	0.588463	-8.30293	26.3816	100.612	103.346
265	2010-01-13 01:00:00	16	7.96575	-1.70578	0.336435	-2.98463	-1.75135	-20.1669	4.49841	-54.9304	-20.7089	9.3265	1.95155	0.58902	-8.30374	26.3816	100.612	103.346
266	2010-01-13 02:00:00	11	-2.76434	-2.05231	-1.61246	-3.87652	-3.2698	-20.8824	5.79664	-55.0571	-20.2219	9.5556	1.95174	0.589585	-8.30454	26.3816	100.612	103.346
267	2010-01-13 03:00:00	11	8.62468	1.49126	-3.19053	-4.23393	-4.66067	-21.3524	7.10859	-55.1676	-19.7233	9.78454	1.9518	0.590157	-8.30535	26.3817	100.612	103.346
268	2010-01-13 04:00:00	12	-8.28231	2.71214	-3.80207	-3.68683	-5.88437	-21.5483	8.42794	-55.2616	-19.2129	10.0133	1.95173	0.590738	-8.30615	26.3817	100.613	103.346
269	2010-01-13 05:00:00	11	-2.41946	0.256714	-2.60737	-2.09703	-6.93336	-21.4433	9.74794	-55.3389	-18.6908	10.2418	1.95153	0.591326	-8.30695	26.3817	100.613	103.346
270	2010-01-13 06:00:00	12	4.16098	-2.54674	-0.0744313	0.370154	-7.84779	-21.0129	11.0613	-55.3992	-18.1571	10.4701	1.9512	0.591922	-8.30776	26.3817	100.613	103.346
271	2010-01-13 07:00:00	27	1.66782	-1.41443	2.10643	3.23787	-8.66078	-20.2378	12.3608	-55.4423	-17.6117	10.6981	1.95073	0.592527	-8.30856	26.3818	100.613	103.346
272	2010-01-13 08:00:00	28	-3.91587	-0.25225	2.80252	5.85079	-9.40425	-19.1019	13.6387	-55.4679	-17.0547	10.9258	1.95013	0.593139	-8.30937	26.3818	100.613	103.346
273	2010-01-13 09:00:00	34	-0.255143	1.72978	1.69978	7.60343	-10.1115	-17.5971	14.8873	-55.4759	-16.4861	11.1532	1.9494	0.59376	-8.31017	26.3818	100.613	103.346
274	2010-01-13 10:00:00	33	-3.28162	1.08878	-0.780415	8.18547	-10.8026	-15.7236	16.0991	-55.466	-15.906	11.3802	1.94853	0.594388	-8.31098	26.3818	100.613	103.346
275	2010-01-13 11:00:00	36	7.37338	-2.56269	-2.96362	7.4671	-11.4575	-13.4904	17.2658	-55.4381	-15.3144	11.6068	1.94752	0.595025	-8.31178	26.3819	100.613	103.346
276	2010-01-13 12:00:00	26	-10.3158	-2.57303	-3.57371	5.48003	-12.0175	-10.9151	18.3789	-55.392	-14.7113	11.8331	1.94638	0.59567	-8.31258	26.3819	100.613	103.346
277	2010-01-13 13:00:00	49	5.43227	2.8663	-2.00412	2.63073	-12.3772	-8.02493	19.43	-55.3276	-14.0968	12.0589	1.94509	0.596323	-8.31339	26.3819	100.613	103.346
278	2010-01-13 14:00:00	52	4.99692	4.07093	0.84053	-0.67232	-12.4008	-4.85508	20.4103	-55.2446	-13.471	12.2842	1.94367	0.596984	-8.31419	26.3819	100.613	103.346
279	2010-01-13 15:00:00	47	-5.23487	-0.809214	3.61523	-4.23654	-11.9101	-1.45031	21.3111	-55.1429	-12.834	12.5091	1.94211	0.597653	-8.315	26.382	100.613	103.346
280	2010-01-13 16:00:00	47	1.74268	-5.67981	6.29424	-8.14447	-10.7286	2.13665	22.1233	-55.0223	-12.186	12.7334	1.94041	0.598331	-8.3158	26.382	100.613	103.346
281	2010-01-13 17:00:00	39	-3.56178	-10.8549	9.50667	-12.3855	-8.74958	5.84487	22.8375	-54.8828	-11.5269	12.9572	1.93857	0.599017	-8.31661	26.382	100.613	103.346
282	2010-01-13 18:00:00	59	-4.06942	-9.30547	11.7561	-16.1753	-5.98808	9.60708	23.4441	-54.7244	-10.8571	13.1803	1.93658	0.599711	-8.31741	26.382	100.613	103.346
283	2010-01-13 19:00:00	76	-8.6642	8.0949	7.96521	-18.3256	-2.54242	13.3504	23.9336	-54.5469	-10.1766	13.4029	1.93445	0.600414	-8.31821	26.3821	100.613	103.346
284	2010-01-13 20:00:00	96	12.9553	24.0238	-3.39619	-17.759	1.43375	16.9991	24.2968	-54.3504	-9.48557	13.6248	1.93217	0.601125	-8.31902	26.3821	100.613	103.346
285	2010-01-13 21:00:00	95	8.38791	16.2003	-18.3732	-13.9906	5.7335	20.4731	24.5241	-54.135	-8.78433	13.8461	1.92975	0.601845	-8.31982	26.3821	100.613	103.346
286	2010-01-13 22:00:00	68	6.34907	-13.8392	-28.7131	-7.02726	10.0957	23.6887	24.6065	-53.9006	-8.07308	14.0667	1.92719	0.602573	-8.32063	26.3821	100.613	103.346
287	2010-01-13 23:00:00	65	2.32362	-37.9303	-24.7135	2.57354	14.1878	26.5616	24.5346	-53.6473	-7.35209	14.2865	1.92447	0.603309	-8.32143	26.3822	100.613	103.346
288	2010-01-14	75	-44.3796	-15.3631	-3.72384	13.1351	17.6571	29.0081	24.2995	-53.3755	-6.62163	14.5056	1.92161	0.604054	-8.32224	26.3822	100.613	103.346
289	2010-01-14 01:00:00	257	54.9826	32.6386	21.1682	22.055	20.1561	30.9467	23.8922	-53.0851	-5.88198	14.7239	1.9186	0.604808	-8.32304	26.3822	100.613	103.346
290	2010-01-14 02:00:00	174	-37.5888	23.0584	34.0423	26.7244	21.3605	32.3035	23.3044	-52.7766	-5.13343	14.9413	1.91544	0.60557	-8.32384	26.3822	100.613	103.346
291	2010-01-14 03:00:00	164	-9.0911	-4.50027	29.7386	25.4982	21.0632	33.0287	22.5293	-52.45	-4.37625	15.1579	1.91212	0.60634	-8.32465	26.3823	100.613	103.346
292	2010-01-14 04:00:00	161	2.21149	-6.14731	12.1136	18.9535	19.3784	33.1065	21.5629	-52.1053	-3.61075	15.3737	1.90866	0.60712	-8.32545	26.3823	100.613	103.346
293	2010-01-14 05:00:00	137	8.2018	-4.44479	-8.15479	9.06594	16.6196	32.557	20.4052	-51.7424	-2.83722	15.5885	1.90505	0.607908	-8.32626	26.3823	100.613	103.346
294	2010-01-14 06:00:00	92	-0.664552	-9.78336	-21.4533	-1.83316	13.1436	31.4145	19.0607	-51.3608	-2.05597	15.8024	1.90128	0.608704	-8.32706	26.3823	100.613	103.346
295	2010-01-14 07:00:00	64	-6.64307	-10.8049	-24.0845	-11.6476	9.31803	29.7196	17.5385	-50.9603	-1.26732	16.0154	1.89735	0.60951	-8.32787	26.3824	100.613	103.346
296	2010-01-14 08:00:00	87	7.64587	-0.915191	-17.7387	-18.8904	5.508	27.5201	15.8504	-50.5402	-0.471595	16.2273	1.89327	0.610324	-8.32867	26.3824	100.613	103.346
297	2010-01-14 09:00:00	87	-2.5692	7.26542	-6.84958	-22.6833	2.03497	24.8671	14.0095	-50.1002	0.330877	16.4382	1.88904	0.611147	-8.32947	26.3824	100.613	103.346
298	2010-01-14 10:00:00	84	-11.2157	10.5439	2.88766	-22.6684	-0.869713	21.8139	12.0297	-49.6399	1.13975	16.6481	1.88465	0.611979	-8.33028	26.3825	100.613	103.346
299	2010-01-14 11:00:00	95	3.97365	5.66043	7.26746	-18.9685	-3.1066	18.4136	9.9253	-49.1588	1.95467	16.8568	1.88009	0.612819	-8.33108	26.3825	100.613	103.346
300	2010-01-14 12:00:00	79	2.25637	-1.98618	5.75004	-12.3836	-4.65167	14.7197	7.71055	-48.6566	2.77526	17.0645	1.87539	0.613669	-8.33189	26.3825	100.613	103.346
301	2010-01-14 13:00:00	75	-7.55498	-7.63678	1.41246	-4.3361	-5.52417	10.7887	5.39985	-48.1329	3.60114	17.271	1.87052	0.614527	-8.33269	26.3825	100.613	103.346
302	2010-01-14 14:00:00	79	4.85601	-6.38832	-1.00081	3.5247	-5.78956	6.68098	3.00757	-47.5874	4.43193	17.4764	1.86549	0.615395	-8.33349	26.3826	100.613	103.346
303	2010-01-14 15:00:00	86	12.8733	-5.05809	1.0206	9.89045	-5.57526	2.4606	0.548142	-47.0197	5.26725	17.6805	1.8603	0.616271	-8.3343	26.3826	100.613	103.346
304	2010-01-14 16:00:00	72	-14.488	-2.37836	5.9149	13.8592	-5.0261	-1.80923	-1.96401	-46.4295	6.1067	17.8834	1.85494	0.617156	-8.3351	26.3826	100.613	103.346
305	2010-01-14 17:00:00	89	1.57631	5.38075	9.47203	15.1962	-4.29069	-6.06662	-4.51449	-45.8163	6.9499	18.0851	1.84943	0.618051	-8.33591	26.3827	100.613	103.346
306	2010-01-14 18:00:00	94	-2.63325	9.52907	8.27093	13.9572	-3.51636	-10.2492	-7.08886	-45.18	7.79647	18.2855	1.84375	0.618954	-8.33671	26.3827	100.613	103.346
307	2010-01-14 19:00:00	69	0.904506	4.88392	2.79894	10.6498	-2.81273	-14.2968	-9.67248	-44.52	8.64603	18.4845	1.8379	0.619867	-8.33751	26.3827	100.613	103.346
308	2010-01-14 20:00:00	49	-5.96755	-2.50555	-4.04796	6.14173	-2.27558	-18.1514	-12.2504	-43.8362	9.49819	18.6822	1.83189	0.620788	-8.33832	26.3828	100.613	103.346
309	2010-01-14 21:00:00	33	4.75134	-6.59875	-8.31197	1.28162	-1.98434	-21.7606	-14.8073	-43.1282	10.3526	18.8786	1.82571	0.621719	-8.33912	26.3828	100.613	103.346
310	2010-01-14 22:00:00	27	4.40341	-5.90529	-8.52218	-3.06767	-2.00384	-25.0771	-17.3279	-42.3956	11.2088	19.0735	1.81936	0.622659	-8.33993	26.3828	100.613	103.346
311	2010-01-14 23:00:00	20	-10.7938	-1.1019	-5.3337	-6.28257	-2.36108	-28.0605	-19.7967	-41.6382	12.0665	19.2669	1.81285	0.623608	-8.34073	26.3829	100.613	103.346
312	2010-01-15	36	3.86902	4.09344	-0.553769	-8.07376	-3.02403	-30.6819	-22.1983	-40.8557	12.9254	19.459	1.80616	0.624566	-8.34153	26.3829	100.613	103.346
313	2010-01-15 01:00:00	37	5.2859	3.68667	3.09484	-8.35094	-3.95129	-32.9223	-24.5172	-40.0477	13.785	19.6495	1.79931	0.625533	-8.34234	26.3829	100.613	103.346
314	2010-01-15 02:00:00	30	3.48987	1.6105	3.81318	-7.19092	-5.08	-34.7672	-26.7381	-39.2141	14.6449	19.8385	1.79228	0.62651	-8.34314	26.3829	100.613	103.346
315	2010-01-15 03:00:00	18	-1.38684	-0.663884	2.13104	-4.88275	-6.35325	-36.2013	-28.8458	-38.3544	15.505	20.0259	1.78508	0.627496	-8.34394	26.383	100.613	103.346
316	2010-01-15 04:00:00	21	-2.25131	-1.78651	0.231983	-1.87185	-7.72434	-37.2081	-30.8265	-37.4683	16.3646	20.2118	1.77771	0.628491	-8.34475	26.383	100.613	103.346
317	2010-01-15 05:00:00	13	-2.77616	-2.1774	-0.287113	1.28016	-9.15131	-37.7636	-32.6696	-36.5557	17.2237	20.396	1.77016	0.629496	-8.34555	26.383	100.613	103.346
318	2010-01-15 06:00:00	23	-0.819653	-2.09129	0.186789	4.1983	-10.5702	-37.838	-34.3679	-35.6162	18.0817	20.5786	1.76244	0.63051	-8.34636	26.3831	100.613	103.346
319	2010-01-15 07:00:00	26	4.18723	-1.08175	1.29401	6.47178	-11.9011	-37.4034	-35.9158	-34.6496	18.9383	20.7595	1.75455	0.631534	-8.34716	26.3831	100.613	103.346
320	2010-01-15 08:00:00	27	-5.66709	0.723074	2.48249	7.77315	-13.0753	-36.4389	-37.3096	-33.6559	19.7933	20.9388	1.74647	0.632567	-8.34796	26.3831	100.613	103.346
321	2010-01-15 09:00:00	30	6.23475	2.38243	2.64857	7.95754	-14.0102	-34.9359	-38.5485	-32.635	20.6461	21.1162	1.73822	0.633609	-8.34877	26.3832	100.613	103.346
322	2010-01-15 10:00:00	28	-1.19242	3.05786	1.35317	7.00932	-14.6058	-32.9045	-39.634	-31.587	21.4966	21.292	1.72979	0.634661	-8.34957	26.3832	100.613	103.346
323	2010-01-15 11:00:00	26	-0.00752962	1.17134	-1.6177	5.09754	-14.7626	-30.3735	-40.5695	-30.5119	22.3443	21.4659	1.72118	0.635723	-8.35037	26.3832	100.613	103.346
324	2010-01-15 12:00:00	26	-1.76718	-1.46825	-5.82971	2.47865	-14.3938	-27.3858	-41.3587	-29.4102	23.1889	21.638	1.71239	0.636794	-8.35118	26.3833	100.613	103.346
325	2010-01-15 13:00:00	31	-0.783159	1.15619	-8.97308	-0.813389	-13.4099	-23.9951	-42.0064	-28.282	24.0301	21.8083	1.70342	0.637874	-8.35198	26.3833	100.614	103.347
326	2010-01-15 14:00:00	35	9.14745	1.15556	-8.23006	-4.87849	-11.728	-20.2595	-42.5169	-27.1277	24.8675	21.9767	1.69426	0.638964	-8.35278	26.3833	100.614	103.347
327	2010-01-15 15:00:00	36	-3.37357	-7.25774	-2.81312	-9.60014	-9.28929	-16.2373	-42.8952	-25.9476	25.7008	22.1432	1.68493	0.640064	-8.35359	26.3834	100.614	103.347
328	2010-01-15 16:00:00	37	-4.13209	-10.3976	6.11577	-14.5749	-6.07403	-11.9879	-43.1463	-24.742	26.5297	22.3077	1.67541	0.641173	-8.35439	26.3834	100.614	103.347
329	2010-01-15 17:00:00	64	3.81593	-3.12355	15.2117	-19.0838	-2.14853	-7.57217	-43.2754	-23.5112	27.3538	22.4703	1.66571	0.642293	-8.35519	26.3834	100.614	103.347
330	2010-01-15 18:00:00	83	1.68541	6.33554	18.7263	-22.1038	2.34671	-3.05549	-43.2874	-22.2556	28.1727	22.6309	1.65582	0.643421	-8.356	26.3835	100.614	103.347
331	2010-01-15 19:00:00	91	-1.21098	10.2802	12.6459	-22.64	7.22024	1.49497	-43.1875	-20.9755	28.9863	22.7895	1.64574	0.64456	-8.3568	26.3835	100.614	103.347
332	2010-01-15 20:00:00	90	-5.15986	12.357	-1.55884	-20.0994	12.2274	6.01318	-42.9807	-19.6713	29.7942	22.946	1.63548	0.645708	-8.3576	26.3836	100.614	103.347
333	2010-01-15 21:00:00	102	2.09521	8.26514	-18.0149	-14.3518	17.0819	10.4336	-42.6721	-18.3431	30.5959	23.1004	1.62503	0.646867	-8.3584	26.3836	100.614	103.347
334	2010-01-15 22:00:00	94	3.69414	-10.9824	-28.2396	-5.59535	21.4905	14.6909	-42.2667	-16.9912	31.3914	23.2527	1.61439	0.648035	-8.35921	26.3836	100.614	103.347
335	2010-01-15 23:00:00	87	-2.37396	-24.6289	-26.2108	5.57937	25.1657	18.7206	-41.7699	-15.616	32.1802	23.4029	1.60356	0.649212	-8.36001	26.3837	100.614	103.347
336	2010-01-16	141	-2.76671	-16.7781	-11.0975	17.8279	27.827	22.4591	-41.1866	-14.2177	32.962	23.5509	1.59254	0.6504	-8.36081	26.3837	100.614	103.347
337	2010-01-16 01:00:00	211	9.48471	4.01695	10.7975	29.045	29.1976	25.8454	-40.5221	-12.7965	33.7366	23.6967	1.58133	0.651598	-8.36162	26.3837	100.614	103.347
338	2010-01-16 02:00:00	242	-6.96809	19.0836	29.8145	37.0197	29.0087	28.8257	-39.7811	-11.3525	34.5037	23.8403	1.56993	0.652805	-8.36242	26.3838	100.614	103.347
339	2010-01-16 03:00:00	271	7.17256	22.1559	36.3123	39.7073	27.0248	31.3607	-38.9691	-9.88609	35.2629	23.9816	1.55834	0.654023	-8.36322	26.3838	100.614	103.347
340	2010-01-16 04:00:00	249	-0.888817	14.7152	26.5955	35.963	23.1801	33.4388	-38.0915	-8.39739	36.0141	24.1207	1.54655	0.65525	-8.36402	26.3838	100.614	103.347
341	2010-01-16 05:00:00	200	0.931491	-3.09426	6.02909	26.6177	17.7689	35.0678	-37.1542	-6.88661	36.7569	24.2574	1.53457	0.656488	-8.36483	26.3839	100.614	103.347
342	2010-01-16 06:00:00	147	-6.71247	-17.4444	-15.9653	13.5432	11.2476	36.2628	-36.1627	-5.35391	37.4911	24.3918	1.5224	0.657735	-8.36563	26.3839	100.614	103.347
343	2010-01-16 07:00:00	114	2.05495	-16.8034	-29.9814	-1.15427	4.10176	37.0412	-35.1226	-3.7995	38.2163	24.5238	1.51003	0.658993	-8.36643	26.384	100.614	103.347
344	2010-01-16 08:00:00	102	-3.17251	-7.57679	-30.4752	-15.4	-3.18058	37.4215	-34.0396	-2.22358	38.9324	24.6534	1.49746	0.66026	-8.36723	26.384	100.614	103.347
345	2010-01-16 09:00:00	108	0.607258	0.73159	-19.1029	-27.5636	-10.1195	37.4235	-32.9189	-0.626357	39.639	24.7807	1.48469	0.661538	-8.36804	26.384	100.614	103.347
346	2010-01-16 10:00:00	135	8.81774	1.2682	-1.91367	-36.4999	-16.2744	37.0678	-31.7659	0.991862	40.336	24.9054	1.47173	0.662826	-8.36884	26.3841	100.614	103.347
347	2010-01-16 11:00:00	120	-10.4768	4.63378	13.3748	-41.4846	-21.2469	36.3754	-30.5858	2.63072	41.0229	25.0277	1.45857	0.664124	-8.36964	26.3841	100.614	103.347
348	2010-01-16 12:00:00	148	13.8994	7.36069	21.7659	-42.076	-24.715	35.3658	-29.3838	4.28979	41.6997	25.1475	1.44521	0.665432	-8.37044	26.3841	100.614	103.347
349	2010-01-16 13:00:00	127	-2.9085	3.34744	20.7693	-38.3205	-26.4734	34.0582	-28.1655	5.96855	42.366	25.2648	1.43165	0.666751	-8.37125	26.3842	100.614	103.347
350	2010-01-16 14:00:00	128	-8.10034	-1.7148	11.7369	-30.6944	-26.5298	32.4752	-26.9362	7.66636	43.0216	25.3795	1.41789	0.66808	-8.37205	26.3842	100.614	103.347
351	2010-01-16 15:00:00	140	4.65243	-2.86411	-2.31018	-19.899	-25.0699	30.6457	-25.7014	9.38247	43.6662	25.4916	1.40392	0.669419	-8.37285	26.3843	100.614	103.347
352	2010-01-16 16:00:00	148	7.85411	0.953468	-16.6014	-6.87327	-22.3897	28.6002	-24.4665	11.1159	44.2996	25.6011	1.38976	0.670768	-8.37365	26.3843	100.614	103.347
353	2010-01-16 17:00:00	150	2.24048	-4.30663	-24.5154	7.13562	-18.814	26.37	-23.2359	12.8654	44.9216	25.708	1.37539	0.672127	-8.37445	26.3843	100.614	103.347
354	2010-01-16 18:00:00	154	-8.69369	-11.7135	-22.2542	20.8795	-14.6657	23.9876	-22.0129	14.6294	45.5318	25.8123	1.36082	0.673497	-8.37526	26.3844	100.614	103.347
355	2010-01-16 19:00:00	197	6.74091	-3.94902	-10.5414	33.1908	-10.2467	21.4879	-20.8003	16.406	46.13	25.9138	1.34605	0.674878	-8.37606	26.3844	100.614	103.347
356	2010-01-16 20:00:00	235	-0.929144	8.17454	5.48611	42.8375	-5.81431	18.9089	-19.5999	18.1933	46.7161	26.0126	1.33107	0.676269	-8.37686	26.3845	100.614	103.347
357	2010-01-16 21:00:00	261	1.17659	10.2284	19.6644	48.6541	-1.60689	16.2903	-18.4134	19.9889	47.2896	26.1088	1.31589	0.67767	-8.37766	26.3845	100.614	103.347
358	2010-01-16 22:00:00	269	3.11685	4.07075	27.2061	49.6376	2.14586	13.6704	-17.242	21.7907	47.8504	26.2021	1.3005	0.679081	-8.37846	26.3845	100.614	103.347
359	2010-01-16 23:00:00	266	-9.28309	-2.96678	26.0653	45.2402	5.26432	11.084	-16.0862	23.5961	48.3983	26.2927	1.2849	0.680503	-8.37926	26.3846	100.614	103.347
360	2010-01-17	263	2.62503	-0.0100104	15.8849	36.0008	7.67071	8.5612	-14.9455	25.4026	48.9329	26.3804	1.2691	0.681936	-8.38007	26.3846	100.614	103.347
361	2010-01-17 01:00:00	241	8.91948	7.91213	0.0435692	23.5493	9.34242	6.12346	-13.8182	27.2078	49.4541	26.4653	1.25309	0.683379	-8.38087	26.3847	100.614	103.347
362	2010-01-17 02:00:00	205	-2.0633	3.89217	-15.3464	9.87512	10.2751	3.77925	-12.7016	29.009	49.9615	26.5474	1.23688	0.684833	-8.38167	26.3847	100.614	103.347
363	2010-01-17 03:00:00	160	-0.543106	-11.1857	-25.1114	-3.09066	10.4816	1.52803	-11.592	30.8035	50.4549	26.6265	1.22046	0.686297	-8.38247	26.3848	100.614	103.347
364	2010-01-17 04:00:00	150	-0.690236	-17.6167	-25.1463	-13.7666	10.0144	-0.635367	-10.4837	32.5886	50.9342	26.7028	1.20382	0.687772	-8.38327	26.3848	100.614	103.347
365	2010-01-17 05:00:00	148	-16.7884	-5.64511	-15.4319	-21.4667	9.00075	-2.71888	-9.36986	34.3615	51.3989	26.7761	1.18698	0.689257	-8.38407	26.3848	100.614	103.347
366	2010-01-17 06:00:00	208	23.2088	14.3275	-1.86926	-26.4466	7.65603	-4.73353	-8.24303	36.1193	51.8489	26.8465	1.16993	0.690753	-8.38487	26.3849	100.614	103.347
367	2010-01-17 07:00:00	209	6.66104	16.6909	9.42174	-29.4206	6.28093	-6.69227	-7.09543	37.8591	52.2839	26.9138	1.15267	0.69226	-8.38567	26.3849	100.614	103.347
368	2010-01-17 08:00:00	183	-4.44102	-2.98355	15.4289	-31.3241	5.201	-8.60937	-5.91917	39.5781	52.7037	26.9782	1.1352	0.693777	-8.38647	26.385	100.614	103.347
369	2010-01-17 09:00:00	161	-14.7507	-15.1741	16.7549	-33.1589	4.719	-10.4998	-4.70638	41.2733	53.108	27.0395	1.11752	0.695305	-8.38728	26.385	100.614	103.347
370	2010-01-17 10:00:00	182	-3.39331	-3.0848	14.7056	-35.6054	5.05325	-12.3771	-3.44943	42.9418	53.4966	27.0978	1.09963	0.696844	-8.38808	26.385	100.614	103.347
371	2010-01-17 11:00:00	230	24.6548	10.2043	9.89057	-38.7773	6.29942	-14.2477	-2.14122	44.5808	53.8692	27.153	1.08152	0.698394	-8.38888	26.3851	100.614	103.347
372	2010-01-17 12:00:00	170	-16.4514	5.85614	2.78557	-42.1597	8.38019	-16.1108	-0.775194	46.1874	54.2255	27.2051	1.06321	0.699954	-8.38968	26.3851	100.614	103.347
373	2010-01-17 13:00:00	172	5.31194	-0.946106	-5.22825	-44.8347	11.1311	-17.9624	0.654741	47.7589	54.5653	27.2541	1.04468	0.701525	-8.39048	26.3852	100.614	103.347
374	2010-01-17 14:00:00	154	-6.68638	-1.74551	-12.1904	-45.771	14.359	-19.7985	2.15427	49.2928	54.8884	27.2999	1.02594	0.703107	-8.39128	26.3852	100.614	103.347
375	2010-01-17 15:00:00	166	1.52883	-1.68856	-16.5061	-44.0814	17.8613	-21.6166	3.72878	50.7868	55.1945	27.3425	1.00699	0.7047	-8.39208	26.3853	100.614	103.347
376	2010-01-17 16:00:00	177	-4.04705	-2.3279	-16.9661	-39.2255	21.4508	-23.415	5.38293	52.2383	55.4834	27.3819	0.987825	0.706303	-8.39288	26.3853	100.614	103.347
377	2010-01-17 17:00:00	191	6.92017	-3.99712	-12.6052	-31.3087	24.9271	-25.1908	7.12076	53.6452	55.7548	27.4181	0.968447	0.707917	-8.39368	26.3854	100.614	103.347
378	2010-01-17 18:00:00	212	-8.9815	-4.49564	-4.35746	-20.8842	28.0996	-26.9417	8.94595	55.0052	56.0084	27.4511	0.948856	0.709543	-8.39448	26.3854	100.614	103.347
379	2010-01-17 19:00:00	250	2.68559	-0.981998	5.36626	-8.5185	30.7908	-28.6653	10.8611	56.3165	56.2441	27.4808	0.929052	0.711179	-8.39528	26.3854	100.614	103.347
380	2010-01-17 20:00:00	268	-4.14089	7.14568	11.5241	5.17283	32.8379	-30.3576	12.8673	57.5773	56.4616	27.5072	0.909034	0.712826	-8.39608	26.3855	100.614	103.347
381	2010-01-17 21:00:00	317	12.1416	14.4459	10.0255	19.4726	34.0759	-32.0129	14.9638	58.7859	56.6606	27.5303	0.888802	0.714484	-8.39688	26.3855	100.614	103.347
382	2010-01-17 22:00:00	291	-11.3668	13.6409	1.44591	33.4937	34.3233	-33.6248	17.1482	59.9408	56.8409	27.55	0.868357	0.716152	-8.39768	26.3856	100.615	103.347
383	2010-01-17 23:00:00	313	11.1278	4.15834	-9.24197	46.2934	33.3994	-35.1854	19.4161	61.0408	57.0024	27.5664	0.847698	0.717832	-8.39848	26.3856	100.615	103.347
384	2010-01-18	282	-4.83449	-15.6505	-14.5296	56.8891	31.1361	-36.6855	21.7615	62.0847	57.1446	27.5795	0.826825	0.719523	-8.39928	26.3857	100.615	103.347
385	2010-01-18 01:00:00	282	-9.90647	-32.3614	-8.45241	64.2862	27.3903	-38.1144	24.1771	63.0712	57.2675	27.5891	0.805738	0.721225	-8.40008	26.3857	100.615	103.347
386	2010-01-18 02:00:00	303	-7.87011	-21.6803	9.10589	67.5558	22.1186	-39.4584	26.6557	63.9992	57.3708	27.5953	0.784438	0.722937	-8.40088	26.3858	100.615	103.347
387	2010-01-18 03:00:00	349	-3.22476	15.6317	29.3248	65.6711	15.4034	-40.6942	29.1896	64.8674	57.4543	27.5981	0.762924	0.724661	-8.40168	26.3858	100.615	103.348
388	2010-01-18 04:00:00	407	24.0112	43.9825	39.2932	57.695	7.43937	-41.7938	31.771	65.6746	57.5177	27.5974	0.741197	0.726396	-8.40248	26.3859	100.615	103.348
389	2010-01-18 05:00:00	361	16.6887	26.6211	30.6057	43.4255	-1.44077	-42.7265	34.3917	66.4194	57.561	27.5933	0.719257	0.728141	-8.40327	26.3859	100.615	103.348
390	2010-01-18 06:00:00	234	-15.9935	-20.9655	9.27704	24.2638	-10.8122	-43.4605	37.0431	67.1006	57.5837	27.5857	0.697103	0.729898	-8.40407	26.3859	100.615	103.348
391	2010-01-18 07:00:00	149	-23.3953	-44.028	-12.6639	2.33487	-20.2193	-43.964	39.7165	67.717	57.5859	27.5746	0.674738	0.731666	-8.40487	26.386	100.615	103.348
392	2010-01-18 08:00:00	147	-5.92679	-21.8957	-25.042	-20.1832	-29.2031	-44.2053	42.4025	68.2671	57.5674	27.56	0.65216	0.733445	-8.40567	26.386	100.615	103.348
393	2010-01-18 09:00:00	184	26.3146	11.2452	-24.9521	-41.2449	-37.3123	-44.1532	45.0917	68.7498	57.5279	27.5419	0.629371	0.735235	-8.40647	26.3861	100.615	103.348
394	2010-01-18 10:00:00	161	8.53369	22.9297	-15.1566	-58.7628	-44.1161	-43.7764	47.7739	69.1637	57.4675	27.5203	0.60637	0.737036	-8.40727	26.3861	100.615	103.348
395	2010-01-18 11:00:00	137	-17.55	12.5244	-3.46125	-70.6164	-49.1976	-43.0441	50.4393	69.5075	57.3858	27.4952	0.58316	0.738848	-8.40807	26.3862	100.615	103.348
396	2010-01-18 12:00:00	146	0.870542	2.78147	1.1164	-75.0959	-52.1892	-41.9244	53.0774	69.7799	57.283	27.4667	0.559739	0.740671	-8.40887	26.3862	100.615	103.348
397	2010-01-18 13:00:00	144	7.29642	4.83554	-4.40032	-71.4312	-52.8881	-40.3909	55.6776	69.9794	57.159	27.4346	0.536109	0.742506	-8.40966	26.3863	100.615	103.348
398	2010-01-18 14:00:00	154	-12.7703	10.9742	-15.7098	-60.1589	-51.3806	-38.4344	58.2293	70.1048	57.0136	27.3991	0.512272	0.744351	-8.41046	26.3863	100.615	103.348
399	2010-01-18 15:00:00	173	1.05447	7.43575	-26.8121	-42.2956	-48.0372	-36.0549	60.7214	70.1545	56.847	27.3602	0.488227	0.746208	-8.41126	26.3864	100.615	103.348
400	2010-01-18 16:00:00	188	18.2581	-13.3785	-30.0504	-19.4936	-43.3069	-33.2565	63.1431	70.1272	56.6592	27.3179	0.463976	0.748076	-8.41206	26.3864	100.615	103.348
401	2010-01-18 17:00:00	203	1.61679	-34.4573	-20.1577	5.83603	-37.6403	-30.0464	65.4834	70.0213	56.4504	27.2721	0.439519	0.749955	-8.41286	26.3865	100.615	103.348
402	2010-01-18 18:00:00	233	-44.0632	-21.6321	2.26047	30.9397	-31.4593	-26.4364	67.7313	69.8354	56.2206	27.223	0.414858	0.751845	-8.41365	26.3865	100.615	103.348
403	2010-01-18 19:00:00	408	42.346	24.3592	27.9239	52.9457	-25.1753	-22.4415	69.8757	69.5681	55.97	27.1705	0.389993	0.753746	-8.41445	26.3866	100.615	103.348
404	2010-01-18 20:00:00	435	3.18381	36.2023	43.7931	68.9605	-19.1966	-18.0795	71.9056	69.2178	55.6988	27.1147	0.364927	0.755659	-8.41525	26.3866	100.615	103.348
405	2010-01-18 21:00:00	403	-14.2182	0.151661	43.1323	76.5566	-13.9143	-13.3703	73.8098	68.7833	55.4072	27.0555	0.339659	0.757582	-8.41605	26.3867	100.615	103.348
406	2010-01-18 22:00:00	360	-23.4852	-25.9013	31.0765	74.8787	-9.62808	-8.33634	75.577	68.2636	55.0955	26.9931	0.314191	0.759517	-8.41685	26.3867	100.615	103.348
407	2010-01-18 23:00:00	402	27.068	-14.3572	15.2578	64.9691	-6.44131	-3.00552	77.1956	67.6576	54.7639	26.9275	0.288525	0.761463	-8.41764	26.3868	100.615	103.348
408	2010-01-19	358	-16.7725	12.5517	0.0781236	48.9927	-4.29241	2.57876	78.6535	66.9647	54.4128	26.8586	0.262662	0.763421	-8.41844	26.3868	100.615	103.348
409	2010-01-19 01:00:00	383	20.9353	25.1961	-14.2468	29.8116	-3.09465	8.3553	79.9385	66.1844	54.0423	26.7866	0.236603	0.765389	-8.41924	26.3869	100.615	103.348
410	2010-01-19 02:00:00	332	5.1961	8.37915	-27.5952	10.2018	-2.7604	14.2501	81.0383	65.3164	53.6528	26.7114	0.210349	0.767369	-8.42003	26.3869	100.615	103.348
411	2010-01-19 03:00:00	274	-11.3291	-23.2609	-35.1682	-7.72451	-3.17931	20.1817	81.9403	64.3605	53.2446	26.633	0.183904	0.76936	-8.42083	26.387	100.615	103.348
412	2010-01-19 04:00:00	256	-14.3669	-26.9056	-31.2129	-22.5094	-4.17656	26.0659	82.6318	63.3167	52.8182	26.5516	0.157268	0.771362	-8.42163	26.387	100.615	103.348
413	2010-01-19 05:00:00	302	2.50192	0.633355	-15.8345	-33.6511	-5.4667	31.8178	83.1	62.1851	52.3738	26.4671	0.130442	0.773376	-8.42242	26.3871	100.615	103.348
414	2010-01-19 06:00:00	330	6.82343	22.2115	4.08662	-41.5732	-6.63885	37.3522	83.3319	60.9661	51.9118	26.3795	0.103429	0.7754	-8.42322	26.3871	100.615	103.348
415	2010-01-19 07:00:00	367	17.7661	13.7409	20.5351	-46.9952	-7.24427	42.5841	83.3148	59.6602	51.4326	26.289	0.0762293	0.777437	-8.42402	26.3872	100.615	103.348
416	2010-01-19 08:00:00	297	-22.8304	-11.3545	29.648	-50.456	-6.87128	47.4285	83.0363	58.2684	50.9365	26.1954	0.0488453	0.779484	-8.42481	26.3872	100.615	103.348
417	2010-01-19 09:00:00	331	3.54871	-13.3251	29.8257	-52.4032	-5.14929	51.8036	82.484	56.7919	50.4241	26.0989	0.0212784	0.781542	-8.42561	26.3873	100.615	103.348
418	2010-01-19 10:00:00	323	-4.56644	2.36788	21.644	-53.1048	-1.84856	55.6366	81.6458	55.2326	49.8956	25.9995	-0.00647	0.783612	-8.42641	26.3873	100.615	103.348
419	2010-01-19 11:00:00	339	18.8709	11.7049	7.06706	-52.3708	2.96706	58.872	80.5105	53.5926	49.3515	25.8971	-0.0343982	0.785693	-8.4272	26.3874	100.615	103.348
420	2010-01-19 12:00:00	301	-20.7532	5.39353	-10.2575	-49.715	9.06323	61.4641	79.0687	51.8745	48.7921	25.7919	-0.0625047	0.787786	-8.428	26.3874	100.615	103.348
421	2010-01-19 13:00:00	310	9.35176	-0.858125	-25.1974	-44.6668	16.0937	63.3692	77.3135	50.0811	48.2179	25.6839	-0.0907878	0.789889	-8.42879	26.3875	100.615	103.348
422	2010-01-19 14:00:00	305	-3.96315	-2.81569	-31.4107	-37.051	23.6336	64.5427	75.242	48.2156	47.6292	25.5731	-0.119246	0.792004	-8.42959	26.3876	100.615	103.348
423	2010-01-19 15:00:00	313	7.21045	-15.7682	-24.5882	-26.8885	31.237	64.9413	72.8548	46.2818	47.0263	25.4595	-0.147878	0.794131	-8.43038	26.3876	100.615	103.348
424	2010-01-19 16:00:00	336	0.0838952	-22.3157	-8.99119	-14.4441	38.4656	64.5251	70.1564	44.2833	46.4098	25.3431	-0.176682	0.796268	-8.43118	26.3877	100.615	103.348
425	2010-01-19 17:00:00	357	-34.0743	2.204	7.08996	-0.151577	44.9002	63.2602	67.1554	42.2242	45.7799	25.2241	-0.205656	0.798417	-8.43198	26.3877	100.615	103.348
426	2010-01-19 18:00:00	485	42.6719	38.9081	15.5662	15.2723	50.1471	61.1197	63.8643	40.1082	45.1371	25.1023	-0.2348	0.800577	-8.43277	26.3878	100.615	103.348
427	2010-01-19 19:00:00	426	-22.247	32.0195	11.3636	30.6203	53.8336	58.0872	60.2994	37.9391	44.4817	24.978	-0.26411	0.802749	-8.43357	26.3878	100.615	103.348
428	2010-01-19 20:00:00	403	-5.04652	-2.72176	-2.00635	44.2001	55.5886	54.1621	56.4803	35.7209	43.8141	24.851	-0.293587	0.804932	-8.43436	26.3879	100.615	103.348
429	2010-01-19 21:00:00	374	11.5632	-32.3595	-14.6053	54.3813	55.0736	49.3706	52.4282	33.4574	43.1348	24.7214	-0.323227	0.807126	-8.43515	26.3879	100.615	103.348
430	2010-01-19 22:00:00	333	-10.9336	-44.4183	-15.6082	59.7336	52.0433	43.77	48.1654	31.1525	42.4441	24.5892	-0.353031	0.809331	-8.43595	26.388	100.615	103.348
431	2010-01-19 23:00:00	343	-3.7192	-33.0169	-2.06443	59.4864	46.4482	37.4473	43.7144	28.8099	41.7424	24.4545	-0.382995	0.811548	-8.43674	26.388	100.615	103.348
432	2010-01-20	364	-2.94406	4.16216	18.4212	53.3844	38.4828	30.5229	39.0979	26.4336	41.0301	24.3173	-0.413119	0.813776	-8.43754	26.3881	100.615	103.348
433	2010-01-20 01:00:00	389	-1.93835	44.6104	33.5637	41.5455	28.5602	23.1273	34.3386	24.0274	40.3075	24.1777	-0.443401	0.816016	-8.43833	26.3882	100.615	103.348
434	2010-01-20 02:00:00	368	13.0956	50.7832	32.7409	24.6989	17.2657	15.3918	29.4592	21.5951	39.5751	24.0356	-0.473839	0.818267	-8.43913	26.3882	100.615	103.348
435	2010-01-20 03:00:00	267	26.9396	8.44412	14.7559	4.82612	5.22719	7.44692	24.4824	19.1406	38.8332	23.8911	-0.504433	0.820529	-8.43992	26.3883	100.615	103.348
436	2010-01-20 04:00:00	71	-43.8353	-39.0967	-9.38446	-15.1871	-6.92044	-0.576616	19.4309	16.6678	38.0822	23.7443	-0.535179	0.822802	-8.44071	26.3883	100.615	103.348
437	2010-01-20 05:00:00	81	17.7708	-35.7938	-27.0639	-32.3315	-18.5392	-8.54826	14.3273	14.1805	37.3226	23.5951	-0.566077	0.825087	-8.44151	26.3884	100.615	103.348
438	2010-01-20 06:00:00	51	0.135754	-8.02843	-31.2989	-43.9499	-28.9966	-16.3374	9.19432	11.6826	36.5547	23.4436	-0.597125	0.827383	-8.4423	26.3884	100.615	103.348
439	2010-01-20 07:00:00	49	4.96974	7.87715	-22.267	-48.808	-37.72	-23.8135	4.05474	9.17788	35.7788	23.2898	-0.628322	0.829691	-8.44309	26.3885	100.615	103.348
440	2010-01-20 08:00:00	44	-4.70776	12.5534	-6.70589	-47.2501	-44.3554	-30.8465	-1.0688	6.67023	34.9954	23.1337	-0.659665	0.83201	-8.44389	26.3885	100.616	103.348
441	2010-01-20 09:00:00	45	-2.22364	9.14651	7.3713	-40.5607	-48.7875	-37.3102	-6.1536	4.1635	34.2049	22.9755	-0.691154	0.83434	-8.44468	26.3886	100.616	103.348
442	2010-01-20 10:00:00	35	4.60233	1.36021	15.1649	-30.3403	-51.0858	-43.0879	-11.177	1.66154	33.4077	22.815	-0.722786	0.836682	-8.44547	26.3887	100.616	103.348
443	2010-01-20 11:00:00	29	-5.51861	-0.57169	15.8344	-18.5267	-51.3893	-48.0839	-16.1162	-0.831793	32.604	22.6524	-0.754561	0.839035	-8.44627	26.3887	100.616	103.348
444	2010-01-20 12:00:00	27	3.79521	0.220409	12.7643	-7.06711	-49.8606	-52.2372	-20.9489	-3.31265	31.7944	22.4876	-0.786475	0.841399	-8.44706	26.3888	100.616	103.348
445	2010-01-20 13:00:00	29	-2.07521	-4.14802	8.65906	2.59138	-46.6905	-55.5175	-25.6532	-5.77717	30.9792	22.3208	-0.818529	0.843775	-8.44785	26.3888	100.616	103.348
446	2010-01-20 14:00:00	16	-3.14384	-4.54457	4.10704	9.9173	-42.1212	-57.919	-30.2084	-8.22152	30.1588	22.1519	-0.850719	0.846162	-8.44864	26.3889	100.616	103.348
447	2010-01-20 15:00:00	23	6.1867	1.18239	-0.58698	15.0164	-36.4464	-59.4515	-34.5961	-10.6418	29.3336	21.9809	-0.883045	0.84856	-8.44944	26.389	100.616	103.348
448	2010-01-20 16:00:00	28	2.9821	3.50132	-4.54092	18.0761	-29.9908	-60.1357	-38.7999	-13.0342	28.5039	21.808	-0.915505	0.85097	-8.45023	26.389	100.616	103.348
449	2010-01-20 17:00:00	22	-1.88919	1.16572	-6.94497	19.2196	-23.0912	-60.0003	-42.8068	-15.3949	27.6702	21.6331	-0.948098	0.853391	-8.45102	26.3891	100.616	103.349
450	2010-01-20 18:00:00	11	-1.05979	-0.228124	-7.2888	18.6227	-16.0792	-59.081	-46.6071	-17.72	26.8329	21.4562	-0.980821	0.855824	-8.45181	26.3891	100.616	103.349
451	2010-01-20 19:00:00	25	3.1436	0.720198	-4.68216	16.5576	-9.27725	-57.4187	-50.1938	-20.0056	25.9922	21.2774	-1.01367	0.858268	-8.4526	26.3892	100.616	103.349
452	2010-01-20 20:00:00	16	-1.56823	0.819504	-0.344857	13.5075	-2.98123	-55.0595	-53.5614	-22.248	25.1487	21.0967	-1.04665	0.860723	-8.4534	26.3892	100.616	103.349
453	2010-01-20 21:00:00	20	0.12921	-0.318746	2.45249	10.1206	2.5421	-52.0535	-56.7063	-24.4435	24.3027	20.9142	-1.07976	0.86319	-8.45419	26.3893	100.616	103.349
454	2010-01-20 22:00:00	20	0.736954	-1.6402	3.27485	6.86361	7.08919	-48.4541	-59.6261	-26.5884	23.4546	20.7298	-1.11299	0.865668	-8.45498	26.3894	100.616	103.349
455	2010-01-20 23:00:00	18	-0.070548	-2.81813	2.89067	4.12662	10.549	-44.3239	-62.319	-28.6793	22.6047	20.5437	-1.14634	0.868157	-8.45577	26.3894	100.616	103.349
456	2010-01-21	18	-1.414	-0.653026	2.10131	2.06102	12.9155	-39.7352	-64.784	-30.7128	21.7535	20.3558	-1.17981	0.870658	-8.45656	26.3895	100.616	103.349
457	2010-01-21 01:00:00	17	-3.78629	2.86388	1.23408	0.676995	14.2973	-34.7725	-67.021	-32.6853	20.9014	20.1661	-1.2134	0.87317	-8.45735	26.3895	100.616	103.349
458	2010-01-21 02:00:00	17	6.79187	2.60564	0.799463	-0.18295	14.858	-29.5269	-69.0304	-34.5937	20.0487	19.9748	-1.24711	0.875693	-8.45814	26.3896	100.616	103.349
459	2010-01-21 03:00:00	17	-5.6562	-1.36423	0.285335	-0.62185	14.764	-24.0933	-70.813	-36.4346	19.1958	19.7818	-1.28093	0.878228	-8.45893	26.3897	100.616	103.349
460	2010-01-21 04:00:00	15	-4.10975	0.400157	-1.46825	-0.828452	14.1729	-18.5651	-72.3702	-38.2048	18.3431	19.5871	-1.31487	0.880775	-8.45972	26.3897	100.616	103.349
461	2010-01-21 05:00:00	19	8.73996	4.05135	-4.18251	-0.903625	13.2513	-13.0291	-73.7034	-39.9013	17.4911	19.3909	-1.34892	0.883332	-8.46051	26.3898	100.616	103.349
462	2010-01-21 06:00:00	16	-4.79232	2.40412	-6.01259	-0.947162	12.1721	-7.56992	-74.8162	-41.5209	16.64	19.193	-1.38309	0.885901	-8.4613	26.3899	100.616	103.349
463	2010-01-21 07:00:00	18	-2.0513	-2.31994	-4.99534	-1.00108	11.0977	-2.26925	-75.713	-43.0605	15.7903	18.9936	-1.41736	0.888482	-8.46209	26.3899	100.616	103.349
464	2010-01-21 08:00:00	18	5.04489	-3.45666	-0.913068	-1.18227	10.1942	2.7971	-76.3987	-44.5171	14.9423	18.7927	-1.45174	0.891074	-8.46288	26.39	100.616	103.349
465	2010-01-21 09:00:00	18	-0.446557	-0.840524	3.90562	-1.57566	9.56006	7.56585	-76.8791	-45.8877	14.0965	18.5904	-1.48622	0.893677	-8.46367	26.39	100.616	103.349
466	2010-01-21 10:00:00	26	0.498441	0.501789	7.03937	-2.28734	9.23813	11.9842	-77.1605	-47.1694	13.2532	18.3865	-1.52081	0.896292	-8.46446	26.3901	100.616	103.349
467	2010-01-21 11:00:00	26	-2.17166	2.13902	7.85327	-3.46687	9.24215	16.0091	-77.25	-48.3595	12.4128	18.1812	-1.5555	0.898918	-8.46525	26.3902	100.616	103.349
468	2010-01-21 12:00:00	25	3.00117	3.15882	5.80698	-5.04005	9.56196	19.6111	-77.1558	-49.455	11.5757	17.9746	-1.59029	0.901555	-8.46604	26.3902	100.616	103.349
469	2010-01-21 13:00:00	24	3.06936	1.90855	1.18065	-6.65185	10.1652	22.771	-76.8873	-50.4536	10.7423	17.7665	-1.62519	0.904204	-8.46683	26.3903	100.616	103.349
470	2010-01-21 14:00:00	15	-1.66036	1.02668	-4.63524	-7.73685	10.9952	25.4817	-76.455	-51.3526	9.91301	17.5572	-1.66017	0.906864	-8.46762	26.3904	100.616	103.349
471	2010-01-21 15:00:00	17	6.65228	-2.03587	-9.84967	-7.86358	11.9785	27.7499	-75.8709	-52.1499	9.08815	17.3465	-1.69526	0.909536	-8.46841	26.3904	100.616	103.349
472	2010-01-21 16:00:00	15	-9.60433	-6.95696	-11.5727	-6.82802	13.0334	29.5964	-75.1476	-52.8435	8.26812	17.1346	-1.73044	0.912219	-8.46919	26.3905	100.616	103.349
473	2010-01-21 17:00:00	21	2.8228	-3.13691	-7.8424	-4.65185	14.0672	31.0494	-74.2981	-53.4315	7.45327	16.9214	-1.76571	0.914913	-8.46998	26.3905	100.616	103.349
474	2010-01-21 18:00:00	40	6.33578	3.27765	-0.761543	-1.46174	14.9582	32.1351	-73.3352	-53.9127	6.64391	16.707	-1.80107	0.917619	-8.47077	26.3906	100.616	103.349
475	2010-01-21 19:00:00	51	1.03455	3.10649	6.27832	2.26961	15.5644	32.8782	-72.2709	-54.2857	5.84036	16.4914	-1.83652	0.920336	-8.47156	26.3907	100.616	103.349
476	2010-01-21 20:00:00	45	-9.73057	-0.0664697	10.3913	5.66627	15.7512	33.3063	-71.1168	-54.5497	5.04285	16.2747	-1.87206	0.923065	-8.47234	26.3907	100.616	103.349
477	2010-01-21 21:00:00	61	2.46429	1.68899	10.9185	7.8082	15.4066	33.4401	-69.8837	-54.7038	4.25156	16.0568	-1.90768	0.925805	-8.47313	26.3908	100.616	103.349
478	2010-01-21 22:00:00	72	7.77676	2.38719	8.36324	8.30493	14.4691	33.2965	-68.5803	-54.7476	3.46662	15.8379	-1.94339	0.928556	-8.47392	26.3909	100.616	103.349
479	2010-01-21 23:00:00	38	-6.29074	-1.64216	4.05632	7.18651	12.9919	32.887	-67.2127	-54.6814	2.68814	15.6179	-1.97918	0.931319	-8.47471	26.3909	100.616	103.349
480	2010-01-22	35	-3.09022	-1.78006	-0.117994	4.73785	11.1038	32.2231	-65.785	-54.5061	1.91618	15.3969	-2.01506	0.934093	-8.47549	26.391	100.616	103.349
481	2010-01-22 01:00:00	29	1.09827	2.27823	-3.18598	1.46008	8.97033	31.3083	-64.2991	-54.2234	1.15083	15.1749	-2.05101	0.936879	-8.47628	26.3911	100.616	103.349
482	2010-01-22 02:00:00	26	0.403485	3.1615	-4.84333	-1.95282	6.77758	30.1404	-62.7552	-53.8359	0.392146	14.9519	-2.08704	0.939676	-8.47707	26.3911	100.616	103.349
483	2010-01-22 03:00:00	18	-1.65918	-1.76041	-5.21506	-4.82586	4.71355	28.7187	-61.1525	-53.3466	-0.359827	14.728	-2.12314	0.942484	-8.47785	26.3912	100.616	103.349
484	2010-01-22 04:00:00	15	-1.32776	-1.33107	-4.41203	-6.70501	2.95325	27.0434	-59.4888	-52.7589	-1.10504	14.5031	-2.15932	0.945304	-8.47864	26.3913	100.616	103.349
485	2010-01-22 05:00:00	15	5.82481	2.19095	-2.29103	-7.58558	1.64831	25.115	-57.7617	-52.0767	-1.84346	14.2774	-2.19557	0.948136	-8.47943	26.3913	100.616	103.349
486	2010-01-22 06:00:00	22	3.41774	0.381874	0.120499	-7.66314	0.91372	22.939	-55.9691	-51.304	-2.57505	14.0508	-2.23189	0.950978	-8.48021	26.3914	100.616	103.349
487	2010-01-22 07:00:00	21	1.90885	-3.69797	1.86512	-6.96156	0.804592	20.5286	-54.1083	-50.4452	-3.29979	13.8235	-2.26828	0.953832	-8.481	26.3915	100.616	103.349
488	2010-01-22 08:00:00	19	-6.79925	-2.12664	2.14157	-5.49439	1.30988	17.8975	-52.1758	-49.5049	-4.01763	13.5953	-2.30474	0.956698	-8.48178	26.3915	100.616	103.349
489	2010-01-22 09:00:00	22	4.9621	2.62609	1.11084	-3.58177	2.37689	15.0585	-50.1665	-48.4874	-4.72855	13.3664	-2.34126	0.959575	-8.48257	26.3916	100.616	103.349
490	2010-01-22 10:00:00	25	2.95903	4.53221	-0.15388	-1.60208	3.91676	12.0255	-48.0742	-47.397	-5.43254	13.1368	-2.37785	0.962463	-8.48335	26.3917	100.616	103.349
491	2010-01-22 11:00:00	22	-4.60157	-0.340608	-0.880472	0.22977	5.8247	8.81421	-45.8933	-46.2383	-6.12956	12.9064	-2.4145	0.965363	-8.48414	26.3917	100.616	103.349
492	2010-01-22 12:00:00	26	-2.51695	-3.95358	-1.0421	1.80086	7.98467	5.44165	-43.6192	-45.0157	-6.81959	12.6755	-2.45121	0.968274	-8.48492	26.3918	100.616	103.349
493	2010-01-22 13:00:00	32	2.59973	-2.96649	-1.06687	2.95443	10.2645	1.93025	-41.2489	-43.7335	-7.50261	12.4438	-2.48798	0.971197	-8.48571	26.3919	100.616	103.349
494	2010-01-22 14:00:00	30	-4.13422	0.710271	-1.5731	3.62352	12.5297	-1.69802	-38.7803	-42.3961	-8.1786	12.2116	-2.52481	0.974131	-8.48649	26.3919	100.616	103.349
495	2010-01-22 15:00:00	32	2.28488	2.30085	-2.14747	3.87715	14.6484	-5.42162	-36.2122	-41.0079	-8.84754	11.9788	-2.56169	0.977076	-8.48728	26.392	100.616	103.349
496	2010-01-22 16:00:00	30	-4.05283	0.501896	-1.9474	3.90858	16.4851	-9.21426	-33.5443	-39.5734	-9.5094	11.7455	-2.59863	0.980033	-8.48806	26.3921	100.616	103.349
497	2010-01-22 17:00:00	32	1.45506	-0.873293	-0.744385	3.97173	17.9098	-13.046	-30.7772	-38.0969	-10.1641	11.5117	-2.63562	0.983002	-8.48884	26.3921	100.616	103.349
498	2010-01-22 18:00:00	37	-1.6482	1.51453	-0.0824041	4.18111	18.7995	-16.8839	-27.9126	-36.5828	-10.8117	11.2774	-2.67266	0.985981	-8.48963	26.3922	100.616	103.349
499	2010-01-22 19:00:00	49	-0.661716	6.18006	-0.722644	4.55908	19.0535	-20.6901	-24.9528	-35.0353	-11.4522	11.0427	-2.70975	0.988973	-8.49041	26.3923	100.617	103.349
500	2010-01-22 20:00:00	47	5.89883	2.57937	-1.53972	5.04307	18.6	-24.4175	-21.9015	-33.4587	-12.0854	10.8075	-2.74688	0.991975	-8.49119	26.3923	100.617	103.349
501	2010-01-22 21:00:00	39	-1.76355	-5.24257	-0.780083	5.48102	17.3971	-28.0116	-18.7636	-31.8573	-12.7113	10.572	-2.78407	0.994989	-8.49198	26.3924	100.617	103.349
502	2010-01-22 22:00:00	35	-9.69671	-6.48961	2.01586	5.63957	15.4289	-31.4171	-15.545	-30.2351	-13.33	10.3361	-2.82129	0.998015	-8.49276	26.3925	100.617	103.349
503	2010-01-22 23:00:00	48	5.32485	0.748425	5.16139	5.34585	12.6979	-34.5801	-12.2514	-28.5961	-13.9413	10.0999	-2.85856	1.00105	-8.49354	26.3925	100.617	103.349
504	2010-01-23	49	8.8182	5.47534	6.47262	4.66341	9.21342	-37.4488	-8.8884	-26.9441	-14.5453	9.86348	-2.89587	1.0041	-8.49432	26.3926	100.617	103.349
505	2010-01-23 01:00:00	24	-18.1335	1.14152	5.13004	3.91189	5.01281	-39.974	-5.46135	-25.2829	-15.1419	9.62675	-2.93322	1.00716	-8.49511	26.3927	100.617	103.349
506	2010-01-23 02:00:00	23	6.41964	-0.956198	1.37305	3.46764	0.18339	-42.1078	-1.9756	-23.6159	-15.7312	9.3898	-2.97061	1.01023	-8.49589	26.3927	100.617	103.349
507	2010-01-23 03:00:00	20	3.17342	1.56782	-3.07814	3.60711	-5.14374	-43.805	1.56351	-21.9463	-16.313	9.15265	-3.00803	1.01331	-8.49667	26.3928	100.617	103.349
508	2010-01-23 04:00:00	19	3.7009	-0.825857	-6.6912	4.54876	-10.8225	-45.0238	5.15059	-20.2771	-16.8873	8.91535	-3.04548	1.01641	-8.49745	26.3929	100.617	103.349
509	2010-01-23 05:00:00	16	-4.20829	-4.94531	-7.75672	6.17083	-16.6833	-45.7261	8.77982	-18.6111	-17.4541	8.67791	-3.08297	1.01951	-8.49823	26.393	100.617	103.349
510	2010-01-23 06:00:00	22	6.74494	-2.28669	-4.68455	7.92068	-22.5443	-45.8731	12.4442	-16.9509	-18.0134	8.44037	-3.12049	1.02263	-8.49901	26.393	100.617	103.35
511	2010-01-23 07:00:00	24	0.265292	1.81709	1.18153	8.92685	-28.2087	-45.4279	16.1353	-15.2991	-18.5652	8.20276	-3.15804	1.02576	-8.4998	26.3931	100.617	103.35
512	2010-01-23 08:00:00	24	-2.4329	2.00037	7.18495	8.44981	-33.4806	-44.3584	19.8435	-13.6584	-19.1093	7.96512	-3.19562	1.0289	-8.50058	26.3932	100.617	103.35
513	2010-01-23 09:00:00	41	8.05318	2.52891	11.2183	6.03241	-38.1549	-42.6354	23.5574	-12.0315	-19.6458	7.72746	-3.23322	1.03205	-8.50136	26.3932	100.617	103.35
514	2010-01-23 10:00:00	23	-1.75503	1.65873	11.3112	1.65392	-42.0198	-40.2332	27.2639	-10.4208	-20.1747	7.48982	-3.27085	1.03521	-8.50214	26.3933	100.617	103.35
515	2010-01-23 11:00:00	19	-1.9889	-0.230277	6.83402	-4.17533	-44.8736	-37.1339	30.948	-8.82901	-20.6959	7.25224	-3.3085	1.03839	-8.50292	26.3934	100.617	103.35
516	2010-01-23 12:00:00	15	-1.90965	0.810198	-0.547974	-10.6	-46.5289	-33.3326	34.5927	-7.2588	-21.2094	7.01473	-3.34617	1.04157	-8.5037	26.3935	100.617	103.35
517	2010-01-23 13:00:00	19	1.63872	-0.121673	-8.10927	-16.7383	-46.8044	-28.849	38.1797	-5.71276	-21.715	6.77734	-3.38386	1.04477	-8.50448	26.3935	100.617	103.35
518	2010-01-23 14:00:00	17	7.64578	-4.49846	-12.5195	-21.9825	-45.5227	-23.7321	41.6897	-4.19351	-22.2129	6.5401	-3.42156	1.04798	-8.50526	26.3936	100.617	103.35
519	2010-01-23 15:00:00	17	-1.83744	-7.18602	-11.4569	-25.8236	-42.5316	-18.0571	45.103	-2.70366	-22.703	6.30303	-3.45929	1.0512	-8.50603	26.3937	100.617	103.35
520	2010-01-23 16:00:00	22	-14.2837	-0.639278	-6.17636	-27.7496	-37.7699	-11.9209	48.4001	-1.24584	-23.1852	6.06616	-3.49702	1.05443	-8.50681	26.3938	100.617	103.35
521	2010-01-26 12:00:00	88	11.8828	9.12873	-1.04572	-27.3409	-31.2818	-5.43746	51.5613	0.177329	-23.6595	5.82953	-3.53477	1.05767	-8.50759	26.3938	100.617	103.35
522	2010-01-26 13:00:00	85	4.38325	5.39137	0.825482	-24.4562	-23.1991	1.26782	54.567	1.56323	-24.1258	5.59317	-3.57253	1.06093	-8.50837	26.3939	100.617	103.35
523	2010-01-26 14:00:00	90	-8.38915	-2.5617	-1.34648	-19.2255	-13.772	8.06676	57.3978	2.90925	-24.5841	5.3571	-3.6103	1.06419	-8.50915	26.394	100.617	103.35
524	2010-01-26 15:00:00	127	0.499495	-3.61987	-5.9043	-12.1341	-3.40872	14.8315	60.0339	4.21276	-25.0345	5.12136	-3.64808	1.06747	-8.50993	26.394	100.617	103.35
525	2010-01-26 16:00:00	144	-9.31353	0.995989	-10.354	-3.71587	7.38092	21.4344	62.4558	5.47115	-25.4768	4.88598	-3.68586	1.07076	-8.51071	26.3941	100.617	103.35
526	2010-01-26 17:00:00	203	23.986	-0.670088	-11.691	5.39995	18.0481	27.7475	64.6439	6.6818	-25.911	4.65099	-3.72365	1.07406	-8.51148	26.3942	100.617	103.35
527	2010-01-26 18:00:00	199	-9.11523	-10.3747	-8.13574	14.5739	28.043	33.6432	66.5788	7.84212	-26.3371	4.41642	-3.76144	1.07737	-8.51226	26.3943	100.617	103.35
528	2010-01-26 19:00:00	231	-7.9005	-8.21558	-0.360588	22.9962	36.8374	38.9935	68.241	8.94951	-26.755	4.18231	-3.79923	1.08069	-8.51304	26.3943	100.617	103.35
529	2010-01-26 20:00:00	274	-5.23579	11.8526	9.92005	29.6199	43.9529	43.6704	69.6111	10.0014	-27.1648	3.94867	-3.83702	1.08403	-8.51382	26.3944	100.617	103.35
530	2010-01-26 21:00:00	340	23.6911	21.2426	19.0051	33.4011	48.9579	47.5463	70.6697	10.9954	-27.5664	3.71555	-3.87481	1.08737	-8.51459	26.3945	100.617	103.35
531	2010-01-26 22:00:00	298	-9.60112	-0.0606106	23.0677	33.5015	51.5516	50.4996	71.3975	11.9291	-27.9597	3.48297	-3.9126	1.09073	-8.51537	26.3946	100.617	103.35
532	2010-01-26 23:00:00	268	-13.7299	-18.9495	21.9495	29.6247	51.6539	52.4396	71.7754	12.8002	-28.3447	3.25097	-3.95038	1.0941	-8.51614	26.3946	100.617	103.35
533	2010-01-27	299	3.72315	-6.75044	17.1406	22.0288	49.4776	53.3436	71.7881	13.6068	-28.7215	3.01958	-3.98815	1.09748	-8.51692	26.3947	100.617	103.35
534	2010-01-27 01:00:00	300	17.5473	11.7089	9.37145	11.7773	45.3842	53.2585	71.4319	14.3472	-29.0899	2.78882	-4.02591	1.10087	-8.5177	26.3948	100.617	103.35
535	2010-01-27 02:00:00	240	-13.5734	6.94798	-0.738653	0.5088	39.7483	52.2633	70.7157	15.0208	-29.4499	2.55873	-4.06366	1.10427	-8.51847	26.3949	100.617	103.35
536	2010-01-27 03:00:00	213	4.44056	-4.91126	-12.0475	-9.82771	32.942	50.4443	69.6559	15.6278	-29.8014	2.32934	-4.1014	1.10769	-8.51925	26.3949	100.617	103.35
537	2010-01-27 04:00:00	171	-1.54599	-6.19065	-21.7529	-17.5083	25.339	47.8891	68.2723	16.169	-30.1445	2.10068	-4.13913	1.11111	-8.52002	26.395	100.617	103.35
538	2010-01-27 05:00:00	153	-0.699912	-3.71394	-25.3774	-21.4488	17.3017	44.6861	66.5855	16.6459	-30.4791	1.87278	-4.17684	1.11455	-8.5208	26.3951	100.617	103.35
539	2010-01-27 06:00:00	153	3.84361	-3.07504	-21.6846	-21.2246	9.16184	40.9236	64.616	17.06	-30.8052	1.64566	-4.21453	1.118	-8.52157	26.3952	100.617	103.35
540	2010-01-27 07:00:00	140	-2.90561	-3.81319	-12.2278	-17.5443	1.16327	36.6918	62.3843	17.4131	-31.1227	1.41937	-4.25221	1.12146	-8.52235	26.3953	100.617	103.35
541	2010-01-27 08:00:00	147	-2.87642	-2.20256	0.672748	-11.9014	-6.47638	32.0832	59.9109	17.707	-31.4317	1.19393	-4.28986	1.12493	-8.52312	26.3953	100.617	103.35
542	2010-01-27 09:00:00	158	3.0912	1.67767	14.0981	-5.96188	-13.5316	27.1907	57.2161	17.9434	-31.7321	0.969365	-4.32749	1.12841	-8.52389	26.3954	100.617	103.35
543	2010-01-27 10:00:00	153	-2.08689	4.23481	23.272	-1.18073	-19.7867	22.1058	54.3203	18.1243	-32.024	0.745714	-4.3651	1.13191	-8.52467	26.3955	100.617	103.35
544	2010-01-27 11:00:00	154	-1.0311	6.8112	24.0147	1.27187	-25.0653	16.9186	51.244	18.2513	-32.3074	0.523006	-4.40268	1.13542	-8.52544	26.3956	100.617	103.35
545	2010-01-27 12:00:00	143	13.265	4.01018	15.57	0.940062	-29.2612	11.7178	48.0075	18.3264	-32.5823	0.30127	-4.44024	1.13893	-8.52621	26.3956	100.617	103.35
546	2010-01-27 13:00:00	90	-6.30122	-4.70466	2.70738	-1.53906	-32.3542	6.58977	44.6313	18.3514	-32.8487	0.0805369	-4.47777	1.14246	-8.52699	26.3957	100.617	103.35
547	2010-01-27 14:00:00	55	-9.64839	-7.03835	-9.04132	-5.01851	-34.3774	1.61569	41.1356	18.3281	-33.1066	-0.139163	-4.51526	1.146	-8.52776	26.3958	100.617	103.35
548	2010-01-27 15:00:00	52	8.33014	-1.3292	-15.2717	-8.28091	-35.4108	-3.12895	37.5411	18.2583	-33.356	-0.3578	-4.55272	1.14955	-8.52853	26.3959	100.617	103.35
549	2010-01-27 16:00:00	41	2.14665	1.36173	-15.1647	-10.4337	-35.5556	-7.57684	33.868	18.144	-33.5971	-0.575344	-4.59015	1.15312	-8.5293	26.396	100.617	103.35
550	2010-01-27 17:00:00	29	-6.51426	-2.17798	-9.81353	-11.2244	-34.8967	-11.671	30.1375	17.9869	-33.8297	-0.791766	-4.62755	1.15669	-8.53008	26.396	100.617	103.35
551	2010-01-27 18:00:00	37	-1.99583	-1.39644	-1.75863	-10.8436	-33.5279	-15.366	26.3705	17.789	-34.0539	-1.00704	-4.66491	1.16028	-8.53085	26.3961	100.617	103.35
552	2010-01-27 19:00:00	49	-1.08116	4.40714	5.41297	-9.65122	-31.5244	-18.629	22.5879	17.552	-34.2698	-1.22113	-4.70223	1.16388	-8.53162	26.3962	100.617	103.35
553	2010-01-27 20:00:00	56	7.55395	5.68496	9.03041	-8.07487	-28.9789	-21.4423	18.8098	17.2778	-34.4774	-1.43402	-4.7395	1.16748	-8.53239	26.3963	100.617	103.35
554	2010-01-27 21:00:00	38	-4.23486	1.61744	8.27121	-6.49404	-26.0037	-23.7978	15.0564	16.9684	-34.6768	-1.64567	-4.77674	1.1711	-8.53316	26.3964	100.617	103.35
555	2010-01-27 22:00:00	37	-2.02419	-2.1315	3.95864	-4.95627	-22.7262	-25.6937	11.347	16.6256	-34.868	-1.85607	-4.81393	1.17474	-8.53393	26.3964	100.617	103.35
556	2010-01-27 23:00:00	28	4.83899	-2.75164	-1.4205	-3.2322	-19.2983	-27.136	7.70009	16.2513	-35.051	-2.06517	-4.85108	1.17838	-8.5347	26.3965	100.617	103.35
557	2010-01-28	20	-2.89774	-2.34037	-5.53898	-1.1458	-15.8468	-28.1463	4.13356	15.8474	-35.226	-2.27296	-4.88818	1.18203	-8.53547	26.3966	100.617	103.35
558	2010-01-28 01:00:00	22	1.31669	-0.840021	-6.39985	1.16508	-12.4835	-28.7562	0.664072	15.4158	-35.393	-2.4794	-4.92523	1.1857	-8.53624	26.3967	100.617	103.35
559	2010-01-28 02:00:00	27	-2.66468	0.839551	-3.67698	3.4998	-9.31957	-28.9998	-2.6932	14.9587	-35.5521	-2.68448	-4.96223	1.18938	-8.53701	26.3968	100.618	103.35
560	2010-01-28 03:00:00	34	2.60786	1.78174	0.418128	5.5366	-6.44665	-28.9086	-5.92422	14.478	-35.7034	-2.88815	-4.99918	1.19307	-8.53778	26.3968	100.618	103.35
561	2010-01-28 04:00:00	27	-1.95118	1.679	3.43573	6.94385	-3.94468	-28.5142	-9.01612	13.9759	-35.8469	-3.09041	-5.03607	1.19677	-8.53855	26.3969	100.618	103.35
562	2010-01-28 05:00:00	32	2.89532	2.28543	3.82529	7.47467	-1.88242	-27.8425	-11.9574	13.4543	-35.9826	-3.29122	-5.07291	1.20048	-8.53932	26.397	100.618	103.35
563	2010-01-28 06:00:00	28	-3.09897	2.6855	2.2438	6.91757	-0.294032	-26.9216	-14.7376	12.9153	-36.1108	-3.49056	-5.1097	1.2042	-8.54009	26.3971	100.618	103.35
564	2010-01-28 07:00:00	28	6.00398	-1.59505	0.0693884	5.36046	0.841993	-25.7849	-17.3479	12.3609	-36.2315	-3.6884	-5.14642	1.20794	-8.54086	26.3972	100.618	103.35
565	2010-01-28 08:00:00	18	-5.91597	-7.08394	-1.29123	3.0959	1.61043	-24.4709	-19.781	11.793	-36.3447	-3.88472	-5.18308	1.21168	-8.54162	26.3972	100.618	103.35
566	2010-01-28 09:00:00	17	2.62464	-5.17148	-1.41892	0.630834	2.14242	-23.0158	-22.0311	11.2136	-36.4505	-4.07949	-5.21968	1.21544	-8.54239	26.3973	100.618	103.35
567	2010-01-28 10:00:00	16	-2.43519	1.2761	-1.00231	-1.56051	2.57125	-21.4569	-24.0937	10.6246	-36.5492	-4.27269	-5.25622	1.21921	-8.54316	26.3974	100.618	103.35
568	2010-01-28 11:00:00	18	6.13385	5.34314	-0.130702	-3.15112	3.00681	-19.8308	-25.9658	10.0279	-36.6406	-4.46429	-5.2927	1.22299	-8.54393	26.3975	100.618	103.35
569	2010-01-28 12:00:00	16	-4.56393	3.5369	0.128143	-4.04886	3.55104	-18.1742	-27.6458	9.42543	-36.725	-4.65428	-5.3291	1.22678	-8.54469	26.3976	100.618	103.35
570	2010-01-28 13:00:00	12	-8.93644	-0.753453	-0.277974	-4.21694	4.27002	-16.5211	-29.133	8.81902	-36.8025	-4.84262	-5.36544	1.23059	-8.54546	26.3977	100.618	103.35
571	2010-01-28 14:00:00	13	1.15306	-2.56336	-0.503267	-3.64483	5.17569	-14.9042	-30.4274	8.21038	-36.8731	-5.02929	-5.4017	1.2344	-8.54623	26.3977	100.618	103.351
572	2010-01-28 15:00:00	23	-0.996028	0.620853	0.069908	-2.50582	6.23232	-13.3558	-31.5296	7.60099	-36.9369	-5.21428	-5.4379	1.23823	-8.54699	26.3978	100.618	103.351
573	2010-01-28 16:00:00	21	2.10141	2.19128	1.08301	-1.12561	7.36612	-11.9056	-32.4389	6.99206	-36.9941	-5.39755	-5.47402	1.24206	-8.54776	26.3979	100.618	103.351
574	2010-01-28 17:00:00	13	-2.1795	-0.141795	1.60585	0.219148	8.48387	-10.5763	-33.1559	6.38471	-37.0448	-5.57909	-5.51007	1.24591	-8.54852	26.398	100.618	103.351
575	2010-01-28 18:00:00	14	-6.18524	-1.88687	1.33576	1.30673	9.4835	-9.38093	-33.6826	5.78003	-37.089	-5.75887	-5.54604	1.24977	-8.54929	26.3981	100.618	103.351
576	2010-01-28 19:00:00	23	5.96787	-0.71659	0.697908	2.00177	10.2712	-8.32323	-34.0233	5.17907	-37.1269	-5.93686	-5.58193	1.25365	-8.55005	26.3982	100.618	103.351
577	2010-01-28 20:00:00	16	-7.0629	-0.217968	-0.0572639	2.41665	10.7751	-7.39944	-34.1834	4.5829	-37.1586	-6.11305	-5.61774	1.25753	-8.55082	26.3982	100.618	103.351
578	2010-01-28 21:00:00	25	2.88821	-0.314241	-1.292	2.57091	10.9532	-6.6	-34.1695	3.99267	-37.1842	-6.28742	-5.65347	1.26142	-8.55158	26.3983	100.618	103.351
579	2010-01-28 22:00:00	20	-2.73051	-0.229433	-2.52784	2.44567	10.7773	-5.91074	-33.9894	3.40944	-37.2037	-6.45993	-5.68911	1.26533	-8.55235	26.3984	100.618	103.351
580	2010-01-28 23:00:00	25	4.88659	-0.545363	-3.00994	2.17976	10.2237	-5.31015	-33.6527	2.83428	-37.2173	-6.63058	-5.72467	1.26925	-8.55311	26.3985	100.618	103.351
581	2010-01-29	19	-1.79922	2.59789	-1.90043	1.87772	9.28358	-4.77252	-33.1706	2.26822	-37.2251	-6.79933	-5.76015	1.27318	-8.55387	26.3986	100.618	103.351
582	2010-01-29 01:00:00	24	2.9994	3.34627	0.0203372	1.53298	7.98787	-4.27437	-32.5547	1.71229	-37.2271	-6.96616	-5.79553	1.27712	-8.55464	26.3987	100.618	103.351
583	2010-01-29 02:00:00	25	0.251456	-0.724308	1.56241	1.11031	6.42056	-3.79616	-31.8172	1.1675	-37.2234	-7.13106	-5.83083	1.28107	-8.5554	26.3988	100.618	103.351
584	2010-01-29 03:00:00	20	-5.16621	-2.04268	2.56302	0.728453	4.67643	-3.31932	-30.9702	0.634844	-37.2141	-7.294	-5.86603	1.28503	-8.55616	26.3988	100.618	103.351
585	2010-01-29 04:00:00	24	4.62778	0.0627332	2.7583	0.50061	2.84601	-2.82557	-30.0262	0.115303	-37.1992	-7.45496	-5.90114	1.28901	-8.55692	26.3989	100.618	103.351
586	2010-01-29 05:00:00	17	4.49936	-2.67944	2.35085	0.511287	1.01054	-2.30139	-28.9976	-0.39021	-37.179	-7.61392	-5.93616	1.29299	-8.55768	26.399	100.618	103.351
587	2010-01-29 06:00:00	10	-2.3358	-6.56162	1.74326	0.660189	-0.766502	-1.73591	-27.8974	-0.880842	-37.1534	-7.77085	-5.97108	1.29699	-8.55845	26.3991	100.618	103.351
588	2010-01-29 07:00:00	11	0.323234	-2.89677	1.35368	0.731879	-2.42358	-1.12321	-26.7391	-1.35578	-37.1226	-7.92575	-6.0059	1.301	-8.55921	26.3992	100.618	103.351
589	2010-01-29 08:00:00	16	-2.50856	5.62415	1.18312	0.566123	-3.88935	-0.461975	-25.5362	-1.8143	-37.0866	-8.07859	-6.04062	1.30502	-8.55997	26.3993	100.618	103.351
590	2010-01-29 09:00:00	20	-1.57213	7.76337	0.26363	0.0965956	-5.07432	0.247607	-24.3014	-2.25569	-37.0456	-8.22935	-6.07524	1.30905	-8.56073	26.3994	100.618	103.351
591	2010-01-29 10:00:00	13	2.98938	2.78772	-2.03891	-0.620148	-5.89978	0.9996	-23.0463	-2.6793	-36.9996	-8.37803	-6.10976	1.31309	-8.56149	26.3994	100.618	103.351
592	2010-01-29 11:00:00	12	2.43114	-1.81152	-4.66559	-1.39711	-6.31416	1.78518	-21.781	-3.08448	-36.9488	-8.52459	-6.14417	1.31715	-8.56225	26.3995	100.618	103.351
593	2010-01-29 12:00:00	12	1.33626	-3.99397	-6.0531	-2.0803	-6.29114	2.59512	-20.5145	-3.47063	-36.8932	-8.66903	-6.17847	1.32121	-8.56301	26.3996	100.618	103.351
594	2010-01-29 13:00:00	12	-0.473686	-4.52089	-4.63489	-2.6498	-5.8176	3.4206	-19.2554	-3.83713	-36.833	-8.81132	-6.21267	1.32529	-8.56377	26.3997	100.618	103.351
595	2010-01-29 14:00:00	12	0.859526	-3.94487	-0.195386	-3.1036	-4.89362	4.25213	-18.0113	-4.18338	-36.7682	-8.95146	-6.24676	1.32938	-8.56453	26.3998	100.618	103.351
596	2010-01-29 15:00:00	31	-0.132605	-0.46834	5.0092	-3.48628	-3.55258	5.07938	-16.7887	-4.50874	-36.699	-9.08942	-6.28073	1.33348	-8.56529	26.3999	100.618	103.351
597	2010-01-29 16:00:00	36	3.60411	2.27241	8.33491	-3.76536	-1.87592	5.88985	-15.5928	-4.8126	-36.6255	-9.2252	-6.31459	1.33759	-8.56605	26.4	100.618	103.351
598	2010-01-29 17:00:00	42	-5.96388	2.95334	7.82547	-3.75544	0.0220755	6.67121	-14.4282	-5.09436	-36.5477	-9.35878	-6.34834	1.34171	-8.5668	26.4001	100.618	103.351
599	2010-01-29 18:00:00	52	9.13998	2.90941	3.19985	-3.22846	1.99576	7.41339	-13.2996	-5.35345	-36.4657	-9.49014	-6.38197	1.34585	-8.56756	26.4002	100.618	103.351
600	2010-01-29 19:00:00	26	-5.5784	-2.54815	-3.90312	-2.03246	3.89517	8.10835	-12.2123	-5.58934	-36.3797	-9.61927	-6.41548	1.34999	-8.56832	26.4002	100.618	103.351
601	2010-01-29 20:00:00	24	-0.0222705	-6.2224	-9.67585	-0.091804	5.57515	8.7483	-11.1714	-5.80153	-36.2896	-9.74617	-6.44887	1.35415	-8.56908	26.4003	100.618	103.351
602	2010-01-29 21:00:00	25	-3.3185	-5.12873	-10.5146	2.55483	6.89447	9.3245	-10.1818	-5.98953	-36.1956	-9.87081	-6.48213	1.35832	-8.56983	26.4004	100.618	103.351
603	2010-01-29 22:00:00	43	2.67393	-1.28941	-6.43622	5.58255	7.71931	9.82912	-9.248	-6.15293	-36.0977	-9.9932	-6.51528	1.3625	-8.57059	26.4005	100.618	103.351
604	2010-01-29 23:00:00	47	-6.04905	1.8343	-0.21112	8.3801	7.95275	10.257	-8.37335	-6.29137	-35.996	-10.1133	-6.54829	1.36669	-8.57135	26.4006	100.618	103.351
605	2010-01-30	61	5.75327	0.909619	5.14555	10.2487	7.54988	10.606	-7.56101	-6.40462	-35.8906	-10.2311	-6.58118	1.37089	-8.5721	26.4007	100.618	103.351
606	2010-01-30 01:00:00	66	-2.561	1.00516	8.81887	10.6045	6.51719	10.8724	-6.8139	-6.49251	-35.7814	-10.3467	-6.61394	1.3751	-8.57286	26.4008	100.618	103.351
607	2010-01-30 02:00:00	65	-3.384	5.10391	9.90937	9.20455	4.91277	11.0544	-6.13445	-6.5549	-35.6684	-10.4599	-6.64656	1.37933	-8.57361	26.4009	100.618	103.351
608	2010-01-30 03:00:00	70	5.44104	4.95896	7.70818	6.36599	2.85007	11.1491	-5.52403	-6.59165	-35.5518	-10.5709	-6.67905	1.38357	-8.57437	26.401	100.618	103.351
609	2010-01-30 04:00:00	36	-10.3809	-0.444436	2.08109	2.68156	0.477193	11.157	-4.98305	-6.6027	-35.4316	-10.6795	-6.71141	1.38781	-8.57512	26.4011	100.618	103.351
610	2010-01-30 05:00:00	37	4.88115	-3.58934	-4.7174	-1.02829	-2.04905	11.0809	-4.51027	-6.58811	-35.3077	-10.7858	-6.74363	1.39207	-8.57588	26.4011	100.618	103.351
611	2010-01-30 06:00:00	22	-0.420392	-2.65974	-8.97148	-4.05159	-4.54571	10.9235	-4.10301	-6.548	-35.1801	-10.8898	-6.77571	1.39634	-8.57663	26.4012	100.618	103.351
612	2010-01-30 07:00:00	24	4.13817	-2.58995	-8.31672	-6.12441	-6.81862	10.688	-3.75787	-6.48255	-35.049	-10.9915	-6.80764	1.40063	-8.57738	26.4013	100.618	103.351
613	2010-01-30 08:00:00	29	-3.43069	-0.911041	-3.14666	-7.39045	-8.67545	10.3781	-3.47077	-6.392	-34.9143	-11.0908	-6.83944	1.40492	-8.57814	26.4014	100.618	103.351
614	2010-01-30 09:00:00	35	6.93206	3.48378	3.3712	-8.28806	-9.94568	9.9976	-3.23728	-6.27667	-34.776	-11.1878	-6.87109	1.40922	-8.57889	26.4015	100.618	103.351
615	2010-01-30 10:00:00	35	1.94223	5.85648	7.73469	-9.10285	-10.5047	9.5508	-3.05281	-6.137	-34.634	-11.2824	-6.90259	1.41354	-8.57964	26.4016	100.618	103.351
616	2010-01-30 11:00:00	33	-3.01201	6.08136	8.2892	-9.85868	-10.2888	9.03957	-2.91302	-5.97346	-34.4886	-11.3748	-6.93395	1.41787	-8.58039	26.4017	100.618	103.351
617	2010-01-30 12:00:00	32	0.0561024	3.09588	5.11939	-10.3535	-9.28384	8.46502	-2.81339	-5.78657	-34.3397	-11.4648	-6.96515	1.42221	-8.58115	26.4018	100.618	103.351
618	2010-01-30 13:00:00	25	-3.70601	-4.04853	0.431542	-10.3431	-7.53286	7.82838	-2.74908	-5.57699	-34.1873	-11.5524	-6.99621	1.42656	-8.5819	26.4019	100.618	103.351
619	2010-01-30 14:00:00	16	1.03229	-6.18962	-2.77277	-9.55519	-5.14159	7.13129	-2.71498	-5.34551	-34.0315	-11.6378	-7.02711	1.43092	-8.58265	26.402	100.618	103.351
620	2010-01-30 15:00:00	26	-1.64138	2.09573	-3.87507	-7.74527	-2.27926	6.37439	-2.70556	-5.09307	-33.8723	-11.7209	-7.05786	1.43529	-8.5834	26.4021	100.619	103.351
621	2010-01-30 16:00:00	32	2.15169	5.85602	-3.99513	-4.7725	0.850112	5.55753	-2.71519	-4.82069	-33.7098	-11.8016	-7.08844	1.43967	-8.58415	26.4022	100.619	103.351
622	2010-01-30 17:00:00	36	-0.490899	0.854401	-4.26842	-0.610955	4.0303	4.67929	-2.7382	-4.52946	-33.5438	-11.8801	-7.11888	1.44407	-8.5849	26.4023	100.619	103.351
623	2010-01-30 18:00:00	37	-1.36409	-2.25431	-5.18811	4.44639	7.04271	3.73795	-2.76914	-4.22048	-33.3746	-11.9563	-7.14915	1.44847	-8.58565	26.4023	100.619	103.351
624	2010-01-30 19:00:00	45	-6.37711	-1.04343	-5.66931	9.7742	9.66798	2.73258	-2.8028	-3.89488	-33.202	-12.0303	-7.17926	1.45289	-8.5864	26.4024	100.619	103.351
625	2010-01-30 20:00:00	71	10.2267	-2.25379	-3.29853	14.482	11.6979	1.66274	-2.83453	-3.5538	-33.0261	-12.102	-7.20921	1.45732	-8.58715	26.4025	100.619	103.351
626	2010-01-30 21:00:00	67	-0.550974	-5.39596	2.36357	17.6157	12.9536	0.530737	-2.86056	-3.19834	-32.8468	-12.1715	-7.23899	1.46176	-8.5879	26.4026	100.619	103.351
627	2010-01-30 22:00:00	69	-11.64	0.169774	9.03552	18.4206	13.299	-0.658669	-2.87768	-2.82964	-32.6641	-12.2388	-7.26861	1.46621	-8.58865	26.4027	100.619	103.351
628	2010-01-30 23:00:00	94	4.71159	12.3405	12.2439	16.6884	12.6808	-1.89441	-2.88321	-2.44878	-32.4781	-12.304	-7.29806	1.47068	-8.58939	26.4028	100.619	103.351
629	2010-01-31	85	12.6246	10.974	9.25375	12.7573	11.1495	-3.15914	-2.87519	-2.05684	-32.2887	-12.3669	-7.32734	1.47515	-8.59014	26.4029	100.619	103.351
630	2010-01-31 01:00:00	35	-12.5152	-2.96771	1.3696	7.37695	8.84115	-4.42801	-2.85212	-1.65488	-32.0959	-12.4277	-7.35645	1.47964	-8.59089	26.403	100.619	103.351
631	2010-01-31 02:00:00	26	-2.92436	-11.8032	-7.08854	1.54759	5.91781	-5.67312	-2.81278	-1.24395	-31.8998	-12.4863	-7.38539	1.48413	-8.59164	26.4031	100.619	103.351
632	2010-01-31 03:00:00	24	3.28955	-9.46198	-11.8659	-3.6047	2.54922	-6.86623	-2.75575	-0.825168	-31.7002	-12.5429	-7.41416	1.48864	-8.59238	26.4032	100.619	103.352
633	2010-01-31 04:00:00	20	3.41859	-0.521373	-10.7424	-7.2165	-1.07911	-7.97987	-2.67941	-0.399706	-31.4972	-12.5973	-7.44275	1.49316	-8.59313	26.4033	100.619	103.352
634	2010-01-31 05:00:00	16	-3.62689	4.23787	-4.9077	-8.91885	-4.77368	-8.98687	-2.58209	0.0312535	-31.2908	-12.6496	-7.47117	1.49769	-8.59388	26.4034	100.619	103.352
635	2010-01-31 06:00:00	18	-4.12889	2.80098	1.64679	-8.96627	-8.33102	-9.85982	-2.46234	0.466537	-31.081	-12.6999	-7.49941	1.50223	-8.59462	26.4035	100.619	103.352
636	2010-01-31 07:00:00	19	-0.0409681	-0.492726	6.05617	-7.93354	-11.5294	-10.571	-2.31905	0.905003	-30.8677	-12.7481	-7.52747	1.50679	-8.59537	26.4036	100.619	103.352
637	2010-01-31 08:00:00	22	-0.229298	-1.50439	7.16513	-6.53637	-14.166	-11.0941	-2.15165	1.34558	-30.651	-12.7942	-7.55535	1.51135	-8.59611	26.4037	100.619	103.352
638	2010-01-31 09:00:00	17	0.693212	0.212756	5.27441	-5.46262	-16.0785	-11.4049	-1.96069	1.78723	-30.4308	-12.8384	-7.58305	1.51593	-8.59685	26.4038	100.619	103.352
639	2010-01-31 10:00:00	18	5.15931	-0.108992	2.60534	-5.19971	-17.1282	-11.4825	-1.74756	2.229	-30.2072	-12.8805	-7.61057	1.52052	-8.5976	26.4039	100.619	103.352
640	2010-01-31 11:00:00	11	-5.22231	-2.17398	1.05645	-6.00255	-17.2192	-11.314	-1.51377	2.66995	-29.98	-12.9207	-7.6379	1.52511	-8.59834	26.404	100.619	103.352
641	2010-01-31 12:00:00	11	-0.37285	-1.88378	0.748855	-7.77942	-16.3402	-10.9003	-1.26083	3.10922	-29.7493	-12.9589	-7.66505	1.52972	-8.59909	26.4041	100.619	103.352
642	2010-01-31 13:00:00	16	5.92231	0.71898	0.742035	-9.89112	-14.5507	-10.2535	-0.990675	3.54594	-29.5151	-12.9952	-7.69201	1.53435	-8.59983	26.4042	100.619	103.352
643	2010-01-31 14:00:00	18	-2.70602	3.3673	-1.05975	-11.4828	-11.9432	-9.39463	-0.705707	3.97922	-29.2774	-13.0295	-7.71878	1.53898	-8.60057	26.4043	100.619	103.352
644	2010-01-31 15:00:00	17	-1.90247	4.37409	-5.86396	-11.802	-8.64377	-8.35095	-0.409069	4.40808	-29.0361	-13.0619	-7.74536	1.54362	-8.60131	26.4044	100.619	103.352
645	2010-01-31 16:00:00	19	7.5628	4.08922	-11.9321	-10.3215	-4.83431	-7.15535	-0.104218	4.83156	-28.7912	-13.0925	-7.77176	1.54828	-8.60206	26.4045	100.619	103.352
646	2010-01-31 17:00:00	26	5.15081	-1.62007	-15.4117	-6.78068	-0.731597	-5.84502	0.205396	5.24875	-28.5427	-13.1211	-7.79796	1.55294	-8.6028	26.4046	100.619	103.352
647	2010-01-31 18:00:00	24	-9.96188	-13.2542	-13.0796	-1.37829	3.44327	-4.45852	0.516413	5.65872	-28.2905	-13.1479	-7.82397	1.55762	-8.60354	26.4047	100.619	103.352
648	2010-01-31 19:00:00	54	4.48663	-13.6385	-4.01316	5.07049	7.44205	-3.03471	0.825591	6.06053	-28.0344	-13.1729	-7.84978	1.56231	-8.60428	26.4048	100.619	103.352
649	2010-01-31 20:00:00	71	-8.55044	-0.875832	8.89525	11.2295	11.0144	-1.61261	1.12993	6.45321	-27.7746	-13.1961	-7.8754	1.56701	-8.60502	26.4049	100.619	103.352
650	2010-01-31 21:00:00	129	4.53927	17.7066	19.211	15.7233	13.9199	-0.231283	1.42667	6.83578	-27.5108	-13.2174	-7.90082	1.57172	-8.60576	26.405	100.619	103.352
651	2010-01-31 22:00:00	145	12.2797	20.5568	21.1788	17.482	15.9477	1.07508	1.71302	7.20727	-27.2431	-13.237	-7.92605	1.57644	-8.6065	26.4051	100.619	103.352
652	2010-01-31 23:00:00	101	-5.0652	-0.650532	13.3428	16.1798	16.9623	2.28113	1.98624	7.56674	-26.9714	-13.2549	-7.95107	1.58117	-8.60724	26.4052	100.619	103.352
653	2010-02-01	65	-8.21313	-17.0125	1.14903	12.4935	16.9823	3.36819	2.24363	7.91327	-26.6955	-13.271	-7.97589	1.58592	-8.60798	26.4053	100.619	103.352
654	2010-02-01 01:00:00	70	0.470205	-11.7651	-8.56627	7.50981	16.115	4.32488	2.48264	8.24602	-26.4156	-13.2854	-8.00051	1.59068	-8.60871	26.4054	100.619	103.352
655	2010-02-01 02:00:00	67	-3.2431	-0.732364	-11.8896	2.30896	14.5046	5.14595	2.70098	8.56414	-26.1313	-13.2982	-8.02493	1.59544	-8.60945	26.4055	100.619	103.352
656	2010-02-01 03:00:00	76	10.0099	4.93372	-9.32869	-2.16521	12.3115	5.82933	2.8971	8.86677	-25.8428	-13.3093	-8.04914	1.60022	-8.61019	26.4056	100.619	103.352
657	2010-02-01 04:00:00	76	-3.18143	4.75031	-4.08673	-5.29738	9.69759	6.37445	3.0698	9.15303	-25.55	-13.3188	-8.07315	1.60501	-8.61093	26.4057	100.619	103.352
658	2010-02-01 05:00:00	68	-4.98477	0.318519	0.564049	-6.90308	6.82467	6.78291	3.21815	9.4221	-25.2528	-13.3266	-8.09694	1.60981	-8.61166	26.4058	100.619	103.352
659	2010-02-01 06:00:00	73	3.30978	0.473209	2.3635	-7.05213	3.84926	7.05877	3.34164	9.67311	-24.9511	-13.3329	-8.12053	1.61462	-8.6124	26.4059	100.619	103.352
660	2010-02-01 07:00:00	73	4.44222	1.04202	2.04365	-6.08992	0.913156	7.20786	3.44001	9.90527	-24.6449	-13.3376	-8.14391	1.61945	-8.61313	26.406	100.619	103.352
661	2010-02-01 08:00:00	64	-1.95235	-3.29206	1.66578	-4.55983	-1.84443	7.23596	3.51323	10.1178	-24.3341	-13.3408	-8.16708	1.62428	-8.61387	26.4061	100.619	103.352
662	2010-02-01 09:00:00	53	-7.80634	-3.9142	1.98745	-3.04192	-4.29697	7.14909	3.56187	10.31	-24.0187	-13.3425	-8.19003	1.62913	-8.6146	26.4062	100.619	103.352
663	2010-02-01 10:00:00	72	0.666447	2.5275	3.00459	-1.97569	-6.36933	6.95528	3.58694	10.4812	-23.6987	-13.3427	-8.21277	1.63398	-8.61534	26.4063	100.619	103.352
664	2010-02-01 11:00:00	78	-0.937695	7.85225	3.32878	-1.57664	-8.02381	6.66333	3.58963	10.6307	-23.3739	-13.3415	-8.2353	1.63885	-8.61607	26.4064	100.619	103.352
665	2010-02-01 12:00:00	72	7.06577	7.50674	1.74609	-1.73201	-9.26053	6.28278	3.57144	10.7579	-23.0443	-13.3388	-8.2576	1.64373	-8.61681	26.4065	100.619	103.352
666	2010-02-01 13:00:00	56	-4.17541	2.40991	-1.34237	-2.0675	-10.0889	5.82256	3.53396	10.8625	-22.7099	-13.3347	-8.27969	1.64862	-8.61754	26.4066	100.619	103.352
667	2010-02-01 14:00:00	54	10.0199	-2.97949	-3.82845	-2.26412	-10.489	5.29166	3.47864	10.9438	-22.3705	-13.3293	-8.30156	1.65352	-8.61827	26.4067	100.619	103.352
668	2010-02-01 15:00:00	40	-12.5476	-7.42636	-4.21157	-2.14303	-10.4373	4.70171	3.40696	11.0016	-22.0263	-13.3224	-8.32321	1.65843	-8.61901	26.4068	100.619	103.352
669	2010-02-01 16:00:00	49	-3.29904	-5.12059	-2.51191	-1.77923	-9.9142	4.06465	3.3207	11.0354	-21.677	-13.3143	-8.34464	1.66336	-8.61974	26.4069	100.619	103.352
670	2010-02-01 17:00:00	63	6.98698	1.78229	-0.232526	-1.29775	-8.90539	3.38653	3.22198	11.045	-21.3228	-13.3048	-8.36584	1.66829	-8.62047	26.407	100.619	103.352
671	2010-02-01 18:00:00	66	0.0150374	2.60936	1.82487	-0.887578	-7.41756	2.67259	3.11285	11.03	-20.9635	-13.2941	-8.38682	1.67324	-8.6212	26.4071	100.619	103.352
672	2010-02-01 19:00:00	64	0.168184	-1.35375	3.07584	-0.846218	-5.48757	1.92827	2.99541	10.9903	-20.5992	-13.2821	-8.40758	1.67819	-8.62193	26.4072	100.619	103.352
673	2010-02-01 20:00:00	63	0.897454	-2.73555	2.89062	-1.32553	-3.2004	1.15965	2.87185	10.9255	-20.2299	-13.2689	-8.4281	1.68316	-8.62266	26.4073	100.619	103.352
674	2010-02-01 21:00:00	65	-0.957277	-0.722677	1.20025	-2.18637	-0.687243	0.374032	2.74442	10.8354	-19.8556	-13.2545	-8.4484	1.68814	-8.62339	26.4074	100.619	103.352
675	2010-02-01 22:00:00	64	-6.79652	2.45953	-1.70015	-3.13039	1.91013	-0.418928	2.61554	10.72	-19.4762	-13.239	-8.46847	1.69313	-8.62412	26.4075	100.619	103.352
676	2010-02-01 23:00:00	64	3.60662	2.26363	-4.87801	-3.64199	4.41898	-1.20743	2.48773	10.579	-19.092	-13.2223	-8.4883	1.69813	-8.62485	26.4076	100.619	103.352
677	2010-02-02	62	3.76503	0.384041	-6.18587	-3.14401	6.665	-1.97916	2.36359	10.4126	-18.7028	-13.2045	-8.50791	1.70314	-8.62558	26.4077	100.619	103.352
678	2010-02-02 01:00:00	56	-15.8256	-4.46718	-4.83271	-1.15315	8.50122	-2.72184	2.2457	10.2205	-18.3088	-13.1856	-8.52727	1.70817	-8.62631	26.4078	100.619	103.352
679	2010-02-02 02:00:00	87	15.6811	-6.10268	-1.83474	2.34478	9.80564	-3.42652	2.13643	10.003	-17.91	-13.1657	-8.54641	1.7132	-8.62704	26.4079	100.619	103.352
680	2010-02-02 03:00:00	72	-9.44653	1.04896	1.91956	6.81703	10.4985	-4.0871	2.03787	9.76013	-17.5064	-13.1447	-8.5653	1.71825	-8.62776	26.408	100.619	103.352
681	2010-02-02 04:00:00	104	-0.138201	6.75819	5.4742	11.4436	10.5301	-4.69872	1.95196	9.49221	-17.0982	-13.1228	-8.58396	1.72331	-8.62849	26.4081	100.62	103.352
682	2010-02-02 05:00:00	97	-1.3699	3.3438	7.65604	15.1736	9.8763	-5.25702	1.88045	9.19953	-16.6855	-13.0999	-8.60238	1.72837	-8.62922	26.4082	100.62	103.352
683	2010-02-02 06:00:00	96	3.0598	-2.0584	8.04688	16.9571	8.53568	-5.75524	1.82492	8.88245	-16.2682	-13.0761	-8.62056	1.73345	-8.62994	26.4083	100.62	103.352
684	2010-02-02 07:00:00	86	-2.44554	-3.41332	6.58759	16.1255	6.55267	-6.18584	1.78657	8.54138	-15.8465	-13.0513	-8.63849	1.73854	-8.63067	26.4084	100.62	103.352
685	2010-02-02 08:00:00	85	-5.25388	3.30007	4.2828	12.6456	4.04447	-6.54291	1.76644	8.17672	-15.4206	-13.0257	-8.65618	1.74364	-8.6314	26.4086	100.62	103.352
686	2010-02-02 09:00:00	92	11.4521	6.96131	1.63886	7.02048	1.18313	-6.82142	1.76539	7.78894	-14.9904	-12.9992	-8.67363	1.74876	-8.63212	26.4087	100.62	103.352
687	2010-02-02 10:00:00	55	-1.60507	-1.03939	-1.59557	0.277409	-1.83121	-7.01522	1.78402	7.37845	-14.5562	-12.9719	-8.69083	1.75388	-8.63284	26.4088	100.62	103.352
688	2010-02-02 11:00:00	36	-1.02543	-7.32556	-5.5264	-6.265	-4.79214	-7.11731	1.82259	6.94574	-14.1181	-12.9438	-8.70778	1.75901	-8.63357	26.4089	100.62	103.352
689	2010-02-02 12:00:00	27	3.08479	-4.05135	-9.38417	-11.494	-7.48544	-7.11999	1.88087	6.49138	-13.6761	-12.9149	-8.72449	1.76416	-8.63429	26.409	100.62	103.352
690	2010-02-02 13:00:00	25	-2.51631	2.81436	-12.1401	-14.6502	-9.69991	-7.01508	1.95821	6.01604	-13.2304	-12.8853	-8.74094	1.76932	-8.63502	26.4091	100.62	103.352
691	2010-02-02 14:00:00	28	-3.47827	5.83442	-12.0395	-15.4536	-11.2612	-6.79495	2.05357	5.5204	-12.7811	-12.8549	-8.75714	1.77448	-8.63574	26.4092	100.62	103.352
692	2010-02-02 15:00:00	32	-1.1415	1.04013	-8.22253	-14.1822	-12.0668	-6.45331	2.16553	5.00514	-12.3283	-12.8238	-8.77309	1.77966	-8.63646	26.4093	100.62	103.353
693	2010-02-02 16:00:00	35	-3.50845	-5.12454	-1.31607	-11.4827	-12.0785	-5.98604	2.29228	4.47087	-11.872	-12.792	-8.78879	1.78485	-8.63718	26.4094	100.62	103.353
694	2010-02-02 17:00:00	43	-8.55889	-4.48323	6.68192	-8.15312	-11.2974	-5.39514	2.43197	3.9182	-11.4125	-12.7596	-8.80423	1.79005	-8.6379	26.4095	100.62	103.353
695	2010-02-02 18:00:00	70	5.00429	-0.184864	13.2011	-5.01731	-9.75629	-4.68853	2.58269	3.34769	-10.9497	-12.7266	-8.81941	1.79526	-8.63862	26.4096	100.62	103.353
696	2010-02-02 19:00:00	83	3.42484	1.72149	15.6913	-2.80712	-7.50432	-3.87887	2.74276	2.75995	-10.4838	-12.6929	-8.83433	1.80048	-8.63934	26.4097	100.62	103.353
697	2010-02-02 20:00:00	66	0.884707	1.02449	14.1569	-1.96726	-4.64054	-2.98194	2.91046	2.15556	-10.0149	-12.6587	-8.849	1.80572	-8.64006	26.4098	100.62	103.353
698	2010-02-02 21:00:00	70	-9.4455	-0.556815	10.0541	-2.37096	-1.35369	-2.0151	3.08394	1.53514	-9.54313	-12.6239	-8.8634	1.81096	-8.64078	26.41	100.62	103.353
699	2010-02-02 22:00:00	80	0.731824	1.0565	4.50629	-3.28757	2.10179	-0.996713	3.2613	0.899348	-9.06853	-12.5886	-8.87754	1.81622	-8.6415	26.4101	100.62	103.353
700	2010-02-02 23:00:00	88	5.35437	5.87713	-2.30491	-3.75426	5.44078	0.0542142	3.4407	0.248806	-8.59124	-12.5527	-8.89142	1.82148	-8.64222	26.4102	100.62	103.353
701	2010-02-03	69	0.533332	5.49631	-9.4625	-2.95119	8.37904	1.11837	3.62026	-0.415848	-8.11135	-12.5164	-8.90503	1.82676	-8.64294	26.4103	100.62	103.353
702	2010-02-03 01:00:00	71	2.2612	-1.79658	-15.5644	-0.327258	10.6607	2.17663	3.7981	-1.09393	-7.62898	-12.4797	-8.91838	1.83205	-8.64366	26.4104	100.62	103.353
703	2010-02-03 02:00:00	62	-10.4743	-6.01849	-18.1818	4.38984	12.1156	3.2104	3.97232	-1.78471	-7.14423	-12.4425	-8.93146	1.83735	-8.64437	26.4105	100.62	103.353
704	2010-02-03 03:00:00	73	-2.62796	-0.611974	-15.579	10.8616	12.7012	4.20225	4.14096	-2.48737	-6.65722	-12.4049	-8.94427	1.84266	-8.64509	26.4106	100.62	103.353
705	2010-02-03 04:00:00	107	14.5055	0.863942	-7.64727	18.0225	12.4429	5.13507	4.30218	-3.20108	-6.16804	-12.367	-8.9568	1.84798	-8.64581	26.4107	100.62	103.353
706	2010-02-03 05:00:00	94	-17.5767	-6.72141	3.47313	24.3946	11.3892	5.99204	4.45419	-3.92497	-5.67683	-12.3286	-8.96907	1.85331	-8.64652	26.4108	100.62	103.353
707	2010-02-03 06:00:00	121	5.90944	-7.84552	14.4625	28.4131	9.60509	6.75622	4.59535	-4.65818	-5.18369	-12.29	-8.98107	1.85865	-8.64724	26.4109	100.62	103.353
708	2010-02-03 07:00:00	132	-8.24651	4.30733	22.1713	28.7249	7.17208	7.4137	4.72412	-5.39978	-4.68873	-12.251	-8.99279	1.86401	-8.64795	26.4111	100.62	103.353
709	2010-02-03 08:00:00	161	17.1742	14.0181	23.1151	24.5732	4.2277	7.95448	4.83897	-6.14887	-4.19208	-12.2118	-9.00424	1.86937	-8.64867	26.4112	100.62	103.353
710	2010-02-03 09:00:00	120	-5.1169	7.36833	16.5374	16.2079	0.978758	8.37067	4.93867	-6.90452	-3.69385	-12.1723	-9.01541	1.87475	-8.64938	26.4113	100.62	103.353
711	2010-02-03 10:00:00	72	-6.96721	-5.63934	5.00624	4.82278	-2.3286	8.65543	5.02239	-7.66574	-3.19417	-12.1326	-9.0263	1.88013	-8.65009	26.4114	100.62	103.353
712	2010-02-03 11:00:00	58	4.19151	-9.2579	-7.53233	-7.77511	-5.44363	8.80337	5.08949	-8.43155	-2.69317	-12.0926	-9.03691	1.88553	-8.65081	26.4115	100.62	103.353
713	2010-02-03 12:00:00	34	1.60348	-6.86	-16.9439	-19.5726	-8.11735	8.81073	5.13948	-9.20098	-2.191	-12.0525	-9.04724	1.89094	-8.65152	26.4116	100.62	103.353
714	2010-02-03 13:00:00	14	-7.9138	1.73891	-21.4853	-28.5961	-10.1017	8.67423	5.17194	-9.97304	-1.68778	-12.0122	-9.05729	1.89636	-8.65223	26.4117	100.62	103.353
715	2010-02-03 14:00:00	17	7.95836	7.24352	-20.6988	-33.3302	-11.1615	8.39018	5.18673	-10.7467	-1.18365	-11.9717	-9.06706	1.90179	-8.65294	26.4118	100.62	103.353
716	2010-02-03 15:00:00	15	-3.26642	-0.806939	-16.5705	-33.2484	-11.1416	7.95524	5.18407	-11.5211	-0.678737	-11.9312	-9.07654	1.90723	-8.65365	26.4119	100.62	103.353
717	2010-02-03 16:00:00	23	-0.547941	-9.16748	-9.85821	-28.729	-10.0464	7.36946	5.16453	-12.295	-0.17318	-11.8905	-9.08574	1.91268	-8.65436	26.4121	100.62	103.353
718	2010-02-03 17:00:00	34	-17.2439	-2.82979	-1.31576	-20.6911	-8.01585	6.63634	5.12931	-13.0674	0.332896	-11.8497	-9.09465	1.91814	-8.65507	26.4122	100.62	103.353
719	2010-02-03 18:00:00	96	25.6545	9.51195	6.82304	-10.4674	-5.27167	5.76503	5.08	-13.8374	0.83936	-11.809	-9.10327	1.92361	-8.65578	26.4123	100.62	103.353
720	2010-02-03 19:00:00	87	-6.29275	8.33581	11.5033	0.483384	-2.08313	4.76736	5.01826	-14.6039	1.34608	-11.7681	-9.1116	1.9291	-8.65649	26.4124	100.62	103.353
721	2010-02-03 20:00:00	87	-2.11313	-0.764175	11.9516	10.873	1.26218	3.65674	4.94562	-15.366	1.85293	-11.7273	-9.11964	1.93459	-8.6572	26.4125	100.62	103.353
722	2010-02-03 21:00:00	95	-4.8684	-5.67607	9.33462	19.721	4.47109	2.4487	4.86359	-16.1227	2.35977	-11.6865	-9.12739	1.9401	-8.65791	26.4126	100.62	103.353
723	2010-02-03 22:00:00	105	-5.43456	-2.66687	5.43756	26.2261	7.26771	1.16009	4.7737	-16.8729	2.86648	-11.6457	-9.13485	1.94561	-8.65862	26.4127	100.62	103.353
724	2010-02-03 23:00:00	114	9.68323	-1.58044	3.44347	29.7208	9.41225	-0.191127	4.67741	-17.6158	3.37292	-11.6049	-9.14201	1.95114	-8.65932	26.4129	100.62	103.353
725	2010-02-04	103	-3.73287	-3.72486	4.74932	29.7871	10.7127	-1.58554	4.5762	-18.3504	3.87896	-11.5642	-9.14887	1.95668	-8.66003	26.413	100.62	103.353
726	2010-02-04 01:00:00	99	-6.39224	-1.46494	7.73732	26.4851	11.0947	-2.99851	4.47168	-19.0758	4.38448	-11.5236	-9.15544	1.96223	-8.66074	26.4131	100.62	103.353
727	2010-02-04 02:00:00	102	-1.32615	8.10856	9.04706	20.3344	10.5875	-4.39987	4.36531	-19.7908	4.88933	-11.4832	-9.16171	1.96778	-8.66144	26.4132	100.62	103.353
728	2010-02-04 03:00:00	104	3.60036	13.2875	6.21541	12.374	9.28943	-5.75717	4.2584	-20.4944	5.39339	-11.4428	-9.16767	1.97335	-8.66215	26.4133	100.62	103.353
729	2010-02-04 04:00:00	78	10.2265	1.05554	-0.0435782	3.74002	7.3511	-7.04009	4.15227	-21.1856	5.89651	-11.4026	-9.17334	1.97893	-8.66285	26.4134	100.62	103.353
730	2010-02-04 05:00:00	33	-12.6336	-10.7068	-6.61267	-4.61108	4.95622	-8.22034	4.04824	-21.8634	6.39854	-11.3626	-9.17871	1.98452	-8.66356	26.4135	100.62	103.353
731	2010-02-04 06:00:00	29	-0.716692	-7.59922	-10.7786	-11.9328	2.3072	-9.27117	3.94776	-22.5267	6.89933	-11.3228	-9.18377	1.99012	-8.66426	26.4137	100.62	103.353
732	2010-02-04 07:00:00	27	8.58152	0.281089	-11.1366	-17.6668	-0.387825	-10.1679	3.85231	-23.1743	7.39871	-11.2832	-9.18852	1.99574	-8.66496	26.4138	100.62	103.353
733	2010-02-04 08:00:00	27	-0.0949189	0.0649647	-7.87137	-21.4047	-2.94568	-10.8887	3.76326	-23.8052	7.8965	-11.2438	-9.19297	2.00136	-8.66567	26.4139	100.62	103.353
734	2010-02-04 09:00:00	26	-0.593217	0.73788	-3.37009	-22.7885	-5.21088	-11.4143	3.68169	-24.4183	8.39253	-11.2046	-9.19712	2.00699	-8.66637	26.414	100.62	103.353
735	2010-02-04 10:00:00	33	5.54338	5.39396	-0.482428	-21.7165	-7.07363	-11.7282	3.60838	-25.0124	8.88662	-11.1657	-9.20095	2.01264	-8.66707	26.4141	100.62	103.353
736	2010-02-04 11:00:00	29	-7.49593	8.06656	-0.390273	-18.4224	-8.47123	-11.8204	3.54415	-25.5863	9.3786	-11.1271	-9.20448	2.01829	-8.66777	26.4142	100.62	103.353
737	2010-02-04 12:00:00	31	2.10819	1.73102	-2.42542	-13.2682	-9.39751	-11.6853	3.48979	-26.1389	9.86828	-11.0888	-9.20769	2.02395	-8.66847	26.4144	100.62	103.353
738	2010-02-04 13:00:00	28	0.193388	-8.08712	-4.22486	-6.65976	-9.8993	-11.3212	3.44569	-26.669	10.3555	-11.0508	-9.21059	2.02963	-8.66917	26.4145	100.62	103.353
739	2010-02-04 14:00:00	28	-5.99415	-11.4697	-3.56296	0.81203	-10.045	-10.7313	3.41175	-27.1753	10.8401	-11.0131	-9.21318	2.03531	-8.66987	26.4146	100.62	103.353
740	2010-02-04 15:00:00	61	8.35936	-3.98494	0.292518	8.16531	-9.8844	-9.92379	3.38743	-27.6568	11.3218	-10.9758	-9.21545	2.04101	-8.67057	26.4147	100.62	103.353
741	2010-02-04 16:00:00	64	-8.81955	5.71431	5.84627	14.2555	-9.45161	-8.90899	3.3716	-28.1122	11.8006	-10.9388	-9.21741	2.04672	-8.67127	26.4148	100.62	103.353
742	2010-02-04 17:00:00	80	0.107629	12.3326	9.57185	18.0394	-8.76533	-7.69947	3.36242	-28.5406	12.2762	-10.9022	-9.21905	2.05243	-8.67196	26.4149	100.62	103.353
743	2010-02-04 18:00:00	91	5.17317	9.09922	8.89073	18.8015	-7.85126	-6.31196	3.35759	-28.9407	12.7484	-10.866	-9.22037	2.05816	-8.67266	26.4151	100.62	103.353
744	2010-02-04 19:00:00	79	4.21715	-5.13559	4.92443	16.4666	-6.76202	-4.77008	3.3544	-29.3116	13.2172	-10.8302	-9.22137	2.0639	-8.67336	26.4152	100.621	103.353
745	2010-02-04 20:00:00	48	-16.6894	-15.6803	1.48122	11.4827	-5.55027	-3.1057	3.34987	-29.6521	13.6822	-10.7948	-9.22205	2.06965	-8.67406	26.4153	100.621	103.353
746	2010-02-04 21:00:00	59	2.56535	-6.10506	1.27175	4.78925	-4.25391	-1.35431	3.341	-29.9611	14.1433	-10.7598	-9.22241	2.07541	-8.67475	26.4154	100.621	103.353
747	2010-02-04 22:00:00	82	15.2353	9.8516	2.23845	-2.45158	-2.89849	0.446515	3.32486	-30.2375	14.6004	-10.7253	-9.22245	2.08118	-8.67545	26.4155	100.621	103.353
748	2010-02-04 23:00:00	63	-0.156721	9.79891	1.39359	-9.04444	-1.48576	2.2574	3.29862	-30.4801	15.0532	-10.6913	-9.22216	2.08695	-8.67614	26.4156	100.621	103.353
749	2010-02-05	48	-10.6404	1.82161	-2.04581	-13.9872	-0.00327438	4.038	3.25943	-30.6879	15.5016	-10.6578	-9.22154	2.09274	-8.67684	26.4158	100.621	103.353
750	2010-02-05 01:00:00	54	10.5447	-7.55198	-6.73237	-16.5345	1.57182	5.74649	3.20437	-30.8598	15.9453	-10.6247	-9.2206	2.09854	-8.67753	26.4159	100.621	103.353
751	2010-02-05 02:00:00	42	-3.94161	-12.2047	-9.94258	-16.3787	3.22886	7.34222	3.13045	-30.9947	16.3843	-10.5922	-9.21933	2.10435	-8.67822	26.416	100.621	103.353
752	2010-02-05 03:00:00	47	-6.76284	-4.70057	-9.12742	-13.6732	4.9268	8.7885	3.03468	-31.0918	16.8182	-10.5601	-9.21773	2.11017	-8.67891	26.4161	100.621	103.354
753	2010-02-05 04:00:00	87	-0.245449	6.40867	-4.7395	-8.98522	6.60574	10.056	2.91409	-31.1499	17.247	-10.5287	-9.2158	2.116	-8.67961	26.4162	100.621	103.354
754	2010-02-05 05:00:00	105	13.0499	9.31473	1.05953	-3.07241	8.20237	11.1231	2.76581	-31.1683	17.6705	-10.4977	-9.21354	2.12184	-8.6803	26.4164	100.621	103.354
755	2010-02-05 06:00:00	90	-10.0619	3.41155	6.06501	3.16055	9.64344	11.9736	2.58699	-31.1461	18.0886	-10.4673	-9.21095	2.1277	-8.68099	26.4165	100.621	103.354
756	2010-02-05 07:00:00	101	-0.489355	-3.29893	9.09137	8.62129	10.8425	12.5968	2.37449	-31.0824	18.501	-10.4375	-9.20802	2.13356	-8.68168	26.4166	100.621	103.354
757	2010-02-05 08:00:00	126	12.6696	-4.52568	10.2055	12.2817	11.7024	12.9857	2.12527	-30.9766	18.9077	-10.4083	-9.20476	2.13943	-8.68237	26.4167	100.621	103.354
758	2010-02-05 09:00:00	114	-8.49818	-2.79713	8.86963	13.5897	12.1195	13.1376	1.83649	-30.8277	19.3086	-10.3797	-9.20116	2.14531	-8.68306	26.4168	100.621	103.354
759	2010-02-05 10:00:00	103	-7.45375	0.449675	5.22334	12.6845	12.0144	13.0559	1.50574	-30.6351	19.7034	-10.3517	-9.19722	2.1512	-8.68375	26.417	100.621	103.354
760	2010-02-05 11:00:00	114	9.48583	7.24222	0.101779	10.0764	11.3723	12.751	1.13101	-30.3982	20.092	-10.3244	-9.19294	2.1571	-8.68443	26.4171	100.621	103.354
761	2010-02-05 12:00:00	100	5.40999	5.62985	-4.84366	6.45272	10.2113	12.2396	0.710845	-30.1165	20.4744	-10.2976	-9.18832	2.16301	-8.68512	26.4172	100.621	103.354
762	2010-02-05 13:00:00	72	-9.01182	-3.22082	-7.62545	2.54119	8.5803	11.5425	0.244352	-29.7895	20.8503	-10.2716	-9.18337	2.16893	-8.68581	26.4173	100.621	103.354
763	2010-02-05 14:00:00	68	-3.82928	-5.48197	-7.2575	-1.00546	6.54781	10.6843	-0.268945	-29.4168	21.2197	-10.2462	-9.17807	2.17486	-8.6865	26.4174	100.621	103.354
764	2010-02-05 15:00:00	72	2.70579	-2.27121	-4.35104	-3.71775	4.1941	9.6937	-0.829288	-28.9983	21.5824	-10.2215	-9.17242	2.1808	-8.68718	26.4176	100.621	103.354
765	2010-02-05 16:00:00	71	3.59221	2.1105	-0.709225	-5.38928	1.62482	8.60377	-1.43679	-28.5338	21.9382	-10.1974	-9.16643	2.18675	-8.68787	26.4177	100.621	103.354
766	2010-02-05 17:00:00	80	-1.07073	5.17765	1.98006	-6.02414	-1.03786	7.44954	-2.09154	-28.0232	22.2871	-10.1741	-9.1601	2.19271	-8.68855	26.4178	100.621	103.354
767	2010-02-05 18:00:00	70	-1.74365	3.01648	3.18136	-5.82111	-3.67799	6.26539	-2.79349	-27.4665	22.6288	-10.1515	-9.15342	2.19868	-8.68924	26.4179	100.621	103.354
768	2010-02-05 19:00:00	63	4.4332	-1.86207	3.2219	-5.08417	-6.18416	5.0824	-3.54216	-26.8635	22.9634	-10.1296	-9.14639	2.20466	-8.68992	26.4181	100.621	103.354
769	2010-02-05 20:00:00	67	1.13364	-4.55445	3.10484	-4.13617	-8.46045	3.92735	-4.33652	-26.2146	23.2905	-10.1085	-9.13902	2.21065	-8.6906	26.4182	100.621	103.354
770	2010-02-05 21:00:00	62	-2.76191	-2.85034	2.8532	-3.28128	-10.4135	2.82256	-5.17471	-25.5198	23.6102	-10.0881	-9.13129	2.21665	-8.69129	26.4183	100.621	103.354
771	2010-02-05 22:00:00	69	0.93944	0.949467	1.87627	-2.71112	-11.9483	1.78743	-6.05421	-24.7795	23.9222	-10.0685	-9.12321	2.22266	-8.69197	26.4184	100.621	103.354
772	2010-02-05 23:00:00	58	4.36117	2.86687	0.2427	-2.3988	-12.9921	0.837499	-6.97171	-23.9943	24.2265	-10.0497	-9.11478	2.22868	-8.69265	26.4186	100.621	103.354
773	2010-02-06	51	-4.76892	2.20671	-1.98006	-2.18284	-13.4963	-0.0159471	-7.92313	-23.1645	24.5229	-10.0317	-9.106	2.2347	-8.69333	26.4187	100.621	103.354
774	2010-02-06 01:00:00	51	-4.22504	1.44094	-4.31856	-1.97892	-13.4393	-0.764527	-8.90399	-22.2909	24.8112	-10.0145	-9.09686	2.24074	-8.69401	26.4188	100.621	103.354
775	2010-02-06 02:00:00	54	8.36407	-5.58511	-5.37186	-1.69635	-12.8288	-1.40397	-9.90939	-21.3738	25.0914	-9.99807	-9.08737	2.24679	-8.69469	26.4189	100.621	103.354
776	2010-02-06 03:00:00	45	-0.196269	-9.92186	-4.22876	-1.15776	-11.7005	-1.93425	-10.9337	-20.4141	25.3634	-9.9825	-9.07752	2.25284	-8.69537	26.419	100.621	103.354
777	2010-02-06 04:00:00	47	-9.84289	-1.95475	-1.25998	-0.399486	-10.1312	-2.36018	-11.9708	-19.4125	25.6269	-9.96776	-9.06731	2.25891	-8.69605	26.4192	100.621	103.354
778	2010-02-06 05:00:00	85	7.35482	11.0181	1.76496	0.375606	-8.20128	-2.6909	-13.0143	-18.3698	25.8819	-9.95387	-9.05674	2.26498	-8.69673	26.4193	100.621	103.354
779	2010-02-06 06:00:00	78	6.09416	10.825	2.68149	0.954825	-5.9933	-2.93891	-14.0574	-17.2869	26.1283	-9.94084	-9.04582	2.27107	-8.6974	26.4194	100.621	103.354
780	2010-02-06 07:00:00	68	-6.48329	0.123145	1.60346	1.06674	-3.59624	-3.1199	-15.0932	-16.1646	26.3659	-9.92868	-9.03453	2.27716	-8.69808	26.4195	100.621	103.354
781	2010-02-06 08:00:00	64	-4.42392	-9.14736	0.835636	0.550698	-1.09513	-3.2506	-16.1144	-15.004	26.5946	-9.9174	-9.02289	2.28326	-8.69876	26.4197	100.621	103.354
782	2010-02-06 09:00:00	65	-1.12557	-8.09531	2.26838	-0.521877	1.42249	-3.34919	-17.1138	-13.8058	26.8144	-9.907	-9.01088	2.28938	-8.69943	26.4198	100.621	103.354
783	2010-02-06 10:00:00	80	2.89569	2.29638	5.34073	-1.81549	3.86527	-3.43517	-18.0838	-12.5711	27.025	-9.8975	-8.99851	2.2955	-8.70011	26.4199	100.621	103.354
784	2010-02-06 11:00:00	74	-5.13539	8.09005	7.32353	-2.90477	6.16344	-3.52755	-19.0172	-11.3006	27.2264	-9.8889	-8.98578	2.30163	-8.70078	26.4201	100.621	103.354
785	2010-02-06 12:00:00	93	6.96265	5.73537	5.50467	-3.40971	8.26708	-3.64373	-19.9065	-9.99548	27.4184	-9.88122	-8.97268	2.30776	-8.70145	26.4202	100.621	103.354
786	2010-02-06 13:00:00	77	-1.06563	1.04627	-0.854314	-3.06672	10.1164	-3.79963	-20.7444	-8.65657	27.601	-9.87445	-8.95922	2.31391	-8.70213	26.4203	100.621	103.354
787	2010-02-06 14:00:00	67	-8.15977	-1.2869	-9.63306	-1.78138	11.6558	-4.00859	-21.5241	-7.28489	27.7739	-9.86862	-8.9454	2.32007	-8.7028	26.4204	100.621	103.354
788	2010-02-06 15:00:00	84	10.1424	0.540743	-16.2343	0.402609	12.8484	-4.28107	-22.239	-5.88149	27.9371	-9.86373	-8.93121	2.32624	-8.70347	26.4206	100.621	103.354
789	2010-02-06 16:00:00	77	-5.15259	-2.39101	-16.4675	3.25179	13.6542	-4.62305	-22.8835	-4.44748	28.0905	-9.85978	-8.91665	2.33241	-8.70414	26.4207	100.621	103.354
790	2010-02-06 17:00:00	83	12.6398	-14.7144	-8.96575	6.25525	13.9969	-5.03166	-23.4524	-2.98407	28.2339	-9.85679	-8.90173	2.33859	-8.70481	26.4208	100.621	103.354
791	2010-02-06 18:00:00	82	-8.95206	-15.9357	3.94709	8.65393	13.775	-5.49774	-23.9411	-1.49252	28.3672	-9.85477	-8.88645	2.34479	-8.70548	26.4209	100.621	103.354
792	2010-02-06 19:00:00	100	-29.0733	7.25017	16.2589	9.76401	12.9067	-6.00827	-24.3454	0.0258276	28.4904	-9.85372	-8.8708	2.35099	-8.70615	26.4211	100.621	103.354
793	2010-02-06 20:00:00	189	42.7734	29.706	20.7623	8.99698	11.3504	-6.54782	-24.6615	1.56959	28.6032	-9.85364	-8.85478	2.3572	-8.70682	26.4212	100.621	103.354
794	2010-02-06 21:00:00	99	-18.7937	12.7942	13.9491	6.26338	9.13111	-7.10049	-24.8864	3.13721	28.7056	-9.85456	-8.83839	2.36342	-8.70749	26.4213	100.621	103.354
795	2010-02-06 22:00:00	71	-4.71507	-14.3566	0.906945	2.19594	6.35769	-7.65094	-25.017	4.72696	28.7975	-9.85646	-8.82165	2.36964	-8.70816	26.4214	100.621	103.354
796	2010-02-06 23:00:00	43	-10.4365	-16.9221	-10.8889	-2.22197	3.19337	-8.18508	-25.0503	6.33701	28.8788	-9.85937	-8.80453	2.37588	-8.70882	26.4216	100.621	103.354
797	2010-02-07	64	7.71694	-1.4707	-16.5738	-5.91838	-0.180333	-8.6891	-24.9837	7.96537	28.9492	-9.86327	-8.78705	2.38212	-8.70949	26.4217	100.621	103.354
798	2010-02-07 01:00:00	68	3.65436	6.81475	-15.1912	-8.13898	-3.5727	-9.15021	-24.8146	9.60998	29.0089	-9.86819	-8.7692	2.38837	-8.71016	26.4218	100.621	103.354
799	2010-02-07 02:00:00	69	3.40163	2.50054	-8.71507	-8.73517	-6.80271	-9.55751	-24.5405	11.2686	29.0575	-9.87411	-8.75098	2.39464	-8.71082	26.422	100.621	103.354
800	2010-02-07 03:00:00	65	-5.0305	-2.61378	-1.22017	-7.95404	-9.69471	-9.90144	-24.1594	12.9389	29.095	-9.88104	-8.7324	2.4009	-8.71149	26.4221	100.621	103.354
801	2010-02-07 04:00:00	71	6.85329	-2.68725	4.45851	-6.33378	-12.0914	-10.1721	-23.6694	14.6183	29.1214	-9.88898	-8.71346	2.40718	-8.71215	26.4222	100.621	103.354
802	2010-02-07 05:00:00	77	-3.18096	-1.20232	8.16925	-4.43954	-13.8696	-10.3611	-23.0696	16.3041	29.1364	-9.89793	-8.69415	2.41347	-8.71281	26.4223	100.621	103.354
803	2010-02-07 06:00:00	81	-3.47314	-0.808735	9.64485	-2.87263	-14.9413	-10.4627	-22.3597	17.9938	29.14	-9.9079	-8.67447	2.41976	-8.71348	26.4225	100.621	103.354
804	2010-02-07 07:00:00	88	0.496741	1.20726	8.81423	-2.04213	-15.2605	-10.4752	-21.5402	19.6843	29.132	-9.91888	-8.65443	2.42606	-8.71414	26.4226	100.621	103.354
805	2010-02-07 08:00:00	90	-4.77532	3.43056	5.29166	-1.97873	-14.8491	-10.4027	-20.6121	21.3728	29.1124	-9.93086	-8.63402	2.43237	-8.7148	26.4227	100.621	103.354
806	2010-02-07 09:00:00	92	13.4397	3.63499	-0.267319	-2.32993	-13.7555	-10.2557	-19.5773	23.0563	29.081	-9.94385	-8.61325	2.43869	-8.71546	26.4229	100.621	103.354
807	2010-02-07 10:00:00	88	-5.03209	-1.83634	-5.6488	-2.68091	-12.0426	-10.0479	-18.4385	24.7318	29.0377	-9.95784	-8.59211	2.44502	-8.71612	26.423	100.622	103.354
808	2010-02-07 11:00:00	80	-2.68385	-4.82076	-8.63686	-2.62802	-9.77694	-9.79291	-17.1987	26.3962	28.9823	-9.97282	-8.57061	2.45135	-8.71678	26.4231	100.622	103.354
809	2010-02-07 12:00:00	100	6.14447	0.580962	-8.19271	-2.01696	-7.05283	-9.50247	-15.8619	28.0463	28.9149	-9.98879	-8.54875	2.45769	-8.71744	26.4233	100.622	103.354
810	2010-02-07 13:00:00	105	-8.43359	3.7894	-5.35921	-0.803713	-4.00019	-9.18542	-14.4327	29.6788	28.8352	-10.0058	-8.52653	2.46404	-8.7181	26.4234	100.622	103.354
811	2010-02-07 14:00:00	118	3.27869	-0.838312	-1.2383	0.828086	-0.767901	-8.84956	-12.9166	31.2907	28.7431	-10.0237	-8.50394	2.4704	-8.71876	26.4235	100.622	103.354
812	2010-02-07 15:00:00	125	-1.52285	-3.42866	3.38531	2.4821	2.48266	-8.50256	-11.3187	32.8787	28.6386	-10.0426	-8.481	2.47676	-8.71941	26.4237	100.622	103.355
813	2010-02-07 16:00:00	141	2.53686	2.10085	7.09195	3.7916	5.60005	-8.15181	-9.64489	34.4396	28.5215	-10.0625	-8.45769	2.48313	-8.72007	26.4238	100.622	103.355
814	2010-02-07 17:00:00	152	0.185652	3.90977	8.644	4.52357	8.44465	-7.80469	-7.90074	35.9701	28.3917	-10.0833	-8.43403	2.48951	-8.72072	26.4239	100.622	103.355
815	2010-02-07 18:00:00	164	1.80635	-0.0951757	7.50811	4.63554	10.9199	-7.46781	-6.0922	37.4671	28.2491	-10.1051	-8.41	2.4959	-8.72138	26.424	100.622	103.355
816	2010-02-07 19:00:00	147	-8.56336	-2.40943	3.95686	4.3054	12.9379	-7.14597	-4.2255	38.9272	28.0936	-10.1278	-8.38562	2.50229	-8.72203	26.4242	100.622	103.355
817	2010-02-07 20:00:00	162	9.44182	-0.834001	-1.08003	3.91222	14.4077	-6.84155	-2.30739	40.3472	27.9252	-10.1514	-8.36088	2.50869	-8.72269	26.4243	100.622	103.355
818	2010-02-07 21:00:00	157	-1.75904	0.816217	-5.7828	3.88685	15.249	-6.55427	-0.345078	41.7239	27.7435	-10.1759	-8.33579	2.5151	-8.72334	26.4244	100.622	103.355
819	2010-02-07 22:00:00	156	-3.90992	-2.53942	-8.638	4.54294	15.4048	-6.28211	1.65354	43.0538	27.5487	-10.2013	-8.31035	2.52152	-8.72399	26.4246	100.622	103.355
820	2010-02-07 23:00:00	160	-6.77305	-1.55205	-8.93341	5.90651	14.8236	-6.02182	3.68012	44.3339	27.3405	-10.2276	-8.28455	2.52794	-8.72464	26.4247	100.622	103.355
821	2010-02-08	178	3.30717	4.82258	-6.38504	7.66442	13.4796	-5.76943	5.72589	45.5607	27.1188	-10.2548	-8.2584	2.53437	-8.72529	26.4248	100.622	103.355
822	2010-02-08 01:00:00	187	10.1862	5.09328	-2.07392	9.27337	11.4156	-5.52132	7.78186	46.731	26.8837	-10.2828	-8.2319	2.5408	-8.72594	26.425	100.622	103.355
823	2010-02-08 02:00:00	181	-0.822702	-1.69991	2.54089	10.2129	8.74051	-5.2727	9.83883	47.8414	26.6348	-10.3116	-8.20506	2.54725	-8.72659	26.4251	100.622	103.355
824	2010-02-08 03:00:00	185	-4.48134	-5.52193	7.49714	10.0779	5.58522	-5.01462	11.8875	48.8887	26.3723	-10.3413	-8.17787	2.5537	-8.72724	26.4252	100.622	103.355
825	2010-02-08 04:00:00	197	9.36349	2.07015	11.1753	8.61449	2.09213	-4.73412	13.9185	49.8695	26.0959	-10.3717	-8.15034	2.56015	-8.72789	26.4254	100.622	103.355
826	2010-02-08 05:00:00	180	0.367889	7.09977	10.4905	5.92371	-1.5641	-4.41524	15.9226	50.7806	25.8056	-10.403	-8.12246	2.56662	-8.72854	26.4255	100.622	103.355
827	2010-02-08 06:00:00	172	-3.53412	3.3946	4.71814	2.39408	-5.22585	-4.03906	17.8908	51.6185	25.5014	-10.435	-8.09425	2.57309	-8.72919	26.4256	100.622	103.355
828	2010-02-08 07:00:00	166	9.44146	-3.3496	-4.4707	-1.30174	-8.74257	-3.58544	19.8137	52.3801	25.183	-10.4677	-8.0657	2.57956	-8.72983	26.4258	100.622	103.355
829	2010-02-08 08:00:00	136	-6.18797	-7.05508	-12.8437	-4.53728	-11.9624	-3.03344	21.6819	53.062	24.8505	-10.5012	-8.03681	2.58604	-8.73048	26.4259	100.622	103.355
830	2010-02-08 09:00:00	133	-1.30224	-6.46716	-15.4834	-6.91704	-14.7127	-2.36278	23.4861	53.6608	24.5039	-10.5354	-8.00759	2.59253	-8.73112	26.4261	100.622	103.355
831	2010-02-08 10:00:00	140	0.32492	-2.63769	-10.3693	-8.50309	-16.8188	-1.55767	25.2172	54.1732	24.143	-10.5702	-7.97804	2.59903	-8.73177	26.4262	100.622	103.355
832	2010-02-08 11:00:00	159	1.40704	0.489181	0.038817	-9.72875	-18.1162	-0.610154	26.8662	54.596	23.7679	-10.6058	-7.94816	2.60553	-8.73241	26.4263	100.622	103.355
833	2010-02-08 12:00:00	169	-1.47496	4.39114	9.74111	-10.9927	-18.4972	0.48112	28.4241	54.9258	23.3785	-10.6419	-7.91796	2.61203	-8.73305	26.4265	100.622	103.355
834	2010-02-08 13:00:00	170	-0.649857	10.8818	13.3346	-12.4922	-17.9116	1.71037	29.8816	55.1593	22.9749	-10.6787	-7.88743	2.61854	-8.7337	26.4266	100.622	103.355
835	2010-02-08 14:00:00	184	6.44953	11.4839	8.94336	-14.2078	-16.3743	3.06597	31.2289	55.2931	22.5573	-10.7161	-7.85657	2.62506	-8.73434	26.4267	100.622	103.355
836	2010-02-08 15:00:00	163	-1.43157	0.130668	-0.655631	-15.8029	-13.9564	4.52756	32.4562	55.3241	22.1258	-10.7541	-7.8254	2.63159	-8.73498	26.4269	100.622	103.355
837	2010-02-08 16:00:00	140	-2.62365	-14.0575	-9.97961	-16.784	-10.7709	6.06696	33.5535	55.249	21.6805	-10.7926	-7.7939	2.63812	-8.73562	26.427	100.622	103.355
838	2010-02-08 17:00:00	144	-2.6737	-15.5314	-13.5692	-16.6584	-6.97202	7.65139	34.5109	55.0649	21.2218	-10.8317	-7.76209	2.64465	-8.73626	26.4271	100.622	103.355
839	2010-02-08 18:00:00	166	-1.75804	-1.36853	-10.5202	-15.1313	-2.75185	9.24662	35.3181	54.7694	20.75	-10.8713	-7.72997	2.65119	-8.7369	26.4273	100.622	103.355
840	2010-02-08 19:00:00	196	1.04545	9.81008	-3.44763	-12.0886	1.67513	10.8181	35.9648	54.3601	20.2655	-10.9114	-7.69753	2.65774	-8.73754	26.4274	100.622	103.355
841	2010-02-08 20:00:00	227	9.99561	6.27503	3.0897	-7.4457	6.09412	12.3306	36.4409	53.8353	19.7684	-10.952	-7.66479	2.66429	-8.73817	26.4275	100.622	103.355
842	2010-02-08 21:00:00	210	-10.3315	-3.95598	5.43317	-1.25132	10.2825	13.7486	36.7365	53.1939	19.2594	-10.993	-7.63173	2.67085	-8.73881	26.4277	100.622	103.355
843	2010-02-08 22:00:00	233	-4.76362	-2.58949	3.66705	6.04179	14.0239	15.0357	36.8423	52.4357	18.7387	-11.0344	-7.59837	2.67741	-8.73944	26.4278	100.622	103.355
844	2010-02-08 23:00:00	258	12.9766	4.35477	0.472987	13.753	17.1175	16.1555	36.749	51.5615	18.2069	-11.0763	-7.56471	2.68398	-8.74008	26.428	100.622	103.355
845	2010-02-09	247	2.48949	0.699343	-1.46439	21.1252	19.386	17.073	36.4485	50.5728	17.6644	-11.1186	-7.53075	2.69056	-8.74071	26.4281	100.622	103.355
846	2010-02-09 01:00:00	230	-22.2614	-5.20094	-1.16296	27.3252	20.6823	17.7542	35.9345	49.4716	17.1116	-11.1612	-7.49649	2.69713	-8.74135	26.4282	100.622	103.355
847	2010-02-09 02:00:00	273	25.1036	-0.174308	1.33475	31.5437	20.9126	18.1672	35.203	48.2607	16.549	-11.2042	-7.46193	2.70372	-8.74198	26.4284	100.622	103.355
848	2010-02-09 03:00:00	253	-9.65121	5.26546	4.67022	33.1364	20.0278	18.291	34.2535	46.9431	15.977	-11.2475	-7.42708	2.71031	-8.74261	26.4285	100.622	103.355
849	2010-02-09 04:00:00	254	-1.00691	3.62972	7.45996	31.6843	18.0378	18.1245	33.0885	45.5226	15.396	-11.2911	-7.39194	2.7169	-8.74325	26.4286	100.622	103.355
850	2010-02-09 05:00:00	241	7.85349	-3.10031	10.3556	27.1166	15.0484	17.6802	31.7141	44.0034	14.8066	-11.335	-7.35651	2.7235	-8.74388	26.4288	100.622	103.355
851	2010-02-09 06:00:00	229	6.55771	-9.10039	15.0414	19.6138	11.2693	16.9751	30.1394	42.3896	14.2092	-11.3792	-7.32079	2.7301	-8.74451	26.4289	100.622	103.355
852	2010-02-09 07:00:00	199	-7.81506	-9.5944	21.7425	9.66076	6.97062	16.029	28.3762	40.6858	13.6042	-11.4236	-7.28478	2.73671	-8.74514	26.4291	100.622	103.355
853	2010-02-09 08:00:00	193	-10.0071	1.8735	27.046	-1.87291	2.44505	14.8622	26.4383	38.8963	12.9921	-11.4682	-7.2485	2.74332	-8.74577	26.4292	100.622	103.355
854	2010-02-09 09:00:00	207	13.6424	17.2659	26.3747	-13.7855	-2.00814	13.4941	24.3411	37.0258	12.3732	-11.513	-7.21194	2.74993	-8.74639	26.4293	100.622	103.355
855	2010-02-09 10:00:00	176	6.93739	16.1308	17.1403	-24.7885	-6.09481	11.9441	22.1014	35.0789	11.7482	-11.558	-7.17509	2.75655	-8.74702	26.4295	100.622	103.355
856	2010-02-09 11:00:00	91	-8.77033	-0.709016	0.685471	-33.7184	-9.53322	10.2313	19.7362	33.06	11.1173	-11.6032	-7.13798	2.76318	-8.74765	26.4296	100.622	103.355
857	2010-02-09 12:00:00	58	-3.53307	-12.3212	-18.4834	-39.4299	-12.0505	8.37646	17.2635	30.9738	10.4811	-11.6484	-7.10059	2.76981	-8.74827	26.4298	100.622	103.355
858	2010-02-09 13:00:00	39	-8.50156	-7.89088	-35.026	-40.8809	-13.4105	6.40179	14.7014	28.8248	9.84002	-11.6938	-7.06293	2.77644	-8.7489	26.4299	100.622	103.355
859	2010-02-09 14:00:00	50	9.43264	2.84796	-44.2074	-37.1628	-13.5278	4.33181	12.0686	26.6177	9.1945	-11.7393	-7.025	2.78308	-8.74952	26.43	100.622	103.355
860	2010-02-09 15:00:00	51	2.76929	5.13803	-42.6203	-28.0205	-12.5269	2.19403	9.38424	24.357	8.54497	-11.7849	-6.98681	2.78972	-8.75015	26.4302	100.622	103.355
861	2010-02-09 16:00:00	49	5.62323	-11.7342	-28.8286	-14.5499	-10.662	0.0217119	6.6677	22.0474	7.89191	-11.8305	-6.94835	2.79636	-8.75077	26.4303	100.622	103.355
862	2010-02-09 17:00:00	54	-32.3887	-23.2492	-5.61308	1.19962	-8.21809	-2.14948	3.93864	19.6933	7.23574	-11.8761	-6.90963	2.80301	-8.75139	26.4305	100.622	103.355
863	2010-02-09 18:00:00	153	19.1065	-7.08228	20.3935	16.7286	-5.48404	-4.28214	1.21639	17.2994	6.57692	-11.9218	-6.87066	2.80967	-8.75201	26.4306	100.622	103.355
864	2010-02-09 19:00:00	181	7.73234	14.2859	41.3594	29.501	-2.75028	-6.33826	-1.47988	14.8702	5.91591	-11.9674	-6.83143	2.81632	-8.75263	26.4307	100.622	103.355
865	2010-02-09 20:00:00	181	-10.4938	26.1604	48.7995	37.117	-0.304626	-8.28204	-4.13109	12.4104	5.25314	-12.013	-6.79194	2.82298	-8.75325	26.4309	100.622	103.355
866	2010-02-09 21:00:00	182	-0.933702	25.9941	38.639	38.1926	1.59504	-10.0809	-6.71839	9.9245	4.58906	-12.0585	-6.75221	2.82965	-8.75387	26.431	100.622	103.355
867	2010-02-09 22:00:00	156	23.3863	4.19178	15.448	33.5	2.81054	-11.7092	-9.22328	7.41708	3.92413	-12.1039	-6.71222	2.83631	-8.75449	26.4312	100.622	103.355
868	2010-02-09 23:00:00	27	-25.9092	-23.7726	-10.5864	24.69	3.37164	-13.1447	-11.6276	4.89272	3.25879	-12.1493	-6.67199	2.84298	-8.75511	26.4313	100.622	103.355
869	2010-02-10	16	-3.009	-28.9267	-28.6365	13.5189	3.37053	-14.3693	-13.9138	2.356	2.59349	-12.1945	-6.63151	2.84966	-8.75573	26.4315	100.622	103.355
870	2010-02-10 01:00:00	22	3.90358	-8.9099	-33.1658	1.75869	2.91445	-15.3677	-16.0647	-0.188526	1.92868	-12.2396	-6.5908	2.85633	-8.75634	26.4316	100.622	103.355
871	2010-02-10 02:00:00	21	4.01633	11.8101	-27.2855	-8.94977	2.11556	-16.1286	-18.0636	-2.73646	1.26481	-12.2845	-6.54984	2.86301	-8.75696	26.4317	100.622	103.355
872	2010-02-10 03:00:00	6	-9.32654	13.2479	-16.9788	-17.1749	1.09051	-16.6448	-19.8944	-5.28341	0.602321	-12.3292	-6.50865	2.8697	-8.75757	26.4319	100.623	103.356
873	2010-02-10 04:00:00	8	2.57706	5.90942	-7.28474	-21.9806	-0.0388852	-16.9126	-21.5431	-7.82496	-0.0583339	-12.3737	-6.46722	2.87638	-8.75819	26.432	100.623	103.356
874	2010-02-10 05:00:00	8	-0.975628	0.749098	-0.489651	-23.0116	-1.16091	-16.9287	-22.9972	-10.3567	-0.716707	-12.418	-6.42556	2.88307	-8.7588	26.4322	100.623	103.356
875	2010-02-10 06:00:00	8	2.29464	-0.916569	3.29201	-20.657	-2.18022	-16.6912	-24.2462	-12.874	-1.37235	-12.462	-6.38368	2.88976	-8.75941	26.4323	100.623	103.356
876	2010-02-10 07:00:00	10	-5.51045	-3.76205	6.03651	-15.9389	-2.99486	-16.2034	-25.2814	-15.3726	-2.02481	-12.5058	-6.34156	2.89646	-8.76002	26.4325	100.623	103.356
877	2010-02-10 08:00:00	9	3.25995	-3.46065	8.23027	-10.3938	-3.49833	-15.4719	-26.0965	-17.848	-2.67365	-12.5492	-6.29922	2.90316	-8.76063	26.4326	100.623	103.356
878	2010-02-10 09:00:00	20	3.97592	0.62391	8.65417	-5.21385	-3.59384	-14.5096	-26.6875	-20.2955	-3.31841	-12.5924	-6.25666	2.90986	-8.76124	26.4327	100.623	103.356
879	2010-02-10 10:00:00	14	-1.11501	2.34674	6.80894	-1.1997	-3.25394	-13.3406	-27.0527	-22.7105	-3.95865	-12.6352	-6.21388	2.91656	-8.76185	26.4329	100.623	103.356
880	2010-02-10 11:00:00	16	2.52515	0.622327	3.72091	1.41429	-2.50016	-11.9971	-27.1937	-25.0881	-4.59391	-12.6776	-6.17088	2.92326	-8.76246	26.433	100.623	103.356
881	2010-02-10 12:00:00	14	-1.40229	3.25371	0.628301	2.86478	-1.4153	-10.5139	-27.1153	-27.4236	-5.22374	-12.7197	-6.12767	2.92997	-8.76307	26.4332	100.623	103.356
882	2010-02-10 13:00:00	10	3.4786	0.0448647	-1.97058	3.7138	-0.158275	-8.92495	-26.8248	-29.7119	-5.8477	-12.7614	-6.08424	2.93668	-8.76368	26.4333	100.623	103.356
883	2010-02-10 14:00:00	7	-3.94302	-5.82687	-3.79714	4.31286	1.08931	-7.26459	-26.331	-31.9483	-6.46533	-12.8026	-6.0406	2.94339	-8.76428	26.4335	100.623	103.356
884	2010-02-10 15:00:00	8	2.21524	-3.40699	-4.04244	4.75546	2.20921	-5.56805	-25.644	-34.1276	-7.07619	-12.8434	-5.99676	2.95011	-8.76489	26.4336	100.623	103.356
885	2010-02-10 16:00:00	12	1.57167	3.55651	-2.44636	4.9399	3.09871	-3.87106	-24.7751	-36.245	-7.67981	-12.8837	-5.95271	2.95682	-8.76549	26.4338	100.623	103.356
886	2010-02-10 17:00:00	15	-2.32301	2.83295	-0.414633	4.6157	3.6957	-2.20703	-23.7371	-38.2955	-8.27575	-12.9236	-5.90846	2.96354	-8.7661	26.4339	100.623	103.356
887	2010-02-10 18:00:00	8	-5.95856	-0.885909	0.926894	3.62264	3.9745	-0.606506	-22.5434	-40.2745	-8.86356	-12.9629	-5.86401	2.97026	-8.7667	26.4341	100.623	103.356
888	2010-02-10 19:00:00	11	3.4252	-0.454768	1.59924	2.10467	3.94582	0.900304	-21.2067	-42.1771	-9.44278	-13.0017	-5.81936	2.97698	-8.7673	26.4342	100.623	103.356
889	2010-02-10 20:00:00	18	4.53588	0.292807	1.36591	0.442531	3.67423	2.28204	-19.7401	-43.9986	-10.013	-13.0399	-5.77451	2.98371	-8.7679	26.4343	100.623	103.356
890	2010-02-10 21:00:00	16	4.8346	-0.498356	0.453336	-1.01324	3.24838	3.50789	-18.157	-45.7342	-10.5736	-13.0776	-5.72947	2.99043	-8.76851	26.4345	100.623	103.356
891	2010-02-10 22:00:00	11	-7.89814	-0.910704	-0.941181	-1.99448	2.74072	4.55012	-16.4709	-47.3794	-11.1244	-13.1147	-5.68424	2.99716	-8.76911	26.4346	100.623	103.356
892	2010-02-10 23:00:00	10	2.4252	-1.70588	-1.67466	-2.40104	2.20247	5.38991	-14.6965	-48.9296	-11.6648	-13.1511	-5.63882	3.00389	-8.7697	26.4348	100.623	103.356
893	2010-02-11	11	1.86677	-0.318391	-0.803169	-2.32747	1.67256	6.0223	-12.8494	-50.3805	-12.1944	-13.187	-5.59322	3.01062	-8.7703	26.4349	100.623	103.356
894	2010-02-11 01:00:00	10	0.844138	1.94479	0.574893	-1.91775	1.16545	6.4518	-10.9471	-51.728	-12.7128	-13.2221	-5.54743	3.01735	-8.7709	26.4351	100.623	103.356
895	2010-02-11 02:00:00	10	-1.1667	0.888395	1.51033	-1.34808	0.686087	6.68787	-9.00872	-52.968	-13.2195	-13.2566	-5.50146	3.02408	-8.7715	26.4352	100.623	103.356
896	2010-02-11 03:00:00	12	-2.60656	1.06528	1.11779	-0.685241	0.211588	6.74398	-7.05508	-54.0966	-13.7142	-13.2904	-5.45531	3.03082	-8.77209	26.4354	100.623	103.356
897	2010-02-11 04:00:00	12	5.4737	-0.220202	-0.018157	-0.0439455	-0.281907	6.6384	-5.10838	-55.1097	-14.1964	-13.3234	-5.40899	3.03755	-8.77269	26.4355	100.623	103.356
898	2010-02-11 05:00:00	10	0.498427	-1.41044	-0.261263	0.336421	-0.801913	6.39351	-3.19227	-56.0033	-14.6657	-13.3557	-5.36249	3.04429	-8.77328	26.4357	100.623	103.356
899	2010-02-11 06:00:00	10	-0.608874	-1.98649	0.104122	0.366548	-1.32246	6.03133	-1.33148	-56.7736	-15.1217	-13.3873	-5.31582	3.05103	-8.77388	26.4358	100.623	103.356
900	2010-02-11 07:00:00	9	2.88684	-0.700174	0.0970632	0.0530468	-1.79725	5.5741	0.448756	-57.4169	-15.5639	-13.418	-5.26898	3.05776	-8.77447	26.436	100.623	103.356
901	2010-02-11 08:00:00	9	2.89196	1.79954	-0.671094	-0.477013	-2.19202	5.0427	2.12503	-57.9299	-15.9921	-13.448	-5.22198	3.0645	-8.77506	26.4361	100.623	103.356
902	2010-02-11 09:00:00	11	-2.97807	2.49381	-1.94711	-1.00617	-2.49163	4.45872	3.67588	-58.3092	-16.4058	-13.4771	-5.17481	3.07124	-8.77565	26.4363	100.623	103.356
903	2010-02-11 10:00:00	12	-1.02477	0.244641	-2.20027	-1.31074	-2.69437	3.84391	5.08129	-58.552	-16.8047	-13.5053	-5.12748	3.07798	-8.77624	26.4364	100.623	103.356
904	2010-02-11 11:00:00	12	5.77032	-1.03264	-1.26138	-1.20377	-2.79616	3.21951	6.32184	-58.6555	-17.1885	-13.5327	-5.07999	3.08473	-8.77683	26.4366	100.623	103.356
905	2010-02-11 12:00:00	12	-0.471295	0.146557	0.118288	-0.736705	-2.78535	2.61172	7.37851	-58.6171	-17.557	-13.5592	-5.03234	3.09147	-8.77742	26.4367	100.623	103.356
906	2010-02-11 13:00:00	21	0.27033	1.45093	0.893399	0.0345986	-2.65715	2.0506	8.23338	-58.4345	-17.9102	-13.5848	-4.98454	3.09821	-8.77801	26.4369	100.623	103.356
907	2010-02-11 14:00:00	18	-0.104614	0.121464	0.91203	0.948984	-2.4232	1.56559	8.86945	-58.1053	-18.2479	-13.6095	-4.93658	3.10495	-8.77859	26.437	100.623	103.356
908	2010-02-11 15:00:00	13	-2.58866	-1.75417	0.796459	1.81165	-2.09214	1.18104	9.27251	-57.6277	-18.5702	-13.6331	-4.88848	3.11169	-8.77918	26.4372	100.623	103.356
909	2010-02-11 16:00:00	18	-1.10159	-0.70703	0.54021	2.51351	-1.67483	0.919925	9.43078	-57.0007	-18.8774	-13.6558	-4.84023	3.11844	-8.77977	26.4373	100.623	103.356
910	2010-02-11 17:00:00	17	2.88273	2.30448	0.894721	2.99205	-1.19692	0.804949	9.33574	-56.2239	-19.1694	-13.6775	-4.79183	3.12518	-8.78035	26.4375	100.623	103.356
911	2010-02-11 18:00:00	19	0.00667656	0.810308	1.74638	3.15719	-0.687604	0.852065	8.98328	-55.298	-19.4466	-13.6982	-4.7433	3.13192	-8.78093	26.4376	100.623	103.356
912	2010-02-11 19:00:00	22	-1.6861	-1.57503	2.19629	2.98991	-0.164186	1.06731	8.37467	-54.2253	-19.7092	-13.7178	-4.69462	3.13867	-8.78152	26.4378	100.623	103.356
913	2010-02-11 20:00:00	20	0.24419	-0.56485	2.63118	2.35455	0.312223	1.45127	7.51261	-53.0086	-19.9572	-13.7363	-4.6458	3.14541	-8.7821	26.4379	100.623	103.356
914	2010-02-11 21:00:00	24	7.39593	2.53891	1.62668	1.243	0.69648	2.00001	6.4012	-51.6515	-20.191	-13.7538	-4.59685	3.15215	-8.78268	26.4381	100.623	103.356
915	2010-02-11 22:00:00	19	-2.39558	1.06389	-0.0281543	-0.241909	0.981507	2.70619	5.04751	-50.1581	-20.4108	-13.7701	-4.54777	3.1589	-8.78326	26.4382	100.623	103.356
916	2010-02-11 23:00:00	13	-9.85672	-2.41107	-1.23037	-1.88888	1.15233	3.56675	3.46175	-48.5329	-20.6168	-13.7852	-4.49855	3.16564	-8.78384	26.4384	100.623	103.356
917	2010-02-12	17	-1.87454	-2.87401	-1.10252	-3.40809	1.20246	4.57481	1.65715	-46.781	-20.8092	-13.7992	-4.44921	3.17238	-8.78442	26.4385	100.623	103.356
918	2010-02-12 01:00:00	22	6.00868	0.976635	-0.0269027	-4.68936	1.11404	5.71846	-0.347469	-44.908	-20.9883	-13.812	-4.39974	3.17912	-8.785	26.4387	100.623	103.356
919	2010-02-12 02:00:00	16	-1.68562	2.56412	0.626733	-5.53145	0.858885	6.97705	-2.5263	-42.9198	-21.1545	-13.8236	-4.35015	3.18587	-8.78557	26.4388	100.623	103.356
920	2010-02-12 03:00:00	16	0.0191894	1.54352	0.0731025	-5.6838	0.391789	8.32089	-4.8512	-40.823	-21.3078	-13.8339	-4.30044	3.19261	-8.78615	26.439	100.623	103.356
921	2010-02-12 04:00:00	11	-4.17361	0.00430577	-1.23316	-5.05673	-0.32832	9.71058	-7.29354	-38.6241	-21.4487	-13.843	-4.25061	3.19935	-8.78672	26.4391	100.623	103.356
922	2010-02-12 05:00:00	10	-2.11568	-2.61738	-2.44693	-3.75977	-1.31804	11.0898	-9.82485	-36.3303	-21.5774	-13.8508	-4.20066	3.20609	-8.7873	26.4393	100.623	103.356
923	2010-02-12 06:00:00	9	10.8964	-3.85519	-2.93458	-2.01917	-2.56353	12.4014	-12.4169	-33.9485	-21.6941	-13.8573	-4.15061	3.21282	-8.78787	26.4394	100.623	103.356
924	2010-02-12 07:00:00	11	-0.214124	-0.750624	-2.0373	-0.201691	-4.04054	13.5901	-15.0404	-31.4856	-21.7991	-13.8624	-4.10043	3.21956	-8.78844	26.4396	100.623	103.356
925	2010-02-12 08:00:00	14	-1.4132	-0.808389	0.358322	1.18709	-5.6773	14.5881	-17.6626	-28.9491	-21.8927	-13.8662	-4.05016	3.2263	-8.78902	26.4397	100.623	103.356
926	2010-02-12 09:00:00	21	-3.37841	-1.54228	3.75699	1.69904	-7.3522	15.3197	-20.248	-26.3469	-21.9751	-13.8686	-3.99977	3.23303	-8.78959	26.4399	100.623	103.356
927	2010-02-12 10:00:00	26	5.14018	2.2894	6.00586	1.09448	-8.90557	15.7132	-22.7612	-23.687	-22.0467	-13.8696	-3.94928	3.23977	-8.79016	26.44	100.623	103.356
928	2010-02-12 11:00:00	21	3.42415	2.25013	5.70016	-0.463463	-10.1503	15.7014	-25.1658	-20.9778	-22.1076	-13.8692	-3.89869	3.2465	-8.79073	26.4402	100.623	103.356
929	2010-02-12 12:00:00	19	0.413153	-3.54308	3.90704	-2.56653	-10.8709	15.2245	-27.4269	-18.2278	-22.1582	-13.8674	-3.848	3.25323	-8.79129	26.4403	100.623	103.356
930	2010-02-12 13:00:00	13	-1.36935	-3.21516	1.81834	-4.77486	-10.8422	14.2348	-29.5106	-15.4456	-22.1987	-13.8641	-3.79721	3.25997	-8.79186	26.4405	100.623	103.356
931	2010-02-12 14:00:00	13	2.52785	2.33954	-0.234624	-6.59167	-9.84584	12.6922	-31.3866	-12.6399	-22.2294	-13.8593	-3.74633	3.26669	-8.79243	26.4407	100.623	103.357
932	2010-02-12 15:00:00	13	-1.46015	3.99217	-2.10429	-7.45344	-7.70774	10.5667	-33.0257	-9.81915	-22.2506	-13.853	-3.69536	3.27342	-8.79299	26.4408	100.623	103.357
933	2010-02-12 16:00:00	13	3.22728	2.37986	-3.6236	-6.76367	-4.31323	7.84504	-34.3964	-6.99171	-22.2625	-13.8452	-3.6443	3.28015	-8.79356	26.441	100.623	103.357
934	2010-02-12 17:00:00	11	-3.69802	-5.07586	-4.64163	-4.1757	0.358381	4.53548	-35.4652	-4.16593	-22.2655	-13.8358	-3.59315	3.28687	-8.79412	26.4411	100.623	103.357
935	2010-02-12 18:00:00	19	2.07357	-8.53099	-4.87196	0.173291	6.19813	0.674592	-36.1988	-1.34986	-22.2597	-13.8249	-3.54191	3.2936	-8.79468	26.4413	100.623	103.357
936	2010-02-12 19:00:00	22	-8.7842	-0.0458153	-4.44399	5.60984	12.9353	-3.66413	-36.5667	1.44885	-22.2455	-13.8124	-3.4906	3.30032	-8.79525	26.4414	100.623	103.357
937	2010-02-12 20:00:00	50	4.72299	7.5629	-2.95176	11.1051	20.1732	-8.39918	-36.5406	4.22299	-22.2231	-13.7983	-3.4392	3.30704	-8.79581	26.4416	100.623	103.357
938	2010-02-12 21:00:00	58	-0.0601749	1.78335	-0.252528	15.4628	27.4151	-13.451	-36.0964	6.96579	-22.1929	-13.7825	-3.38773	3.31376	-8.79637	26.4417	100.624	103.357
939	2010-02-12 22:00:00	60	-11.8917	-5.11841	2.99745	17.5464	34.0797	-18.7171	-35.2138	9.67093	-22.1549	-13.7652	-3.33618	3.32047	-8.79693	26.4419	100.624	103.357
940	2010-02-12 23:00:00	69	0.14622	0.00646214	5.54025	16.497	39.5276	-24.0812	-33.8777	12.3324	-22.1097	-13.7462	-3.28456	3.32718	-8.79749	26.442	100.624	103.357
941	2010-02-13	108	22.5693	6.7463	5.87214	12.0768	43.0902	-29.4106	-32.0786	14.9444	-22.0573	-13.7255	-3.23287	3.3339	-8.79804	26.4422	100.624	103.357
942	2010-02-13 01:00:00	51	-23.2567	4.01082	2.76877	5.17438	44.2377	-34.5608	-29.816	17.5013	-21.9981	-13.7031	-3.18111	3.34061	-8.7986	26.4424	100.624	103.357
943	2010-02-13 02:00:00	54	1.33405	-2.20439	-1.43898	-2.50963	42.5869	-39.3982	-27.0966	19.9973	-21.9324	-13.679	-3.12928	3.34731	-8.79916	26.4425	100.624	103.357
944	2010-02-13 03:00:00	38	5.72633	-6.984	-3.64618	-9.04905	37.9164	-43.7977	-23.9329	22.4268	-21.8604	-13.6532	-3.0774	3.35402	-8.79971	26.4427	100.624	103.357
945	2010-02-13 04:00:00	27	2.59692	-4.20397	-2.67244	-12.792	30.1703	-47.6044	-20.3432	24.7842	-21.7823	-13.6257	-3.02545	3.36072	-8.80027	26.4428	100.624	103.357
946	2010-02-13 05:00:00	23	-2.94514	-0.868533	0.45415	-12.8616	19.4392	-50.6379	-16.3517	27.0641	-21.6986	-13.5964	-2.97344	3.36742	-8.80082	26.443	100.624	103.357
947	2010-02-13 06:00:00	27	2.20401	0.0169858	2.46411	-9.27255	6.22268	-52.7082	-11.9888	29.2607	-21.6093	-13.5653	-2.92138	3.37412	-8.80137	26.4431	100.624	103.357
948	2010-02-13 07:00:00	28	-2.50857	2.05255	1.5704	-2.67211	-8.84281	-53.6193	-7.29183	31.3683	-21.5148	-13.5324	-2.86926	3.38081	-8.80192	26.4433	100.624	103.357
949	2010-02-13 08:00:00	24	1.15687	2.33185	-0.767439	5.83971	-24.976	-53.1658	-2.30631	33.3813	-21.4154	-13.4977	-2.81709	3.3875	-8.80247	26.4435	100.624	103.357
950	2010-02-13 09:00:00	26	0.759968	0.257312	-1.29737	15.1452	-41.2986	-51.1581	2.9154	35.2937	-21.3114	-13.4612	-2.76487	3.39419	-8.80302	26.4436	100.624	103.357
951	2010-02-13 10:00:00	23	2.53951	-1.11564	1.54275	23.4131	-56.676	-47.467	8.31676	37.0999	-21.2029	-13.4229	-2.71261	3.40088	-8.80357	26.4438	100.624	103.357
952	2010-02-13 11:00:00	37	-9.20309	-0.74702	6.60913	27.8158	-69.7148	-42.0517	13.8366	38.7939	-21.0903	-13.3827	-2.6603	3.40756	-8.80412	26.4439	100.624	103.357
953	2010-02-13 12:00:00	46	1.37638	-1.26748	11.9076	25.8837	-79.0222	-34.927	19.404	40.3702	-20.9739	-13.3406	-2.60794	3.41424	-8.80467	26.4441	100.624	103.357
954	2010-02-13 13:00:00	49	4.28811	-2.03765	15.9553	15.6244	-83.4717	-26.1742	24.9412	41.8228	-20.8538	-13.2967	-2.55555	3.42092	-8.80521	26.4442	100.624	103.357
955	2010-02-13 14:00:00	53	-2.19481	-0.767566	19.5055	-3.56212	-82.3676	-15.9717	30.3683	43.146	-20.7304	-13.2508	-2.50312	3.42759	-8.80576	26.4444	100.624	103.357
956	2010-02-13 15:00:00	57	3.33255	0.553118	23.663	-29.6949	-75.4054	-4.63889	35.6043	44.334	-20.604	-13.2031	-2.45066	3.43426	-8.8063	26.4446	100.624	103.357
957	2010-02-13 16:00:00	51	-12.4608	-3.14486	24.6287	-57.2771	-62.7279	7.41625	40.5681	45.381	-20.4748	-13.1534	-2.39816	3.44093	-8.80684	26.4447	100.624	103.357
958	2010-02-13 17:00:00	64	7.50405	1.29802	12.3056	-78.7215	-44.8445	19.7574	45.1784	46.2814	-20.343	-13.1017	-2.34563	3.4476	-8.80739	26.4449	100.624	103.357
959	2010-02-13 18:00:00	100	16.1617	18.2881	-18.9964	-87.1327	-22.5475	31.9212	49.3542	47.0292	-20.209	-13.0481	-2.29307	3.45426	-8.80793	26.445	100.624	103.357
960	2010-02-13 19:00:00	113	-1.44062	39.0596	-60.2772	-78.7959	2.99382	43.4353	53.0141	47.6187	-20.0729	-12.9925	-2.24048	3.46091	-8.80847	26.4452	100.624	103.357
961	2010-02-13 20:00:00	136	2.35499	24.4195	-92.972	-53.4282	29.9768	53.8271	56.0769	48.0443	-19.935	-12.935	-2.18787	3.46757	-8.80901	26.4454	100.624	103.357
962	2010-02-13 21:00:00	213	83.3002	-49.3384	-94.0038	-13.9929	56.0759	62.6234	58.4612	48.3002	-19.7955	-12.8754	-2.13523	3.47422	-8.80954	26.4455	100.624	103.357
963	2010-02-13 22:00:00	259	75.4463	-110.859	-54.2897	32.8672	78.7624	69.351	60.0855	48.3811	-19.6546	-12.8138	-2.08258	3.48086	-8.81008	26.4457	100.624	103.357
964	2010-02-13 23:00:00	267	-77.007	-94.9705	21.4074	77.1733	95.4805	73.5346	60.869	48.2829	-19.5123	-12.7502	-2.02991	3.48751	-8.81062	26.4458	100.624	103.357
965	2010-02-14	351	-225.677	17.6268	101.102	107.896	103.672	74.6993	60.7383	48.0043	-19.3689	-12.6846	-1.97722	3.49414	-8.81115	26.446	100.624	103.357
966	2010-02-14 01:00:00	980	233.093	150.588	135.265	113.856	100.939	72.4915	59.6594	47.5483	-19.2244	-12.6169	-1.92452	3.50078	-8.81169	26.4462	100.624	103.357
967	2010-02-14 03:00:00	599	18.6669	77.4631	88.4304	88.0552	86.3856	67.0562	57.6796	46.9211	-19.0788	-12.5471	-1.8718	3.50741	-8.81222	26.4463	100.624	103.357
968	2010-02-14 04:00:00	39	-210.463	-81.1969	-3.852	40.5256	62.6406	58.9009	54.8791	46.1312	-18.9324	-12.4753	-1.81908	3.51404	-8.81276	26.4465	100.624	103.357
969	2010-02-14 05:00:00	7	5.29311	-138.121	-88.9519	-14.4387	33.1711	48.5964	51.3423	45.1872	-18.7851	-12.4013	-1.76635	3.52066	-8.81329	26.4466	100.624	103.357
970	2010-02-14 06:00:00	8	73.5082	-82.5092	-125.41	-62.7007	1.44445	36.7131	47.1534	44.0981	-18.637	-12.3253	-1.71361	3.52728	-8.81382	26.4468	100.624	103.357
971	2010-02-14 07:00:00	7	69.0793	0.0186807	-109.11	-92.8317	-29.0777	23.8217	42.3968	42.8729	-18.4881	-12.2471	-1.66087	3.53389	-8.81435	26.447	100.624	103.357
972	2010-02-14 08:00:00	7	17.4832	50.2774	-59.0445	-102.608	-55.145	10.4929	37.1567	41.5206	-18.3387	-12.1668	-1.60813	3.5405	-8.81488	26.4471	100.624	103.357
973	2010-02-14 09:00:00	7	-14.0336	53.2105	0.0256344	-94.9252	-74.541	-2.70266	31.5174	40.0501	-18.1887	-12.0844	-1.55539	3.5471	-8.8154	26.4473	100.624	103.357
974	2010-02-14 10:00:00	16	-10.936	22.9403	45.6784	-74.0934	-86.5005	-15.204	25.5631	38.4704	-18.0381	-11.9998	-1.50265	3.5537	-8.81593	26.4475	100.624	103.357
975	2010-02-14 11:00:00	19	1.49137	-5.17058	65.0273	-45.3907	-91.2462	-26.519	19.3782	36.7905	-17.8872	-11.9131	-1.44992	3.5603	-8.81646	26.4476	100.624	103.357
976	2010-02-14 12:00:00	15	-3.79932	-13.8667	58.5267	-14.5473	-89.4243	-36.3192	13.0469	35.0193	-17.7359	-11.8242	-1.39719	3.56689	-8.81698	26.4478	100.624	103.357
977	2010-02-14 13:00:00	21	2.73564	-12.5457	38.0964	12.507	-81.7627	-44.448	6.653	33.1659	-17.5844	-11.7332	-1.34447	3.57348	-8.81751	26.4479	100.624	103.357
978	2010-02-14 14:00:00	18	-5.09861	-11.9356	15.7477	31.2552	-69.1077	-50.8639	0.277802	31.2392	-17.4327	-11.64	-1.29176	3.58006	-8.81803	26.4481	100.624	103.357
979	2010-02-14 15:00:00	16	4.80042	-3.61333	-3.86198	40.5558	-52.6805	-55.5907	-6.00325	29.2482	-17.2809	-11.5446	-1.23907	3.58664	-8.81855	26.4483	100.624	103.357
980	2010-02-14 16:00:00	15	-0.84015	2.64132	-18.6562	42.0547	-34.0056	-58.6795	-12.1229	27.2019	-17.129	-11.447	-1.18638	3.59321	-8.81907	26.4484	100.624	103.357
981	2010-02-14 17:00:00	16	-2.58725	0.927888	-27.6049	38.8203	-14.8719	-60.1851	-18.0217	25.1092	-16.9773	-11.3473	-1.13372	3.59977	-8.81959	26.4486	100.624	103.357
982	2010-02-14 18:00:00	16	0.76993	-3.70103	-29.2969	32.8176	3.09105	-60.1635	-23.6445	22.9792	-16.8256	-11.2453	-1.08107	3.60633	-8.82011	26.4488	100.624	103.357
983	2010-02-14 19:00:00	21	2.28382	-5.85741	-23.1715	25.2374	18.6514	-58.6826	-28.9416	20.8209	-16.6743	-11.1412	-1.02845	3.61289	-8.82063	26.4489	100.624	103.357
984	2010-02-14 20:00:00	36	-6.10825	-3.20062	-11.1321	16.8244	31.0241	-55.8508	-33.8683	18.6432	-16.5232	-11.0349	-0.975842	3.61944	-8.82115	26.4491	100.624	103.357
985	2010-02-14 21:00:00	51	2.93547	2.02776	2.51606	8.1097	39.8631	-51.8174	-38.386	16.4551	-16.3725	-10.9264	-0.923261	3.62599	-8.82166	26.4492	100.624	103.357
986	2010-02-14 22:00:00	67	8.45891	4.51721	11.8936	-0.492816	45.2036	-46.7809	-42.461	14.2656	-16.2224	-10.8158	-0.870707	3.63253	-8.82218	26.4494	100.624	103.357
987	2010-02-14 23:00:00	46	-7.22471	3.3618	14.6316	-8.29832	47.3394	-40.9841	-46.0637	12.0834	-16.0728	-10.7029	-0.81818	3.63906	-8.82269	26.4496	100.624	103.357
988	2010-02-15	45	0.132299	1.05467	11.7908	-14.7832	46.6688	-34.6988	-49.1677	9.91731	-15.9239	-10.5879	-0.765683	3.64559	-8.82321	26.4497	100.624	103.357
989	2010-02-15 01:00:00	27	1.54978	-4.17076	6.24297	-19.3309	43.5895	-28.2036	-51.7491	7.77555	-15.7758	-10.4707	-0.713218	3.65211	-8.82372	26.4499	100.624	103.357
990	2010-02-15 02:00:00	24	-0.996711	-4.9488	0.739638	-21.3028	38.4463	-21.7552	-53.7891	5.666	-15.6285	-10.3513	-0.660787	3.65863	-8.82423	26.4501	100.624	103.358
991	2010-02-15 03:00:00	18	1.76649	2.39425	-3.58531	-20.3621	31.6137	-15.5578	-55.2759	3.59593	-15.4822	-10.2297	-0.60839	3.66514	-8.82474	26.4502	100.624	103.358
992	2010-02-15 04:00:00	15	-1.38234	4.57922	-6.01088	-16.6735	23.5928	-9.75319	-56.2063	1.57222	-15.3369	-10.1059	-0.556031	3.67165	-8.82525	26.4504	100.624	103.358
993	2010-02-15 05:00:00	17	1.95484	0.940534	-5.68128	-10.7574	14.8396	-4.43084	-56.5871	-0.39863	-15.1928	-9.98002	-0.503711	3.67815	-8.82576	26.4506	100.624	103.358
994	2010-02-15 06:00:00	11	-0.38159	-2.66071	-2.49857	-3.51241	5.83765	0.356692	-56.4337	-2.31054	-15.0499	-9.85193	-0.451431	3.68465	-8.82627	26.4507	100.624	103.358
995	2010-02-15 07:00:00	16	4.73902	-3.64384	2.06212	3.87995	-2.91169	4.58145	-55.7673	-4.15832	-14.9083	-9.72167	-0.399194	3.69113	-8.82677	26.4509	100.624	103.358
996	2010-02-15 08:00:00	16	-9.52966	3.10943	4.92458	10.0743	-10.9346	8.23927	-54.6115	-5.93817	-14.7681	-9.58925	-0.347	3.69762	-8.82728	26.4511	100.624	103.358
997	2010-02-15 09:00:00	39	10.5635	9.41264	4.41876	13.9739	-17.7578	11.3118	-52.9903	-7.64759	-14.6294	-9.45468	-0.294853	3.70409	-8.82778	26.4512	100.624	103.358
998	2010-02-15 10:00:00	25	-0.530175	5.14376	0.922033	14.9648	-22.9818	13.7734	-50.9284	-9.28493	-14.4922	-9.31795	-0.242754	3.71056	-8.82829	26.4514	100.624	103.358
999	2010-02-15 11:00:00	17	-3.17746	-4.18677	-2.92105	12.9265	-26.2765	15.5868	-48.4524	-10.8492	-14.3567	-9.17908	-0.190703	3.71702	-8.82879	26.4516	100.624	103.358
1000	2010-02-15 12:00:00	8	-5.40106	-7.33875	-3.93477	8.15185	-27.3842	16.708	-45.5931	-12.3395	-14.2229	-9.03808	-0.138704	3.72348	-8.82929	26.4517	100.624	103.358
1001	2010-02-15 13:00:00	11	6.48213	-3.61492	-1.3397	1.3667	-26.2112	17.1059	-42.3835	-13.7556	-14.0909	-8.89495	-0.0867583	3.72993	-8.82979	26.4519	100.624	103.358
1002	2010-02-15 14:00:00	14	0.924332	2.84079	2.95539	-6.32573	-22.9013	16.8078	-38.8573	-15.097	-13.9607	-8.7497	-0.0348667	3.73637	-8.83029	26.4521	100.624	103.358
1003	2010-02-15 15:00:00	15	-0.957544	5.85286	5.22656	-13.5812	-17.7971	15.8646	-35.0477	-16.3641	-13.8323	-8.60235	0.0169687	3.74281	-8.83079	26.4522	100.624	103.358
1004	2010-02-15 16:00:00	15	-0.996097	4.37553	2.93623	-18.9884	-11.3641	14.3509	-30.9918	-17.5574	-13.7059	-8.4529	0.0687463	3.74924	-8.83129	26.4524	100.624	103.358
1005	2010-02-15 17:00:00	13	2.10576	1.15253	-3.50153	-21.3585	-4.14476	12.3552	-26.7297	-18.6773	-13.5814	-8.30136	0.120464	3.75566	-8.83178	26.4526	100.625	103.358
1006	2010-02-15 18:00:00	13	-1.10625	-2.64792	-10.8092	-19.9195	3.30136	9.97755	-22.3032	-19.7246	-13.4589	-8.14775	0.172122	3.76208	-8.83228	26.4527	100.625	103.358
1007	2010-02-15 19:00:00	26	-0.883922	-4.57237	-14.7776	-14.5832	10.447	7.33061	-17.7553	-20.7	-13.3384	-7.99207	0.223716	3.76849	-8.83277	26.4529	100.625	103.358
1008	2010-02-15 20:00:00	50	1.12335	-4.60279	-12.4821	-6.0281	16.8295	4.53092	-13.1287	-21.6044	-13.2199	-7.83434	0.275246	3.77489	-8.83326	26.4531	100.625	103.358
1009	2010-02-15 21:00:00	73	1.48387	-3.307	-3.20816	4.37455	22.0158	1.69712	-8.46605	-22.4388	-13.1036	-7.67456	0.326711	3.78129	-8.83376	26.4532	100.625	103.358
1010	2010-02-15 22:00:00	96	-1.28374	1.00516	9.31328	14.8049	25.6	-1.05388	-3.80958	-23.2043	-12.9893	-7.51274	0.378109	3.78768	-8.83425	26.4534	100.625	103.358
1011	2010-02-15 23:00:00	116	-5.88089	9.38619	18.788	23.2672	27.2102	-3.61367	0.799069	-23.9018	-12.877	-7.34891	0.429437	3.79406	-8.83474	26.4536	100.625	103.358
1012	2010-02-16	146	16.6495	13.674	20.7582	28.0197	26.5609	-5.88629	5.31673	-24.5326	-12.7669	-7.18307	0.480696	3.80043	-8.83523	26.4537	100.625	103.358
1013	2010-02-16 01:00:00	113	-9.07895	2.24244	14.5085	28.2344	23.5913	-7.80248	9.69936	-25.0975	-12.6587	-7.01525	0.531882	3.8068	-8.83571	26.4539	100.625	103.358
1014	2010-02-16 02:00:00	91	0.960709	-11.0521	3.73054	24.2218	18.556	-9.30957	13.9032	-25.5976	-12.5526	-6.84545	0.582996	3.81315	-8.8362	26.4541	100.625	103.358
1015	2010-02-16 03:00:00	70	-4.18221	-10.1345	-6.49067	16.8123	11.9334	-10.3688	17.8896	-26.0339	-12.4485	-6.6737	0.634035	3.81951	-8.83669	26.4543	100.625	103.358
1016	2010-02-16 04:00:00	65	2.63824	-1.70717	-12.6578	7.20646	4.25718	-10.9508	21.6262	-26.4075	-12.3464	-6.50002	0.684998	3.82585	-8.83717	26.4544	100.625	103.358
1017	2010-02-16 05:00:00	51	6.99121	0.478162	-13.2003	-3.28815	-3.93349	-11.0312	25.0864	-26.7193	-12.2461	-6.32442	0.735883	3.83218	-8.83766	26.4546	100.625	103.358
1018	2010-02-16 06:00:00	29	-6.49275	-0.180724	-9.59079	-13.3866	-12.0976	-10.5909	28.25	-26.9703	-12.1477	-6.14693	0.786689	3.83851	-8.83814	26.4548	100.625	103.358
1019	2010-02-16 07:00:00	30	5.76953	3.39266	-4.93982	-21.934	-19.6972	-9.61666	31.1043	-27.1615	-12.0509	-5.96758	0.837415	3.84483	-8.83862	26.4549	100.625	103.358
1020	2010-02-16 08:00:00	26	-0.816534	6.86256	-2.09424	-28.0881	-26.2115	-8.10284	33.6444	-27.2942	-11.9557	-5.7864	0.888059	3.85114	-8.8391	26.4551	100.625	103.358
1021	2010-02-16 09:00:00	26	-8.46584	5.00911	-2.35208	-31.457	-31.1707	-6.05071	35.871	-27.3692	-11.862	-5.6034	0.93862	3.85745	-8.83958	26.4553	100.625	103.358
1022	2010-02-16 10:00:00	24	5.8979	2.17577	-5.23602	-32.0628	-34.1887	-3.47695	37.7875	-27.3878	-11.7695	-5.41861	0.989096	3.86375	-8.84006	26.4554	100.625	103.358
1023	2010-02-16 11:00:00	21	0.792602	-3.70431	-8.09895	-30.305	-35.0119	-0.429267	39.397	-27.3507	-11.6782	-5.23207	1.03949	3.87003	-8.84054	26.4556	100.625	103.358
1024	2010-02-16 12:00:00	24	5.37237	-8.28023	-8.32611	-26.8195	-33.5693	3.01438	40.7006	-27.2591	-11.5877	-5.0438	1.08979	3.87631	-8.84101	26.4558	100.625	103.358
1025	2010-02-16 13:00:00	39	-0.535687	-5.55518	-4.44843	-22.1924	-29.9865	6.75562	41.6984	-27.1139	-11.498	-4.85383	1.14	3.88258	-8.84149	26.456	100.625	103.358
1026	2010-02-16 14:00:00	79	5.79012	0.494777	3.02916	-16.9093	-24.5339	10.6798	42.3912	-26.9162	-11.4087	-4.66218	1.19012	3.88885	-8.84196	26.4561	100.625	103.358
1027	2010-02-16 15:00:00	99	-5.75841	2.42232	11.5359	-11.2563	-17.5731	14.6754	42.7798	-26.6672	-11.3197	-4.46889	1.24015	3.8951	-8.84244	26.4563	100.625	103.358
1028	2010-02-16 16:00:00	118	-2.28023	0.736035	17.2883	-5.24619	-9.53549	18.6333	42.8658	-26.3683	-11.2308	-4.27399	1.29009	3.90135	-8.84291	26.4565	100.625	103.358
1029	2010-02-16 17:00:00	140	-0.350232	2.67626	17.3072	1.31976	-0.901413	22.4445	42.6506	-26.0209	-11.1416	-4.07752	1.33993	3.90759	-8.84338	26.4566	100.625	103.358
1030	2010-02-16 18:00:00	159	0.655148	3.62264	11.0302	8.53481	7.84888	26.0001	42.1356	-25.6269	-11.0521	-3.8795	1.38968	3.91382	-8.84385	26.4568	100.625	103.358
1031	2010-02-16 19:00:00	161	-0.175443	2.25787	-0.0582499	16.2425	16.2467	29.1914	41.3231	-25.188	-10.9619	-3.67996	1.43932	3.92004	-8.84432	26.457	100.625	103.358
1032	2010-02-16 20:00:00	167	3.45269	-0.891692	-11.4238	24.0196	23.8455	31.9092	40.216	-24.7063	-10.8708	-3.47895	1.48887	3.92625	-8.84479	26.4572	100.625	103.358
1033	2010-02-16 21:00:00	178	-8.99651	0.0505219	-18.4344	31.3425	30.2347	34.043	38.8189	-24.1843	-10.7786	-3.27648	1.53832	3.93245	-8.84525	26.4573	100.625	103.358
1034	2010-02-16 22:00:00	192	8.6242	2.83792	-18.3219	37.6723	35.0479	35.4801	37.1388	-23.6241	-10.6852	-3.07261	1.58766	3.93864	-8.84572	26.4575	100.625	103.358
1035	2010-02-16 23:00:00	198	-1.70704	-4.96909	-10.2561	42.4123	37.9598	36.1118	35.1861	-23.0281	-10.5902	-2.86736	1.6369	3.94483	-8.84618	26.4577	100.625	103.358
1036	2010-02-17	207	-3.42762	-11.3245	3.74506	44.7295	38.7117	35.8609	32.9761	-22.3987	-10.4935	-2.66077	1.68604	3.951	-8.84665	26.4579	100.625	103.358
1037	2010-02-17 01:00:00	237	0.221413	-3.11524	19.2566	43.5717	37.1553	34.7353	30.528	-21.7381	-10.3949	-2.45287	1.73507	3.95717	-8.84711	26.458	100.625	103.358
1038	2010-02-17 02:00:00	247	10.0863	10.2605	29.4848	37.9434	33.3749	32.8059	27.8644	-21.0488	-10.2944	-2.2437	1.78399	3.96333	-8.84757	26.4582	100.625	103.358
1039	2010-02-17 03:00:00	227	-5.31842	14.7261	28.5173	27.5576	27.7052	30.1683	25.0101	-20.3331	-10.1916	-2.0333	1.8328	3.96948	-8.84803	26.4584	100.625	103.358
1040	2010-02-17 04:00:00	176	1.75954	8.91289	15.2621	13.3254	20.6398	26.9219	21.991	-19.5933	-10.0866	-1.82169	1.8815	3.97561	-8.84849	26.4585	100.625	103.358
1041	2010-02-17 05:00:00	113	-0.685106	-6.80456	-4.66897	-2.8172	12.7102	23.1685	18.8333	-18.8319	-9.97907	-1.60893	1.93009	3.98174	-8.84895	26.4587	100.625	103.358
1042	2010-02-17 06:00:00	46	-1.43755	-16.9828	-22.3006	-18.5751	4.44302	19.0119	15.5625	-18.0513	-9.86894	-1.39503	1.97857	3.98786	-8.8494	26.4589	100.625	103.358
1043	2010-02-17 07:00:00	18	-9.84505	-10.7813	-29.9182	-31.7428	-3.64376	14.5575	12.2043	-17.2537	-9.75603	-1.18004	2.02693	3.99397	-8.84986	26.4591	100.625	103.358
1044	2010-02-17 08:00:00	13	4.31482	2.50358	-25.9883	-40.5853	-11.0644	9.91077	8.78467	-16.4418	-9.64019	-0.963987	2.07517	4.00007	-8.85031	26.4592	100.625	103.358
1045	2010-02-17 09:00:00	22	3.94559	9.80913	-14.3262	-44.4898	-17.4456	5.17676	5.32907	-15.6179	-9.52128	-0.746912	2.1233	4.00616	-8.85077	26.4594	100.625	103.358
1046	2010-02-17 10:00:00	15	-8.54658	6.86067	-0.758239	-43.8062	-22.5472	0.45863	1.86306	-14.7846	-9.39912	-0.528847	2.1713	4.01224	-8.85122	26.4596	100.625	103.358
1047	2010-02-17 11:00:00	18	2.02571	4.32393	9.5823	-39.4637	-26.248	-4.14832	-1.58794	-13.9443	-9.27359	-0.309827	2.21919	4.01832	-8.85167	26.4598	100.625	103.358
1048	2010-02-17 12:00:00	18	7.61351	2.8238	13.2474	-32.7506	-28.5171	-8.56045	-4.99868	-13.0997	-9.14457	-0.0898882	2.26695	4.02438	-8.85212	26.4599	100.625	103.358
1049	2010-02-17 13:00:00	12	-10.4074	-1.47193	10.4615	-25.0005	-29.4047	-12.7059	-8.34418	-12.2531	-9.01191	0.130936	2.31459	4.03043	-8.85257	26.4601	100.625	103.359
1050	2010-02-17 14:00:00	11	1.76752	-0.479008	5.19815	-17.3645	-29.0414	-16.5292	-11.5998	-11.4071	-8.87549	0.352609	2.3621	4.03647	-8.85302	26.4603	100.625	103.359
1051	2010-02-17 15:00:00	11	2.08986	3.63584	0.0430805	-10.4638	-27.5811	-19.991	-14.7416	-10.5641	-8.73519	0.575098	2.40949	4.0425	-8.85347	26.4605	100.625	103.359
1052	2010-02-17 16:00:00	12	0.00886301	-0.487173	-4.50931	-4.5527	-25.1885	-23.0608	-17.7472	-9.72642	-8.59088	0.798367	2.45675	4.04852	-8.85391	26.4606	100.625	103.359
1053	2010-02-17 17:00:00	9	-4.62918	-5.74088	-7.25922	0.287011	-22.0339	-25.7166	-20.5954	-8.89653	-8.44243	1.02238	2.50387	4.05453	-8.85436	26.4608	100.625	103.359
1054	2010-02-17 18:00:00	9	-4.46202	-4.48321	-7.36078	4.12945	-18.2783	-27.9506	-23.2667	-8.07672	-8.28972	1.2471	2.55087	4.06053	-8.8548	26.461	100.625	103.359
1055	2010-02-17 19:00:00	27	9.67433	-2.8619	-4.63267	7.09061	-14.1111	-29.7587	-25.7437	-7.2693	-8.13261	1.4725	2.59774	4.06652	-8.85524	26.4612	100.625	103.359
1056	2010-02-17 20:00:00	31	6.0321	-1.84229	0.9328	9.25657	-9.73683	-31.1405	-28.0111	-6.47658	-7.97098	1.69853	2.64447	4.07249	-8.85568	26.4614	100.625	103.359
1057	2010-02-17 21:00:00	39	-11.2112	1.66167	6.42089	10.8269	-5.37458	-32.1004	-30.0563	-5.70091	-7.80472	1.92517	2.69107	4.07846	-8.85612	26.4615	100.625	103.359
1058	2010-02-17 22:00:00	49	-1.41414	5.48466	8.39118	11.8549	-1.24235	-32.6409	-31.8696	-4.94468	-7.63369	2.15237	2.73753	4.08442	-8.85656	26.4617	100.625	103.359
1059	2010-02-17 23:00:00	48	-3.97052	4.49243	4.55651	12.441	2.46901	-32.7614	-33.4438	-4.21025	-7.45776	2.3801	2.78385	4.09037	-8.857	26.4619	100.625	103.359
1060	2010-02-18	50	4.78934	1.66111	-3.25827	12.7915	5.58128	-32.457	-34.7747	-3.50005	-7.27681	2.60832	2.83003	4.0963	-8.85744	26.4621	100.625	103.359
1061	2010-02-18 01:00:00	38	1.8751	-3.40405	-10.1072	13.4043	7.87973	-31.716	-35.8608	-2.81646	-7.0907	2.83699	2.87608	4.10223	-8.85787	26.4622	100.625	103.359
1062	2010-02-18 02:00:00	36	-9.04771	-7.76047	-11.8937	14.7589	9.11202	-30.5323	-36.7041	-2.16175	-6.8993	3.06609	2.92198	4.10814	-8.85831	26.4624	100.625	103.359
1063	2010-02-18 03:00:00	41	-6.90976	-2.75605	-7.78185	17.0691	9.07705	-28.9106	-37.3089	-1.53799	-6.70248	3.29557	2.96773	4.11404	-8.85874	26.4626	100.625	103.359
1064	2010-02-18 04:00:00	80	18.3472	9.07866	-0.827505	20.1612	7.68968	-26.8671	-37.6815	-0.946937	-6.5001	3.5254	3.01334	4.11993	-8.85917	26.4628	100.625	103.359
1065	2010-02-18 05:00:00	70	-7.51451	9.84014	5.84599	23.4651	5.04445	-24.4351	-37.8297	-0.389994	-6.29203	3.75555	3.05881	4.12581	-8.8596	26.463	100.625	103.359
1066	2010-02-18 06:00:00	74	-0.536745	-5.80025	11.1701	26.0678	1.38293	-21.6639	-37.7631	0.131924	-6.07815	3.98597	3.10412	4.13168	-8.86003	26.4631	100.625	103.359
1067	2010-02-18 07:00:00	77	-2.14593	-9.31118	15.583	26.7005	-2.95557	-18.6137	-37.4922	0.618332	-5.85836	4.21663	3.14929	4.13754	-8.86046	26.4633	100.625	103.359
1068	2010-02-18 08:00:00	87	-9.07853	5.03983	18.2159	24.2899	-7.58046	-15.3469	-37.0287	1.06901	-5.63255	4.4475	3.19431	4.14338	-8.86089	26.4635	100.625	103.359
1069	2010-02-18 09:00:00	107	16.4248	13.0725	17.8288	18.3191	-12.0895	-11.9267	-36.3843	1.48395	-5.40063	4.67854	3.23917	4.14922	-8.86131	26.4637	100.625	103.359
1070	2010-02-18 10:00:00	54	-6.48974	-0.261135	13.6025	8.85766	-16.1048	-8.41693	-35.5712	1.86331	-5.16253	4.90972	3.28388	4.15504	-8.86174	26.4638	100.625	103.359
1071	2010-02-18 11:00:00	36	-0.133665	-13.3413	7.79404	-3.16379	-19.3029	-4.88173	-34.6014	2.20737	-4.91816	5.141	3.32844	4.16085	-8.86216	26.464	100.625	103.359
1072	2010-02-18 12:00:00	34	4.98653	-10.7653	2.78923	-16.2572	-21.3712	-1.38306	-33.4869	2.51662	-4.66748	5.37234	3.37284	4.16665	-8.86259	26.4642	100.625	103.359
1073	2010-02-18 13:00:00	19	-5.63318	-0.298341	-1.17139	-28.5502	-22.008	2.02202	-32.2395	2.7917	-4.41044	5.60372	3.41708	4.17244	-8.86301	26.4644	100.626	103.359
1074	2010-02-18 14:00:00	26	3.92552	9.33468	-5.96122	-37.9337	-20.9544	5.28177	-30.8711	3.0333	-4.14703	5.83509	3.46116	4.17821	-8.86343	26.4646	100.626	103.359
1075	2010-02-18 15:00:00	27	0.442482	13.7536	-14.3371	-42.5495	-18.0117	8.35383	-29.3936	3.24219	-3.87722	6.06642	3.50508	4.18398	-8.86385	26.4647	100.626	103.359
1076	2010-02-18 16:00:00	27	-0.989183	14.2801	-25.1897	-41.1888	-13.118	11.2053	-27.8183	3.41922	-3.60104	6.29769	3.54884	4.18973	-8.86427	26.4649	100.626	103.359
1077	2010-02-18 17:00:00	29	1.20275	5.08404	-32.4336	-33.6487	-6.50378	13.8061	-26.156	3.56531	-3.31852	6.52884	3.59244	4.19547	-8.86468	26.4651	100.626	103.359
1078	2010-02-18 18:00:00	41	16.2913	-23.4367	-29.0694	-20.7715	1.36798	16.1251	-24.4159	3.68142	-3.02975	6.75986	3.63587	4.2012	-8.8651	26.4653	100.626	103.359
1079	2010-02-18 19:00:00	47	-19.2038	-41.6193	-12.2597	-4.50108	9.94362	18.1297	-22.6062	3.76852	-2.73482	6.9907	3.67914	4.20691	-8.86551	26.4655	100.626	103.359
1080	2010-02-18 20:00:00	115	-22.9149	-17.7825	13.6888	12.3691	18.6567	19.786	-20.734	3.82745	-2.43386	7.22134	3.72223	4.21261	-8.86593	26.4656	100.626	103.359
1081	2010-02-18 21:00:00	265	42.0906	26.5493	37.6358	26.7607	26.9389	21.0606	-18.8059	3.85909	-2.127	7.45173	3.76516	4.21831	-8.86634	26.4658	100.626	103.359
1082	2010-02-18 22:00:00	236	-32.8291	44.9949	45.86	35.7189	34.2204	21.9212	-16.8284	3.86437	-1.81438	7.68185	3.80792	4.22398	-8.86675	26.466	100.626	103.359
1083	2010-02-18 23:00:00	296	34.6515	24.9954	30.9857	37.4967	39.9717	22.3357	-14.8075	3.84424	-1.49616	7.91167	3.8505	4.22965	-8.86716	26.4662	100.626	103.359
1084	2010-02-19	159	-22.5241	-20.655	1.45145	33.3444	43.8083	22.2738	-12.7489	3.79973	-1.17248	8.14114	3.89292	4.2353	-8.86757	26.4664	100.626	103.359
1085	2010-02-19 01:00:00	119	-11.7203	-44.4644	-25.3137	25.6664	45.574	21.7133	-10.6579	3.73193	-0.843517	8.37024	3.93515	4.24094	-8.86798	26.4666	100.626	103.359
1086	2010-02-19 02:00:00	115	-8.4599	-28.1241	-35.4158	16.8888	45.249	20.6498	-8.53997	3.64198	-0.509436	8.59893	3.97721	4.24657	-8.86838	26.4667	100.626	103.359
1087	2010-02-19 03:00:00	168	15.7416	0.972174	-28.1923	8.975	42.8758	19.1036	-6.40074	3.53098	-0.170412	8.82719	4.0191	4.25218	-8.86879	26.4669	100.626	103.359
1088	2010-02-19 04:00:00	177	-7.51922	18.4013	-11.7803	2.93436	38.5413	17.1173	-4.24619	3.40005	0.173379	9.05498	4.0608	4.25778	-8.86919	26.4671	100.626	103.359
1089	2010-02-19 05:00:00	191	6.15002	24.731	3.99182	-0.680029	32.4385	14.7499	-2.0834	3.25031	0.521759	9.28226	4.10233	4.26337	-8.86959	26.4673	100.626	103.359
1090	2010-02-19 06:00:00	185	2.11307	18.6071	12.0549	-1.81927	24.8803	12.0665	0.0799873	3.08285	0.87455	9.50901	4.14367	4.26895	-8.86999	26.4675	100.626	103.359
1091	2010-02-19 07:00:00	157	5.68844	-0.424486	11.481	-1.17441	16.2703	9.13394	2.23596	2.8987	1.23157	9.7352	4.18483	4.27451	-8.87039	26.4677	100.626	103.359
1092	2010-02-19 08:00:00	114	-9.26239	-17.2593	6.8962	-0.0801916	7.0769	6.01873	4.37648	2.69882	1.59262	9.96078	4.2258	4.28006	-8.87079	26.4678	100.626	103.359
1093	2010-02-19 09:00:00	117	4.47462	-15.8433	2.86533	0.157745	-2.20067	2.78656	6.49363	2.48409	1.95752	10.1857	4.26659	4.2856	-8.87119	26.468	100.626	103.359
1094	2010-02-19 10:00:00	112	-4.76441	-3.70773	1.93387	-1.50041	-11.0829	-0.497108	8.57959	2.25534	2.32607	10.41	4.30719	4.29112	-8.87159	26.4682	100.626	103.359
1095	2010-02-19 11:00:00	107	3.47967	4.69314	4.19501	-5.33675	-19.1661	-3.76617	10.6265	2.01339	2.69807	10.6336	4.34761	4.29663	-8.87198	26.4684	100.626	103.359
1096	2010-02-19 12:00:00	96	-9.34815	4.81488	8.31999	-10.8931	-26.12	-6.9542	12.6267	1.75908	3.07333	10.8565	4.38783	4.30212	-8.87238	26.4686	100.626	103.359
1097	2010-02-19 13:00:00	99	9.07991	4.2569	11.1204	-17.3627	-31.6816	-9.99472	14.5724	1.49323	3.45165	11.0787	4.42786	4.3076	-8.87277	26.4688	100.626	103.359
1098	2010-02-19 14:00:00	82	2.04913	1.67891	9.97655	-23.6381	-35.6667	-12.8209	16.456	1.21668	3.83283	11.3	4.4677	4.31307	-8.87316	26.4689	100.626	103.359
1099	2010-02-19 15:00:00	58	-6.56322	-2.91201	4.33823	-28.4643	-37.9525	-15.3678	18.27	0.930292	4.21666	11.5205	4.50734	4.31853	-8.87355	26.4691	100.626	103.359
1100	2010-02-19 16:00:00	40	-2.54265	-2.82818	-4.58374	-30.8069	-38.4767	-17.5752	20.0075	0.634923	4.60295	11.7402	4.54679	4.32397	-8.87394	26.4693	100.626	103.359
1101	2010-02-19 17:00:00	45	9.64764	2.55871	-14.5561	-29.7792	-37.2835	-19.3948	21.662	0.331465	4.99149	11.959	4.58604	4.32939	-8.87433	26.4695	100.626	103.359
1102	2010-02-19 18:00:00	44	-2.28774	1.21113	-22.2178	-24.9202	-34.5634	-20.7966	23.2276	0.0208205	5.38208	12.177	4.62509	4.33481	-8.87472	26.4697	100.626	103.359
1103	2010-02-19 19:00:00	49	-5.17306	-3.71892	-24.6089	-16.4616	-30.5988	-21.7622	24.6986	-0.296098	5.77451	12.3939	4.66394	4.34021	-8.8751	26.4699	100.626	103.359
1104	2010-02-19 20:00:00	65	5.11109	-4.93156	-20.228	-5.3419	-25.7263	-22.2779	26.0703	-0.618364	6.16857	12.6099	4.70259	4.34559	-8.87549	26.47	100.626	103.359
1105	2010-02-19 21:00:00	101	4.00809	-3.88658	-9.62819	7.14136	-20.2991	-22.3326	27.3391	-0.945067	6.56406	12.825	4.74104	4.35096	-8.87587	26.4702	100.626	103.359
1106	2010-02-19 22:00:00	146	-2.0225	1.01067	3.95463	19.2475	-14.6715	-21.9177	28.5024	-1.27533	6.96076	13.039	4.77928	4.35632	-8.87625	26.4704	100.626	103.359
1107	2010-02-19 23:00:00	165	-4.59106	4.61818	17.0636	29.0784	-9.20037	-21.0268	29.5582	-1.60825	7.35848	13.2519	4.81732	4.36166	-8.87663	26.4706	100.626	103.36
1108	2010-02-20	205	9.47083	2.7694	25.6663	35.0224	-4.25518	-19.6554	30.5057	-1.94295	7.757	13.4638	4.85515	4.36699	-8.87701	26.4708	100.626	103.36
1109	2010-02-20 01:00:00	191	-10.2984	-2.02052	27.0284	36.1616	-0.168768	-17.8025	31.3446	-2.27854	8.15613	13.6745	4.89278	4.3723	-8.87739	26.471	100.626	103.36
1110	2010-02-20 02:00:00	204	3.27613	-0.8493	20.7962	32.426	2.88587	-15.4738	32.074	-2.6142	8.55565	13.8841	4.93019	4.3776	-8.87777	26.4712	100.626	103.36
1111	2010-02-20 03:00:00	190	1.50431	3.38519	8.08814	24.7998	4.89138	-12.686	32.693	-2.94913	8.95537	14.0926	4.96739	4.38289	-8.87814	26.4713	100.626	103.36
1112	2010-02-20 04:00:00	174	-0.784308	4.08317	-7.70936	14.9571	5.89504	-9.47089	33.2004	-3.28249	9.35509	14.2998	5.00438	4.38815	-8.87852	26.4715	100.626	103.36
1113	2010-02-20 05:00:00	144	1.88035	-1.2038	-21.0873	4.81078	5.97397	-5.87957	33.5946	-3.61342	9.7546	14.5058	5.04115	4.39341	-8.87889	26.4717	100.626	103.36
1114	2010-02-20 06:00:00	120	-1.88007	-9.13888	-26.7486	-3.91452	5.24391	-1.98254	33.874	-3.94109	10.1537	14.7106	5.07771	4.39865	-8.87926	26.4719	100.626	103.36
1115	2010-02-20 07:00:00	122	-2.64418	-6.27623	-22.6345	-10.1418	3.85784	2.13682	34.0369	-4.26465	10.5522	14.914	5.11406	4.40387	-8.87963	26.4721	100.626	103.36
1116	2010-02-20 08:00:00	152	8.7969	2.11866	-10.7812	-13.7318	2.01645	6.38772	34.0817	-4.58331	10.9498	15.1162	5.15018	4.40908	-8.88	26.4723	100.626	103.36
1117	2010-02-20 09:00:00	158	-4.93248	3.50212	3.82218	-15.3219	0.00776102	10.678	34.0069	-4.89627	11.3463	15.317	5.18609	4.41428	-8.88037	26.4725	100.626	103.36
1118	2010-02-20 10:00:00	178	7.07995	2.37562	16.4245	-15.9051	-1.85164	14.9163	33.8107	-5.20269	11.7416	15.5164	5.22177	4.41946	-8.88074	26.4727	100.626	103.36
1119	2010-02-20 11:00:00	184	0.963862	2.15396	23.1162	-16.4858	-3.25336	19.0136	33.4918	-5.50173	12.1354	15.7144	5.25723	4.42462	-8.8811	26.4728	100.626	103.36
1120	2010-02-20 12:00:00	184	-4.95659	4.71798	22.0036	-17.6838	-3.92979	22.885	33.0484	-5.79251	12.5274	15.911	5.29247	4.42977	-8.88147	26.473	100.626	103.36
1121	2010-02-20 13:00:00	185	1.45779	4.48477	14.4142	-19.6532	-3.69	26.4542	32.4793	-6.07422	12.9175	16.1061	5.32748	4.43491	-8.88183	26.4732	100.626	103.36
1122	2010-02-20 14:00:00	175	2.22548	0.274854	3.85156	-22.0077	-2.45864	29.6561	31.7831	-6.34609	13.3055	16.2998	5.36227	4.44003	-8.88219	26.4734	100.626	103.36
1123	2010-02-20 15:00:00	165	2.2622	-6.08383	-6.31002	-24.1117	-0.267294	32.4446	30.9589	-6.60742	13.6911	16.4919	5.39683	4.44513	-8.88255	26.4736	100.626	103.36
1124	2010-02-20 16:00:00	150	-4.13954	-5.84143	-13.4491	-25.1431	2.79059	34.7896	30.006	-6.85758	14.0743	16.6824	5.43116	4.45022	-8.88291	26.4738	100.626	103.36
1125	2010-02-20 17:00:00	163	0.0392992	0.229365	-16.9459	-24.3102	6.57625	36.6724	28.9239	-7.09596	14.4547	16.8714	5.46526	4.45529	-8.88327	26.474	100.626	103.36
1126	2010-02-20 18:00:00	172	6.79309	5.44314	-16.589	-21.1372	10.8945	38.0761	27.7125	-7.32207	14.8322	17.0588	5.49913	4.46035	-8.88362	26.4742	100.626	103.36
1127	2010-02-20 19:00:00	184	1.90558	3.36369	-12.9993	-15.7804	15.533	38.9842	26.3726	-7.53545	15.2066	17.2445	5.53276	4.46539	-8.88398	26.4744	100.626	103.36
1128	2010-02-20 20:00:00	178	-7.47824	-5.76685	-6.5347	-8.8507	20.2839	39.3825	24.9066	-7.7357	15.5778	17.4286	5.56616	4.47041	-8.88433	26.4745	100.626	103.36
1129	2010-02-20 21:00:00	211	2.34279	-9.97692	1.83632	-1.08675	24.9325	39.2602	23.318	-7.92241	15.9455	17.611	5.59932	4.47542	-8.88469	26.4747	100.626	103.36
1130	2010-02-20 22:00:00	213	-19.6481	1.59987	9.75208	6.68887	29.2095	38.6131	21.6109	-8.09514	16.3097	17.7916	5.63224	4.48042	-8.88504	26.4749	100.626	103.36
1131	2010-02-20 23:00:00	282	19.2536	18.0762	13.0315	13.6952	32.8186	37.4443	19.7901	-8.25346	16.6702	17.9705	5.66493	4.48539	-8.88539	26.4751	100.626	103.36
1132	2010-02-21	261	4.77105	8.76709	9.36253	19.4491	35.4577	35.7647	17.8608	-8.39692	17.0267	18.1477	5.69737	4.49035	-8.88574	26.4753	100.626	103.36
1133	2010-02-21 01:00:00	215	-17.8519	-11.1393	1.11924	23.8429	36.8137	33.5906	15.8297	-8.52508	17.3792	18.323	5.72958	4.4953	-8.88608	26.4755	100.626	103.36
1134	2010-02-21 02:00:00	233	2.92893	-10.9015	-7.44416	26.96	36.6457	30.946	13.7042	-8.63748	17.7275	18.4965	5.76154	4.50023	-8.88643	26.4757	100.626	103.36
1135	2010-02-21 03:00:00	235	9.59863	3.19963	-12.274	29.0812	34.7798	27.8689	11.4923	-8.73367	18.0714	18.6681	5.79325	4.50514	-8.88677	26.4759	100.626	103.36
1136	2010-02-21 04:00:00	214	1.03852	5.08201	-10.7626	30.5657	31.1274	24.4138	9.2026	-8.81322	18.4108	18.8379	5.82472	4.51004	-8.88712	26.4761	100.626	103.36
1137	2010-02-21 05:00:00	205	-2.64085	-4.86076	-3.50246	31.2221	25.758	20.6444	6.84381	-8.87566	18.7455	19.0057	5.85594	4.51491	-8.88746	26.4763	100.626	103.36
1138	2010-02-21 06:00:00	206	-4.51395	-9.10709	6.82249	30.3313	18.9171	16.6319	4.42463	-8.92058	19.0754	19.1716	5.88692	4.51978	-8.8878	26.4764	100.626	103.36
1139	2010-02-21 07:00:00	220	10.0097	-0.0475505	16.1318	27.2098	10.9345	12.4529	1.95385	-8.94755	19.4003	19.3355	5.91764	4.52462	-8.88814	26.4766	100.626	103.36
1140	2010-02-21 08:00:00	191	-9.5699	13.5632	20.4361	21.4253	2.20566	8.18714	-0.559712	-8.95617	19.7202	19.4974	5.94811	4.52945	-8.88848	26.4768	100.626	103.36
1141	2010-02-21 09:00:00	189	15.2125	15.0754	16.5108	12.863	-6.83523	3.91513	-3.10721	-8.94607	20.0348	19.6573	5.97833	4.53427	-8.88882	26.477	100.626	103.36
1142	2010-02-21 10:00:00	109	-11.919	-0.655885	4.99544	2.15961	-15.7004	-0.282661	-5.67979	-8.91685	20.3441	19.8151	6.00829	4.53906	-8.88915	26.4772	100.626	103.36
1143	2010-02-21 11:00:00	65	2.08292	-15.0779	-8.31497	-9.45653	-23.8814	-4.32583	-8.26857	-8.86818	20.648	19.9708	6.038	4.54384	-8.88949	26.4774	100.627	103.36
1144	2010-02-21 12:00:00	35	-1.6782	-11.8604	-16.0228	-20.5673	-30.8795	-8.13403	-10.8646	-8.79973	20.9463	20.1245	6.06745	4.5486	-8.88982	26.4776	100.627	103.36
1145	2010-02-21 13:00:00	35	12.7824	-1.60747	-14.3388	-29.849	-36.2103	-11.6273	-13.4588	-8.71118	21.2389	20.276	6.09665	4.55335	-8.89015	26.4778	100.627	103.36
1146	2010-02-21 14:00:00	27	-4.27849	3.6163	-6.31833	-36.1457	-39.4371	-14.7278	-16.0422	-8.60224	21.5257	20.4253	6.12558	4.55808	-8.89048	26.478	100.627	103.36
1147	2010-02-21 15:00:00	36	2.16523	7.50906	0.528202	-38.7019	-40.2489	-17.3692	-18.6046	-8.4726	21.8066	20.5724	6.15425	4.56279	-8.89081	26.4782	100.627	103.36
1148	2010-02-21 16:00:00	30	-3.9253	8.95389	1.18777	-37.0918	-38.6	-19.5222	-21.135	-8.32196	22.0816	20.7174	6.18266	4.56748	-8.89114	26.4784	100.627	103.36
1149	2010-02-21 17:00:00	23	7.45645	1.51744	-3.5491	-31.5709	-34.6728	-21.2072	-23.621	-8.15001	22.3505	20.86	6.2108	4.57216	-8.89147	26.4786	100.627	103.36
1150	2010-02-21 18:00:00	20	-5.74974	-8.1202	-9.24174	-22.8518	-28.866	-22.4662	-26.0505	-7.95645	22.6133	21.0005	6.23868	4.57682	-8.89179	26.4788	100.627	103.36
1151	2010-02-21 19:00:00	30	-1.42705	-8.59432	-11.0442	-11.9241	-21.6856	-23.3472	-28.4114	-7.74098	22.8698	21.1386	6.26629	4.58146	-8.89211	26.4789	100.627	103.36
1152	2010-02-21 20:00:00	69	3.32527	-4.42803	-6.67789	0.103468	-13.6804	-23.9	-30.6917	-7.50328	23.1202	21.2743	6.29364	4.58608	-8.89244	26.4791	100.627	103.36
1153	2010-02-21 21:00:00	99	-0.851182	-0.416733	1.71355	12.0142	-5.39884	-24.1746	-32.8798	-7.24307	23.3642	21.4078	6.32071	4.59069	-8.89276	26.4793	100.627	103.36
1154	2010-02-21 22:00:00	117	-6.76112	5.37775	10.1942	22.3839	2.64823	-24.2219	-34.9643	-6.96006	23.6018	21.5389	6.34751	4.59528	-8.89308	26.4795	100.627	103.36
1155	2010-02-21 23:00:00	154	9.2453	10.1719	15.6994	29.7744	9.9767	-24.093	-36.9341	-6.65398	23.8329	21.6675	6.37404	4.59985	-8.8934	26.4797	100.627	103.36
1156	2010-02-22	154	4.24569	3.86076	17.3003	33.1778	16.1427	-23.839	-38.7782	-6.32457	24.0576	21.7938	6.4003	4.6044	-8.89371	26.4799	100.627	103.36
1157	2010-02-22 01:00:00	136	-14.9135	-3.09907	14.3819	32.237	20.8141	-23.5098	-40.4861	-5.9716	24.2757	21.9176	6.42628	4.60894	-8.89403	26.4801	100.627	103.36
1158	2010-02-22 02:00:00	143	13.588	1.28075	7.49929	27.4654	23.8831	-23.1496	-42.0474	-5.59485	24.4872	22.0389	6.45199	4.61346	-8.89434	26.4803	100.627	103.36
1159	2010-02-22 03:00:00	132	2.60825	1.06978	-0.401421	20.1215	25.4204	-22.7957	-43.4527	-5.1941	24.6921	22.1577	6.47741	4.61796	-8.89466	26.4805	100.627	103.36
1160	2010-02-22 04:00:00	100	-3.95411	-7.02983	-6.48149	11.701	25.5849	-22.4784	-44.6928	-4.76919	24.8903	22.274	6.50256	4.62244	-8.89497	26.4807	100.627	103.36
1161	2010-02-22 05:00:00	89	-4.4395	-9.6509	-8.62165	3.54902	24.566	-22.2193	-45.7596	-4.31999	25.0818	22.3878	6.52742	4.6269	-8.89528	26.4809	100.627	103.36
1162	2010-02-22 06:00:00	90	1.60377	-3.32781	-6.15515	-3.48042	22.592	-22.0342	-46.6462	-3.8464	25.2666	22.499	6.55201	4.63135	-8.89559	26.4811	100.627	103.36
1163	2010-02-22 07:00:00	90	-3.1138	3.76473	-1.30877	-8.90532	19.9118	-21.9385	-47.3463	-3.34842	25.4446	22.6076	6.57631	4.63577	-8.89589	26.4813	100.627	103.36
1164	2010-02-22 08:00:00	99	-5.07293	7.52471	3.15866	-12.6152	16.7766	-21.946	-47.8538	-2.82613	25.6157	22.7136	6.60032	4.64018	-8.8962	26.4815	100.627	103.36
1165	2010-02-22 09:00:00	92	5.39499	6.19311	4.29443	-14.7029	13.4278	-22.0702	-48.1635	-2.2797	25.7801	22.817	6.62405	4.64457	-8.89651	26.4817	100.627	103.361
1166	2010-02-22 10:00:00	80	4.86866	-1.84859	1.39371	-15.3287	10.0521	-22.3216	-48.2723	-1.70946	25.9376	22.9177	6.64749	4.64895	-8.89681	26.4819	100.627	103.361
1167	2010-02-22 11:00:00	56	-9.93394	-8.43895	-2.90315	-14.6627	6.77784	-22.7063	-48.1787	-1.11595	26.0882	23.0158	6.67064	4.6533	-8.89711	26.4821	100.627	103.361
1168	2010-02-22 12:00:00	60	0.0766678	-4.62503	-5.92548	-12.8858	3.69412	-23.2214	-47.8838	-0.499897	26.232	23.1112	6.69351	4.65763	-8.89741	26.4823	100.627	103.361
1169	2010-02-22 13:00:00	72	4.29082	0.600391	-6.01105	-10.2099	0.865805	-23.859	-47.3904	0.137828	26.3688	23.2038	6.71607	4.66195	-8.89771	26.4825	100.627	103.361
1170	2010-02-22 14:00:00	76	0.71863	0.947931	-3.29502	-6.91732	-1.65114	-24.6038	-46.7027	0.796245	26.4987	23.2937	6.73835	4.66625	-8.89801	26.4827	100.627	103.361
1171	2010-02-22 15:00:00	79	-2.44515	0.654241	0.388296	-3.37772	-3.79617	-25.4367	-45.826	1.47427	26.6216	23.3808	6.76033	4.67053	-8.89831	26.4828	100.627	103.361
1172	2010-02-22 16:00:00	84	-8.69229	1.25126	3.23596	-0.0914815	-5.51233	-26.3349	-44.7665	2.17066	26.7376	23.4652	6.78201	4.67479	-8.8986	26.483	100.627	103.361
1173	2010-02-22 17:00:00	92	-0.544009	3.41957	4.65624	2.43647	-6.76494	-27.2711	-43.5312	2.88407	26.8466	23.5467	6.8034	4.67903	-8.89889	26.4832	100.627	103.361
1174	2010-02-22 18:00:00	100	4.06128	3.15644	4.66253	3.81347	-7.54431	-28.2131	-42.127	3.61304	26.9485	23.6255	6.82449	4.68325	-8.89919	26.4834	100.627	103.361
1175	2010-02-22 19:00:00	95	-2.29233	0.681203	3.78011	3.95935	-7.88594	-29.1226	-40.5615	4.3561	27.0434	23.7013	6.84528	4.68745	-8.89948	26.4836	100.627	103.361
1176	2010-02-22 20:00:00	81	-6.52719	-0.37665	1.28437	3.2127	-7.8878	-29.9557	-38.8427	5.11173	27.1313	23.7744	6.86576	4.69164	-8.89977	26.4838	100.627	103.361
1177	2010-02-22 21:00:00	95	11.6714	-0.745184	-2.71863	2.05181	-7.66686	-30.6676	-36.9787	5.87844	27.212	23.8445	6.88595	4.6958	-8.90006	26.484	100.627	103.361
1178	2010-02-22 22:00:00	87	4.60615	-2.99018	-6.10777	0.983158	-7.3518	-31.2144	-34.978	6.65468	27.2857	23.9118	6.90582	4.69995	-8.90034	26.4842	100.627	103.361
1179	2010-02-22 23:00:00	86	-5.72336	-3.69578	-6.67088	0.404497	-7.04861	-31.5581	-32.8495	7.43896	27.3522	23.9761	6.9254	4.70407	-8.90063	26.4844	100.627	103.361
1180	2010-02-23	90	-3.31319	-2.24088	-4.28401	0.551168	-6.83625	-31.6635	-30.6023	8.22974	27.4116	24.0376	6.94466	4.70818	-8.90091	26.4846	100.627	103.361
1181	2010-02-23 01:00:00	111	8.53207	2.01865	-1.02885	1.28681	-6.77309	-31.5045	-28.2456	9.0255	27.4638	24.096	6.96362	4.71227	-8.90119	26.4848	100.627	103.361
1182	2010-02-23 02:00:00	104	-9.92145	5.76079	1.73454	2.27144	-6.8708	-31.0638	-25.7881	9.82473	27.5088	24.1516	6.98227	4.71633	-8.90148	26.485	100.627	103.361
1183	2010-02-23 03:00:00	129	12.6533	5.93958	3.6881	3.13072	-7.1057	-30.3382	-23.2387	10.6259	27.5465	24.2041	7.00061	4.72038	-8.90176	26.4852	100.627	103.361
1184	2010-02-23 04:00:00	117	2.64013	1.83487	3.85609	3.52709	-7.42964	-29.3292	-20.6062	11.4275	27.5771	24.2537	7.01864	4.72441	-8.90203	26.4854	100.627	103.361
1185	2010-02-23 05:00:00	105	-11.7781	-4.15173	2.69051	3.19136	-7.7497	-28.0438	-17.8994	12.228	27.6003	24.3002	7.03636	4.72842	-8.90231	26.4856	100.627	103.361
1186	2010-02-23 06:00:00	112	-1.54592	-5.38855	1.19765	2.03615	-7.96196	-26.4943	-15.127	13.0259	27.6162	24.3438	7.05376	4.73241	-8.90259	26.4858	100.627	103.361
1187	2010-02-23 07:00:00	130	8.59942	-1.92686	0.302032	0.266265	-7.97161	-24.6952	-12.2977	13.8196	27.6248	24.3843	7.07085	4.73638	-8.90286	26.486	100.627	103.361
1188	2010-02-23 08:00:00	134	2.03508	2.51611	0.00765522	-1.79587	-7.72008	-22.662	-9.42062	14.6077	27.626	24.4218	7.08762	4.74033	-8.90313	26.4862	100.627	103.361
1189	2010-02-23 09:00:00	136	-4.17488	3.76674	0.0964949	-3.95492	-7.17077	-20.4077	-6.50495	15.3885	27.6199	24.4563	7.10408	4.74426	-8.90341	26.4864	100.627	103.361
1190	2010-02-23 10:00:00	142	4.94479	-0.118609	0.235056	-6.05939	-6.32897	-17.9477	-3.55976	16.1607	27.6063	24.4877	7.12022	4.74817	-8.90368	26.4866	100.627	103.361
1191	2010-02-23 11:00:00	150	1.56522	-1.56411	0.101724	-7.8882	-5.24198	-15.2977	-0.594363	16.9226	27.5853	24.5161	7.13604	4.75206	-8.90394	26.4868	100.627	103.361
1192	2010-02-23 12:00:00	148	-1.76881	-4.0096	0.238594	-9.17598	-3.97993	-12.4746	2.38139	17.6728	27.5569	24.5414	7.15155	4.75593	-8.90421	26.487	100.627	103.361
1193	2010-02-23 13:00:00	160	-1.6863	-2.80532	1.17081	-9.5686	-2.62205	-9.49741	5.35769	18.4097	27.5209	24.5637	7.16674	4.75978	-8.90448	26.4872	100.627	103.361
1194	2010-02-23 14:00:00	179	1.01244	5.25249	1.2792	-8.7787	-1.25654	-6.38695	8.32465	19.1317	27.4775	24.5829	7.18161	4.76361	-8.90474	26.4874	100.627	103.361
1195	2010-02-23 15:00:00	183	1.69201	7.23946	-1.88865	-6.63994	0.0383819	-3.16597	11.2721	19.8375	27.4265	24.5991	7.19616	4.76742	-8.905	26.4876	100.627	103.361
1196	2010-02-23 16:00:00	191	-0.159526	0.0183422	-7.4482	-3.10943	1.20557	0.14077	14.1899	20.5254	27.368	24.6122	7.21039	4.77121	-8.90527	26.4878	100.627	103.361
1197	2010-02-23 17:00:00	195	5.63771	-8.40789	-12.1938	1.71849	2.20451	3.50759	17.0678	21.1939	27.3019	24.6223	7.22431	4.77498	-8.90553	26.488	100.627	103.361
1198	2010-02-23 18:00:00	196	0.932406	-9.07873	-12.4528	7.42964	3.00795	6.90761	19.8956	21.8416	27.2281	24.6294	7.2379	4.77873	-8.90578	26.4882	100.627	103.361
1199	2010-02-23 19:00:00	218	-2.6325	-1.82898	-7.01487	13.1689	3.58477	10.315	22.6633	22.4668	27.1467	24.6334	7.25118	4.78246	-8.90604	26.4884	100.627	103.361
1200	2010-02-23 20:00:00	246	0.821245	3.56428	2.84753	17.8521	3.91811	13.7042	25.3607	23.0681	27.0577	24.6343	7.26414	4.78616	-8.9063	26.4886	100.627	103.361
1201	2010-02-23 21:00:00	264	4.60757	2.08295	13.4186	20.4356	4.0096	17.0498	27.9777	23.644	26.9609	24.6323	7.27678	4.78985	-8.90655	26.4888	100.627	103.361
1202	2010-02-23 22:00:00	274	-12.1236	2.07971	19.0247	20.0198	3.86821	20.3261	30.5046	24.1928	26.8564	24.6272	7.2891	4.79352	-8.9068	26.489	100.627	103.361
1203	2010-02-23 23:00:00	282	4.52758	5.69041	17.1118	16.1691	3.52106	23.5076	32.9313	24.7132	26.7441	24.6192	7.3011	4.79716	-8.90705	26.4892	100.627	103.361
1204	2010-02-24	283	3.18465	6.16163	9.5276	9.11725	3.03844	26.5659	35.2482	25.2035	26.624	24.6081	7.31279	4.80079	-8.9073	26.4894	100.627	103.361
1205	2010-02-24 01:00:00	242	-2.10777	-2.27275	-0.109319	-0.197964	2.51327	29.4725	37.4455	25.6622	26.4961	24.5941	7.32416	4.80439	-8.90755	26.4896	100.627	103.361
1206	2010-02-24 02:00:00	227	-4.5308	-7.85562	-8.31146	-10.3252	2.03494	32.1996	39.5136	26.0878	26.3604	24.5771	7.33521	4.80798	-8.9078	26.4898	100.627	103.361
1207	2010-02-24 03:00:00	223	-0.856215	-4.58415	-13.7546	-19.5796	1.69136	34.7204	41.4429	26.4787	26.2168	24.5572	7.34595	4.81154	-8.90805	26.49	100.627	103.361
1208	2010-02-24 04:00:00	227	5.72636	0.653898	-16.426	-26.503	1.56314	37.0096	43.2238	26.8335	26.0653	24.5343	7.35637	4.81508	-8.90829	26.4902	100.627	103.361
1209	2010-02-24 05:00:00	227	-5.53243	2.35341	-16.126	-30.2352	1.72546	39.0441	44.8472	27.1505	25.9059	24.5086	7.36648	4.81861	-8.90853	26.4904	100.627	103.361
1210	2010-02-24 06:00:00	237	2.24498	1.31222	-12.6463	-30.3933	2.23406	40.8015	46.3042	27.4282	25.7387	24.4799	7.37627	4.82211	-8.90877	26.4906	100.627	103.361
1211	2010-02-24 07:00:00	243	-5.38235	-1.2148	-5.08511	-27.1442	3.10952	42.2632	47.5863	27.6651	25.5636	24.4483	7.38574	4.82559	-8.90901	26.4909	100.627	103.361
1212	2010-02-24 08:00:00	262	1.53506	-2.64507	5.02011	-21.1124	4.33115	43.4159	48.6856	27.8597	25.3806	24.4139	7.39491	4.82904	-8.90925	26.4911	100.627	103.361
1213	2010-02-24 09:00:00	296	3.59512	0.649834	13.9113	-13.2028	5.83519	44.2537	49.5951	28.0104	25.1897	24.3767	7.40376	4.83248	-8.90949	26.4913	100.627	103.361
1214	2010-02-24 10:00:00	301	-0.234484	3.24317	17.0467	-4.38039	7.52022	44.776	50.3096	28.1157	24.991	24.3366	7.4123	4.8359	-8.90972	26.4915	100.628	103.361
1215	2010-02-24 11:00:00	302	-4.39679	4.13694	12.6764	4.57674	9.24404	44.9848	50.8258	28.1744	24.7846	24.2937	7.42052	4.83929	-8.90996	26.4917	100.628	103.361
1216	2010-02-24 12:00:00	311	-2.51969	5.25483	2.84277	13.1772	10.8098	44.8825	51.1427	28.1853	24.5704	24.2481	7.42844	4.84266	-8.91019	26.4919	100.628	103.361
1217	2010-02-24 13:00:00	307	3.17076	5.76745	-8.47242	21.1107	12.0028	44.4713	51.2618	28.1476	24.3485	24.1997	7.43605	4.84602	-8.91042	26.4921	100.628	103.361
1218	2010-02-24 14:00:00	312	3.71717	2.54694	-16.9661	28.0728	12.6243	43.7541	51.1866	28.0612	24.1191	24.1486	7.44335	4.84935	-8.91065	26.4923	100.628	103.361
1219	2010-02-24 15:00:00	298	-1.65316	-9.29808	-18.8975	33.6383	12.5091	42.7367	50.9216	27.9262	23.8822	24.0947	7.45035	4.85266	-8.91088	26.4925	100.628	103.361
1220	2010-02-24 16:00:00	292	-3.09283	-18.4801	-11.7517	37.2946	11.5621	41.432	50.4724	27.7433	23.6379	24.0382	7.45704	4.85594	-8.9111	26.4927	100.628	103.361
1221	2010-02-24 17:00:00	299	-12.9079	-11.9356	3.11685	38.6282	9.77172	39.8625	49.8451	27.5134	23.3864	23.979	7.46342	4.85921	-8.91133	26.4929	100.628	103.361
1222	2010-02-24 18:00:00	353	7.48504	9.92228	19.8929	37.0747	7.21641	38.0541	49.0467	27.2378	23.1279	23.9172	7.4695	4.86245	-8.91155	26.4931	100.628	103.361
1223	2010-02-24 19:00:00	368	17.2176	20.4622	31.3146	31.9852	4.0526	36.0333	48.0849	26.9175	22.8625	23.8527	7.47528	4.86568	-8.91177	26.4933	100.628	103.362
1224	2010-02-24 20:00:00	309	-21.5766	9.05127	32.8003	23.01	0.482278	33.8292	46.9675	26.5537	22.5903	23.7856	7.48076	4.86888	-8.91199	26.4935	100.628	103.362
1225	2010-02-24 21:00:00	284	9.80309	-1.80183	25.4052	10.5189	-3.2525	31.4714	45.7026	26.1476	22.3115	23.716	7.48593	4.87206	-8.91221	26.4937	100.628	103.362
1226	2010-02-24 22:00:00	244	-7.5368	-4.05563	12.9072	-4.39654	-6.88558	28.9896	44.2985	25.7005	22.0263	23.6438	7.49081	4.87521	-8.91243	26.4939	100.628	103.362
1227	2010-02-24 23:00:00	218	13.5828	-6.90818	-1.26446	-19.992	-10.1391	26.4131	42.7635	25.2135	21.7349	23.569	7.49539	4.87835	-8.91265	26.4941	100.628	103.362
1228	2010-02-25	164	-10.2703	-9.93759	-14.741	-34.0726	-12.7336	23.772	41.1057	24.6878	21.4374	23.4917	7.49967	4.88146	-8.91286	26.4943	100.628	103.362
1229	2010-02-25 01:00:00	153	2.3237	-3.15355	-25.8798	-44.4138	-14.3908	21.097	39.3335	24.1247	21.1341	23.412	7.50366	4.88456	-8.91307	26.4945	100.628	103.362
1230	2010-02-25 02:00:00	135	1.27005	6.83301	-32.1793	-49.2615	-14.851	18.418	37.4556	23.5254	20.825	23.3298	7.50735	4.88763	-8.91328	26.4947	100.628	103.362
1231	2010-02-25 03:00:00	134	-5.59374	5.14557	-31.4621	-47.7289	-13.9637	15.7542	35.4804	22.8911	20.5104	23.2451	7.51075	4.89067	-8.91349	26.495	100.628	103.362
1232	2010-02-25 04:00:00	139	5.4775	-4.44199	-23.5399	-40.1358	-11.8099	13.1125	33.4164	22.2231	20.1904	23.158	7.51385	4.8937	-8.9137	26.4952	100.628	103.362
1233	2010-02-25 05:00:00	148	-6.44647	-8.72083	-9.9522	-27.9162	-8.64568	10.4962	31.2717	21.5225	19.8652	23.0685	7.51667	4.8967	-8.91391	26.4954	100.628	103.362
1234	2010-02-25 06:00:00	210	6.22367	-0.551964	4.82503	-12.9475	-4.77567	7.90881	29.0547	20.7905	19.535	22.9766	7.51919	4.89969	-8.91411	26.4956	100.628	103.362
1235	2010-02-25 07:00:00	218	-6.87815	8.27428	16.087	2.85555	-0.507222	5.35356	26.7736	20.0284	19.2	22.8824	7.52143	4.90265	-8.91432	26.4958	100.628	103.362
1236	2010-02-25 08:00:00	253	-4.4713	9.09884	21.9179	17.6223	3.85222	2.83385	24.4369	19.2373	18.8603	22.7858	7.52338	4.90558	-8.91452	26.496	100.628	103.362
1237	2010-02-25 09:00:00	266	13.3303	2.33052	22.6544	29.6263	7.99505	0.353324	22.0532	18.4186	18.5162	22.6869	7.52504	4.9085	-8.91472	26.4962	100.628	103.362
1238	2010-02-25 10:00:00	241	-10.1394	-7.45613	19.9799	37.6717	11.618	-2.08463	19.6313	17.5733	18.1677	22.5858	7.52642	4.91139	-8.91492	26.4964	100.628	103.362
1239	2010-02-25 11:00:00	235	-2.79312	-8.58081	15.1237	41.4112	14.4507	-4.47766	17.1804	16.7028	17.8151	22.4824	7.52751	4.91426	-8.91512	26.4966	100.628	103.362
1240	2010-02-25 12:00:00	237	-7.77623	2.95279	7.86222	41.0323	16.3141	-6.82422	14.7093	15.8081	17.4585	22.3767	7.52832	4.91711	-8.91531	26.4968	100.628	103.362
1241	2010-02-25 13:00:00	248	18.9375	9.95618	-1.49615	37.1181	17.1236	-9.12278	12.2272	14.8906	17.0982	22.2688	7.52885	4.91993	-8.91551	26.497	100.628	103.362
1242	2010-02-25 14:00:00	180	-13.2421	2.64204	-10.7376	30.6562	16.8708	-11.3697	9.74281	13.9515	16.7342	22.1587	7.52909	4.92274	-8.9157	26.4972	100.628	103.362
1243	2010-02-25 15:00:00	176	-1.23123	-5.69446	-16.5308	22.743	15.5903	-13.5592	7.26498	12.9918	16.3668	22.0465	7.52906	4.92552	-8.91589	26.4974	100.628	103.362
1244	2010-02-25 16:00:00	165	7.80749	-7.97084	-16.2259	14.37	13.3566	-15.6818	4.8023	12.0129	15.9962	21.9321	7.52875	4.92828	-8.91608	26.4977	100.628	103.362
1245	2010-02-25 17:00:00	138	-6.97362	-6.77417	-9.74999	6.18202	10.2885	-17.7273	2.36315	11.016	15.6225	21.8156	7.52817	4.93101	-8.91627	26.4979	100.628	103.362
1246	2010-02-25 18:00:00	136	4.32573	-0.88015	-0.434857	-1.29633	6.56207	-19.6865	-0.0442819	10.0022	15.246	21.697	7.52731	4.93372	-8.91646	26.4981	100.628	103.362
1247	2010-02-25 19:00:00	136	-0.650876	7.95486	7.15354	-7.73022	2.39648	-21.5503	-2.412	8.97284	14.8667	21.5763	7.52617	4.93642	-8.91664	26.4983	100.628	103.362
1248	2010-02-25 20:00:00	130	0.34353	11.0983	9.23904	-13	-1.96797	-23.31	-4.73233	7.92901	14.4848	21.4536	7.52476	4.93908	-8.91683	26.4985	100.628	103.362
1249	2010-02-25 21:00:00	118	11.4232	4.41832	5.15	-17.2474	-6.28395	-24.9569	-6.99777	6.87196	14.1007	21.3288	7.52308	4.94173	-8.91701	26.4987	100.628	103.362
1250	2010-02-25 22:00:00	56	-14.1939	-7.64785	-1.85724	-20.7584	-10.3104	-26.4824	-9.2009	5.80288	13.7143	21.202	7.52113	4.94435	-8.91719	26.4989	100.628	103.362
1251	2010-02-25 23:00:00	55	-4.07537	-9.33227	-7.37955	-23.6878	-13.8378	-27.8781	-11.3344	4.723	13.3259	21.0733	7.51892	4.94695	-8.91737	26.4991	100.628	103.362
1252	2010-02-26	52	6.41667	-2.25671	-8.82633	-25.8626	-16.6835	-29.1356	-13.3912	3.63351	12.9357	20.9426	7.51643	4.94953	-8.91755	26.4993	100.628	103.362
1253	2010-02-26 01:00:00	46	0.686284	2.97994	-6.39233	-26.8833	-18.7064	-30.2465	-15.3644	2.53562	12.5439	20.8099	7.51368	4.95208	-8.91772	26.4995	100.628	103.362
1254	2010-02-26 02:00:00	46	-6.39251	1.96345	-1.3206	-26.5091	-19.8137	-31.203	-17.2474	1.43052	12.1506	20.6754	7.51066	4.95461	-8.9179	26.4998	100.628	103.362
1255	2010-02-26 03:00:00	45	3.02821	0.531032	3.83296	-24.7068	-19.9674	-31.9976	-19.0336	0.319423	11.756	20.539	7.50738	4.95712	-8.91807	26.5	100.628	103.362
1256	2010-02-26 04:00:00	51	-3.19316	1.06072	6.32336	-21.5893	-19.1867	-32.6243	-20.717	-0.796495	11.3602	20.4007	7.50383	4.9596	-8.91824	26.5002	100.628	103.362
1257	2010-02-26 05:00:00	53	0.9241	1.60983	5.27814	-17.4427	-17.5428	-33.0826	-22.2922	-1.91605	10.9636	20.2605	7.50002	4.96207	-8.91841	26.5004	100.628	103.362
1258	2010-02-26 06:00:00	50	2.39957	-1.5661	1.9324	-12.6491	-15.1531	-33.376	-23.7543	-3.03805	10.5662	20.1186	7.49596	4.9645	-8.91858	26.5006	100.628	103.362
1259	2010-02-26 07:00:00	46	-0.513892	-3.93463	-1.26089	-7.64275	-12.1291	-33.5105	-25.0991	-4.1613	10.1682	19.9748	7.49163	4.96692	-8.91875	26.5008	100.628	103.362
1260	2010-02-26 08:00:00	58	-4.38375	-0.250484	-2.56034	-2.94829	-8.5876	-33.4921	-26.323	-5.28459	9.76979	19.8293	7.48705	4.96931	-8.91891	26.501	100.628	103.362
1261	2010-02-26 09:00:00	75	9.39886	2.47622	-1.83665	1.14717	-4.67967	-33.3276	-27.4232	-6.4067	9.37116	19.682	7.48221	4.97168	-8.91908	26.5012	100.628	103.362
1262	2010-02-26 10:00:00	72	-2.1562	-0.135903	-0.340367	4.50175	-0.597263	-33.0233	-28.3974	-7.52638	8.97248	19.533	7.47712	4.97403	-8.91924	26.5014	100.628	103.362
1263	2010-02-26 11:00:00	82	0.305582	-2.0193	1.57453	7.07067	3.45358	-32.586	-29.2437	-8.64241	8.57392	19.3824	7.47177	4.97635	-8.9194	26.5017	100.628	103.362
1264	2010-02-26 12:00:00	81	-4.82909	-0.0173556	3.66295	8.83679	7.26047	-32.0217	-29.961	-9.75351	8.17566	19.23	7.46617	4.97865	-8.91956	26.5019	100.628	103.362
1265	2010-02-26 13:00:00	91	7.0774	2.13896	4.36061	9.85445	10.6163	-31.3362	-30.5488	-10.8584	7.77787	19.076	7.46032	4.98093	-8.91972	26.5021	100.628	103.362
1266	2010-02-26 14:00:00	93	1.75895	2.4573	2.8794	10.4	13.3013	-30.5353	-31.0073	-11.956	7.38073	18.9203	7.45422	4.98318	-8.91987	26.5023	100.628	103.362
1267	2010-02-26 15:00:00	90	3.55722	-0.148019	-0.645927	10.8556	15.1169	-29.6245	-31.3376	-13.0448	6.98439	18.7631	7.44787	4.98541	-8.92003	26.5025	100.628	103.362
1268	2010-02-26 16:00:00	79	-5.9089	0.548666	-5.32455	11.5658	15.9135	-28.609	-31.5418	-14.1239	6.58905	18.6043	7.44128	4.98762	-8.92018	26.5027	100.628	103.362
1269	2010-02-26 17:00:00	79	3.37538	1.70856	-8.76357	12.7622	15.6107	-27.492	-31.6233	-15.1919	6.19487	18.4439	7.43444	4.9898	-8.92033	26.5029	100.628	103.362
1270	2010-02-26 18:00:00	70	-0.543492	-5.08669	-8.10855	14.3158	14.2275	-26.2737	-31.5864	-16.2479	5.80202	18.2819	7.42735	4.99196	-8.92048	26.5031	100.628	103.362
1271	2010-02-26 19:00:00	70	0.992943	-8.25892	-2.51102	15.6765	11.867	-24.9533	-31.4362	-17.2907	5.41068	18.1185	7.42003	4.9941	-8.92063	26.5034	100.628	103.362
1272	2010-02-26 20:00:00	84	-7.33071	0.485263	5.46882	16.1315	8.6855	-23.5283	-31.1781	-18.3192	5.02101	17.9536	7.41246	4.99621	-8.92077	26.5036	100.628	103.362
1273	2010-02-26 21:00:00	103	0.324982	10.3758	11.4769	15.0453	4.88464	-21.9958	-30.8181	-19.3323	4.6332	17.7872	7.40465	4.9983	-8.92092	26.5038	100.628	103.362
1274	2010-02-26 22:00:00	95	6.06752	11.2977	12.004	11.9577	0.701169	-20.3531	-30.3627	-20.3288	4.24742	17.6194	7.39661	5.00037	-8.92106	26.504	100.628	103.362
1275	2010-02-26 23:00:00	66	0.289537	-0.420527	7.29264	6.83473	-3.61745	-18.5977	-29.8187	-21.3078	3.86383	17.4501	7.38833	5.00241	-8.9212	26.5042	100.628	103.362
1276	2010-02-27	38	-7.15849	-10.4874	0.873887	0.188106	-7.83466	-16.7274	-29.1928	-22.2679	3.48262	17.2795	7.37981	5.00443	-8.92134	26.5044	100.628	103.362
1277	2010-02-27 01:00:00	35	-1.11472	-6.70523	-4.32583	-7.08182	-11.7157	-14.7399	-28.4923	-23.2081	3.10396	17.1075	7.37106	5.00643	-8.92148	26.5046	100.628	103.362
1278	2010-02-27 02:00:00	30	4.12833	2.51872	-7.15214	-13.8001	-15.0303	-12.6334	-27.7242	-24.1272	2.72803	16.9341	7.36207	5.0084	-8.92162	26.5048	100.628	103.362
1279	2010-02-27 03:00:00	29	0.759706	7.71419	-8.04216	-18.7616	-17.5693	-10.407	-26.8959	-25.0241	2.355	16.7594	7.35285	5.01035	-8.92175	26.5051	100.628	103.362
1280	2010-02-27 04:00:00	31	0.859867	4.42283	-8.78713	-21.0047	-19.1636	-8.06103	-26.0147	-25.8976	1.98505	16.5834	7.34341	5.01227	-8.92188	26.5053	100.628	103.363
1281	2010-02-27 05:00:00	29	-0.640789	-0.86924	-9.7151	-20.0614	-19.7147	-5.59978	-25.0881	-26.7466	1.61835	16.4062	7.33373	5.01417	-8.92202	26.5055	100.628	103.363
1282	2010-02-27 06:00:00	31	3.83078	-2.91217	-9.09853	-16.2132	-19.2431	-3.03234	-24.1232	-27.5698	1.25509	16.2276	7.32383	5.01605	-8.92215	26.5057	100.628	103.363
1283	2010-02-27 07:00:00	34	-6.70471	-5.58832	-5.71377	-10.137	-17.8689	-0.370787	-23.1272	-28.3661	0.895429	16.0479	7.3137	5.0179	-8.92227	26.5059	100.628	103.363
1284	2010-02-27 08:00:00	52	8.34656	-5.79294	0.462891	-2.92092	-15.7584	2.36873	-22.1071	-29.1344	0.539559	15.8669	7.30335	5.01973	-8.9224	26.5061	100.628	103.363
1285	2010-02-27 09:00:00	65	-8.81377	-1.20927	7.40497	4.06472	-13.1018	5.16866	-21.0696	-29.8735	0.18765	15.6848	7.29277	5.02154	-8.92253	26.5064	100.628	103.363
1286	2010-02-27 10:00:00	89	-11.6154	9.25425	12.172	9.49574	-10.0895	8.01095	-20.0218	-30.5823	-0.16012	15.5015	7.28197	5.02332	-8.92265	26.5066	100.628	103.363
1287	2010-02-27 11:00:00	138	27.8815	9.33543	11.9957	12.4904	-6.88392	10.8763	-18.9702	-31.2596	-0.503575	15.3171	7.27095	5.02508	-8.92277	26.5068	100.629	103.363
1288	2010-02-27 12:00:00	77	-16.5729	-3.91124	6.59089	12.8285	-3.60593	13.7409	-17.9216	-31.9042	-0.842538	15.1315	7.25971	5.02681	-8.92289	26.507	100.629	103.363
1289	2010-02-27 13:00:00	88	-0.0910317	-9.20916	0.00690368	10.8505	-0.357906	16.5745	-16.8829	-32.5151	-1.17683	14.9449	7.24826	5.02852	-8.92301	26.5072	100.629	103.363
1290	2010-02-27 14:00:00	95	4.38837	-3.95941	-3.64093	7.18544	2.76412	19.3404	-15.8608	-33.0911	-1.50628	14.7572	7.23658	5.03021	-8.92313	26.5074	100.629	103.363
1291	2010-02-27 15:00:00	105	-0.0356271	4.00611	-4.23215	2.65312	5.68398	21.9945	-14.8621	-33.6311	-1.83072	14.5684	7.2247	5.03187	-8.92324	26.5076	100.629	103.363
1292	2010-02-27 16:00:00	101	-2.66293	3.1478	-3.32729	-1.90684	8.36759	24.4904	-13.8933	-34.134	-2.14996	14.3786	7.2126	5.03351	-8.92336	26.5079	100.629	103.363
1293	2010-02-27 17:00:00	102	-3.83884	-1.66757	-2.2888	-5.67888	10.7835	26.7817	-12.9609	-34.5987	-2.46385	14.1878	7.20028	5.03512	-8.92347	26.5081	100.629	103.363
1294	2010-02-27 18:00:00	103	7.11125	-2.66829	-2.14593	-8.10161	12.9115	28.8223	-12.071	-35.0242	-2.77219	13.9961	7.18776	5.03671	-8.92358	26.5083	100.629	103.363
1295	2010-02-27 19:00:00	105	0.994498	-2.43251	-2.34271	-8.97211	14.7372	30.5681	-11.2296	-35.4093	-3.07482	13.8034	7.17503	5.03828	-8.92369	26.5085	100.629	103.363
1296	2010-02-27 20:00:00	98	-9.65447	-2.37334	-2.10194	-8.46337	16.274	31.9809	-10.4425	-35.7531	-3.37159	13.6097	7.16208	5.03982	-8.9238	26.5087	100.629	103.363
1297	2010-02-27 21:00:00	124	11.3915	1.36586	-1.62895	-6.83757	17.5412	33.0336	-9.71558	-36.0547	-3.66233	13.4152	7.14894	5.04133	-8.9239	26.509	100.629	103.363
1298	2010-02-27 22:00:00	112	-7.1816	4.05054	-2.15766	-4.32581	18.5435	33.7078	-9.05347	-36.3131	-3.9469	13.2197	7.13558	5.04283	-8.92401	26.5092	100.629	103.363
1299	2010-02-27 23:00:00	123	3.81027	0.789029	-4.21215	-1.12412	19.2218	33.9953	-8.45953	-36.5276	-4.22516	13.0234	7.12203	5.0443	-8.92411	26.5094	100.629	103.363
1300	2010-02-28	126	0.41161	-1.61815	-6.96063	2.64586	19.4577	33.8958	-7.93612	-36.6974	-4.49699	12.8263	7.10827	5.04574	-8.92421	26.5096	100.629	103.363
1301	2010-02-28 01:00:00	114	1.76792	-1.86742	-8.38638	6.8914	19.0956	33.415	-7.48476	-36.8221	-4.76226	12.6283	7.09431	5.04716	-8.92431	26.5098	100.629	103.363
1302	2010-02-28 02:00:00	115	-0.56913	0.139042	-5.92687	11.4258	18.0008	32.5632	-7.10621	-36.9012	-5.02086	12.4296	7.08015	5.04856	-8.92441	26.51	100.629	103.363
1303	2010-02-28 03:00:00	128	1.72291	-1.22014	0.938815	15.7616	16.116	31.3565	-6.8001	-36.9344	-5.27271	12.2301	7.06579	5.04993	-8.9245	26.5103	100.629	103.363
1304	2010-02-28 04:00:00	138	-3.02741	-1.48875	9.40216	19.1841	13.4573	29.8187	-6.565	-36.9216	-5.51774	12.0298	7.05124	5.05128	-8.9246	26.5105	100.629	103.363
1305	2010-02-28 05:00:00	145	-2.25936	2.48273	15.6531	20.8625	10.1002	27.9798	-6.39905	-36.8629	-5.75589	11.8288	7.03649	5.0526	-8.92469	26.5107	100.629	103.363
1306	2010-02-28 06:00:00	139	6.20777	2.96202	17.1562	20.154	6.18567	25.8748	-6.29999	-36.7583	-5.98712	11.6271	7.02154	5.0539	-8.92478	26.5109	100.629	103.363
1307	2010-02-28 07:00:00	119	-5.71259	0.811649	14.72	16.6937	1.91953	23.5427	-6.26543	-36.6079	-6.21139	11.4247	7.00641	5.05517	-8.92487	26.5111	100.629	103.363
1308	2010-02-28 08:00:00	114	0.542154	-2.14722	10.7849	10.6023	-2.46202	21.024	-6.29284	-36.412	-6.42869	11.2216	6.99108	5.05642	-8.92495	26.5113	100.629	103.363
1309	2010-02-28 09:00:00	78	-8.63728	-2.2953	6.23737	2.5574	-6.70669	18.3598	-6.37951	-36.1708	-6.63903	11.0179	6.97556	5.05764	-8.92504	26.5116	100.629	103.363
1310	2010-02-28 10:00:00	80	12.6852	1.2085	0.945646	-6.36129	-10.5649	15.5925	-6.52248	-35.8846	-6.84242	10.8136	6.95986	5.05884	-8.92512	26.5118	100.629	103.363
1311	2010-02-28 11:00:00	37	-10.287	0.229513	-4.06919	-14.9527	-13.7913	12.7673	-6.71868	-35.5539	-7.0389	10.6087	6.94396	5.06002	-8.92521	26.512	100.629	103.363
1312	2010-02-28 12:00:00	20	-2.75207	-3.22136	-7.82968	-22.0905	-16.1351	9.93198	-6.96502	-35.1793	-7.2285	10.4032	6.92789	5.06117	-8.92529	26.5122	100.629	103.363
1313	2010-02-28 13:00:00	20	3.98464	-4.85192	-10.687	-26.7687	-17.3686	7.13548	-7.25832	-34.7612	-7.41127	10.1971	6.91163	5.0623	-8.92537	26.5124	100.629	103.363
1314	2010-02-28 14:00:00	14	2.59379	-0.548596	-13.1287	-28.2516	-17.3448	4.42337	-7.59525	-34.3003	-7.58728	9.99052	6.89518	5.0634	-8.92544	26.5127	100.629	103.363
1315	2010-02-28 15:00:00	13	-5.86348	7.28763	-15.0457	-26.1794	-16.0327	1.83347	-7.97211	-33.7975	-7.75657	9.78341	6.87856	5.06447	-8.92552	26.5129	100.629	103.363
1316	2010-02-28 16:00:00	16	7.33629	6.79791	-17.0964	-20.5735	-13.5653	-0.607024	-8.38489	-33.2534	-7.91922	9.57579	6.86175	5.06553	-8.92559	26.5131	100.629	103.363
1317	2010-02-28 17:00:00	15	-0.590297	-1.25855	-17.5054	-11.8664	-10.225	-2.8783	-8.82942	-32.669	-8.07532	9.3677	6.84477	5.06655	-8.92567	26.5133	100.629	103.363
1318	2010-02-28 18:00:00	21	-11.7729	-8.63661	-13.0589	-1.13033	-6.38357	-4.96397	-9.3015	-32.0452	-8.22493	9.15914	6.82761	5.06756	-8.92574	26.5135	100.629	103.363
1319	2010-02-28 19:00:00	72	15.034	-7.42774	-3.10841	10.0284	-2.4334	-6.84899	-9.79689	-31.3829	-8.36814	8.95013	6.81027	5.06853	-8.9258	26.5138	100.629	103.363
1320	2010-02-28 20:00:00	85	9.26739	-1.78551	10.2944	19.8745	1.23628	-8.51941	-10.3115	-30.6831	-8.50504	8.74071	6.79276	5.06949	-8.92587	26.514	100.629	103.363
1321	2010-02-28 21:00:00	108	-13.8236	3.11296	22.1618	26.8	4.24224	-9.96223	-10.8416	-29.9469	-8.63573	8.53087	6.77508	5.07041	-8.92594	26.5142	100.629	103.363
1322	2010-02-28 22:00:00	128	-3.03881	12.9629	27.5191	29.4539	6.23208	-11.1682	-11.3839	-29.1754	-8.76028	8.32065	6.75722	5.07132	-8.926	26.5144	100.629	103.363
1323	2010-02-28 23:00:00	161	27.6243	14.9882	22.9066	27.2389	6.97199	-12.1335	-11.9351	-28.3697	-8.8788	8.11006	6.7392	5.0722	-8.92606	26.5147	100.629	103.363
1324	2010-03-01	69	-20.5195	-1.29963	9.85003	20.8417	6.45918	-12.8569	-12.4921	-27.5311	-8.99136	7.89912	6.72101	5.07305	-8.92612	26.5149	100.629	103.363
1325	2010-03-01 01:00:00	59	-0.908012	-11.8478	-5.17697	11.8578	4.86947	-13.3371	-13.0518	-26.6608	-9.09807	7.68785	6.70265	5.07388	-8.92618	26.5151	100.629	103.363
1326	2010-03-01 02:00:00	42	7.01728	-7.60897	-15.2658	2.03294	2.4457	-13.5767	-13.6112	-25.7601	-9.199	7.47627	6.68412	5.07468	-8.92624	26.5153	100.629	103.363
1327	2010-03-01 03:00:00	35	-4.22242	1.03393	-17.5679	-7.07556	-0.554252	-13.5826	-14.1672	-24.8302	-9.29426	7.26439	6.66543	5.07546	-8.92629	26.5155	100.629	103.363
1328	2010-03-01 04:00:00	35	-0.224135	4.36645	-13.7284	-14.2892	-3.8667	-13.3651	-14.7163	-23.8725	-9.38392	7.05224	6.64658	5.07621	-8.92635	26.5158	100.629	103.363
1329	2010-03-01 05:00:00	29	0.980967	3.69274	-8.04811	-18.8262	-7.22935	-12.9381	-15.2549	-22.8882	-9.46809	6.83984	6.62757	5.07694	-8.9264	26.516	100.629	103.363
1330	2010-03-01 06:00:00	25	2.20976	1.83189	-3.65741	-20.3918	-10.3961	-12.3186	-15.7789	-21.8786	-9.54686	6.6272	6.6084	5.07765	-8.92645	26.5162	100.629	103.363
1331	2010-03-01 07:00:00	23	6.93543	0.27097	-1.08542	-19.2238	-13.1486	-11.5255	-16.284	-20.845	-9.62031	6.41434	6.58906	5.07832	-8.9265	26.5164	100.629	103.363
1332	2010-03-01 08:00:00	17	-5.70234	-2.53812	0.268292	-15.8812	-15.3186	-10.5784	-16.7658	-19.7888	-9.68855	6.20128	6.56958	5.07898	-8.92654	26.5167	100.629	103.363
1333	2010-03-01 09:00:00	25	0.069738	-3.3079	1.42788	-11.2899	-16.7805	-9.49838	-17.2195	-18.7113	-9.75165	5.98805	6.54993	5.07961	-8.92659	26.5169	100.629	103.363
1334	2010-03-01 10:00:00	39	-1.55785	-0.15104	2.99769	-6.37301	-17.4637	-8.30739	-17.6405	-17.614	-9.80972	5.77465	6.53014	5.08021	-8.92663	26.5171	100.629	103.363
1335	2010-03-01 11:00:00	44	-1.24952	0.520825	4.29305	-1.78017	-17.3358	-7.0289	-18.0241	-16.498	-9.86285	5.56112	6.51019	5.08079	-8.92667	26.5173	100.629	103.363
1336	2010-03-01 12:00:00	51	-3.43552	-0.535507	4.51949	2.05765	-16.4049	-5.6868	-18.3658	-15.3647	-9.91113	5.34746	6.49009	5.08134	-8.92671	26.5175	100.629	103.363
1337	2010-03-01 13:00:00	61	4.57211	1.80724	3.08953	4.92294	-14.7327	-4.30344	-18.661	-14.2154	-9.95465	5.1337	6.46984	5.08187	-8.92675	26.5178	100.629	103.363
1338	2010-03-01 14:00:00	70	-5.7099	2.93712	0.229644	6.75507	-12.4088	-2.89893	-18.905	-13.0512	-9.99351	4.91986	6.44944	5.08237	-8.92679	26.518	100.629	103.364
1339	2010-03-01 15:00:00	70	5.77518	1.07334	-3.04025	7.70096	-9.56391	-1.49116	-19.0933	-11.8734	-10.0278	4.70595	6.42889	5.08285	-8.92682	26.5182	100.629	103.364
1340	2010-03-01 16:00:00	65	-4.71754	-1.93009	-4.58706	7.89696	-6.34506	-0.0998628	-19.2214	-10.6832	-10.0576	4.49201	6.4082	5.0833	-8.92685	26.5184	100.629	103.364
1341	2010-03-01 17:00:00	75	2.56817	-3.18242	-3.35718	7.42713	-2.90418	1.25124	-19.2851	-9.48172	-10.0831	4.27803	6.38737	5.08373	-8.92688	26.5187	100.629	103.364
1342	2010-03-01 18:00:00	86	-3.70859	-0.970177	0.0901601	6.39232	0.64769	2.52847	-19.2803	-8.27028	-10.1043	4.06405	6.36639	5.08413	-8.92691	26.5189	100.629	103.364
1343	2010-03-01 19:00:00	91	3.78481	2.30079	3.63896	4.85254	4.24254	3.69457	-19.2036	-7.05008	-10.1213	3.85009	6.34527	5.0845	-8.92694	26.5191	100.629	103.364
1344	2010-03-01 20:00:00	95	-2.30363	2.66708	5.54383	2.73437	7.84891	4.71009	-19.0516	-5.82234	-10.1342	3.63616	6.32401	5.08485	-8.92697	26.5193	100.629	103.364
1345	2010-03-01 21:00:00	89	-8.72902	0.437036	4.64998	0.190418	11.4241	5.53677	-18.8217	-4.5883	-10.1432	3.42228	6.30262	5.08518	-8.92699	26.5196	100.629	103.364
1346	2010-03-01 22:00:00	96	3.90247	-2.87842	2.35463	-2.60146	14.9071	6.14044	-18.5117	-3.34917	-10.1484	3.20847	6.28109	5.08548	-8.92701	26.5198	100.629	103.364
1347	2010-03-01 23:00:00	99	-0.389726	-2.80764	0.613677	-5.29119	18.1984	6.49321	-18.1205	-2.10617	-10.1498	2.99475	6.25942	5.08575	-8.92703	26.52	100.629	103.364
1348	2010-03-02	101	5.39833	-0.324204	-0.56773	-7.26289	21.1236	6.58008	-17.6476	-0.860507	-10.1476	2.78114	6.23762	5.086	-8.92705	26.5202	100.629	103.364
1349	2010-03-02 01:00:00	101	-7.94056	-1.08442	-2.15773	-7.79505	23.512	6.3953	-17.093	0.386562	-10.1418	2.56766	6.21568	5.08622	-8.92707	26.5205	100.629	103.364
1350	2010-03-02 02:00:00	108	-0.210413	-0.719598	-4.26562	-6.43528	25.2236	5.93893	-16.4576	1.63379	-10.1326	2.35433	6.19362	5.08642	-8.92708	26.5207	100.629	103.364
1351	2010-03-02 03:00:00	108	1.91015	1.45059	-6.68228	-3.01916	26.1465	5.21491	-15.7429	2.87992	-10.1201	2.14116	6.17143	5.0866	-8.9271	26.5209	100.629	103.364
1352	2010-03-02 04:00:00	115	-0.793706	3.06427	-8.53047	2.29975	26.169	4.23317	-14.9515	4.12363	-10.1043	1.92818	6.1491	5.08674	-8.92711	26.5211	100.629	103.364
1353	2010-03-02 05:00:00	111	-5.0583	0.355197	-8.49534	8.88175	25.1788	3.00873	-14.0858	5.36364	-10.0854	1.71541	6.12665	5.08686	-8.92712	26.5214	100.629	103.364
1354	2010-03-02 06:00:00	120	2.93935	-4.65202	-3.99236	15.4993	23.0791	1.55993	-13.1479	6.59871	-10.0635	1.50286	6.10408	5.08696	-8.92713	26.5216	100.629	103.364
1355	2010-03-02 07:00:00	125	-2.40531	-7.16303	5.69757	20.6518	19.8054	-0.0897102	-12.1406	7.82762	-10.0387	1.29056	6.08138	5.08703	-8.92713	26.5218	100.629	103.364
1356	2010-03-02 08:00:00	138	-7.96493	1.36206	16.2747	23.0559	15.3534	-1.90885	-11.0665	9.04917	-10.011	1.07852	6.05857	5.08707	-8.92714	26.522	100.629	103.364
1357	2010-03-02 09:00:00	164	3.78207	13.4614	22.2328	21.6178	9.82327	-3.86037	-9.92846	10.2622	-9.98066	0.866765	6.03563	5.08709	-8.92714	26.5223	100.629	103.364
1358	2010-03-02 10:00:00	169	21.8667	13.1505	19.0573	15.9572	3.44701	-5.90689	-8.72932	11.4655	-9.94768	0.655316	6.01257	5.08709	-8.92714	26.5225	100.629	103.364
1359	2010-03-02 11:00:00	82	-20.9742	-2.64068	8.07326	6.9281	-3.44103	-8.013	-7.47177	12.6578	-9.91219	0.444191	5.98939	5.08705	-8.92714	26.5227	100.629	103.364
1360	2010-03-02 12:00:00	63	0.575488	-15.0088	-4.21736	-3.81767	-10.4594	-10.1447	-6.15815	13.8378	-9.8743	0.23341	5.9661	5.087	-8.92714	26.5229	100.629	103.364
1361	2010-03-02 13:00:00	37	-1.1115	-12.3302	-12.2633	-14.4826	-17.2223	-12.268	-4.79079	15.0043	-9.8341	0.0229922	5.94269	5.08691	-8.92713	26.5232	100.63	103.364
1362	2010-03-02 14:00:00	37	2.57113	2.09161	-14.0143	-23.353	-23.342	-14.3488	-3.37243	16.1558	-9.79171	-0.187042	5.91917	5.0868	-8.92713	26.5234	100.63	103.364
1363	2010-03-02 15:00:00	36	3.81914	12.3627	-12.1551	-28.9996	-28.4303	-16.3535	-1.90631	17.2914	-9.74722	-0.396674	5.89553	5.08667	-8.92712	26.5236	100.63	103.364
1364	2010-03-02 16:00:00	30	-4.19399	8.20677	-10.4656	-30.4745	-32.1432	-18.2495	-0.39604	18.4096	-9.70075	-0.605884	5.87179	5.08651	-8.92711	26.5239	100.63	103.364
1365	2010-03-02 17:00:00	27	-2.10964	0.318932	-10.6865	-27.6192	-34.2561	-20.0058	1.1547	19.5094	-9.65239	-0.814652	5.84794	5.08632	-8.9271	26.5241	100.63	103.364
1366	2010-03-02 18:00:00	28	4.27465	-7.09894	-10.1163	-21.0595	-34.7304	-21.5981	2.74212	20.5894	-9.60224	-1.02296	5.82398	5.08611	-8.92709	26.5243	100.63	103.364
1367	2010-03-02 19:00:00	34	4.10799	-18.0433	-5.06339	-11.9473	-33.674	-23.0139	4.36215	21.6484	-9.55042	-1.23078	5.79991	5.08587	-8.92707	26.5245	100.63	103.364
1368	2010-03-02 20:00:00	44	-13.3226	-14.5666	4.7191	-1.75587	-31.2507	-24.2489	6.01048	22.6852	-9.49703	-1.43811	5.77574	5.08561	-8.92705	26.5248	100.63	103.364
1369	2010-03-02 21:00:00	116	8.54606	9.93726	14.0706	8.04924	-27.6535	-25.2986	7.68236	23.6985	-9.44216	-1.64491	5.75146	5.08532	-8.92704	26.525	100.63	103.364
1370	2010-03-02 22:00:00	139	9.88837	25.6511	16.8832	16.1029	-23.0915	-26.1585	9.37292	24.6871	-9.38593	-1.85118	5.72709	5.085	-8.92702	26.5252	100.63	103.364
1371	2010-03-02 23:00:00	129	0.568034	15.385	11.4093	21.2304	-17.7816	-26.8243	11.0777	25.6499	-9.32843	-2.05689	5.70261	5.08466	-8.92699	26.5255	100.63	103.364
1372	2010-03-03	109	0.299404	-10.7185	3.10421	22.8042	-11.929	-27.2911	12.7924	26.5856	-9.26978	-2.26202	5.67803	5.08429	-8.92697	26.5257	100.63	103.364
1373	2010-03-03 01:00:00	97	-3.57409	-29.6821	-0.777112	20.6241	-5.73519	-27.5549	14.5123	27.4932	-9.21008	-2.46655	5.65336	5.0839	-8.92694	26.5259	100.63	103.364
1374	2010-03-03 02:00:00	92	-13.0081	-16.0567	3.12851	14.9901	0.577265	-27.6175	16.2326	28.3715	-9.14943	-2.67046	5.62859	5.08348	-8.92692	26.5261	100.63	103.364
1375	2010-03-03 03:00:00	158	10.5297	17.0126	10.8265	6.85476	6.76226	-27.4869	17.9484	29.2195	-9.08794	-2.87374	5.60373	5.08304	-8.92689	26.5264	100.63	103.364
1376	2010-03-03 04:00:00	178	8.73333	26.3013	14.9867	-2.3631	12.581	-27.1738	19.6546	30.0359	-9.0257	-3.07637	5.57877	5.08256	-8.92685	26.5266	100.63	103.364
1377	2010-03-03 05:00:00	135	-8.73498	4.17972	11.6109	-11.0979	17.852	-26.6892	21.3466	30.8198	-8.96283	-3.27832	5.55372	5.08207	-8.92682	26.5268	100.63	103.364
1378	2010-03-03 06:00:00	111	-3.68851	-15.3733	2.83256	-18.1163	22.4519	-26.0446	23.0197	31.5702	-8.89943	-3.47959	5.52858	5.08154	-8.92679	26.5271	100.63	103.364
1379	2010-03-03 07:00:00	114	4.20091	-13.603	-7.013	-22.4126	26.3019	-25.2518	24.6695	32.2861	-8.8356	-3.68015	5.50335	5.08099	-8.92675	26.5273	100.63	103.364
1380	2010-03-03 08:00:00	121	-0.620092	-2.50502	-15.1638	-23.2255	29.3226	-24.32	26.2918	32.9663	-8.77145	-3.87998	5.47804	5.08042	-8.92671	26.5275	100.63	103.364
1381	2010-03-03 09:00:00	126	0.492072	5.75338	-20.6657	-20.016	31.4141	-23.2504	27.882	33.6099	-8.70708	-4.07908	5.45264	5.07982	-8.92667	26.5277	100.63	103.364
1382	2010-03-03 10:00:00	133	-3.19714	4.057	-22.1465	-12.8331	32.5122	-22.0342	29.4355	34.2159	-8.6426	-4.27742	5.42715	5.07919	-8.92663	26.528	100.63	103.364
1383	2010-03-03 11:00:00	146	5.82254	-3.92885	-19.1394	-2.432	32.5858	-20.6632	30.9476	34.7833	-8.5781	-4.47498	5.40159	5.07854	-8.92658	26.5282	100.63	103.364
1384	2010-03-03 12:00:00	165	-6.55405	-6.99644	-11.0563	9.81309	31.6208	-19.1332	32.4127	35.3111	-8.5137	-4.67175	5.37594	5.07786	-8.92654	26.5284	100.63	103.364
1385	2010-03-03 13:00:00	202	1.28988	-1.54325	0.520756	22.2578	29.6112	-17.4434	33.8249	35.7982	-8.4495	-4.8677	5.35021	5.07715	-8.92649	26.5287	100.63	103.364
1386	2010-03-03 14:00:00	230	-4.24642	5.28815	12.5033	33.1117	26.5589	-15.5958	35.1778	36.2437	-8.3856	-5.06284	5.3244	5.07642	-8.92644	26.5289	100.63	103.364
1387	2010-03-03 15:00:00	247	6.88824	4.54693	21.2276	40.6309	22.4731	-13.5955	36.4653	36.6466	-8.32211	-5.25713	5.29852	5.07566	-8.92639	26.5291	100.63	103.364
1388	2010-03-03 16:00:00	236	-4.49717	-1.45129	23.0848	43.5308	17.3796	-11.4517	37.6809	37.0059	-8.25911	-5.45056	5.27256	5.07488	-8.92634	26.5294	100.63	103.364
1389	2010-03-03 17:00:00	227	-3.31142	0.0642097	18.5927	41.4655	11.3717	-9.17583	38.8184	37.3208	-8.19673	-5.64311	5.24653	5.07407	-8.92628	26.5296	100.63	103.364
1390	2010-03-03 18:00:00	224	13.5042	5.37054	10.4756	35.077	4.63197	-6.78027	39.8715	37.5904	-8.13505	-5.83478	5.22042	5.07323	-8.92622	26.5298	100.63	103.364
1391	2010-03-03 19:00:00	187	0.282292	0.488894	0.945849	25.5549	-2.61035	-4.2781	40.8339	37.8136	-8.07418	-6.02554	5.19424	5.07237	-8.92617	26.5301	100.63	103.364
1392	2010-03-03 20:00:00	150	-12.0832	-5.85504	-7.49615	14.2075	-10.1023	-1.68286	41.6994	37.9897	-8.0142	-6.21539	5.168	5.07148	-8.92611	26.5303	100.63	103.364
1393	2010-03-03 21:00:00	144	9.5584	-5.79912	-13.4657	2.35397	-17.5832	0.991807	42.462	38.1178	-7.95523	-6.4043	5.14169	5.07056	-8.92604	26.5305	100.63	103.364
1394	2010-03-03 22:00:00	123	-8.99857	2.15034	-16.1787	-8.82613	-24.7837	3.73304	43.1153	38.1971	-7.89735	-6.59226	5.11531	5.06962	-8.92598	26.5308	100.63	103.364
1395	2010-03-03 23:00:00	134	12.3228	6.65684	-15.349	-18.3919	-31.4258	6.53025	43.653	38.2272	-7.84064	-6.77926	5.08886	5.06865	-8.92591	26.531	100.63	103.365
1396	2010-03-04	98	-6.19511	-1.00845	-11.1508	-25.8818	-37.2227	9.3758	44.0688	38.2074	-7.78519	-6.96529	5.06235	5.06766	-8.92584	26.5312	100.63	103.365
1397	2010-03-04 01:00:00	101	-2.51239	-4.86189	-4.0157	-31.3371	-41.8953	12.2647	44.3561	38.1373	-7.73107	-7.15033	5.03578	5.06664	-8.92577	26.5315	100.63	103.365
1398	2010-03-04 02:00:00	108	3.30675	0.108892	4.73182	-35.0058	-45.1859	15.1918	44.5085	38.0167	-7.67834	-7.33437	5.00916	5.06559	-8.9257	26.5317	100.63	103.365
1399	2010-03-04 03:00:00	126	6.06251	2.97657	12.2531	-37.1673	-46.8734	18.1491	44.5192	37.8457	-7.62705	-7.51739	4.98247	5.06452	-8.92563	26.5319	100.63	103.365
1400	2010-03-04 04:00:00	125	1.0176	-1.66728	15.4116	-38.0484	-46.7872	21.1265	44.3823	37.6244	-7.57724	-7.69938	4.95572	5.06342	-8.92555	26.5322	100.63	103.365
1401	2010-03-04 05:00:00	121	-2.26244	-3.98271	12.3375	-37.7563	-44.8433	24.1047	44.0932	37.353	-7.52895	-7.88033	4.92892	5.06229	-8.92548	26.5324	100.63	103.365
1402	2010-03-04 06:00:00	123	0.656375	2.07274	3.38018	-36.4188	-41.0586	27.0532	43.6477	37.032	-7.48221	-8.06022	4.90206	5.06114	-8.9254	26.5326	100.63	103.365
1403	2010-03-04 07:00:00	126	-0.132172	4.71149	-7.12313	-34.1222	-35.5401	29.9319	43.0418	36.662	-7.43704	-8.23905	4.87515	5.05996	-8.92532	26.5329	100.63	103.365
1404	2010-03-04 08:00:00	131	6.33296	-3.4742	-13.3512	-30.9043	-28.4908	32.6949	42.2717	36.244	-7.39344	-8.4168	4.84819	5.05875	-8.92523	26.5331	100.63	103.365
1405	2010-03-04 09:00:00	126	-5.76069	-9.4131	-11.6527	-26.9127	-20.2001	35.2902	41.3342	35.779	-7.35143	-8.59347	4.82118	5.05752	-8.92515	26.5333	100.63	103.365
1406	2010-03-04 10:00:00	156	-1.9864	-4.347	-3.20608	-22.382	-11.006	37.6614	40.2264	35.268	-7.31103	-8.76902	4.79412	5.05626	-8.92506	26.5336	100.63	103.365
1407	2010-03-04 11:00:00	187	1.88357	3.41251	7.30058	-17.3717	-1.28538	39.7507	38.9462	34.7124	-7.27223	-8.94347	4.76702	5.05497	-8.92497	26.5338	100.63	103.365
1408	2010-03-04 12:00:00	220	-2.21045	6.31874	14.3389	-11.8845	8.58261	41.499	37.4923	34.1135	-7.23505	-9.11679	4.73987	5.05366	-8.92488	26.534	100.63	103.365
1409	2010-03-04 13:00:00	237	-3.09739	7.37749	14.1922	-5.82842	18.2043	42.8463	35.8646	33.4728	-7.19949	-9.28897	4.71267	5.05232	-8.92479	26.5343	100.63	103.365
1410	2010-03-04 14:00:00	252	14.1333	3.05591	6.79726	0.756427	27.1878	43.7317	34.0638	32.7917	-7.16555	-9.46001	4.68544	5.05096	-8.9247	26.5345	100.63	103.365
1411	2010-03-04 15:00:00	226	-11.1774	-4.96221	-4.806	7.89968	35.1414	44.0931	32.0924	32.0719	-7.13323	-9.62988	4.65816	5.04957	-8.9246	26.5347	100.63	103.365
1412	2010-03-04 16:00:00	231	4.76428	-8.1079	-15.8273	15.7073	41.6736	43.8687	29.9545	31.3149	-7.10254	-9.79859	4.63084	5.04815	-8.9245	26.535	100.63	103.365
1413	2010-03-04 17:00:00	222	-12.1332	-3.39088	-22.1158	24.0684	46.4207	42.999	27.6566	30.5223	-7.07347	-9.96612	4.60348	5.0467	-8.9244	26.5352	100.63	103.365
1414	2010-03-04 18:00:00	246	4.57962	3.27654	-21.2576	32.6195	49.0804	41.4343	25.2071	29.6958	-7.04603	-10.1325	4.57609	5.04523	-8.9243	26.5354	100.63	103.365
1415	2010-03-04 19:00:00	261	3.31906	0.47483	-12.7067	40.2726	49.4214	39.1498	22.6179	28.8369	-7.02021	-10.2976	4.54867	5.04373	-8.9242	26.5357	100.63	103.365
1416	2010-03-04 20:00:00	256	-6.98421	-7.08836	2.53979	45.4036	47.2644	36.1605	19.9038	27.9472	-6.99602	-10.4615	4.52121	5.04221	-8.92409	26.5359	100.63	103.365
1417	2010-03-04 21:00:00	255	3.33944	-9.66636	20.3604	46.3616	42.5656	32.5266	17.0815	27.0282	-6.97345	-10.6242	4.49371	5.04066	-8.92398	26.5361	100.63	103.365
1418	2010-03-04 22:00:00	263	-8.76128	4.66323	33.6901	41.7465	35.502	28.3356	14.1681	26.0816	-6.9525	-10.7857	4.46619	5.03908	-8.92387	26.5364	100.63	103.365
1419	2010-03-04 23:00:00	269	-2.19275	28.4466	34.2041	30.7977	26.5284	23.6795	11.1814	25.109	-6.93318	-10.9459	4.43864	5.03747	-8.92376	26.5366	100.63	103.365
1420	2010-03-05	248	38.4698	23.4889	18.3971	14.4679	16.2642	18.6506	8.13905	24.1119	-6.91548	-11.1048	4.41106	5.03584	-8.92365	26.5368	100.63	103.365
1421	2010-03-05 01:00:00	89	-21.4866	-15.136	-7.63828	-4.29341	5.38173	13.3414	5.05849	23.092	-6.8994	-11.2625	4.38345	5.03418	-8.92353	26.5371	100.63	103.365
1422	2010-03-05 02:00:00	15	-22.9341	-32.3177	-29.5217	-21.9715	-5.43394	7.84408	1.9573	22.0507	-6.88494	-11.419	4.35583	5.0325	-8.92342	26.5373	100.63	103.365
1423	2010-03-05 03:00:00	19	15.9984	-12.2112	-35.5183	-35.2243	-15.5039	2.25108	-1.14696	20.9898	-6.87211	-11.5741	4.32817	5.03078	-8.9233	26.5375	100.63	103.365
1424	2010-03-05 04:00:00	15	7.58565	9.03382	-26.2028	-42.0419	-24.2013	-3.34524	-4.23675	19.9107	-6.86089	-11.7279	4.3005	5.02904	-8.92318	26.5378	100.63	103.365
1425	2010-03-05 05:00:00	13	-3.35143	12.3308	-9.59852	-42.3986	-31.0367	-8.85417	-7.29453	18.8152	-6.8513	-11.8805	4.2728	5.02728	-8.92305	26.538	100.63	103.365
1426	2010-03-05 06:00:00	16	1.93774	5.79212	5.7062	-37.4241	-35.7569	-14.1918	-10.3027	17.7047	-6.84333	-12.0317	4.24509	5.02548	-8.92293	26.5383	100.63	103.365
1427	2010-03-05 07:00:00	19	-5.4228	0.627786	14.9608	-28.8615	-38.3635	-19.2775	-13.2438	16.5809	-6.83698	-12.1816	4.21736	5.02366	-8.9228	26.5385	100.63	103.365
1428	2010-03-05 08:00:00	19	-0.751185	-0.538849	18.8191	-18.6378	-38.9845	-24.0358	-16.1003	15.4453	-6.83226	-12.3301	4.18961	5.02182	-8.92267	26.5387	100.63	103.365
1429	2010-03-05 09:00:00	24	2.84497	1.48939	18.052	-8.46341	-37.7848	-28.4034	-18.8545	14.2995	-6.82915	-12.4773	4.16185	5.01994	-8.92254	26.539	100.63	103.365
1430	2010-03-05 10:00:00	24	7.75064	0.865191	13.0389	0.409583	-34.9542	-32.3314	-21.4892	13.1452	-6.82768	-12.6232	4.13408	5.01804	-8.92241	26.5392	100.63	103.365
1431	2010-03-05 11:00:00	17	-6.08216	0.350173	5.09783	7.19927	-30.7393	-35.783	-23.987	11.9839	-6.82783	-12.7677	4.1063	5.01611	-8.92228	26.5394	100.63	103.365
1432	2010-03-05 12:00:00	11	-4.52063	-0.508491	-2.50684	11.6677	-25.4507	-38.7308	-26.331	10.8172	-6.8296	-12.9108	4.0785	5.01416	-8.92214	26.5397	100.63	103.365
1433	2010-03-05 13:00:00	17	5.29281	-0.00598353	-6.89615	13.9906	-19.46	-41.153	-28.5045	9.64673	-6.83301	-13.0525	4.0507	5.01218	-8.922	26.5399	100.63	103.365
1434	2010-03-05 14:00:00	14	-5.75563	0.0307016	-7.86756	14.6048	-13.1839	-43.0335	-30.4918	8.47401	-6.83804	-13.1929	4.02289	5.01017	-8.92186	26.5402	100.63	103.365
1435	2010-03-05 15:00:00	16	-0.769878	0.0865507	-6.40982	14.0172	-7.02462	-44.3587	-32.2792	7.30067	-6.8447	-13.3318	3.99508	5.00813	-8.92172	26.5404	100.63	103.365
1436	2010-03-05 16:00:00	16	5.21069	-2.63875	-3.98308	12.8216	-1.32966	-45.1185	-33.8549	6.12829	-6.853	-13.4693	3.96726	5.00607	-8.92158	26.5406	100.63	103.365
1437	2010-03-05 17:00:00	18	-2.97035	-6.09728	-1.71029	11.529	3.61183	-45.3064	-35.2092	4.95845	-6.86293	-13.6054	3.93944	5.00398	-8.92143	26.5409	100.63	103.365
1438	2010-03-05 18:00:00	22	2.85426	-3.76615	0.151254	10.4122	7.57375	-44.9197	-36.335	3.79268	-6.87449	-13.7401	3.91162	5.00186	-8.92128	26.5411	100.631	103.365
1439	2010-03-05 19:00:00	30	1.90067	2.99523	1.55694	9.53098	10.3897	-43.9601	-37.2291	2.63236	-6.88769	-13.8733	3.8838	4.99972	-8.92113	26.5414	100.631	103.365
1440	2010-03-05 20:00:00	27	-3.15776	5.45043	2.3132	8.75547	11.9656	-42.4354	-37.8918	1.47882	-6.90253	-14.0051	3.85598	4.99755	-8.92098	26.5416	100.631	103.365
1441	2010-03-05 21:00:00	29	4.20475	-0.0139888	2.38913	7.9254	12.3025	-40.3644	-38.3259	0.33325	-6.919	-14.1354	3.82817	4.99535	-8.92083	26.5418	100.631	103.365
1442	2010-03-05 22:00:00	20	-6.11288	-4.89833	2.04389	6.93234	11.4979	-37.788	-38.536	-0.803295	-6.93712	-14.2642	3.80036	4.99313	-8.92067	26.5421	100.631	103.365
1443	2010-03-05 23:00:00	14	-1.28712	-2.10625	1.49381	5.69225	9.71363	-34.7643	-38.5282	-1.92989	-6.95687	-14.3915	3.77255	4.99087	-8.92052	26.5423	100.631	103.365
1444	2010-03-06	19	1.45141	4.79701	1.08946	4.0495	7.17692	-31.3794	-38.3099	-3.04573	-6.97825	-14.5174	3.74475	4.98859	-8.92036	26.5425	100.631	103.365
1445	2010-03-06 01:00:00	16	-0.0523634	4.38471	0.448573	1.93074	4.18789	-27.729	-37.889	-4.15006	-7.00125	-14.6418	3.71697	4.98629	-8.9202	26.5428	100.631	103.365
1446	2010-03-06 02:00:00	12	2.2804	-2.95263	-1.27564	-0.493278	1.0703	-23.9083	-37.2742	-5.24211	-7.02586	-14.7646	3.68919	4.98395	-8.92003	26.543	100.631	103.365
1447	2010-03-06 03:00:00	13	0.0302871	-5.03574	-3.31561	-2.9038	-1.8831	-20.0072	-36.4747	-6.32117	-7.05204	-14.886	3.66142	4.98159	-8.91987	26.5433	100.631	103.365
1448	2010-03-06 04:00:00	15	0.491801	0.0887681	-3.91064	-5.08242	-4.41326	-16.1119	-35.4995	-7.38652	-7.07978	-15.0058	3.63367	4.9792	-8.9197	26.5435	100.631	103.365
1449	2010-03-06 05:00:00	11	-3.54763	1.96627	-2.09661	-7.01421	-6.30621	-12.3043	-34.3582	-8.43746	-7.10905	-15.1241	3.60593	4.97679	-8.91953	26.5437	100.631	103.365
1450	2010-03-06 06:00:00	19	6.6576	0.142847	1.81644	-8.77945	-7.41551	-8.65329	-33.0611	-9.47328	-7.13982	-15.2408	3.57821	4.97434	-8.91936	26.544	100.631	103.365
1451	2010-03-06 07:00:00	16	-7.49745	-3.86414	5.6764	-10.3247	-7.65967	-5.21348	-31.6187	-10.4933	-7.17207	-15.356	3.55051	4.97187	-8.91919	26.5442	100.631	103.366
1452	2010-03-06 08:00:00	27	8.57778	-2.74687	6.52692	-11.471	-6.991	-2.0219	-30.0419	-11.4967	-7.20575	-15.4697	3.52282	4.96938	-8.91901	26.5445	100.631	103.366
1453	2010-03-06 09:00:00	23	-3.46494	3.65839	3.42913	-11.9053	-5.42294	0.904256	-28.3411	-12.4829	-7.24085	-15.5817	3.49516	4.96685	-8.91883	26.5447	100.631	103.366
1454	2010-03-06 10:00:00	29	0.683209	5.13797	-2.07098	-11.3067	-3.06825	3.56758	-26.5275	-13.4511	-7.27731	-15.6922	3.46752	4.9643	-8.91866	26.5449	100.631	103.366
1455	2010-03-06 11:00:00	26	-3.16458	2.4077	-6.92599	-9.47584	-0.103618	5.98236	-24.6124	-14.4005	-7.31512	-15.8011	3.4399	4.96172	-8.91847	26.5452	100.631	103.366
1456	2010-03-06 12:00:00	39	3.38431	-4.49495	-8.34579	-6.25545	3.2472	8.16491	-22.6078	-15.3306	-7.35423	-15.9084	3.4123	4.95911	-8.91829	26.5454	100.631	103.366
1457	2010-03-06 13:00:00	52	-1.64981	-7.53194	-5.41809	-1.70114	6.73379	10.126	-20.5253	-16.2405	-7.39462	-16.0141	3.38474	4.95648	-8.91811	26.5457	100.631	103.366
1458	2010-03-06 14:00:00	65	-2.29032	0.516827	0.541297	3.63188	10.1022	11.8759	-18.3767	-17.1295	-7.43624	-16.1183	3.35719	4.95382	-8.91792	26.5459	100.631	103.366
1459	2010-03-06 15:00:00	91	-0.786239	7.6979	6.55393	8.8494	13.0841	13.4254	-16.1736	-17.9971	-7.47906	-16.2207	3.32968	4.95113	-8.91773	26.5462	100.631	103.366
1460	2010-03-06 16:00:00	103	9.93383	4.4924	9.52422	13.0285	15.4117	14.7861	-13.9283	-18.8423	-7.52305	-16.3216	3.3022	4.94841	-8.91754	26.5464	100.631	103.366
1461	2010-03-06 17:00:00	99	-7.80475	-2.79717	8.61008	15.3882	16.8423	15.9712	-11.6534	-19.6647	-7.56818	-16.4209	3.27475	4.94567	-8.91735	26.5466	100.631	103.366
1462	2010-03-06 18:00:00	99	-5.68142	-3.84862	5.24867	15.5046	17.1956	16.9933	-9.36208	-20.4633	-7.61441	-16.5185	3.24733	4.9429	-8.91715	26.5469	100.631	103.366
1463	2010-03-06 19:00:00	103	0.241724	0.925405	1.71058	13.5008	16.4017	17.8659	-7.06785	-21.2377	-7.66171	-16.6145	3.21995	4.9401	-8.91696	26.5471	100.631	103.366
1464	2010-03-06 20:00:00	96	10.8776	-0.0451187	-0.996303	9.86253	14.5188	18.61	-4.78407	-21.9871	-7.71003	-16.7088	3.1926	4.93727	-8.91676	26.5474	100.631	103.366
1465	2010-03-06 21:00:00	76	-8.56333	-4.21637	-3.35083	5.33947	11.7022	19.247	-2.52357	-22.7107	-7.75934	-16.8015	3.16529	4.93442	-8.91656	26.5476	100.631	103.366
1466	2010-03-06 22:00:00	69	-2.60923	0.515457	-5.24298	0.807792	8.15235	19.7977	-0.298663	-23.4081	-7.80961	-16.8925	3.13802	4.93154	-8.91635	26.5479	100.631	103.366
1467	2010-03-06 23:00:00	83	7.96846	7.26327	-6.52983	-3.02931	4.10994	20.2838	1.87869	-24.0785	-7.86079	-16.9819	3.11079	4.92863	-8.91615	26.5481	100.631	103.366
1468	2010-03-07	62	2.50164	3.72679	-6.27801	-5.59462	-0.155793	20.7272	3.99673	-24.7214	-7.91287	-17.0695	3.0836	4.92569	-8.91594	26.5483	100.631	103.366
1469	2010-03-07 01:00:00	51	-6.70644	-4.14626	-4.65317	-6.65497	-4.3625	21.1501	6.04371	-25.336	-7.9658	-17.1555	3.05645	4.92273	-8.91573	26.5486	100.631	103.366
1470	2010-03-07 02:00:00	53	-3.22381	-5.99874	-1.76254	-6.44961	-8.27377	21.5752	8.00805	-25.9217	-8.01955	-17.2398	3.02934	4.91974	-8.91552	26.5488	100.631	103.366
1471	2010-03-07 03:00:00	68	12.2385	-0.0716939	1.77128	-5.55562	-11.6563	22.0243	9.8787	-26.478	-8.0741	-17.3225	3.00228	4.91672	-8.91531	26.5491	100.631	103.366
1472	2010-03-07 04:00:00	71	1.75507	1.76872	4.82848	-4.62579	-14.2923	22.5153	11.6455	-27.0043	-8.12942	-17.4034	2.97526	4.91368	-8.91509	26.5493	100.631	103.366
1473	2010-03-07 05:00:00	62	-7.91106	0.3384	6.38399	-4.17846	-16.014	23.0625	13.2992	-27.5	-8.18548	-17.4826	2.94829	4.9106	-8.91488	26.5496	100.631	103.366
1474	2010-03-07 06:00:00	58	-1.36128	-0.0132337	5.84939	-4.46902	-16.7139	23.6766	14.8314	-27.9644	-8.24225	-17.5601	2.92137	4.9075	-8.91466	26.5498	100.631	103.366
1475	2010-03-07 07:00:00	69	0.20775	2.20878	3.45297	-5.50876	-16.3713	24.3592	16.2351	-28.3971	-8.29972	-17.6359	2.89449	4.90437	-8.91444	26.55	100.631	103.366
1476	2010-03-07 08:00:00	74	5.94517	2.64307	-0.087811	-6.89754	-15.0391	25.0989	17.5047	-28.7973	-8.35786	-17.71	2.86766	4.90122	-8.91422	26.5503	100.631	103.366
1477	2010-03-07 09:00:00	67	-2.13768	-0.133358	-3.42579	-7.99164	-12.8276	25.875	18.6358	-29.1646	-8.41666	-17.7823	2.84089	4.89803	-8.91399	26.5505	100.631	103.366
1478	2010-03-07 10:00:00	57	-3.33438	0.831017	-6.28293	-8.20265	-9.87805	26.6614	19.6252	-29.4984	-8.47607	-17.8529	2.81416	4.89482	-8.91376	26.5508	100.631	103.366
1479	2010-03-07 11:00:00	69	3.35722	1.44138	-7.89287	-7.09123	-6.36766	27.4303	20.4707	-29.7981	-8.53609	-17.9217	2.78749	4.89158	-8.91354	26.551	100.631	103.366
1480	2010-03-07 12:00:00	83	0.26646	-1.99831	-7.3611	-4.5902	-2.51457	28.1524	21.1702	-30.0633	-8.59667	-17.9889	2.76087	4.88832	-8.9133	26.5513	100.631	103.366
1481	2010-03-07 13:00:00	92	-1.04034	-2.49093	-4.66857	-1.01972	1.43264	28.7966	21.7225	-30.2937	-8.65781	-18.0542	2.73431	4.88502	-8.91307	26.5515	100.631	103.366
1482	2010-03-07 14:00:00	100	4.89429	-1.60744	-1.10143	3.03691	5.21875	29.33	22.1271	-30.489	-8.71947	-18.1179	2.7078	4.8817	-8.91284	26.5518	100.631	103.366
1483	2010-03-07 15:00:00	108	-10.0649	-1.96652	2.06417	6.98025	8.5882	29.7171	22.3848	-30.6489	-8.78163	-18.1797	2.68134	4.87835	-8.9126	26.552	100.631	103.366
1484	2010-03-07 16:00:00	132	7.20428	0.841104	4.75729	10.2122	11.3168	29.9216	22.4971	-30.7734	-8.84428	-18.2398	2.65495	4.87497	-8.91236	26.5522	100.631	103.366
1485	2010-03-07 17:00:00	132	2.54064	4.8014	6.93819	12.2201	13.2215	29.9102	22.466	-30.8625	-8.90737	-18.2982	2.62861	4.87157	-8.91212	26.5525	100.631	103.366
1486	2010-03-07 18:00:00	134	0.881595	2.21215	7.84192	12.6543	14.2042	29.6564	22.2945	-30.9163	-8.97088	-18.3548	2.60233	4.86813	-8.91188	26.5527	100.631	103.366
1487	2010-03-07 19:00:00	128	-8.55589	-0.603225	6.41652	11.4998	14.2606	29.1446	21.986	-30.935	-9.0348	-18.4096	2.57611	4.86467	-8.91163	26.553	100.631	103.366
1488	2010-03-07 20:00:00	124	4.90173	0.663818	3.15126	8.96293	13.4591	28.3721	21.5453	-30.9188	-9.09909	-18.4626	2.54994	4.86119	-8.91139	26.5532	100.631	103.366
1489	2010-03-07 21:00:00	116	1.57998	1.63775	-0.768466	5.53622	11.9006	27.3441	20.978	-30.8682	-9.16375	-18.5139	2.52384	4.85767	-8.91114	26.5535	100.631	103.366
1490	2010-03-07 22:00:00	114	9.51963	0.0521572	-3.98718	1.82942	9.70868	26.0716	20.2906	-30.7835	-9.22875	-18.5634	2.4978	4.85413	-8.91089	26.5537	100.631	103.366
1491	2010-03-07 23:00:00	70	-12.4606	-2.68268	-5.88095	-1.57677	7.0423	24.5709	19.4904	-30.6652	-9.29408	-18.6111	2.47183	4.85055	-8.91063	26.554	100.631	103.366
1492	2010-03-08	76	7.34483	-3.85827	-6.20047	-4.1397	4.08526	22.8644	18.585	-30.5138	-9.35971	-18.6571	2.44592	4.84696	-8.91038	26.5542	100.631	103.366
1493	2010-03-08 01:00:00	68	-5.05501	-1.0571	-5.11085	-5.48817	1.02109	20.9766	17.5822	-30.3297	-9.42565	-18.7012	2.42007	4.84333	-8.91012	26.5545	100.631	103.366
1494	2010-03-08 02:00:00	74	1.05755	1.51697	-3.28586	-5.43554	-1.98971	18.9314	16.4898	-30.1137	-9.49186	-18.7436	2.39428	4.83967	-8.90986	26.5547	100.631	103.366
1495	2010-03-08 03:00:00	75	1.80163	2.15352	-0.861154	-4.17608	-4.78393	16.7546	15.3153	-29.8662	-9.55835	-18.7842	2.36857	4.83599	-8.9096	26.5549	100.631	103.366
1496	2010-03-08 04:00:00	63	-7.81801	1.03776	2.41831	-2.21318	-7.20866	14.4782	14.0663	-29.5879	-9.6251	-18.8231	2.34291	4.83228	-8.90934	26.5552	100.631	103.366
1497	2010-03-08 05:00:00	73	7.31673	-0.122452	6.43189	-0.46652	-9.1114	12.1363	12.7496	-29.2793	-9.69209	-18.8601	2.31733	4.82854	-8.90907	26.5554	100.631	103.366
1498	2010-03-08 06:00:00	61	-6.24044	-1.59344	9.63176	0.32286	-10.3712	9.76191	11.3719	-28.9411	-9.75932	-18.8954	2.29181	4.82478	-8.90881	26.5557	100.631	103.366
1499	2010-03-08 07:00:00	63	-4.66631	-0.0799694	10.4825	-0.160823	-10.925	7.38342	9.93972	-28.5739	-9.82677	-18.9289	2.26636	4.82098	-8.90854	26.5559	100.631	103.366
1500	2010-03-08 08:00:00	65	9.79205	4.25714	7.71282	-1.86225	-10.7645	5.02502	8.45944	-28.1784	-9.89442	-18.9606	2.24098	4.81716	-8.90827	26.5562	100.631	103.366
1501	2010-03-08 09:00:00	43	-0.837984	2.48643	2.14768	-4.38886	-9.94057	2.70758	6.937	-27.7551	-9.96225	-18.9905	2.21568	4.81331	-8.90799	26.5564	100.631	103.366
1502	2010-03-08 10:00:00	29	-5.60229	-3.46225	-3.25975	-7.03993	-8.55593	0.451053	5.37798	-27.3049	-10.0303	-19.0187	2.19044	4.80943	-8.90772	26.5567	100.631	103.366
1503	2010-03-08 11:00:00	28	-0.95226	-2.78745	-6.67073	-8.84256	-6.74811	-1.72528	3.78773	-26.8282	-10.0984	-19.0451	2.16527	4.80553	-8.90744	26.5569	100.631	103.366
1504	2010-03-08 12:00:00	26	0.505018	0.693364	-7.60371	-8.96261	-4.68197	-3.80399	2.17151	-26.3259	-10.1667	-19.0697	2.14018	4.80159	-8.90716	26.5572	100.631	103.366
1505	2010-03-08 13:00:00	29	0.00366683	-0.0161492	-7.10163	-6.87775	-2.51779	-5.77055	0.534682	-25.7987	-10.235	-19.0925	2.11515	4.79763	-8.90688	26.5574	100.631	103.366
1506	2010-03-08 14:00:00	32	3.6261	1.10936	-6.34006	-2.79838	-0.404584	-7.61281	-1.11732	-25.2472	-10.3035	-19.1135	2.09021	4.79364	-8.90659	26.5577	100.631	103.366
1507	2010-03-08 15:00:00	33	-0.0231263	1.064	-4.74093	2.40576	1.54195	-9.31902	-2.77876	-24.6721	-10.372	-19.1328	2.06533	4.78962	-8.90631	26.5579	100.631	103.366
1508	2010-03-08 16:00:00	43	-2.5624	-0.534865	-1.49266	7.51344	3.23943	-10.8787	-4.44379	-24.0743	-10.4405	-19.1503	2.04053	4.78558	-8.90602	26.5582	100.631	103.367
1509	2010-03-08 17:00:00	50	0.439769	-0.102203	3.27984	11.3193	4.60971	-12.2836	-6.10682	-23.4543	-10.509	-19.166	2.01581	4.78151	-8.90573	26.5584	100.631	103.367
1510	2010-03-08 18:00:00	56	-0.145359	3.50121	8.65695	13.0745	5.56969	-13.5299	-7.76248	-22.813	-10.5775	-19.1799	1.99116	4.7774	-8.90544	26.5587	100.631	103.367
1511	2010-03-08 19:00:00	63	3.31502	2.8499	11.8488	12.4088	6.05659	-14.6172	-9.40544	-22.151	-10.6459	-19.192	1.96659	4.77327	-8.90515	26.5589	100.631	103.367
1512	2010-03-08 20:00:00	47	3.96523	-0.954769	10.3347	9.465	6.04805	-15.5451	-11.0303	-21.4688	-10.7143	-19.2024	1.94209	4.76912	-8.90485	26.5592	100.631	103.367
1513	2010-03-08 21:00:00	27	-8.58203	-2.34799	4.54677	4.90272	5.56773	-16.3136	-12.6311	-20.7672	-10.7825	-19.211	1.91768	4.76493	-8.90455	26.5594	100.631	103.367
1514	2010-03-08 22:00:00	20	-2.11197	-1.33359	-3.0806	-0.289371	4.68351	-16.9257	-14.2015	-20.0467	-10.8506	-19.2178	1.89334	4.76072	-8.90425	26.5597	100.631	103.367
1515	2010-03-08 23:00:00	16	15.0023	-0.00589865	-8.85792	-5.06472	3.49378	-17.3863	-15.7349	-19.3077	-10.9185	-19.2229	1.86908	4.75648	-8.90395	26.5599	100.631	103.367
1516	2010-03-09	5	-2.86279	-1.51075	-10.0294	-8.49948	2.11995	-17.7011	-17.2242	-18.5508	-10.9862	-19.2262	1.8449	4.75221	-8.90365	26.5602	100.632	103.367
1517	2010-03-09 01:00:00	7	-5.14509	-1.84719	-7.02049	-10.1221	0.692872	-17.8773	-18.6626	-17.7764	-11.0536	-19.2277	1.82081	4.74791	-8.90334	26.5604	100.632	103.367
1518	2010-03-09 02:00:00	8	3.13258	1.00153	-2.50363	-9.89747	-0.669707	-17.924	-20.0433	-16.985	-11.1208	-19.2275	1.79679	4.74358	-8.90303	26.5607	100.632	103.367
1519	2010-03-09 03:00:00	10	2.38198	3.14608	2.05733	-8.17344	-1.87068	-17.8512	-21.3593	-16.1767	-11.1876	-19.2255	1.77285	4.73923	-8.90272	26.5609	100.632	103.367
1520	2010-03-09 04:00:00	13	-5.09123	0.545839	4.833	-5.51812	-2.81606	-17.6685	-22.604	-15.352	-11.2541	-19.2217	1.749	4.73485	-8.90241	26.5612	100.632	103.367
1521	2010-03-09 05:00:00	11	-4.1097	-2.2	4.54151	-2.46211	-3.4847	-17.3826	-23.7708	-14.5113	-11.3203	-19.2162	1.72523	4.73044	-8.90209	26.5614	100.632	103.367
1522	2010-03-09 06:00:00	13	1.36533	-3.99818	2.30571	0.491403	-3.89573	-16.9981	-24.8531	-13.6548	-11.386	-19.209	1.70154	4.726	-8.90178	26.5617	100.632	103.367
1523	2010-03-09 07:00:00	20	1.09911	-1.73431	0.0340245	2.89046	-4.09493	-16.5217	-25.8447	-12.7829	-11.4514	-19.2	1.67794	4.72153	-8.90146	26.5619	100.632	103.367
1524	2010-03-09 08:00:00	18	-0.788006	3.96547	-1.75836	4.54561	-4.15298	-15.9651	-26.7393	-11.8961	-11.5162	-19.1892	1.65442	4.71704	-8.90114	26.5622	100.632	103.367
1525	2010-03-09 09:00:00	18	-1.99188	2.71153	-2.91518	5.53369	-4.15423	-15.3408	-27.5312	-10.9947	-11.5806	-19.1767	1.63098	4.71251	-8.90082	26.5624	100.632	103.367
1526	2010-03-09 10:00:00	14	3.18652	-3.28685	-2.90625	5.9437	-4.19677	-14.6609	-28.2148	-10.0792	-11.6444	-19.1625	1.60763	4.70796	-8.90049	26.5627	100.632	103.367
1527	2010-03-09 11:00:00	20	-0.395547	-4.94922	-1.53618	5.71404	-4.32851	-13.9404	-28.7848	-9.15011	-11.7077	-19.1465	1.58437	4.70338	-8.90016	26.5629	100.632	103.367
1528	2010-03-09 12:00:00	19	-1.34015	-1.29292	0.475386	4.72452	-4.54642	-13.1972	-29.2362	-8.20807	-11.7704	-19.1288	1.56119	4.69878	-8.89983	26.5632	100.632	103.367
1529	2010-03-09 13:00:00	20	3.6119	0.477344	2.08048	3.10751	-4.81966	-12.4548	-29.5635	-7.25387	-11.8326	-19.1093	1.5381	4.69414	-8.8995	26.5634	100.632	103.367
1530	2010-03-09 14:00:00	20	-3.1873	-1.69448	2.5044	1.2967	-5.09111	-11.7406	-29.7609	-6.28855	-11.8941	-19.0882	1.5151	4.68948	-8.89917	26.5637	100.632	103.367
1531	2010-03-09 15:00:00	23	-1.93486	1.4493	1.84703	-0.388991	-5.28025	-11.0811	-29.8227	-5.31331	-11.955	-19.0653	1.49218	4.68479	-8.89883	26.5639	100.632	103.367
1532	2010-03-09 16:00:00	21	5.01017	4.55439	1.5343	-1.93005	-5.28353	-10.5004	-29.7439	-4.3294	-12.0152	-19.0407	1.46935	4.68007	-8.8985	26.5642	100.632	103.367
1533	2010-03-09 17:00:00	14	-2.08339	2.04125	1.3505	-3.18826	-4.99525	-10.0218	-29.5204	-3.33805	-12.0748	-19.0143	1.44661	4.67532	-8.89816	26.5644	100.632	103.367
1534	2010-03-09 18:00:00	16	-4.47213	-0.0921	0.353178	-4.08656	-4.31987	-9.66723	-29.1485	-2.34054	-12.1337	-18.9863	1.42396	4.67054	-8.89782	26.5647	100.632	103.367
1535	2010-03-09 19:00:00	16	-3.23602	1.99798	-1.47811	-4.68798	-3.17777	-9.45728	-28.6254	-1.33814	-12.1919	-18.9565	1.40139	4.66574	-8.89747	26.5649	100.632	103.367
1536	2010-03-09 20:00:00	26	5.40782	0.464236	-2.82715	-5.13015	-1.51446	-9.40637	-27.9496	-0.332143	-12.2494	-18.925	1.37892	4.6609	-8.89713	26.5652	100.632	103.367
1537	2010-03-09 21:00:00	22	-1.86637	-3.62377	-3.13353	-5.45062	0.690166	-9.52182	-27.1206	0.676154	-12.3062	-18.8919	1.35654	4.65604	-8.89678	26.5654	100.632	103.367
1538	2010-03-09 22:00:00	27	-3.92253	-2.33245	-1.64619	-5.74215	3.39342	-9.80566	-26.1393	1.68548	-12.3623	-18.857	1.33425	4.65115	-8.89643	26.5657	100.632	103.367
1539	2010-03-09 23:00:00	51	9.83677	1.47769	1.5249	-6.00221	6.47529	-10.2555	-25.0078	2.69455	-12.4176	-18.8204	1.31205	4.64623	-8.89608	26.5659	100.632	103.367
1540	2010-03-10	46	-4.31732	5.17415	3.2708	-5.93153	9.76672	-10.8632	-23.7293	3.70211	-12.4722	-18.7822	1.28994	4.64129	-8.89572	26.5662	100.632	103.367
1541	2010-03-10 01:00:00	51	4.2596	5.42099	1.4343	-5.11273	13.0597	-11.6167	-22.3084	4.70689	-12.526	-18.7422	1.26792	4.63631	-8.89537	26.5664	100.632	103.367
1542	2010-03-10 02:00:00	48	-6.07927	-0.31157	-2.80753	-3.19867	16.1332	-12.503	-20.751	5.70762	-12.579	-18.7006	1.246	4.63131	-8.89501	26.5667	100.632	103.367
1543	2010-03-10 03:00:00	61	3.56223	-1.52889	-6.6084	-0.122391	18.7557	-13.5077	-19.0638	6.70305	-12.6312	-18.6573	1.22417	4.62628	-8.89465	26.5669	100.632	103.367
1544	2010-03-10 04:00:00	58	-8.23536	-0.501474	-7.50959	3.84921	20.6802	-14.6166	-17.2543	7.6919	-12.6827	-18.6123	1.20243	4.62122	-8.89429	26.5672	100.632	103.367
1545	2010-03-10 05:00:00	85	12.2421	-2.58322	-4.92337	8.1513	21.6857	-15.8151	-15.3303	8.6729	-12.7333	-18.5656	1.18078	4.61613	-8.89392	26.5675	100.632	103.367
1546	2010-03-10 06:00:00	84	-3.65418	-5.54372	0.610809	11.9593	21.5743	-17.0873	-13.3009	9.64474	-12.7832	-18.5173	1.15923	4.61102	-8.89355	26.5677	100.632	103.367
1547	2010-03-10 07:00:00	87	-2.78864	-3.56144	6.92969	14.4672	20.1954	-18.4137	-11.1759	10.6061	-12.8322	-18.4673	1.13778	4.60587	-8.89319	26.568	100.632	103.367
1548	2010-03-10 08:00:00	111	1.79535	4.45354	10.6839	14.9399	17.5002	-19.7651	-8.96587	11.5557	-12.8804	-18.4157	1.11641	4.6007	-8.89281	26.5682	100.632	103.367
1549	2010-03-10 09:00:00	105	12.5968	9.61752	10.0717	13.1033	13.5662	-21.1048	-6.68181	12.4922	-12.9277	-18.3624	1.09515	4.5955	-8.89244	26.5685	100.632	103.367
1550	2010-03-10 10:00:00	70	-14.1227	4.61928	5.4941	9.28474	8.59636	-22.3922	-4.33512	13.4143	-12.9742	-18.3074	1.07397	4.59027	-8.89207	26.5687	100.632	103.367
1551	2010-03-10 11:00:00	53	0.047351	-4.50167	-0.722222	4.23044	2.87966	-23.5855	-1.93725	14.3208	-13.0198	-18.2509	1.05289	4.58501	-8.89169	26.569	100.632	103.367
1552	2010-03-10 12:00:00	48	4.02844	-6.93004	-5.77853	-1.21056	-3.24482	-24.6388	0.500341	15.2102	-13.0645	-18.1926	1.03191	4.57973	-8.89131	26.5692	100.632	103.367
1553	2010-03-10 13:00:00	44	2.66417	-3.33488	-7.4396	-6.34591	-9.4221	-25.5044	2.96615	16.0813	-13.1084	-18.1328	1.01102	4.57441	-8.89093	26.5695	100.632	103.367
1554	2010-03-10 14:00:00	33	-2.56577	0.866614	-5.50797	-10.7027	-15.3041	-26.1342	5.44882	16.9327	-13.1514	-18.0713	0.990234	4.56907	-8.89054	26.5697	100.632	103.367
1555	2010-03-10 15:00:00	37	6.20678	2.70605	-2.0044	-13.8935	-20.5481	-26.48	7.93719	17.7633	-13.1935	-18.0082	0.969539	4.5637	-8.89016	26.57	100.632	103.367
1556	2010-03-10 16:00:00	40	1.06795	1.34557	0.498368	-15.6767	-24.85	-26.4947	10.42	18.5716	-13.2347	-17.9435	0.948941	4.5583	-8.88977	26.5703	100.632	103.367
1557	2010-03-10 17:00:00	34	-2.78748	-0.848968	1.53118	-15.9607	-28.0033	-26.1333	12.886	19.3563	-13.275	-17.8771	0.928439	4.55287	-8.88938	26.5705	100.632	103.367
1558	2010-03-10 18:00:00	32	0.431688	-3.76351	1.91539	-14.7755	-29.886	-25.3579	15.3241	20.1163	-13.3144	-17.8092	0.908035	4.54741	-8.88899	26.5708	100.632	103.367
1559	2010-03-10 19:00:00	33	0.0104067	-2.42811	1.37578	-12.2356	-30.4725	-24.1414	17.7236	20.85	-13.3529	-17.7396	0.887727	4.54193	-8.88859	26.571	100.632	103.367
1560	2010-03-10 20:00:00	51	3.25482	2.16487	-0.445515	-8.53658	-29.8527	-22.4712	20.0737	21.5564	-13.3905	-17.6685	0.867516	4.53641	-8.8882	26.5713	100.632	103.367
1561	2010-03-10 21:00:00	62	4.16332	2.60239	-2.55623	-4.00413	-28.1911	-20.3503	22.3632	22.2341	-13.4272	-17.5957	0.847404	4.53087	-8.8878	26.5715	100.632	103.367
1562	2010-03-10 22:00:00	68	-10.0103	-0.788718	-3.0967	0.771937	-25.7088	-17.7932	24.5807	22.8818	-13.4631	-17.5214	0.827388	4.5253	-8.8874	26.5718	100.632	103.367
1563	2010-03-10 23:00:00	89	6.0309	-3.5141	-0.847922	5.08519	-22.6583	-14.8212	26.7141	23.4982	-13.498	-17.4455	0.807471	4.5197	-8.88699	26.572	100.632	103.367
1564	2010-03-11	101	3.81553	-3.12593	3.16385	8.44416	-19.3057	-11.46	28.7511	24.082	-13.5321	-17.3681	0.787652	4.51407	-8.88659	26.5723	100.632	103.368
1565	2010-03-11 01:00:00	106	-11.3258	-0.202708	7.22914	10.6862	-15.9077	-7.73801	30.6795	24.6321	-13.5653	-17.2891	0.767931	4.50841	-8.88618	26.5726	100.632	103.368
1566	2010-03-11 02:00:00	144	9.55326	3.58626	9.41408	11.7735	-12.6972	-3.68765	32.4867	25.1471	-13.5977	-17.2085	0.748309	4.50273	-8.88577	26.5728	100.632	103.368
1567	2010-03-11 03:00:00	142	-0.757574	4.96604	8.05147	11.9193	-9.88264	0.649754	34.16	25.6259	-13.6291	-17.1264	0.728785	4.49702	-8.88536	26.5731	100.632	103.368
1568	2010-03-11 04:00:00	140	-4.56959	2.73732	1.9251	11.5497	-7.61075	5.21612	35.687	26.0671	-13.6597	-17.0428	0.709361	4.49127	-8.88495	26.5733	100.632	103.368
1569	2010-03-11 05:00:00	158	11.3474	0.693616	-7.11981	11.0043	-5.92148	9.93576	37.0549	26.4696	-13.6894	-16.9576	0.690035	4.4855	-8.88453	26.5736	100.632	103.368
1570	2010-03-11 06:00:00	135	-13.3806	-4.64134	-13.6285	10.2669	-4.68166	14.7162	38.2512	26.8321	-13.7183	-16.8709	0.670808	4.4797	-8.88411	26.5738	100.632	103.368
1571	2010-03-11 07:00:00	145	6.1831	-5.71808	-13.2258	9.2117	-3.64171	19.4564	39.2632	27.1536	-13.7463	-16.7827	0.651682	4.47388	-8.8837	26.5741	100.632	103.368
1572	2010-03-11 08:00:00	161	3.52071	-4.51888	-4.14632	7.65842	-2.5209	24.0508	40.0784	27.4326	-13.7734	-16.6931	0.632654	4.46802	-8.88327	26.5743	100.632	103.368
1573	2010-03-11 09:00:00	183	0.504108	-0.222682	9.33098	5.29091	-1.04152	28.3945	40.684	27.6681	-13.7996	-16.6019	0.613727	4.46213	-8.88285	26.5746	100.632	103.368
1574	2010-03-11 10:00:00	199	-5.9647	10.9834	19.5979	1.70226	1.04339	32.3879	41.0676	27.8589	-13.825	-16.5092	0.594899	4.45622	-8.88242	26.5749	100.632	103.368
1575	2010-03-11 11:00:00	224	13.1796	13.3888	21.2017	-3.39079	3.88783	35.942	41.2163	28.0041	-13.8495	-16.4151	0.576171	4.45028	-8.88199	26.5751	100.632	103.368
1576	2010-03-11 12:00:00	193	-3.00649	0.260286	13.5233	-9.80362	7.5148	38.9795	41.1175	28.1027	-13.8732	-16.3195	0.557544	4.44431	-8.88156	26.5754	100.632	103.368
1577	2010-03-11 13:00:00	167	-5.72447	-12.3661	1.44252	-16.6196	11.8415	41.4358	40.7582	28.1545	-13.896	-16.2225	0.539017	4.43831	-8.88113	26.5756	100.632	103.368
1578	2010-03-11 14:00:00	162	0.796536	-8.73384	-9.23201	-22.6495	16.7037	43.2593	40.1258	28.1595	-13.918	-16.124	0.520591	4.43228	-8.8807	26.5759	100.632	103.368
1579	2010-03-11 15:00:00	163	1.65759	-0.738308	-15.1602	-26.4404	21.8385	44.4078	39.2094	28.1181	-13.9391	-16.0241	0.502266	4.42622	-8.88026	26.5762	100.632	103.368
1580	2010-03-11 16:00:00	163	10.0491	-0.963582	-16.5224	-26.6807	26.9382	44.8473	38.0037	28.0312	-13.9594	-15.9228	0.484042	4.42014	-8.87982	26.5764	100.632	103.368
1581	2010-03-11 17:00:00	154	-8.41335	-0.41705	-15.5681	-22.5231	31.6893	44.5452	36.5135	27.8999	-13.9788	-15.8201	0.465919	4.41402	-8.87938	26.5767	100.632	103.368
1582	2010-03-11 18:00:00	189	0.303121	6.3293	-14.8604	-13.8003	35.7489	43.4709	34.7513	27.7252	-13.9973	-15.716	0.447897	4.40788	-8.87893	26.5769	100.632	103.368
1583	2010-03-11 19:00:00	210	1.9639	13.6302	-14.4581	-1.43914	38.7686	41.604	32.7351	27.5083	-14.015	-15.6105	0.429977	4.40171	-8.87849	26.5772	100.632	103.368
1584	2010-03-11 20:00:00	222	-0.527599	10.9218	-11.4091	12.4628	40.3963	38.9437	30.4865	27.2503	-14.0319	-15.5037	0.412159	4.39551	-8.87804	26.5774	100.632	103.368
1585	2010-03-11 21:00:00	216	1.84406	-9.22479	-1.91891	25.2197	40.2642	35.5166	28.0289	26.9526	-14.0479	-15.3955	0.394442	4.38928	-8.87759	26.5777	100.632	103.368
1586	2010-03-11 22:00:00	219	9.37661	-31.4181	14.2266	34.2796	38.0093	31.3865	25.3864	26.6161	-14.0631	-15.2859	0.376827	4.38302	-8.87714	26.578	100.632	103.368
1587	2010-03-11 23:00:00	223	-7.36406	-21.8414	31.3396	37.5821	33.3817	26.6485	22.583	26.2422	-14.0775	-15.175	0.359314	4.37674	-8.87668	26.5782	100.632	103.368
1588	2010-03-12	213	-44.5731	23.5668	39.5869	33.7239	26.4406	21.4228	19.6425	25.8319	-14.0911	-15.0628	0.341903	4.37042	-8.87623	26.5785	100.632	103.368
1589	2010-03-12 01:00:00	314	64.4291	43.125	29.4063	22.9359	17.6751	15.8359	16.5892	25.3866	-14.1039	-14.9493	0.324594	4.36408	-8.87577	26.5787	100.632	103.368
1590	2010-03-12 02:00:00	59	-58.8184	-10.6545	0.972881	7.84064	7.74854	10.015	13.4468	24.9073	-14.116	-14.8345	0.307387	4.35771	-8.87531	26.579	100.632	103.368
1591	2010-03-12 03:00:00	38	6.09962	-40.1146	-27.3525	-8.16543	-2.65246	4.08726	10.2394	24.3952	-14.1273	-14.7185	0.290282	4.35131	-8.87484	26.5793	100.632	103.368
1592	2010-03-12 04:00:00	29	16.3222	-16.8528	-38.286	-21.703	-12.8438	-1.81996	6.99104	23.8517	-14.138	-14.6012	0.273279	4.34488	-8.87438	26.5795	100.632	103.368
1593	2010-03-12 05:00:00	27	7.96241	12.7546	-30.8553	-30.1949	-22.1609	-7.57945	3.72563	23.2778	-14.148	-14.4826	0.256379	4.33842	-8.87391	26.5798	100.632	103.368
1594	2010-03-12 06:00:00	20	-7.57255	18.6931	-13.0624	-32.9767	-30.0146	-13.0642	0.467176	22.6748	-14.1574	-14.3628	0.23958	4.33193	-8.87344	26.58	100.632	103.368
1595	2010-03-12 07:00:00	18	0.139256	10.9192	4.69732	-30.7599	-35.967	-18.1488	-2.76033	22.0438	-14.1662	-14.2418	0.222885	4.32542	-8.87297	26.5803	100.632	103.368
1596	2010-03-12 08:00:00	19	7.13695	-0.874776	16.0704	-24.9773	-39.8043	-22.7128	-5.9329	21.3862	-14.1744	-14.1197	0.206291	4.31888	-8.87249	26.5806	100.632	103.368
1597	2010-03-12 09:00:00	14	-2.96851	-6.23957	19.4319	-17.1183	-41.5312	-26.6469	-9.02656	20.703	-14.182	-13.9963	0.189801	4.3123	-8.87202	26.5808	100.633	103.368
1598	2010-03-12 10:00:00	19	-9.78853	-0.826773	16.5396	-8.64511	-41.2854	-29.8738	-12.0174	19.9954	-14.1892	-13.8718	0.173412	4.3057	-8.87154	26.5811	100.633	103.368
1599	2010-03-12 11:00:00	23	9.08975	4.99447	10.3592	-0.944715	-39.2615	-32.3556	-14.8823	19.2648	-14.1958	-13.7461	0.157126	4.29907	-8.87106	26.5813	100.633	103.368
1600	2010-03-12 12:00:00	14	-4.89927	1.37309	3.86238	4.88517	-35.6553	-34.0927	-17.5989	18.5123	-14.202	-13.6194	0.140943	4.29241	-8.87058	26.5816	100.633	103.368
1601	2010-03-12 13:00:00	12	1.87441	-3.06397	-0.866119	8.208	-30.7046	-35.121	-20.1475	17.7391	-14.2078	-13.4915	0.124863	4.28572	-8.87009	26.5819	100.633	103.368
1602	2010-03-12 14:00:00	12	-0.716246	-6.55633	-3.59506	9.06159	-24.7078	-35.4984	-22.5122	16.9465	-14.2131	-13.3625	0.108885	4.27901	-8.8696	26.5821	100.633	103.368
1603	2010-03-12 15:00:00	16	-1.00635	-2.04576	-5.38272	8.12446	-18.0229	-35.2868	-24.681	16.1356	-14.2181	-13.2325	0.09301	4.27226	-8.86911	26.5824	100.633	103.368
1604	2010-03-12 16:00:00	16	2.30953	4.08133	-7.28029	6.58418	-11.0752	-34.5462	-26.6454	15.3077	-14.2228	-13.1014	0.0772377	4.26549	-8.86862	26.5826	100.633	103.368
1605	2010-03-12 17:00:00	17	-0.537381	0.656209	-9.09658	5.79843	-4.30553	-33.3324	-28.3996	14.4639	-14.2271	-12.9692	0.0615683	4.25869	-8.86813	26.5829	100.633	103.368
1606	2010-03-12 18:00:00	19	-2.51914	-3.2727	-9.95156	6.49221	1.90659	-31.698	-29.9397	13.6056	-14.231	-12.8361	0.0460016	4.25186	-8.86763	26.5832	100.633	103.368
1607	2010-03-12 19:00:00	32	0.430897	1.63754	-8.24324	8.76331	7.30892	-29.6968	-31.2631	12.7339	-14.2346	-12.7019	0.0305377	4.245	-8.86713	26.5834	100.633	103.368
1608	2010-03-12 20:00:00	53	-3.83626	1.87585	-3.58125	11.9696	11.7915	-27.3872	-32.3685	11.8498	-14.2379	-12.5668	0.0151767	4.23811	-8.86663	26.5837	100.633	103.368
1609	2010-03-12 21:00:00	54	10.1917	-4.4205	3.10555	15.0346	15.3227	-24.8297	-33.2551	10.9545	-14.2409	-12.4307	-8.15033e-05	4.23119	-8.86613	26.584	100.633	103.368
1610	2010-03-12 22:00:00	52	-16.6751	-3.33519	9.39654	16.7505	17.9171	-22.0804	-33.923	10.049	-14.2434	-12.2937	-0.0152369	4.22425	-8.86563	26.5842	100.633	103.368
1611	2010-03-12 23:00:00	91	9.93471	8.45457	12.4716	16.1767	19.6305	-19.1947	-34.373	9.13422	-14.2456	-12.1557	-0.0302894	4.21727	-8.86512	26.5845	100.633	103.368
1612	2010-03-13	79	-3.25318	9.35054	11.1001	12.747	20.5619	-16.23	-34.6063	8.21119	-14.2473	-12.0169	-0.045239	4.21027	-8.86461	26.5847	100.633	103.368
1613	2010-03-13 01:00:00	71	7.13247	-0.532176	5.76727	6.71847	20.8569	-13.2469	-34.6244	7.2809	-14.2485	-11.8771	-0.0600858	4.20324	-8.8641	26.585	100.633	103.368
1614	2010-03-13 02:00:00	47	-3.37275	-5.87962	-1.3216	-0.679617	20.6735	-10.3065	-34.4295	6.34442	-14.2492	-11.7365	-0.0748297	4.19618	-8.86358	26.5853	100.633	103.368
1615	2010-03-13 03:00:00	40	1.48158	-6.76749	-7.42083	-7.81315	20.1775	-7.46963	-34.0242	5.40283	-14.2491	-11.595	-0.0894707	4.18909	-8.86307	26.5855	100.633	103.368
1616	2010-03-13 04:00:00	41	-4.94204	-1.70347	-10.6685	-13.1719	19.5323	-4.79256	-33.4118	4.45719	-14.2483	-11.4527	-0.104009	4.18198	-8.86255	26.5858	100.633	103.368
1617	2010-03-13 05:00:00	41	2.98932	2.22386	-10.8094	-15.8373	18.8748	-2.32746	-32.5959	3.50862	-14.2466	-11.3095	-0.118444	4.17483	-8.86203	26.5861	100.633	103.368
1618	2010-03-13 06:00:00	38	0.401546	-1.4716	-7.32984	-15.6144	18.2849	-0.117536	-31.5809	2.55826	-14.2439	-11.1656	-0.132776	4.16766	-8.86151	26.5863	100.633	103.368
1619	2010-03-13 07:00:00	50	-0.247557	-5.11388	-1.51067	-12.9038	17.7698	1.80595	-30.3721	1.60717	-14.2401	-11.0209	-0.147006	4.16046	-8.86098	26.5866	100.633	103.368
1620	2010-03-13 08:00:00	69	-2.33847	0.419205	4.70833	-8.51175	17.2707	3.42169	-28.9756	0.656301	-14.235	-10.8754	-0.161132	4.15323	-8.86046	26.5868	100.633	103.369
1621	2010-03-13 09:00:00	82	6.76083	6.26941	8.7668	-3.33739	16.7036	4.72042	-27.3991	-0.29345	-14.2284	-10.7292	-0.175156	4.14597	-8.85993	26.5871	100.633	103.369
1622	2010-03-13 10:00:00	79	-6.80926	3.78625	8.89576	1.73798	15.9697	5.70626	-25.6518	-1.24122	-14.2203	-10.5822	-0.189076	4.13868	-8.85939	26.5874	100.633	103.369
1623	2010-03-13 11:00:00	76	-2.56346	-1.81565	5.91354	5.97631	14.9805	6.39032	-23.7442	-2.18621	-14.2105	-10.4346	-0.202894	4.13137	-8.85886	26.5876	100.633	103.369
1624	2010-03-13 12:00:00	78	6.36694	-2.02218	1.89779	8.81126	13.6881	6.78775	-21.6874	-3.12763	-14.1988	-10.2862	-0.216608	4.12402	-8.85832	26.5879	100.633	103.369
1625	2010-03-13 13:00:00	71	-0.876215	0.956608	-1.58532	10.1545	12.0756	6.92013	-19.4936	-4.06473	-14.185	-10.1372	-0.230219	4.11665	-8.85779	26.5882	100.633	103.369
1626	2010-03-13 14:00:00	73	0.914924	2.12506	-4.25772	10.2923	10.1517	6.81876	-17.1763	-4.99675	-14.1691	-9.98749	-0.243727	4.10925	-8.85725	26.5884	100.633	103.369
1627	2010-03-13 15:00:00	68	-3.75924	2.22846	-6.1437	9.42001	7.9761	6.51605	-14.7507	-5.92293	-14.1508	-9.83717	-0.257132	4.10182	-8.8567	26.5887	100.633	103.369
1628	2010-03-13 16:00:00	58	-0.484311	-0.639489	-6.647	7.70563	5.62331	6.04986	-12.2332	-6.84249	-14.13	-9.68623	-0.270433	4.09437	-8.85616	26.589	100.633	103.369
1629	2010-03-13 17:00:00	61	0.683106	-6.93339	-4.31657	5.24048	3.18007	5.4596	-9.64106	-7.75467	-14.1066	-9.53469	-0.283631	4.08688	-8.85561	26.5892	100.633	103.369
1630	2010-03-13 18:00:00	58	-8.91192	-6.70962	0.616203	2.26606	0.728974	4.78157	-6.99127	-8.65866	-14.0803	-9.38256	-0.296725	4.07937	-8.85506	26.5895	100.633	103.369
1631	2010-03-13 19:00:00	75	12.7933	2.20271	6.10758	-0.903752	-1.63327	4.05289	-4.30138	-9.55372	-14.0511	-9.22988	-0.309716	4.07182	-8.85451	26.5897	100.633	103.369
1632	2010-03-13 20:00:00	78	2.67997	7.97586	8.36073	-3.98659	-3.79871	3.31009	-1.58918	-10.4391	-14.0187	-9.07664	-0.322604	4.06425	-8.85396	26.59	100.633	103.369
1633	2010-03-13 21:00:00	64	-11.4622	7.49767	5.17751	-6.76121	-5.6632	2.58518	1.1277	-11.3141	-13.983	-8.92287	-0.335388	4.05666	-8.8534	26.5903	100.633	103.369
1634	2010-03-13 22:00:00	53	4.71319	2.63993	-1.34945	-8.95154	-7.13297	1.90325	3.83155	-12.178	-13.9439	-8.76859	-0.348068	4.04903	-8.85284	26.5905	100.633	103.369
1635	2010-03-13 23:00:00	41	3.27763	-5.78529	-7.4567	-10.1877	-8.14372	1.29227	6.5043	-13.0301	-13.9011	-8.61382	-0.360644	4.04138	-8.85228	26.5908	100.633	103.369
1636	2010-03-14	37	-3.78065	-10.1302	-10.2411	-10.1705	-8.71757	0.787838	9.12766	-13.8697	-13.8546	-8.45856	-0.373117	4.03369	-8.85172	26.5911	100.633	103.369
1637	2010-03-14 01:00:00	44	-9.00033	-3.65634	-8.44675	-8.73174	-8.91714	0.424534	11.6838	-14.6962	-13.8041	-8.30285	-0.385486	4.02598	-8.85115	26.5913	100.633	103.369
1638	2010-03-14 02:00:00	65	10.5644	4.70329	-3.31402	-5.97621	-8.86297	0.232277	14.1562	-15.5088	-13.7496	-8.1467	-0.397752	4.01824	-8.85059	26.5916	100.633	103.369
1639	2010-03-14 03:00:00	68	-0.589144	6.17712	2.09753	-2.35672	-8.70566	0.236379	16.5292	-16.3068	-13.6908	-7.99012	-0.409913	4.01047	-8.85002	26.5919	100.633	103.369
1640	2010-03-14 04:00:00	75	-0.85348	2.65102	5.31981	1.56399	-8.60137	0.46172	18.7885	-17.0895	-13.6276	-7.83313	-0.42197	4.00268	-8.84944	26.5921	100.633	103.369
1641	2010-03-14 05:00:00	80	-4.9291	-2.64411	6.67596	5.05663	-8.70706	0.928193	20.9228	-17.8563	-13.5598	-7.67574	-0.433924	3.99486	-8.84887	26.5924	100.633	103.369
1642	2010-03-14 06:00:00	80	-1.64332	-2.66201	8.13272	7.42133	-9.11942	1.64993	22.9228	-18.6064	-13.4873	-7.51799	-0.445773	3.987	-8.84829	26.5927	100.633	103.369
1643	2010-03-14 07:00:00	105	12.7286	1.26816	9.54487	8.31788	-9.85984	2.62831	24.7815	-19.3391	-13.41	-7.35987	-0.457518	3.97913	-8.84771	26.5929	100.633	103.369
1644	2010-03-14 08:00:00	86	-7.3428	-0.228601	8.98235	7.73574	-10.8844	3.84928	26.4941	-20.0536	-13.3275	-7.20142	-0.46916	3.97122	-8.84713	26.5932	100.633	103.369
1645	2010-03-14 09:00:00	93	2.33136	-1.35188	5.40049	5.96221	-12.0772	5.2853	28.0576	-20.7491	-13.24	-7.04264	-0.480697	3.96328	-8.84655	26.5935	100.633	103.369
1646	2010-03-14 10:00:00	90	3.54449	0.947155	-0.396228	3.53688	-13.2789	6.89894	29.4703	-21.4248	-13.147	-6.88355	-0.492129	3.95532	-8.84597	26.5937	100.633	103.369
1647	2010-03-14 11:00:00	73	-2.60024	-1.01167	-6.09144	1.10575	-14.3065	8.64628	30.7312	-22.0799	-13.0486	-6.72416	-0.503458	3.94733	-8.84538	26.594	100.633	103.369
1648	2010-03-14 12:00:00	68	1.86465	-4.07341	-9.44276	-0.925372	-14.9451	10.4799	31.8394	-22.7134	-12.9446	-6.5645	-0.514682	3.93931	-8.84479	26.5943	100.633	103.369
1649	2010-03-14 13:00:00	68	-5.12558	-1.71966	-9.18923	-2.4517	-14.9922	12.3503	32.7941	-23.3246	-12.8348	-6.40458	-0.525802	3.93126	-8.8442	26.5945	100.633	103.369
1650	2010-03-14 14:00:00	78	-0.136457	-0.564026	-6.10194	-3.60159	-14.3196	14.2058	33.5943	-23.9127	-12.7191	-6.24442	-0.536818	3.92318	-8.8436	26.5948	100.633	103.369
1651	2010-03-14 15:00:00	83	0.510072	-0.343661	-2.16086	-4.60018	-12.8648	15.9935	34.2395	-24.4773	-12.5974	-6.08403	-0.547729	3.91508	-8.843	26.5951	100.633	103.369
1652	2010-03-14 16:00:00	86	-12.1196	3.24799	2.11709	-5.82621	-10.6016	17.6628	34.7292	-25.0178	-12.4695	-5.92343	-0.558535	3.90695	-8.8424	26.5953	100.633	103.369
1653	2010-03-14 17:00:00	94	4.82574	5.35216	6.29161	-7.48622	-7.53282	19.1638	35.0635	-25.5339	-12.3354	-5.76264	-0.569237	3.89879	-8.8418	26.5956	100.633	103.369
1654	2010-03-14 18:00:00	112	-0.858768	0.583157	9.17185	-9.41918	-3.73658	20.4467	35.2423	-26.0254	-12.195	-5.60166	-0.579834	3.8906	-8.8412	26.5959	100.633	103.369
1655	2010-03-14 19:00:00	108	-8.75399	-1.16941	8.17672	-11.0007	0.634528	21.4666	35.266	-26.4919	-12.0481	-5.44053	-0.590327	3.88239	-8.84059	26.5961	100.633	103.369
1656	2010-03-14 20:00:00	116	5.93597	5.58458	1.52047	-11.394	5.37018	22.183	35.1347	-26.9334	-11.8948	-5.27925	-0.600714	3.87415	-8.83999	26.5964	100.633	103.369
1657	2010-03-14 21:00:00	105	-7.04754	7.59964	-8.62616	-9.95853	10.2186	22.557	34.8495	-27.3495	-11.7349	-5.11784	-0.610997	3.86588	-8.83937	26.5967	100.633	103.369
1658	2010-03-14 22:00:00	112	5.75964	2.01431	-17.717	-6.32046	14.8852	22.5504	34.4128	-27.7403	-11.5685	-4.95631	-0.621175	3.85758	-8.83876	26.5969	100.633	103.369
1659	2010-03-14 23:00:00	87	-9.90981	-9.13483	-20.4006	-0.469881	19.0411	22.1252	33.8281	-28.1055	-11.3955	-4.79469	-0.631247	3.84925	-8.83815	26.5972	100.633	103.369
1660	2010-03-15	103	0.337992	-17.3858	-13.9937	6.90086	22.3762	21.2471	33.1002	-28.4451	-11.2159	-4.63299	-0.641215	3.8409	-8.83753	26.5975	100.633	103.369
1661	2010-03-15 01:00:00	129	3.19641	-15.0888	0.409553	14.4128	24.5955	19.8881	32.2342	-28.759	-11.0296	-4.47123	-0.651077	3.83252	-8.83691	26.5977	100.633	103.369
1662	2010-03-15 02:00:00	153	-12.609	4.27314	17.5111	20.3085	25.4191	18.031	31.2364	-29.047	-10.8367	-4.30941	-0.660835	3.82411	-8.83629	26.598	100.633	103.369
1663	2010-03-15 03:00:00	220	24.6773	23.5931	28.0055	22.8513	24.608	15.6814	30.1149	-29.3094	-10.6371	-4.14756	-0.670487	3.81567	-8.83566	26.5983	100.633	103.369
1664	2010-03-15 04:00:00	175	-8.94833	17.4677	24.0503	20.978	22.0684	12.8859	28.8792	-29.546	-10.4308	-3.9857	-0.680033	3.80721	-8.83504	26.5986	100.633	103.369
1665	2010-03-15 05:00:00	132	0.856633	-3.77804	8.08545	15.1796	17.9941	9.72771	27.5386	-29.7571	-10.2178	-3.82384	-0.689475	3.79872	-8.83441	26.5988	100.633	103.369
1666	2010-03-15 06:00:00	69	-12.3197	-18.0973	-9.79787	7.022	12.7689	6.3008	26.1029	-29.9426	-9.9982	-3.66199	-0.69881	3.7902	-8.83378	26.5991	100.633	103.369
1667	2010-03-15 07:00:00	60	3.93436	-14.2372	-19.5362	-1.70426	6.82609	2.70027	24.5814	-30.1028	-9.7719	-3.50017	-0.708041	3.78165	-8.83314	26.5994	100.633	103.369
1668	2010-03-15 08:00:00	50	7.10334	1.76907	-18.5402	-9.43054	0.600089	-0.978865	22.984	-30.2378	-9.53895	-3.3384	-0.717165	3.77308	-8.83251	26.5996	100.633	103.369
1669	2010-03-15 09:00:00	43	0.316754	9.64512	-10.6499	-15.0448	-5.49368	-4.64166	21.3203	-30.3478	-9.29938	-3.17669	-0.726184	3.76448	-8.83187	26.5999	100.633	103.369
1670	2010-03-15 10:00:00	36	-4.0857	5.12809	-2.71299	-17.9273	-11.0914	-8.1932	19.6002	-30.4332	-9.05324	-3.01506	-0.735097	3.75585	-8.83123	26.6002	100.633	103.369
1671	2010-03-15 11:00:00	26	-1.8932	-3.63928	1.30469	-17.924	-15.87	-11.5388	17.8336	-30.4943	-8.80056	-2.85353	-0.743905	3.7472	-8.83059	26.6004	100.633	103.369
1672	2010-03-15 12:00:00	21	-2.29586	-4.83232	1.67799	-15.5685	-19.5722	-14.5864	16.0306	-30.5313	-8.54141	-2.69211	-0.752606	3.73851	-8.82994	26.6007	100.633	103.369
1673	2010-03-15 13:00:00	27	3.99302	1.16251	0.770192	-11.971	-22.0371	-17.2502	14.2012	-30.5448	-8.27587	-2.53082	-0.761202	3.7298	-8.82929	26.601	100.633	103.369
1674	2010-03-15 14:00:00	21	-4.05821	3.48476	0.540317	-8.23601	-23.2077	-19.4548	12.355	-30.5351	-8.00401	-2.36967	-0.769691	3.72106	-8.82864	26.6012	100.633	103.369
1675	2010-03-15 15:00:00	22	-0.544523	1.71409	1.5509	-5.01147	-23.1201	-21.1464	10.5015	-30.5028	-7.72588	-2.20868	-0.778074	3.7123	-8.82799	26.6015	100.633	103.369
1676	2010-03-15 16:00:00	22	5.43796	0.499077	3.54414	-2.49425	-21.9036	-22.297	8.64895	-30.4482	-7.44155	-2.04786	-0.786351	3.7035	-8.82734	26.6018	100.633	103.37
1677	2010-03-15 17:00:00	17	-2.95652	-1.50132	5.05361	-0.533572	-19.7647	-22.9035	6.80444	-30.3716	-7.15111	-1.88724	-0.794522	3.69469	-8.82668	26.6021	100.633	103.37
1678	2010-03-15 18:00:00	25	-9.31959	-0.707584	4.7227	1.11879	-16.934	-22.9847	4.97452	-30.2729	-6.85462	-1.72683	-0.802587	3.68584	-8.82602	26.6023	100.633	103.37
1679	2010-03-15 19:00:00	52	10.5948	1.42523	1.90792	2.5391	-13.6093	-22.5712	3.16294	-30.1519	-6.55214	-1.56664	-0.810545	3.67696	-8.82536	26.6026	100.633	103.37
1680	2010-03-15 20:00:00	30	-7.65025	-0.289229	-2.64009	3.69936	-9.97735	-21.7	1.37185	-30.0081	-6.24375	-1.40669	-0.818396	3.66806	-8.8247	26.6029	100.633	103.37
1681	2010-03-15 21:00:00	33	3.31749	-3.09736	-5.92992	4.54918	-6.19804	-20.4139	-0.398134	-29.8408	-5.92953	-1.247	-0.826141	3.65913	-8.82403	26.6031	100.634	103.37
1682	2010-03-15 22:00:00	38	4.44251	-3.6802	-5.73831	4.91239	-2.42784	-18.7632	-2.14696	-29.6493	-5.60954	-1.08758	-0.833779	3.65018	-8.82336	26.6034	100.634	103.37
1683	2010-03-15 23:00:00	44	-5.73221	-1.2733	-2.02227	4.76258	1.16701	-16.8011	-3.87475	-29.4326	-5.28385	-0.928454	-0.841311	3.6412	-8.82269	26.6037	100.634	103.37
1684	2010-03-16	61	0.249395	2.07909	2.84527	4.19922	4.40218	-14.58	-5.58171	-29.1899	-4.95254	-0.769633	-0.848735	3.63219	-8.82202	26.604	100.634	103.37
1685	2010-03-16 01:00:00	63	1.28807	4.40598	5.45589	3.46139	7.10089	-12.1493	-7.26809	-28.9203	-4.61569	-0.611136	-0.856053	3.62315	-8.82135	26.6042	100.634	103.37
1686	2010-03-16 02:00:00	72	-2.17287	6.20241	4.21611	2.82425	9.11874	-9.55614	-8.93413	-28.6228	-4.27337	-0.452978	-0.863264	3.61409	-8.82067	26.6045	100.634	103.37
1687	2010-03-16 03:00:00	67	0.0625888	2.27734	0.365415	2.40341	10.3577	-6.84703	-10.58	-28.2966	-3.92566	-0.295178	-0.870368	3.60499	-8.81999	26.6048	100.634	103.37
1688	2010-03-16 04:00:00	55	2.3048	-4.43486	-3.21295	2.34337	10.7833	-4.06489	-12.2058	-27.9406	-3.57262	-0.137752	-0.877365	3.59588	-8.81931	26.605	100.634	103.37
1689	2010-03-16 05:00:00	50	-1.03642	-6.43428	-4.45556	2.77863	10.4368	-1.25264	-13.8118	-27.554	-3.21435	0.0192835	-0.884254	3.58673	-8.81862	26.6053	100.634	103.37
1690	2010-03-16 06:00:00	55	-7.03967	-1.96769	-2.76611	3.67014	9.41673	1.54193	-15.3981	-27.1358	-2.85091	0.175909	-0.891037	3.57756	-8.81794	26.6056	100.634	103.37
1691	2010-03-16 07:00:00	71	9.1062	2.61742	1.35393	4.64957	7.87429	4.2693	-16.9655	-26.6852	-2.48239	0.332108	-0.897712	3.56836	-8.81725	26.6059	100.634	103.37
1692	2010-03-16 08:00:00	79	5.6718	2.69801	5.41669	5.28561	5.98356	6.87797	-18.5149	-26.2012	-2.10885	0.487861	-0.90428	3.55914	-8.81655	26.6061	100.634	103.37
1693	2010-03-16 09:00:00	72	-11.3068	0.406646	6.70193	5.29658	3.93107	9.31582	-20.0475	-25.6831	-1.73037	0.64315	-0.91074	3.54989	-8.81586	26.6064	100.634	103.37
1694	2010-03-16 10:00:00	73	3.83988	1.81105	4.11971	4.43451	1.91754	11.5331	-21.5642	-25.1299	-1.34703	0.797957	-0.917093	3.54061	-8.81516	26.6067	100.634	103.37
1695	2010-03-16 11:00:00	73	0.0417447	2.90018	-0.408377	2.49098	0.141853	13.4823	-23.0665	-24.541	-0.958901	0.952262	-0.923338	3.5313	-8.81447	26.6069	100.634	103.37
1696	2010-03-16 12:00:00	53	-0.120102	-3.39342	-3.54267	-0.458408	-1.21911	15.1207	-24.556	-23.9156	-0.566064	1.10605	-0.929476	3.52197	-8.81377	26.6072	100.634	103.37
1697	2010-03-16 13:00:00	56	1.80369	-5.2866	-3.69056	-3.86788	-2.05144	16.4138	-26.0348	-23.2531	-0.168595	1.2593	-0.935506	3.51261	-8.81306	26.6075	100.634	103.37
1698	2010-03-16 14:00:00	60	-2.15785	1.66137	-1.92168	-6.91728	-2.30228	17.3351	-27.5048	-22.5531	0.233421	1.41199	-0.941428	3.50323	-8.81236	26.6078	100.634	103.37
1699	2010-03-16 15:00:00	64	2.97069	4.37636	-0.157519	-8.83587	-1.9809	17.8695	-28.9677	-21.8154	0.639894	1.5641	-0.947243	3.49381	-8.81165	26.608	100.634	103.37
1700	2010-03-16 16:00:00	53	-3.03317	-0.685168	-0.102643	-9.27647	-1.13899	18.0097	-30.424	-21.0406	1.05073	1.71563	-0.952949	3.48437	-8.81094	26.6083	100.634	103.37
1701	2010-03-16 17:00:00	45	-3.43038	-2.7522	-1.28672	-8.22312	0.122071	17.7595	-31.8741	-20.2292	1.46581	1.86654	-0.958548	3.47491	-8.81023	26.6086	100.634	103.37
1702	2010-03-16 18:00:00	54	5.48194	-0.40373	-2.12118	-5.91557	1.65776	17.1314	-33.3179	-19.3824	1.88501	2.01682	-0.964039	3.46542	-8.80951	26.6089	100.634	103.37
1703	2010-03-16 19:00:00	62	-1.44769	-1.80002	-1.9812	-2.80667	3.30233	16.143	-34.7541	-18.5015	2.3082	2.16646	-0.969421	3.4559	-8.80879	26.6091	100.634	103.37
1704	2010-03-16 20:00:00	63	-3.82268	-2.94371	-1.44328	0.597963	4.88595	14.8144	-36.1786	-17.5877	2.73519	2.31542	-0.974696	3.44635	-8.80807	26.6094	100.634	103.37
1705	2010-03-16 21:00:00	67	1.65355	2.32433	-0.975996	3.8867	6.25042	13.1669	-37.5851	-16.6426	3.16581	2.4637	-0.979862	3.43678	-8.80735	26.6097	100.634	103.37
1706	2010-03-16 22:00:00	85	-1.63332	6.76442	-0.642367	6.71204	7.25995	11.2207	-38.9649	-15.6678	3.59985	2.61128	-0.98492	3.42719	-8.80663	26.6099	100.634	103.37
1707	2010-03-16 23:00:00	89	-1.06158	4.87399	-0.519132	8.68977	7.80529	9.00246	-40.3088	-14.6647	4.03711	2.75814	-0.989869	3.41756	-8.8059	26.6102	100.634	103.37
1708	2010-03-17	76	11.3444	-6.0218	-0.107544	9.55535	7.80895	6.54561	-41.6072	-13.6348	4.47733	2.90425	-0.994711	3.40791	-8.80517	26.6105	100.634	103.37
1709	2010-03-17 01:00:00	41	-22.4098	-10.495	1.30201	9.10731	7.25441	3.89178	-42.8504	-12.5796	4.92028	3.04961	-0.999443	3.39824	-8.80444	26.6108	100.634	103.37
1710	2010-03-17 02:00:00	83	5.97373	3.5105	3.58845	7.28532	6.17718	1.08484	-44.0283	-11.5006	5.3657	3.19419	-1.00407	3.38853	-8.80371	26.611	100.634	103.37
1711	2010-03-17 03:00:00	85	19.2035	14.4891	3.91737	4.32184	4.64846	-1.83048	-45.1304	-10.3991	5.81332	3.33798	-1.00858	3.3788	-8.80297	26.6113	100.634	103.37
1712	2010-03-17 04:00:00	41	-11.6669	1.5236	0.323574	0.787306	2.74821	-4.80825	-46.1469	-9.27664	6.26288	3.48096	-1.01299	3.36905	-8.80223	26.6116	100.634	103.37
1713	2010-03-17 05:00:00	18	-4.10534	-13.2778	-4.70072	-2.54559	0.573699	-7.80301	-47.0683	-8.13475	6.71412	3.6231	-1.01729	3.35927	-8.80149	26.6119	100.634	103.37
1714	2010-03-17 06:00:00	27	8.45251	-7.04939	-7.71192	-5.02029	-1.74553	-10.7695	-47.8858	-6.97484	7.16677	3.7644	-1.02148	3.34946	-8.80075	26.6121	100.634	103.37
1715	2010-03-17 07:00:00	33	-3.90647	5.88602	-7.38899	-6.2245	-4.06333	-13.6649	-48.5906	-5.79836	7.62056	3.90483	-1.02556	3.33963	-8.8	26.6124	100.634	103.37
1716	2010-03-17 08:00:00	34	5.22852	7.77476	-3.68247	-6.19521	-6.22806	-16.4486	-49.1744	-4.6067	8.07524	4.04438	-1.02953	3.32977	-8.79925	26.6127	100.634	103.37
1717	2010-03-17 09:00:00	28	-2.44347	2.97793	1.33683	-5.16806	-8.10997	-19.0837	-49.6298	-3.40122	8.53051	4.18302	-1.0334	3.31988	-8.7985	26.613	100.634	103.37
1718	2010-03-17 10:00:00	27	1.40399	-1.65321	5.20905	-3.60857	-9.60866	-21.5346	-49.9495	-2.18323	8.98609	4.32075	-1.03715	3.30997	-8.79775	26.6132	100.634	103.37
1719	2010-03-17 11:00:00	23	-1.81315	-3.1931	6.68009	-2.15338	-10.6436	-23.7651	-50.1265	-0.954041	9.44172	4.45754	-1.0408	3.30003	-8.79699	26.6135	100.634	103.37
1720	2010-03-17 12:00:00	22	9.89697	-3.45938	5.91933	-1.40396	-11.1764	-25.7403	-50.1543	0.285022	9.89709	4.59337	-1.04433	3.29007	-8.79624	26.6138	100.634	103.37
1721	2010-03-17 13:00:00	26	-0.116828	-3.69316	3.72683	-1.49923	-11.2159	-27.4317	-50.0269	1.53263	10.3519	4.72823	-1.04776	3.28008	-8.79548	26.6141	100.634	103.37
1722	2010-03-17 14:00:00	20	-6.4982	-1.48741	0.795402	-2.20764	-10.8007	-28.8196	-49.7387	2.78734	10.8059	4.8621	-1.05108	3.27006	-8.79471	26.6143	100.634	103.37
1723	2010-03-17 15:00:00	21	-1.68085	2.92967	-2.70113	-3.13511	-10.0075	-29.8904	-49.2843	4.04765	11.2588	4.99496	-1.05429	3.26002	-8.79395	26.6146	100.634	103.37
1724	2010-03-17 16:00:00	24	4.83512	2.34489	-5.84617	-3.80196	-8.94392	-30.6365	-48.6596	5.312	11.7102	5.12679	-1.05739	3.24995	-8.79318	26.6149	100.634	103.37
1725	2010-03-17 17:00:00	23	-4.35067	-0.293928	-7.4269	-3.68524	-7.73705	-31.0582	-47.8614	6.57885	12.16	5.25758	-1.06038	3.23986	-8.79241	26.6152	100.634	103.37
1726	2010-03-17 18:00:00	28	0.103098	-1.14061	-6.55652	-2.55792	-6.50599	-31.16	-46.8873	7.84668	12.6077	5.38731	-1.06326	3.22974	-8.79164	26.6154	100.634	103.37
1727	2010-03-17 19:00:00	39	-1.09278	0.322458	-2.85094	-0.559264	-5.35149	-30.9514	-45.736	9.11397	13.0531	5.51596	-1.06604	3.2196	-8.79087	26.6157	100.634	103.37
1728	2010-03-17 20:00:00	51	6.71738	1.22803	1.94282	1.99418	-4.34357	-30.446	-44.4079	10.3791	13.4959	5.64351	-1.0687	3.20943	-8.79009	26.616	100.634	103.37
1729	2010-03-17 21:00:00	67	-5.39218	2.15747	5.07725	4.67281	-3.55446	-29.6551	-42.9047	11.6405	13.9358	5.76995	-1.07126	3.19924	-8.78931	26.6163	100.634	103.37
1730	2010-03-17 22:00:00	66	-1.97549	1.54914	5.40407	6.90378	-3.07028	-28.5844	-41.229	12.8965	14.3725	5.89525	-1.0737	3.18901	-8.78853	26.6166	100.634	103.37
1731	2010-03-17 23:00:00	76	5.92949	-4.22768	4.3748	8.07459	-2.95342	-27.2389	-39.3838	14.1456	14.8057	6.01941	-1.07604	3.17877	-8.78774	26.6168	100.634	103.37
1732	2010-03-18	71	-8.88811	-6.27114	4.02813	7.78734	-3.22624	-25.6274	-37.3735	15.3862	15.235	6.1424	-1.07827	3.1685	-8.78696	26.6171	100.634	103.371
1733	2010-03-18 01:00:00	89	7.73509	-1.15306	5.77401	5.98077	-3.84192	-23.7636	-35.2037	16.6168	15.6602	6.2642	-1.08039	3.1582	-8.78617	26.6174	100.634	103.371
1734	2010-03-18 02:00:00	96	0.460286	6.87031	8.3382	2.83408	-4.67637	-21.6603	-32.8811	17.8357	16.081	6.3848	-1.0824	3.14788	-8.78538	26.6177	100.634	103.371
1735	2010-03-18 03:00:00	91	-2.74671	8.63981	8.20374	-1.26359	-5.53859	-19.3273	-30.4127	19.0414	16.497	6.50419	-1.0843	3.13753	-8.78458	26.6179	100.634	103.371
1736	2010-03-18 04:00:00	86	-1.88687	2.78797	3.3416	-5.56751	-6.21164	-16.7782	-27.8065	20.2325	16.908	6.62234	-1.0861	3.12716	-8.78379	26.6182	100.634	103.371
1737	2010-03-18 05:00:00	83	5.52532	-4.64835	-4.23744	-9.07014	-6.4749	-14.0279	-25.0709	21.4074	17.3137	6.73923	-1.08778	3.11676	-8.78299	26.6185	100.634	103.371
1738	2010-03-18 06:00:00	80	-2.50599	-7.78528	-10.8003	-10.9349	-6.12282	-11.0953	-22.2143	22.5645	17.7137	6.85485	-1.08936	3.10633	-8.78219	26.6188	100.634	103.371
1739	2010-03-18 07:00:00	90	-0.792123	-6.51856	-13.8777	-10.6686	-4.99929	-8.00607	-19.2448	23.7025	18.1077	6.96919	-1.09083	3.09589	-8.78138	26.619	100.634	103.371
1740	2010-03-18 08:00:00	110	1.69621	-0.644896	-12.3689	-8.18226	-3.07465	-4.79395	-16.1703	24.8199	18.4955	7.08222	-1.09218	3.08541	-8.78058	26.6193	100.634	103.371
1741	2010-03-18 09:00:00	135	1.14001	8.06816	-7.64456	-3.99994	-0.47681	-1.49796	-12.9984	25.9151	18.8767	7.19394	-1.09343	3.07491	-8.77977	26.6196	100.634	103.371
1742	2010-03-18 10:00:00	144	-5.70591	4.72047	-1.20214	0.933824	2.59632	1.83045	-9.73728	26.9866	19.2511	7.30431	-1.09457	3.06439	-8.77896	26.6199	100.634	103.371
1743	2010-03-18 11:00:00	166	0.866408	-3.60206	5.0427	5.57022	5.91032	5.13116	-6.39458	28.0331	19.6183	7.41333	-1.09561	3.05384	-8.77815	26.6202	100.634	103.371
1744	2010-03-18 12:00:00	179	-2.87537	-4.45033	9.29962	8.86737	9.19831	8.33647	-2.97722	29.0529	19.978	7.52097	-1.09653	3.04327	-8.77733	26.6204	100.634	103.371
1745	2010-03-18 13:00:00	201	-7.26752	0.365959	11.0718	10.0158	12.1813	11.376	0.508207	30.0447	20.33	7.62723	-1.09735	3.03267	-8.77651	26.6207	100.634	103.371
1746	2010-03-18 14:00:00	227	12.5664	4.35	9.51773	8.69311	14.5931	14.1756	4.05509	31.0069	20.6739	7.73208	-1.09806	3.02204	-8.77569	26.621	100.634	103.371
1747	2010-03-18 15:00:00	219	-1.38006	2.39312	5.05728	5.25214	16.2591	16.663	7.65667	31.9379	21.0095	7.8355	-1.09866	3.0114	-8.77487	26.6213	100.634	103.371
1748	2010-03-18 16:00:00	208	0.202478	-1.98183	-0.71871	0.549854	17.1182	18.7688	11.306	32.8362	21.3364	7.93749	-1.09915	3.00072	-8.77405	26.6216	100.634	103.371
1749	2010-03-18 17:00:00	202	-1.92947	0.405243	-5.65757	-4.29141	17.1874	20.4294	14.995	33.7003	21.6544	8.03802	-1.09953	2.99003	-8.77322	26.6218	100.634	103.371
1750	2010-03-18 18:00:00	205	6.25835	1.99195	-7.4127	-8.06578	16.5511	21.5827	18.7136	34.5284	21.9631	8.13707	-1.09981	2.9793	-8.77239	26.6221	100.634	103.371
1751	2010-03-18 19:00:00	206	-3.3997	0.212131	-5.79328	-9.77817	15.3362	22.1708	22.4487	35.3189	22.2624	8.23464	-1.09998	2.96856	-8.77156	26.6224	100.634	103.371
1752	2010-03-18 20:00:00	209	-2.79111	-0.489445	-3.14859	-8.8803	13.6929	22.1585	26.1843	36.0703	22.5518	8.3307	-1.10004	2.95778	-8.77072	26.6227	100.634	103.371
1753	2010-03-18 21:00:00	226	12.5516	-0.832161	-0.907991	-5.60763	11.8062	21.5441	29.9024	36.7809	22.8311	8.42523	-1.09999	2.94699	-8.76988	26.6229	100.634	103.371
1754	2010-03-18 22:00:00	222	-7.51442	-1.67931	0.894164	-0.786256	9.88921	20.343	33.5833	37.4491	23.1001	8.51823	-1.09984	2.93617	-8.76904	26.6232	100.634	103.371
1755	2010-03-18 23:00:00	239	-0.769226	-2.11355	2.28211	4.38982	8.15018	18.5862	37.2053	38.0735	23.3584	8.60968	-1.09957	2.92532	-8.7682	26.6235	100.634	103.371
1756	2010-03-19	241	-3.05128	0.108498	3.79558	8.57516	6.76886	16.3291	40.745	38.6523	23.6058	8.69955	-1.09921	2.91445	-8.76736	26.6238	100.634	103.371
1757	2010-03-19 01:00:00	249	0.184562	2.31744	4.93274	10.6293	5.885	13.6577	44.1784	39.184	23.8419	8.78783	-1.09873	2.90356	-8.76651	26.6241	100.634	103.371
1758	2010-03-19 02:00:00	248	-0.638375	1.98817	4.75311	9.87662	5.55314	10.681	47.4816	39.667	24.0666	8.87451	-1.09815	2.89264	-8.76566	26.6243	100.634	103.371
1759	2010-03-19 03:00:00	247	4.38252	-0.691351	2.40481	6.44518	5.68331	7.5274	50.631	40.0998	24.2795	8.95957	-1.09746	2.8817	-8.76481	26.6246	100.634	103.371
1760	2010-03-19 04:00:00	228	-7.5569	-2.01941	-1.51618	1.0621	6.08276	4.34041	53.6031	40.4808	24.4804	9.043	-1.09666	2.87073	-8.76395	26.6249	100.634	103.371
1761	2010-03-19 05:00:00	225	-1.20856	1.15125	-5.94517	-5.03341	6.45833	1.27107	56.3745	40.8083	24.669	9.12477	-1.09576	2.85974	-8.7631	26.6252	100.634	103.371
1762	2010-03-19 06:00:00	222	-0.648645	4.02307	-9.10628	-10.2645	6.45989	-1.5268	58.922	41.0809	24.845	9.20488	-1.09475	2.84873	-8.76224	26.6255	100.634	103.371
1763	2010-03-19 07:00:00	221	1.67532	3.97958	-10.4452	-13.3422	5.73256	-3.90781	61.2229	41.297	25.0083	9.28332	-1.09363	2.83769	-8.76138	26.6257	100.634	103.371
1764	2010-03-19 08:00:00	214	3.52291	-2.43586	-9.63327	-13.4518	3.99891	-5.73474	63.2566	41.4552	25.1586	9.36006	-1.09241	2.82662	-8.76051	26.626	100.634	103.371
1765	2010-03-19 09:00:00	217	-5.62413	-5.53594	-5.49526	-10.3435	1.08488	-6.89352	65.0047	41.5541	25.2957	9.43509	-1.09108	2.81554	-8.75965	26.6263	100.634	103.371
1766	2010-03-19 10:00:00	231	0.936959	-0.966577	1.2466	-4.42618	-3.04535	-7.30527	66.4518	41.5928	25.4194	9.5084	-1.08965	2.80443	-8.75878	26.6266	100.634	103.371
1767	2010-03-19 11:00:00	249	5.3849	5.14693	7.46016	3.39945	-8.21556	-6.92055	67.5869	41.5707	25.5295	9.57998	-1.08811	2.79329	-8.75791	26.6269	100.635	103.371
1768	2010-03-19 12:00:00	245	-8.47852	3.7616	10.1975	12.0099	-14.1819	-5.71041	68.4027	41.4875	25.6261	9.64981	-1.08646	2.78213	-8.75703	26.6271	100.635	103.371
1769	2010-03-19 13:00:00	250	9.52582	-0.754664	8.43991	20.0187	-20.6532	-3.67624	68.8958	41.3434	25.7089	9.71788	-1.08471	2.77095	-8.75615	26.6274	100.635	103.371
1770	2010-03-19 14:00:00	232	-5.33883	-1.4908	4.31632	25.7488	-27.258	-0.848576	69.0648	41.1391	25.778	9.78418	-1.08285	2.75974	-8.75528	26.6277	100.635	103.371
1771	2010-03-19 15:00:00	243	4.82697	-0.610863	2.18458	27.7379	-33.4503	2.7136	68.9083	40.8756	25.8333	9.84871	-1.08089	2.74852	-8.75439	26.628	100.635	103.371
1772	2010-03-19 16:00:00	239	-0.0606127	-1.12876	5.17244	25.0506	-38.6794	6.93686	68.4251	40.5543	25.875	9.91144	-1.07882	2.73726	-8.75351	26.6283	100.635	103.371
1773	2010-03-19 17:00:00	234	-7.12179	-1.01422	12.3787	17.1995	-42.3744	11.7374	67.6145	40.1765	25.9029	9.97237	-1.07665	2.72599	-8.75262	26.6286	100.635	103.371
1774	2010-03-19 18:00:00	240	4.21739	-2.17042	19.5003	4.74316	-44.0268	17.0198	66.4747	39.7439	25.9173	10.0315	-1.07437	2.71469	-8.75173	26.6288	100.635	103.371
1775	2010-03-19 19:00:00	224	5.62576	-5.64307	22.7716	-11.463	-43.2581	22.6747	65.0027	39.2581	25.9181	10.0888	-1.07199	2.70336	-8.75084	26.6291	100.635	103.371
1776	2010-03-19 20:00:00	206	-11.4177	-0.832078	19.3604	-29.5718	-39.8338	28.578	63.1958	38.7213	25.9054	10.1443	-1.06951	2.69201	-8.74995	26.6294	100.635	103.371
1777	2010-03-19 21:00:00	217	11.58	13.0689	7.5629	-46.2576	-33.6294	34.5879	61.0512	38.1357	25.8792	10.1979	-1.06692	2.68064	-8.74905	26.6297	100.635	103.371
1778	2010-03-19 22:00:00	180	-12.6692	20.3426	-13.3485	-57.4365	-24.5742	40.5414	58.5663	37.5038	25.8397	10.2497	-1.06423	2.66925	-8.74815	26.63	100.635	103.371
1779	2010-03-19 23:00:00	180	8.74159	14.6076	-41.1642	-59.7821	-12.742	46.2436	55.7385	36.8285	25.7869	10.2997	-1.06143	2.65783	-8.74725	26.6302	100.635	103.371
1780	2010-03-20	183	26.0264	-1.54521	-63.0113	-51.0119	1.38639	51.4856	52.5661	36.1127	25.7208	10.3479	-1.05853	2.64639	-8.74635	26.6305	100.635	103.371
1781	2010-03-20 01:00:00	180	20.8191	-37.14	-60.9299	-30.452	16.7778	56.055	49.0494	35.3596	25.6417	10.3942	-1.05553	2.63493	-8.74544	26.6308	100.635	103.371
1782	2010-03-20 02:00:00	216	4.83129	-63.2472	-26.8581	-1.05329	32.062	59.7374	45.1912	34.5722	25.5495	10.4387	-1.05242	2.62345	-8.74454	26.6311	100.635	103.371
1783	2010-03-20 03:00:00	215	-151.493	-2.62107	27.6259	30.3755	45.8104	62.3161	40.9976	33.7537	25.4443	10.4813	-1.04921	2.61194	-8.74362	26.6314	100.635	103.371
1784	2010-03-20 04:00:00	700	166.276	83.6837	69.6749	56.0908	56.5917	63.5735	36.4783	32.9073	25.3261	10.5222	-1.0459	2.60041	-8.74271	26.6317	100.635	103.371
1785	2010-03-20 07:00:00	473	-22.1615	37.706	72.0386	69.2427	62.9733	63.2999	31.6488	32.036	25.1952	10.5612	-1.04248	2.58885	-8.74179	26.6319	100.635	103.371
1786	2010-03-20 08:00:00	201	-169.479	-54.3229	47.258	67.8047	63.7684	61.3354	26.5349	31.1432	25.0515	10.5984	-1.03897	2.57727	-8.74088	26.6322	100.635	103.371
1787	2010-03-20 09:00:00	274	-27.8255	-71.3719	13.1713	54.9546	58.943	57.682	21.1736	30.2319	24.895	10.6339	-1.03535	2.56567	-8.73995	26.6325	100.635	103.372
1788	2010-03-20 10:00:00	381	116.376	-28.6942	-19.1134	34.5516	49.4755	52.532	15.6086	29.3053	24.726	10.6675	-1.03162	2.55405	-8.73903	26.6328	100.635	103.372
1789	2010-03-20 11:00:00	343	100.241	17.2588	-42.4389	10.2488	36.5488	46.134	9.88589	28.3666	24.5444	10.6993	-1.0278	2.5424	-8.7381	26.6331	100.635	103.372
1790	2010-03-20 12:00:00	156	-36.434	33.6402	-52.4371	-14.4131	21.3477	38.7428	4.05129	27.419	24.3504	10.7294	-1.02387	2.53074	-8.73718	26.6334	100.635	103.372
1791	2010-03-20 13:00:00	64	-60.8119	15.658	-48.759	-36.0441	5.0565	30.6133	-1.84942	26.4656	24.1439	10.7576	-1.01984	2.51905	-8.73625	26.6336	100.635	103.372
1792	2010-03-20 14:00:00	51	-11.7309	-9.1639	-36.6485	-51.81	-11.153	22.0007	-7.77047	25.5096	23.9251	10.7841	-1.0157	2.50733	-8.73531	26.6339	100.635	103.372
1793	2010-03-20 15:00:00	47	8.27337	-11.0771	-22.6751	-59.9536	-26.1817	13.1601	-13.6661	24.5542	23.694	10.8089	-1.01147	2.4956	-8.73438	26.6342	100.635	103.372
1794	2010-03-20 16:00:00	37	1.56232	-1.3838	-9.48203	-60.2509	-39.0714	4.34601	-19.4905	23.6026	23.4508	10.8318	-1.00713	2.48384	-8.73344	26.6345	100.635	103.372
1795	2010-03-20 17:00:00	26	-2.26075	4.26263	2.04491	-53.7795	-49.0908	-4.19128	-25.198	22.6578	23.1955	10.8531	-1.00269	2.47206	-8.7325	26.6348	100.635	103.372
1796	2010-03-20 18:00:00	22	5.23653	5.98681	9.87156	-42.2248	-55.8359	-12.2235	-30.7428	21.7232	22.9282	10.8725	-0.99815	2.46026	-8.73155	26.6351	100.635	103.372
1797	2010-03-20 19:00:00	19	-5.49045	1.71569	12.6087	-27.2852	-59.2333	-19.5865	-36.079	20.8018	22.649	10.8903	-0.993508	2.44843	-8.73061	26.6353	100.635	103.372
1798	2010-03-20 20:00:00	23	5.55275	-3.80403	10.9459	-10.7937	-59.3947	-26.1943	-41.1609	19.8967	22.358	10.9063	-0.988765	2.43659	-8.72966	26.6356	100.635	103.372
1799	2010-03-20 21:00:00	21	-7.48063	-7.03801	7.4951	5.28033	-56.5317	-32.011	-45.9418	19.0112	22.0554	10.9207	-0.983921	2.42472	-8.72871	26.6359	100.635	103.372
1800	2010-03-20 22:00:00	27	2.69329	-3.00775	5.04853	19.0563	-50.9745	-37.0254	-50.3745	18.1483	21.7411	10.9333	-0.978976	2.41283	-8.72775	26.6362	100.635	103.372
1801	2010-03-20 23:00:00	41	-0.0410826	4.18143	4.59608	29.143	-43.1507	-41.2378	-54.4117	17.3112	21.4153	10.9442	-0.973931	2.40091	-8.7268	26.6365	100.635	103.372
1802	2010-03-21	46	1.18648	5.68524	4.72457	35.0481	-33.5752	-44.6514	-58.0071	16.503	21.0782	10.9535	-0.968785	2.38898	-8.72584	26.6368	100.635	103.372
1803	2010-03-21 01:00:00	55	-1.53359	0.715435	4.36568	36.9677	-22.8367	-47.2685	-61.1182	15.7268	20.7298	10.961	-0.96354	2.37702	-8.72488	26.6371	100.635	103.372
1804	2010-03-21 02:00:00	46	-4.09995	-1.8499	3.71896	35.4027	-11.5564	-49.0988	-63.706	14.9857	20.3703	10.9669	-0.958195	2.36505	-8.72391	26.6373	100.635	103.372
1805	2010-03-21 03:00:00	60	9.94551	-1.2527	2.23282	30.9895	-0.377243	-50.1667	-65.7343	14.2828	19.9998	10.9712	-0.95275	2.35305	-8.72295	26.6376	100.635	103.372
1806	2010-03-21 04:00:00	47	-0.0434601	-2.79546	-0.390979	24.3098	10.0985	-50.5246	-67.1688	13.621	19.6184	10.9738	-0.947206	2.34103	-8.72198	26.6379	100.635	103.372
1807	2010-03-21 05:00:00	50	-5.35925	-0.520201	-3.12314	16.1515	19.3381	-50.2629	-67.9771	13.003	19.2263	10.9748	-0.941564	2.32898	-8.72101	26.6382	100.635	103.372
1808	2010-03-21 06:00:00	51	5.33199	2.36909	-4.45329	7.41264	26.9138	-49.5106	-68.1285	12.4304	18.8236	10.9742	-0.935822	2.31692	-8.72003	26.6385	100.635	103.372
1809	2010-03-21 07:00:00	41	-4.44408	-0.915952	-3.46133	-1.11654	32.6473	-48.4259	-67.5946	11.9036	18.4105	10.972	-0.929983	2.30483	-8.71906	26.6388	100.635	103.372
1810	2010-03-21 08:00:00	48	-1.64976	-2.97574	-0.241161	-8.81482	36.5608	-47.1817	-66.351	11.4212	17.9872	10.9682	-0.924046	2.29273	-8.71808	26.639	100.635	103.372
1811	2010-03-21 09:00:00	50	1.21317	0.72354	3.36897	-15.1023	38.8244	-45.9504	-64.3835	10.9811	17.5539	10.9628	-0.918011	2.2806	-8.7171	26.6393	100.635	103.372
1812	2010-03-21 10:00:00	55	-3.77753	2.36291	4.68278	-19.4026	39.5492	-44.8666	-61.6959	10.5808	17.1109	10.9559	-0.911879	2.26845	-8.71611	26.6396	100.635	103.372
1813	2010-03-21 11:00:00	56	-0.363375	0.964373	2.66661	-21.0678	38.6876	-43.9691	-58.315	10.2178	16.6585	10.9473	-0.90565	2.25628	-8.71513	26.6399	100.635	103.372
1814	2010-03-21 12:00:00	52	3.19191	0.15316	-1.49775	-19.859	36.1941	-43.1988	-54.29	9.88923	16.1969	10.9373	-0.899324	2.24409	-8.71414	26.6402	100.635	103.372
1815	2010-03-21 13:00:00	49	4.21619	0.472966	-5.77007	-15.8408	32.0264	-42.4088	-49.6871	9.59232	15.7263	10.9257	-0.892903	2.23187	-8.71315	26.6405	100.635	103.372
1816	2010-03-21 14:00:00	53	-13.1776	0.294835	-7.81567	-9.24875	26.1618	-41.4068	-44.5839	9.32425	15.2472	10.9126	-0.886386	2.21964	-8.71215	26.6408	100.635	103.372
1817	2010-03-21 15:00:00	73	11.748	-0.309937	-6.34459	-0.247011	18.5179	-39.9738	-39.0636	9.08222	14.7596	10.898	-0.879773	2.20738	-8.71116	26.641	100.635	103.372
1818	2010-03-21 16:00:00	82	0.571464	-0.109059	-1.47752	10.7244	9.1147	-37.8906	-33.2109	8.8634	14.2641	10.8819	-0.873065	2.19511	-8.71016	26.6413	100.635	103.372
1819	2010-03-21 17:00:00	90	-0.518807	-0.443626	4.79324	22.7119	-1.8205	-34.9872	-27.1092	8.66497	13.7608	10.8643	-0.866263	2.18281	-8.70915	26.6416	100.635	103.372
1820	2010-03-21 18:00:00	106	1.37877	-1.87242	10.164	34.3173	-13.884	-31.1719	-20.84	8.48411	13.2501	10.8452	-0.859366	2.17049	-8.70815	26.6419	100.635	103.372
1821	2010-03-21 19:00:00	113	-7.50192	-0.39729	12.4658	43.8226	-26.503	-26.4292	-14.4821	8.31797	12.7323	10.8247	-0.852375	2.15816	-8.70714	26.6422	100.635	103.372
1822	2010-03-21 20:00:00	121	1.54246	1.55383	10.6234	48.8821	-38.9815	-20.7977	-8.10902	8.16371	12.2078	10.8028	-0.845291	2.1458	-8.70613	26.6425	100.635	103.372
1823	2010-03-21 21:00:00	116	5.04309	2.94482	6.7211	47.1703	-50.451	-14.3602	-1.78774	8.01846	11.6768	10.7794	-0.838114	2.13342	-8.70512	26.6428	100.635	103.372
1824	2010-03-21 22:00:00	111	1.16428	-1.88662	5.30277	36.9797	-59.9178	-7.22499	4.42188	7.87936	11.1398	10.7546	-0.830844	2.12102	-8.70411	26.6431	100.635	103.372
1825	2010-03-21 23:00:00	83	-7.50302	-9.74901	10.1698	17.826	-66.4656	0.498204	10.4667	7.74354	10.5972	10.7285	-0.823482	2.1086	-8.70309	26.6433	100.635	103.372
1826	2010-03-22	85	-3.80546	-11.2878	19.9221	-8.36599	-69.3189	8.7017	16.2974	7.60813	10.0492	10.7009	-0.816028	2.09616	-8.70207	26.6436	100.635	103.372
1827	2010-03-22 01:00:00	87	0.650211	-3.94603	27.7756	-36.8337	-67.9519	17.2732	21.8642	7.47027	9.49633	10.672	-0.808483	2.0837	-8.70105	26.6439	100.635	103.372
1828	2010-03-22 02:00:00	90	0.666496	13.8656	24.0744	-61.8496	-61.9708	26.0694	27.1165	7.32709	8.93885	10.6417	-0.800848	2.07122	-8.70002	26.6442	100.635	103.372
1829	2010-03-22 03:00:00	90	-2.42413	36.3638	1.74724	-78.6478	-51.0679	34.9021	32.003	7.17572	8.37716	10.6101	-0.793122	2.05871	-8.699	26.6445	100.635	103.372
1830	2010-03-22 04:00:00	100	7.12898	46.1282	-34.6973	-83.7538	-35.1656	43.5242	36.4727	7.01328	7.81163	10.5772	-0.785307	2.04619	-8.69797	26.6448	100.635	103.372
1831	2010-03-22 05:00:00	95	17.2988	23.4895	-70.778	-74.7722	-14.8767	51.639	40.4744	6.83691	7.24264	10.543	-0.777402	2.03365	-8.69694	26.6451	100.635	103.372
1832	2010-03-22 06:00:00	96	46.877	-43.711	-86.6553	-50.4767	8.2178	58.9335	43.9572	6.64375	6.67054	10.5074	-0.769409	2.02109	-8.6959	26.6454	100.635	103.372
1833	2010-03-22 07:00:00	102	15.8706	-99.7774	-67.7535	-12.9687	31.9226	65.0926	46.8704	6.43094	6.09572	10.4706	-0.761328	2.00851	-8.69486	26.6456	100.635	103.372
1834	2010-03-22 08:00:00	112	-115.468	-80.2785	-12.1743	30.0062	53.8949	69.8	49.1651	6.19569	5.51852	10.4325	-0.753159	1.99591	-8.69382	26.6459	100.635	103.372
1835	2010-03-22 09:00:00	315	-142.383	19.1762	56.5609	68.2487	71.7792	72.7367	50.7964	5.93543	4.93931	10.3932	-0.744903	1.98328	-8.69278	26.6462	100.635	103.372
1836	2010-03-22 10:00:00	784	155.522	116.619	99.3595	91.2477	83.2176	73.5771	51.7281	5.64802	4.35845	10.3526	-0.73656	1.97064	-8.69173	26.6465	100.635	103.372
1837	2010-03-22 11:00:00	761	164.108	89.0084	85.8616	91.3175	86.2291	72.0172	51.9441	5.33192	3.77629	10.3108	-0.728131	1.95798	-8.69069	26.6468	100.635	103.372
1838	2010-03-22 12:00:00	204	-167.592	-38.7202	32.1787	72.216	80.6932	67.9606	51.4603	4.98645	3.19322	10.2678	-0.719616	1.9453	-8.68964	26.6471	100.635	103.372
1839	2010-03-22 13:00:00	122	-87.3297	-100.125	-29.0958	41.1049	68.2	61.6826	50.3247	4.61167	2.60959	10.2236	-0.711017	1.9326	-8.68858	26.6474	100.635	103.372
1840	2010-03-22 14:00:00	158	34.495	-72.5256	-68.9404	5.27045	50.6426	53.5649	48.5994	4.20784	2.02576	10.1782	-0.702333	1.91988	-8.68753	26.6477	100.635	103.372
1841	2010-03-22 15:00:00	226	102.339	-5.69221	-79.1764	-28.3854	29.9066	43.995	46.3481	3.77533	1.4421	10.1317	-0.693565	1.90714	-8.68647	26.648	100.635	103.372
1842	2010-03-22 16:00:00	128	-2.44201	43.8478	-63.5652	-54.6426	7.87345	33.3604	43.6346	3.31458	0.858945	10.084	-0.684714	1.89438	-8.68541	26.6482	100.635	103.373
1843	2010-03-22 17:00:00	49	-36.2719	35.1844	-30.884	-70.6193	-13.6203	22.0484	40.5225	2.82604	0.276656	10.0351	-0.67578	1.8816	-8.68435	26.6485	100.635	103.373
1844	2010-03-22 18:00:00	47	8.29027	-2.32635	1.41317	-75.046	-32.9168	10.4466	37.0757	2.31017	-0.304424	9.98519	-0.666764	1.86881	-8.68328	26.6488	100.635	103.373
1845	2010-03-22 19:00:00	27	-1.65098	-13.5176	19.9557	-68.2523	-48.6935	-1.05763	33.3579	1.76745	-0.883951	9.93413	-0.657666	1.85599	-8.68221	26.6491	100.635	103.373
1846	2010-03-22 20:00:00	25	-3.28181	-4.79626	23.7245	-53.2559	-60.0374	-12.0795	29.4327	1.19835	-1.46158	9.88197	-0.648487	1.84315	-8.68114	26.6494	100.635	103.373
1847	2010-03-22 21:00:00	27	0.55385	-0.61739	20.824	-35.0694	-66.4596	-22.2543	25.364	0.60333	-2.03697	9.82874	-0.639228	1.8303	-8.68007	26.6497	100.635	103.373
1848	2010-03-22 22:00:00	18	-2.11732	1.79316	15.8338	-17.8458	-67.9094	-31.2775	21.2154	-0.0171678	-2.60977	9.77445	-0.629888	1.81742	-8.67899	26.65	100.635	103.373
1849	2010-03-23	28	5.19229	5.13412	9.92455	-3.96516	-64.7977	-38.9499	17.0507	-0.662694	-3.17967	9.71911	-0.620469	1.80453	-8.67791	26.6503	100.635	103.373
1850	2010-03-23 01:00:00	16	-7.08317	0.2192	3.25475	6.40977	-57.9415	-45.1697	12.933	-1.33277	-3.74633	9.66273	-0.610971	1.79162	-8.67683	26.6506	100.635	103.373
1851	2010-03-23 02:00:00	24	5.94634	-2.08236	-3.47073	14.0302	-48.5063	-49.8996	8.92214	-2.02691	-4.30941	9.60534	-0.601395	1.77869	-8.67575	26.6508	100.635	103.373
1852	2010-03-23 03:00:00	24	2.90236	-1.88664	-8.95048	20.0259	-37.7701	-53.1471	5.07123	-2.74461	-4.86863	9.54694	-0.591741	1.76574	-8.67466	26.6511	100.635	103.373
1853	2010-03-23 04:00:00	25	-10.6074	-2.81171	-11.3649	24.8277	-26.8549	-54.9463	1.42268	-3.48534	-5.42366	9.48756	-0.58201	1.75277	-8.67357	26.6514	100.635	103.373
1854	2010-03-23 05:00:00	46	9.77795	-3.2371	-9.83521	28.3166	-16.6052	-55.3632	-1.99072	-4.24861	-5.97422	9.42719	-0.572203	1.73978	-8.67248	26.6517	100.635	103.373
1855	2010-03-23 06:00:00	54	0.747301	-0.792496	-4.44859	30.0835	-7.49035	-54.4969	-5.14636	-5.03388	-6.52003	9.36587	-0.562319	1.72678	-8.67138	26.652	100.635	103.373
1856	2010-03-23 07:00:00	60	-11.2221	3.89255	1.80288	29.75	0.286284	-52.4748	-8.02993	-5.84063	-7.0608	9.30361	-0.552361	1.71375	-8.67029	26.6523	100.635	103.373
1857	2010-03-23 08:00:00	86	12.9887	4.35448	5.9594	27.1075	6.66005	-49.4553	-10.6323	-6.66836	-7.59627	9.24041	-0.542327	1.70071	-8.66919	26.6526	100.636	103.373
1858	2010-03-23 09:00:00	58	-3.61146	-0.763154	6.77586	22.4233	11.6404	-45.6129	-12.9468	-7.51651	-8.12617	9.1763	-0.53222	1.68765	-8.66809	26.6529	100.636	103.373
1859	2010-03-23 10:00:00	63	4.21077	-4.27478	4.82995	16.4448	15.2846	-41.1294	-14.9693	-8.38457	-8.65025	9.11129	-0.52204	1.67457	-8.66698	26.6532	100.636	103.373
1860	2010-03-23 11:00:00	59	-0.898634	-4.17502	1.51778	10.0089	17.7301	-36.1837	-16.6974	-9.27186	-9.16824	9.04539	-0.511786	1.66147	-8.66587	26.6535	100.636	103.373
1861	2010-03-23 12:00:00	59	0.634001	0.234549	-1.8541	3.9081	19.1202	-30.9509	-18.1311	-10.1776	-9.67988	8.97862	-0.501461	1.64835	-8.66476	26.6537	100.636	103.373
1862	2010-03-23 13:00:00	54	4.61373	0.633628	-3.71063	-1.23973	19.5905	-25.5883	-19.2734	-11.1008	-10.1849	8.91099	-0.491064	1.63522	-8.66365	26.654	100.636	103.373
1863	2010-03-23 14:00:00	53	-1.29254	-2.44727	-3.153	-5.24123	19.2833	-20.232	-20.1299	-12.0403	-10.6831	8.84253	-0.480597	1.62207	-8.66254	26.6543	100.636	103.373
1864	2010-03-23 15:00:00	55	0.346305	-1.29075	-0.964819	-8.06402	18.356	-15.0119	-20.7086	-12.9948	-11.1742	8.77324	-0.470059	1.60889	-8.66142	26.6546	100.636	103.373
1865	2010-03-23 16:00:00	60	4.36853	2.41601	1.25354	-9.7616	16.9552	-10.037	-21.0201	-13.9628	-11.6579	8.70314	-0.459452	1.59571	-8.6603	26.6549	100.636	103.373
1866	2010-03-23 17:00:00	55	-6.42328	2.54037	2.23703	-10.4683	15.2076	-5.38896	-21.078	-14.9423	-12.134	8.63225	-0.448776	1.5825	-8.65917	26.6552	100.636	103.373
1867	2010-03-23 18:00:00	64	1.05443	0.919891	1.8767	-10.3983	13.238	-1.12968	-20.8971	-15.9316	-12.6022	8.56057	-0.438032	1.56927	-8.65805	26.6555	100.636	103.373
1868	2010-03-23 19:00:00	64	0.0987414	0.40123	0.804664	-9.72311	11.1747	2.68861	-20.4936	-16.9281	-13.0623	8.48813	-0.42722	1.55603	-8.65692	26.6558	100.636	103.373
1869	2010-03-23 20:00:00	55	-1.17853	-1.26184	-0.714247	-8.42978	9.16948	6.01972	-19.8866	-17.9297	-13.514	8.41495	-0.416342	1.54277	-8.65579	26.6561	100.636	103.373
1870	2010-03-23 21:00:00	57	-2.32884	-3.73196	-1.53121	-6.59954	7.37318	8.82623	-19.0966	-18.9337	-13.9572	8.34102	-0.405397	1.52949	-8.65466	26.6564	100.636	103.373
1871	2010-03-23 22:00:00	63	-3.37715	-1.7598	-0.54075	-4.3612	5.85052	11.0936	-18.1436	-19.9373	-14.3915	8.26638	-0.394388	1.5162	-8.65352	26.6567	100.636	103.373
1872	2010-03-23 23:00:00	69	5.50232	2.22668	1.26315	-1.8726	4.59344	12.8407	-17.0486	-20.9379	-14.8168	8.19104	-0.383313	1.50288	-8.65238	26.657	100.636	103.373
1873	2010-03-24	70	3.21527	3.79839	2.17217	0.648428	3.56741	14.1005	-15.8343	-21.9327	-15.2328	8.11501	-0.372174	1.48955	-8.65124	26.6572	100.636	103.373
1874	2010-03-24 01:00:00	72	-4.80297	-1.33019	1.60594	3.00389	2.71527	14.9135	-14.5259	-22.9189	-15.6392	8.0383	-0.360973	1.4762	-8.65009	26.6575	100.636	103.373
1875	2010-03-24 02:00:00	71	0.446925	-3.72435	-0.647642	5.09536	1.96585	15.3293	-13.149	-23.8937	-16.0359	7.96094	-0.349708	1.46284	-8.64895	26.6578	100.636	103.373
1876	2010-03-24 03:00:00	73	2.01585	1.0518	-2.61145	6.77052	1.26334	15.4094	-11.7294	-24.8547	-16.4227	7.88293	-0.338382	1.44945	-8.6478	26.6581	100.636	103.373
1877	2010-03-24 04:00:00	71	-2.16814	3.72566	-2.89181	7.70589	0.568307	15.2287	-10.2928	-25.7992	-16.7993	7.8043	-0.326995	1.43605	-8.64665	26.6584	100.636	103.373
1878	2010-03-24 05:00:00	70	2.79166	-2.3708	-1.31859	7.51107	-0.142796	14.8673	-8.86597	-26.7245	-17.1654	7.72505	-0.315548	1.42263	-8.64549	26.6587	100.636	103.373
1879	2010-03-24 06:00:00	68	0.08214	-6.86308	1.911	6.04481	-0.849421	14.3921	-7.47505	-27.6279	-17.521	7.64521	-0.304041	1.4092	-8.64433	26.659	100.636	103.373
1880	2010-03-24 07:00:00	63	3.07688	-3.1507	4.9837	3.51989	-1.486	13.8571	-6.14493	-28.5071	-17.8657	7.56479	-0.292476	1.39575	-8.64317	26.6593	100.636	103.373
1881	2010-03-24 08:00:00	67	-5.71352	0.7866	6.91692	0.218194	-1.97783	13.3092	-4.89912	-29.3594	-18.1993	7.4838	-0.280853	1.38228	-8.64201	26.6596	100.636	103.373
1882	2010-03-24 09:00:00	76	9.56495	4.62387	6.74081	-3.40818	-2.25904	12.796	-3.75965	-30.1827	-18.5217	7.40226	-0.269173	1.36879	-8.64085	26.6599	100.636	103.373
1883	2010-03-24 10:00:00	65	-4.15013	6.05116	2.85894	-6.68385	-2.27428	12.3586	-2.74485	-30.9746	-18.8325	7.32019	-0.257437	1.35529	-8.63968	26.6602	100.636	103.373
1884	2010-03-24 11:00:00	44	-1.80595	3.76053	-5.04897	-8.89262	-1.98679	12.0201	-1.86718	-31.7332	-19.1317	7.23759	-0.245645	1.34177	-8.63851	26.6605	100.636	103.373
1885	2010-03-24 12:00:00	36	1.47798	0.864525	-14.2254	-9.46745	-1.38085	11.7857	-1.13341	-32.4566	-19.4189	7.15448	-0.233799	1.32823	-8.63733	26.6608	100.636	103.373
1886	2010-03-24 13:00:00	29	1.62076	-7.30968	-19.3159	-8.12554	-0.508539	11.6447	-0.546947	-33.1436	-19.694	7.07088	-0.221899	1.31468	-8.63616	26.6611	100.636	103.373
1887	2010-03-24 14:00:00	20	-9.53988	-13.7766	-15.911	-5.10259	0.531682	11.5656	-0.106465	-33.7928	-19.9568	6.9868	-0.209946	1.30111	-8.63498	26.6613	100.636	103.373
1888	2010-03-24 15:00:00	53	0.864868	-6.15108	-3.72667	-1.18685	1.63425	11.5074	0.192292	-34.4037	-20.2071	6.90225	-0.197941	1.28752	-8.6338	26.6616	100.636	103.373
1889	2010-03-24 16:00:00	92	-2.86384	11.1528	10.9833	2.65086	2.70306	11.4243	0.356373	-34.9755	-20.4446	6.81724	-0.185884	1.27391	-8.63262	26.6619	100.636	103.373
1890	2010-03-24 17:00:00	134	17.3185	20.2207	20.6117	5.4277	3.64488	11.2726	0.394759	-35.5074	-20.6693	6.7318	-0.173777	1.26029	-8.63143	26.6622	100.636	103.373
1891	2010-03-24 18:00:00	97	-6.05841	7.71311	20.5178	6.4913	4.37194	11.0183	0.317765	-35.9991	-20.881	6.64592	-0.161621	1.24666	-8.63024	26.6625	100.636	103.373
1892	2010-03-24 19:00:00	64	-12.6189	-8.50526	12.3317	5.74712	4.83875	10.6332	0.137557	-36.4502	-21.0795	6.55964	-0.149415	1.233	-8.62905	26.6628	100.636	103.373
1893	2010-03-24 20:00:00	52	2.5756	-6.40166	0.758011	3.63341	5.03197	10.089	-0.131899	-36.8609	-21.2647	6.47294	-0.137162	1.21933	-8.62785	26.6631	100.636	103.373
1894	2010-03-24 21:00:00	63	11.2593	1.30074	-9.30207	0.951775	4.95994	9.35552	-0.475237	-37.2315	-21.4366	6.38586	-0.124862	1.20565	-8.62666	26.6634	100.636	103.373
1895	2010-03-24 22:00:00	36	-2.5988	-3.78804	-14.6569	-1.35367	4.63859	8.40988	-0.875691	-37.5624	-21.5949	6.2984	-0.112515	1.19195	-8.62546	26.6637	100.636	103.373
1896	2010-03-24 23:00:00	22	-5.40028	-7.32749	-14.9355	-2.5329	4.08713	7.24493	-1.31575	-37.8543	-21.7396	6.21057	-0.100123	1.17823	-8.62425	26.664	100.636	103.373
1897	2010-03-25	48	0.908258	1.58876	-11.0073	-2.27928	3.335	5.86699	-1.77782	-38.1078	-21.8707	6.12237	-0.0876862	1.16449	-8.62305	26.6643	100.636	103.374
1898	2010-03-25 01:00:00	52	10.4673	6.66755	-4.13609	-0.833369	2.40226	4.29928	-2.24566	-38.3234	-21.9881	6.03384	-0.0752058	1.15074	-8.62184	26.6646	100.636	103.374
1899	2010-03-25 02:00:00	43	-4.31687	-0.174259	3.66006	1.3039	1.30886	2.57931	-2.70527	-38.502	-22.0917	5.94496	-0.0626827	1.13698	-8.62063	26.6649	100.636	103.374
1900	2010-03-25 03:00:00	44	-1.66385	-7.84194	10.1746	3.56189	0.0937099	0.752013	-3.14467	-38.6444	-22.1814	5.85576	-0.0501176	1.12319	-8.61942	26.6652	100.636	103.374
1901	2010-03-25 04:00:00	51	-5.50132	-2.5894	13.2971	5.36408	-1.21519	-1.13065	-3.55414	-38.7516	-22.2573	5.76625	-0.0375114	1.1094	-8.6182	26.6655	100.636	103.374
1902	2010-03-25 05:00:00	69	12.8033	9.34717	11.7259	6.211	-2.5895	-3.01455	-3.92617	-38.8244	-22.3192	5.67644	-0.0248652	1.09558	-8.61698	26.6658	100.636	103.374
1903	2010-03-25 06:00:00	54	9.97981	8.63977	5.65423	5.83472	-3.97335	-4.84461	-4.25461	-38.8635	-22.3673	5.58633	-0.0121796	1.08175	-8.61576	26.6661	100.636	103.374
1904	2010-03-25 07:00:00	10	-19.4243	-3.42848	-2.15433	4.42381	-5.29271	-6.56954	-4.53409	-38.8696	-22.4014	5.49595	0.000544279	1.06791	-8.61454	26.6664	100.636	103.374
1905	2010-03-25 08:00:00	12	7.96466	-7.87679	-7.57517	2.44134	-6.46549	-8.14117	-4.7596	-38.8435	-22.4217	5.40529	0.0133056	1.05405	-8.61331	26.6666	100.636	103.374
1906	2010-03-25 09:00:00	10	1.45874	-4.25821	-8.46903	0.368183	-7.40857	-9.51639	-4.92652	-38.7861	-22.428	5.31437	0.0261035	1.04017	-8.61208	26.6669	100.636	103.374
1907	2010-03-25 10:00:00	9	-4.47473	0.782884	-5.75129	-1.53128	-8.03785	-10.6594	-5.03133	-38.6982	-22.4206	5.22321	0.0389371	1.02628	-8.61085	26.6672	100.636	103.374
1908	2010-03-25 11:00:00	12	5.58566	1.50033	-1.92127	-3.20359	-8.28846	-11.5433	-5.07156	-38.5804	-22.3994	5.13179	0.0518054	1.01237	-8.60962	26.6675	100.636	103.374
1909	2010-03-25 12:00:00	12	-5.73322	-0.126253	1.02349	-4.66721	-8.11284	-12.1525	-5.04693	-38.4333	-22.3644	5.04014	0.0647076	0.998446	-8.60838	26.6678	100.636	103.374
1910	2010-03-25 13:00:00	18	1.13388	0.511581	2.51936	-5.95209	-7.49715	-12.4829	-4.95893	-38.2573	-22.3159	4.94826	0.0776429	0.984507	-8.60714	26.6681	100.636	103.374
1911	2010-03-25 14:00:00	16	-0.144334	1.34356	2.64013	-7.15854	-6.46065	-12.541	-4.8098	-38.0527	-22.2538	4.85616	0.0906104	0.970553	-8.6059	26.6684	100.636	103.374
1912	2010-03-25 15:00:00	20	-2.84578	0.771052	2.04172	-8.23191	-5.04867	-12.3439	-4.60309	-37.8201	-22.1783	4.76384	0.103609	0.956584	-8.60465	26.6687	100.636	103.374
1913	2010-03-25 16:00:00	20	6.41345	-0.654438	0.951452	-8.8515	-3.32573	-11.9165	-4.34417	-37.5597	-22.0895	4.6713	0.116639	0.9426	-8.6034	26.669	100.636	103.374
1914	2010-03-25 17:00:00	18	-8.24888	-0.19517	-0.604175	-8.74234	-1.37601	-11.2866	-4.03916	-37.2716	-21.9876	4.57857	0.129699	0.9286	-8.60215	26.6693	100.636	103.374
1915	2010-03-25 18:00:00	30	3.77739	2.43575	-2.4199	-7.6504	0.689334	-10.4833	-3.69461	-36.9562	-21.8726	4.48563	0.142788	0.914586	-8.6009	26.6696	100.636	103.374
1916	2010-03-25 19:00:00	27	3.13513	2.65289	-3.71218	-5.52774	2.73123	-9.53574	-3.31727	-36.6138	-21.7449	4.3925	0.155907	0.900556	-8.59964	26.6699	100.636	103.374
1917	2010-03-25 20:00:00	29	7.45096	-0.675923	-3.96328	-2.53342	4.60636	-8.47494	-2.91406	-36.2445	-21.6045	4.29918	0.169053	0.886511	-8.59838	26.6702	100.636	103.374
1918	2010-03-25 21:00:00	33	-2.62933	-3.87303	-3.34395	0.903089	6.18136	-7.3315	-2.49183	-35.8487	-21.4516	4.20567	0.182227	0.872451	-8.59712	26.6705	100.636	103.374
1919	2010-03-25 22:00:00	34	-10.2098	-4.16014	-2.16017	4.28935	7.346	-6.13349	-2.05736	-35.4267	-21.2865	4.11199	0.195428	0.858377	-8.59586	26.6708	100.636	103.374
1920	2010-03-25 23:00:00	59	11.6639	1.51081	-0.478199	7.2562	8.01949	-4.90651	-1.61731	-34.9788	-21.1093	4.01815	0.208656	0.844287	-8.59459	26.6711	100.636	103.374
1921	2010-03-26	63	-1.55395	4.51781	1.36233	9.54354	8.15073	-3.66957	-1.17831	-34.5057	-20.9203	3.92414	0.221909	0.830183	-8.59332	26.6714	100.636	103.374
1922	2010-03-26 01:00:00	67	0.0601855	0.104105	3.20972	10.9467	7.72552	-2.43205	-0.747077	-34.0076	-20.7197	3.82997	0.235188	0.816064	-8.59205	26.6717	100.636	103.374
1923	2010-03-26 02:00:00	62	-4.19759	-2.9885	4.40734	11.2726	6.75641	-1.19567	-0.330248	-33.4849	-20.5078	3.73566	0.248492	0.80193	-8.59077	26.672	100.636	103.374
1924	2010-03-26 03:00:00	72	11.0726	-2.18973	4.85961	10.4322	5.29766	0.0409223	0.0660473	-32.938	-20.2847	3.6412	0.26182	0.787782	-8.5895	26.6723	100.636	103.374
1925	2010-03-26 04:00:00	48	-17.6008	-0.513491	4.46806	8.44406	3.46152	1.27758	0.436944	-32.3672	-20.0508	3.54661	0.275172	0.773619	-8.58822	26.6726	100.636	103.374
1926	2010-03-26 05:00:00	70	12.0798	1.82664	3.52398	5.50955	1.37939	2.51291	0.77856	-31.7728	-19.8062	3.4519	0.288547	0.759442	-8.58693	26.6729	100.636	103.374
1927	2010-03-26 06:00:00	57	-5.71452	4.21636	0.986946	1.9805	-0.796112	3.74542	1.08677	-31.1551	-19.5512	3.35706	0.301945	0.74525	-8.58565	26.6732	100.636	103.374
1928	2010-03-26 07:00:00	61	4.49873	1.69136	-2.38436	-1.69233	-2.90698	4.97498	1.35725	-30.5144	-19.2859	3.26211	0.315364	0.731044	-8.58436	26.6735	100.636	103.374
1929	2010-03-26 08:00:00	38	-5.2231	1.04601	-5.48952	-4.92818	-4.81044	6.20063	1.5857	-29.8507	-19.0107	3.16706	0.328805	0.716823	-8.58307	26.6738	100.636	103.374
1930	2010-03-26 09:00:00	44	-0.0427016	1.03737	-6.82796	-7.30486	-6.3744	7.41875	1.76784	-29.1644	-18.7257	3.07191	0.342267	0.702588	-8.58177	26.6741	100.636	103.374
1931	2010-03-26 10:00:00	37	-2.64028	-2.80375	-5.79606	-8.64719	-7.50376	8.62496	1.8993	-28.4557	-18.4312	2.97667	0.35575	0.688339	-8.58048	26.6744	100.636	103.374
1932	2010-03-26 11:00:00	43	5.20725	-5.85384	-3.09815	-8.91311	-8.13387	9.81571	1.97589	-27.7248	-18.1275	2.88135	0.369252	0.674075	-8.57918	26.6747	100.636	103.374
1933	2010-03-26 12:00:00	50	1.23498	-3.83639	0.606831	-8.20684	-8.21907	10.9878	1.99375	-26.972	-17.8147	2.78596	0.382774	0.659798	-8.57787	26.675	100.636	103.374
1934	2010-03-26 13:00:00	64	3.16746	0.699886	4.11487	-6.72475	-7.7454	12.1369	1.94962	-26.1974	-17.4931	2.6905	0.396314	0.645506	-8.57657	26.6753	100.636	103.374
1935	2010-03-26 14:00:00	64	-4.51997	6.99823	5.4834	-4.68971	-6.75679	13.2585	1.84086	-25.4014	-17.163	2.59499	0.409873	0.631201	-8.57526	26.6756	100.636	103.374
1936	2010-03-26 15:00:00	72	3.6575	8.18965	3.32196	-2.33378	-5.334	14.348	1.66555	-24.584	-16.8247	2.49943	0.42345	0.616881	-8.57395	26.6759	100.636	103.374
1937	2010-03-26 16:00:00	70	-1.32078	0.333875	-1.4795	0.0524393	-3.56886	15.3973	1.42199	-23.7454	-16.4784	2.40383	0.437044	0.602547	-8.57264	26.6761	100.636	103.374
1938	2010-03-26 17:00:00	65	-6.02182	-6.15072	-5.69057	2.19257	-1.54473	16.3904	1.10921	-22.886	-16.1245	2.3082	0.450655	0.5882	-8.57132	26.6764	100.636	103.374
1939	2010-03-26 18:00:00	72	0.319102	-5.68761	-6.4146	3.86978	0.632592	17.3074	0.727122	-22.006	-15.7631	2.21255	0.464282	0.573838	-8.57	26.6767	100.636	103.374
1940	2010-03-26 19:00:00	84	8.29685	-7.25115	-3.03397	4.97548	2.8484	18.1263	0.275716	-21.106	-15.3946	2.11688	0.477926	0.559463	-8.56868	26.677	100.636	103.374
1941	2010-03-26 20:00:00	85	-7.78687	-6.16923	3.20435	5.40523	4.97795	18.8278	-0.244613	-20.1864	-15.0193	2.0212	0.491585	0.545074	-8.56736	26.6773	100.636	103.374
1942	2010-03-26 21:00:00	98	-5.75926	4.57674	8.8627	5.11459	6.90267	19.3959	-0.832611	-19.2478	-14.6373	1.92553	0.50526	0.530672	-8.56603	26.6776	100.636	103.374
1943	2010-03-26 22:00:00	142	22.0751	13.9859	10.2863	4.07776	8.5064	19.8158	-1.48628	-18.2909	-14.249	1.82987	0.518949	0.516256	-8.5647	26.6779	100.636	103.374
1944	2010-03-26 23:00:00	97	-20.1544	11.7319	5.80029	2.47784	9.6878	20.0741	-2.20311	-17.3163	-13.8546	1.73422	0.532652	0.501826	-8.56337	26.6782	100.636	103.374
1945	2010-03-27	106	2.48299	1.41623	-2.58638	0.832395	10.4016	20.1616	-2.98055	-16.3246	-13.4545	1.63861	0.54637	0.487383	-8.56204	26.6785	100.636	103.374
1946	2010-03-27 01:00:00	89	11.8814	-9.08289	-10.2884	-0.319363	10.6214	20.0728	-3.81581	-15.3166	-13.0489	1.54303	0.5601	0.472926	-8.5607	26.6788	100.636	103.374
1947	2010-03-27 02:00:00	61	1.45558	-21.3674	-12.411	-0.60869	10.3361	19.804	-4.70544	-14.2931	-12.638	1.44749	0.573844	0.458456	-8.55936	26.6791	100.636	103.374
1948	2010-03-27 03:00:00	46	-23.057	-16.8927	-7.56406	-0.0414721	9.56754	19.3531	-5.64548	-13.255	-12.2222	1.35201	0.5876	0.443973	-8.55801	26.6794	100.636	103.374
1949	2010-03-27 04:00:00	127	18.6559	9.41386	1.34922	1.11099	8.38567	18.7182	-6.63127	-12.2032	-11.8017	1.2566	0.601369	0.429476	-8.55667	26.6797	100.636	103.374
1950	2010-03-27 05:00:00	134	9.37289	21.5636	8.59817	2.41131	6.86813	17.8976	-7.65718	-11.1386	-11.3768	1.16125	0.615149	0.414966	-8.55532	26.68	100.637	103.374
1951	2010-03-27 06:00:00	99	-6.77151	6.87213	10.4051	3.32124	5.10459	16.894	-8.71682	-10.0622	-10.9476	1.06599	0.62894	0.400443	-8.55397	26.6803	100.637	103.374
1952	2010-03-27 07:00:00	85	-6.81082	-10.4741	6.80085	3.4516	3.18364	15.7133	-9.80304	-8.97506	-10.5145	0.970823	0.642743	0.385907	-8.55261	26.6806	100.637	103.375
1953	2010-03-27 08:00:00	75	-0.357074	-12.0337	0.920851	2.70276	1.19458	14.3624	-10.9084	-7.87817	-10.0778	0.875752	0.656556	0.371358	-8.55126	26.6809	100.637	103.375
1954	2010-03-27 09:00:00	79	2.69874	-2.65497	-3.39973	1.24253	-0.793012	12.848	-12.0255	-6.77259	-9.63768	0.780789	0.670378	0.356795	-8.5499	26.6812	100.637	103.375
1955	2010-03-27 10:00:00	81	0.481909	6.33344	-4.63998	-0.560974	-2.72579	11.1782	-13.1461	-5.65943	-9.19438	0.685945	0.684211	0.34222	-8.54853	26.6815	100.637	103.375
1956	2010-03-27 11:00:00	74	1.04412	5.66367	-3.68504	-2.31491	-4.56174	9.36328	-14.2619	-4.53975	-8.74817	0.591227	0.698053	0.327632	-8.54717	26.6818	100.637	103.375
1957	2010-03-27 12:00:00	62	-5.86561	-1.29881	-2.58327	-3.57589	-6.27478	7.41783	-15.3641	-3.41463	-8.2993	0.496646	0.711903	0.313031	-8.5458	26.6821	100.637	103.375
1958	2010-03-27 13:00:00	71	8.17639	-0.418017	-1.81705	-3.99351	-7.86864	5.35844	-16.4435	-2.28511	-7.84803	0.402209	0.725762	0.298417	-8.54443	26.6824	100.637	103.375
1959	2010-03-27 14:00:00	58	-0.865814	2.00915	-1.66016	-3.5134	-9.34476	3.20011	-17.4902	-1.15218	-7.39459	0.307927	0.739629	0.283791	-8.54306	26.6827	100.637	103.375
1960	2010-03-27 15:00:00	48	-6.24904	-1.37399	-2.22782	-2.23523	-10.6707	0.957329	-18.4946	-0.0168426	-6.93925	0.213809	0.753503	0.269152	-8.54168	26.683	100.637	103.375
1961	2010-03-27 16:00:00	50	3.5982	-5.28033	-2.18972	-0.530739	-11.7875	-1.35689	-19.4474	1.11994	-6.48224	0.119863	0.767385	0.2545	-8.5403	26.6833	100.637	103.375
1962	2010-03-27 17:00:00	54	-1.47199	-3.29885	-0.951246	1.1897	-12.6193	-3.72921	-20.3398	2.25724	-6.02381	0.0260997	0.781274	0.239835	-8.53892	26.6836	100.637	103.375
1963	2010-03-27 18:00:00	61	10.3769	-0.686749	1.86926	2.40882	-13.0553	-6.14593	-21.1628	3.39417	-5.56421	-0.0674728	0.795169	0.225158	-8.53754	26.6839	100.637	103.375
1964	2010-03-27 19:00:00	59	-8.86632	3.72723	4.82537	2.7178	-12.9954	-8.59265	-21.9067	4.52985	-5.10368	-0.160845	0.80907	0.210469	-8.53615	26.6842	100.637	103.375
1965	2010-03-27 20:00:00	62	2.065	8.91842	5.43932	2.05882	-12.3813	-11.0539	-22.5611	5.66347	-4.64248	-0.254007	0.822977	0.195767	-8.53476	26.6845	100.637	103.375
1966	2010-03-27 21:00:00	54	-1.11785	4.73355	3.10589	0.608503	-11.2064	-13.5122	-23.116	6.79426	-4.18083	-0.346949	0.83689	0.181053	-8.53337	26.6848	100.637	103.375
1967	2010-03-27 22:00:00	57	4.69216	-1.78598	-0.608091	-1.38107	-9.4951	-15.9494	-23.5615	7.92147	-3.71898	-0.439663	0.850808	0.166326	-8.53197	26.6851	100.637	103.375
1968	2010-03-27 23:00:00	44	-3.39049	-1.96089	-4.10994	-3.63264	-7.27142	-18.3489	-23.8879	9.04437	-3.25717	-0.532139	0.86473	0.151588	-8.53057	26.6854	100.637	103.375
1969	2010-03-28	41	-0.727619	-1.3405	-6.10516	-5.82265	-4.56496	-20.6967	-24.0856	10.1622	-2.79565	-0.624366	0.878656	0.136837	-8.52917	26.6857	100.637	103.375
1970	2010-03-28 01:00:00	48	6.95391	-3.06134	-5.57937	-7.50121	-1.43192	-22.978	-24.1448	11.2741	-2.33465	-0.716336	0.892587	0.122074	-8.52777	26.686	100.637	103.375
1971	2010-03-28 02:00:00	44	-5.60753	-3.20134	-2.9625	-8.24213	2.02587	-25.1821	-24.056	12.3793	-1.87441	-0.80804	0.906521	0.107298	-8.52636	26.6864	100.637	103.375
1972	2010-03-28 03:00:00	56	6.34138	-0.218215	0.144844	-7.89297	5.67166	-27.3014	-23.8102	13.4768	-1.41518	-0.899467	0.920458	0.0925112	-8.52495	26.6867	100.637	103.375
1973	2010-03-28 04:00:00	59	4.26703	2.69568	2.11718	-6.58344	9.34191	-29.3285	-23.3985	14.5659	-0.957179	-0.990608	0.934398	0.077712	-8.52354	26.687	100.637	103.375
1974	2010-03-28 05:00:00	67	-4.58156	-0.615921	2.0955	-4.53775	12.8403	-31.2535	-22.8129	15.6456	-0.500654	-1.08145	0.948341	0.062901	-8.52212	26.6873	100.637	103.375
1975	2010-03-28 06:00:00	68	-5.60552	-0.787123	0.894964	-1.95305	15.9365	-33.062	-22.0471	16.715	-0.0458358	-1.17199	0.962285	0.0480781	-8.5207	26.6876	100.637	103.375
1976	2010-03-28 07:00:00	99	4.43254	5.6149	-0.533539	1.08752	18.3946	-34.7379	-21.0968	17.7729	0.407044	-1.26222	0.976231	0.0332434	-8.51928	26.6879	100.637	103.375
1977	2010-03-28 08:00:00	88	1.01562	4.48066	-1.71553	4.54719	19.9945	-36.2627	-19.9606	18.8183	0.857755	-1.35212	0.990179	0.018397	-8.51786	26.6882	100.637	103.375
1978	2010-03-28 09:00:00	74	-7.70637	-5.47666	-2.247	8.21447	20.5663	-37.6189	-18.6394	19.8499	1.30606	-1.44169	1.00413	0.00353884	-8.51643	26.6885	100.637	103.375
1979	2010-03-28 10:00:00	86	0.0657976	-9.63589	-1.59751	11.5852	19.9902	-38.7877	-17.1362	20.8663	1.75174	-1.53092	1.01808	-0.0113309	-8.515	26.6888	100.637	103.375
1980	2010-03-28 11:00:00	93	2.86299	-3.15357	1.05928	14.073	18.2151	-39.7496	-15.4564	21.8661	2.19456	-1.61979	1.03203	-0.0262122	-8.51357	26.6891	100.637	103.375
1981	2010-03-28 12:00:00	96	-4.7835	3.15654	5.63099	15.1728	15.2711	-40.486	-13.6075	22.8479	2.63428	-1.7083	1.04597	-0.041105	-8.51214	26.6894	100.637	103.375
1982	2010-03-28 13:00:00	120	4.77064	4.74287	9.7639	14.6079	11.2537	-40.9766	-11.5979	23.8103	3.07067	-1.79644	1.05992	-0.0560093	-8.5107	26.6897	100.637	103.375
1983	2010-03-28 14:00:00	99	-10.4043	4.35373	10.4333	12.0878	6.35217	-41.2	-9.43729	24.7517	3.50352	-1.8842	1.07387	-0.070925	-8.50926	26.69	100.637	103.375
1984	2010-03-28 15:00:00	100	16.1034	0.936441	6.79763	7.64709	0.83386	-41.1376	-7.13612	25.6707	3.93258	-1.97157	1.08782	-0.085852	-8.50782	26.6903	100.637	103.375
1985	2010-03-28 16:00:00	63	-8.75392	-2.33695	0.2126	2.01519	-5.00905	-40.7722	-4.70567	26.5658	4.35762	-2.05854	1.10176	-0.10079	-8.50637	26.6906	100.637	103.375
1986	2010-03-28 17:00:00	57	-0.98435	-3.3196	-6.3716	-3.7271	-10.875	-40.085	-2.15834	27.4357	4.77843	-2.14509	1.1157	-0.11574	-8.50492	26.6909	100.637	103.375
1987	2010-03-28 18:00:00	46	3.72366	-1.44187	-10.3129	-8.58788	-16.4767	-39.056	0.492776	28.2787	5.19477	-2.23123	1.12964	-0.130701	-8.50347	26.6912	100.637	103.375
1988	2010-03-28 19:00:00	48	-3.91214	-1.41899	-10.8028	-11.8651	-21.545	-37.6647	3.23414	29.0935	5.60642	-2.31694	1.14358	-0.145672	-8.50202	26.6915	100.637	103.375
1989	2010-03-28 20:00:00	60	3.8506	-1.52862	-8.5664	-13.2763	-25.8463	-35.8918	6.05164	29.8786	6.01316	-2.40221	1.15752	-0.160655	-8.50056	26.6918	100.637	103.375
1990	2010-03-28 21:00:00	57	0.422429	2.22971	-4.44856	-12.8543	-29.1943	-33.7202	8.93073	30.6326	6.41476	-2.48704	1.17145	-0.175649	-8.4991	26.6921	100.637	103.375
1991	2010-03-28 22:00:00	72	-4.603	3.86872	0.351524	-10.9377	-31.491	-31.1386	11.8563	31.3539	6.81102	-2.5714	1.18537	-0.190654	-8.49764	26.6924	100.637	103.375
1992	2010-03-28 23:00:00	82	5.34414	0.872336	4.66005	-8.06929	-32.7351	-28.1462	14.8127	32.0411	7.2017	-2.6553	1.1993	-0.20567	-8.49617	26.6927	100.637	103.375
1993	2010-03-29	92	6.46469	-2.70149	7.2643	-4.83085	-32.9635	-24.7487	17.7838	32.6929	7.58661	-2.73872	1.21322	-0.220696	-8.4947	26.693	100.637	103.375
1994	2010-03-29 01:00:00	100	-9.61104	-1.74424	6.70799	-1.62295	-32.2615	-20.9602	20.7529	33.3076	7.96551	-2.82165	1.22713	-0.235733	-8.49323	26.6933	100.637	103.375
1995	2010-03-29 02:00:00	117	3.70932	3.03313	3.4136	1.15208	-30.7616	-16.8039	23.7031	33.8839	8.33822	-2.90408	1.24104	-0.250782	-8.49176	26.6936	100.637	103.375
1996	2010-03-29 03:00:00	129	-0.985809	3.65819	-1.23318	3.20221	-28.6195	-12.3095	26.6177	34.4202	8.7045	-2.98601	1.25494	-0.26584	-8.49028	26.6939	100.637	103.375
1997	2010-03-29 04:00:00	132	0.288967	-0.572239	-5.50486	4.39073	-25.9929	-7.51321	29.4798	34.9152	9.06415	-3.06742	1.26884	-0.28091	-8.4888	26.6942	100.637	103.375
1998	2010-03-29 05:00:00	142	-1.54216	-6.63031	-7.41109	4.72349	-23.0494	-2.4566	32.2723	35.3674	9.41697	-3.14831	1.28273	-0.295989	-8.48732	26.6945	100.637	103.375
[truncated: 39,758 more rows]
