# Supplementary material for: PM2.5 concentration prediction based on EEMD-ALSTM
Source: Sci Rep. 2024 Jun 2;14:12636. doi: 10.1038/s41598-024-63620-9 (PMC11144699; doi:10.1038/s41598-024-63620-9)
Supplement: Supplementary file 1 — Supplementary Information. [file 41598_2024_63620_MOESM1_ESM.zip › Code/EEMD figure.ipynb]

# %% [code]
import pandas as pd

df=pd.read_excel(r"空气数据.xlsx", engine='openpyxl')
df.head()


# %% [code]
date_copy = df.copy() #把原先的数据copy一份，在副本中操作
date_copy["merge_date"] = pd.to_datetime(date_copy[['year', 'month', 'day', "hour"]])

# %% [code]
date_copy

# %% [code]
data = date_copy.drop(columns=["No",'year', 'month', 'day', "hour"])
data

# %% [code]
data = data.set_index(["merge_date"]).reset_index()
data

# %% [code]
data=data.dropna(axis=0,how='any')
data
#取出空数据行

# %% [code]
data.to_excel('自己瞎搞DF3.xlsx')
data


# %% [code]
data=pd.read_excel("自己瞎搞DF3.xlsx",index_col=0).reset_index()
data

# %% [code]
data = data.drop(columns=["index"])
data

# %% [code]
data.to_excel('自己瞎搞DF3.xlsx')
data

# %% [code]
from PyEMD import EEMD
import numpy as np
import pylab as plt
plt.plot(data['merge_date'],data['pm2.5'])

# %% [code]
data.shape

# %% [code]
s=data[['pm2.5']].values
s

# %% [code]
s=s.ravel()
s.shape

# %% [code]
"""# Define signal
t = np.linspace(0, 1, 41757)
# Execute EEMD on signal
IMF = EEMD().eemd(s,t)
N = IMF.shape[0]+1
#df=pd.DataFrame(,IMF)
#df.to_excel('imf.xlsx')"""

# %% [code]
from PyEMD import Visualisation
# 提取imfs和剩余信号res
t = np.linspace(0, 1, 41757)
eemd = EEMD()
eemd.eemd(s)
imfs, res = eemd.get_imfs_and_residue()
# 绘制 IMF
vis = Visualisation()
vis.plot_imfs(imfs=imfs, residue=res, t=t, include_residue=True)
# 绘制并显示所有提供的IMF的瞬时频率
vis.plot_instant_freq(t, imfs=imfs)
vis.show()


# %% [code]
imfs

# %% [code]
res

# %% [code]
res = pd.DataFrame(res)

# %% [code]
res.to_excel('res.xlsx')

# %% [markdown]
以下为无用

# %% [code]
"""#此处可以将信号重组
r1=pd.read_excel("EMD_IMF_1_train.xlsx")
r1 = r1.drop(r1.columns[[0]], axis = 1)
r2=pd.read_excel("EMD_IMF_1_test.xlsx")
r1=r1.values

print(r1)
r=np.sum(r1+res[0:31762],axis=0)
#r2=r2.values
#r3=pd.concat([r1,r2])
#r3
r"""

# %% [markdown]
以上为无用

# %% [code]
IMF=imfs

# %% [code]
IMF

# %% [code]
IMF2=IMF.T
IMF2

# %% [code]
IMF2.shape#(41757, 16)

# %% [code]
IMF.shape#(16, 41757)

# %% [code]
df2=pd.DataFrame(IMF2, columns=['imf1','imf2','imf3','imf4','imf5','imf6','imf7','imf8','imf9','imf10',
                              'imf11','imf12','imf13','imf14','imf15','imf16'])

# %% [code]
df2

# %% [code]
df2.to_excel('1自己瞎搞IMF_DF2.xlsx')

# %% [code]
df3= pd.DataFrame(data = IMF2[0:, 0:],
                        index = ['Row_' + str(i + 1) 
                        for i in range(IMF2.shape[0])],
                        columns = ['imf_' + str(i + 1) 
                        for i in range(IMF2.shape[1])])
  
# printing the dataframe
print(df3)

# %% [code]
N = IMF.shape[0]+1
# Plot results
plt.rcParams['figure.figsize'] = [12, 9]
plt.subplot(N,1,1)
plt.plot(t, s, 'r')
plt.title("Input signal: Wave Height")
plt.xlabel("Time [s]")
for n, imf in enumerate(IMF):
  plt.subplot(N,1,n+2)
  plt.plot(t, imf, 'g')
  plt.title("IMF "+str(n+1))
  plt.xlabel("Time [s]")
  plt.subplots_adjust(left=0.1,
                    bottom=0.1, 
                    right=0.9, 
                    top=4, 
                    wspace=0.5, 
                    hspace=0.5)

#plt.tight_layout()
plt.savefig('simple_example')
plt.show()
#df=pd.DataFrame(imf1)
#df.to_excel('imf.xlsx')

# %% [code]
dataset=pd.read_excel('1自己瞎搞IMF_DF2.xlsx', engine='openpyxl',index_col=0)
dataset

# %% [code]
import numpy as np
import matplotlib.pyplot as plt
import pandas as pd


dataset.plot(subplots=True)

plt.tight_layout()
plt.show()

# %% [code]
dataset.plot(subplots=True, layout=(3,6))

# %% [code]
#fig = plt.figure(figsize=(18, 6), dpi=300)
dataset.plot( figsize=(15,10))

plt.show()

# %% [code]
for i in dataset.columns:
    plt.figure()
    plt.plot(dataset[i])

# %% [markdown]
#以上运行还是ok的


# %% [code]
df1=pd.read_excel(r"1自己瞎搞IMF_DF2.xlsx",index_col=0)
df2=pd.read_excel(r"自己瞎搞DF3.xlsx",index_col=0)

# %% [code]
df1

# %% [code]
df2

# %% [code]
dataset=pd.concat([df2, df1], axis = 1)
dataset

# %% [code]
dataset.shape

# %% [code]
dataset.to_excel('分解后的表.xlsx')

# %% [code]
