# Supplementary material for: PM2.5 concentration prediction based on EEMD-ALSTM
Source: Sci Rep. 2024 Jun 2;14:12636. doi: 10.1038/s41598-024-63620-9 (PMC11144699; doi:10.1038/s41598-024-63620-9)
Supplement: Supplementary file 1 — Supplementary Information. [file 41598_2024_63620_MOESM1_ESM.zip › Code/EMD_IMF_10_test.xlsx]

## Sheet: Sheet1
	0
0	18.1491
1	18.2241
2	18.2976
3	18.3697
4	18.4403
5	18.5094
6	18.577
7	18.643
8	18.7076
9	18.7706
10	18.832
11	18.8919
12	18.9502
13	19.0068
14	19.0619
15	19.1154
16	19.1673
17	19.2175
18	19.266
19	19.313
20	19.3582
21	19.4017
22	19.4436
23	19.4837
24	19.5222
25	19.5589
26	19.5938
27	19.627
28	19.6585
29	19.6881
30	19.716
31	19.7422
32	19.7665
33	19.789
34	19.8097
35	19.8286
36	19.8457
37	19.861
38	19.8745
39	19.8862
40	19.8961
41	19.9041
42	19.9104
43	19.9148
44	19.9175
45	19.9183
46	19.9173
47	19.9145
48	19.9099
49	19.9035
50	19.8953
51	19.8853
52	19.8734
53	19.8598
54	19.8443
55	19.8271
56	19.808
57	19.7871
58	19.7645
59	19.74
60	19.7138
61	19.6857
62	19.6558
63	19.6242
64	19.5907
65	19.5555
66	19.5184
67	19.4796
68	19.439
69	19.3966
70	19.3525
71	19.3066
72	19.2588
73	19.2094
74	19.1581
75	19.1051
76	19.0504
77	18.9939
78	18.9357
79	18.8757
80	18.814
81	18.7505
82	18.6853
83	18.6184
84	18.5498
85	18.4794
86	18.4074
87	18.3336
88	18.2581
89	18.181
90	18.1021
91	18.0215
92	17.9393
93	17.8554
94	17.7698
95	17.6825
96	17.5936
97	17.503
98	17.4108
99	17.3169
100	17.2214
101	17.1242
102	17.0254
103	16.925
104	16.823
105	16.7193
106	16.6141
107	16.5073
108	16.3989
109	16.2889
110	16.1774
111	16.0643
112	15.9496
113	15.8334
114	15.7157
115	15.5964
116	15.4756
117	15.3533
118	15.2295
119	15.1041
120	14.9773
121	14.849
122	14.7192
123	14.588
124	14.4553
125	14.3211
126	14.1855
127	14.0484
128	13.9099
129	13.77
130	13.6286
131	13.4859
132	13.3417
133	13.1962
134	13.0492
135	12.9009
136	12.7512
137	12.6002
138	12.4477
139	12.294
140	12.1389
141	11.9824
142	11.8247
143	11.6656
144	11.5052
145	11.3435
146	11.1805
147	11.0163
148	10.8508
149	10.684
150	10.5159
151	10.3466
152	10.176
153	10.0043
154	9.83125
155	9.65704
156	9.48162
157	9.30501
158	9.1272
159	8.94823
160	8.76809
161	8.58678
162	8.40434
163	8.22074
164	8.03603
165	7.85018
166	7.66323
167	7.47517
168	7.28601
169	7.09577
170	6.90446
171	6.71209
172	6.51866
173	6.32419
174	6.12868
175	5.93215
176	5.73461
177	5.53607
178	5.33654
179	5.13603
180	4.93454
181	4.7321
182	4.52869
183	4.32435
184	4.11909
185	3.9129
186	3.7058
187	3.4978
188	3.28892
189	3.07916
190	2.86854
191	2.65707
192	2.44475
193	2.23159
194	2.01761
195	1.80282
196	1.58723
197	1.37084
198	1.15368
199	0.935754
200	0.717067
201	0.497641
202	0.277477
203	0.0565989
204	-0.164988
205	-0.387267
206	-0.61023
207	-0.833862
208	-1.05817
209	-1.28311
210	-1.5087
211	-1.73491
212	-1.96174
213	-2.18919
214	-2.41723
215	-2.64587
216	-2.87507
217	-3.10484
218	-3.33517
219	-3.56603
220	-3.79744
221	-4.02936
222	-4.26178
223	-4.4947
224	-4.72811
225	-4.96198
226	-5.19631
227	-5.4311
228	-5.66631
229	-5.90195
230	-6.138
231	-6.37445
232	-6.61128
233	-6.84848
234	-7.08604
235	-7.32395
236	-7.5622
237	-7.80076
238	-8.03964
239	-8.27881
240	-8.51827
241	-8.75799
242	-8.99797
243	-9.2382
244	-9.47865
245	-9.71933
246	-9.96021
247	-10.2013
248	-10.4425
249	-10.6839
250	-10.9255
251	-11.1672
252	-11.409
253	-11.6509
254	-11.8929
255	-12.135
256	-12.3772
257	-12.6194
258	-12.8616
259	-13.1039
260	-13.3462
261	-13.5885
262	-13.8308
263	-14.073
264	-14.3152
265	-14.5573
266	-14.7994
267	-15.0414
268	-15.2833
269	-15.525
270	-15.7667
271	-16.0082
272	-16.2495
273	-16.4907
274	-16.7316
275	-16.9724
276	-17.213
277	-17.4533
278	-17.6934
279	-17.9333
280	-18.1729
281	-18.4122
282	-18.6512
283	-18.8899
284	-19.1282
285	-19.3663
286	-19.604
287	-19.8413
288	-20.0782
289	-20.3148
290	-20.5509
291	-20.7866
292	-21.0219
293	-21.2567
294	-21.4911
295	-21.7249
296	-21.9583
297	-22.1912
298	-22.4235
299	-22.6553
300	-22.8865
301	-23.1172
302	-23.3473
303	-23.5767
304	-23.8055
305	-24.0337
306	-24.2613
307	-24.4881
308	-24.7143
309	-24.9398
310	-25.1646
311	-25.3887
312	-25.612
313	-25.8345
314	-26.0563
315	-26.2773
316	-26.4975
317	-26.7169
318	-26.9354
319	-27.1531
320	-27.37
321	-27.5859
322	-27.801
323	-28.0152
324	-28.2285
325	-28.4408
326	-28.6522
327	-28.8626
328	-29.072
329	-29.2805
330	-29.4879
331	-29.6943
332	-29.8997
333	-30.1041
334	-30.3074
335	-30.5096
336	-30.7107
337	-30.9108
338	-31.1097
339	-31.3075
340	-31.5041
341	-31.6996
342	-31.8939
343	-32.087
344	-32.279
345	-32.4697
346	-32.6592
347	-32.8475
348	-33.0345
349	-33.2203
350	-33.4048
351	-33.588
352	-33.7699
353	-33.9505
354	-34.1298
355	-34.3078
356	-34.4844
357	-34.6596
358	-34.8335
359	-35.006
360	-35.1772
361	-35.3469
362	-35.5152
363	-35.682
364	-35.8475
365	-36.0115
366	-36.174
367	-36.3351
368	-36.4947
369	-36.6528
370	-36.8094
371	-36.9645
372	-37.1181
373	-37.2702
374	-37.4207
375	-37.5697
376	-37.7171
377	-37.8629
378	-38.0072
379	-38.1499
380	-38.291
381	-38.4305
382	-38.5684
383	-38.7047
384	-38.8394
385	-38.9724
386	-39.1037
387	-39.2334
388	-39.3615
389	-39.4879
390	-39.6126
391	-39.7356
392	-39.8569
393	-39.9766
394	-40.0945
395	-40.2107
396	-40.3252
397	-40.438
398	-40.549
399	-40.6583
400	-40.7659
401	-40.8717
402	-40.9758
403	-41.0781
404	-41.1787
405	-41.2775
406	-41.3745
407	-41.4698
408	-41.5632
409	-41.6549
410	-41.7448
411	-41.8329
412	-41.9192
413	-42.0037
414	-42.0865
415	-42.1674
416	-42.2464
417	-42.3237
418	-42.3992
419	-42.4728
420	-42.5446
421	-42.6146
422	-42.6827
423	-42.749
424	-42.8134
425	-42.876
426	-42.9368
427	-42.9956
428	-43.0526
429	-43.1078
430	-43.161
431	-43.2124
432	-43.2619
433	-43.3095
434	-43.3552
435	-43.399
436	-43.441
437	-43.481
438	-43.5191
439	-43.5552
440	-43.5895
441	-43.6219
442	-43.6523
443	-43.6808
444	-43.7073
445	-43.732
446	-43.7546
447	-43.7754
448	-43.7941
449	-43.811
450	-43.8258
451	-43.8388
452	-43.8497
453	-43.8587
454	-43.8657
455	-43.8707
456	-43.8737
457	-43.8748
458	-43.8739
459	-43.8709
460	-43.866
461	-43.8591
462	-43.8502
463	-43.8392
464	-43.8263
465	-43.8113
466	-43.7944
467	-43.7754
468	-43.7544
469	-43.7313
470	-43.7063
471	-43.6792
472	-43.6501
473	-43.6189
474	-43.5857
475	-43.5504
476	-43.5131
477	-43.4738
478	-43.4324
479	-43.389
480	-43.3435
481	-43.2959
482	-43.2463
483	-43.1946
484	-43.1408
485	-43.085
486	-43.0271
487	-42.9671
488	-42.905
489	-42.8409
490	-42.7746
491	-42.7063
492	-42.6359
493	-42.5633
494	-42.4887
495	-42.412
496	-42.3332
497	-42.2523
498	-42.1692
499	-42.0841
500	-41.9969
501	-41.9075
502	-41.816
503	-41.7224
504	-41.6267
505	-41.5289
506	-41.4289
507	-41.3268
508	-41.2226
509	-41.1163
510	-41.0078
511	-40.8972
512	-40.7844
513	-40.6695
514	-40.5525
515	-40.4333
516	-40.3119
517	-40.1884
518	-40.0628
519	-39.935
520	-39.805
521	-39.6729
522	-39.5386
523	-39.4022
524	-39.2635
525	-39.1228
526	-38.9798
527	-38.8347
528	-38.6874
529	-38.538
530	-38.3864
531	-38.2326
532	-38.0767
533	-37.9186
534	-37.7583
535	-37.5959
536	-37.4313
537	-37.2646
538	-37.0957
539	-36.9247
540	-36.7515
541	-36.5761
542	-36.3986
543	-36.219
544	-36.0373
545	-35.8534
546	-35.6674
547	-35.4793
548	-35.2891
549	-35.0968
550	-34.9024
551	-34.7059
552	-34.5074
553	-34.3068
554	-34.1041
555	-33.8994
556	-33.6927
557	-33.4839
558	-33.2731
559	-33.0603
560	-32.8456
561	-32.6288
562	-32.4101
563	-32.1894
564	-31.9668
565	-31.7422
566	-31.5158
567	-31.2874
568	-31.0571
569	-30.825
570	-30.591
571	-30.3551
572	-30.1174
573	-29.8778
574	-29.6364
575	-29.3932
576	-29.1482
577	-28.9014
578	-28.6528
579	-28.4025
580	-28.1504
581	-27.8965
582	-27.6409
583	-27.3836
584	-27.1245
585	-26.8638
586	-26.6013
587	-26.3372
588	-26.0714
589	-25.804
590	-25.5349
591	-25.2642
592	-24.9919
593	-24.718
594	-24.4425
595	-24.1654
596	-23.8867
597	-23.6064
598	-23.3247
599	-23.0414
600	-22.7565
601	-22.4702
602	-22.1823
603	-21.893
604	-21.6022
605	-21.31
606	-21.0163
607	-20.7212
608	-20.4246
609	-20.1266
610	-19.8273
611	-19.5265
612	-19.2244
613	-18.9209
614	-18.6161
615	-18.3099
616	-18.0024
617	-17.6936
618	-17.3835
619	-17.0722
620	-16.7595
621	-16.4456
622	-16.1304
623	-15.814
624	-15.4964
625	-15.1775
626	-14.8575
627	-14.5362
628	-14.2138
629	-13.8903
630	-13.5655
631	-13.2397
632	-12.9127
633	-12.5846
634	-12.2553
635	-11.925
636	-11.5937
637	-11.2612
638	-10.9277
639	-10.5932
640	-10.2576
641	-9.92103
642	-9.58344
643	-9.24486
644	-8.90531
645	-8.56479
646	-8.22331
647	-7.88089
648	-7.53755
649	-7.19328
650	-6.84812
651	-6.50205
652	-6.15511
653	-5.80731
654	-5.45864
655	-5.10914
656	-4.75881
657	-4.40766
658	-4.0557
659	-3.70296
660	-3.34943
661	-2.99514
662	-2.64009
663	-2.28431
664	-1.92781
665	-1.57058
666	-1.21265
667	-0.854035
668	-0.494753
669	-0.134809
670	0.225782
671	0.587004
672	0.948849
673	1.31131
674	1.67434
675	2.03796
676	2.40214
677	2.76687
678	3.13213
679	3.49791
680	3.8642
681	4.23099
682	4.59825
683	4.96597
684	5.33414
685	5.70275
686	6.07177
687	6.44117
688	6.81098
689	7.18116
690	7.55168
691	7.92253
692	8.29371
693	8.6652
694	9.03697
695	9.40901
696	9.78131
697	10.1538
698	10.5266
699	10.8996
700	11.2727
701	11.646
702	12.0195
703	12.3931
704	12.7668
705	13.1407
706	13.5146
707	13.8885
708	14.2625
709	14.6365
710	15.0106
711	15.3846
712	15.7586
713	16.1325
714	16.5064
715	16.8802
716	17.2539
717	17.6275
718	18.0009
719	18.3742
720	18.7472
721	19.1201
722	19.4928
723	19.8652
724	20.2374
725	20.6093
726	20.9809
727	21.3522
728	21.7232
729	22.0938
730	22.464
731	22.8338
732	23.2033
733	23.5723
734	23.9408
735	24.3089
736	24.6765
737	25.0436
738	25.4101
739	25.7762
740	26.1416
741	26.5064
742	26.8707
743	27.2343
744	27.5972
745	27.9595
746	28.3212
747	28.6821
748	29.0422
749	29.4017
750	29.7603
751	30.1182
752	30.4753
753	30.8316
754	31.187
755	31.5416
756	31.8953
757	32.2481
758	32.6
759	32.951
760	33.301
761	33.65
762	33.9981
763	34.3451
764	34.6911
765	35.0361
766	35.38
767	35.7227
768	36.0644
769	36.405
770	36.7444
771	37.0826
772	37.4197
773	37.7556
774	38.0902
775	38.4236
776	38.7557
777	39.0866
778	39.4161
779	39.7444
780	40.0713
781	40.3968
782	40.721
783	41.0437
784	41.3651
785	41.685
786	42.0034
787	42.3204
788	42.6359
789	42.9499
790	43.2623
791	43.5733
792	43.8826
793	44.1903
794	44.4965
795	44.801
796	45.1039
797	45.4051
798	45.7047
799	46.0025
800	46.2987
801	46.593
802	46.8857
803	47.1766
804	47.4656
805	47.7529
806	48.0383
807	48.3219
808	48.6036
809	48.8835
810	49.1614
811	49.4374
812	49.7115
813	49.9836
814	50.2537
815	50.5219
816	50.788
817	51.0521
818	51.3142
819	51.5742
820	51.8321
821	52.0879
822	52.3416
823	52.5933
824	52.8427
825	53.09
826	53.3351
827	53.578
828	53.8187
829	54.0572
830	54.2934
831	54.5274
832	54.7591
833	54.9886
834	55.2157
835	55.4406
836	55.6631
837	55.8833
838	56.1011
839	56.3166
840	56.5297
841	56.7404
842	56.9487
843	57.1545
844	57.358
845	57.559
846	57.7575
847	57.9536
848	58.1472
849	58.3383
850	58.5269
851	58.713
852	58.8965
853	59.0775
854	59.2559
855	59.4318
856	59.6051
857	59.7757
858	59.9438
859	60.1092
860	60.272
861	60.4322
862	60.5897
863	60.7445
864	60.8966
865	61.0461
866	61.1928
867	61.3368
868	61.4781
869	61.6166
870	61.7523
871	61.8853
872	62.0155
873	62.1429
874	62.2675
875	62.3893
876	62.5082
877	62.6243
878	62.7376
879	62.848
880	62.9555
881	63.0601
882	63.1619
883	63.2607
884	63.3566
885	63.4496
886	63.5396
887	63.6267
888	63.7109
889	63.792
890	63.8702
891	63.9454
892	64.0175
893	64.0867
894	64.1529
895	64.216
896	64.276
897	64.3331
898	64.387
899	64.4379
900	64.4856
901	64.5303
902	64.5719
903	64.6103
904	64.6456
905	64.6778
906	64.7068
907	64.7327
908	64.7553
909	64.7748
910	64.7911
911	64.8042
912	64.8141
913	64.8207
914	64.8241
915	64.8242
916	64.8211
917	64.8147
918	64.8051
919	64.7921
920	64.7758
921	64.7562
922	64.7333
923	64.7071
924	64.6775
925	64.6445
926	64.6082
927	64.5685
928	64.5254
929	64.479
930	64.4291
931	64.3757
932	64.319
933	64.2588
934	64.1952
935	64.1282
936	64.0576
937	63.9836
938	63.9062
939	63.8252
940	63.7408
941	63.6528
942	63.5614
943	63.4665
944	63.3681
945	63.2662
946	63.1608
947	63.0519
948	62.9395
949	62.8236
950	62.7042
951	62.5813
952	62.4549
953	62.325
954	62.1916
955	62.0547
956	61.9143
957	61.7704
958	61.6231
959	61.4723
960	61.318
961	61.1602
962	60.9991
963	60.8345
964	60.6665
965	60.495
966	60.3202
967	60.142
968	59.9605
969	59.7756
970	59.5875
971	59.396
972	59.2013
973	59.0033
974	58.8021
975	58.5977
976	58.3902
977	58.1794
978	57.9656
979	57.7487
980	57.5287
981	57.3056
982	57.0795
983	56.8503
984	56.6182
985	56.3831
986	56.1451
987	55.9041
988	55.6602
989	55.4135
990	55.1639
991	54.9115
992	54.6562
993	54.3982
994	54.1374
995	53.8739
996	53.6076
997	53.3387
998	53.0672
999	52.793
1000	52.5161
1001	52.2367
1002	51.9548
1003	51.6703
1004	51.3834
1005	51.0939
1006	50.802
1007	50.5077
1008	50.211
1009	49.9119
1010	49.6104
1011	49.3067
1012	49.0007
1013	48.6924
1014	48.3819
1015	48.0692
1016	47.7543
1017	47.4372
1018	47.118
1019	46.7967
1020	46.4734
1021	46.148
1022	45.8206
1023	45.4912
1024	45.1598
1025	44.8266
1026	44.4914
1027	44.1543
1028	43.8154
1029	43.4746
1030	43.1321
1031	42.7878
1032	42.4417
1033	42.0939
1034	41.7445
1035	41.3934
1036	41.0406
1037	40.6862
1038	40.3303
1039	39.9728
1040	39.6137
1041	39.2532
1042	38.8912
1043	38.5277
1044	38.1628
1045	37.7965
1046	37.4289
1047	37.0598
1048	36.6895
1049	36.3178
1050	35.9449
1051	35.5707
1052	35.1953
1053	34.8187
1054	34.4409
1055	34.0619
1056	33.6819
1057	33.3007
1058	32.9184
1059	32.535
1060	32.1507
1061	31.7653
1062	31.3789
1063	30.9915
1064	30.6032
1065	30.2139
1066	29.8238
1067	29.4327
1068	29.0408
1069	28.648
1070	28.2545
1071	27.8601
1072	27.4649
1073	27.069
1074	26.6723
1075	26.275
1076	25.8769
1077	25.4781
1078	25.0787
1079	24.6787
1080	24.278
1081	23.8767
1082	23.4748
1083	23.0724
1084	22.6695
1085	22.266
1086	21.862
1087	21.4575
1088	21.0526
1089	20.6472
1090	20.2414
1091	19.8351
1092	19.4285
1093	19.0215
1094	18.6142
1095	18.2065
1096	17.7985
1097	17.3902
1098	16.9816
1099	16.5728
1100	16.1637
1101	15.7544
1102	15.3449
1103	14.9352
1104	14.5253
1105	14.1153
1106	13.7052
1107	13.2949
1108	12.8846
1109	12.4742
1110	12.0638
1111	11.6533
1112	11.2428
1113	10.8323
1114	10.4218
1115	10.0114
1116	9.60108
1117	9.1908
1118	8.78064
1119	8.37059
1120	7.96068
1121	7.55093
1122	7.14138
1123	6.73201
1124	6.32286
1125	5.91396
1126	5.50531
1127	5.09695
1128	4.68888
1129	4.28114
1130	3.87373
1131	3.46668
1132	3.06002
1133	2.65374
1134	2.24789
1135	1.84247
1136	1.43751
1137	1.03303
1138	0.629054
1139	0.22558
1140	-0.177352
1141	-0.579718
1142	-0.981523
1143	-1.38272
1144	-1.78331
1145	-2.18325
1146	-2.58255
1147	-2.98117
1148	-3.3791
1149	-3.77632
1150	-4.1728
1151	-4.56854
1152	-4.96351
1153	-5.35769
1154	-5.75107
1155	-6.14362
1156	-6.53533
1157	-6.92618
1158	-7.31616
1159	-7.70523
1160	-8.09339
1161	-8.48063
1162	-8.86691
1163	-9.25224
1164	-9.63657
1165	-10.0199
1166	-10.4022
1167	-10.7835
1168	-11.1638
1169	-11.5429
1170	-11.921
1171	-12.298
1172	-12.6739
1173	-13.0486
1174	-13.4222
1175	-13.7946
1176	-14.1658
1177	-14.5358
1178	-14.9046
1179	-15.2722
1180	-15.6386
1181	-16.0036
1182	-16.3674
1183	-16.7299
1184	-17.0911
1185	-17.4509
1186	-17.8094
1187	-18.1665
1188	-18.5223
1189	-18.8767
1190	-19.2296
1191	-19.5812
1192	-19.9312
1193	-20.2799
1194	-20.627
1195	-20.9727
1196	-21.3168
1197	-21.6594
1198	-22.0005
1199	-22.3401
1200	-22.678
1201	-23.0144
1202	-23.3491
1203	-23.6823
1204	-24.0138
1205	-24.3436
1206	-24.6718
1207	-24.9983
1208	-25.3231
1209	-25.6461
1210	-25.9675
1211	-26.2871
1212	-26.6049
1213	-26.9209
1214	-27.2352
1215	-27.5477
1216	-27.8583
1217	-28.1671
1218	-28.474
1219	-28.7791
1220	-29.0823
1221	-29.3836
1222	-29.6829
1223	-29.9804
1224	-30.2759
1225	-30.5694
1226	-30.8609
1227	-31.1505
1228	-31.4381
1229	-31.7236
1230	-32.0071
1231	-32.2886
1232	-32.568
1233	-32.8453
1234	-33.1205
1235	-33.3936
1236	-33.6646
1237	-33.9334
1238	-34.2001
1239	-34.4647
1240	-34.727
1241	-34.9871
1242	-35.2451
1243	-35.5008
1244	-35.7542
1245	-36.0054
1246	-36.2543
1247	-36.501
1248	-36.7453
1249	-36.9873
1250	-37.227
1251	-37.4644
1252	-37.6994
1253	-37.932
1254	-38.1622
1255	-38.39
1256	-38.6154
1257	-38.8383
1258	-39.0588
1259	-39.2769
1260	-39.4924
1261	-39.7055
1262	-39.9161
1263	-40.1241
1264	-40.3296
1265	-40.5325
1266	-40.7329
1267	-40.9307
1268	-41.1259
1269	-41.3185
1270	-41.5085
1271	-41.6958
1272	-41.8805
1273	-42.0625
1274	-42.2418
1275	-42.4184
1276	-42.5923
1277	-42.7635
1278	-42.932
1279	-43.0977
1280	-43.2607
1281	-43.4209
1282	-43.5783
1283	-43.7329
1284	-43.8848
1285	-44.0338
1286	-44.1799
1287	-44.3233
1288	-44.4637
1289	-44.6014
1290	-44.7361
1291	-44.868
1292	-44.9969
1293	-45.123
1294	-45.2462
1295	-45.3664
1296	-45.4837
1297	-45.5981
1298	-45.7095
1299	-45.8179
1300	-45.9235
1301	-46.026
1302	-46.1256
1303	-46.2222
1304	-46.3158
1305	-46.4065
1306	-46.4941
1307	-46.5788
1308	-46.6605
1309	-46.7392
1310	-46.8149
1311	-46.8876
1312	-46.9573
1313	-47.0241
1314	-47.0878
1315	-47.1486
1316	-47.2063
1317	-47.2611
1318	-47.3129
1319	-47.3617
1320	-47.4076
1321	-47.4504
1322	-47.4903
1323	-47.5272
1324	-47.5612
1325	-47.5922
1326	-47.6202
1327	-47.6453
1328	-47.6675
1329	-47.6867
1330	-47.703
1331	-47.7164
1332	-47.7269
1333	-47.7345
1334	-47.7392
1335	-47.741
1336	-47.74
1337	-47.7361
1338	-47.7294
1339	-47.7199
1340	-47.7075
1341	-47.6924
1342	-47.6744
1343	-47.6537
1344	-47.6302
1345	-47.6039
1346	-47.575
1347	-47.5433
1348	-47.5089
1349	-47.4718
1350	-47.432
1351	-47.3895
1352	-47.3444
1353	-47.2967
1354	-47.2464
1355	-47.1934
1356	-47.1379
1357	-47.0798
1358	-47.0191
1359	-46.9559
1360	-46.8901
1361	-46.8219
1362	-46.7511
1363	-46.6779
1364	-46.6022
1365	-46.5241
1366	-46.4435
1367	-46.3605
1368	-46.2751
1369	-46.1874
1370	-46.0972
1371	-46.0048
1372	-45.9099
1373	-45.8128
1374	-45.7134
1375	-45.6117
1376	-45.5077
1377	-45.4015
1378	-45.293
1379	-45.1824
1380	-45.0695
1381	-44.9545
1382	-44.8373
1383	-44.718
1384	-44.5966
1385	-44.473
1386	-44.3474
1387	-44.2197
1388	-44.0899
1389	-43.9582
1390	-43.8244
1391	-43.6886
1392	-43.5508
1393	-43.4111
1394	-43.2694
1395	-43.1258
1396	-42.9803
1397	-42.8329
1398	-42.6836
1399	-42.5325
1400	-42.3796
1401	-42.2248
1402	-42.0682
1403	-41.9099
1404	-41.7498
1405	-41.5879
1406	-41.4243
1407	-41.259
1408	-41.092
1409	-40.9234
1410	-40.753
1411	-40.5811
1412	-40.4075
1413	-40.2323
1414	-40.0555
1415	-39.8772
1416	-39.6973
1417	-39.5159
1418	-39.3329
1419	-39.1485
1420	-38.9626
1421	-38.7752
1422	-38.5864
1423	-38.3961
1424	-38.2044
1425	-38.0114
1426	-37.8169
1427	-37.6211
1428	-37.424
1429	-37.2255
1430	-37.0257
1431	-36.8247
1432	-36.6223
1433	-36.4187
1434	-36.2139
1435	-36.0078
1436	-35.8006
1437	-35.5921
1438	-35.3825
1439	-35.1717
1440	-34.9598
1441	-34.7468
1442	-34.5327
1443	-34.3174
1444	-34.1012
1445	-33.8839
1446	-33.6655
1447	-33.4461
1448	-33.2258
1449	-33.0044
1450	-32.7822
1451	-32.5589
1452	-32.3347
1453	-32.1097
1454	-31.8837
1455	-31.6569
1456	-31.4292
1457	-31.2007
1458	-30.9713
1459	-30.7412
1460	-30.5102
1461	-30.2785
1462	-30.046
1463	-29.8128
1464	-29.5789
1465	-29.3443
1466	-29.109
1467	-28.873
1468	-28.6364
1469	-28.3991
1470	-28.1612
1471	-27.9227
1472	-27.6837
1473	-27.444
1474	-27.2038
1475	-26.9631
1476	-26.7218
1477	-26.4801
1478	-26.2378
1479	-25.9951
1480	-25.752
1481	-25.5084
1482	-25.2644
1483	-25.0199
1484	-24.7751
1485	-24.5299
1486	-24.2843
1487	-24.0384
1488	-23.7922
1489	-23.5456
1490	-23.2988
1491	-23.0516
1492	-22.8042
1493	-22.5565
1494	-22.3086
1495	-22.0604
1496	-21.8121
1497	-21.5635
1498	-21.3147
1499	-21.0658
1500	-20.8166
1501	-20.5674
1502	-20.3179
1503	-20.0684
1504	-19.8187
1505	-19.569
1506	-19.3191
1507	-19.0692
1508	-18.8192
1509	-18.5691
1510	-18.319
1511	-18.0689
1512	-17.8187
1513	-17.5686
1514	-17.3184
1515	-17.0683
1516	-16.8182
1517	-16.5681
1518	-16.318
1519	-16.0681
1520	-15.8182
1521	-15.5684
1522	-15.3187
1523	-15.0691
1524	-14.8197
1525	-14.5703
1526	-14.3212
1527	-14.0722
1528	-13.8233
1529	-13.5747
1530	-13.3262
1531	-13.078
1532	-12.83
1533	-12.5822
1534	-12.3347
1535	-12.0874
1536	-11.8404
1537	-11.5936
1538	-11.3472
1539	-11.1011
1540	-10.8553
1541	-10.6098
1542	-10.3647
1543	-10.1199
1544	-9.87548
1545	-9.63144
1546	-9.38778
1547	-9.14453
1548	-8.90168
1549	-8.65926
1550	-8.41728
1551	-8.17573
1552	-7.93464
1553	-7.69403
1554	-7.4539
1555	-7.21426
1556	-6.97512
1557	-6.7365
1558	-6.49842
1559	-6.26087
1560	-6.02388
1561	-5.78744
1562	-5.55158
1563	-5.31631
1564	-5.08164
1565	-4.84759
1566	-4.61416
1567	-4.38135
1568	-4.1492
1569	-3.91771
1570	-3.68688
1571	-3.45675
1572	-3.22729
1573	-2.99856
1574	-2.77053
1575	-2.54324
1576	-2.31669
1577	-2.09089
1578	-1.86585
1579	-1.6416
1580	-1.41813
1581	-1.19546
1582	-0.973609
1583	-0.75258
1584	-0.53239
1585	-0.313051
1586	-0.0945663
1587	0.123049
1588	0.339764
1589	0.555595
1590	0.770524
1591	0.984523
1592	1.19758
1593	1.40971
1594	1.62089
1595	1.83108
1596	2.0403
1597	2.24854
1598	2.45576
1599	2.66197
1600	2.86716
1601	3.0713
1602	3.27439
1603	3.47643
1604	3.67738
1605	3.87725
1606	4.07602
1607	4.27367
1608	4.47022
1609	4.66562
1610	4.85987
1611	5.05297
1612	5.24489
1613	5.43563
1614	5.62519
1615	5.81352
1616	6.00066
1617	6.18656
1618	6.37121
1619	6.55461
1620	6.73674
1621	6.9176
1622	7.09718
1623	7.27544
1624	7.4524
1625	7.62803
1626	7.80232
1627	7.97527
1628	8.14686
1629	8.31708
1630	8.48591
1631	8.65334
1632	8.81938
1633	8.984
1634	9.14715
1635	9.30889
1636	9.46918
1637	9.62799
1638	9.78533
1639	9.94118
1640	10.0955
1641	10.2483
1642	10.3997
1643	10.5494
1644	10.6976
1645	10.8443
1646	10.9894
1647	11.1329
1648	11.2748
1649	11.415
1650	11.5537
1651	11.6908
1652	11.8261
1653	11.9599
1654	12.092
1655	12.2223
1656	12.351
1657	12.478
1658	12.6033
1659	12.7268
1660	12.8487
1661	12.9687
1662	13.087
1663	13.2036
1664	13.3183
1665	13.4313
1666	13.5424
1667	13.6518
1668	13.7593
1669	13.865
1670	13.9688
1671	14.0708
1672	14.1709
1673	14.2692
1674	14.3656
1675	14.4601
1676	14.5527
1677	14.6434
1678	14.7322
1679	14.8191
1680	14.9041
1681	14.9872
1682	15.0684
1683	15.1477
1684	15.2251
1685	15.3006
1686	15.3742
1687	15.4459
1688	15.5158
1689	15.5838
1690	15.65
1691	15.7143
1692	15.7768
1693	15.8375
1694	15.8963
1695	15.9534
1696	16.0087
1697	16.0623
1698	16.1141
1699	16.1641
1700	16.2124
1701	16.259
1702	16.3039
1703	16.3471
1704	16.3886
1705	16.4284
1706	16.4665
1707	16.5031
1708	16.5379
1709	16.5712
1710	16.6028
1711	16.6328
1712	16.6612
1713	16.6881
1714	16.7133
1715	16.737
1716	16.7592
1717	16.7798
1718	16.7989
1719	16.8165
1720	16.8326
1721	16.8472
1722	16.8603
1723	16.872
1724	16.8822
1725	16.891
1726	16.8983
1727	16.9042
1728	16.9087
1729	16.9119
1730	16.9136
1731	16.9139
1732	16.9129
1733	16.9106
1734	16.9069
1735	16.9019
1736	16.8956
1737	16.888
1738	16.879
1739	16.8689
1740	16.8574
1741	16.8447
1742	16.8308
1743	16.8156
1744	16.7992
1745	16.7816
1746	16.7628
1747	16.7428
1748	16.7217
1749	16.6994
1750	16.676
1751	16.6514
1752	16.6257
1753	16.5989
1754	16.571
1755	16.542
1756	16.5119
1757	16.4808
1758	16.4486
1759	16.4154
1760	16.3812
1761	16.346
1762	16.3097
1763	16.2725
1764	16.2343
1765	16.1951
1766	16.155
1767	16.1139
1768	16.072
1769	16.0291
1770	15.9853
1771	15.9406
1772	15.8951
1773	15.8487
1774	15.8014
1775	15.7533
1776	15.7044
1777	15.6547
1778	15.6042
1779	15.5529
1780	15.5009
1781	15.4481
1782	15.3945
1783	15.3403
1784	15.2853
1785	15.2296
1786	15.1732
1787	15.1162
1788	15.0585
1789	15.0001
1790	14.9411
1791	14.8815
1792	14.8213
1793	14.7604
1794	14.699
1795	14.6371
1796	14.5746
1797	14.5116
1798	14.4481
1799	14.384
1800	14.3195
1801	14.2545
1802	14.189
1803	14.1232
1804	14.0568
1805	13.9901
1806	13.923
1807	13.8555
1808	13.7876
1809	13.7194
1810	13.6508
1811	13.5819
1812	13.5127
1813	13.4432
1814	13.3734
1815	13.3033
1816	13.233
1817	13.1625
1818	13.0917
1819	13.0207
1820	12.9495
1821	12.8782
1822	12.8066
1823	12.7349
1824	12.6631
1825	12.5912
1826	12.5191
1827	12.447
1828	12.3747
1829	12.3024
1830	12.23
1831	12.1576
1832	12.0851
1833	12.0126
1834	11.94
1835	11.8675
1836	11.795
1837	11.7225
1838	11.65
1839	11.5776
1840	11.5053
1841	11.433
1842	11.3608
1843	11.2887
1844	11.2167
1845	11.1448
1846	11.0731
1847	11.0016
1848	10.9301
1849	10.8589
1850	10.7878
1851	10.717
1852	10.6463
1853	10.5759
1854	10.5056
1855	10.4356
1856	10.3659
1857	10.2964
1858	10.2271
1859	10.1581
1860	10.0894
1861	10.021
1862	9.95286
1863	9.88503
1864	9.81752
1865	9.75033
1866	9.68347
1867	9.61696
1868	9.55078
1869	9.48496
1870	9.41951
1871	9.35442
1872	9.2897
1873	9.22538
1874	9.16144
1875	9.09792
1876	9.03478
1877	8.97206
1878	8.90974
1879	8.84785
1880	8.78641
1881	8.72538
1882	8.66477
1883	8.60462
1884	8.5449
1885	8.48565
1886	8.42683
1887	8.36848
1888	8.31059
1889	8.25317
1890	8.19621
1891	8.13971
1892	8.0837
1893	8.02817
1894	7.97309
1895	7.91852
1896	7.86444
1897	7.81083
1898	7.75772
1899	7.70511
1900	7.65299
1901	7.60136
1902	7.55023
1903	7.49959
1904	7.44946
1905	7.39982
1906	7.35069
1907	7.30206
1908	7.25392
1909	7.20629
1910	7.15916
1911	7.11252
1912	7.06639
1913	7.02076
1914	6.97563
1915	6.93101
1916	6.88689
1917	6.84327
1918	6.80017
1919	6.75755
1920	6.71544
1921	6.67382
1922	6.6327
1923	6.59206
1924	6.55192
1925	6.51223
1926	6.47305
1927	6.43432
1928	6.39605
1929	6.35826
1930	6.32092
1931	6.28404
1932	6.24761
1933	6.21163
1934	6.17611
1935	6.14104
1936	6.10641
1937	6.07222
1938	6.03847
1939	6.00515
1940	5.97227
1941	5.93982
1942	5.90779
1943	5.87618
1944	5.84502
1945	5.81426
1946	5.78393
1947	5.754
1948	5.72449
1949	5.69539
1950	5.66669
1951	5.6384
1952	5.61051
1953	5.58302
1954	5.55592
1955	5.52922
1956	5.5029
1957	5.47697
1958	5.45143
1959	5.42628
1960	5.40148
1961	5.37708
1962	5.35305
1963	5.3294
1964	5.3061
1965	5.28318
1966	5.26062
1967	5.23842
1968	5.21658
1969	5.1951
1970	5.17396
1971	5.15318
1972	5.13274
1973	5.11265
1974	5.09291
1975	5.0735
1976	5.05443
1977	5.03571
1978	5.01731
1979	4.99924
1980	4.9815
1981	4.96409
1982	4.947
1983	4.93024
1984	4.9138
1985	4.89766
1986	4.88184
1987	4.86634
1988	4.85114
1989	4.83625
1990	4.82167
1991	4.80738
1992	4.79338
1993	4.77969
1994	4.76631
1995	4.7532
1996	4.74038
1997	4.72785
1998	4.7156
[truncated: 6,329 more rows]
