# Supplementary material for: PM2.5 concentration prediction based on EEMD-ALSTM
Source: Sci Rep. 2024 Jun 2;14:12636. doi: 10.1038/s41598-024-63620-9 (PMC11144699; doi:10.1038/s41598-024-63620-9)
Supplement: Supplementary file 1 — Supplementary Information. [file 41598_2024_63620_MOESM1_ESM.zip › Code/EMD_IMF_10_train.xlsx]

## Sheet: Sheet1
	0
0	-13.7052
1	-13.7765
2	-13.8469
3	-13.9166
4	-13.9854
5	-14.0534
6	-14.1206
7	-14.1869
8	-14.2524
9	-14.317
10	-14.3807
11	-14.4436
12	-14.5055
13	-14.5666
14	-14.6268
15	-14.686
16	-14.7444
17	-14.8018
18	-14.8583
19	-14.9139
20	-14.9685
21	-15.0221
22	-15.0748
23	-15.1266
24	-15.1773
25	-15.2271
26	-15.2759
27	-15.3237
28	-15.3705
29	-15.4163
30	-15.4611
31	-15.5048
32	-15.5475
33	-15.5892
34	-15.6298
35	-15.6694
36	-15.7078
37	-15.7452
38	-15.7815
39	-15.8167
40	-15.8508
41	-15.8837
42	-15.9154
43	-15.946
44	-15.9754
45	-16.0035
46	-16.0305
47	-16.0562
48	-16.0807
49	-16.1038
50	-16.1257
51	-16.1464
52	-16.1656
53	-16.1836
54	-16.2002
55	-16.2155
56	-16.2293
57	-16.2418
58	-16.2529
59	-16.2625
60	-16.2708
61	-16.2775
62	-16.2828
63	-16.2866
64	-16.2889
65	-16.2897
66	-16.289
67	-16.2867
68	-16.2828
69	-16.2774
70	-16.2703
71	-16.2617
72	-16.2514
73	-16.2395
74	-16.2259
75	-16.2107
76	-16.1938
77	-16.1752
78	-16.1549
79	-16.1329
80	-16.1092
81	-16.0837
82	-16.0565
83	-16.0275
84	-15.9967
85	-15.9641
86	-15.9297
87	-15.8935
88	-15.8555
89	-15.8156
90	-15.7738
91	-15.7302
92	-15.6847
93	-15.6372
94	-15.5879
95	-15.5367
96	-15.4835
97	-15.4284
98	-15.3713
99	-15.3123
100	-15.2512
101	-15.1882
102	-15.1232
103	-15.0562
104	-14.9871
105	-14.9161
106	-14.843
107	-14.7678
108	-14.6906
109	-14.6114
110	-14.5301
111	-14.4467
112	-14.3612
113	-14.2737
114	-14.1841
115	-14.0924
116	-13.9986
117	-13.9027
118	-13.8048
119	-13.7048
120	-13.6027
121	-13.4985
122	-13.3922
123	-13.2839
124	-13.1736
125	-13.0612
126	-12.9467
127	-12.8303
128	-12.7118
129	-12.5913
130	-12.4688
131	-12.3443
132	-12.2178
133	-12.0894
134	-11.959
135	-11.8267
136	-11.6925
137	-11.5564
138	-11.4183
139	-11.2785
140	-11.1368
141	-10.9932
142	-10.8479
143	-10.7008
144	-10.5519
145	-10.4013
146	-10.2489
147	-10.0949
148	-9.93914
149	-9.78177
150	-9.62275
151	-9.46212
152	-9.2999
153	-9.13611
154	-8.97078
155	-8.8039
156	-8.63553
157	-8.46566
158	-8.29432
159	-8.12153
160	-7.94732
161	-7.7717
162	-7.59468
163	-7.41629
164	-7.23655
165	-7.05547
166	-6.87308
167	-6.6894
168	-6.50444
169	-6.31822
170	-6.13077
171	-5.94209
172	-5.75223
173	-5.56118
174	-5.36897
175	-5.17562
176	-4.98114
177	-4.78556
178	-4.58891
179	-4.39118
180	-4.19241
181	-3.99262
182	-3.79181
183	-3.59002
184	-3.38726
185	-3.18354
186	-2.97891
187	-2.77334
188	-2.56689
189	-2.35956
190	-2.15137
191	-1.94234
192	-1.73249
193	-1.52183
194	-1.31039
195	-1.09818
196	-0.885216
197	-0.671529
198	-0.457131
199	-0.242035
200	-0.0262587
201	0.190177
202	0.40725
203	0.624963
204	0.843263
205	1.06216
206	1.28162
207	1.50163
208	1.72218
209	1.94324
210	2.1648
211	2.38682
212	2.60931
213	2.83223
214	3.05558
215	3.27932
216	3.50345
217	3.72793
218	3.95276
219	4.17791
220	4.40336
221	4.62911
222	4.85513
223	5.0814
224	5.3079
225	5.53461
226	5.76151
227	5.98859
228	6.21583
229	6.44321
230	6.6707
231	6.89829
232	7.12596
233	7.35368
234	7.58146
235	7.80924
236	8.03702
237	8.26479
238	8.4925
239	8.72014
240	8.94769
241	9.17512
242	9.40241
243	9.62954
244	9.85648
245	10.0832
246	10.3097
247	10.5359
248	10.7618
249	10.9874
250	11.2127
251	11.4375
252	11.662
253	11.8861
254	12.1097
255	12.3328
256	12.5553
257	12.7774
258	12.9988
259	13.2197
260	13.4399
261	13.6594
262	13.8782
263	14.0963
264	14.3137
265	14.5302
266	14.746
267	14.9608
268	15.1748
269	15.3879
270	15.6001
271	15.8113
272	16.0215
273	16.2306
274	16.4387
275	16.6458
276	16.8517
277	17.0564
278	17.2601
279	17.4625
280	17.6636
281	17.8636
282	18.0622
283	18.2595
284	18.4555
285	18.6501
286	18.8433
287	19.0351
288	19.2254
289	19.4143
290	19.6016
291	19.7873
292	19.9715
293	20.1541
294	20.335
295	20.5143
296	20.6919
297	20.8678
298	21.042
299	21.2143
300	21.3849
301	21.5536
302	21.7204
303	21.8854
304	22.0484
305	22.2095
306	22.3686
307	22.5257
308	22.6808
309	22.8338
310	22.9847
311	23.1334
312	23.2801
313	23.4245
314	23.5668
315	23.7068
316	23.8446
317	23.98
318	24.1132
319	24.244
320	24.3724
321	24.4985
322	24.6221
323	24.7433
324	24.862
325	24.9781
326	25.0918
327	25.2029
328	25.3114
329	25.4174
330	25.5206
331	25.6213
332	25.7192
333	25.8145
334	25.907
335	25.9968
336	26.0838
337	26.168
338	26.2493
339	26.3278
340	26.4034
341	26.4762
342	26.546
343	26.6128
344	26.6767
345	26.7376
346	26.7955
347	26.8503
348	26.9021
349	26.9508
350	26.9963
351	27.0387
352	27.078
353	27.114
354	27.1469
355	27.1765
356	27.2029
357	27.226
358	27.2458
359	27.2622
360	27.2754
361	27.2851
362	27.2916
363	27.2945
364	27.2941
365	27.2903
366	27.2829
367	27.2722
368	27.2579
369	27.2401
370	27.2188
371	27.194
372	27.1657
373	27.1339
374	27.0986
375	27.0599
376	27.0176
377	26.9719
378	26.9228
379	26.8704
380	26.8146
381	26.7554
382	26.693
383	26.6274
384	26.5585
385	26.4865
386	26.4114
387	26.3331
388	26.2518
389	26.1675
390	26.0801
391	25.9899
392	25.8966
393	25.8005
394	25.7014
395	25.5995
396	25.4948
397	25.3873
398	25.2771
399	25.1641
400	25.0484
401	24.93
402	24.8089
403	24.6853
404	24.5591
405	24.4303
406	24.299
407	24.1652
408	24.029
409	23.8903
410	23.7492
411	23.6058
412	23.46
413	23.3119
414	23.1615
415	23.0089
416	22.8541
417	22.6971
418	22.5379
419	22.3766
420	22.2132
421	22.0477
422	21.8803
423	21.7108
424	21.5393
425	21.3659
426	21.1905
427	21.0133
428	20.8342
429	20.6534
430	20.4707
431	20.2862
432	20.1
433	19.9122
434	19.7226
435	19.5314
436	19.3386
437	19.1442
438	18.9482
439	18.7508
440	18.5518
441	18.3514
442	18.1495
443	17.9463
444	17.7417
445	17.5357
446	17.3284
447	17.1198
448	16.91
449	16.699
450	16.4867
451	16.2733
452	16.0588
453	15.8432
454	15.6265
455	15.4087
456	15.1899
457	14.9702
458	14.7495
459	14.5279
460	14.3053
461	14.082
462	13.8577
463	13.6327
464	13.4069
465	13.1804
466	12.9531
467	12.7251
468	12.4965
469	12.2673
470	12.0375
471	11.8071
472	11.5761
473	11.3447
474	11.1128
475	10.8804
476	10.6477
477	10.4145
478	10.1811
479	9.94726
480	9.71317
481	9.47883
482	9.24426
483	9.00951
484	8.77458
485	8.53952
486	8.30436
487	8.06912
488	7.83384
489	7.59855
490	7.36326
491	7.12802
492	6.89286
493	6.65781
494	6.42287
495	6.18811
496	5.95354
497	5.71919
498	5.48511
499	5.2513
500	5.01782
501	4.78467
502	4.5519
503	4.31954
504	4.0876
505	3.85615
506	3.62518
507	3.39474
508	3.16488
509	2.93558
510	2.70692
511	2.47891
512	2.25157
513	2.02496
514	1.79908
515	1.57398
516	1.34969
517	1.12623
518	0.903635
519	0.681925
520	0.461141
521	0.241321
522	0.0224741
523	-0.195362
524	-0.412153
525	-0.627879
526	-0.84249
527	-1.05597
528	-1.26829
529	-1.47942
530	-1.68934
531	-1.898
532	-2.10537
533	-2.31146
534	-2.51622
535	-2.71962
536	-2.92164
537	-3.12226
538	-3.32144
539	-3.51918
540	-3.71542
541	-3.91017
542	-4.10339
543	-4.29506
544	-4.48514
545	-4.67363
546	-4.86049
547	-5.04571
548	-5.22925
549	-5.4111
550	-5.59124
551	-5.76964
552	-5.94628
553	-6.12114
554	-6.29419
555	-6.46542
556	-6.6348
557	-6.80231
558	-6.96793
559	-7.13163
560	-7.29341
561	-7.45322
562	-7.61106
563	-7.7669
564	-7.92072
565	-8.07251
566	-8.22224
567	-8.36988
568	-8.51543
569	-8.65887
570	-8.80018
571	-8.93934
572	-9.07636
573	-9.2112
574	-9.34385
575	-9.4743
576	-9.60255
577	-9.72857
578	-9.85236
579	-9.9739
580	-10.0932
581	-10.2102
582	-10.3249
583	-10.4374
584	-10.5476
585	-10.6554
586	-10.761
587	-10.8642
588	-10.9652
589	-11.0638
590	-11.1601
591	-11.254
592	-11.3457
593	-11.435
594	-11.5219
595	-11.6066
596	-11.6889
597	-11.7689
598	-11.8466
599	-11.9221
600	-11.9952
601	-12.0661
602	-12.1348
603	-12.2012
604	-12.2655
605	-12.3275
606	-12.3875
607	-12.4453
608	-12.5009
609	-12.5545
610	-12.6061
611	-12.6555
612	-12.703
613	-12.7484
614	-12.7918
615	-12.8333
616	-12.8727
617	-12.9103
618	-12.9459
619	-12.9796
620	-13.0114
621	-13.0413
622	-13.0694
623	-13.0956
624	-13.12
625	-13.1426
626	-13.1635
627	-13.1826
628	-13.1999
629	-13.2155
630	-13.2294
631	-13.2417
632	-13.2522
633	-13.2612
634	-13.2686
635	-13.2743
636	-13.2786
637	-13.2813
638	-13.2825
639	-13.2822
640	-13.2805
641	-13.2774
642	-13.2729
643	-13.267
644	-13.2597
645	-13.2511
646	-13.2413
647	-13.2301
648	-13.2178
649	-13.2042
650	-13.1894
651	-13.1734
652	-13.1564
653	-13.1382
654	-13.1189
655	-13.0986
656	-13.0773
657	-13.0549
658	-13.0317
659	-13.0074
660	-12.9823
661	-12.9564
662	-12.9295
663	-12.9019
664	-12.8735
665	-12.8443
666	-12.8144
667	-12.7838
668	-12.7524
669	-12.7205
670	-12.6878
671	-12.6546
672	-12.6208
673	-12.5863
674	-12.5514
675	-12.5159
676	-12.4799
677	-12.4434
678	-12.4065
679	-12.3692
680	-12.3314
681	-12.2933
682	-12.2548
683	-12.216
684	-12.1769
685	-12.1375
686	-12.0979
687	-12.058
688	-12.0179
689	-11.9777
690	-11.9372
691	-11.8967
692	-11.856
693	-11.8152
694	-11.7744
695	-11.7335
696	-11.6926
697	-11.6517
698	-11.6108
699	-11.5699
700	-11.5291
701	-11.4883
702	-11.4477
703	-11.4071
704	-11.3667
705	-11.3265
706	-11.2864
707	-11.2465
708	-11.2069
709	-11.1674
710	-11.1282
711	-11.0893
712	-11.0507
713	-11.0123
714	-10.9743
715	-10.9366
716	-10.8992
717	-10.8622
718	-10.8256
719	-10.7894
720	-10.7536
721	-10.7182
722	-10.6832
723	-10.6487
724	-10.6146
725	-10.5811
726	-10.548
727	-10.5154
728	-10.4834
729	-10.4519
730	-10.4209
731	-10.3905
732	-10.3607
733	-10.3314
734	-10.3028
735	-10.2747
736	-10.2473
737	-10.2205
738	-10.1944
739	-10.1689
740	-10.1441
741	-10.12
742	-10.0966
743	-10.0739
744	-10.0519
745	-10.0306
746	-10.0101
747	-9.99038
748	-9.9714
749	-9.95321
750	-9.93583
751	-9.91924
752	-9.90349
753	-9.88856
754	-9.87448
755	-9.86124
756	-9.84889
757	-9.8374
758	-9.8268
759	-9.81708
760	-9.80828
761	-9.80038
762	-9.79339
763	-9.78732
764	-9.7822
765	-9.77801
766	-9.77476
767	-9.77248
768	-9.77115
769	-9.77079
770	-9.77141
771	-9.77301
772	-9.77561
773	-9.7792
774	-9.78381
775	-9.78942
776	-9.79604
777	-9.80368
778	-9.81234
779	-9.82202
780	-9.83273
781	-9.84444
782	-9.85718
783	-9.87092
784	-9.88567
785	-9.90143
786	-9.91817
787	-9.93591
788	-9.95462
789	-9.9743
790	-9.99494
791	-10.0165
792	-10.0391
793	-10.0625
794	-10.0869
795	-10.1122
796	-10.1383
797	-10.1654
798	-10.1933
799	-10.2221
800	-10.2516
801	-10.282
802	-10.3132
803	-10.3451
804	-10.3778
805	-10.4113
806	-10.4454
807	-10.4802
808	-10.5157
809	-10.5519
810	-10.5887
811	-10.626
812	-10.664
813	-10.7025
814	-10.7416
815	-10.7812
816	-10.8212
817	-10.8618
818	-10.9028
819	-10.9442
820	-10.9861
821	-11.0283
822	-11.0709
823	-11.1139
824	-11.1572
825	-11.2007
826	-11.2446
827	-11.2887
828	-11.3331
829	-11.3777
830	-11.4225
831	-11.4674
832	-11.5125
833	-11.5578
834	-11.6031
835	-11.6486
836	-11.6941
837	-11.7397
838	-11.7853
839	-11.8309
840	-11.8765
841	-11.9221
842	-11.9676
843	-12.013
844	-12.0583
845	-12.1035
846	-12.1486
847	-12.1935
848	-12.2382
849	-12.2828
850	-12.3271
851	-12.3711
852	-12.4149
853	-12.4584
854	-12.5016
855	-12.5445
856	-12.587
857	-12.6291
858	-12.6708
859	-12.7121
860	-12.753
861	-12.7934
862	-12.8334
863	-12.8728
864	-12.9118
865	-12.9501
866	-12.988
867	-13.0252
868	-13.0618
869	-13.0978
870	-13.1332
871	-13.1678
872	-13.2018
873	-13.2351
874	-13.2676
875	-13.2994
876	-13.3304
877	-13.3606
878	-13.39
879	-13.4186
880	-13.4463
881	-13.4731
882	-13.499
883	-13.524
884	-13.548
885	-13.5711
886	-13.5932
887	-13.6143
888	-13.6344
889	-13.6534
890	-13.6713
891	-13.6881
892	-13.7038
893	-13.7184
894	-13.7317
895	-13.7439
896	-13.7549
897	-13.7646
898	-13.773
899	-13.7802
900	-13.786
901	-13.7905
902	-13.7937
903	-13.7954
904	-13.7958
905	-13.7947
906	-13.7921
907	-13.7881
908	-13.7826
909	-13.7756
910	-13.7671
911	-13.757
912	-13.7454
913	-13.7321
914	-13.7173
915	-13.7008
916	-13.6827
917	-13.6629
918	-13.6415
919	-13.6183
920	-13.5935
921	-13.5669
922	-13.5386
923	-13.5085
924	-13.4766
925	-13.443
926	-13.4075
927	-13.3703
928	-13.3312
929	-13.2902
930	-13.2474
931	-13.2027
932	-13.156
933	-13.1075
934	-13.0571
935	-13.0047
936	-12.9503
937	-12.894
938	-12.8357
939	-12.7754
940	-12.7131
941	-12.6487
942	-12.5823
943	-12.5139
944	-12.4434
945	-12.3709
946	-12.2962
947	-12.2194
948	-12.1406
949	-12.0596
950	-11.9764
951	-11.8912
952	-11.8038
953	-11.7142
954	-11.6224
955	-11.5285
956	-11.4324
957	-11.3341
958	-11.2336
959	-11.1309
960	-11.0261
961	-10.919
962	-10.8098
963	-10.6984
964	-10.5848
965	-10.469
966	-10.3511
967	-10.231
968	-10.1087
969	-9.98425
970	-9.85765
971	-9.72888
972	-9.59797
973	-9.46491
974	-9.3297
975	-9.19237
976	-9.05289
977	-8.91129
978	-8.76758
979	-8.62175
980	-8.47382
981	-8.32381
982	-8.1717
983	-8.01755
984	-7.86133
985	-7.70309
986	-7.54281
987	-7.38052
988	-7.21623
989	-7.04995
990	-6.8817
991	-6.7115
992	-6.53934
993	-6.36527
994	-6.18928
995	-6.01141
996	-5.83168
997	-5.65012
998	-5.46674
999	-5.28159
1000	-5.09468
1001	-4.90606
1002	-4.71576
1003	-4.5238
1004	-4.33023
1005	-4.13507
1006	-3.93835
1007	-3.74012
1008	-3.54041
1009	-3.33925
1010	-3.13668
1011	-2.93272
1012	-2.72742
1013	-2.5208
1014	-2.31293
1015	-2.10382
1016	-1.8935
1017	-1.68203
1018	-1.46942
1019	-1.25574
1020	-1.041
1021	-0.825253
1022	-0.608521
1023	-0.390855
1024	-0.172272
1025	0.0471862
1026	0.267485
1027	0.488583
1028	0.710456
1029	0.933061
1030	1.15637
1031	1.38035
1032	1.60497
1033	1.83018
1034	2.05596
1035	2.28226
1036	2.50906
1037	2.73631
1038	2.96399
1039	3.19203
1040	3.42044
1041	3.64914
1042	3.87812
1043	4.10733
1044	4.33675
1045	4.56633
1046	4.79603
1047	5.02584
1048	5.25569
1049	5.48558
1050	5.71545
1051	5.94528
1052	6.17503
1053	6.40468
1054	6.63417
1055	6.86349
1056	7.09259
1057	7.32144
1058	7.55001
1059	7.77827
1060	8.00619
1061	8.23373
1062	8.46085
1063	8.68752
1064	8.91373
1065	9.13942
1066	9.36458
1067	9.58917
1068	9.81316
1069	10.0365
1070	10.2592
1071	10.4812
1072	10.7025
1073	10.923
1074	11.1427
1075	11.3616
1076	11.5797
1077	11.7968
1078	12.0131
1079	12.2284
1080	12.4428
1081	12.6562
1082	12.8685
1083	13.0798
1084	13.2901
1085	13.4992
1086	13.7071
1087	13.9139
1088	14.1196
1089	14.3239
1090	14.5271
1091	14.7289
1092	14.9294
1093	15.1286
1094	15.3264
1095	15.5228
1096	15.7178
1097	15.9113
1098	16.1034
1099	16.2939
1100	16.4829
1101	16.6703
1102	16.8561
1103	17.0403
1104	17.2228
1105	17.4037
1106	17.5828
1107	17.7602
1108	17.9358
1109	18.1096
1110	18.2816
1111	18.4518
1112	18.62
1113	18.7864
1114	18.9509
1115	19.1133
1116	19.2738
1117	19.4323
1118	19.5887
1119	19.7431
1120	19.8954
1121	20.0455
1122	20.1936
1123	20.3394
1124	20.483
1125	20.6245
1126	20.7636
1127	20.9005
1128	21.0351
1129	21.1673
1130	21.2972
1131	21.4248
1132	21.5499
1133	21.6725
1134	21.7928
1135	21.9105
1136	22.0258
1137	22.1385
1138	22.2487
1139	22.3563
1140	22.4613
1141	22.5638
1142	22.6636
1143	22.7607
1144	22.8552
1145	22.947
1146	23.036
1147	23.1224
1148	23.206
1149	23.2868
1150	23.3648
1151	23.44
1152	23.5124
1153	23.5819
1154	23.6485
1155	23.7123
1156	23.7732
1157	23.8311
1158	23.8861
1159	23.9382
1160	23.9873
1161	24.0334
1162	24.0765
1163	24.1166
1164	24.1537
1165	24.1878
1166	24.2189
1167	24.2469
1168	24.2719
1169	24.2938
1170	24.3127
1171	24.3285
1172	24.3414
1173	24.3511
1174	24.3579
1175	24.3616
1176	24.3623
1177	24.36
1178	24.3547
1179	24.3464
1180	24.3351
1181	24.3208
1182	24.3036
1183	24.2835
1184	24.2604
1185	24.2345
1186	24.2056
1187	24.174
1188	24.1394
1189	24.102
1190	24.0619
1191	24.019
1192	23.9733
1193	23.9249
1194	23.8737
1195	23.8199
1196	23.7635
1197	23.7043
1198	23.6426
1199	23.5783
1200	23.5115
1201	23.4421
1202	23.3701
1203	23.2957
1204	23.2188
1205	23.1394
1206	23.0576
1207	22.9733
1208	22.8867
1209	22.7977
1210	22.7064
1211	22.6127
1212	22.5168
1213	22.4185
1214	22.318
1215	22.2153
1216	22.1104
1217	22.0032
1218	21.8939
1219	21.7825
1220	21.669
1221	21.5533
1222	21.4356
1223	21.3159
1224	21.1941
1225	21.0703
1226	20.9446
1227	20.8169
1228	20.6872
1229	20.5557
1230	20.4223
1231	20.287
1232	20.1499
1233	20.0109
1234	19.8702
1235	19.7277
1236	19.5835
1237	19.4376
1238	19.2899
1239	19.1406
1240	18.9897
1241	18.8371
1242	18.6829
1243	18.5271
1244	18.3697
1245	18.2109
1246	18.0505
1247	17.8886
1248	17.7253
1249	17.5605
1250	17.3943
1251	17.2267
1252	17.0577
1253	16.8874
1254	16.7157
1255	16.5428
1256	16.3685
1257	16.193
1258	16.0163
1259	15.8384
1260	15.6592
1261	15.4789
1262	15.2975
1263	15.1149
1264	14.9312
1265	14.7465
1266	14.5607
1267	14.3739
1268	14.186
1269	13.9972
1270	13.8074
1271	13.6167
1272	13.4251
1273	13.2325
1274	13.0391
1275	12.8448
1276	12.6497
1277	12.4538
1278	12.2571
1279	12.0597
1280	11.8614
1281	11.6625
1282	11.4629
1283	11.2626
1284	11.0617
1285	10.8601
1286	10.6579
1287	10.4551
1288	10.2518
1289	10.0479
1290	9.84347
1291	9.63852
1292	9.4331
1293	9.2272
1294	9.02083
1295	8.81406
1296	8.60686
1297	8.39927
1298	8.19127
1299	7.98292
1300	7.77422
1301	7.5652
1302	7.35586
1303	7.14622
1304	6.93631
1305	6.72614
1306	6.51572
1307	6.30509
1308	6.09426
1309	5.88324
1310	5.67205
1311	5.46073
1312	5.24928
1313	5.03772
1314	4.82608
1315	4.61436
1316	4.40261
1317	4.19082
1318	3.97902
1319	3.76722
1320	3.55546
1321	3.34375
1322	3.13209
1323	2.92053
1324	2.70907
1325	2.49774
1326	2.28655
1327	2.07551
1328	1.86466
1329	1.654
1330	1.44357
1331	1.23337
1332	1.02343
1333	0.813761
1334	0.604393
1335	0.395332
1336	0.186611
1337	-0.0217623
1338	-0.229752
1339	-0.437346
1340	-0.644539
1341	-0.851294
1342	-1.05759
1343	-1.26342
1344	-1.46875
1345	-1.67358
1346	-1.87787
1347	-2.0816
1348	-2.28478
1349	-2.48737
1350	-2.68934
1351	-2.89069
1352	-3.0914
1353	-3.29144
1354	-3.49079
1355	-3.68945
1356	-3.88739
1357	-4.08459
1358	-4.28104
1359	-4.47672
1360	-4.6716
1361	-4.8657
1362	-5.05897
1363	-5.25141
1364	-5.44299
1365	-5.63371
1366	-5.82355
1367	-6.01249
1368	-6.20052
1369	-6.38762
1370	-6.57378
1371	-6.75898
1372	-6.94321
1373	-7.12645
1374	-7.30871
1375	-7.48995
1376	-7.67017
1377	-7.84936
1378	-8.02751
1379	-8.20459
1380	-8.38061
1381	-8.55555
1382	-8.72939
1383	-8.90213
1384	-9.07376
1385	-9.24426
1386	-9.41362
1387	-9.58183
1388	-9.74888
1389	-9.91476
1390	-10.0795
1391	-10.243
1392	-10.4053
1393	-10.5664
1394	-10.7263
1395	-10.8849
1396	-11.0423
1397	-11.1985
1398	-11.3534
1399	-11.507
1400	-11.6594
1401	-11.8104
1402	-11.9602
1403	-12.1086
1404	-12.2557
1405	-12.4015
1406	-12.546
1407	-12.6891
1408	-12.8308
1409	-12.9712
1410	-13.1102
1411	-13.2479
1412	-13.3841
1413	-13.5189
1414	-13.6523
1415	-13.7843
1416	-13.9148
1417	-14.0439
1418	-14.1716
1419	-14.2977
1420	-14.4225
1421	-14.5457
1422	-14.6674
1423	-14.7877
1424	-14.9064
1425	-15.0237
1426	-15.1394
1427	-15.2536
1428	-15.3662
1429	-15.4773
1430	-15.5868
1431	-15.6948
1432	-15.8012
1433	-15.906
1434	-16.0092
1435	-16.1108
1436	-16.2108
1437	-16.3092
1438	-16.406
1439	-16.5012
1440	-16.5948
1441	-16.6867
1442	-16.777
1443	-16.8656
1444	-16.9526
1445	-17.0379
1446	-17.1215
1447	-17.2035
1448	-17.2838
1449	-17.3625
1450	-17.4394
1451	-17.5146
1452	-17.5882
1453	-17.66
1454	-17.7301
1455	-17.7985
1456	-17.8652
1457	-17.9301
1458	-17.9933
1459	-18.0548
1460	-18.1145
1461	-18.1725
1462	-18.2287
1463	-18.2832
1464	-18.3359
1465	-18.3869
1466	-18.4361
1467	-18.4836
1468	-18.5293
1469	-18.5732
1470	-18.6154
1471	-18.6558
1472	-18.6944
1473	-18.7313
1474	-18.7664
1475	-18.7997
1476	-18.8313
1477	-18.8611
1478	-18.8892
1479	-18.9155
1480	-18.94
1481	-18.9628
1482	-18.9838
1483	-19.0031
1484	-19.0206
1485	-19.0364
1486	-19.0504
1487	-19.0626
1488	-19.0731
1489	-19.0818
1490	-19.0888
1491	-19.094
1492	-19.0975
1493	-19.0992
1494	-19.0992
1495	-19.0974
1496	-19.0939
1497	-19.0886
1498	-19.0816
1499	-19.0729
1500	-19.0625
1501	-19.0503
1502	-19.0364
1503	-19.0208
1504	-19.0035
1505	-18.9844
1506	-18.9636
1507	-18.9412
1508	-18.917
1509	-18.8911
1510	-18.8636
1511	-18.8343
1512	-18.8033
1513	-18.7707
1514	-18.7364
1515	-18.7004
1516	-18.6627
1517	-18.6233
1518	-18.5823
1519	-18.5396
1520	-18.4953
1521	-18.4493
1522	-18.4017
1523	-18.3524
1524	-18.3014
1525	-18.2489
1526	-18.1947
1527	-18.1389
1528	-18.0814
1529	-18.0224
1530	-17.9617
1531	-17.8994
1532	-17.8355
1533	-17.77
1534	-17.7029
1535	-17.6342
1536	-17.564
1537	-17.4922
1538	-17.4188
1539	-17.3438
1540	-17.2673
1541	-17.1892
1542	-17.1095
1543	-17.0284
1544	-16.9457
1545	-16.8615
1546	-16.7758
1547	-16.6886
1548	-16.5999
1549	-16.5097
1550	-16.4181
1551	-16.325
1552	-16.2305
1553	-16.1344
1554	-16.037
1555	-15.9382
1556	-15.8379
1557	-15.7363
1558	-15.6332
1559	-15.5288
1560	-15.423
1561	-15.3159
1562	-15.2074
1563	-15.0976
1564	-14.9865
1565	-14.8741
1566	-14.7604
1567	-14.6455
1568	-14.5293
1569	-14.4118
1570	-14.2931
1571	-14.1733
1572	-14.0522
1573	-13.9299
1574	-13.8065
1575	-13.682
1576	-13.5563
1577	-13.4295
1578	-13.3017
1579	-13.1727
1580	-13.0428
1581	-12.9118
1582	-12.7798
1583	-12.6467
1584	-12.5128
1585	-12.3778
1586	-12.2419
1587	-12.1051
1588	-11.9674
1589	-11.8288
1590	-11.6894
1591	-11.5491
1592	-11.408
1593	-11.266
1594	-11.1233
1595	-10.9798
1596	-10.8355
1597	-10.6905
1598	-10.5448
1599	-10.3984
1600	-10.2512
1601	-10.1035
1602	-9.95502
1603	-9.80596
1604	-9.65627
1605	-9.506
1606	-9.35515
1607	-9.20373
1608	-9.05177
1609	-8.89929
1610	-8.74629
1611	-8.59281
1612	-8.43886
1613	-8.28444
1614	-8.12959
1615	-7.97432
1616	-7.81864
1617	-7.66257
1618	-7.50614
1619	-7.34935
1620	-7.19222
1621	-7.03478
1622	-6.87702
1623	-6.71898
1624	-6.56066
1625	-6.40209
1626	-6.24327
1627	-6.08423
1628	-5.92498
1629	-5.76554
1630	-5.60592
1631	-5.44614
1632	-5.28621
1633	-5.12615
1634	-4.96597
1635	-4.8057
1636	-4.64535
1637	-4.48493
1638	-4.32446
1639	-4.16396
1640	-4.00343
1641	-3.84292
1642	-3.68241
1643	-3.52192
1644	-3.36149
1645	-3.20112
1646	-3.04082
1647	-2.88062
1648	-2.72052
1649	-2.56054
1650	-2.40071
1651	-2.24105
1652	-2.08153
1653	-1.92223
1654	-1.76311
1655	-1.60422
1656	-1.44556
1657	-1.28716
1658	-1.12902
1659	-0.971176
1660	-0.813625
1661	-0.656385
1662	-0.499489
1663	-0.342936
1664	-0.186757
1665	-0.0309614
1666	0.124432
1667	0.279421
1668	0.433964
1669	0.588043
1670	0.741674
1671	0.894805
1672	1.04743
1673	1.19952
1674	1.35108
1675	1.50205
1676	1.65245
1677	1.80225
1678	1.95142
1679	2.09995
1680	2.24781
1681	2.395
1682	2.54149
1683	2.68727
1684	2.83231
1685	2.9766
1686	3.12012
1687	3.26285
1688	3.40477
1689	3.54589
1690	3.68614
1691	3.82554
1692	3.96406
1693	4.1017
1694	4.23842
1695	4.37421
1696	4.50905
1697	4.64293
1698	4.77583
1699	4.90772
1700	5.03861
1701	5.16846
1702	5.29725
1703	5.42497
1704	5.55161
1705	5.67714
1706	5.80156
1707	5.92482
1708	6.04693
1709	6.16787
1710	6.28762
1711	6.40615
1712	6.52347
1713	6.63954
1714	6.75434
1715	6.86788
1716	6.98011
1717	7.09105
1718	7.20065
1719	7.3089
1720	7.4158
1721	7.52132
1722	7.62545
1723	7.72817
1724	7.82945
1725	7.92929
1726	8.02768
1727	8.12458
1728	8.22
1729	8.3139
1730	8.40628
1731	8.49712
1732	8.5864
1733	8.67411
1734	8.76022
1735	8.84473
1736	8.92761
1737	9.00887
1738	9.08847
1739	9.16639
1740	9.24264
1741	9.31719
1742	9.39004
1743	9.46116
1744	9.53054
1745	9.59816
1746	9.66402
1747	9.72812
1748	9.79044
1749	9.85095
1750	9.90967
1751	9.96657
1752	10.0217
1753	10.0749
1754	10.1263
1755	10.1759
1756	10.2236
1757	10.2695
1758	10.3135
1759	10.3558
1760	10.3961
1761	10.4347
1762	10.4714
1763	10.5063
1764	10.5394
1765	10.5707
1766	10.6003
1767	10.628
1768	10.6541
1769	10.6783
1770	10.7009
1771	10.7217
1772	10.7407
1773	10.7581
1774	10.7738
1775	10.7877
1776	10.8
1777	10.8106
1778	10.8195
1779	10.8268
1780	10.8324
1781	10.8364
1782	10.8387
1783	10.8395
1784	10.8386
1785	10.8362
1786	10.8321
1787	10.8265
1788	10.8194
1789	10.8107
1790	10.8005
1791	10.7888
1792	10.7755
1793	10.7608
1794	10.7446
1795	10.7269
1796	10.7078
1797	10.6872
1798	10.6652
1799	10.6419
1800	10.6171
1801	10.5909
1802	10.5633
1803	10.5345
1804	10.5042
1805	10.4727
1806	10.4398
1807	10.4056
1808	10.3702
1809	10.3335
1810	10.2955
1811	10.2563
1812	10.2159
1813	10.1742
1814	10.1314
1815	10.0874
1816	10.0422
1817	9.99589
1818	9.94843
1819	9.89984
1820	9.85015
1821	9.79936
1822	9.74749
1823	9.69456
1824	9.64057
1825	9.58555
1826	9.52951
1827	9.47246
1828	9.41443
1829	9.3554
1830	9.29542
1831	9.23449
1832	9.17262
1833	9.10984
1834	9.04615
1835	8.98157
1836	8.91611
1837	8.84979
1838	8.78263
1839	8.71464
1840	8.64582
1841	8.57622
1842	8.50581
1843	8.43464
1844	8.36271
1845	8.29004
1846	8.21664
1847	8.14252
1848	8.06771
1849	7.99224
1850	7.91608
1851	7.83929
1852	7.76185
1853	7.68379
1854	7.60512
1855	7.52587
1856	7.44605
1857	7.36567
1858	7.28472
1859	7.20327
1860	7.1213
1861	7.03881
1862	6.95585
1863	6.87242
1864	6.78853
1865	6.70419
1866	6.61943
1867	6.53425
1868	6.44866
1869	6.36268
1870	6.27631
1871	6.18958
1872	6.10249
1873	6.01504
1874	5.92727
1875	5.83916
1876	5.75074
1877	5.66202
1878	5.57299
1879	5.48368
1880	5.39408
1881	5.30423
1882	5.21411
1883	5.12375
1884	5.03316
1885	4.94233
1886	4.85131
1887	4.76006
1888	4.6686
1889	4.57696
1890	4.48512
1891	4.3931
1892	4.30089
1893	4.20851
1894	4.11595
1895	4.02322
1896	3.93032
1897	3.83726
1898	3.74404
1899	3.65067
1900	3.55714
1901	3.46348
1902	3.36969
1903	3.27577
1904	3.18175
1905	3.0876
1906	2.99336
1907	2.89902
1908	2.8046
1909	2.71011
1910	2.61556
1911	2.52094
1912	2.42628
1913	2.33156
1914	2.23683
1915	2.14206
1916	2.04728
1917	1.95249
1918	1.8577
1919	1.76293
1920	1.66817
1921	1.57343
1922	1.47873
1923	1.38407
1924	1.28945
1925	1.19492
1926	1.10043
1927	1.00604
1928	0.911734
1929	0.817519
1930	0.72341
1931	0.62942
1932	0.535542
1933	0.441809
1934	0.348221
1935	0.254774
1936	0.161497
1937	0.068383
1938	-0.0245354
1939	-0.117295
1940	-0.209833
1941	-0.302176
1942	-0.394298
1943	-0.486195
1944	-0.577875
1945	-0.669291
1946	-0.760457
1947	-0.851363
1948	-0.941997
1949	-1.03235
1950	-1.12241
1951	-1.21218
1952	-1.30164
1953	-1.39076
1954	-1.47957
1955	-1.56804
1956	-1.65616
1957	-1.74392
1958	-1.83131
1959	-1.91833
1960	-2.00495
1961	-2.0912
1962	-2.17703
1963	-2.26245
1964	-2.34745
1965	-2.43201
1966	-2.51614
1967	-2.5998
1968	-2.68302
1969	-2.76575
1970	-2.84802
1971	-2.92978
1972	-3.01105
1973	-3.09181
1974	-3.17205
1975	-3.25176
1976	-3.33094
1977	-3.40956
1978	-3.48763
1979	-3.56514
1980	-3.64207
1981	-3.71842
1982	-3.79418
1983	-3.86934
1984	-3.94391
1985	-4.01786
1986	-4.09119
1987	-4.1639
1988	-4.23598
1989	-4.30742
1990	-4.37822
1991	-4.44837
1992	-4.51786
1993	-4.58669
1994	-4.65485
1995	-4.72232
1996	-4.7891
1997	-4.85519
1998	-4.92057
[truncated: 31,382 more rows]
