# Supplementary material for: PM2.5 concentration prediction based on EEMD-ALSTM
Source: Sci Rep. 2024 Jun 2;14:12636. doi: 10.1038/s41598-024-63620-9 (PMC11144699; doi:10.1038/s41598-024-63620-9)
Supplement: Supplementary file 1 — Supplementary Information. [file 41598_2024_63620_MOESM1_ESM.zip › Code/EMD_IMF_11_test.xlsx]

## Sheet: Sheet1
	0
0	-15.6397
1	-15.6084
2	-15.577
3	-15.5455
4	-15.5138
5	-15.482
6	-15.45
7	-15.4179
8	-15.3857
9	-15.3533
10	-15.3207
11	-15.2881
12	-15.2553
13	-15.2223
14	-15.1892
15	-15.156
16	-15.1226
17	-15.0891
18	-15.0554
19	-15.0216
20	-14.9876
21	-14.9535
22	-14.9193
23	-14.8849
24	-14.8504
25	-14.8157
26	-14.7809
27	-14.746
28	-14.7109
29	-14.6756
30	-14.6402
31	-14.6047
32	-14.569
33	-14.5332
34	-14.4972
35	-14.4611
36	-14.4249
37	-14.3885
38	-14.3519
39	-14.3152
40	-14.2784
41	-14.2414
42	-14.2043
43	-14.167
44	-14.1296
45	-14.0921
46	-14.0544
47	-14.0165
48	-13.9785
49	-13.9404
50	-13.9021
51	-13.8637
52	-13.8251
53	-13.7864
54	-13.7476
55	-13.7086
56	-13.6694
57	-13.6301
58	-13.5907
59	-13.5511
60	-13.5114
61	-13.4715
62	-13.4315
63	-13.3914
64	-13.3511
65	-13.3106
66	-13.27
67	-13.2293
68	-13.1885
69	-13.1474
70	-13.1063
71	-13.065
72	-13.0235
73	-12.982
74	-12.9402
75	-12.8984
76	-12.8564
77	-12.8142
78	-12.7719
79	-12.7295
80	-12.6869
81	-12.6442
82	-12.6013
83	-12.5583
84	-12.5152
85	-12.4719
86	-12.4285
87	-12.3849
88	-12.3412
89	-12.2974
90	-12.2534
91	-12.2093
92	-12.165
93	-12.1206
94	-12.0761
95	-12.0314
96	-11.9866
97	-11.9417
98	-11.8966
99	-11.8514
100	-11.806
101	-11.7605
102	-11.7149
103	-11.6691
104	-11.6232
105	-11.5772
106	-11.531
107	-11.4847
108	-11.4383
109	-11.3917
110	-11.345
111	-11.2982
112	-11.2512
113	-11.2041
114	-11.1568
115	-11.1095
116	-11.062
117	-11.0144
118	-10.9666
119	-10.9187
120	-10.8707
121	-10.8225
122	-10.7743
123	-10.7259
124	-10.6773
125	-10.6287
126	-10.5799
127	-10.531
128	-10.4819
129	-10.4328
130	-10.3835
131	-10.3341
132	-10.2845
133	-10.2349
134	-10.1851
135	-10.1352
136	-10.0851
137	-10.035
138	-9.98471
139	-9.93432
140	-9.8838
141	-9.83317
142	-9.78241
143	-9.73153
144	-9.68054
145	-9.62943
146	-9.5782
147	-9.52684
148	-9.47539
149	-9.42381
150	-9.37211
151	-9.3203
152	-9.26837
153	-9.21633
154	-9.16416
155	-9.1119
156	-9.05951
157	-9.00701
158	-8.9544
159	-8.90168
160	-8.84885
161	-8.7959
162	-8.74285
163	-8.68969
164	-8.63641
165	-8.58302
166	-8.52953
167	-8.47593
168	-8.42223
169	-8.36841
170	-8.31449
171	-8.26047
172	-8.20633
173	-8.1521
174	-8.09776
175	-8.04331
176	-7.98876
177	-7.93411
178	-7.87936
179	-7.8245
180	-7.76954
181	-7.71448
182	-7.65931
183	-7.60405
184	-7.5487
185	-7.49324
186	-7.43768
187	-7.38202
188	-7.32627
189	-7.27041
190	-7.21446
191	-7.15842
192	-7.10228
193	-7.04605
194	-6.98972
195	-6.9333
196	-6.87677
197	-6.82016
198	-6.76347
199	-6.70667
200	-6.64978
201	-6.5928
202	-6.53574
203	-6.47858
204	-6.42133
205	-6.36399
206	-6.30657
207	-6.24905
208	-6.19145
209	-6.13376
210	-6.07599
211	-6.01813
212	-5.96018
213	-5.90215
214	-5.84403
215	-5.78583
216	-5.72754
217	-5.66918
218	-5.61072
219	-5.55219
220	-5.49358
221	-5.43489
222	-5.37612
223	-5.31726
224	-5.25833
225	-5.19931
226	-5.14022
227	-5.08105
228	-5.0218
229	-4.96247
230	-4.90307
231	-4.8436
232	-4.78404
233	-4.72441
234	-4.66471
235	-4.60494
236	-4.54509
237	-4.48516
238	-4.42517
239	-4.36511
240	-4.30496
241	-4.24475
242	-4.18447
243	-4.12412
244	-4.0637
245	-4.00321
246	-3.94265
247	-3.88203
248	-3.82134
249	-3.76058
250	-3.69975
251	-3.63886
252	-3.57791
253	-3.51689
254	-3.45579
255	-3.39464
256	-3.33343
257	-3.27215
258	-3.21082
259	-3.14941
260	-3.08795
261	-3.02643
262	-2.96484
263	-2.9032
264	-2.8415
265	-2.77974
266	-2.71792
267	-2.65604
268	-2.5941
269	-2.53211
270	-2.47006
271	-2.40795
272	-2.3458
273	-2.28358
274	-2.22132
275	-2.15899
276	-2.09661
277	-2.03419
278	-1.9717
279	-1.90917
280	-1.84659
281	-1.78396
282	-1.72127
283	-1.65853
284	-1.59575
285	-1.53292
286	-1.47003
287	-1.40711
288	-1.34413
289	-1.28111
290	-1.21804
291	-1.15492
292	-1.09177
293	-1.02857
294	-0.965318
295	-0.902021
296	-0.838689
297	-0.775307
298	-0.711888
299	-0.648421
300	-0.584927
301	-0.52138
302	-0.457793
303	-0.394172
304	-0.330516
305	-0.266809
306	-0.20307
307	-0.139292
308	-0.0754782
309	-0.0116297
310	0.0522563
311	0.11618
312	0.180138
313	0.244134
314	0.308154
315	0.37222
316	0.436308
317	0.500436
318	0.564592
319	0.628779
320	0.693
321	0.757247
322	0.821528
323	0.885835
324	0.950175
325	1.01455
326	1.07894
327	1.14337
328	1.20781
329	1.27229
330	1.33679
331	1.40131
332	1.46587
333	1.53044
334	1.59505
335	1.65967
336	1.72432
337	1.78899
338	1.85368
339	1.91839
340	1.98312
341	2.04787
342	2.11265
343	2.17744
344	2.24225
345	2.30709
346	2.37193
347	2.4368
348	2.50168
349	2.56657
350	2.6315
351	2.69641
352	2.76136
353	2.82632
354	2.89129
355	2.95628
356	3.02128
357	3.08629
358	3.15131
359	3.21634
360	3.28138
361	3.34644
362	3.41151
363	3.47658
364	3.54166
365	3.60675
366	3.67185
367	3.73695
368	3.80207
369	3.86719
370	3.93232
371	3.99744
372	4.06258
373	4.12772
374	4.19286
375	4.258
376	4.32316
377	4.38831
378	4.45347
379	4.51862
380	4.58378
381	4.64894
382	4.7141
383	4.77926
384	4.84441
385	4.90957
386	4.97472
387	5.03987
388	5.10502
389	5.17017
390	5.23531
391	5.30045
392	5.36558
393	5.43071
394	5.49583
395	5.56095
396	5.62606
397	5.69116
398	5.75626
399	5.82135
400	5.88643
401	5.95149
402	6.01655
403	6.0816
404	6.14664
405	6.21167
406	6.27668
407	6.34168
408	6.40667
409	6.47165
410	6.53662
411	6.60156
412	6.6665
413	6.73141
414	6.79631
415	6.8612
416	6.92608
417	6.99093
418	7.05576
419	7.12058
420	7.18538
421	7.25015
422	7.31491
423	7.37966
424	7.44438
425	7.50907
426	7.57375
427	7.6384
428	7.70302
429	7.76763
430	7.83222
431	7.89677
432	7.96131
433	8.02582
434	8.0903
435	8.15476
436	8.21919
437	8.28359
438	8.34798
439	8.41232
440	8.47664
441	8.54092
442	8.60519
443	8.66942
444	8.73361
445	8.79777
446	8.86191
447	8.92601
448	8.99009
449	9.05413
450	9.11813
451	9.1821
452	9.24603
453	9.30993
454	9.37381
455	9.43763
456	9.50142
457	9.56518
458	9.62889
459	9.69258
460	9.75621
461	9.81982
462	9.88338
463	9.9469
464	10.0104
465	10.0738
466	10.1372
467	10.2006
468	10.2639
469	10.3272
470	10.3904
471	10.4536
472	10.5167
473	10.5798
474	10.6428
475	10.7058
476	10.7688
477	10.8317
478	10.8945
479	10.9573
480	11.0201
481	11.0828
482	11.1455
483	11.2081
484	11.2706
485	11.3331
486	11.3956
487	11.458
488	11.5203
489	11.5826
490	11.6448
491	11.707
492	11.7692
493	11.8312
494	11.8933
495	11.9552
496	12.0171
497	12.079
498	12.1407
499	12.2025
500	12.2641
501	12.3257
502	12.3873
503	12.4488
504	12.5102
505	12.5716
506	12.6329
507	12.6941
508	12.7553
509	12.8164
510	12.8774
511	12.9384
512	12.9993
513	13.0602
514	13.1209
515	13.1816
516	13.2423
517	13.3029
518	13.3634
519	13.4238
520	13.4842
521	13.5445
522	13.6047
523	13.6648
524	13.7249
525	13.7849
526	13.8448
527	13.9047
528	13.9645
529	14.0242
530	14.0838
531	14.1434
532	14.2028
533	14.2623
534	14.3216
535	14.3808
536	14.44
537	14.4991
538	14.5581
539	14.617
540	14.6759
541	14.7346
542	14.7933
543	14.8519
544	14.9104
545	14.9688
546	15.0272
547	15.0854
548	15.1436
549	15.2017
550	15.2597
551	15.3176
552	15.3754
553	15.4332
554	15.4908
555	15.5484
556	15.6058
557	15.6632
558	15.7205
559	15.7776
560	15.8347
561	15.8917
562	15.9486
563	16.0054
564	16.0622
565	16.1188
566	16.1753
567	16.2317
568	16.288
569	16.3443
570	16.4004
571	16.4564
572	16.5123
573	16.5681
574	16.6238
575	16.6795
576	16.735
577	16.7904
578	16.8457
579	16.9009
580	16.956
581	17.0109
582	17.0658
583	17.1206
584	17.1753
585	17.2298
586	17.2842
587	17.3386
588	17.3928
589	17.4469
590	17.5009
591	17.5548
592	17.6086
593	17.6622
594	17.7158
595	17.7692
596	17.8225
597	17.8757
598	17.9288
599	17.9817
600	18.0346
601	18.0873
602	18.1399
603	18.1924
604	18.2447
605	18.297
606	18.3491
607	18.4011
608	18.4529
609	18.5047
610	18.5563
611	18.6078
612	18.6592
613	18.7104
614	18.7615
615	18.8125
616	18.8633
617	18.9141
618	18.9647
619	19.0151
620	19.0655
621	19.1157
622	19.1657
623	19.2157
624	19.2655
625	19.3151
626	19.3647
627	19.414
628	19.4633
629	19.5124
630	19.5614
631	19.6103
632	19.659
633	19.7075
634	19.7559
635	19.8042
636	19.8524
637	19.9004
638	19.9482
639	19.9959
640	20.0435
641	20.0909
642	20.1382
643	20.1853
644	20.2323
645	20.2791
646	20.3258
647	20.3724
648	20.4187
649	20.465
650	20.5111
651	20.557
652	20.6028
653	20.6484
654	20.6939
655	20.7392
656	20.7844
657	20.8294
658	20.8742
659	20.9189
660	20.9635
661	21.0078
662	21.0521
663	21.0961
664	21.14
665	21.1838
666	21.2273
667	21.2708
668	21.314
669	21.3571
670	21.4
671	21.4428
672	21.4854
673	21.5278
674	21.5701
675	21.6122
676	21.6541
677	21.6959
678	21.7375
679	21.7789
680	21.8201
681	21.8612
682	21.9021
683	21.9428
684	21.9834
685	22.0238
686	22.064
687	22.104
688	22.1439
689	22.1836
690	22.2231
691	22.2624
692	22.3015
693	22.3405
694	22.3793
695	22.4179
696	22.4563
697	22.4946
698	22.5326
699	22.5705
700	22.6082
701	22.6457
702	22.683
703	22.7202
704	22.7571
705	22.7939
706	22.8304
707	22.8668
708	22.903
709	22.939
710	22.9748
711	23.0104
712	23.0459
713	23.0811
714	23.1161
715	23.151
716	23.1856
717	23.2201
718	23.2543
719	23.2884
720	23.3223
721	23.3559
722	23.3894
723	23.4227
724	23.4557
725	23.4886
726	23.5213
727	23.5537
728	23.586
729	23.618
730	23.6499
731	23.6815
732	23.7129
733	23.7442
734	23.7752
735	23.806
736	23.8366
737	23.867
738	23.8972
739	23.9272
740	23.9569
741	23.9865
742	24.0158
743	24.0449
744	24.0739
745	24.1025
746	24.131
747	24.1593
748	24.1873
749	24.2152
750	24.2428
751	24.2702
752	24.2973
753	24.3243
754	24.351
755	24.3775
756	24.4038
757	24.4298
758	24.4557
759	24.4813
760	24.5067
761	24.5318
762	24.5568
763	24.5815
764	24.6059
765	24.6302
766	24.6542
767	24.678
768	24.7015
769	24.7248
770	24.7479
771	24.7708
772	24.7934
773	24.8158
774	24.8379
775	24.8599
776	24.8815
777	24.903
778	24.9242
779	24.9451
780	24.9658
781	24.9863
782	25.0066
783	25.0266
784	25.0463
785	25.0658
786	25.0851
787	25.1041
788	25.1229
789	25.1414
790	25.1597
791	25.1778
792	25.1955
793	25.2131
794	25.2304
795	25.2474
796	25.2642
797	25.2808
798	25.297
799	25.3131
800	25.3288
801	25.3444
802	25.3596
803	25.3746
804	25.3894
805	25.4039
806	25.4181
807	25.4321
808	25.4458
809	25.4593
810	25.4725
811	25.4854
812	25.498
813	25.5105
814	25.5226
815	25.5345
816	25.5461
817	25.5574
818	25.5685
819	25.5793
820	25.5899
821	25.6001
822	25.6101
823	25.6199
824	25.6293
825	25.6385
826	25.6474
827	25.6561
828	25.6645
829	25.6725
830	25.6804
831	25.6879
832	25.6952
833	25.7022
834	25.7089
835	25.7153
836	25.7215
837	25.7273
838	25.7329
839	25.7382
840	25.7432
841	25.748
842	25.7524
843	25.7566
844	25.7605
845	25.7641
846	25.7674
847	25.7704
848	25.7732
849	25.7756
850	25.7778
851	25.7797
852	25.7813
853	25.7826
854	25.7835
855	25.7843
856	25.7847
857	25.7848
858	25.7846
859	25.7841
860	25.7834
861	25.7823
862	25.781
863	25.7793
864	25.7774
865	25.7751
866	25.7726
867	25.7697
868	25.7666
869	25.7631
870	25.7594
871	25.7553
872	25.751
873	25.7463
874	25.7414
875	25.7361
876	25.7305
877	25.7247
878	25.7185
879	25.712
880	25.7052
881	25.6982
882	25.6908
883	25.6831
884	25.6751
885	25.6668
886	25.6581
887	25.6492
888	25.64
889	25.6304
890	25.6205
891	25.6104
892	25.5999
893	25.5891
894	25.578
895	25.5666
896	25.5549
897	25.5428
898	25.5305
899	25.5178
900	25.5048
901	25.4915
902	25.4779
903	25.464
904	25.4498
905	25.4353
906	25.4204
907	25.4052
908	25.3897
909	25.3739
910	25.3578
911	25.3414
912	25.3247
913	25.3076
914	25.2902
915	25.2726
916	25.2546
917	25.2363
918	25.2177
919	25.1987
920	25.1795
921	25.1599
922	25.1401
923	25.1199
924	25.0994
925	25.0786
926	25.0575
927	25.0361
928	25.0144
929	24.9923
930	24.97
931	24.9473
932	24.9244
933	24.9011
934	24.8776
935	24.8537
936	24.8295
937	24.8051
938	24.7803
939	24.7552
940	24.7299
941	24.7042
942	24.6782
943	24.652
944	24.6254
945	24.5986
946	24.5714
947	24.544
948	24.5163
949	24.4883
950	24.46
951	24.4314
952	24.4025
953	24.3733
954	24.3439
955	24.3141
956	24.2841
957	24.2538
958	24.2232
959	24.1924
960	24.1612
961	24.1298
962	24.0981
963	24.0661
964	24.0339
965	24.0014
966	23.9686
967	23.9356
968	23.9022
969	23.8686
970	23.8348
971	23.8006
972	23.7662
973	23.7316
974	23.6967
975	23.6615
976	23.626
977	23.5903
978	23.5544
979	23.5182
980	23.4817
981	23.445
982	23.408
983	23.3708
984	23.3333
985	23.2955
986	23.2575
987	23.2193
988	23.1808
989	23.1421
990	23.1031
991	23.0639
992	23.0244
993	22.9847
994	22.9448
995	22.9046
996	22.8642
997	22.8235
998	22.7826
999	22.7415
1000	22.7002
1001	22.6586
1002	22.6167
1003	22.5747
1004	22.5324
1005	22.4899
1006	22.4472
1007	22.4042
1008	22.361
1009	22.3176
1010	22.274
1011	22.2301
1012	22.186
1013	22.1418
1014	22.0972
1015	22.0525
1016	22.0076
1017	21.9624
1018	21.9171
1019	21.8715
1020	21.8257
1021	21.7797
1022	21.7335
1023	21.6871
1024	21.6404
1025	21.5936
1026	21.5466
1027	21.4994
1028	21.4519
1029	21.4043
1030	21.3564
1031	21.3084
1032	21.2602
1033	21.2118
1034	21.1631
1035	21.1143
1036	21.0653
1037	21.0161
1038	20.9667
1039	20.9172
1040	20.8674
1041	20.8175
1042	20.7673
1043	20.717
1044	20.6665
1045	20.6158
1046	20.565
1047	20.5139
1048	20.4627
1049	20.4113
1050	20.3597
1051	20.308
1052	20.256
1053	20.2039
1054	20.1517
1055	20.0992
1056	20.0466
1057	19.9938
1058	19.9409
1059	19.8878
1060	19.8345
1061	19.7811
1062	19.7275
1063	19.6737
1064	19.6198
1065	19.5657
1066	19.5115
1067	19.457
1068	19.4025
1069	19.3478
1070	19.2929
1071	19.2379
1072	19.1828
1073	19.1274
1074	19.072
1075	19.0164
1076	18.9606
1077	18.9047
1078	18.8487
1079	18.7925
1080	18.7361
1081	18.6797
1082	18.623
1083	18.5663
1084	18.5094
1085	18.4524
1086	18.3952
1087	18.3379
1088	18.2805
1089	18.2229
1090	18.1653
1091	18.1074
1092	18.0495
1093	17.9914
1094	17.9332
1095	17.8749
1096	17.8164
1097	17.7578
1098	17.6991
1099	17.6403
1100	17.5814
1101	17.5223
1102	17.4632
1103	17.4039
1104	17.3445
1105	17.2849
1106	17.2253
1107	17.1656
1108	17.1057
1109	17.0458
1110	16.9857
1111	16.9255
1112	16.8652
1113	16.8048
1114	16.7443
1115	16.6838
1116	16.623
1117	16.5623
1118	16.5014
1119	16.4404
1120	16.3793
1121	16.3181
1122	16.2568
1123	16.1954
1124	16.1339
1125	16.0724
1126	16.0107
1127	15.949
1128	15.8872
1129	15.8252
1130	15.7632
1131	15.7012
1132	15.639
1133	15.5767
1134	15.5144
1135	15.452
1136	15.3895
1137	15.3269
1138	15.2643
1139	15.2015
1140	15.1387
1141	15.0759
1142	15.0129
1143	14.9499
1144	14.8868
1145	14.8236
1146	14.7604
1147	14.6971
1148	14.6338
1149	14.5704
1150	14.5069
1151	14.4433
1152	14.3797
1153	14.316
1154	14.2523
1155	14.1885
1156	14.1247
1157	14.0608
1158	13.9968
1159	13.9328
1160	13.8687
1161	13.8046
1162	13.7404
1163	13.6762
1164	13.612
1165	13.5476
1166	13.4833
1167	13.4189
1168	13.3544
1169	13.29
1170	13.2254
1171	13.1609
1172	13.0962
1173	13.0316
1174	12.9669
1175	12.9022
1176	12.8374
1177	12.7727
1178	12.7078
1179	12.643
1180	12.5781
1181	12.5132
1182	12.4482
1183	12.3833
1184	12.3183
1185	12.2533
1186	12.1882
1187	12.1232
1188	12.0581
1189	11.993
1190	11.9278
1191	11.8627
1192	11.7975
1193	11.7324
1194	11.6672
1195	11.602
1196	11.5367
1197	11.4715
1198	11.4063
1199	11.341
1200	11.2758
1201	11.2105
1202	11.1452
1203	11.08
1204	11.0147
1205	10.9494
1206	10.8841
1207	10.8189
1208	10.7536
1209	10.6883
1210	10.623
1211	10.5578
1212	10.4925
1213	10.4272
1214	10.362
1215	10.2967
1216	10.2315
1217	10.1663
1218	10.1011
1219	10.0359
1220	9.97071
1221	9.90554
1222	9.84038
1223	9.77526
1224	9.71015
1225	9.64505
1226	9.57997
1227	9.51493
1228	9.44991
1229	9.38491
1230	9.31993
1231	9.25499
1232	9.19007
1233	9.12517
1234	9.06031
1235	8.99548
1236	8.9307
1237	8.86593
1238	8.8012
1239	8.7365
1240	8.67185
1241	8.60723
1242	8.54266
1243	8.47811
1244	8.41362
1245	8.34917
1246	8.28476
1247	8.22039
1248	8.15607
1249	8.0918
1250	8.02757
1251	7.9634
1252	7.89928
1253	7.83521
1254	7.77119
1255	7.70723
1256	7.64331
1257	7.57946
1258	7.51566
1259	7.45193
1260	7.38825
1261	7.32463
1262	7.26107
1263	7.19758
1264	7.13415
1265	7.07078
1266	7.00748
1267	6.94426
1268	6.88109
1269	6.818
1270	6.75497
1271	6.69202
1272	6.62914
1273	6.56635
1274	6.50361
1275	6.44097
1276	6.37839
1277	6.3159
1278	6.25348
1279	6.19114
1280	6.12889
1281	6.06672
1282	6.00463
1283	5.94262
1284	5.8807
1285	5.81887
1286	5.75712
1287	5.69547
1288	5.6339
1289	5.57244
1290	5.51104
1291	5.44975
1292	5.38856
1293	5.32746
1294	5.26645
1295	5.20554
1296	5.14473
1297	5.08401
1298	5.0234
1299	4.96289
1300	4.90248
1301	4.84217
1302	4.78197
1303	4.72187
1304	4.66187
1305	4.60198
1306	4.5422
1307	4.48252
1308	4.42296
1309	4.36351
1310	4.30416
1311	4.24493
1312	4.18581
1313	4.1268
1314	4.06791
1315	4.00913
1316	3.95046
1317	3.89192
1318	3.83349
1319	3.77519
1320	3.717
1321	3.65893
1322	3.60098
1323	3.54315
1324	3.48545
1325	3.42786
1326	3.37041
1327	3.31307
1328	3.25586
1329	3.19878
1330	3.14183
1331	3.085
1332	3.0283
1333	2.97173
1334	2.91528
1335	2.85895
1336	2.80277
1337	2.74671
1338	2.69078
1339	2.63498
1340	2.57932
1341	2.52379
1342	2.46839
1343	2.41312
1344	2.35798
1345	2.30298
1346	2.24811
1347	2.19338
1348	2.13878
1349	2.08432
1350	2.02999
1351	1.9758
1352	1.92175
1353	1.86783
1354	1.81405
1355	1.76042
1356	1.70691
1357	1.65355
1358	1.60032
1359	1.54723
1360	1.49428
1361	1.44148
1362	1.38881
1363	1.33628
1364	1.28389
1365	1.23164
1366	1.17954
1367	1.12758
1368	1.07574
1369	1.02406
1370	0.972517
1371	0.921117
1372	0.869861
1373	0.818756
1374	0.767782
1375	0.716958
1376	0.666277
1377	0.615735
1378	0.565343
1379	0.515088
1380	0.46499
1381	0.415029
1382	0.365219
1383	0.315545
1384	0.266021
1385	0.21664
1386	0.167403
1387	0.118318
1388	0.0693755
1389	0.0205778
1390	-0.0280703
1391	-0.0765736
1392	-0.124932
1393	-0.173151
1394	-0.221218
1395	-0.269142
1396	-0.316922
1397	-0.364554
1398	-0.412035
1399	-0.459375
1400	-0.506566
1401	-0.553612
1402	-0.600516
1403	-0.647266
1404	-0.693878
1405	-0.740337
1406	-0.786655
1407	-0.83282
1408	-0.878846
1409	-0.924712
1410	-0.970448
1411	-1.01603
1412	-1.06147
1413	-1.10675
1414	-1.1519
1415	-1.19689
1416	-1.24174
1417	-1.28645
1418	-1.331
1419	-1.3754
1420	-1.41966
1421	-1.46378
1422	-1.50774
1423	-1.55156
1424	-1.59524
1425	-1.63876
1426	-1.68214
1427	-1.72537
1428	-1.76845
1429	-1.81139
1430	-1.85418
1431	-1.89682
1432	-1.93932
1433	-1.98166
1434	-2.02386
1435	-2.06592
1436	-2.10781
1437	-2.14958
1438	-2.19118
1439	-2.23264
1440	-2.27396
1441	-2.31512
1442	-2.35613
1443	-2.39701
1444	-2.43773
1445	-2.47831
1446	-2.51873
1447	-2.55901
1448	-2.59914
1449	-2.63912
1450	-2.67896
1451	-2.71864
1452	-2.75818
1453	-2.79756
1454	-2.83681
1455	-2.8759
1456	-2.91485
1457	-2.95364
1458	-2.99229
1459	-3.03079
1460	-3.06914
1461	-3.10735
1462	-3.1454
1463	-3.18331
1464	-3.22106
1465	-3.25867
1466	-3.29613
1467	-3.33344
1468	-3.37061
1469	-3.40762
1470	-3.44448
1471	-3.48121
1472	-3.51777
1473	-3.55419
1474	-3.59046
1475	-3.62658
1476	-3.66255
1477	-3.69838
1478	-3.73405
1479	-3.76958
1480	-3.80495
1481	-3.84018
1482	-3.87526
1483	-3.91018
1484	-3.94497
1485	-3.97959
1486	-4.01407
1487	-4.0484
1488	-4.08259
1489	-4.11662
1490	-4.1505
1491	-4.18424
1492	-4.21782
1493	-4.25125
1494	-4.28453
1495	-4.31767
1496	-4.35065
1497	-4.38349
1498	-4.41617
1499	-4.4487
1500	-4.48109
1501	-4.51333
1502	-4.54541
1503	-4.57734
1504	-4.60913
1505	-4.64075
1506	-4.67224
1507	-4.70357
1508	-4.73475
1509	-4.76578
1510	-4.79666
1511	-4.82739
1512	-4.85797
1513	-4.8884
1514	-4.91867
1515	-4.9488
1516	-4.97877
1517	-5.0086
1518	-5.03826
1519	-5.06778
1520	-5.09715
1521	-5.12637
1522	-5.15543
1523	-5.18434
1524	-5.21311
1525	-5.24171
1526	-5.27017
1527	-5.29848
1528	-5.32663
1529	-5.35463
1530	-5.38248
1531	-5.41018
1532	-5.43772
1533	-5.46511
1534	-5.49236
1535	-5.51944
1536	-5.54637
1537	-5.57316
1538	-5.59979
1539	-5.62626
1540	-5.65259
1541	-5.67876
1542	-5.70477
1543	-5.73063
1544	-5.75634
1545	-5.78191
1546	-5.80731
1547	-5.83256
1548	-5.85765
1549	-5.8826
1550	-5.90738
1551	-5.93202
1552	-5.9565
1553	-5.98083
1554	-6.005
1555	-6.02902
1556	-6.05289
1557	-6.0766
1558	-6.10016
1559	-6.12356
1560	-6.14681
1561	-6.1699
1562	-6.19284
1563	-6.21562
1564	-6.23826
1565	-6.26073
1566	-6.28305
1567	-6.30522
1568	-6.32723
1569	-6.34908
1570	-6.37079
1571	-6.39233
1572	-6.41373
1573	-6.43496
1574	-6.45604
1575	-6.47697
1576	-6.49774
1577	-6.51835
1578	-6.53881
1579	-6.55912
1580	-6.57926
1581	-6.59926
1582	-6.61909
1583	-6.63878
1584	-6.6583
1585	-6.67767
1586	-6.69688
1587	-6.71593
1588	-6.73484
1589	-6.75358
1590	-6.77217
1591	-6.79061
1592	-6.80888
1593	-6.827
1594	-6.84496
1595	-6.86277
1596	-6.88042
1597	-6.89791
1598	-6.91525
1599	-6.93243
1600	-6.94945
1601	-6.96632
1602	-6.98303
1603	-6.99957
1604	-7.01597
1605	-7.03221
1606	-7.04829
1607	-7.06421
1608	-7.07998
1609	-7.09559
1610	-7.11104
1611	-7.12634
1612	-7.14147
1613	-7.15646
1614	-7.17128
1615	-7.18594
1616	-7.20045
1617	-7.2148
1618	-7.22899
1619	-7.24303
1620	-7.25691
1621	-7.27063
1622	-7.2842
1623	-7.29761
1624	-7.31086
1625	-7.32395
1626	-7.33688
1627	-7.34966
1628	-7.36228
1629	-7.37474
1630	-7.38705
1631	-7.3992
1632	-7.4112
1633	-7.42303
1634	-7.43471
1635	-7.44623
1636	-7.4576
1637	-7.46881
1638	-7.47986
1639	-7.49075
1640	-7.5015
1641	-7.51208
1642	-7.52251
1643	-7.53278
1644	-7.5429
1645	-7.55286
1646	-7.56266
1647	-7.57231
1648	-7.5818
1649	-7.59115
1650	-7.60033
1651	-7.60936
1652	-7.61823
1653	-7.62694
1654	-7.63551
1655	-7.64392
1656	-7.65217
1657	-7.66027
1658	-7.66821
1659	-7.676
1660	-7.68364
1661	-7.69112
1662	-7.69845
1663	-7.70562
1664	-7.71264
1665	-7.71951
1666	-7.72623
1667	-7.73279
1668	-7.7392
1669	-7.74545
1670	-7.75156
1671	-7.75751
1672	-7.76331
1673	-7.76895
1674	-7.77445
1675	-7.7798
1676	-7.78498
1677	-7.79002
1678	-7.79492
1679	-7.79966
1680	-7.80425
1681	-7.80869
1682	-7.81298
1683	-7.81711
1684	-7.8211
1685	-7.82494
1686	-7.82862
1687	-7.83216
1688	-7.83555
1689	-7.83879
1690	-7.84188
1691	-7.84483
1692	-7.84763
1693	-7.85027
1694	-7.85277
1695	-7.85512
1696	-7.85733
1697	-7.85939
1698	-7.86131
1699	-7.86308
1700	-7.8647
1701	-7.86618
1702	-7.86752
1703	-7.86871
1704	-7.86976
1705	-7.87066
1706	-7.87142
1707	-7.87204
1708	-7.87251
1709	-7.87285
1710	-7.87304
1711	-7.87309
1712	-7.873
1713	-7.87277
1714	-7.8724
1715	-7.87189
1716	-7.87124
1717	-7.87046
1718	-7.86953
1719	-7.86847
1720	-7.86727
1721	-7.86593
1722	-7.86446
1723	-7.86285
1724	-7.86111
1725	-7.85923
1726	-7.85722
1727	-7.85508
1728	-7.8528
1729	-7.85039
1730	-7.84785
1731	-7.84518
1732	-7.84237
1733	-7.83943
1734	-7.83636
1735	-7.83316
1736	-7.82984
1737	-7.82638
1738	-7.8228
1739	-7.81909
1740	-7.81526
1741	-7.8113
1742	-7.8072
1743	-7.80298
1744	-7.79864
1745	-7.79418
1746	-7.78959
1747	-7.78487
1748	-7.78004
1749	-7.77508
1750	-7.77
1751	-7.7648
1752	-7.75948
1753	-7.75403
1754	-7.74848
1755	-7.74279
1756	-7.737
1757	-7.73107
1758	-7.72504
1759	-7.71889
1760	-7.71262
1761	-7.70623
1762	-7.69973
1763	-7.69312
1764	-7.68639
1765	-7.67955
1766	-7.67259
1767	-7.66552
1768	-7.65834
1769	-7.65105
1770	-7.64364
1771	-7.63613
1772	-7.6285
1773	-7.62077
1774	-7.61293
1775	-7.60499
1776	-7.59693
1777	-7.58877
1778	-7.5805
1779	-7.57212
1780	-7.56363
1781	-7.55506
1782	-7.54637
1783	-7.53757
1784	-7.52868
1785	-7.51968
1786	-7.51059
1787	-7.50139
1788	-7.49209
1789	-7.4827
1790	-7.4732
1791	-7.46361
1792	-7.45392
1793	-7.44412
1794	-7.43424
1795	-7.42425
1796	-7.41418
1797	-7.40401
1798	-7.39374
1799	-7.38339
1800	-7.37294
1801	-7.36239
1802	-7.35176
1803	-7.34104
1804	-7.33022
1805	-7.31933
1806	-7.30833
1807	-7.29725
1808	-7.28608
1809	-7.27483
1810	-7.26349
1811	-7.25206
1812	-7.24056
1813	-7.22896
1814	-7.21728
1815	-7.20552
1816	-7.19368
1817	-7.18175
1818	-7.16975
1819	-7.15766
1820	-7.14549
1821	-7.13325
1822	-7.12093
1823	-7.10853
1824	-7.09605
1825	-7.08349
1826	-7.07087
1827	-7.05816
1828	-7.04538
1829	-7.03252
1830	-7.0196
1831	-7.0066
1832	-6.99353
1833	-6.98038
1834	-6.96718
1835	-6.95389
1836	-6.94053
1837	-6.92712
1838	-6.91362
1839	-6.90007
1840	-6.88644
1841	-6.87276
1842	-6.859
1843	-6.84519
1844	-6.8313
1845	-6.81735
1846	-6.80335
1847	-6.78927
1848	-6.77514
1849	-6.76095
1850	-6.7467
1851	-6.73238
1852	-6.71801
1853	-6.70359
1854	-6.6891
1855	-6.67455
1856	-6.65995
1857	-6.6453
1858	-6.63059
1859	-6.61582
1860	-6.601
1861	-6.58613
1862	-6.5712
1863	-6.55623
1864	-6.54121
1865	-6.52613
1866	-6.511
1867	-6.49583
1868	-6.48061
1869	-6.46534
1870	-6.45002
1871	-6.43466
1872	-6.41926
1873	-6.4038
1874	-6.3883
1875	-6.37276
1876	-6.35718
1877	-6.34156
1878	-6.32589
1879	-6.31019
1880	-6.29443
1881	-6.27865
1882	-6.26283
1883	-6.24696
1884	-6.23106
1885	-6.21513
1886	-6.19915
1887	-6.18315
1888	-6.16711
1889	-6.15103
1890	-6.13492
1891	-6.11878
1892	-6.1026
1893	-6.0864
1894	-6.07017
1895	-6.0539
1896	-6.03761
1897	-6.02128
1898	-6.00494
1899	-5.98855
1900	-5.97215
1901	-5.95572
1902	-5.93926
1903	-5.92279
1904	-5.90628
1905	-5.88976
1906	-5.87321
1907	-5.85664
1908	-5.84005
1909	-5.82343
1910	-5.8068
1911	-5.79015
1912	-5.77348
1913	-5.75679
1914	-5.74009
1915	-5.72337
1916	-5.70663
1917	-5.68988
1918	-5.67312
1919	-5.65634
1920	-5.63955
1921	-5.62274
1922	-5.60593
1923	-5.5891
1924	-5.57226
1925	-5.55541
1926	-5.53856
1927	-5.52169
1928	-5.50481
1929	-5.48792
1930	-5.47104
1931	-5.45414
1932	-5.43723
1933	-5.42033
1934	-5.40341
1935	-5.38649
1936	-5.36958
1937	-5.35265
1938	-5.33573
1939	-5.3188
1940	-5.30187
1941	-5.28494
1942	-5.26801
1943	-5.25108
1944	-5.23416
1945	-5.21724
1946	-5.20031
1947	-5.1834
1948	-5.16649
1949	-5.14958
1950	-5.13268
1951	-5.11578
1952	-5.0989
1953	-5.08202
1954	-5.06515
1955	-5.04828
1956	-5.03142
1957	-5.01458
1958	-4.99775
1959	-4.98092
1960	-4.96411
1961	-4.9473
1962	-4.93052
1963	-4.91375
1964	-4.89698
1965	-4.88024
1966	-4.86351
1967	-4.84679
1968	-4.83009
1969	-4.81341
1970	-4.79674
1971	-4.7801
1972	-4.76347
1973	-4.74686
1974	-4.73027
1975	-4.7137
1976	-4.69715
1977	-4.68063
1978	-4.66412
1979	-4.64764
1980	-4.63118
1981	-4.61475
1982	-4.59834
1983	-4.58195
1984	-4.56559
1985	-4.54926
1986	-4.53295
1987	-4.51668
1988	-4.50042
1989	-4.4842
1990	-4.46801
1991	-4.45184
1992	-4.43571
1993	-4.4196
1994	-4.40353
1995	-4.38749
1996	-4.37149
1997	-4.35552
1998	-4.33957
[truncated: 6,329 more rows]
