# Supplementary material for: PM2.5 concentration prediction based on EEMD-ALSTM
Source: Sci Rep. 2024 Jun 2;14:12636. doi: 10.1038/s41598-024-63620-9 (PMC11144699; doi:10.1038/s41598-024-63620-9)
Supplement: Supplementary file 1 — Supplementary Information. [file 41598_2024_63620_MOESM1_ESM.zip › Code/EMD_IMF_11_train.xlsx]

## Sheet: Sheet1
	0
0	0.934735
1	0.938328
2	0.942021
3	0.945794
4	0.949651
5	0.953609
6	0.957651
7	0.961768
8	0.96598
9	0.970281
10	0.974658
11	0.979119
12	0.98367
13	0.988296
14	0.993007
15	0.997798
16	1.00268
17	1.00763
18	1.01266
19	1.01778
20	1.02297
21	1.02825
22	1.0336
23	1.03903
24	1.04454
25	1.05012
26	1.05578
27	1.0615
28	1.06731
29	1.07319
30	1.07914
31	1.08516
32	1.09125
33	1.09741
34	1.10364
35	1.10994
36	1.11631
37	1.12274
38	1.12924
39	1.1358
40	1.14243
41	1.14911
42	1.15587
43	1.1627
44	1.16958
45	1.17652
46	1.18352
47	1.19058
48	1.1977
49	1.20488
50	1.2121
51	1.2194
52	1.22674
53	1.23414
54	1.24159
55	1.2491
56	1.25665
57	1.26427
58	1.27192
59	1.27963
60	1.28739
61	1.29519
62	1.30305
63	1.31094
64	1.31888
65	1.32687
66	1.3349
67	1.34297
68	1.3511
69	1.35925
70	1.36745
71	1.37569
72	1.38397
73	1.39229
74	1.40064
75	1.40903
76	1.41747
77	1.42594
78	1.43444
79	1.44297
80	1.45154
81	1.46014
82	1.46877
83	1.47743
84	1.48613
85	1.49485
86	1.50361
87	1.51238
88	1.52119
89	1.53002
90	1.53887
91	1.54776
92	1.55666
93	1.5656
94	1.57454
95	1.58351
96	1.5925
97	1.60151
98	1.61053
99	1.61958
100	1.62864
101	1.63771
102	1.64679
103	1.6559
104	1.66501
105	1.67413
106	1.68327
107	1.69241
108	1.70156
109	1.71072
110	1.71989
111	1.72905
112	1.73823
113	1.7474
114	1.75657
115	1.76575
116	1.77492
117	1.78409
118	1.79326
119	1.80243
120	1.81158
121	1.82074
122	1.82987
123	1.83901
124	1.84813
125	1.85724
126	1.86634
127	1.87542
128	1.88449
129	1.89354
130	1.90258
131	1.91159
132	1.92059
133	1.92956
134	1.93851
135	1.94744
136	1.95635
137	1.96522
138	1.97407
139	1.98289
140	1.99168
141	2.00044
142	2.00916
143	2.01786
144	2.02653
145	2.03514
146	2.04374
147	2.05229
148	2.0608
149	2.06927
150	2.0777
151	2.08608
152	2.09443
153	2.10273
154	2.11099
155	2.1192
156	2.12735
157	2.13547
158	2.14352
159	2.15154
160	2.15949
161	2.16739
162	2.17524
163	2.18303
164	2.19077
165	2.19845
166	2.20606
167	2.21362
168	2.22111
169	2.22855
170	2.23592
171	2.24322
172	2.25047
173	2.25764
174	2.26475
175	2.27179
176	2.27876
177	2.28566
178	2.29248
179	2.29924
180	2.30592
181	2.31253
182	2.31906
183	2.32551
184	2.33189
185	2.33819
186	2.3444
187	2.35055
188	2.3566
189	2.36258
190	2.36848
191	2.3743
192	2.38002
193	2.38566
194	2.39121
195	2.39669
196	2.40206
197	2.40736
198	2.41256
199	2.41768
200	2.42269
201	2.42762
202	2.43244
203	2.43719
204	2.44183
205	2.44637
206	2.45081
207	2.45516
208	2.45941
209	2.46355
210	2.4676
211	2.47154
212	2.47538
213	2.47912
214	2.48275
215	2.48628
216	2.48969
217	2.493
218	2.49621
219	2.4993
220	2.50228
221	2.50515
222	2.50791
223	2.51055
224	2.51308
225	2.51549
226	2.51779
227	2.51997
228	2.52203
229	2.52397
230	2.5258
231	2.5275
232	2.52908
233	2.53055
234	2.53188
235	2.53309
236	2.53418
237	2.53513
238	2.53597
239	2.53667
240	2.53724
241	2.53769
242	2.538
243	2.53819
244	2.53824
245	2.53815
246	2.53794
247	2.53759
248	2.5371
249	2.53647
250	2.5357
251	2.5348
252	2.53376
253	2.53257
254	2.53124
255	2.52977
256	2.52816
257	2.52641
258	2.5245
259	2.52245
260	2.52026
261	2.51791
262	2.51542
263	2.51278
264	2.50998
265	2.50703
266	2.50393
267	2.50067
268	2.49727
269	2.49371
270	2.49
271	2.48611
272	2.48208
273	2.47789
274	2.47354
275	2.46902
276	2.46435
277	2.4595
278	2.4545
279	2.44934
280	2.444
281	2.43851
282	2.43284
283	2.427
284	2.421
285	2.41483
286	2.40848
287	2.40197
288	2.39527
289	2.38841
290	2.38137
291	2.37416
292	2.36677
293	2.3592
294	2.35145
295	2.34353
296	2.33542
297	2.32714
298	2.31867
299	2.31002
300	2.30118
301	2.29216
302	2.28295
303	2.27356
304	2.26398
305	2.25421
306	2.24425
307	2.23411
308	2.22377
309	2.21324
310	2.20252
311	2.1916
312	2.1805
313	2.16919
314	2.15769
315	2.14599
316	2.13411
317	2.12201
318	2.10972
319	2.09722
320	2.08453
321	2.07164
322	2.05854
323	2.04524
324	2.03175
325	2.01804
326	2.00413
327	1.99002
328	1.97569
329	1.96117
330	1.94643
331	1.93149
332	1.91634
333	1.90097
334	1.88539
335	1.86961
336	1.85362
337	1.83741
338	1.82099
339	1.80436
340	1.78751
341	1.77046
342	1.75318
343	1.7357
344	1.71798
345	1.70007
346	1.68194
347	1.66359
348	1.64502
349	1.62624
350	1.60724
351	1.58802
352	1.56858
353	1.54893
354	1.52905
355	1.50896
356	1.48865
357	1.46812
358	1.44738
359	1.4264
360	1.40522
361	1.38381
362	1.36219
363	1.34034
364	1.31827
365	1.29598
366	1.27349
367	1.25077
368	1.22784
369	1.20467
370	1.18131
371	1.15771
372	1.1339
373	1.10988
374	1.08564
375	1.06119
376	1.03653
377	1.01165
378	0.986565
379	0.961269
380	0.935758
381	0.910048
382	0.884129
383	0.857994
384	0.831673
385	0.805137
386	0.778406
387	0.751471
388	0.724346
389	0.697012
390	0.669495
391	0.641782
392	0.613876
393	0.58579
394	0.557505
395	0.529036
396	0.500394
397	0.471557
398	0.442551
399	0.41336
400	0.383995
401	0.354455
402	0.324732
403	0.294848
404	0.264789
405	0.23456
406	0.204161
407	0.173601
408	0.142873
409	0.111988
410	0.0809356
411	0.0497212
412	0.0183546
413	-0.0131717
414	-0.0448502
415	-0.0766859
416	-0.108664
417	-0.140804
418	-0.173091
419	-0.205521
420	-0.238092
421	-0.270816
422	-0.303673
423	-0.336674
424	-0.369809
425	-0.403095
426	-0.4365
427	-0.470047
428	-0.503719
429	-0.537524
430	-0.571458
431	-0.605517
432	-0.639708
433	-0.674014
434	-0.708447
435	-0.742995
436	-0.777662
437	-0.812447
438	-0.84735
439	-0.882362
440	-0.917486
441	-0.95272
442	-0.988061
443	-1.02351
444	-1.05906
445	-1.09472
446	-1.13047
447	-1.16633
448	-1.20228
449	-1.23834
450	-1.27447
451	-1.31071
452	-1.34704
453	-1.38345
454	-1.41996
455	-1.45655
456	-1.49322
457	-1.52998
458	-1.56682
459	-1.60373
460	-1.64072
461	-1.67778
462	-1.71492
463	-1.75214
464	-1.78942
465	-1.82678
466	-1.8642
467	-1.90168
468	-1.93923
469	-1.97684
470	-2.01451
471	-2.05224
472	-2.09001
473	-2.12786
474	-2.16575
475	-2.20369
476	-2.24168
477	-2.27972
478	-2.31781
479	-2.35595
480	-2.39413
481	-2.43234
482	-2.4706
483	-2.50889
484	-2.54722
485	-2.58559
486	-2.62399
487	-2.66242
488	-2.70088
489	-2.73936
490	-2.77787
491	-2.81641
492	-2.85497
493	-2.89354
494	-2.93215
495	-2.97077
496	-3.0094
497	-3.04805
498	-3.08671
499	-3.12538
500	-3.16406
501	-3.20275
502	-3.24144
503	-3.28014
504	-3.31884
505	-3.35754
506	-3.39624
507	-3.43494
508	-3.47363
509	-3.51231
510	-3.55099
511	-3.58966
512	-3.62832
513	-3.66696
514	-3.70559
515	-3.74421
516	-3.78279
517	-3.82138
518	-3.85993
519	-3.89847
520	-3.93697
521	-3.97545
522	-4.0139
523	-4.05232
524	-4.09071
525	-4.12907
526	-4.16739
527	-4.20568
528	-4.24393
529	-4.28214
530	-4.3203
531	-4.35842
532	-4.3965
533	-4.43453
534	-4.47252
535	-4.51045
536	-4.54833
537	-4.58615
538	-4.62392
539	-4.66164
540	-4.69929
541	-4.73688
542	-4.77442
543	-4.81189
544	-4.84929
545	-4.88663
546	-4.9239
547	-4.96109
548	-4.99822
549	-5.03527
550	-5.07225
551	-5.10914
552	-5.14597
553	-5.1827
554	-5.21936
555	-5.25593
556	-5.29242
557	-5.32883
558	-5.36514
559	-5.40136
560	-5.43748
561	-5.47352
562	-5.50946
563	-5.5453
564	-5.58104
565	-5.61668
566	-5.65222
567	-5.68765
568	-5.72298
569	-5.7582
570	-5.79332
571	-5.82832
572	-5.86321
573	-5.89799
574	-5.93264
575	-5.96718
576	-6.0016
577	-6.03591
578	-6.07008
579	-6.10413
580	-6.13805
581	-6.17185
582	-6.20551
583	-6.23904
584	-6.27243
585	-6.3057
586	-6.33882
587	-6.3718
588	-6.40463
589	-6.43732
590	-6.46987
591	-6.50226
592	-6.53451
593	-6.5666
594	-6.59855
595	-6.63033
596	-6.66196
597	-6.69343
598	-6.72473
599	-6.75588
600	-6.78686
601	-6.81767
602	-6.84832
603	-6.87881
604	-6.90912
605	-6.93926
606	-6.96922
607	-6.99902
608	-7.02863
609	-7.05807
610	-7.08733
611	-7.11641
612	-7.14531
613	-7.17402
614	-7.20256
615	-7.2309
616	-7.25905
617	-7.28702
618	-7.3148
619	-7.34239
620	-7.36979
621	-7.39699
622	-7.42399
623	-7.45081
624	-7.47742
625	-7.50383
626	-7.53004
627	-7.55606
628	-7.58187
629	-7.60748
630	-7.63288
631	-7.65807
632	-7.68306
633	-7.70783
634	-7.73239
635	-7.75675
636	-7.78089
637	-7.80481
638	-7.82852
639	-7.85201
640	-7.87528
641	-7.89833
642	-7.92116
643	-7.94377
644	-7.96615
645	-7.9883
646	-8.01023
647	-8.03193
648	-8.0534
649	-8.07464
650	-8.09565
651	-8.11642
652	-8.13696
653	-8.15726
654	-8.17732
655	-8.19714
656	-8.21672
657	-8.23607
658	-8.25516
659	-8.27401
660	-8.29261
661	-8.31097
662	-8.32908
663	-8.34694
664	-8.36455
665	-8.3819
666	-8.399
667	-8.41584
668	-8.43242
669	-8.44875
670	-8.46482
671	-8.48062
672	-8.49616
673	-8.51144
674	-8.52646
675	-8.5412
676	-8.55568
677	-8.56989
678	-8.58382
679	-8.59748
680	-8.61087
681	-8.62399
682	-8.63683
683	-8.64939
684	-8.66167
685	-8.67367
686	-8.68539
687	-8.69682
688	-8.70798
689	-8.71885
690	-8.72943
691	-8.73972
692	-8.74972
693	-8.75943
694	-8.76885
695	-8.77798
696	-8.78681
697	-8.79534
698	-8.80358
699	-8.81152
700	-8.81915
701	-8.82649
702	-8.83352
703	-8.84025
704	-8.84667
705	-8.85279
706	-8.8586
707	-8.8641
708	-8.86929
709	-8.87416
710	-8.87873
711	-8.88297
712	-8.8869
713	-8.89052
714	-8.89382
715	-8.89679
716	-8.89945
717	-8.90178
718	-8.9038
719	-8.90548
720	-8.90684
721	-8.90788
722	-8.90858
723	-8.90895
724	-8.909
725	-8.90871
726	-8.90809
727	-8.90714
728	-8.90584
729	-8.90421
730	-8.90225
731	-8.89994
732	-8.89729
733	-8.89431
734	-8.89097
735	-8.88729
736	-8.88327
737	-8.8789
738	-8.87418
739	-8.86911
740	-8.8637
741	-8.85793
742	-8.8518
743	-8.84533
744	-8.83849
745	-8.8313
746	-8.82376
747	-8.81586
748	-8.80759
749	-8.79897
750	-8.78998
751	-8.78063
752	-8.77092
753	-8.76084
754	-8.75039
755	-8.73959
756	-8.72841
757	-8.71686
758	-8.70494
759	-8.69265
760	-8.67998
761	-8.66695
762	-8.65354
763	-8.63976
764	-8.6256
765	-8.61107
766	-8.59616
767	-8.58088
768	-8.56522
769	-8.54918
770	-8.53277
771	-8.51599
772	-8.49882
773	-8.48129
774	-8.46337
775	-8.44508
776	-8.42642
777	-8.40738
778	-8.38796
779	-8.36817
780	-8.348
781	-8.32746
782	-8.30654
783	-8.28525
784	-8.26358
785	-8.24155
786	-8.21914
787	-8.19635
788	-8.1732
789	-8.14967
790	-8.12578
791	-8.10152
792	-8.07688
793	-8.05188
794	-8.02652
795	-8.00079
796	-7.97469
797	-7.94824
798	-7.92141
799	-7.89424
800	-7.8667
801	-7.83881
802	-7.81056
803	-7.78197
804	-7.75302
805	-7.72373
806	-7.69409
807	-7.66411
808	-7.63379
809	-7.60313
810	-7.57213
811	-7.5408
812	-7.50914
813	-7.47716
814	-7.44484
815	-7.41221
816	-7.37924
817	-7.34596
818	-7.31236
819	-7.27845
820	-7.24422
821	-7.20968
822	-7.17483
823	-7.13968
824	-7.10423
825	-7.06846
826	-7.0324
827	-6.99606
828	-6.9594
829	-6.92247
830	-6.88524
831	-6.84772
832	-6.80992
833	-6.77184
834	-6.73348
835	-6.69484
836	-6.65593
837	-6.61675
838	-6.57729
839	-6.53757
840	-6.49758
841	-6.45732
842	-6.41682
843	-6.37605
844	-6.33503
845	-6.29376
846	-6.25223
847	-6.21045
848	-6.16844
849	-6.12618
850	-6.08368
851	-6.04094
852	-5.99796
853	-5.95476
854	-5.91132
855	-5.86766
856	-5.82377
857	-5.77966
858	-5.73533
859	-5.69078
860	-5.64601
861	-5.60103
862	-5.55584
863	-5.51045
864	-5.46485
865	-5.41904
866	-5.37303
867	-5.32683
868	-5.28043
869	-5.23384
870	-5.18706
871	-5.14009
872	-5.09293
873	-5.0456
874	-4.99808
875	-4.95037
876	-4.9025
877	-4.85445
878	-4.80624
879	-4.75785
880	-4.7093
881	-4.66058
882	-4.61171
883	-4.56268
884	-4.51349
885	-4.46414
886	-4.41464
887	-4.365
888	-4.31521
889	-4.26528
890	-4.2152
891	-4.16499
892	-4.11465
893	-4.06417
894	-4.01355
895	-3.96281
896	-3.91195
897	-3.86096
898	-3.80984
899	-3.75861
900	-3.70726
901	-3.6558
902	-3.60423
903	-3.55255
904	-3.50077
905	-3.44887
906	-3.39688
907	-3.34479
908	-3.2926
909	-3.24032
910	-3.18795
911	-3.13549
912	-3.08294
913	-3.03031
914	-2.97759
915	-2.9248
916	-2.87193
917	-2.81899
918	-2.76597
919	-2.71288
920	-2.65973
921	-2.60652
922	-2.55324
923	-2.4999
924	-2.4465
925	-2.39305
926	-2.33955
927	-2.286
928	-2.23241
929	-2.17876
930	-2.12507
931	-2.07134
932	-2.01757
933	-1.96377
934	-1.90993
935	-1.85606
936	-1.80216
937	-1.74824
938	-1.69429
939	-1.64032
940	-1.58632
941	-1.53231
942	-1.47829
943	-1.42425
944	-1.3702
945	-1.31613
946	-1.26207
947	-1.20799
948	-1.15392
949	-1.09984
950	-1.04577
951	-0.991702
952	-0.937632
953	-0.883572
954	-0.829522
955	-0.775492
956	-0.721459
957	-0.667446
958	-0.613459
959	-0.559488
960	-0.505536
961	-0.451608
962	-0.39771
963	-0.34383
964	-0.289984
965	-0.236174
966	-0.182388
967	-0.128635
968	-0.0749293
969	-0.021261
970	0.0323724
971	0.0859633
972	0.139504
973	0.193001
974	0.246452
975	0.299846
976	0.353199
977	0.406493
978	0.459735
979	0.512917
980	0.566046
981	0.619108
982	0.67211
983	0.72505
984	0.777927
985	0.830737
986	0.883475
987	0.936143
988	0.988741
989	1.04127
990	1.09372
991	1.14609
992	1.19839
993	1.2506
994	1.30274
995	1.35481
996	1.40678
997	1.45866
998	1.51047
999	1.56219
1000	1.61381
1001	1.66535
1002	1.71679
1003	1.76814
1004	1.81939
1005	1.87055
1006	1.92161
1007	1.97257
1008	2.02344
1009	2.07419
1010	2.12484
1011	2.17539
1012	2.22583
1013	2.27616
1014	2.32638
1015	2.3765
1016	2.4265
1017	2.47637
1018	2.52614
1019	2.57579
1020	2.62532
1021	2.67473
1022	2.72402
1023	2.77319
1024	2.82223
1025	2.87114
1026	2.91993
1027	2.96859
1028	3.01711
1029	3.06551
1030	3.11377
1031	3.16189
1032	3.20988
1033	3.25774
1034	3.30545
1035	3.35302
1036	3.40045
1037	3.44774
1038	3.49488
1039	3.54188
1040	3.58872
1041	3.63542
1042	3.68196
1043	3.72835
1044	3.77459
1045	3.82068
1046	3.86661
1047	3.91237
1048	3.95798
1049	4.00343
1050	4.04871
1051	4.09383
1052	4.13879
1053	4.18358
1054	4.2282
1055	4.27265
1056	4.31693
1057	4.36104
1058	4.40497
1059	4.44873
1060	4.49231
1061	4.53571
1062	4.57893
1063	4.62197
1064	4.66483
1065	4.7075
1066	4.74998
1067	4.79229
1068	4.83439
1069	4.87632
1070	4.91805
1071	4.95959
1072	5.00093
1073	5.04209
1074	5.08303
1075	5.12378
1076	5.16434
1077	5.20469
1078	5.24483
1079	5.28478
1080	5.32452
1081	5.36405
1082	5.40337
1083	5.44248
1084	5.48139
1085	5.52008
1086	5.55855
1087	5.59681
1088	5.63485
1089	5.67267
1090	5.71028
1091	5.74766
1092	5.78481
1093	5.82175
1094	5.85846
1095	5.89494
1096	5.93119
1097	5.96721
1098	6.00301
1099	6.03857
1100	6.0739
1101	6.10898
1102	6.14384
1103	6.17846
1104	6.21284
1105	6.24696
1106	6.28086
1107	6.3145
1108	6.34791
1109	6.38106
1110	6.41397
1111	6.44662
1112	6.47904
1113	6.51118
1114	6.54309
1115	6.57473
1116	6.60612
1117	6.63724
1118	6.66811
1119	6.69872
1120	6.72907
1121	6.75916
1122	6.78897
1123	6.81852
1124	6.8478
1125	6.87682
1126	6.90555
1127	6.93403
1128	6.96222
1129	6.99014
1130	7.01778
1131	7.04515
1132	7.07224
1133	7.09905
1134	7.12557
1135	7.1518
1136	7.17776
1137	7.20343
1138	7.22881
1139	7.2539
1140	7.2787
1141	7.30321
1142	7.32742
1143	7.35134
1144	7.37497
1145	7.39829
1146	7.42131
1147	7.44403
1148	7.46645
1149	7.48857
1150	7.51038
1151	7.5319
1152	7.55309
1153	7.57398
1154	7.59456
1155	7.61484
1156	7.6348
1157	7.65443
1158	7.67376
1159	7.69277
1160	7.71145
1161	7.72983
1162	7.74788
1163	7.7656
1164	7.78301
1165	7.80009
1166	7.81685
1167	7.83329
1168	7.84939
1169	7.86517
1170	7.88062
1171	7.89575
1172	7.91055
1173	7.92503
1174	7.93917
1175	7.95299
1176	7.96648
1177	7.97964
1178	7.99248
1179	8.00499
1180	8.01717
1181	8.02903
1182	8.04056
1183	8.05177
1184	8.06266
1185	8.07321
1186	8.08345
1187	8.09337
1188	8.10297
1189	8.11224
1190	8.1212
1191	8.12982
1192	8.13814
1193	8.14615
1194	8.15383
1195	8.16119
1196	8.16824
1197	8.17498
1198	8.18141
1199	8.18752
1200	8.19333
1201	8.19883
1202	8.20402
1203	8.2089
1204	8.21349
1205	8.21777
1206	8.22174
1207	8.22542
1208	8.2288
1209	8.23188
1210	8.23465
1211	8.23714
1212	8.23934
1213	8.24123
1214	8.24283
1215	8.24414
1216	8.24516
1217	8.2459
1218	8.24634
1219	8.24649
1220	8.24637
1221	8.24597
1222	8.24527
1223	8.24429
1224	8.24304
1225	8.24151
1226	8.2397
1227	8.23761
1228	8.23526
1229	8.23263
1230	8.22971
1231	8.22654
1232	8.2231
1233	8.21938
1234	8.2154
1235	8.21116
1236	8.20665
1237	8.20187
1238	8.19683
1239	8.19154
1240	8.18599
1241	8.18018
1242	8.17411
1243	8.16779
1244	8.16121
1245	8.15438
1246	8.14731
1247	8.13998
1248	8.13241
1249	8.12459
1250	8.11652
1251	8.10821
1252	8.09967
1253	8.09087
1254	8.08184
1255	8.07257
1256	8.06308
1257	8.05333
1258	8.04336
1259	8.03316
1260	8.02273
1261	8.01205
1262	8.00117
1263	7.99006
1264	7.97871
1265	7.96715
1266	7.95535
1267	7.94335
1268	7.93112
1269	7.91867
1270	7.906
1271	7.89312
1272	7.88003
1273	7.86673
1274	7.85321
1275	7.83949
1276	7.82556
1277	7.81141
1278	7.79707
1279	7.78252
1280	7.76777
1281	7.75282
1282	7.73767
1283	7.72233
1284	7.70679
1285	7.69104
1286	7.67511
1287	7.65898
1288	7.64267
1289	7.62616
1290	7.60947
1291	7.59259
1292	7.57553
1293	7.55828
1294	7.54084
1295	7.52323
1296	7.50545
1297	7.48748
1298	7.46934
1299	7.45102
1300	7.43253
1301	7.41387
1302	7.39503
1303	7.37602
1304	7.35685
1305	7.33752
1306	7.31802
1307	7.29835
1308	7.27853
1309	7.25854
1310	7.2384
1311	7.2181
1312	7.19764
1313	7.17703
1314	7.15627
1315	7.13535
1316	7.11428
1317	7.09307
1318	7.07171
1319	7.05021
1320	7.02855
1321	7.00677
1322	6.98483
1323	6.96276
1324	6.94055
1325	6.9182
1326	6.89572
1327	6.8731
1328	6.85036
1329	6.82748
1330	6.80447
1331	6.78134
1332	6.75808
1333	6.73469
1334	6.71119
1335	6.68755
1336	6.66381
1337	6.63994
1338	6.61595
1339	6.59185
1340	6.56763
1341	6.54331
1342	6.51886
1343	6.49431
1344	6.46965
1345	6.44489
1346	6.42001
1347	6.39504
1348	6.36996
1349	6.34479
1350	6.31951
1351	6.29413
1352	6.26866
1353	6.24309
1354	6.21743
1355	6.19167
1356	6.16583
1357	6.1399
1358	6.11388
1359	6.08777
1360	6.06159
1361	6.03531
1362	6.00895
1363	5.98252
1364	5.95601
1365	5.92942
1366	5.90275
1367	5.87601
1368	5.8492
1369	5.82232
1370	5.79537
1371	5.76835
1372	5.74126
1373	5.71412
1374	5.6869
1375	5.65962
1376	5.63229
1377	5.60489
1378	5.57745
1379	5.54994
1380	5.52238
1381	5.49478
1382	5.46711
1383	5.43939
1384	5.41164
1385	5.38383
1386	5.35598
1387	5.32808
1388	5.30015
1389	5.27217
1390	5.24416
1391	5.2161
1392	5.18802
1393	5.15989
1394	5.13175
1395	5.10356
1396	5.07535
1397	5.04711
1398	5.01884
1399	4.99054
1400	4.96223
1401	4.93389
1402	4.90553
1403	4.87715
1404	4.84876
1405	4.82034
1406	4.79192
1407	4.76348
1408	4.73503
1409	4.70657
1410	4.67811
1411	4.64963
1412	4.62114
1413	4.59267
1414	4.56418
1415	4.53569
1416	4.50721
1417	4.47873
1418	4.45024
1419	4.42176
1420	4.3933
1421	4.36484
1422	4.33639
1423	4.30795
1424	4.27952
1425	4.25111
1426	4.22271
1427	4.19432
1428	4.16596
1429	4.13762
1430	4.10929
1431	4.08099
1432	4.05272
1433	4.02446
1434	3.99623
1435	3.96804
1436	3.93988
1437	3.91174
1438	3.88363
1439	3.85556
1440	3.82753
1441	3.79953
1442	3.77158
1443	3.74366
1444	3.71577
1445	3.68793
1446	3.66015
1447	3.63239
1448	3.6047
1449	3.57704
1450	3.54943
1451	3.52187
1452	3.49437
1453	3.46691
1454	3.4395
1455	3.41215
1456	3.38484
1457	3.3576
1458	3.33041
1459	3.30328
1460	3.2762
1461	3.24919
1462	3.22223
1463	3.19534
1464	3.1685
1465	3.14173
1466	3.11501
1467	3.08836
1468	3.06179
1469	3.03527
1470	3.00881
1471	2.98243
1472	2.95611
1473	2.92986
1474	2.90368
1475	2.87756
1476	2.85152
1477	2.82554
1478	2.79965
1479	2.77382
1480	2.74807
1481	2.72239
1482	2.69678
1483	2.67125
1484	2.6458
1485	2.62042
1486	2.59512
1487	2.5699
1488	2.54475
1489	2.51969
1490	2.4947
1491	2.46981
1492	2.44498
1493	2.42024
1494	2.39558
1495	2.371
1496	2.34651
1497	2.32211
1498	2.29778
1499	2.27354
1500	2.2494
1501	2.22533
1502	2.20136
1503	2.17746
1504	2.15366
1505	2.12994
1506	2.10632
1507	2.08278
1508	2.05933
1509	2.03598
1510	2.01271
1511	1.98953
1512	1.96645
1513	1.94346
1514	1.92056
1515	1.89775
1516	1.87504
1517	1.85242
1518	1.82989
1519	1.80746
1520	1.78512
1521	1.76289
1522	1.74074
1523	1.71869
1524	1.69675
1525	1.67489
1526	1.65313
1527	1.63147
1528	1.6099
1529	1.58844
1530	1.56708
1531	1.5458
1532	1.52464
1533	1.50357
1534	1.48259
1535	1.46172
1536	1.44095
1537	1.42027
1538	1.3997
1539	1.37923
1540	1.35885
1541	1.33858
1542	1.31841
1543	1.29834
1544	1.27837
1545	1.2585
1546	1.23874
1547	1.21906
1548	1.19951
1549	1.18004
1550	1.16068
1551	1.14142
1552	1.12227
1553	1.10321
1554	1.08426
1555	1.06542
1556	1.04667
1557	1.02803
1558	1.0095
1559	0.991066
1560	0.972732
1561	0.954517
1562	0.936387
1563	0.918372
1564	0.900462
1565	0.882656
1566	0.864951
1567	0.84735
1568	0.829859
1569	0.812478
1570	0.795189
1571	0.778007
1572	0.760935
1573	0.743966
1574	0.727106
1575	0.710349
1576	0.693693
1577	0.677143
1578	0.660697
1579	0.644359
1580	0.628123
1581	0.611997
1582	0.595973
1583	0.580056
1584	0.56424
1585	0.548535
1586	0.53293
1587	0.517433
1588	0.502043
1589	0.486758
1590	0.471575
1591	0.456496
1592	0.441533
1593	0.426664
1594	0.411903
1595	0.397244
1596	0.3827
1597	0.36826
1598	0.353913
1599	0.339688
1600	0.325556
1601	0.311528
1602	0.297617
1603	0.283804
1604	0.270098
1605	0.2565
1606	0.243003
1607	0.229614
1608	0.216338
1609	0.203156
1610	0.190081
1611	0.177121
1612	0.164264
1613	0.151514
1614	0.138866
1615	0.126325
1616	0.113889
1617	0.101566
1618	0.0893443
1619	0.0772278
1620	0.0652211
1621	0.0533217
1622	0.0415296
1623	0.0298398
1624	0.0182598
1625	0.00678457
1626	-0.00458087
1627	-0.0158415
1628	-0.0269948
1629	-0.0380409
1630	-0.0489822
1631	-0.0598111
1632	-0.0705328
1633	-0.0811522
1634	-0.0916668
1635	-0.102069
1636	-0.112364
1637	-0.122554
1638	-0.132625
1639	-0.1426
1640	-0.152471
1641	-0.162225
1642	-0.171874
1643	-0.181418
1644	-0.190844
1645	-0.200169
1646	-0.209391
1647	-0.218498
1648	-0.227498
1649	-0.236386
1650	-0.245171
1651	-0.253849
1652	-0.262413
1653	-0.270871
1654	-0.27922
1655	-0.287457
1656	-0.295588
1657	-0.303613
1658	-0.311525
1659	-0.319325
1660	-0.32702
1661	-0.334605
1662	-0.342076
1663	-0.349441
1664	-0.356705
1665	-0.363843
1666	-0.370882
1667	-0.377811
1668	-0.38463
1669	-0.391337
1670	-0.397935
1671	-0.40442
1672	-0.410795
1673	-0.417062
1674	-0.423218
1675	-0.429264
1676	-0.435195
1677	-0.441026
1678	-0.44674
1679	-0.452346
1680	-0.457843
1681	-0.46322
1682	-0.468495
1683	-0.473653
1684	-0.478705
1685	-0.483646
1686	-0.488474
1687	-0.49319
1688	-0.497793
1689	-0.50229
1690	-0.506674
1691	-0.510943
1692	-0.515107
1693	-0.519157
1694	-0.523092
1695	-0.526917
1696	-0.530632
1697	-0.53423
1698	-0.537723
1699	-0.541104
1700	-0.54437
1701	-0.547534
1702	-0.550578
1703	-0.553505
1704	-0.556327
1705	-0.559039
1706	-0.561632
1707	-0.564124
1708	-0.566497
1709	-0.56876
1710	-0.570909
1711	-0.572947
1712	-0.574879
1713	-0.576695
1714	-0.578402
1715	-0.579994
1716	-0.581481
1717	-0.582846
1718	-0.584111
1719	-0.585263
1720	-0.586294
1721	-0.587225
1722	-0.588043
1723	-0.588742
1724	-0.589338
1725	-0.58982
1726	-0.590194
1727	-0.590453
1728	-0.590601
1729	-0.59065
1730	-0.590576
1731	-0.590396
1732	-0.590119
1733	-0.589717
1734	-0.589208
1735	-0.588589
1736	-0.587861
1737	-0.587022
1738	-0.586077
1739	-0.585024
1740	-0.583859
1741	-0.582589
1742	-0.581206
1743	-0.579719
1744	-0.578117
1745	-0.576408
1746	-0.574597
1747	-0.572675
1748	-0.570644
1749	-0.568506
1750	-0.56626
1751	-0.563912
1752	-0.56145
1753	-0.558882
1754	-0.556205
1755	-0.553428
1756	-0.550546
1757	-0.547554
1758	-0.544453
1759	-0.541254
1760	-0.537948
1761	-0.534534
1762	-0.531014
1763	-0.527393
1764	-0.523663
1765	-0.519828
1766	-0.515891
1767	-0.511848
1768	-0.507697
1769	-0.503447
1770	-0.499088
1771	-0.494627
1772	-0.490061
1773	-0.485392
1774	-0.480619
1775	-0.475739
1776	-0.470758
1777	-0.465676
1778	-0.460493
1779	-0.455198
1780	-0.449801
1781	-0.444305
1782	-0.438705
1783	-0.433012
1784	-0.42721
1785	-0.421302
1786	-0.415303
1787	-0.409198
1788	-0.402997
1789	-0.396695
1790	-0.390297
1791	-0.383792
1792	-0.37719
1793	-0.370495
1794	-0.363699
1795	-0.356807
1796	-0.349816
1797	-0.342727
1798	-0.335548
1799	-0.328267
1800	-0.320897
1801	-0.313426
1802	-0.305858
1803	-0.298206
1804	-0.290453
1805	-0.282614
1806	-0.274671
1807	-0.26665
1808	-0.25853
1809	-0.250321
1810	-0.24202
1811	-0.233629
1812	-0.225148
1813	-0.216577
1814	-0.207921
1815	-0.199173
1816	-0.190343
1817	-0.181425
1818	-0.172422
1819	-0.163335
1820	-0.154158
1821	-0.144903
1822	-0.135562
1823	-0.126135
1824	-0.116628
1825	-0.107037
1826	-0.0973657
1827	-0.0876196
1828	-0.0777837
1829	-0.0678755
1830	-0.0578849
1831	-0.0478194
1832	-0.0376691
1833	-0.027449
1834	-0.0171465
1835	-0.00677161
1836	0.00368059
1837	0.0142002
1838	0.0248021
1839	0.0354714
1840	0.0462205
1841	0.057032
1842	0.0679209
1843	0.0788796
1844	0.0899057
1845	0.100997
1846	0.112167
1847	0.123401
1848	0.134701
1849	0.146067
1850	0.157494
1851	0.168992
1852	0.180552
1853	0.192172
1854	0.203864
1855	0.215609
1856	0.227419
1857	0.239283
1858	0.25121
1859	0.263197
1860	0.275241
1861	0.287342
1862	0.299496
1863	0.31171
1864	0.323974
1865	0.336295
1866	0.348666
1867	0.361092
1868	0.373562
1869	0.386088
1870	0.398659
1871	0.411277
1872	0.423952
1873	0.436665
1874	0.449423
1875	0.462225
1876	0.475068
1877	0.487965
1878	0.5009
1879	0.513867
1880	0.526882
1881	0.539942
1882	0.553029
1883	0.566163
1884	0.579325
1885	0.592527
1886	0.605759
1887	0.619031
1888	0.632333
1889	0.645669
1890	0.659031
1891	0.672422
1892	0.685841
1893	0.699305
1894	0.712781
1895	0.726288
1896	0.739829
1897	0.753387
1898	0.766976
1899	0.780592
1900	0.794231
1901	0.807892
1902	0.821575
1903	0.835288
1904	0.849022
1905	0.86278
1906	0.876563
1907	0.890361
1908	0.90418
1909	0.918023
1910	0.931881
1911	0.945764
1912	0.959657
1913	0.97358
1914	0.987513
1915	1.00146
1916	1.01542
1917	1.02941
1918	1.04341
1919	1.05742
1920	1.07145
1921	1.0855
1922	1.09956
1923	1.11362
1924	1.12771
1925	1.14181
1926	1.15592
1927	1.17003
1928	1.18418
1929	1.19831
1930	1.21247
1931	1.22664
1932	1.24081
1933	1.25499
1934	1.26919
1935	1.28339
1936	1.2976
1937	1.31182
1938	1.32604
1939	1.34027
1940	1.35451
1941	1.36875
1942	1.383
1943	1.39726
1944	1.41151
1945	1.42578
1946	1.44005
1947	1.45432
1948	1.46859
1949	1.48288
1950	1.49716
1951	1.51144
1952	1.52573
1953	1.54002
1954	1.55431
1955	1.5686
1956	1.58288
1957	1.59718
1958	1.61146
1959	1.62575
1960	1.64005
1961	1.65434
1962	1.66862
1963	1.68291
1964	1.69719
1965	1.71147
1966	1.72574
1967	1.74001
1968	1.75428
1969	1.76854
1970	1.78279
1971	1.79705
1972	1.8113
1973	1.82554
1974	1.83978
1975	1.854
1976	1.86823
1977	1.88245
1978	1.89665
1979	1.91086
1980	1.92505
1981	1.93923
1982	1.95341
1983	1.96757
1984	1.98172
1985	1.99587
1986	2.01001
1987	2.02413
1988	2.03825
1989	2.05235
1990	2.06644
1991	2.08052
1992	2.09459
1993	2.10864
1994	2.12268
1995	2.13671
1996	2.15072
1997	2.16472
1998	2.17871
[truncated: 31,382 more rows]
