# Supplementary material for: PM2.5 concentration prediction based on EEMD-ALSTM
Source: Sci Rep. 2024 Jun 2;14:12636. doi: 10.1038/s41598-024-63620-9 (PMC11144699; doi:10.1038/s41598-024-63620-9)
Supplement: Supplementary file 1 — Supplementary Information. [file 41598_2024_63620_MOESM1_ESM.zip › Code/EMD_IMF_12_test.xlsx]

## Sheet: Sheet1
	0
0	17.7272
1	17.753
2	17.7787
3	17.8045
4	17.8303
5	17.856
6	17.8818
7	17.9075
8	17.9333
9	17.959
10	17.9848
11	18.0105
12	18.0362
13	18.062
14	18.0877
15	18.1134
16	18.1391
17	18.1648
18	18.1905
19	18.2162
20	18.2419
21	18.2676
22	18.2932
23	18.3189
24	18.3446
25	18.3702
26	18.3959
27	18.4215
28	18.4472
29	18.4728
30	18.4984
31	18.524
32	18.5497
33	18.5753
34	18.6009
35	18.6265
36	18.6521
37	18.6776
38	18.7032
39	18.7288
40	18.7543
41	18.7799
42	18.8054
43	18.831
44	18.8565
45	18.882
46	18.9076
47	18.9331
48	18.9586
49	18.9841
50	19.0096
51	19.035
52	19.0605
53	19.086
54	19.1114
55	19.1369
56	19.1623
57	19.1877
58	19.2132
59	19.2386
60	19.264
61	19.2894
62	19.3148
63	19.3402
64	19.3655
65	19.3909
66	19.4162
67	19.4416
68	19.4669
69	19.4923
70	19.5176
71	19.5429
72	19.5682
73	19.5935
74	19.6188
75	19.644
76	19.6693
77	19.6945
78	19.7198
79	19.745
80	19.7702
81	19.7954
82	19.8206
83	19.8458
84	19.871
85	19.8962
86	19.9213
87	19.9465
88	19.9716
89	19.9967
90	20.0219
91	20.047
92	20.0721
93	20.0972
94	20.1222
95	20.1473
96	20.1723
97	20.1974
98	20.2224
99	20.2474
100	20.2724
101	20.2974
102	20.3224
103	20.3474
104	20.3723
105	20.3973
106	20.4222
107	20.4471
108	20.4721
109	20.497
110	20.5218
111	20.5467
112	20.5716
113	20.5964
114	20.6213
115	20.6461
116	20.6709
117	20.6957
118	20.7205
119	20.7453
120	20.77
121	20.7948
122	20.8195
123	20.8442
124	20.8689
125	20.8936
126	20.9183
127	20.9429
128	20.9676
129	20.9922
130	21.0169
131	21.0415
132	21.0661
133	21.0906
134	21.1152
135	21.1398
136	21.1643
137	21.1888
138	21.2133
139	21.2378
140	21.2623
141	21.2868
142	21.3112
143	21.3357
144	21.3601
145	21.3845
146	21.4089
147	21.4333
148	21.4576
149	21.482
150	21.5063
151	21.5306
152	21.5549
153	21.5792
154	21.6035
155	21.6277
156	21.6519
157	21.6761
158	21.7003
159	21.7245
160	21.7487
161	21.7729
162	21.797
163	21.8211
164	21.8452
165	21.8693
166	21.8934
167	21.9174
168	21.9415
169	21.9655
170	21.9895
171	22.0135
172	22.0374
173	22.0614
174	22.0853
175	22.1092
176	22.1331
177	22.157
178	22.1809
179	22.2047
180	22.2285
181	22.2524
182	22.2761
183	22.2999
184	22.3237
185	22.3474
186	22.3711
187	22.3948
188	22.4185
189	22.4422
190	22.4658
191	22.4894
192	22.513
193	22.5366
194	22.5602
195	22.5837
196	22.6073
197	22.6308
198	22.6542
199	22.6777
200	22.7012
201	22.7246
202	22.748
203	22.7714
204	22.7948
205	22.8181
206	22.8414
207	22.8647
208	22.888
209	22.9113
210	22.9346
211	22.9578
212	22.981
213	23.0042
214	23.0273
215	23.0505
216	23.0736
217	23.0967
218	23.1198
219	23.1429
220	23.1659
221	23.1889
222	23.2119
223	23.2349
224	23.2578
225	23.2808
226	23.3037
227	23.3266
228	23.3494
229	23.3723
230	23.3951
231	23.4179
232	23.4407
233	23.4634
234	23.4861
235	23.5089
236	23.5315
237	23.5542
238	23.5768
239	23.5995
240	23.6221
241	23.6446
242	23.6672
243	23.6897
244	23.7122
245	23.7347
246	23.7571
247	23.7796
248	23.802
249	23.8244
250	23.8467
251	23.8691
252	23.8914
253	23.9137
254	23.9359
255	23.9582
256	23.9804
257	24.0026
258	24.0248
259	24.0469
260	24.069
261	24.0911
262	24.1132
263	24.1352
264	24.1573
265	24.1793
266	24.2012
267	24.2232
268	24.2451
269	24.267
270	24.2888
271	24.3107
272	24.3325
273	24.3543
274	24.3761
275	24.3978
276	24.4195
277	24.4412
278	24.4629
279	24.4845
280	24.5061
281	24.5277
282	24.5493
283	24.5708
284	24.5923
285	24.6138
286	24.6352
287	24.6566
288	24.678
289	24.6994
290	24.7208
291	24.7421
292	24.7633
293	24.7846
294	24.8058
295	24.8271
296	24.8482
297	24.8694
298	24.8905
299	24.9116
300	24.9327
301	24.9537
302	24.9747
303	24.9957
304	25.0167
305	25.0376
306	25.0585
307	25.0794
308	25.1002
309	25.121
310	25.1418
311	25.1626
312	25.1833
313	25.204
314	25.2246
315	25.2453
316	25.2659
317	25.2865
318	25.307
319	25.3276
320	25.3481
321	25.3685
322	25.3889
323	25.4094
324	25.4297
325	25.4501
326	25.4704
327	25.4907
328	25.5109
329	25.5311
330	25.5513
331	25.5715
332	25.5916
333	25.6117
334	25.6318
335	25.6519
336	25.6719
337	25.6918
338	25.7118
339	25.7317
340	25.7516
341	25.7715
342	25.7913
343	25.8111
344	25.8308
345	25.8506
346	25.8703
347	25.8899
348	25.9096
349	25.9292
350	25.9488
351	25.9683
352	25.9878
353	26.0073
354	26.0267
355	26.0461
356	26.0655
357	26.0849
358	26.1042
359	26.1235
360	26.1427
361	26.1619
362	26.1811
363	26.2003
364	26.2194
365	26.2385
366	26.2575
367	26.2765
368	26.2955
369	26.3145
370	26.3334
371	26.3523
372	26.3711
373	26.39
374	26.4087
375	26.4275
376	26.4462
377	26.4649
378	26.4835
379	26.5022
380	26.5207
381	26.5393
382	26.5578
383	26.5763
384	26.5947
385	26.6131
386	26.6315
387	26.6498
388	26.6682
389	26.6864
390	26.7047
391	26.7229
392	26.741
393	26.7592
394	26.7772
395	26.7953
396	26.8133
397	26.8313
398	26.8493
399	26.8672
400	26.8851
401	26.9029
402	26.9207
403	26.9385
404	26.9562
405	26.974
406	26.9916
407	27.0093
408	27.0268
409	27.0444
410	27.0619
411	27.0794
412	27.0969
413	27.1143
414	27.1316
415	27.149
416	27.1663
417	27.1835
418	27.2008
419	27.218
420	27.2351
421	27.2522
422	27.2693
423	27.2864
424	27.3034
425	27.3203
426	27.3373
427	27.3541
428	27.371
429	27.3878
430	27.4046
431	27.4213
432	27.438
433	27.4547
434	27.4713
435	27.4879
436	27.5045
437	27.521
438	27.5374
439	27.5539
440	27.5703
441	27.5866
442	27.6029
443	27.6192
444	27.6355
445	27.6517
446	27.6678
447	27.6839
448	27.7
449	27.7161
450	27.7321
451	27.748
452	27.764
453	27.7799
454	27.7957
455	27.8115
456	27.8273
457	27.843
458	27.8587
459	27.8743
460	27.8899
461	27.9055
462	27.921
463	27.9365
464	27.952
465	27.9674
466	27.9827
467	27.9981
468	28.0133
469	28.0286
470	28.0438
471	28.0589
472	28.074
473	28.0891
474	28.1042
475	28.1192
476	28.1341
477	28.149
478	28.1639
479	28.1787
480	28.1935
481	28.2083
482	28.223
483	28.2376
484	28.2523
485	28.2668
486	28.2814
487	28.2959
488	28.3103
489	28.3247
490	28.3391
491	28.3534
492	28.3677
493	28.382
494	28.3961
495	28.4103
496	28.4244
497	28.4385
498	28.4525
499	28.4665
500	28.4804
501	28.4943
502	28.5082
503	28.522
504	28.5358
505	28.5495
506	28.5632
507	28.5768
508	28.5904
509	28.604
510	28.6175
511	28.6309
512	28.6444
513	28.6577
514	28.6711
515	28.6843
516	28.6976
517	28.7108
518	28.7239
519	28.7371
520	28.7501
521	28.7631
522	28.7761
523	28.789
524	28.8019
525	28.8148
526	28.8276
527	28.8403
528	28.853
529	28.8657
530	28.8783
531	28.8909
532	28.9034
533	28.9159
534	28.9283
535	28.9407
536	28.953
537	28.9653
538	28.9776
539	28.9898
540	29.002
541	29.0141
542	29.0261
543	29.0382
544	29.0501
545	29.0621
546	29.0739
547	29.0858
548	29.0976
549	29.1093
550	29.121
551	29.1326
552	29.1442
553	29.1558
554	29.1673
555	29.1788
556	29.1902
557	29.2015
558	29.2129
559	29.2241
560	29.2354
561	29.2465
562	29.2577
563	29.2687
564	29.2798
565	29.2908
566	29.3017
567	29.3126
568	29.3234
569	29.3342
570	29.345
571	29.3557
572	29.3663
573	29.3769
574	29.3875
575	29.398
576	29.4084
577	29.4188
578	29.4292
579	29.4395
580	29.4498
581	29.46
582	29.4701
583	29.4802
584	29.4903
585	29.5003
586	29.5103
587	29.5202
588	29.5301
589	29.5399
590	29.5496
591	29.5594
592	29.569
593	29.5786
594	29.5882
595	29.5977
596	29.6072
597	29.6166
598	29.626
599	29.6353
600	29.6446
601	29.6538
602	29.6629
603	29.6721
604	29.6811
605	29.6901
606	29.6991
607	29.708
608	29.7169
609	29.7257
610	29.7344
611	29.7431
612	29.7518
613	29.7604
614	29.7689
615	29.7774
616	29.7859
617	29.7943
618	29.8026
619	29.8109
620	29.8192
621	29.8274
622	29.8355
623	29.8436
624	29.8516
625	29.8596
626	29.8675
627	29.8754
628	29.8832
629	29.891
630	29.8987
631	29.9064
632	29.914
633	29.9216
634	29.9291
635	29.9365
636	29.944
637	29.9513
638	29.9586
639	29.9659
640	29.973
641	29.9802
642	29.9873
643	29.9943
644	30.0013
645	30.0082
646	30.0151
647	30.0219
648	30.0287
649	30.0354
650	30.042
651	30.0486
652	30.0552
653	30.0617
654	30.0681
655	30.0745
656	30.0808
657	30.0871
658	30.0933
659	30.0995
660	30.1056
661	30.1117
662	30.1177
663	30.1236
664	30.1295
665	30.1353
666	30.1411
667	30.1469
668	30.1525
669	30.1582
670	30.1637
671	30.1692
672	30.1747
673	30.1801
674	30.1854
675	30.1907
676	30.1959
677	30.2011
678	30.2062
679	30.2113
680	30.2163
681	30.2213
682	30.2262
683	30.231
684	30.2358
685	30.2405
686	30.2452
687	30.2498
688	30.2544
689	30.2589
690	30.2633
691	30.2677
692	30.272
693	30.2763
694	30.2805
695	30.2847
696	30.2888
697	30.2928
698	30.2968
699	30.3008
700	30.3046
701	30.3084
702	30.3122
703	30.3159
704	30.3196
705	30.3231
706	30.3267
707	30.3302
708	30.3336
709	30.3369
710	30.3402
711	30.3435
712	30.3467
713	30.3498
714	30.3529
715	30.3559
716	30.3588
717	30.3617
718	30.3645
719	30.3673
720	30.37
721	30.3727
722	30.3753
723	30.3778
724	30.3803
725	30.3828
726	30.3851
727	30.3874
728	30.3897
729	30.3919
730	30.394
731	30.3961
732	30.3981
733	30.4001
734	30.4019
735	30.4038
736	30.4056
737	30.4073
738	30.4089
739	30.4105
740	30.4121
741	30.4135
742	30.415
743	30.4163
744	30.4176
745	30.4189
746	30.4201
747	30.4212
748	30.4222
749	30.4232
750	30.4242
751	30.4251
752	30.4259
753	30.4266
754	30.4273
755	30.428
756	30.4286
757	30.4291
758	30.4295
759	30.4299
760	30.4303
761	30.4306
762	30.4308
763	30.4309
764	30.431
765	30.4311
766	30.431
767	30.4309
768	30.4308
769	30.4306
770	30.4303
771	30.43
772	30.4296
773	30.4292
774	30.4286
775	30.4281
776	30.4274
777	30.4267
778	30.426
779	30.4251
780	30.4243
781	30.4233
782	30.4223
783	30.4213
784	30.4201
785	30.4189
786	30.4177
787	30.4164
788	30.415
789	30.4136
790	30.4121
791	30.4105
792	30.4089
793	30.4072
794	30.4055
795	30.4037
796	30.4018
797	30.3999
798	30.3979
799	30.3958
800	30.3937
801	30.3915
802	30.3893
803	30.387
804	30.3846
805	30.3822
806	30.3797
807	30.3771
808	30.3745
809	30.3718
810	30.3691
811	30.3663
812	30.3634
813	30.3605
814	30.3575
815	30.3545
816	30.3514
817	30.3482
818	30.3449
819	30.3416
820	30.3383
821	30.3348
822	30.3313
823	30.3278
824	30.3242
825	30.3205
826	30.3167
827	30.3129
828	30.3091
829	30.3051
830	30.3011
831	30.2971
832	30.293
833	30.2888
834	30.2845
835	30.2802
836	30.2758
837	30.2714
838	30.2669
839	30.2623
840	30.2577
841	30.253
842	30.2483
843	30.2435
844	30.2386
845	30.2336
846	30.2286
847	30.2236
848	30.2184
849	30.2132
850	30.208
851	30.2027
852	30.1973
853	30.1918
854	30.1863
855	30.1807
856	30.1751
857	30.1694
858	30.1636
859	30.1578
860	30.1519
861	30.1459
862	30.1399
863	30.1338
864	30.1277
865	30.1215
866	30.1152
867	30.1089
868	30.1025
869	30.096
870	30.0895
871	30.0829
872	30.0763
873	30.0695
874	30.0628
875	30.0559
876	30.049
877	30.0421
878	30.035
879	30.0279
880	30.0208
881	30.0136
882	30.0063
883	29.999
884	29.9916
885	29.9841
886	29.9766
887	29.969
888	29.9613
889	29.9536
890	29.9458
891	29.938
892	29.9301
893	29.9221
894	29.9141
895	29.906
896	29.8978
897	29.8896
898	29.8813
899	29.873
900	29.8646
901	29.8562
902	29.8476
903	29.839
904	29.8304
905	29.8217
906	29.8129
907	29.8041
908	29.7952
909	29.7862
910	29.7772
911	29.7681
912	29.759
913	29.7498
914	29.7405
915	29.7312
916	29.7218
917	29.7124
918	29.7029
919	29.6933
920	29.6837
921	29.674
922	29.6643
923	29.6545
924	29.6446
925	29.6347
926	29.6247
927	29.6146
928	29.6045
929	29.5944
930	29.5841
931	29.5738
932	29.5635
933	29.5531
934	29.5426
935	29.5321
936	29.5215
937	29.5108
938	29.5001
939	29.4893
940	29.4785
941	29.4676
942	29.4567
943	29.4457
944	29.4346
945	29.4235
946	29.4123
947	29.4011
948	29.3898
949	29.3784
950	29.367
951	29.3555
952	29.344
953	29.3324
954	29.3207
955	29.309
956	29.2972
957	29.2854
958	29.2735
959	29.2615
960	29.2495
961	29.2375
962	29.2253
963	29.2132
964	29.2009
965	29.1886
966	29.1763
967	29.1639
968	29.1514
969	29.1388
970	29.1263
971	29.1136
972	29.1009
973	29.0882
974	29.0753
975	29.0624
976	29.0495
977	29.0365
978	29.0235
979	29.0104
980	28.9972
981	28.984
982	28.9707
983	28.9574
984	28.944
985	28.9306
986	28.9171
987	28.9035
988	28.8899
989	28.8762
990	28.8625
991	28.8487
992	28.8349
993	28.821
994	28.807
995	28.793
996	28.7789
997	28.7648
998	28.7506
999	28.7364
1000	28.7221
1001	28.7078
1002	28.6934
1003	28.6789
1004	28.6644
1005	28.6498
1006	28.6352
1007	28.6205
1008	28.6058
1009	28.591
1010	28.5762
1011	28.5613
1012	28.5463
1013	28.5313
1014	28.5163
1015	28.5011
1016	28.486
1017	28.4708
1018	28.4555
1019	28.4401
1020	28.4248
1021	28.4093
1022	28.3938
1023	28.3783
1024	28.3627
1025	28.347
1026	28.3313
1027	28.3155
1028	28.2997
1029	28.2838
1030	28.2679
1031	28.2519
1032	28.2359
1033	28.2198
1034	28.2037
1035	28.1875
1036	28.1712
1037	28.1549
1038	28.1386
1039	28.1222
1040	28.1057
1041	28.0892
1042	28.0726
1043	28.056
1044	28.0393
1045	28.0226
1046	28.0058
1047	27.989
1048	27.9721
1049	27.9552
1050	27.9382
1051	27.9212
1052	27.9041
1053	27.887
1054	27.8698
1055	27.8525
1056	27.8352
1057	27.8179
1058	27.8005
1059	27.783
1060	27.7655
1061	27.748
1062	27.7304
1063	27.7127
1064	27.695
1065	27.6772
1066	27.6594
1067	27.6416
1068	27.6237
1069	27.6057
1070	27.5877
1071	27.5696
1072	27.5515
1073	27.5333
1074	27.5151
1075	27.4969
1076	27.4785
1077	27.4602
1078	27.4418
1079	27.4233
1080	27.4048
1081	27.3862
1082	27.3676
1083	27.3489
1084	27.3302
1085	27.3114
1086	27.2926
1087	27.2738
1088	27.2549
1089	27.2359
1090	27.2169
1091	27.1978
1092	27.1787
1093	27.1595
1094	27.1403
1095	27.1211
1096	27.1018
1097	27.0824
1098	27.063
1099	27.0436
1100	27.024
1101	27.0045
1102	26.9849
1103	26.9653
1104	26.9456
1105	26.9258
1106	26.906
1107	26.8862
1108	26.8663
1109	26.8464
1110	26.8264
1111	26.8063
1112	26.7863
1113	26.7661
1114	26.746
1115	26.7257
1116	26.7055
1117	26.6852
1118	26.6648
1119	26.6444
1120	26.6239
1121	26.6034
1122	26.5829
1123	26.5623
1124	26.5416
1125	26.5209
1126	26.5002
1127	26.4794
1128	26.4586
1129	26.4377
1130	26.4168
1131	26.3958
1132	26.3748
1133	26.3537
1134	26.3326
1135	26.3115
1136	26.2903
1137	26.269
1138	26.2477
1139	26.2264
1140	26.205
1141	26.1836
1142	26.1621
1143	26.1406
1144	26.119
1145	26.0974
1146	26.0757
1147	26.0541
1148	26.0323
1149	26.0105
1150	25.9887
1151	25.9668
1152	25.9449
1153	25.9229
1154	25.9009
1155	25.8788
1156	25.8567
1157	25.8346
1158	25.8124
1159	25.7901
1160	25.7679
1161	25.7455
1162	25.7232
1163	25.7008
1164	25.6783
1165	25.6558
1166	25.6333
1167	25.6107
1168	25.5881
1169	25.5654
1170	25.5427
1171	25.5199
1172	25.4971
1173	25.4743
1174	25.4514
1175	25.4284
1176	25.4055
1177	25.3825
1178	25.3594
1179	25.3363
1180	25.3131
1181	25.29
1182	25.2667
1183	25.2435
1184	25.2201
1185	25.1968
1186	25.1734
1187	25.1499
1188	25.1265
1189	25.1029
1190	25.0794
1191	25.0558
1192	25.0321
1193	25.0084
1194	24.9847
1195	24.9609
1196	24.9371
1197	24.9132
1198	24.8894
1199	24.8654
1200	24.8414
1201	24.8174
1202	24.7933
1203	24.7692
1204	24.7451
1205	24.7209
1206	24.6967
1207	24.6724
1208	24.6481
1209	24.6238
1210	24.5994
1211	24.575
1212	24.5505
1213	24.526
1214	24.5015
1215	24.4769
1216	24.4523
1217	24.4276
1218	24.4029
1219	24.3781
1220	24.3534
1221	24.3285
1222	24.3037
1223	24.2788
1224	24.2538
1225	24.2289
1226	24.2038
1227	24.1788
1228	24.1537
1229	24.1285
1230	24.1034
1231	24.0782
1232	24.0529
1233	24.0276
1234	24.0023
1235	23.9769
1236	23.9515
1237	23.9261
1238	23.9006
1239	23.8751
1240	23.8496
1241	23.824
1242	23.7983
1243	23.7726
1244	23.747
1245	23.7212
1246	23.6954
1247	23.6696
1248	23.6438
1249	23.6179
1250	23.5919
1251	23.566
1252	23.54
1253	23.5139
1254	23.4879
1255	23.4617
1256	23.4356
1257	23.4094
1258	23.3832
1259	23.3569
1260	23.3306
1261	23.3043
1262	23.2779
1263	23.2515
1264	23.2251
1265	23.1986
1266	23.1721
1267	23.1456
1268	23.119
1269	23.0924
1270	23.0657
1271	23.039
1272	23.0123
1273	22.9855
1274	22.9587
1275	22.9319
1276	22.9051
1277	22.8782
1278	22.8512
1279	22.8242
1280	22.7972
1281	22.7702
1282	22.7431
1283	22.716
1284	22.6889
1285	22.6617
1286	22.6345
1287	22.6073
1288	22.58
1289	22.5527
1290	22.5253
1291	22.4979
1292	22.4705
1293	22.4431
1294	22.4156
1295	22.3881
1296	22.3605
1297	22.333
1298	22.3054
1299	22.2777
1300	22.25
1301	22.2223
1302	22.1946
1303	22.1668
1304	22.139
1305	22.1111
1306	22.0833
1307	22.0554
1308	22.0274
1309	21.9994
1310	21.9714
1311	21.9434
1312	21.9153
1313	21.8872
1314	21.8591
1315	21.8309
1316	21.8027
1317	21.7745
1318	21.7462
1319	21.7179
1320	21.6896
1321	21.6613
1322	21.6329
1323	21.6045
1324	21.576
1325	21.5475
1326	21.519
1327	21.4905
1328	21.4619
1329	21.4333
1330	21.4047
1331	21.376
1332	21.3473
1333	21.3186
1334	21.2898
1335	21.261
1336	21.2322
1337	21.2034
1338	21.1745
1339	21.1456
1340	21.1167
1341	21.0877
1342	21.0587
1343	21.0297
1344	21.0006
1345	20.9716
1346	20.9424
1347	20.9133
1348	20.8841
1349	20.8549
1350	20.8257
1351	20.7964
1352	20.7671
1353	20.7378
1354	20.7085
1355	20.6791
1356	20.6497
1357	20.6203
1358	20.5908
1359	20.5613
1360	20.5318
1361	20.5023
1362	20.4727
1363	20.4431
1364	20.4135
1365	20.3838
1366	20.3542
1367	20.3244
1368	20.2947
1369	20.2649
1370	20.2352
1371	20.2053
1372	20.1755
1373	20.1456
1374	20.1157
1375	20.0858
1376	20.0558
1377	20.0258
1378	19.9958
1379	19.9658
1380	19.9357
1381	19.9056
1382	19.8755
1383	19.8454
1384	19.8152
1385	19.785
1386	19.7548
1387	19.7245
1388	19.6943
1389	19.664
1390	19.6336
1391	19.6033
1392	19.5729
1393	19.5425
1394	19.5121
1395	19.4816
1396	19.4511
1397	19.4206
1398	19.3901
1399	19.3595
1400	19.3289
1401	19.2983
1402	19.2677
1403	19.237
1404	19.2063
1405	19.1756
1406	19.1449
1407	19.1141
1408	19.0834
1409	19.0525
1410	19.0217
1411	18.9909
1412	18.96
1413	18.9291
1414	18.8981
1415	18.8672
1416	18.8362
1417	18.8052
1418	18.7742
1419	18.7431
1420	18.712
1421	18.6809
1422	18.6498
1423	18.6187
1424	18.5875
1425	18.5563
1426	18.5251
1427	18.4939
1428	18.4626
1429	18.4313
1430	18.4
1431	18.3687
1432	18.3373
1433	18.3059
1434	18.2745
1435	18.2431
1436	18.2117
1437	18.1802
1438	18.1487
1439	18.1172
1440	18.0856
1441	18.0541
1442	18.0225
1443	17.9909
1444	17.9593
1445	17.9276
1446	17.896
1447	17.8643
1448	17.8325
1449	17.8008
1450	17.7691
1451	17.7373
1452	17.7055
1453	17.6737
1454	17.6418
1455	17.6099
1456	17.5781
1457	17.5462
1458	17.5142
1459	17.4823
1460	17.4503
1461	17.4183
1462	17.3863
1463	17.3543
1464	17.3222
1465	17.2901
1466	17.2581
1467	17.2259
1468	17.1938
1469	17.1616
1470	17.1295
1471	17.0973
1472	17.0651
1473	17.0328
1474	17.0006
1475	16.9683
1476	16.936
1477	16.9037
1478	16.8713
1479	16.839
1480	16.8066
1481	16.7742
1482	16.7418
1483	16.7094
1484	16.6769
1485	16.6445
1486	16.612
1487	16.5795
1488	16.5469
1489	16.5144
1490	16.4818
1491	16.4493
1492	16.4166
1493	16.384
1494	16.3514
1495	16.3187
1496	16.2861
1497	16.2534
1498	16.2206
1499	16.1879
1500	16.1552
1501	16.1224
1502	16.0896
1503	16.0568
1504	16.024
1505	15.9912
1506	15.9583
1507	15.9254
1508	15.8925
1509	15.8596
1510	15.8267
1511	15.7938
1512	15.7608
1513	15.7278
1514	15.6948
1515	15.6618
1516	15.6288
1517	15.5958
1518	15.5627
1519	15.5296
1520	15.4965
1521	15.4634
1522	15.4303
1523	15.3971
1524	15.364
1525	15.3308
1526	15.2976
1527	15.2644
1528	15.2312
1529	15.1979
1530	15.1647
1531	15.1314
1532	15.0981
1533	15.0648
1534	15.0315
1535	14.9981
1536	14.9648
1537	14.9314
1538	14.898
1539	14.8646
1540	14.8312
1541	14.7978
1542	14.7644
1543	14.7309
1544	14.6974
1545	14.6639
1546	14.6304
1547	14.5969
1548	14.5634
1549	14.5298
1550	14.4963
1551	14.4627
1552	14.4291
1553	14.3955
1554	14.3619
1555	14.3282
1556	14.2946
1557	14.2609
1558	14.2272
1559	14.1936
1560	14.1599
1561	14.1261
1562	14.0924
1563	14.0586
1564	14.0249
1565	13.9911
1566	13.9573
1567	13.9235
1568	13.8897
1569	13.8559
1570	13.822
1571	13.7882
1572	13.7543
1573	13.7204
1574	13.6865
1575	13.6526
1576	13.6187
1577	13.5848
1578	13.5508
1579	13.5169
1580	13.4829
1581	13.4489
1582	13.4149
1583	13.3809
1584	13.3469
1585	13.3129
1586	13.2788
1587	13.2448
1588	13.2107
1589	13.1766
1590	13.1425
1591	13.1084
1592	13.0743
1593	13.0402
1594	13.006
1595	12.9719
1596	12.9377
1597	12.9035
1598	12.8693
1599	12.8351
1600	12.8009
1601	12.7667
1602	12.7325
1603	12.6982
1604	12.664
1605	12.6297
1606	12.5954
1607	12.5611
1608	12.5268
1609	12.4925
1610	12.4582
1611	12.4239
1612	12.3895
1613	12.3552
1614	12.3208
1615	12.2864
1616	12.252
1617	12.2177
1618	12.1833
1619	12.1488
1620	12.1144
1621	12.08
1622	12.0455
1623	12.0111
1624	11.9766
1625	11.9421
1626	11.9077
1627	11.8732
1628	11.8387
1629	11.8041
1630	11.7696
1631	11.7351
1632	11.7006
1633	11.666
1634	11.6315
1635	11.5969
1636	11.5623
1637	11.5277
1638	11.4931
1639	11.4585
1640	11.4239
1641	11.3893
1642	11.3547
1643	11.32
1644	11.2854
1645	11.2507
1646	11.2161
1647	11.1814
1648	11.1467
1649	11.112
1650	11.0773
1651	11.0426
1652	11.0079
1653	10.9732
1654	10.9385
1655	10.9037
1656	10.869
1657	10.8343
1658	10.7995
1659	10.7647
1660	10.73
1661	10.6952
1662	10.6604
1663	10.6256
1664	10.5908
1665	10.556
1666	10.5212
1667	10.4864
1668	10.4515
1669	10.4167
1670	10.3819
1671	10.347
1672	10.3122
1673	10.2773
1674	10.2424
1675	10.2076
1676	10.1727
1677	10.1378
1678	10.1029
1679	10.068
1680	10.0331
1681	9.9982
1682	9.96327
1683	9.92835
1684	9.89343
1685	9.85849
1686	9.82356
1687	9.78861
1688	9.75366
1689	9.7187
1690	9.68374
1691	9.64878
1692	9.6138
1693	9.57883
1694	9.54385
1695	9.50886
1696	9.47387
1697	9.43887
1698	9.40388
1699	9.36886
1700	9.33386
1701	9.29884
1702	9.26383
1703	9.2288
1704	9.19377
1705	9.15874
1706	9.1237
1707	9.08866
1708	9.05361
1709	9.01857
1710	8.98352
1711	8.94846
1712	8.9134
1713	8.87833
1714	8.84326
1715	8.80819
1716	8.77312
1717	8.73805
1718	8.70296
1719	8.66788
1720	8.63279
1721	8.5977
1722	8.5626
1723	8.52751
1724	8.49241
1725	8.45731
1726	8.4222
1727	8.38709
1728	8.35198
1729	8.31686
1730	8.28175
1731	8.24664
1732	8.21151
1733	8.17639
1734	8.14126
1735	8.10614
1736	8.07101
1737	8.03588
1738	8.00075
1739	7.96561
1740	7.93047
1741	7.89534
1742	7.8602
1743	7.82506
1744	7.78992
1745	7.75477
1746	7.71963
1747	7.68448
1748	7.64933
1749	7.61419
1750	7.57904
1751	7.54389
1752	7.50873
1753	7.47358
1754	7.43842
1755	7.40328
1756	7.36812
1757	7.33296
1758	7.29781
1759	7.26266
1760	7.2275
1761	7.19234
1762	7.15719
1763	7.12203
1764	7.08687
1765	7.05172
1766	7.01656
1767	6.98141
1768	6.94626
1769	6.9111
1770	6.87594
1771	6.84079
1772	6.80564
1773	6.77049
1774	6.73533
1775	6.70018
1776	6.66503
1777	6.62988
1778	6.59473
1779	6.55958
1780	6.52444
1781	6.48929
1782	6.45415
1783	6.41901
1784	6.38386
1785	6.34872
1786	6.31359
1787	6.27845
1788	6.24332
1789	6.20818
1790	6.17305
1791	6.13792
1792	6.1028
1793	6.06767
1794	6.03255
1795	5.99743
1796	5.96231
1797	5.9272
1798	5.89208
1799	5.85697
1800	5.82186
1801	5.78676
1802	5.75166
1803	5.71655
1804	5.68145
1805	5.64636
1806	5.61127
1807	5.57618
1808	5.5411
1809	5.50602
1810	5.47093
1811	5.43586
1812	5.40079
1813	5.36571
1814	5.33065
1815	5.29559
1816	5.26053
1817	5.22548
1818	5.19043
1819	5.15538
1820	5.12034
1821	5.08529
1822	5.05026
1823	5.01523
1824	4.98021
1825	4.94518
1826	4.91016
1827	4.87515
1828	4.84014
1829	4.80514
1830	4.77014
1831	4.73514
1832	4.70015
1833	4.66516
1834	4.63018
1835	4.5952
1836	4.56023
1837	4.52526
1838	4.4903
1839	4.45535
1840	4.4204
1841	4.38545
1842	4.35051
1843	4.31558
1844	4.28064
1845	4.24572
1846	4.2108
1847	4.17589
1848	4.14098
1849	4.10608
1850	4.07119
1851	4.0363
1852	4.00141
1853	3.96653
1854	3.93166
1855	3.8968
1856	3.86194
1857	3.82709
1858	3.79224
1859	3.7574
1860	3.72257
1861	3.68774
1862	3.65293
1863	3.61812
1864	3.5833
1865	3.54851
1866	3.51372
1867	3.47893
1868	3.44415
1869	3.40938
1870	3.37462
1871	3.33986
1872	3.30511
1873	3.27037
1874	3.23564
1875	3.20091
1876	3.16619
1877	3.13148
1878	3.09677
1879	3.06208
1880	3.02739
1881	2.99271
1882	2.95804
1883	2.92338
1884	2.88872
1885	2.85407
1886	2.81944
1887	2.7848
1888	2.75019
1889	2.71557
1890	2.68096
1891	2.64637
1892	2.61178
1893	2.5772
1894	2.54263
1895	2.50807
1896	2.47352
1897	2.43897
1898	2.40444
1899	2.36991
1900	2.3354
1901	2.30089
1902	2.26639
1903	2.23191
1904	2.19743
1905	2.16296
1906	2.1285
1907	2.09405
1908	2.05961
1909	2.02518
1910	1.99076
1911	1.95635
1912	1.92195
1913	1.88756
1914	1.85319
1915	1.81881
1916	1.78446
1917	1.75011
1918	1.71577
1919	1.68145
1920	1.64713
1921	1.61282
1922	1.57853
1923	1.54424
1924	1.50997
1925	1.4757
1926	1.44145
1927	1.40721
1928	1.37298
1929	1.33876
1930	1.30455
1931	1.27035
1932	1.23617
1933	1.202
1934	1.16783
1935	1.13368
1936	1.09955
1937	1.06541
1938	1.0313
1939	0.997194
1940	0.963104
1941	0.929024
1942	0.894954
1943	0.860899
1944	0.826855
1945	0.792824
1946	0.758801
1947	0.724796
1948	0.690802
1949	0.65682
1950	0.622846
1951	0.588892
1952	0.554943
1953	0.521014
1954	0.487092
1955	0.453186
1956	0.419291
1957	0.385412
1958	0.351544
1959	0.317686
1960	0.283849
1961	0.250018
1962	0.216203
1963	0.182398
1964	0.14861
1965	0.114832
1966	0.0810731
1967	0.0473205
1968	0.0135879
1969	-0.0201362
1970	-0.0538435
1971	-0.0875358
1972	-0.121213
1973	-0.154882
1974	-0.188532
1975	-0.222174
1976	-0.255797
1977	-0.289407
1978	-0.323002
1979	-0.356586
1980	-0.390154
1981	-0.423707
1982	-0.457246
1983	-0.490771
1984	-0.52428
1985	-0.557773
1986	-0.591258
1987	-0.624722
1988	-0.65817
1989	-0.691607
1990	-0.725031
1991	-0.758438
1992	-0.791828
1993	-0.825207
1994	-0.858568
1995	-0.891915
1996	-0.925246
1997	-0.958563
1998	-0.991862
[truncated: 6,329 more rows]
