# Supplementary material for: PM2.5 concentration prediction based on EEMD-ALSTM
Source: Sci Rep. 2024 Jun 2;14:12636. doi: 10.1038/s41598-024-63620-9 (PMC11144699; doi:10.1038/s41598-024-63620-9)
Supplement: Supplementary file 1 — Supplementary Information. [file 41598_2024_63620_MOESM1_ESM.zip › Code/EMD_IMF_12_train.xlsx]

## Sheet: Sheet1
	0
0	0.893926
1	0.893707
2	0.893489
3	0.893276
4	0.893056
5	0.892842
6	0.892623
7	0.892405
8	0.892187
9	0.891971
10	0.891751
11	0.891535
12	0.89132
13	0.891102
14	0.890885
15	0.89067
16	0.890449
17	0.890234
18	0.890014
19	0.889798
20	0.889581
21	0.889362
22	0.889147
23	0.88893
24	0.888709
25	0.888489
26	0.888271
27	0.888056
28	0.88784
29	0.88762
30	0.887402
31	0.887179
32	0.886964
33	0.886744
34	0.886524
35	0.886305
36	0.886088
37	0.885868
38	0.88565
39	0.88543
40	0.885209
41	0.884991
42	0.884773
43	0.884549
44	0.884335
45	0.884112
46	0.883895
47	0.883672
48	0.883454
49	0.883237
50	0.883018
51	0.882798
52	0.882575
53	0.88236
54	0.882138
55	0.881922
56	0.881705
57	0.881482
58	0.881266
59	0.881046
60	0.88083
61	0.880618
62	0.880395
63	0.880182
64	0.879967
65	0.879751
66	0.879538
67	0.879321
68	0.879106
69	0.878893
70	0.878678
71	0.878467
72	0.878254
73	0.878046
74	0.877833
75	0.877628
76	0.877417
77	0.87721
78	0.877002
79	0.876798
80	0.876595
81	0.876388
82	0.876188
83	0.875984
84	0.875784
85	0.875584
86	0.875388
87	0.87519
88	0.874997
89	0.874801
90	0.87461
91	0.874415
92	0.874229
93	0.874041
94	0.87386
95	0.87367
96	0.873492
97	0.873308
98	0.87313
99	0.87295
100	0.872774
101	0.872601
102	0.872432
103	0.872262
104	0.872093
105	0.871928
106	0.871764
107	0.871603
108	0.871445
109	0.871289
110	0.871135
111	0.87098
112	0.870833
113	0.870682
114	0.870542
115	0.8704
116	0.870259
117	0.870125
118	0.869992
119	0.869859
120	0.86973
121	0.869603
122	0.869484
123	0.869364
124	0.869245
125	0.869133
126	0.869022
127	0.868918
128	0.868811
129	0.86871
130	0.868613
131	0.86852
132	0.868432
133	0.868341
134	0.868255
135	0.868176
136	0.868103
137	0.868027
138	0.867958
139	0.867895
140	0.867831
141	0.867774
142	0.867718
143	0.867668
144	0.867623
145	0.867576
146	0.867541
147	0.867505
148	0.867473
149	0.867448
150	0.867425
151	0.867411
152	0.867396
153	0.86739
154	0.867383
155	0.867383
156	0.86739
157	0.867396
158	0.867413
159	0.867428
160	0.867453
161	0.867482
162	0.867514
163	0.867552
164	0.867591
165	0.86764
166	0.867693
167	0.86775
168	0.867811
169	0.86788
170	0.86795
171	0.86803
172	0.868113
173	0.868202
174	0.868296
175	0.868396
176	0.8685
177	0.868609
178	0.868725
179	0.868846
180	0.868972
181	0.869104
182	0.869245
183	0.869388
184	0.869536
185	0.869688
186	0.869853
187	0.870021
188	0.870193
189	0.870375
190	0.870561
191	0.870749
192	0.870947
193	0.871148
194	0.871359
195	0.871578
196	0.871797
197	0.872027
198	0.872264
199	0.872504
200	0.872752
201	0.873006
202	0.873267
203	0.873534
204	0.873808
205	0.874089
206	0.874376
207	0.874668
208	0.874967
209	0.875276
210	0.875588
211	0.87591
212	0.876239
213	0.876574
214	0.876912
215	0.877261
216	0.877616
217	0.877984
218	0.87835
219	0.878725
220	0.879108
221	0.879502
222	0.879898
223	0.880303
224	0.880714
225	0.881138
226	0.881561
227	0.881997
228	0.88244
229	0.882888
230	0.883345
231	0.883808
232	0.884281
233	0.884759
234	0.885247
235	0.885744
236	0.886247
237	0.886761
238	0.887276
239	0.8878
240	0.888335
241	0.888875
242	0.889422
243	0.889982
244	0.890548
245	0.891118
246	0.891702
247	0.892291
248	0.892887
249	0.893494
250	0.894107
251	0.894726
252	0.895355
253	0.895996
254	0.896642
255	0.897298
256	0.897959
257	0.898634
258	0.899313
259	0.900001
260	0.900696
261	0.901401
262	0.902112
263	0.902837
264	0.903567
265	0.904308
266	0.905053
267	0.905812
268	0.906575
269	0.90735
270	0.908134
271	0.908924
272	0.909725
273	0.910533
274	0.911352
275	0.912179
276	0.913018
277	0.913861
278	0.914713
279	0.915579
280	0.91645
281	0.917331
282	0.918222
283	0.919121
284	0.920029
285	0.920945
286	0.921874
287	0.922812
288	0.923755
289	0.924708
290	0.925673
291	0.92665
292	0.92763
293	0.928625
294	0.929626
295	0.93064
296	0.931658
297	0.93269
298	0.933729
299	0.934782
300	0.935836
301	0.936905
302	0.937986
303	0.939075
304	0.94017
305	0.941278
306	0.942397
307	0.943526
308	0.944659
309	0.94581
310	0.946966
311	0.948132
312	0.949308
313	0.950498
314	0.951694
315	0.952902
316	0.954117
317	0.955343
318	0.95658
319	0.957832
320	0.959087
321	0.960357
322	0.961634
323	0.962924
324	0.96422
325	0.96553
326	0.96685
327	0.968181
328	0.969518
329	0.970872
330	0.972232
331	0.973602
332	0.974985
333	0.976379
334	0.97778
335	0.979195
336	0.980619
337	0.982056
338	0.9835
339	0.984957
340	0.986423
341	0.987898
342	0.98939
343	0.99089
344	0.992398
345	0.993918
346	0.99545
347	0.996994
348	0.998549
349	1.00011
350	1.00169
351	1.00328
352	1.00487
353	1.00648
354	1.0081
355	1.00973
356	1.01137
357	1.01302
358	1.01469
359	1.01636
360	1.01805
361	1.01974
362	1.02145
363	1.02317
364	1.0249
365	1.02664
366	1.0284
367	1.03016
368	1.03193
369	1.03372
370	1.03552
371	1.03733
372	1.03915
373	1.04098
374	1.04282
375	1.04467
376	1.04654
377	1.04842
378	1.05031
379	1.05221
380	1.05411
381	1.05604
382	1.05797
383	1.05992
384	1.06187
385	1.06384
386	1.06582
387	1.06781
388	1.06981
389	1.07183
390	1.07385
391	1.07589
392	1.07793
393	1.07999
394	1.08207
395	1.08415
396	1.08624
397	1.08835
398	1.09046
399	1.09259
400	1.09473
401	1.09688
402	1.09905
403	1.10122
404	1.1034
405	1.1056
406	1.10781
407	1.11003
408	1.11226
409	1.11451
410	1.11676
411	1.11903
412	1.1213
413	1.1236
414	1.1259
415	1.12821
416	1.13053
417	1.13287
418	1.13522
419	1.13757
420	1.13994
421	1.14233
422	1.14472
423	1.14712
424	1.14954
425	1.15197
426	1.15441
427	1.15686
428	1.15932
429	1.1618
430	1.16428
431	1.16678
432	1.16929
433	1.17181
434	1.17434
435	1.17689
436	1.17944
437	1.18201
438	1.18459
439	1.18718
440	1.18978
441	1.19239
442	1.19502
443	1.19766
444	1.20031
445	1.20296
446	1.20564
447	1.20832
448	1.21101
449	1.21372
450	1.21644
451	1.21917
452	1.22191
453	1.22466
454	1.22743
455	1.2302
456	1.23299
457	1.23579
458	1.2386
459	1.24142
460	1.24425
461	1.2471
462	1.24996
463	1.25283
464	1.25571
465	1.2586
466	1.2615
467	1.26442
468	1.26735
469	1.27028
470	1.27324
471	1.2762
472	1.27917
473	1.28216
474	1.28515
475	1.28816
476	1.29118
477	1.29421
478	1.29726
479	1.30031
480	1.30338
481	1.30645
482	1.30955
483	1.31265
484	1.31576
485	1.31889
486	1.32202
487	1.32517
488	1.32833
489	1.3315
490	1.33468
491	1.33788
492	1.34109
493	1.3443
494	1.34753
495	1.35078
496	1.35403
497	1.3573
498	1.36057
499	1.36386
500	1.36716
501	1.37047
502	1.37379
503	1.37713
504	1.38047
505	1.38383
506	1.3872
507	1.39058
508	1.39397
509	1.39738
510	1.4008
511	1.40422
512	1.40766
513	1.41111
514	1.41457
515	1.41805
516	1.42154
517	1.42503
518	1.42854
519	1.43206
520	1.4356
521	1.43914
522	1.4427
523	1.44626
524	1.44984
525	1.45344
526	1.45704
527	1.46065
528	1.46428
529	1.46791
530	1.47156
531	1.47522
532	1.4789
533	1.48258
534	1.48628
535	1.48998
536	1.4937
537	1.49743
538	1.50118
539	1.50493
540	1.5087
541	1.51247
542	1.51627
543	1.52006
544	1.52388
545	1.5277
546	1.53154
547	1.53538
548	1.53924
549	1.54311
550	1.54699
551	1.55089
552	1.55479
553	1.55871
554	1.56264
555	1.56658
556	1.57053
557	1.57449
558	1.57847
559	1.58246
560	1.58645
561	1.59046
562	1.59448
563	1.59852
564	1.60256
565	1.60662
566	1.61069
567	1.61477
568	1.61886
569	1.62296
570	1.62707
571	1.6312
572	1.63534
573	1.63949
574	1.64365
575	1.64782
576	1.65201
577	1.6562
578	1.66041
579	1.66463
580	1.66886
581	1.6731
582	1.67736
583	1.68162
584	1.6859
585	1.69018
586	1.69449
587	1.6988
588	1.70312
589	1.70745
590	1.7118
591	1.71616
592	1.72053
593	1.72491
594	1.7293
595	1.7337
596	1.73812
597	1.74254
598	1.74699
599	1.75143
600	1.7559
601	1.76037
602	1.76486
603	1.76935
604	1.77386
605	1.77838
606	1.78291
607	1.78745
608	1.79201
609	1.79657
610	1.80115
611	1.80574
612	1.81033
613	1.81495
614	1.81957
615	1.8242
616	1.82885
617	1.83351
618	1.83818
619	1.84286
620	1.84755
621	1.85225
622	1.85697
623	1.86169
624	1.86643
625	1.87118
626	1.87594
627	1.88071
628	1.8855
629	1.89029
630	1.8951
631	1.89991
632	1.90474
633	1.90958
634	1.91443
635	1.9193
636	1.92417
637	1.92906
638	1.93395
639	1.93886
640	1.94378
641	1.94872
642	1.95366
643	1.95861
644	1.96358
645	1.96856
646	1.97355
647	1.97855
648	1.98356
649	1.98858
650	1.99362
651	1.99866
652	2.00372
653	2.00878
654	2.01386
655	2.01895
656	2.02405
657	2.02917
658	2.03429
659	2.03943
660	2.04458
661	2.04974
662	2.05491
663	2.06009
664	2.06528
665	2.07048
666	2.07569
667	2.08092
668	2.08616
669	2.09141
670	2.09667
671	2.10194
672	2.10722
673	2.11251
674	2.11782
675	2.12313
676	2.12846
677	2.1338
678	2.13915
679	2.14451
680	2.14988
681	2.15526
682	2.16066
683	2.16606
684	2.17148
685	2.1769
686	2.18234
687	2.18779
688	2.19325
689	2.19872
690	2.20421
691	2.2097
692	2.2152
693	2.22072
694	2.22625
695	2.23178
696	2.23733
697	2.24289
698	2.24846
699	2.25405
700	2.25964
701	2.26524
702	2.27086
703	2.27648
704	2.28212
705	2.28777
706	2.29342
707	2.29909
708	2.30477
709	2.31046
710	2.31616
711	2.32188
712	2.3276
713	2.33333
714	2.33908
715	2.34484
716	2.3506
717	2.35638
718	2.36217
719	2.36797
720	2.37377
721	2.37959
722	2.38542
723	2.39126
724	2.39711
725	2.40298
726	2.40885
727	2.41473
728	2.42062
729	2.42653
730	2.43244
731	2.43836
732	2.4443
733	2.45024
734	2.4562
735	2.46217
736	2.46815
737	2.47413
738	2.48013
739	2.48614
740	2.49215
741	2.49818
742	2.50421
743	2.51026
744	2.51632
745	2.52239
746	2.52846
747	2.53455
748	2.54065
749	2.54676
750	2.55287
751	2.559
752	2.56514
753	2.57128
754	2.57744
755	2.5836
756	2.58978
757	2.59596
758	2.60216
759	2.60836
760	2.61457
761	2.62079
762	2.62702
763	2.63326
764	2.63951
765	2.64577
766	2.65204
767	2.65832
768	2.6646
769	2.67089
770	2.6772
771	2.68351
772	2.68983
773	2.69617
774	2.70251
775	2.70885
776	2.71521
777	2.72157
778	2.72795
779	2.73433
780	2.74072
781	2.74712
782	2.75353
783	2.75995
784	2.76637
785	2.7728
786	2.77924
787	2.78569
788	2.79215
789	2.79861
790	2.80508
791	2.81156
792	2.81805
793	2.82455
794	2.83104
795	2.83755
796	2.84407
797	2.85059
798	2.85713
799	2.86366
800	2.87021
801	2.87676
802	2.88332
803	2.88989
804	2.89646
805	2.90304
806	2.90962
807	2.91622
808	2.92282
809	2.92943
810	2.93603
811	2.94266
812	2.94928
813	2.95591
814	2.96255
815	2.96919
816	2.97584
817	2.98249
818	2.98915
819	2.99582
820	3.00249
821	3.00917
822	3.01585
823	3.02254
824	3.02923
825	3.03592
826	3.04263
827	3.04934
828	3.05605
829	3.06277
830	3.06949
831	3.07622
832	3.08295
833	3.08969
834	3.09643
835	3.10317
836	3.10992
837	3.11668
838	3.12343
839	3.13019
840	3.13696
841	3.14373
842	3.15051
843	3.15728
844	3.16407
845	3.17085
846	3.17764
847	3.18443
848	3.19122
849	3.19802
850	3.20482
851	3.21163
852	3.21844
853	3.22525
854	3.23206
855	3.23888
856	3.2457
857	3.25252
858	3.25935
859	3.26617
860	3.273
861	3.27983
862	3.28667
863	3.2935
864	3.30035
865	3.30718
866	3.31403
867	3.32087
868	3.32772
869	3.33457
870	3.34142
871	3.34827
872	3.35512
873	3.36198
874	3.36883
875	3.37569
876	3.38255
877	3.38941
878	3.39627
879	3.40313
880	3.40999
881	3.41685
882	3.42372
883	3.43058
884	3.43745
885	3.44431
886	3.45117
887	3.45804
888	3.46491
889	3.47178
890	3.47864
891	3.48551
892	3.49238
893	3.49924
894	3.50611
895	3.51298
896	3.51984
897	3.52671
898	3.53357
899	3.54043
900	3.5473
901	3.55416
902	3.56102
903	3.56788
904	3.57474
905	3.5816
906	3.58846
907	3.59532
908	3.60218
909	3.60903
910	3.61588
911	3.62273
912	3.62958
913	3.63643
914	3.64328
915	3.65012
916	3.65696
917	3.6638
918	3.67064
919	3.67748
920	3.68431
921	3.69114
922	3.69797
923	3.7048
924	3.71163
925	3.71845
926	3.72527
927	3.73209
928	3.7389
929	3.74572
930	3.75252
931	3.75932
932	3.76613
933	3.77293
934	3.77973
935	3.78652
936	3.79331
937	3.8001
938	3.80688
939	3.81366
940	3.82044
941	3.82721
942	3.83397
943	3.84074
944	3.8475
945	3.85426
946	3.86101
947	3.86776
948	3.8745
949	3.88124
950	3.88798
951	3.89471
952	3.90143
953	3.90816
954	3.91488
955	3.92158
956	3.92829
957	3.93499
958	3.94169
959	3.94838
960	3.95507
961	3.96175
962	3.96843
963	3.9751
964	3.98177
965	3.98843
966	3.99508
967	4.00173
968	4.00838
969	4.01501
970	4.02165
971	4.02828
972	4.03489
973	4.0415
974	4.04811
975	4.05471
976	4.06131
977	4.0679
978	4.07448
979	4.08106
980	4.08763
981	4.09419
982	4.10074
983	4.10729
984	4.11383
985	4.12036
986	4.1269
987	4.13341
988	4.13993
989	4.14643
990	4.15293
991	4.15942
992	4.16591
993	4.17238
994	4.17885
995	4.18531
996	4.19176
997	4.19821
998	4.20465
999	4.21107
1000	4.21749
1001	4.2239
1002	4.23031
1003	4.2367
1004	4.24309
1005	4.24947
1006	4.25584
1007	4.2622
1008	4.26855
1009	4.2749
1010	4.28124
1011	4.28756
1012	4.29388
1013	4.30019
1014	4.30648
1015	4.31278
1016	4.31906
1017	4.32533
1018	4.33159
1019	4.33784
1020	4.34409
1021	4.35032
1022	4.35654
1023	4.36275
1024	4.36896
1025	4.37515
1026	4.38133
1027	4.3875
1028	4.39367
1029	4.39982
1030	4.40596
1031	4.41209
1032	4.41822
1033	4.42433
1034	4.43043
1035	4.43651
1036	4.44259
1037	4.44866
1038	4.45472
1039	4.46076
1040	4.46679
1041	4.47282
1042	4.47883
1043	4.48483
1044	4.49082
1045	4.4968
1046	4.50277
1047	4.50872
1048	4.51466
1049	4.52059
1050	4.52651
1051	4.53242
1052	4.53831
1053	4.54419
1054	4.55007
1055	4.55592
1056	4.56177
1057	4.5676
1058	4.57342
1059	4.57923
1060	4.58503
1061	4.59081
1062	4.59658
1063	4.60234
1064	4.60809
1065	4.61382
1066	4.61954
1067	4.62525
1068	4.63094
1069	4.63661
1070	4.64228
1071	4.64793
1072	4.65357
1073	4.6592
1074	4.66481
1075	4.6704
1076	4.67599
1077	4.68156
1078	4.68712
1079	4.69266
1080	4.69819
1081	4.7037
1082	4.7092
1083	4.71468
1084	4.72015
1085	4.72561
1086	4.73105
1087	4.73648
1088	4.7419
1089	4.74729
1090	4.75268
1091	4.75804
1092	4.76339
1093	4.76873
1094	4.77406
1095	4.77936
1096	4.78465
1097	4.78993
1098	4.79519
1099	4.80044
1100	4.80567
1101	4.81088
1102	4.81608
1103	4.82126
1104	4.82643
1105	4.83158
1106	4.83672
1107	4.84183
1108	4.84694
1109	4.85203
1110	4.85709
1111	4.86215
1112	4.86719
1113	4.87221
1114	4.87722
1115	4.8822
1116	4.88717
1117	4.89213
1118	4.89707
1119	4.90198
1120	4.90689
1121	4.91177
1122	4.91664
1123	4.92149
1124	4.92632
1125	4.93114
1126	4.93594
1127	4.94072
1128	4.94549
1129	4.95023
1130	4.95497
1131	4.95967
1132	4.96437
1133	4.96905
1134	4.9737
1135	4.97834
1136	4.98296
1137	4.98757
1138	4.99215
1139	4.99672
1140	5.00126
1141	5.00579
1142	5.0103
1143	5.01479
1144	5.01927
1145	5.02372
1146	5.02816
1147	5.03258
1148	5.03698
1149	5.04135
1150	5.04571
1151	5.05005
1152	5.05437
1153	5.05867
1154	5.06296
1155	5.06722
1156	5.07146
1157	5.07569
1158	5.07989
1159	5.08408
1160	5.08824
1161	5.09239
1162	5.09651
1163	5.10061
1164	5.1047
1165	5.10877
1166	5.11281
1167	5.11684
1168	5.12084
1169	5.12483
1170	5.12879
1171	5.13273
1172	5.13666
1173	5.14056
1174	5.14444
1175	5.1483
1176	5.15214
1177	5.15597
1178	5.15976
1179	5.16354
1180	5.1673
1181	5.17104
1182	5.17475
1183	5.17845
1184	5.18212
1185	5.18577
1186	5.18941
1187	5.19301
1188	5.1966
1189	5.20017
1190	5.20372
1191	5.20725
1192	5.21075
1193	5.21423
1194	5.21769
1195	5.22113
1196	5.22454
1197	5.22793
1198	5.23131
1199	5.23466
1200	5.23799
1201	5.2413
1202	5.24458
1203	5.24784
1204	5.25109
1205	5.2543
1206	5.2575
1207	5.26067
1208	5.26382
1209	5.26695
1210	5.27006
1211	5.27314
1212	5.2762
1213	5.27924
1214	5.28226
1215	5.28525
1216	5.28823
1217	5.29118
1218	5.2941
1219	5.29701
1220	5.29989
1221	5.30275
1222	5.30558
1223	5.30839
1224	5.31118
1225	5.31395
1226	5.31669
1227	5.31941
1228	5.32211
1229	5.32478
1230	5.32743
1231	5.33006
1232	5.33266
1233	5.33524
1234	5.3378
1235	5.34034
1236	5.34284
1237	5.34533
1238	5.34779
1239	5.35023
1240	5.35265
1241	5.35504
1242	5.35741
1243	5.35976
1244	5.36208
1245	5.36438
1246	5.36665
1247	5.3689
1248	5.37113
1249	5.37333
1250	5.37552
1251	5.37767
1252	5.3798
1253	5.3819
1254	5.38399
1255	5.38605
1256	5.38809
1257	5.3901
1258	5.39209
1259	5.39405
1260	5.39599
1261	5.3979
1262	5.39979
1263	5.40166
1264	5.4035
1265	5.40532
1266	5.40711
1267	5.40889
1268	5.41063
1269	5.41235
1270	5.41404
1271	5.41572
1272	5.41737
1273	5.41899
1274	5.42058
1275	5.42216
1276	5.42371
1277	5.42523
1278	5.42673
1279	5.4282
1280	5.42966
1281	5.43108
1282	5.43248
1283	5.43386
1284	5.4352
1285	5.43653
1286	5.43783
1287	5.43911
1288	5.44037
1289	5.44159
1290	5.44279
1291	5.44397
1292	5.44511
1293	5.44624
1294	5.44734
1295	5.44842
1296	5.44946
1297	5.45049
1298	5.45149
1299	5.45246
1300	5.45341
1301	5.45434
1302	5.45524
1303	5.45611
1304	5.45696
1305	5.45778
1306	5.45858
1307	5.45935
1308	5.46009
1309	5.46081
1310	5.46151
1311	5.46218
1312	5.46282
1313	5.46344
1314	5.46403
1315	5.4646
1316	5.46514
1317	5.46566
1318	5.46615
1319	5.46661
1320	5.46705
1321	5.46747
1322	5.46785
1323	5.46821
1324	5.46855
1325	5.46886
1326	5.46914
1327	5.4694
1328	5.46963
1329	5.46984
1330	5.47001
1331	5.47017
1332	5.4703
1333	5.4704
1334	5.47048
1335	5.47052
1336	5.47055
1337	5.47055
1338	5.47052
1339	5.47046
1340	5.47038
1341	5.47028
1342	5.47014
1343	5.46999
1344	5.4698
1345	5.46959
1346	5.46935
1347	5.46909
1348	5.4688
1349	5.46848
1350	5.46814
1351	5.46777
1352	5.46737
1353	5.46695
1354	5.4665
1355	5.46602
1356	5.46552
1357	5.46499
1358	5.46444
1359	5.46386
1360	5.46325
1361	5.46262
1362	5.46196
1363	5.46127
1364	5.46055
1365	5.45981
1366	5.45905
1367	5.45825
1368	5.45743
1369	5.45659
1370	5.45571
1371	5.45481
1372	5.45388
1373	5.45293
1374	5.45195
1375	5.45094
1376	5.44991
1377	5.44885
1378	5.44776
1379	5.44664
1380	5.4455
1381	5.44433
1382	5.44313
1383	5.44191
1384	5.44066
1385	5.43939
1386	5.43808
1387	5.43675
1388	5.43539
1389	5.43401
1390	5.43259
1391	5.43116
1392	5.42969
1393	5.42819
1394	5.42667
1395	5.42512
1396	5.42355
1397	5.42195
1398	5.42032
1399	5.41866
1400	5.41698
1401	5.41526
1402	5.41353
1403	5.41176
1404	5.40997
1405	5.40814
1406	5.4063
1407	5.40442
1408	5.40252
1409	5.40059
1410	5.39863
1411	5.39664
1412	5.39464
1413	5.39259
1414	5.39052
1415	5.38843
1416	5.38631
1417	5.38416
1418	5.38198
1419	5.37977
1420	5.37754
1421	5.37528
1422	5.37299
1423	5.37068
1424	5.36833
1425	5.36596
1426	5.36356
1427	5.36114
1428	5.35868
1429	5.3562
1430	5.35369
1431	5.35115
1432	5.34859
1433	5.34599
1434	5.34337
1435	5.34072
1436	5.33804
1437	5.33534
1438	5.3326
1439	5.32984
1440	5.32706
1441	5.32424
1442	5.3214
1443	5.31852
1444	5.31562
1445	5.3127
1446	5.30974
1447	5.30676
1448	5.30375
1449	5.3007
1450	5.29763
1451	5.29454
1452	5.29142
1453	5.28826
1454	5.28508
1455	5.28188
1456	5.27864
1457	5.27538
1458	5.27209
1459	5.26876
1460	5.26541
1461	5.26204
1462	5.25863
1463	5.2552
1464	5.25174
1465	5.24825
1466	5.24473
1467	5.24118
1468	5.23761
1469	5.23401
1470	5.23038
1471	5.22672
1472	5.22303
1473	5.21931
1474	5.21557
1475	5.21179
1476	5.20799
1477	5.20416
1478	5.20031
1479	5.19642
1480	5.19251
1481	5.18856
1482	5.18459
1483	5.18059
1484	5.17657
1485	5.17251
1486	5.16843
1487	5.16431
1488	5.16017
1489	5.156
1490	5.1518
1491	5.14757
1492	5.14331
1493	5.13903
1494	5.13472
1495	5.13037
1496	5.12601
1497	5.12161
1498	5.11718
1499	5.11272
1500	5.10824
1501	5.10373
1502	5.09918
1503	5.09461
1504	5.09001
1505	5.08538
1506	5.08072
1507	5.07604
1508	5.07133
1509	5.06659
1510	5.06181
1511	5.05701
1512	5.05219
1513	5.04733
1514	5.04244
1515	5.03753
1516	5.03258
1517	5.02761
1518	5.02261
1519	5.01758
1520	5.01252
1521	5.00743
1522	5.00232
1523	4.99717
1524	4.99199
1525	4.98679
1526	4.98156
1527	4.97629
1528	4.971
1529	4.96569
1530	4.96034
1531	4.95496
1532	4.94956
1533	4.94412
1534	4.93866
1535	4.93317
1536	4.92764
1537	4.9221
1538	4.91652
1539	4.9109
1540	4.90527
1541	4.8996
1542	4.8939
1543	4.88818
1544	4.88243
1545	4.87665
1546	4.87083
1547	4.86499
1548	4.85912
1549	4.85323
1550	4.8473
1551	4.84134
1552	4.83535
1553	4.82934
1554	4.82329
1555	4.81722
1556	4.81112
1557	4.80498
1558	4.79882
1559	4.79264
1560	4.78642
1561	4.78017
1562	4.77389
1563	4.76758
1564	4.76125
1565	4.75488
1566	4.74849
1567	4.74206
1568	4.73561
1569	4.72913
1570	4.72262
1571	4.71608
1572	4.70951
1573	4.70291
1574	4.69628
1575	4.68962
1576	4.68293
1577	4.67622
1578	4.66948
1579	4.6627
1580	4.6559
1581	4.64907
1582	4.64221
1583	4.63532
1584	4.6284
1585	4.62145
1586	4.61447
1587	4.60746
1588	4.60043
1589	4.59336
1590	4.58626
1591	4.57914
1592	4.57199
1593	4.5648
1594	4.5576
1595	4.55035
1596	4.54309
1597	4.53579
1598	4.52846
1599	4.5211
1600	4.51372
1601	4.50631
1602	4.49886
1603	4.49139
1604	4.48389
1605	4.47636
1606	4.4688
1607	4.46122
1608	4.4536
1609	4.44596
1610	4.43829
1611	4.43058
1612	4.42285
1613	4.41509
1614	4.40731
1615	4.39949
1616	4.39164
1617	4.38377
1618	4.37587
1619	4.36793
1620	4.35998
1621	4.35199
1622	4.34397
1623	4.33592
1624	4.32785
1625	4.31975
1626	4.31162
1627	4.30346
1628	4.29527
1629	4.28705
1630	4.27881
1631	4.27053
1632	4.26223
1633	4.2539
1634	4.24554
1635	4.23716
1636	4.22874
1637	4.2203
1638	4.21182
1639	4.20333
1640	4.1948
1641	4.18624
1642	4.17766
1643	4.16905
1644	4.16041
1645	4.15174
1646	4.14305
1647	4.13432
1648	4.12557
1649	4.11679
1650	4.10798
1651	4.09915
1652	4.09028
1653	4.08139
1654	4.07247
1655	4.06352
1656	4.05455
1657	4.04555
1658	4.03652
1659	4.02747
1660	4.01838
1661	4.00926
1662	4.00012
1663	3.99096
1664	3.98176
1665	3.97254
1666	3.96329
1667	3.95401
1668	3.9447
1669	3.93537
1670	3.92601
1671	3.91662
1672	3.90721
1673	3.89777
1674	3.8883
1675	3.8788
1676	3.86928
1677	3.85973
1678	3.85015
1679	3.84055
1680	3.83091
1681	3.82126
1682	3.81157
1683	3.80186
1684	3.79212
1685	3.78235
1686	3.77256
1687	3.76274
1688	3.75289
1689	3.74302
1690	3.73312
1691	3.72319
1692	3.71324
1693	3.70326
1694	3.69325
1695	3.68322
1696	3.67315
1697	3.66307
1698	3.65296
1699	3.64281
1700	3.63265
1701	3.62246
1702	3.61224
1703	3.602
1704	3.59172
1705	3.58143
1706	3.57111
1707	3.56075
1708	3.55038
1709	3.53998
1710	3.52956
1711	3.5191
1712	3.50862
1713	3.49812
1714	3.48758
1715	3.47703
1716	3.46645
1717	3.45584
1718	3.44521
1719	3.43455
1720	3.42387
1721	3.41316
1722	3.40242
1723	3.39166
1724	3.38088
1725	3.37006
1726	3.35923
1727	3.34836
1728	3.33748
1729	3.32656
1730	3.31563
1731	3.30466
1732	3.29367
1733	3.28266
1734	3.27163
1735	3.26056
1736	3.24948
1737	3.23837
1738	3.22723
1739	3.21607
1740	3.20489
1741	3.19367
1742	3.18244
1743	3.17118
1744	3.1599
1745	3.14859
1746	3.13726
1747	3.1259
1748	3.11452
1749	3.10312
1750	3.09169
1751	3.08024
1752	3.06876
1753	3.05726
1754	3.04574
1755	3.03419
1756	3.02261
1757	3.01102
1758	2.9994
1759	2.98776
1760	2.97609
1761	2.9644
1762	2.95269
1763	2.94096
1764	2.92919
1765	2.91741
1766	2.9056
1767	2.89378
1768	2.88192
1769	2.87005
1770	2.85815
1771	2.84623
1772	2.83429
1773	2.82232
1774	2.81033
1775	2.79832
1776	2.78628
1777	2.77422
1778	2.76215
1779	2.75004
1780	2.73792
1781	2.72577
1782	2.7136
1783	2.70141
1784	2.6892
1785	2.67697
1786	2.66471
1787	2.65243
1788	2.64013
1789	2.62781
1790	2.61547
1791	2.6031
1792	2.59071
1793	2.57831
1794	2.56588
1795	2.55343
1796	2.54095
1797	2.52846
1798	2.51594
1799	2.50341
1800	2.49085
1801	2.47827
1802	2.46568
1803	2.45305
1804	2.44041
1805	2.42775
1806	2.41507
1807	2.40237
1808	2.38964
1809	2.3769
1810	2.36413
1811	2.35135
1812	2.33854
1813	2.32571
1814	2.31287
1815	2.3
1816	2.28712
1817	2.27421
1818	2.26129
1819	2.24834
1820	2.23537
1821	2.22239
1822	2.20938
1823	2.19636
1824	2.18331
1825	2.17025
1826	2.15716
1827	2.14406
1828	2.13094
1829	2.11779
1830	2.10463
1831	2.09145
1832	2.07826
1833	2.06504
1834	2.0518
1835	2.03854
1836	2.02527
1837	2.01197
1838	1.99866
1839	1.98533
1840	1.97198
1841	1.95861
1842	1.94523
1843	1.93182
1844	1.91839
1845	1.90495
1846	1.89149
1847	1.87801
1848	1.86452
1849	1.851
1850	1.83747
1851	1.82392
1852	1.81035
1853	1.79676
1854	1.78316
1855	1.76954
1856	1.7559
1857	1.74224
1858	1.72857
1859	1.71488
1860	1.70117
1861	1.68744
1862	1.67369
1863	1.65993
1864	1.64616
1865	1.63236
1866	1.61855
1867	1.60472
1868	1.59088
1869	1.57701
1870	1.56313
1871	1.54923
1872	1.53532
1873	1.5214
1874	1.50745
1875	1.49348
1876	1.4795
1877	1.46551
1878	1.4515
1879	1.43747
1880	1.42343
1881	1.40937
1882	1.39529
1883	1.3812
1884	1.36709
1885	1.35297
1886	1.33883
1887	1.32467
1888	1.3105
1889	1.29631
1890	1.28211
1891	1.26789
1892	1.25366
1893	1.23942
1894	1.22515
1895	1.21087
1896	1.19657
1897	1.18226
1898	1.16794
1899	1.1536
1900	1.13924
1901	1.12487
1902	1.11049
1903	1.09609
1904	1.08167
1905	1.06724
1906	1.0528
1907	1.03834
1908	1.02387
1909	1.00938
1910	0.994876
1911	0.980358
1912	0.965825
1913	0.95128
1914	0.93672
1915	0.922146
1916	0.907557
1917	0.892954
1918	0.878335
1919	0.863708
1920	0.84906
1921	0.834402
1922	0.819729
1923	0.805045
1924	0.790345
1925	0.775634
1926	0.7609
1927	0.746165
1928	0.731407
1929	0.716637
1930	0.70186
1931	0.687064
1932	0.672258
1933	0.657432
1934	0.642601
1935	0.627753
1936	0.612891
1937	0.598018
1938	0.583135
1939	0.568233
1940	0.553318
1941	0.538392
1942	0.523455
1943	0.508507
1944	0.493546
1945	0.478568
1946	0.463583
1947	0.448579
1948	0.433567
1949	0.418541
1950	0.4035
1951	0.388454
1952	0.373389
1953	0.358318
1954	0.343232
1955	0.328131
1956	0.313021
1957	0.2979
1958	0.282765
1959	0.267619
1960	0.252462
1961	0.237294
1962	0.222112
1963	0.206922
1964	0.191719
1965	0.176502
1966	0.161277
1967	0.146038
1968	0.130788
1969	0.115532
1970	0.100255
1971	0.0849759
1972	0.0696818
1973	0.0543777
1974	0.0390618
1975	0.0237359
1976	0.00840155
1977	-0.00694453
1978	-0.0223057
1979	-0.0376736
1980	-0.0530499
1981	-0.0684463
1982	-0.0838427
1983	-0.0992543
1984	-0.114674
1985	-0.130106
1986	-0.145548
1987	-0.161001
1988	-0.17646
1989	-0.19193
1990	-0.207413
1991	-0.222906
1992	-0.238406
1993	-0.253916
1994	-0.269439
1995	-0.284969
1996	-0.300508
1997	-0.316059
1998	-0.331617
[truncated: 31,382 more rows]
