# Supplementary material for: PM2.5 concentration prediction based on EEMD-ALSTM
Source: Sci Rep. 2024 Jun 2;14:12636. doi: 10.1038/s41598-024-63620-9 (PMC11144699; doi:10.1038/s41598-024-63620-9)
Supplement: Supplementary file 1 — Supplementary Information. [file 41598_2024_63620_MOESM1_ESM.zip › Code/EMD_IMF_13_test.xlsx]

## Sheet: Sheet1
	0
0	11.974
1	11.9778
2	11.9816
3	11.9854
4	11.9891
5	11.9929
6	11.9967
7	12.0004
8	12.0042
9	12.0079
10	12.0117
11	12.0154
12	12.0192
13	12.0229
14	12.0266
15	12.0303
16	12.034
17	12.0377
18	12.0414
19	12.0451
20	12.0488
21	12.0525
22	12.0562
23	12.0599
24	12.0635
25	12.0672
26	12.0709
27	12.0745
28	12.0782
29	12.0818
30	12.0855
31	12.0891
32	12.0927
33	12.0963
34	12.1
35	12.1036
36	12.1072
37	12.1108
38	12.1144
39	12.118
40	12.1216
41	12.1251
42	12.1287
43	12.1323
44	12.1358
45	12.1394
46	12.143
47	12.1465
48	12.15
49	12.1536
50	12.1571
51	12.1606
52	12.1642
53	12.1677
54	12.1712
55	12.1747
56	12.1782
57	12.1817
58	12.1852
59	12.1887
60	12.1921
61	12.1956
62	12.1991
63	12.2025
64	12.206
65	12.2094
66	12.2129
67	12.2163
68	12.2198
69	12.2232
70	12.2266
71	12.23
72	12.2334
73	12.2368
74	12.2402
75	12.2436
76	12.247
77	12.2504
78	12.2538
79	12.2572
80	12.2605
81	12.2639
82	12.2673
83	12.2706
84	12.274
85	12.2773
86	12.2806
87	12.284
88	12.2873
89	12.2906
90	12.2939
91	12.2972
92	12.3005
93	12.3038
94	12.3071
95	12.3104
96	12.3137
97	12.317
98	12.3202
99	12.3235
100	12.3268
101	12.33
102	12.3333
103	12.3365
104	12.3397
105	12.343
106	12.3462
107	12.3494
108	12.3526
109	12.3558
110	12.359
111	12.3622
112	12.3654
113	12.3686
114	12.3718
115	12.375
116	12.3781
117	12.3813
118	12.3845
119	12.3876
120	12.3908
121	12.3939
122	12.397
123	12.4002
124	12.4033
125	12.4064
126	12.4095
127	12.4126
128	12.4157
129	12.4188
130	12.4219
131	12.425
132	12.4281
133	12.4311
134	12.4342
135	12.4373
136	12.4403
137	12.4434
138	12.4464
139	12.4495
140	12.4525
141	12.4555
142	12.4585
143	12.4616
144	12.4646
145	12.4676
146	12.4706
147	12.4736
148	12.4766
149	12.4795
150	12.4825
151	12.4855
152	12.4885
153	12.4914
154	12.4944
155	12.4973
156	12.5003
157	12.5032
158	12.5061
159	12.509
160	12.512
161	12.5149
162	12.5178
163	12.5207
164	12.5236
165	12.5265
166	12.5294
167	12.5322
168	12.5351
169	12.538
170	12.5408
171	12.5437
172	12.5465
173	12.5494
174	12.5522
175	12.5551
176	12.5579
177	12.5607
178	12.5635
179	12.5663
180	12.5691
181	12.5719
182	12.5747
183	12.5775
184	12.5803
185	12.5831
186	12.5858
187	12.5886
188	12.5913
189	12.5941
190	12.5968
191	12.5996
192	12.6023
193	12.605
194	12.6078
195	12.6105
196	12.6132
197	12.6159
198	12.6186
199	12.6213
200	12.624
201	12.6266
202	12.6293
203	12.632
204	12.6346
205	12.6373
206	12.64
207	12.6426
208	12.6452
209	12.6479
210	12.6505
211	12.6531
212	12.6557
213	12.6583
214	12.6609
215	12.6635
216	12.6661
217	12.6687
218	12.6713
219	12.6739
220	12.6764
221	12.679
222	12.6816
223	12.6841
224	12.6866
225	12.6892
226	12.6917
227	12.6942
228	12.6968
229	12.6993
230	12.7018
231	12.7043
232	12.7068
233	12.7093
234	12.7118
235	12.7142
236	12.7167
237	12.7192
238	12.7216
239	12.7241
240	12.7265
241	12.729
242	12.7314
243	12.7338
244	12.7363
245	12.7387
246	12.7411
247	12.7435
248	12.7459
249	12.7483
250	12.7507
251	12.7531
252	12.7554
253	12.7578
254	12.7602
255	12.7625
256	12.7649
257	12.7672
258	12.7695
259	12.7719
260	12.7742
261	12.7765
262	12.7788
263	12.7812
264	12.7835
265	12.7857
266	12.788
267	12.7903
268	12.7926
269	12.7949
270	12.7971
271	12.7994
272	12.8016
273	12.8039
274	12.8061
275	12.8084
276	12.8106
277	12.8128
278	12.815
279	12.8172
280	12.8194
281	12.8217
282	12.8238
283	12.826
284	12.8282
285	12.8304
286	12.8325
287	12.8347
288	12.8369
289	12.839
290	12.8412
291	12.8433
292	12.8454
293	12.8475
294	12.8497
295	12.8518
296	12.8539
297	12.856
298	12.8581
299	12.8601
300	12.8622
301	12.8643
302	12.8664
303	12.8684
304	12.8705
305	12.8725
306	12.8746
307	12.8766
308	12.8786
309	12.8807
310	12.8827
311	12.8847
312	12.8867
313	12.8887
314	12.8907
315	12.8927
316	12.8947
317	12.8966
318	12.8986
319	12.9006
320	12.9025
321	12.9045
322	12.9064
323	12.9083
324	12.9103
325	12.9122
326	12.9141
327	12.916
328	12.9179
329	12.9198
330	12.9217
331	12.9236
332	12.9255
333	12.9274
334	12.9292
335	12.9311
336	12.9329
337	12.9348
338	12.9366
339	12.9385
340	12.9403
341	12.9421
342	12.9439
343	12.9457
344	12.9475
345	12.9493
346	12.9511
347	12.9529
348	12.9547
349	12.9565
350	12.9582
351	12.96
352	12.9617
353	12.9635
354	12.9652
355	12.9669
356	12.9687
357	12.9704
358	12.9721
359	12.9738
360	12.9755
361	12.9772
362	12.9789
363	12.9806
364	12.9822
365	12.9839
366	12.9856
367	12.9872
368	12.9889
369	12.9905
370	12.9922
371	12.9938
372	12.9954
373	12.997
374	12.9986
375	13.0002
376	13.0018
377	13.0034
378	13.005
379	13.0066
380	13.0082
381	13.0097
382	13.0113
383	13.0128
384	13.0144
385	13.0159
386	13.0175
387	13.019
388	13.0205
389	13.022
390	13.0235
391	13.025
392	13.0265
393	13.028
394	13.0295
395	13.031
396	13.0324
397	13.0339
398	13.0353
399	13.0368
400	13.0382
401	13.0397
402	13.0411
403	13.0425
404	13.0439
405	13.0453
406	13.0467
407	13.0481
408	13.0495
409	13.0509
410	13.0523
411	13.0536
412	13.055
413	13.0564
414	13.0577
415	13.0591
416	13.0604
417	13.0617
418	13.063
419	13.0644
420	13.0657
421	13.067
422	13.0683
423	13.0696
424	13.0708
425	13.0721
426	13.0734
427	13.0747
428	13.0759
429	13.0772
430	13.0784
431	13.0796
432	13.0809
433	13.0821
434	13.0833
435	13.0845
436	13.0857
437	13.0869
438	13.0881
439	13.0893
440	13.0905
441	13.0916
442	13.0928
443	13.094
444	13.0951
445	13.0963
446	13.0974
447	13.0985
448	13.0996
449	13.1008
450	13.1019
451	13.103
452	13.1041
453	13.1052
454	13.1062
455	13.1073
456	13.1084
457	13.1095
458	13.1105
459	13.1116
460	13.1126
461	13.1136
462	13.1147
463	13.1157
464	13.1167
465	13.1177
466	13.1187
467	13.1197
468	13.1207
469	13.1217
470	13.1226
471	13.1236
472	13.1246
473	13.1255
474	13.1265
475	13.1274
476	13.1284
477	13.1293
478	13.1302
479	13.1311
480	13.132
481	13.1329
482	13.1338
483	13.1347
484	13.1356
485	13.1365
486	13.1373
487	13.1382
488	13.139
489	13.1399
490	13.1407
491	13.1416
492	13.1424
493	13.1432
494	13.144
495	13.1448
496	13.1456
497	13.1464
498	13.1472
499	13.148
500	13.1487
501	13.1495
502	13.1503
503	13.151
504	13.1518
505	13.1525
506	13.1532
507	13.1539
508	13.1547
509	13.1554
510	13.1561
511	13.1568
512	13.1575
513	13.1581
514	13.1588
515	13.1595
516	13.1601
517	13.1608
518	13.1614
519	13.1621
520	13.1627
521	13.1633
522	13.1639
523	13.1646
524	13.1652
525	13.1658
526	13.1664
527	13.1669
528	13.1675
529	13.1681
530	13.1686
531	13.1692
532	13.1698
533	13.1703
534	13.1708
535	13.1714
536	13.1719
537	13.1724
538	13.1729
539	13.1734
540	13.1739
541	13.1744
542	13.1749
543	13.1753
544	13.1758
545	13.1763
546	13.1767
547	13.1772
548	13.1776
549	13.178
550	13.1784
551	13.1789
552	13.1793
553	13.1797
554	13.1801
555	13.1805
556	13.1808
557	13.1812
558	13.1816
559	13.1819
560	13.1823
561	13.1826
562	13.183
563	13.1833
564	13.1836
565	13.184
566	13.1843
567	13.1846
568	13.1849
569	13.1852
570	13.1855
571	13.1857
572	13.186
573	13.1863
574	13.1865
575	13.1868
576	13.187
577	13.1872
578	13.1875
579	13.1877
580	13.1879
581	13.1881
582	13.1883
583	13.1885
584	13.1887
585	13.1888
586	13.189
587	13.1892
588	13.1893
589	13.1895
590	13.1896
591	13.1897
592	13.1899
593	13.19
594	13.1901
595	13.1902
596	13.1903
597	13.1904
598	13.1905
599	13.1906
600	13.1906
601	13.1907
602	13.1908
603	13.1908
604	13.1908
605	13.1909
606	13.1909
607	13.1909
608	13.1909
609	13.1909
610	13.1909
611	13.1909
612	13.1909
613	13.1909
614	13.1909
615	13.1908
616	13.1908
617	13.1907
618	13.1907
619	13.1906
620	13.1905
621	13.1904
622	13.1903
623	13.1902
624	13.1901
625	13.19
626	13.1899
627	13.1898
628	13.1897
629	13.1895
630	13.1894
631	13.1892
632	13.1891
633	13.1889
634	13.1887
635	13.1885
636	13.1883
637	13.1881
638	13.1879
639	13.1877
640	13.1875
641	13.1873
642	13.187
643	13.1868
644	13.1866
645	13.1863
646	13.186
647	13.1858
648	13.1855
649	13.1852
650	13.1849
651	13.1846
652	13.1843
653	13.184
654	13.1837
655	13.1834
656	13.183
657	13.1827
658	13.1823
659	13.182
660	13.1816
661	13.1812
662	13.1809
663	13.1805
664	13.1801
665	13.1797
666	13.1793
667	13.1788
668	13.1784
669	13.178
670	13.1775
671	13.1771
672	13.1766
673	13.1762
674	13.1757
675	13.1752
676	13.1748
677	13.1743
678	13.1738
679	13.1733
680	13.1728
681	13.1722
682	13.1717
683	13.1712
684	13.1706
685	13.1701
686	13.1695
687	13.169
688	13.1684
689	13.1678
690	13.1672
691	13.1666
692	13.166
693	13.1654
694	13.1648
695	13.1642
696	13.1636
697	13.1629
698	13.1623
699	13.1616
700	13.161
701	13.1603
702	13.1596
703	13.159
704	13.1583
705	13.1576
706	13.1569
707	13.1561
708	13.1554
709	13.1547
710	13.154
711	13.1532
712	13.1525
713	13.1517
714	13.151
715	13.1502
716	13.1494
717	13.1486
718	13.1478
719	13.147
720	13.1462
721	13.1454
722	13.1446
723	13.1437
724	13.1429
725	13.1421
726	13.1412
727	13.1403
728	13.1395
729	13.1386
730	13.1377
731	13.1368
732	13.1359
733	13.135
734	13.1341
735	13.1332
736	13.1323
737	13.1313
738	13.1304
739	13.1294
740	13.1285
741	13.1275
742	13.1265
743	13.1255
744	13.1246
745	13.1236
746	13.1226
747	13.1215
748	13.1205
749	13.1195
750	13.1185
751	13.1174
752	13.1164
753	13.1153
754	13.1143
755	13.1132
756	13.1121
757	13.111
758	13.1099
759	13.1088
760	13.1077
761	13.1066
762	13.1055
763	13.1043
764	13.1032
765	13.1021
766	13.1009
767	13.0997
768	13.0986
769	13.0974
770	13.0962
771	13.095
772	13.0938
773	13.0926
774	13.0914
775	13.0902
776	13.0889
777	13.0877
778	13.0865
779	13.0852
780	13.084
781	13.0827
782	13.0814
783	13.0801
784	13.0788
785	13.0775
786	13.0762
787	13.0749
788	13.0736
789	13.0723
790	13.0709
791	13.0696
792	13.0682
793	13.0669
794	13.0655
795	13.0641
796	13.0628
797	13.0614
798	13.06
799	13.0586
800	13.0572
801	13.0557
802	13.0543
803	13.0529
804	13.0514
805	13.05
806	13.0485
807	13.0471
808	13.0456
809	13.0441
810	13.0426
811	13.0411
812	13.0396
813	13.0381
814	13.0366
815	13.0351
816	13.0335
817	13.032
818	13.0305
819	13.0289
820	13.0273
821	13.0258
822	13.0242
823	13.0226
824	13.021
825	13.0194
826	13.0178
827	13.0162
828	13.0146
829	13.0129
830	13.0113
831	13.0097
832	13.008
833	13.0063
834	13.0047
835	13.003
836	13.0013
837	12.9996
838	12.9979
839	12.9962
840	12.9945
841	12.9928
842	12.9911
843	12.9893
844	12.9876
845	12.9858
846	12.9841
847	12.9823
848	12.9805
849	12.9788
850	12.977
851	12.9752
852	12.9734
853	12.9716
854	12.9697
855	12.9679
856	12.9661
857	12.9642
858	12.9624
859	12.9605
860	12.9587
861	12.9568
862	12.9549
863	12.953
864	12.9511
865	12.9492
866	12.9473
867	12.9454
868	12.9435
869	12.9416
870	12.9396
871	12.9377
872	12.9357
873	12.9338
874	12.9318
875	12.9298
876	12.9278
877	12.9259
878	12.9239
879	12.9218
880	12.9198
881	12.9178
882	12.9158
883	12.9138
884	12.9117
885	12.9097
886	12.9076
887	12.9055
888	12.9035
889	12.9014
890	12.8993
891	12.8972
892	12.8951
893	12.893
894	12.8909
895	12.8888
896	12.8866
897	12.8845
898	12.8823
899	12.8802
900	12.878
901	12.8758
902	12.8737
903	12.8715
904	12.8693
905	12.8671
906	12.8649
907	12.8627
908	12.8605
909	12.8582
910	12.856
911	12.8537
912	12.8515
913	12.8492
914	12.847
915	12.8447
916	12.8424
917	12.8401
918	12.8378
919	12.8355
920	12.8332
921	12.8309
922	12.8286
923	12.8263
924	12.8239
925	12.8216
926	12.8192
927	12.8169
928	12.8145
929	12.8121
930	12.8097
931	12.8073
932	12.805
933	12.8025
934	12.8001
935	12.7977
936	12.7953
937	12.7929
938	12.7904
939	12.788
940	12.7855
941	12.783
942	12.7806
943	12.7781
944	12.7756
945	12.7731
946	12.7706
947	12.7681
948	12.7656
949	12.7631
950	12.7606
951	12.758
952	12.7555
953	12.7529
954	12.7504
955	12.7478
956	12.7452
957	12.7427
958	12.7401
959	12.7375
960	12.7349
961	12.7323
962	12.7296
963	12.727
964	12.7244
965	12.7218
966	12.7191
967	12.7165
968	12.7138
969	12.7111
970	12.7085
971	12.7058
972	12.7031
973	12.7004
974	12.6977
975	12.695
976	12.6923
977	12.6896
978	12.6868
979	12.6841
980	12.6813
981	12.6786
982	12.6758
983	12.6731
984	12.6703
985	12.6675
986	12.6647
987	12.6619
988	12.6591
989	12.6563
990	12.6535
991	12.6507
992	12.6479
993	12.645
994	12.6422
995	12.6393
996	12.6365
997	12.6336
998	12.6307
999	12.6279
1000	12.625
1001	12.6221
1002	12.6192
1003	12.6163
1004	12.6134
1005	12.6104
1006	12.6075
1007	12.6046
1008	12.6016
1009	12.5987
1010	12.5957
1011	12.5928
1012	12.5898
1013	12.5868
1014	12.5838
1015	12.5808
1016	12.5778
1017	12.5748
1018	12.5718
1019	12.5688
1020	12.5658
1021	12.5627
1022	12.5597
1023	12.5567
1024	12.5536
1025	12.5505
1026	12.5475
1027	12.5444
1028	12.5413
1029	12.5382
1030	12.5351
1031	12.532
1032	12.5289
1033	12.5258
1034	12.5227
1035	12.5196
1036	12.5164
1037	12.5133
1038	12.5101
1039	12.507
1040	12.5038
1041	12.5006
1042	12.4974
1043	12.4943
1044	12.4911
1045	12.4879
1046	12.4847
1047	12.4814
1048	12.4782
1049	12.475
1050	12.4718
1051	12.4685
1052	12.4653
1053	12.462
1054	12.4588
1055	12.4555
1056	12.4522
1057	12.4489
1058	12.4457
1059	12.4424
1060	12.4391
1061	12.4357
1062	12.4324
1063	12.4291
1064	12.4258
1065	12.4224
1066	12.4191
1067	12.4158
1068	12.4124
1069	12.409
1070	12.4057
1071	12.4023
1072	12.3989
1073	12.3955
1074	12.3921
1075	12.3887
1076	12.3853
1077	12.3819
1078	12.3785
1079	12.375
1080	12.3716
1081	12.3681
1082	12.3647
1083	12.3612
1084	12.3578
1085	12.3543
1086	12.3508
1087	12.3473
1088	12.3439
1089	12.3404
1090	12.3369
1091	12.3333
1092	12.3298
1093	12.3263
1094	12.3228
1095	12.3192
1096	12.3157
1097	12.3121
1098	12.3086
1099	12.305
1100	12.3014
1101	12.2979
1102	12.2943
1103	12.2907
1104	12.2871
1105	12.2835
1106	12.2799
1107	12.2763
1108	12.2726
1109	12.269
1110	12.2654
1111	12.2617
1112	12.2581
1113	12.2544
1114	12.2508
1115	12.2471
1116	12.2434
1117	12.2397
1118	12.236
1119	12.2323
1120	12.2286
1121	12.2249
1122	12.2212
1123	12.2175
1124	12.2138
1125	12.21
1126	12.2063
1127	12.2025
1128	12.1988
1129	12.195
1130	12.1912
1131	12.1875
1132	12.1837
1133	12.1799
1134	12.1761
1135	12.1723
1136	12.1685
1137	12.1647
1138	12.1609
1139	12.157
1140	12.1532
1141	12.1494
1142	12.1455
1143	12.1417
1144	12.1378
1145	12.1339
1146	12.1301
1147	12.1262
1148	12.1223
1149	12.1184
1150	12.1145
1151	12.1106
1152	12.1067
1153	12.1028
1154	12.0989
1155	12.0949
1156	12.091
1157	12.087
1158	12.0831
1159	12.0791
1160	12.0752
1161	12.0712
1162	12.0672
1163	12.0633
1164	12.0593
1165	12.0553
1166	12.0513
1167	12.0473
1168	12.0433
1169	12.0392
1170	12.0352
1171	12.0312
1172	12.0271
1173	12.0231
1174	12.019
1175	12.015
1176	12.0109
1177	12.0069
1178	12.0028
1179	11.9987
1180	11.9946
1181	11.9905
1182	11.9864
1183	11.9823
1184	11.9782
1185	11.9741
1186	11.9699
1187	11.9658
1188	11.9617
1189	11.9575
1190	11.9534
1191	11.9492
1192	11.945
1193	11.9409
1194	11.9367
1195	11.9325
1196	11.9283
1197	11.9241
1198	11.9199
1199	11.9157
1200	11.9115
1201	11.9073
1202	11.9031
1203	11.8988
1204	11.8946
1205	11.8903
1206	11.8861
1207	11.8818
1208	11.8776
1209	11.8733
1210	11.869
1211	11.8647
1212	11.8605
1213	11.8562
1214	11.8519
1215	11.8476
1216	11.8432
1217	11.8389
1218	11.8346
1219	11.8303
1220	11.8259
1221	11.8216
1222	11.8172
1223	11.8129
1224	11.8085
1225	11.8041
1226	11.7998
1227	11.7954
1228	11.791
1229	11.7866
1230	11.7822
1231	11.7778
1232	11.7734
1233	11.769
1234	11.7646
1235	11.7601
1236	11.7557
1237	11.7512
1238	11.7468
1239	11.7423
1240	11.7379
1241	11.7334
1242	11.729
1243	11.7245
1244	11.72
1245	11.7155
1246	11.711
1247	11.7065
1248	11.702
1249	11.6975
1250	11.693
1251	11.6884
1252	11.6839
1253	11.6794
1254	11.6748
1255	11.6703
1256	11.6657
1257	11.6612
1258	11.6566
1259	11.652
1260	11.6474
1261	11.6429
1262	11.6383
1263	11.6337
1264	11.6291
1265	11.6245
1266	11.6198
1267	11.6152
1268	11.6106
1269	11.606
1270	11.6013
1271	11.5967
1272	11.592
1273	11.5874
1274	11.5827
1275	11.578
1276	11.5734
1277	11.5687
1278	11.564
1279	11.5593
1280	11.5546
1281	11.5499
1282	11.5452
1283	11.5405
1284	11.5358
1285	11.531
1286	11.5263
1287	11.5216
1288	11.5168
1289	11.5121
1290	11.5073
1291	11.5025
1292	11.4978
1293	11.493
1294	11.4882
1295	11.4834
1296	11.4786
1297	11.4739
1298	11.469
1299	11.4642
1300	11.4594
1301	11.4546
1302	11.4498
1303	11.4449
1304	11.4401
1305	11.4353
1306	11.4304
1307	11.4256
1308	11.4207
1309	11.4158
1310	11.411
1311	11.4061
1312	11.4012
1313	11.3963
1314	11.3914
1315	11.3865
1316	11.3816
1317	11.3767
1318	11.3718
1319	11.3669
1320	11.3619
1321	11.357
1322	11.3521
1323	11.3471
1324	11.3422
1325	11.3372
1326	11.3322
1327	11.3273
1328	11.3223
1329	11.3173
1330	11.3123
1331	11.3073
1332	11.3023
1333	11.2973
1334	11.2923
1335	11.2873
1336	11.2823
1337	11.2773
1338	11.2722
1339	11.2672
1340	11.2622
1341	11.2571
1342	11.2521
1343	11.247
1344	11.2419
1345	11.2369
1346	11.2318
1347	11.2267
1348	11.2216
1349	11.2165
1350	11.2114
1351	11.2063
1352	11.2012
1353	11.1961
1354	11.191
1355	11.1859
1356	11.1807
1357	11.1756
1358	11.1705
1359	11.1653
1360	11.1602
1361	11.155
1362	11.1498
1363	11.1447
1364	11.1395
1365	11.1343
1366	11.1291
1367	11.1239
1368	11.1187
1369	11.1135
1370	11.1083
1371	11.1031
1372	11.0979
1373	11.0927
1374	11.0874
1375	11.0822
1376	11.077
1377	11.0717
1378	11.0665
1379	11.0612
1380	11.0559
1381	11.0507
1382	11.0454
1383	11.0401
1384	11.0348
1385	11.0296
1386	11.0243
1387	11.019
1388	11.0137
1389	11.0083
1390	11.003
1391	10.9977
1392	10.9924
1393	10.987
1394	10.9817
1395	10.9764
1396	10.971
1397	10.9657
1398	10.9603
1399	10.9549
1400	10.9496
1401	10.9442
1402	10.9388
1403	10.9334
1404	10.928
1405	10.9226
1406	10.9172
1407	10.9118
1408	10.9064
1409	10.901
1410	10.8956
1411	10.8901
1412	10.8847
1413	10.8793
1414	10.8738
1415	10.8684
1416	10.8629
1417	10.8575
1418	10.852
1419	10.8465
1420	10.841
1421	10.8356
1422	10.8301
1423	10.8246
1424	10.8191
1425	10.8136
1426	10.8081
1427	10.8026
1428	10.7971
1429	10.7915
1430	10.786
1431	10.7805
1432	10.7749
1433	10.7694
1434	10.7638
1435	10.7583
1436	10.7527
1437	10.7472
1438	10.7416
1439	10.736
1440	10.7304
1441	10.7249
1442	10.7193
1443	10.7137
1444	10.7081
1445	10.7025
1446	10.6969
1447	10.6912
1448	10.6856
1449	10.68
1450	10.6744
1451	10.6687
1452	10.6631
1453	10.6574
1454	10.6518
1455	10.6461
1456	10.6405
1457	10.6348
1458	10.6291
1459	10.6234
1460	10.6178
1461	10.6121
1462	10.6064
1463	10.6007
1464	10.595
1465	10.5893
1466	10.5836
1467	10.5778
1468	10.5721
1469	10.5664
1470	10.5607
1471	10.5549
1472	10.5492
1473	10.5434
1474	10.5377
1475	10.5319
1476	10.5262
1477	10.5204
1478	10.5146
1479	10.5088
1480	10.5031
1481	10.4973
1482	10.4915
1483	10.4857
1484	10.4799
1485	10.4741
1486	10.4683
1487	10.4624
1488	10.4566
1489	10.4508
1490	10.445
1491	10.4391
1492	10.4333
1493	10.4274
1494	10.4216
1495	10.4157
1496	10.4099
1497	10.404
1498	10.3981
1499	10.3922
1500	10.3864
1501	10.3805
1502	10.3746
1503	10.3687
1504	10.3628
1505	10.3569
1506	10.351
1507	10.3451
1508	10.3391
1509	10.3332
1510	10.3273
1511	10.3213
1512	10.3154
1513	10.3095
1514	10.3035
1515	10.2976
1516	10.2916
1517	10.2856
1518	10.2797
1519	10.2737
1520	10.2677
1521	10.2617
1522	10.2557
1523	10.2498
1524	10.2438
1525	10.2378
1526	10.2317
1527	10.2257
1528	10.2197
1529	10.2137
1530	10.2077
1531	10.2016
1532	10.1956
1533	10.1896
1534	10.1835
1535	10.1775
1536	10.1714
1537	10.1654
1538	10.1593
1539	10.1532
1540	10.1472
1541	10.1411
1542	10.135
1543	10.1289
1544	10.1228
1545	10.1167
1546	10.1106
1547	10.1045
1548	10.0984
1549	10.0923
1550	10.0862
1551	10.08
1552	10.0739
1553	10.0678
1554	10.0616
1555	10.0555
1556	10.0493
1557	10.0432
1558	10.037
1559	10.0309
1560	10.0247
1561	10.0185
1562	10.0124
1563	10.0062
1564	9.99999
1565	9.9938
1566	9.98761
1567	9.98141
1568	9.97521
1569	9.969
1570	9.96279
1571	9.95656
1572	9.95035
1573	9.94412
1574	9.93789
1575	9.93165
1576	9.92541
1577	9.91917
1578	9.91292
1579	9.90666
1580	9.90041
1581	9.89415
1582	9.88788
1583	9.88161
1584	9.87533
1585	9.86905
1586	9.86276
1587	9.85647
1588	9.85018
1589	9.84388
1590	9.83758
1591	9.83127
1592	9.82496
1593	9.81864
1594	9.81232
1595	9.80599
1596	9.79967
1597	9.79333
1598	9.78699
1599	9.78065
1600	9.7743
1601	9.76795
1602	9.76159
1603	9.75523
1604	9.74887
1605	9.7425
1606	9.73612
1607	9.72974
1608	9.72336
1609	9.71697
1610	9.71058
1611	9.70418
1612	9.69778
1613	9.69138
1614	9.68497
1615	9.67855
1616	9.67214
1617	9.66571
1618	9.65928
1619	9.65285
1620	9.64642
1621	9.63998
1622	9.63353
1623	9.62708
1624	9.62063
1625	9.61417
1626	9.60771
1627	9.60125
1628	9.59478
1629	9.5883
1630	9.58182
1631	9.57534
1632	9.56885
1633	9.56236
1634	9.55587
1635	9.54936
1636	9.54286
1637	9.53635
1638	9.52984
1639	9.52332
1640	9.5168
1641	9.51028
1642	9.50374
1643	9.4972
1644	9.49067
1645	9.48412
1646	9.47758
1647	9.47103
1648	9.46447
1649	9.45791
1650	9.45135
1651	9.44478
1652	9.4382
1653	9.43163
1654	9.42505
1655	9.41847
1656	9.41188
1657	9.40528
1658	9.39868
1659	9.39208
1660	9.38548
1661	9.37887
1662	9.37225
1663	9.36563
1664	9.35901
1665	9.35238
1666	9.34575
1667	9.33912
1668	9.33248
1669	9.32583
1670	9.31919
1671	9.31254
1672	9.30588
1673	9.29922
1674	9.29256
1675	9.28589
1676	9.27922
1677	9.27254
1678	9.26586
1679	9.25918
1680	9.25249
1681	9.2458
1682	9.2391
1683	9.2324
1684	9.22569
1685	9.21899
1686	9.21227
1687	9.20555
1688	9.19883
1689	9.19211
1690	9.18538
1691	9.17865
1692	9.17191
1693	9.16517
1694	9.15842
1695	9.15168
1696	9.14492
1697	9.13817
1698	9.1314
1699	9.12464
1700	9.11787
1701	9.1111
1702	9.10432
1703	9.09754
1704	9.09076
1705	9.08397
1706	9.07717
1707	9.07038
1708	9.06358
1709	9.05677
1710	9.04996
1711	9.04315
1712	9.03633
1713	9.02951
1714	9.02269
1715	9.01586
1716	9.00903
1717	9.00219
1718	8.99535
1719	8.98851
1720	8.98166
1721	8.97481
1722	8.96795
1723	8.9611
1724	8.95423
1725	8.94736
1726	8.94049
1727	8.93362
1728	8.92674
1729	8.91985
1730	8.91297
1731	8.90608
1732	8.89919
1733	8.89229
1734	8.88538
1735	8.87848
1736	8.87157
1737	8.86466
1738	8.85774
1739	8.85082
1740	8.84389
1741	8.83697
1742	8.83004
1743	8.8231
1744	8.81616
1745	8.80921
1746	8.80227
1747	8.79531
1748	8.78836
1749	8.7814
1750	8.77444
1751	8.76748
1752	8.7605
1753	8.75353
1754	8.74655
1755	8.73957
1756	8.73259
1757	8.7256
1758	8.71861
1759	8.71161
1760	8.70461
1761	8.6976
1762	8.6906
1763	8.68359
1764	8.67657
1765	8.66955
1766	8.66253
1767	8.65551
1768	8.64848
1769	8.64144
1770	8.63441
1771	8.62737
1772	8.62033
1773	8.61327
1774	8.60623
1775	8.59917
1776	8.59211
1777	8.58505
1778	8.57798
1779	8.57091
1780	8.56384
1781	8.55676
1782	8.54968
1783	8.5426
1784	8.53551
1785	8.52842
1786	8.52133
1787	8.51423
1788	8.50713
1789	8.50002
1790	8.49291
1791	8.4858
1792	8.47868
1793	8.47156
1794	8.46444
1795	8.45732
1796	8.45018
1797	8.44305
1798	8.43591
1799	8.42877
1800	8.42163
1801	8.41448
1802	8.40733
1803	8.40018
1804	8.39301
1805	8.38586
1806	8.37869
1807	8.37152
1808	8.36435
1809	8.35717
1810	8.34999
1811	8.34281
1812	8.33562
1813	8.32843
1814	8.32124
1815	8.31404
1816	8.30684
1817	8.29964
1818	8.29243
1819	8.28522
1820	8.278
1821	8.27079
1822	8.26357
1823	8.25634
1824	8.24912
1825	8.24189
1826	8.23465
1827	8.22741
1828	8.22017
1829	8.21293
1830	8.20568
1831	8.19843
1832	8.19117
1833	8.18392
1834	8.17665
1835	8.16939
1836	8.16212
1837	8.15485
1838	8.14757
1839	8.1403
1840	8.13301
1841	8.12573
1842	8.11844
1843	8.11115
1844	8.10385
1845	8.09656
1846	8.08926
1847	8.08195
1848	8.07464
1849	8.06733
1850	8.06001
1851	8.0527
1852	8.04538
1853	8.03805
1854	8.03073
1855	8.02339
1856	8.01606
1857	8.00872
1858	8.00138
1859	7.99404
1860	7.98669
1861	7.97934
1862	7.97199
1863	7.96463
1864	7.95727
1865	7.9499
1866	7.94254
1867	7.93517
1868	7.92779
1869	7.92042
1870	7.91304
1871	7.90566
1872	7.89827
1873	7.89088
1874	7.88349
1875	7.87609
1876	7.86869
1877	7.86129
1878	7.85389
1879	7.84648
1880	7.83907
1881	7.83165
1882	7.82424
1883	7.81681
1884	7.80939
1885	7.80196
1886	7.79453
1887	7.7871
1888	7.77966
1889	7.77223
1890	7.76478
1891	7.75734
1892	7.74989
1893	7.74244
1894	7.73498
1895	7.72752
1896	7.72006
1897	7.7126
1898	7.70513
1899	7.69766
1900	7.69019
1901	7.68271
1902	7.67523
1903	7.66775
1904	7.66026
1905	7.65277
1906	7.64528
1907	7.63779
1908	7.63029
1909	7.62279
1910	7.61529
1911	7.60778
1912	7.60027
1913	7.59276
1914	7.58524
1915	7.57773
1916	7.57021
1917	7.56268
1918	7.55515
1919	7.54762
1920	7.54009
1921	7.53255
1922	7.52501
1923	7.51747
1924	7.50992
1925	7.50238
1926	7.49483
1927	7.48727
1928	7.47971
1929	7.47216
1930	7.46459
1931	7.45703
1932	7.44946
1933	7.44189
1934	7.43431
1935	7.42674
1936	7.41916
1937	7.41157
1938	7.40399
1939	7.3964
1940	7.38881
1941	7.38121
1942	7.37362
1943	7.36601
1944	7.35841
1945	7.35081
1946	7.3432
1947	7.33559
1948	7.32797
1949	7.32035
1950	7.31273
1951	7.30512
1952	7.29749
1953	7.28986
1954	7.28223
1955	7.2746
1956	7.26696
1957	7.25932
1958	7.25168
1959	7.24403
1960	7.23638
1961	7.22873
1962	7.22108
1963	7.21343
1964	7.20577
1965	7.1981
1966	7.19044
1967	7.18278
1968	7.17511
1969	7.16743
1970	7.15976
1971	7.15208
1972	7.1444
1973	7.13672
1974	7.12904
1975	7.12134
1976	7.11365
1977	7.10596
1978	7.09826
1979	7.09057
1980	7.08286
1981	7.07516
1982	7.06745
1983	7.05974
1984	7.05203
1985	7.04432
1986	7.0366
1987	7.02888
1988	7.02116
1989	7.01343
1990	7.0057
1991	6.99797
1992	6.99024
1993	6.9825
1994	6.97476
1995	6.96703
1996	6.95928
1997	6.95153
1998	6.94378
[truncated: 6,329 more rows]
