# Supplementary material for: PM2.5 concentration prediction based on EEMD-ALSTM
Source: Sci Rep. 2024 Jun 2;14:12636. doi: 10.1038/s41598-024-63620-9 (PMC11144699; doi:10.1038/s41598-024-63620-9)
Supplement: Supplementary file 1 — Supplementary Information. [file 41598_2024_63620_MOESM1_ESM.zip › Code/EMD_IMF_13_train.xlsx]

## Sheet: Sheet1
	0
0	-8.26276
1	-8.26354
2	-8.26433
3	-8.26511
4	-8.26589
5	-8.26668
6	-8.26746
7	-8.26825
8	-8.26903
9	-8.26981
10	-8.2706
11	-8.27138
12	-8.27217
13	-8.27295
14	-8.27374
15	-8.27452
16	-8.2753
17	-8.27609
18	-8.27687
19	-8.27766
20	-8.27844
21	-8.27923
22	-8.28001
23	-8.2808
24	-8.28158
25	-8.28236
26	-8.28315
27	-8.28393
28	-8.28472
29	-8.2855
30	-8.28629
31	-8.28707
32	-8.28786
33	-8.28864
34	-8.28943
35	-8.29021
36	-8.291
37	-8.29178
38	-8.29257
39	-8.29335
40	-8.29414
41	-8.29492
42	-8.29571
43	-8.29649
44	-8.29728
45	-8.29807
46	-8.29885
47	-8.29964
48	-8.30042
49	-8.30121
50	-8.30199
51	-8.30278
52	-8.30356
53	-8.30435
54	-8.30514
55	-8.30592
56	-8.30671
57	-8.30749
58	-8.30828
59	-8.30907
60	-8.30985
61	-8.31064
62	-8.31142
63	-8.31221
64	-8.313
65	-8.31378
66	-8.31457
67	-8.31536
68	-8.31614
69	-8.31693
70	-8.31771
71	-8.3185
72	-8.31929
73	-8.32008
74	-8.32086
75	-8.32165
76	-8.32244
77	-8.32322
78	-8.32401
79	-8.3248
80	-8.32558
81	-8.32637
82	-8.32716
83	-8.32794
84	-8.32873
85	-8.32952
86	-8.33031
87	-8.33109
88	-8.33188
89	-8.33267
90	-8.33346
91	-8.33424
92	-8.33503
93	-8.33582
94	-8.33661
95	-8.3374
96	-8.33818
97	-8.33897
98	-8.33976
99	-8.34055
100	-8.34134
101	-8.34212
102	-8.34291
103	-8.3437
104	-8.34449
105	-8.34528
106	-8.34607
107	-8.34686
108	-8.34764
109	-8.34843
110	-8.34922
111	-8.35001
112	-8.3508
113	-8.35159
114	-8.35238
115	-8.35316
116	-8.35395
117	-8.35474
118	-8.35553
119	-8.35632
120	-8.35711
121	-8.3579
122	-8.35869
123	-8.35948
124	-8.36027
125	-8.36106
126	-8.36185
127	-8.36264
128	-8.36343
129	-8.36422
130	-8.36501
131	-8.3658
132	-8.36659
133	-8.36738
134	-8.36817
135	-8.36896
136	-8.36975
137	-8.37054
138	-8.37133
139	-8.37212
140	-8.37291
141	-8.3737
142	-8.37449
143	-8.37528
144	-8.37607
145	-8.37686
146	-8.37765
147	-8.37844
148	-8.37923
149	-8.38002
150	-8.38081
151	-8.38161
152	-8.3824
153	-8.38319
154	-8.38398
155	-8.38477
156	-8.38556
157	-8.38635
158	-8.38714
159	-8.38794
160	-8.38873
161	-8.38952
162	-8.39031
163	-8.3911
164	-8.39189
165	-8.39268
166	-8.39348
167	-8.39427
168	-8.39506
169	-8.39585
170	-8.39664
171	-8.39743
172	-8.39823
173	-8.39902
174	-8.39981
175	-8.4006
176	-8.40139
177	-8.40219
178	-8.40298
179	-8.40377
180	-8.40456
181	-8.40536
182	-8.40615
183	-8.40694
184	-8.40773
185	-8.40853
186	-8.40932
187	-8.41011
188	-8.4109
189	-8.4117
190	-8.41249
191	-8.41328
192	-8.41407
193	-8.41487
194	-8.41566
195	-8.41645
196	-8.41724
197	-8.41804
198	-8.41883
199	-8.41962
200	-8.42042
201	-8.42121
202	-8.422
203	-8.4228
204	-8.42359
205	-8.42438
206	-8.42517
207	-8.42597
208	-8.42676
209	-8.42755
210	-8.42835
211	-8.42914
212	-8.42993
213	-8.43073
214	-8.43152
215	-8.43231
216	-8.4331
217	-8.4339
218	-8.43469
219	-8.43548
220	-8.43628
221	-8.43707
222	-8.43787
223	-8.43866
224	-8.43945
225	-8.44025
226	-8.44104
227	-8.44183
228	-8.44263
229	-8.44342
230	-8.44421
231	-8.44501
232	-8.4458
233	-8.44659
234	-8.44739
235	-8.44818
236	-8.44897
237	-8.44977
238	-8.45056
239	-8.45135
240	-8.45215
241	-8.45294
242	-8.45373
243	-8.45453
244	-8.45532
245	-8.45611
246	-8.45691
247	-8.4577
248	-8.4585
249	-8.45929
250	-8.46008
251	-8.46088
252	-8.46167
253	-8.46246
254	-8.46326
255	-8.46405
256	-8.46484
257	-8.46564
258	-8.46643
259	-8.46723
260	-8.46802
261	-8.46881
262	-8.46961
263	-8.4704
264	-8.47119
265	-8.47199
266	-8.47278
267	-8.47357
268	-8.47437
269	-8.47516
270	-8.47595
271	-8.47675
272	-8.47754
273	-8.47833
274	-8.47913
275	-8.47992
276	-8.48071
277	-8.48151
278	-8.4823
279	-8.48309
280	-8.48389
281	-8.48468
282	-8.48547
283	-8.48627
284	-8.48706
285	-8.48785
286	-8.48865
287	-8.48944
288	-8.49023
289	-8.49103
290	-8.49182
291	-8.49261
292	-8.49341
293	-8.4942
294	-8.49499
295	-8.49578
296	-8.49658
297	-8.49737
298	-8.49816
299	-8.49896
300	-8.49975
301	-8.50054
302	-8.50133
303	-8.50213
304	-8.50292
305	-8.50371
306	-8.5045
307	-8.5053
308	-8.50609
309	-8.50688
310	-8.50767
311	-8.50846
312	-8.50926
313	-8.51005
314	-8.51084
315	-8.51163
316	-8.51243
317	-8.51322
318	-8.51401
319	-8.5148
320	-8.5156
321	-8.51639
322	-8.51718
323	-8.51797
324	-8.51876
325	-8.51955
326	-8.52035
327	-8.52114
328	-8.52193
329	-8.52272
330	-8.52351
331	-8.5243
332	-8.52509
333	-8.52589
334	-8.52668
335	-8.52747
336	-8.52826
337	-8.52905
338	-8.52984
339	-8.53063
340	-8.53142
341	-8.53221
342	-8.533
343	-8.53379
344	-8.53458
345	-8.53538
346	-8.53617
347	-8.53696
348	-8.53775
349	-8.53854
350	-8.53933
351	-8.54012
352	-8.54091
353	-8.5417
354	-8.54249
355	-8.54328
356	-8.54406
357	-8.54485
358	-8.54564
359	-8.54643
360	-8.54722
361	-8.54801
362	-8.5488
363	-8.54959
364	-8.55038
365	-8.55117
366	-8.55196
367	-8.55275
368	-8.55353
369	-8.55432
370	-8.55511
371	-8.5559
372	-8.55669
373	-8.55748
374	-8.55826
375	-8.55905
376	-8.55984
377	-8.56063
378	-8.56142
379	-8.5622
380	-8.56299
381	-8.56378
382	-8.56456
383	-8.56535
384	-8.56614
385	-8.56693
386	-8.56771
387	-8.5685
388	-8.56929
389	-8.57007
390	-8.57086
391	-8.57165
392	-8.57243
393	-8.57322
394	-8.574
395	-8.57479
396	-8.57558
397	-8.57636
398	-8.57715
399	-8.57793
400	-8.57872
401	-8.5795
402	-8.58029
403	-8.58107
404	-8.58186
405	-8.58264
406	-8.58343
407	-8.58421
408	-8.585
409	-8.58578
410	-8.58656
411	-8.58735
412	-8.58813
413	-8.58892
414	-8.5897
415	-8.59048
416	-8.59127
417	-8.59205
418	-8.59283
419	-8.59361
420	-8.5944
421	-8.59518
422	-8.59596
423	-8.59675
424	-8.59753
425	-8.59831
426	-8.59909
427	-8.59987
428	-8.60065
429	-8.60144
430	-8.60222
431	-8.603
432	-8.60378
433	-8.60456
434	-8.60534
435	-8.60612
436	-8.6069
437	-8.60768
438	-8.60846
439	-8.60924
440	-8.61002
441	-8.6108
442	-8.61158
443	-8.61236
444	-8.61314
445	-8.61392
446	-8.6147
447	-8.61548
448	-8.61626
449	-8.61703
450	-8.61781
451	-8.61859
452	-8.61937
453	-8.62015
454	-8.62092
455	-8.6217
456	-8.62248
457	-8.62326
458	-8.62403
459	-8.62481
460	-8.62559
461	-8.62636
462	-8.62714
463	-8.62791
464	-8.62869
465	-8.62947
466	-8.63024
467	-8.63102
468	-8.63179
469	-8.63257
470	-8.63334
471	-8.63412
472	-8.63489
473	-8.63566
474	-8.63644
475	-8.63721
476	-8.63799
477	-8.63876
478	-8.63953
479	-8.64031
480	-8.64108
481	-8.64185
482	-8.64262
483	-8.6434
484	-8.64417
485	-8.64494
486	-8.64571
487	-8.64648
488	-8.64726
489	-8.64803
490	-8.6488
491	-8.64957
492	-8.65034
493	-8.65111
494	-8.65188
495	-8.65265
496	-8.65342
497	-8.65419
498	-8.65496
499	-8.65573
500	-8.6565
501	-8.65726
502	-8.65803
503	-8.6588
504	-8.65957
505	-8.66034
506	-8.6611
507	-8.66187
508	-8.66264
509	-8.6634
510	-8.66417
511	-8.66494
512	-8.6657
513	-8.66647
514	-8.66724
515	-8.668
516	-8.66877
517	-8.66953
518	-8.6703
519	-8.67106
520	-8.67182
521	-8.67259
522	-8.67335
523	-8.67412
524	-8.67488
525	-8.67564
526	-8.6764
527	-8.67717
528	-8.67793
529	-8.67869
530	-8.67945
531	-8.68022
532	-8.68098
533	-8.68174
534	-8.6825
535	-8.68326
536	-8.68402
537	-8.68478
538	-8.68554
539	-8.6863
540	-8.68706
541	-8.68782
542	-8.68858
543	-8.68934
544	-8.69009
545	-8.69085
546	-8.69161
547	-8.69237
548	-8.69312
549	-8.69388
550	-8.69464
551	-8.69539
552	-8.69615
553	-8.69691
554	-8.69766
555	-8.69842
556	-8.69917
557	-8.69993
558	-8.70068
559	-8.70143
560	-8.70219
561	-8.70294
562	-8.7037
563	-8.70445
564	-8.7052
565	-8.70595
566	-8.70671
567	-8.70746
568	-8.70821
569	-8.70896
570	-8.70971
571	-8.71046
572	-8.71121
573	-8.71196
574	-8.71271
575	-8.71346
576	-8.71421
577	-8.71496
578	-8.71571
579	-8.71645
580	-8.7172
581	-8.71795
582	-8.7187
583	-8.71944
584	-8.72019
585	-8.72094
586	-8.72168
587	-8.72243
588	-8.72317
589	-8.72392
590	-8.72466
591	-8.72541
592	-8.72615
593	-8.72689
594	-8.72764
595	-8.72838
596	-8.72912
597	-8.72987
598	-8.73061
599	-8.73135
600	-8.73209
601	-8.73283
602	-8.73357
603	-8.73431
604	-8.73505
605	-8.73579
606	-8.73653
607	-8.73727
608	-8.73801
609	-8.73875
610	-8.73948
611	-8.74022
612	-8.74096
613	-8.74169
614	-8.74243
615	-8.74317
616	-8.7439
617	-8.74464
618	-8.74537
619	-8.74611
620	-8.74684
621	-8.74757
622	-8.74831
623	-8.74904
624	-8.74977
625	-8.75051
626	-8.75124
627	-8.75197
628	-8.7527
629	-8.75343
630	-8.75416
631	-8.75489
632	-8.75562
633	-8.75635
634	-8.75708
635	-8.75781
636	-8.75854
637	-8.75926
638	-8.75999
639	-8.76072
640	-8.76145
641	-8.76217
642	-8.7629
643	-8.76362
644	-8.76435
645	-8.76507
646	-8.7658
647	-8.76652
648	-8.76724
649	-8.76797
650	-8.76869
651	-8.76941
652	-8.77013
653	-8.77085
654	-8.77157
655	-8.77229
656	-8.77301
657	-8.77373
658	-8.77445
659	-8.77517
660	-8.77589
661	-8.77661
662	-8.77733
663	-8.77804
664	-8.77876
665	-8.77948
666	-8.78019
667	-8.78091
668	-8.78162
669	-8.78234
670	-8.78305
671	-8.78376
672	-8.78448
673	-8.78519
674	-8.7859
675	-8.78661
676	-8.78732
677	-8.78804
678	-8.78875
679	-8.78946
680	-8.79016
681	-8.79088
682	-8.79158
683	-8.79229
684	-8.793
685	-8.79371
686	-8.79441
687	-8.79512
688	-8.79583
689	-8.79653
690	-8.79724
691	-8.79794
692	-8.79865
693	-8.79935
694	-8.80005
695	-8.80075
696	-8.80146
697	-8.80216
698	-8.80286
699	-8.80356
700	-8.80426
701	-8.80496
702	-8.80566
703	-8.80636
704	-8.80706
705	-8.80775
706	-8.80845
707	-8.80915
708	-8.80984
709	-8.81054
710	-8.81123
711	-8.81193
712	-8.81262
713	-8.81332
714	-8.81401
715	-8.8147
716	-8.8154
717	-8.81609
718	-8.81678
719	-8.81747
720	-8.81816
721	-8.81885
722	-8.81954
723	-8.82023
724	-8.82092
725	-8.8216
726	-8.82229
727	-8.82298
728	-8.82366
729	-8.82435
730	-8.82503
731	-8.82572
732	-8.8264
733	-8.82709
734	-8.82777
735	-8.82845
736	-8.82913
737	-8.82981
738	-8.83049
739	-8.83118
740	-8.83186
741	-8.83253
742	-8.83321
743	-8.83389
744	-8.83457
745	-8.83525
746	-8.83592
747	-8.8366
748	-8.83727
749	-8.83795
750	-8.83862
751	-8.8393
752	-8.83997
753	-8.84064
754	-8.84131
755	-8.84198
756	-8.84266
757	-8.84333
758	-8.844
759	-8.84467
760	-8.84533
761	-8.846
762	-8.84667
763	-8.84734
764	-8.848
765	-8.84867
766	-8.84933
767	-8.85
768	-8.85066
769	-8.85132
770	-8.85199
771	-8.85265
772	-8.85331
773	-8.85397
774	-8.85463
775	-8.85529
776	-8.85595
777	-8.85661
778	-8.85726
779	-8.85792
780	-8.85858
781	-8.85923
782	-8.85989
783	-8.86054
784	-8.8612
785	-8.86185
786	-8.8625
787	-8.86316
788	-8.86381
789	-8.86446
790	-8.86511
791	-8.86576
792	-8.86641
793	-8.86706
794	-8.86771
795	-8.86835
796	-8.869
797	-8.86965
798	-8.87029
799	-8.87093
800	-8.87158
801	-8.87222
802	-8.87286
803	-8.87351
804	-8.87415
805	-8.87479
806	-8.87543
807	-8.87607
808	-8.87671
809	-8.87734
810	-8.87798
811	-8.87862
812	-8.87925
813	-8.87989
814	-8.88052
815	-8.88116
816	-8.88179
817	-8.88242
818	-8.88305
819	-8.88369
820	-8.88432
821	-8.88495
822	-8.88558
823	-8.8862
824	-8.88683
825	-8.88746
826	-8.88809
827	-8.88871
828	-8.88934
829	-8.88996
830	-8.89058
831	-8.89121
832	-8.89183
833	-8.89245
834	-8.89307
835	-8.89369
836	-8.89431
837	-8.89493
838	-8.89555
839	-8.89616
840	-8.89678
841	-8.8974
842	-8.89801
843	-8.89862
844	-8.89924
845	-8.89985
846	-8.90046
847	-8.90107
848	-8.90168
849	-8.9023
850	-8.9029
851	-8.90351
852	-8.90412
853	-8.90473
854	-8.90533
855	-8.90594
856	-8.90654
857	-8.90715
858	-8.90775
859	-8.90835
860	-8.90895
861	-8.90955
862	-8.91016
863	-8.91075
864	-8.91135
865	-8.91195
866	-8.91255
867	-8.91314
868	-8.91374
869	-8.91433
870	-8.91493
871	-8.91552
872	-8.91611
873	-8.9167
874	-8.9173
875	-8.91789
876	-8.91847
877	-8.91906
878	-8.91965
879	-8.92024
880	-8.92082
881	-8.92141
882	-8.92199
883	-8.92258
884	-8.92316
885	-8.92374
886	-8.92432
887	-8.9249
888	-8.92548
889	-8.92606
890	-8.92664
891	-8.92722
892	-8.92779
893	-8.92837
894	-8.92894
895	-8.92951
896	-8.93009
897	-8.93066
898	-8.93123
899	-8.9318
900	-8.93237
901	-8.93294
902	-8.93351
903	-8.93408
904	-8.93464
905	-8.93521
906	-8.93577
907	-8.93633
908	-8.9369
909	-8.93746
910	-8.93802
911	-8.93858
912	-8.93914
913	-8.9397
914	-8.94026
915	-8.94081
916	-8.94137
917	-8.94192
918	-8.94248
919	-8.94303
920	-8.94358
921	-8.94414
922	-8.94469
923	-8.94524
924	-8.94579
925	-8.94633
926	-8.94688
927	-8.94743
928	-8.94797
929	-8.94852
930	-8.94906
931	-8.9496
932	-8.95014
933	-8.95069
934	-8.95123
935	-8.95177
936	-8.9523
937	-8.95284
938	-8.95338
939	-8.95391
940	-8.95445
941	-8.95498
942	-8.95551
943	-8.95604
944	-8.95658
945	-8.9571
946	-8.95763
947	-8.95816
948	-8.95869
949	-8.95922
950	-8.95974
951	-8.96027
952	-8.96079
953	-8.96131
954	-8.96183
955	-8.96235
956	-8.96287
957	-8.96339
958	-8.96391
959	-8.96443
960	-8.96494
961	-8.96546
962	-8.96597
963	-8.96648
964	-8.96699
965	-8.9675
966	-8.96801
967	-8.96852
968	-8.96903
969	-8.96954
970	-8.97005
971	-8.97055
972	-8.97105
973	-8.97156
974	-8.97206
975	-8.97256
976	-8.97306
977	-8.97356
978	-8.97406
979	-8.97456
980	-8.97505
981	-8.97555
982	-8.97604
983	-8.97653
984	-8.97703
985	-8.97752
986	-8.97801
987	-8.9785
988	-8.97899
989	-8.97947
990	-8.97996
991	-8.98044
992	-8.98093
993	-8.98141
994	-8.98189
995	-8.98237
996	-8.98285
997	-8.98333
998	-8.98381
999	-8.98429
1000	-8.98476
1001	-8.98524
1002	-8.98571
1003	-8.98619
1004	-8.98666
1005	-8.98713
1006	-8.9876
1007	-8.98807
1008	-8.98853
1009	-8.989
1010	-8.98946
1011	-8.98993
1012	-8.99039
1013	-8.99085
1014	-8.99132
1015	-8.99178
1016	-8.99224
1017	-8.99269
1018	-8.99315
1019	-8.99361
1020	-8.99406
1021	-8.99451
1022	-8.99497
1023	-8.99542
1024	-8.99587
1025	-8.99632
1026	-8.99677
1027	-8.99721
1028	-8.99766
1029	-8.9981
1030	-8.99855
1031	-8.99899
1032	-8.99943
1033	-8.99987
1034	-9.00031
1035	-9.00075
1036	-9.00119
1037	-9.00162
1038	-9.00206
1039	-9.00249
1040	-9.00292
1041	-9.00336
1042	-9.00379
1043	-9.00422
1044	-9.00464
1045	-9.00507
1046	-9.0055
1047	-9.00592
1048	-9.00635
1049	-9.00677
1050	-9.00719
1051	-9.00761
1052	-9.00803
1053	-9.00845
1054	-9.00886
1055	-9.00928
1056	-9.00969
1057	-9.01011
1058	-9.01052
1059	-9.01093
1060	-9.01134
1061	-9.01175
1062	-9.01215
1063	-9.01256
1064	-9.01297
1065	-9.01337
1066	-9.01377
1067	-9.01417
1068	-9.01458
1069	-9.01497
1070	-9.01537
1071	-9.01577
1072	-9.01616
1073	-9.01656
1074	-9.01695
1075	-9.01734
1076	-9.01774
1077	-9.01812
1078	-9.01851
1079	-9.0189
1080	-9.01929
1081	-9.01967
1082	-9.02006
1083	-9.02044
1084	-9.02082
1085	-9.0212
1086	-9.02158
1087	-9.02196
1088	-9.02233
1089	-9.02271
1090	-9.02308
1091	-9.02345
1092	-9.02382
1093	-9.02419
1094	-9.02456
1095	-9.02493
1096	-9.0253
1097	-9.02566
1098	-9.02603
1099	-9.02639
1100	-9.02675
1101	-9.02711
1102	-9.02747
1103	-9.02783
1104	-9.02818
1105	-9.02854
1106	-9.02889
1107	-9.02925
1108	-9.0296
1109	-9.02995
1110	-9.0303
1111	-9.03064
1112	-9.03099
1113	-9.03133
1114	-9.03168
1115	-9.03202
1116	-9.03236
1117	-9.0327
1118	-9.03304
1119	-9.03338
1120	-9.03371
1121	-9.03405
1122	-9.03438
1123	-9.03471
1124	-9.03505
1125	-9.03538
1126	-9.0357
1127	-9.03603
1128	-9.03636
1129	-9.03668
1130	-9.037
1131	-9.03732
1132	-9.03765
1133	-9.03796
1134	-9.03828
1135	-9.0386
1136	-9.03891
1137	-9.03923
1138	-9.03954
1139	-9.03985
1140	-9.04016
1141	-9.04047
1142	-9.04078
1143	-9.04108
1144	-9.04139
1145	-9.04169
1146	-9.04199
1147	-9.04229
1148	-9.04259
1149	-9.04289
1150	-9.04318
1151	-9.04348
1152	-9.04377
1153	-9.04406
1154	-9.04435
1155	-9.04464
1156	-9.04493
1157	-9.04522
1158	-9.0455
1159	-9.04579
1160	-9.04607
1161	-9.04635
1162	-9.04663
1163	-9.04691
1164	-9.04719
1165	-9.04746
1166	-9.04774
1167	-9.04801
1168	-9.04828
1169	-9.04855
1170	-9.04882
1171	-9.04909
1172	-9.04936
1173	-9.04962
1174	-9.04988
1175	-9.05014
1176	-9.0504
1177	-9.05066
1178	-9.05092
1179	-9.05118
1180	-9.05143
1181	-9.05169
1182	-9.05194
1183	-9.05219
1184	-9.05244
1185	-9.05268
1186	-9.05293
1187	-9.05317
1188	-9.05342
1189	-9.05366
1190	-9.0539
1191	-9.05414
1192	-9.05438
1193	-9.05461
1194	-9.05485
1195	-9.05508
1196	-9.05531
1197	-9.05554
1198	-9.05577
1199	-9.056
1200	-9.05622
1201	-9.05645
1202	-9.05667
1203	-9.05689
1204	-9.05711
1205	-9.05733
1206	-9.05755
1207	-9.05776
1208	-9.05798
1209	-9.05819
1210	-9.0584
1211	-9.05861
1212	-9.05882
1213	-9.05903
1214	-9.05923
1215	-9.05943
1216	-9.05964
1217	-9.05984
1218	-9.06004
1219	-9.06024
1220	-9.06043
1221	-9.06063
1222	-9.06082
1223	-9.06101
1224	-9.0612
1225	-9.06139
1226	-9.06158
1227	-9.06176
1228	-9.06194
1229	-9.06213
1230	-9.06231
1231	-9.06249
1232	-9.06267
1233	-9.06284
1234	-9.06302
1235	-9.06319
1236	-9.06336
1237	-9.06353
1238	-9.0637
1239	-9.06387
1240	-9.06404
1241	-9.0642
1242	-9.06436
1243	-9.06452
1244	-9.06468
1245	-9.06484
1246	-9.065
1247	-9.06515
1248	-9.06531
1249	-9.06546
1250	-9.06561
1251	-9.06576
1252	-9.0659
1253	-9.06605
1254	-9.06619
1255	-9.06633
1256	-9.06647
1257	-9.06662
1258	-9.06675
1259	-9.06689
1260	-9.06702
1261	-9.06715
1262	-9.06729
1263	-9.06742
1264	-9.06754
1265	-9.06767
1266	-9.06779
1267	-9.06792
1268	-9.06804
1269	-9.06816
1270	-9.06828
1271	-9.0684
1272	-9.06851
1273	-9.06862
1274	-9.06874
1275	-9.06885
1276	-9.06895
1277	-9.06906
1278	-9.06917
1279	-9.06927
1280	-9.06937
1281	-9.06947
1282	-9.06957
1283	-9.06967
1284	-9.06977
1285	-9.06986
1286	-9.06995
1287	-9.07004
1288	-9.07013
1289	-9.07022
1290	-9.07031
1291	-9.07039
1292	-9.07047
1293	-9.07055
1294	-9.07063
1295	-9.07071
1296	-9.07078
1297	-9.07086
1298	-9.07093
1299	-9.071
1300	-9.07107
1301	-9.07114
1302	-9.07121
1303	-9.07127
1304	-9.07133
1305	-9.07139
1306	-9.07145
1307	-9.07151
1308	-9.07157
1309	-9.07162
1310	-9.07167
1311	-9.07172
1312	-9.07177
1313	-9.07182
1314	-9.07187
1315	-9.07191
1316	-9.07195
1317	-9.07199
1318	-9.07203
1319	-9.07207
1320	-9.0721
1321	-9.07214
1322	-9.07217
1323	-9.0722
1324	-9.07223
1325	-9.07225
1326	-9.07228
1327	-9.0723
1328	-9.07232
1329	-9.07234
1330	-9.07236
1331	-9.07238
1332	-9.07239
1333	-9.07241
1334	-9.07242
1335	-9.07243
1336	-9.07243
1337	-9.07244
1338	-9.07244
1339	-9.07245
1340	-9.07245
1341	-9.07245
1342	-9.07244
1343	-9.07244
1344	-9.07243
1345	-9.07242
1346	-9.07241
1347	-9.0724
1348	-9.07239
1349	-9.07237
1350	-9.07236
1351	-9.07234
1352	-9.07232
1353	-9.0723
1354	-9.07227
1355	-9.07225
1356	-9.07222
1357	-9.07219
1358	-9.07216
1359	-9.07212
1360	-9.07209
1361	-9.07205
1362	-9.07201
1363	-9.07197
1364	-9.07193
1365	-9.07189
1366	-9.07184
1367	-9.0718
1368	-9.07175
1369	-9.0717
1370	-9.07164
1371	-9.07159
1372	-9.07153
1373	-9.07147
1374	-9.07141
1375	-9.07135
1376	-9.07129
1377	-9.07122
1378	-9.07115
1379	-9.07108
1380	-9.07101
1381	-9.07094
1382	-9.07087
1383	-9.07079
1384	-9.07071
1385	-9.07063
1386	-9.07055
1387	-9.07047
1388	-9.07038
1389	-9.07029
1390	-9.0702
1391	-9.07011
1392	-9.07002
1393	-9.06992
1394	-9.06982
1395	-9.06973
1396	-9.06962
1397	-9.06952
1398	-9.06942
1399	-9.06931
1400	-9.0692
1401	-9.06909
1402	-9.06898
1403	-9.06887
1404	-9.06875
1405	-9.06863
1406	-9.06851
1407	-9.06839
1408	-9.06827
1409	-9.06815
1410	-9.06802
1411	-9.06789
1412	-9.06776
1413	-9.06763
1414	-9.06749
1415	-9.06735
1416	-9.06721
1417	-9.06707
1418	-9.06693
1419	-9.06679
1420	-9.06664
1421	-9.06649
1422	-9.06634
1423	-9.06619
1424	-9.06604
1425	-9.06588
1426	-9.06573
1427	-9.06557
1428	-9.06541
1429	-9.06524
1430	-9.06508
1431	-9.06491
1432	-9.06474
1433	-9.06457
1434	-9.0644
1435	-9.06422
1436	-9.06404
1437	-9.06387
1438	-9.06368
1439	-9.0635
1440	-9.06332
1441	-9.06313
1442	-9.06294
1443	-9.06275
1444	-9.06256
1445	-9.06236
1446	-9.06217
1447	-9.06197
1448	-9.06177
1449	-9.06157
1450	-9.06136
1451	-9.06116
1452	-9.06095
1453	-9.06074
1454	-9.06053
1455	-9.06031
1456	-9.0601
1457	-9.05988
1458	-9.05966
1459	-9.05944
1460	-9.05921
1461	-9.05899
1462	-9.05876
1463	-9.05853
1464	-9.0583
1465	-9.05806
1466	-9.05783
1467	-9.05759
1468	-9.05735
1469	-9.05711
1470	-9.05686
1471	-9.05662
1472	-9.05637
1473	-9.05612
1474	-9.05587
1475	-9.05562
1476	-9.05536
1477	-9.0551
1478	-9.05484
1479	-9.05458
1480	-9.05432
1481	-9.05405
1482	-9.05378
1483	-9.05351
1484	-9.05324
1485	-9.05297
1486	-9.05269
1487	-9.05241
1488	-9.05213
1489	-9.05185
1490	-9.05157
1491	-9.05128
1492	-9.05099
1493	-9.0507
1494	-9.05041
1495	-9.05012
1496	-9.04982
1497	-9.04952
1498	-9.04922
1499	-9.04892
1500	-9.04861
1501	-9.04831
1502	-9.048
1503	-9.04769
1504	-9.04738
1505	-9.04706
1506	-9.04675
1507	-9.04643
1508	-9.04611
1509	-9.04578
1510	-9.04546
1511	-9.04513
1512	-9.0448
1513	-9.04447
1514	-9.04414
1515	-9.0438
1516	-9.04347
1517	-9.04313
1518	-9.04278
1519	-9.04244
1520	-9.0421
1521	-9.04175
1522	-9.0414
1523	-9.04105
1524	-9.04069
1525	-9.04034
1526	-9.03998
1527	-9.03962
1528	-9.03926
1529	-9.03889
1530	-9.03853
1531	-9.03816
1532	-9.03779
1533	-9.03742
1534	-9.03704
1535	-9.03666
1536	-9.03629
1537	-9.0359
1538	-9.03552
1539	-9.03514
1540	-9.03475
1541	-9.03436
1542	-9.03397
1543	-9.03358
1544	-9.03318
1545	-9.03278
1546	-9.03238
1547	-9.03198
1548	-9.03158
1549	-9.03117
1550	-9.03076
1551	-9.03035
1552	-9.02994
1553	-9.02953
1554	-9.02911
1555	-9.02869
1556	-9.02827
1557	-9.02785
1558	-9.02742
1559	-9.02699
1560	-9.02656
1561	-9.02613
1562	-9.0257
1563	-9.02526
1564	-9.02483
1565	-9.02439
1566	-9.02394
1567	-9.0235
1568	-9.02305
1569	-9.0226
1570	-9.02215
1571	-9.0217
1572	-9.02124
1573	-9.02079
1574	-9.02033
1575	-9.01987
1576	-9.0194
1577	-9.01894
1578	-9.01847
1579	-9.018
1580	-9.01753
1581	-9.01705
1582	-9.01658
1583	-9.0161
1584	-9.01562
1585	-9.01513
1586	-9.01465
1587	-9.01416
1588	-9.01367
1589	-9.01318
1590	-9.01268
1591	-9.01219
1592	-9.01169
1593	-9.01119
1594	-9.01069
1595	-9.01018
1596	-9.00968
1597	-9.00917
1598	-9.00866
1599	-9.00814
1600	-9.00762
1601	-9.00711
1602	-9.00659
1603	-9.00606
1604	-9.00554
1605	-9.00501
1606	-9.00448
1607	-9.00395
1608	-9.00342
1609	-9.00288
1610	-9.00235
1611	-9.00181
1612	-9.00126
1613	-9.00072
1614	-9.00017
1615	-8.99963
1616	-8.99907
1617	-8.99852
1618	-8.99796
1619	-8.99741
1620	-8.99685
1621	-8.99629
1622	-8.99572
1623	-8.99515
1624	-8.99459
1625	-8.99401
1626	-8.99344
1627	-8.99286
1628	-8.99229
1629	-8.99171
1630	-8.99112
1631	-8.99054
1632	-8.98995
1633	-8.98936
1634	-8.98877
1635	-8.98818
1636	-8.98758
1637	-8.98699
1638	-8.98639
1639	-8.98578
1640	-8.98518
1641	-8.98457
1642	-8.98396
1643	-8.98335
1644	-8.98274
1645	-8.98212
1646	-8.9815
1647	-8.98088
1648	-8.98026
1649	-8.97963
1650	-8.97901
1651	-8.97838
1652	-8.97774
1653	-8.97711
1654	-8.97647
1655	-8.97584
1656	-8.97519
1657	-8.97455
1658	-8.97391
1659	-8.97326
1660	-8.97261
1661	-8.97195
1662	-8.9713
1663	-8.97064
1664	-8.96998
1665	-8.96932
1666	-8.96866
1667	-8.96799
1668	-8.96732
1669	-8.96665
1670	-8.96598
1671	-8.9653
1672	-8.96463
1673	-8.96395
1674	-8.96326
1675	-8.96258
1676	-8.96189
1677	-8.9612
1678	-8.96051
1679	-8.95982
1680	-8.95912
1681	-8.95842
1682	-8.95772
1683	-8.95702
1684	-8.95631
1685	-8.9556
1686	-8.95489
1687	-8.95418
1688	-8.95347
1689	-8.95275
1690	-8.95203
1691	-8.95131
1692	-8.95058
1693	-8.94986
1694	-8.94913
1695	-8.9484
1696	-8.94766
1697	-8.94693
1698	-8.94619
1699	-8.94545
1700	-8.94471
1701	-8.94396
1702	-8.94321
1703	-8.94246
1704	-8.94171
1705	-8.94096
1706	-8.9402
1707	-8.93944
1708	-8.93868
1709	-8.93791
1710	-8.93715
1711	-8.93638
1712	-8.93561
1713	-8.93483
1714	-8.93406
1715	-8.93328
1716	-8.9325
1717	-8.93171
1718	-8.93093
1719	-8.93014
1720	-8.92935
1721	-8.92856
1722	-8.92776
1723	-8.92697
1724	-8.92616
1725	-8.92536
1726	-8.92456
1727	-8.92375
1728	-8.92294
1729	-8.92213
1730	-8.92132
1731	-8.9205
1732	-8.91968
1733	-8.91886
1734	-8.91803
1735	-8.91721
1736	-8.91638
1737	-8.91555
1738	-8.91472
1739	-8.91388
1740	-8.91304
1741	-8.9122
1742	-8.91136
1743	-8.91051
1744	-8.90966
1745	-8.90881
1746	-8.90796
1747	-8.90711
1748	-8.90625
1749	-8.90539
1750	-8.90453
1751	-8.90366
1752	-8.90279
1753	-8.90192
1754	-8.90105
1755	-8.90018
1756	-8.8993
1757	-8.89842
1758	-8.89754
1759	-8.89665
1760	-8.89577
1761	-8.89488
1762	-8.89399
1763	-8.89309
1764	-8.89219
1765	-8.8913
1766	-8.89039
1767	-8.88949
1768	-8.88858
1769	-8.88768
1770	-8.88676
1771	-8.88585
1772	-8.88493
1773	-8.88402
1774	-8.88309
1775	-8.88217
1776	-8.88124
1777	-8.88031
1778	-8.87938
1779	-8.87845
1780	-8.87751
1781	-8.87658
1782	-8.87563
1783	-8.87469
1784	-8.87374
1785	-8.8728
1786	-8.87185
1787	-8.87089
1788	-8.86994
1789	-8.86898
1790	-8.86802
1791	-8.86705
1792	-8.86609
1793	-8.86512
1794	-8.86415
1795	-8.86318
1796	-8.8622
1797	-8.86122
1798	-8.86024
1799	-8.85926
1800	-8.85827
1801	-8.85728
1802	-8.85629
1803	-8.8553
1804	-8.8543
1805	-8.8533
1806	-8.8523
1807	-8.8513
1808	-8.85029
1809	-8.84929
1810	-8.84827
1811	-8.84726
1812	-8.84624
1813	-8.84523
1814	-8.8442
1815	-8.84318
1816	-8.84215
1817	-8.84113
1818	-8.84009
1819	-8.83906
1820	-8.83802
1821	-8.83698
1822	-8.83594
1823	-8.8349
1824	-8.83385
1825	-8.8328
1826	-8.83175
1827	-8.8307
1828	-8.82964
1829	-8.82858
1830	-8.82752
1831	-8.82645
1832	-8.82539
1833	-8.82432
1834	-8.82325
1835	-8.82217
1836	-8.82109
1837	-8.82001
1838	-8.81893
1839	-8.81785
1840	-8.81676
1841	-8.81567
1842	-8.81458
1843	-8.81348
1844	-8.81238
1845	-8.81128
1846	-8.81018
1847	-8.80907
1848	-8.80796
1849	-8.80685
1850	-8.80574
1851	-8.80462
1852	-8.80351
1853	-8.80238
1854	-8.80126
1855	-8.80013
1856	-8.79901
1857	-8.79787
1858	-8.79674
1859	-8.7956
1860	-8.79446
1861	-8.79332
1862	-8.79218
1863	-8.79103
1864	-8.78988
1865	-8.78873
1866	-8.78757
1867	-8.78641
1868	-8.78525
1869	-8.78409
1870	-8.78293
1871	-8.78176
1872	-8.78059
1873	-8.77941
1874	-8.77824
1875	-8.77706
1876	-8.77588
1877	-8.77469
1878	-8.77351
1879	-8.77232
1880	-8.77113
1881	-8.76993
1882	-8.76873
1883	-8.76754
1884	-8.76633
1885	-8.76513
1886	-8.76392
1887	-8.76271
1888	-8.7615
1889	-8.76028
1890	-8.75906
1891	-8.75784
1892	-8.75662
1893	-8.75539
1894	-8.75416
1895	-8.75293
1896	-8.7517
1897	-8.75046
1898	-8.74922
1899	-8.74798
1900	-8.74673
1901	-8.74549
1902	-8.74424
1903	-8.74298
1904	-8.74173
1905	-8.74047
1906	-8.73921
1907	-8.73795
1908	-8.73668
1909	-8.73541
1910	-8.73414
1911	-8.73286
1912	-8.73159
1913	-8.73031
1914	-8.72903
1915	-8.72774
1916	-8.72645
1917	-8.72516
1918	-8.72387
1919	-8.72258
1920	-8.72128
1921	-8.71998
1922	-8.71867
1923	-8.71737
1924	-8.71606
1925	-8.71474
1926	-8.71343
1927	-8.71211
1928	-8.71079
1929	-8.70947
1930	-8.70814
1931	-8.70682
1932	-8.70549
1933	-8.70415
1934	-8.70282
1935	-8.70148
1936	-8.70013
1937	-8.69879
1938	-8.69744
1939	-8.69609
1940	-8.69474
1941	-8.69339
1942	-8.69203
1943	-8.69067
1944	-8.6893
1945	-8.68794
1946	-8.68657
1947	-8.68519
1948	-8.68382
1949	-8.68244
1950	-8.68106
1951	-8.67968
1952	-8.6783
1953	-8.67691
1954	-8.67552
1955	-8.67412
1956	-8.67273
1957	-8.67133
1958	-8.66992
1959	-8.66852
1960	-8.66711
1961	-8.6657
1962	-8.66429
1963	-8.66287
1964	-8.66146
1965	-8.66003
1966	-8.65861
1967	-8.65718
1968	-8.65575
1969	-8.65432
1970	-8.65289
1971	-8.65145
1972	-8.65001
1973	-8.64856
1974	-8.64712
1975	-8.64567
1976	-8.64422
1977	-8.64276
1978	-8.64131
1979	-8.63985
1980	-8.63838
1981	-8.63692
1982	-8.63545
1983	-8.63398
1984	-8.6325
1985	-8.63103
1986	-8.62955
1987	-8.62806
1988	-8.62658
1989	-8.62509
1990	-8.6236
1991	-8.62211
1992	-8.62061
1993	-8.61911
1994	-8.61761
1995	-8.61611
1996	-8.6146
1997	-8.61309
1998	-8.61157
[truncated: 31,382 more rows]
