# Supplementary material for: PM2.5 concentration prediction based on EEMD-ALSTM
Source: Sci Rep. 2024 Jun 2;14:12636. doi: 10.1038/s41598-024-63620-9 (PMC11144699; doi:10.1038/s41598-024-63620-9)
Supplement: Supplementary file 1 — Supplementary Information. [file 41598_2024_63620_MOESM1_ESM.zip › Code/EMD_IMF_14_test.xlsx]

## Sheet: Sheet1
	0
0	27.0001
1	26.9998
2	26.9994
3	26.9991
4	26.9987
5	26.9984
6	26.998
7	26.9977
8	26.9973
9	26.997
10	26.9966
11	26.9963
12	26.9959
13	26.9956
14	26.9952
15	26.9949
16	26.9945
17	26.9942
18	26.9938
19	26.9934
20	26.9931
21	26.9927
22	26.9924
23	26.992
24	26.9917
25	26.9913
26	26.991
27	26.9906
28	26.9902
29	26.9899
30	26.9895
31	26.9892
32	26.9888
33	26.9885
34	26.9881
35	26.9878
36	26.9874
37	26.987
38	26.9867
39	26.9863
40	26.986
41	26.9856
42	26.9853
43	26.9849
44	26.9845
45	26.9842
46	26.9838
47	26.9835
48	26.9831
49	26.9827
50	26.9824
51	26.982
52	26.9817
53	26.9813
54	26.981
55	26.9806
56	26.9802
57	26.9799
58	26.9795
59	26.9792
60	26.9788
61	26.9784
62	26.9781
63	26.9777
64	26.9774
65	26.977
66	26.9766
67	26.9763
68	26.9759
69	26.9755
70	26.9752
71	26.9748
72	26.9745
73	26.9741
74	26.9737
75	26.9734
76	26.973
77	26.9727
78	26.9723
79	26.9719
80	26.9716
81	26.9712
82	26.9708
83	26.9705
84	26.9701
85	26.9697
86	26.9694
87	26.969
88	26.9687
89	26.9683
90	26.9679
91	26.9676
92	26.9672
93	26.9668
94	26.9665
95	26.9661
96	26.9657
97	26.9654
98	26.965
99	26.9646
100	26.9643
101	26.9639
102	26.9635
103	26.9632
104	26.9628
105	26.9624
106	26.9621
107	26.9617
108	26.9613
109	26.961
110	26.9606
111	26.9602
112	26.9599
113	26.9595
114	26.9591
115	26.9588
116	26.9584
117	26.958
118	26.9577
119	26.9573
120	26.9569
121	26.9566
122	26.9562
123	26.9558
124	26.9554
125	26.9551
126	26.9547
127	26.9543
128	26.954
129	26.9536
130	26.9532
131	26.9529
132	26.9525
133	26.9521
134	26.9517
135	26.9514
136	26.951
137	26.9506
138	26.9503
139	26.9499
140	26.9495
141	26.9491
142	26.9488
143	26.9484
144	26.948
145	26.9477
146	26.9473
147	26.9469
148	26.9465
149	26.9462
150	26.9458
151	26.9454
152	26.945
153	26.9447
154	26.9443
155	26.9439
156	26.9436
157	26.9432
158	26.9428
159	26.9424
160	26.9421
161	26.9417
162	26.9413
163	26.9409
164	26.9406
165	26.9402
166	26.9398
167	26.9394
168	26.9391
169	26.9387
170	26.9383
171	26.9379
172	26.9375
173	26.9372
174	26.9368
175	26.9364
176	26.936
177	26.9357
178	26.9353
179	26.9349
180	26.9345
181	26.9342
182	26.9338
183	26.9334
184	26.933
185	26.9326
186	26.9323
187	26.9319
188	26.9315
189	26.9311
190	26.9307
191	26.9304
192	26.93
193	26.9296
194	26.9292
195	26.9289
196	26.9285
197	26.9281
198	26.9277
199	26.9273
200	26.927
201	26.9266
202	26.9262
203	26.9258
204	26.9254
205	26.925
206	26.9247
207	26.9243
208	26.9239
209	26.9235
210	26.9231
211	26.9228
212	26.9224
213	26.922
214	26.9216
215	26.9212
216	26.9208
217	26.9205
218	26.9201
219	26.9197
220	26.9193
221	26.9189
222	26.9185
223	26.9182
224	26.9178
225	26.9174
226	26.917
227	26.9166
228	26.9162
229	26.9159
230	26.9155
231	26.9151
232	26.9147
233	26.9143
234	26.9139
235	26.9135
236	26.9132
237	26.9128
238	26.9124
239	26.912
240	26.9116
241	26.9112
242	26.9108
243	26.9105
244	26.9101
245	26.9097
246	26.9093
247	26.9089
248	26.9085
249	26.9081
250	26.9077
251	26.9074
252	26.907
253	26.9066
254	26.9062
255	26.9058
256	26.9054
257	26.905
258	26.9046
259	26.9043
260	26.9039
261	26.9035
262	26.9031
263	26.9027
264	26.9023
265	26.9019
266	26.9015
267	26.9011
268	26.9007
269	26.9004
270	26.9
271	26.8996
272	26.8992
273	26.8988
274	26.8984
275	26.898
276	26.8976
277	26.8972
278	26.8968
279	26.8964
280	26.896
281	26.8957
282	26.8953
283	26.8949
284	26.8945
285	26.8941
286	26.8937
287	26.8933
288	26.8929
289	26.8925
290	26.8921
291	26.8917
292	26.8913
293	26.8909
294	26.8905
295	26.8902
296	26.8898
297	26.8894
298	26.889
299	26.8886
300	26.8882
301	26.8878
302	26.8874
303	26.887
304	26.8866
305	26.8862
306	26.8858
307	26.8854
308	26.885
309	26.8846
310	26.8842
311	26.8838
312	26.8834
313	26.883
314	26.8826
315	26.8822
316	26.8818
317	26.8814
318	26.881
319	26.8806
320	26.8803
321	26.8799
322	26.8795
323	26.8791
324	26.8787
325	26.8783
326	26.8779
327	26.8775
328	26.8771
329	26.8767
330	26.8763
331	26.8759
332	26.8755
333	26.8751
334	26.8747
335	26.8743
336	26.8739
337	26.8735
338	26.8731
339	26.8727
340	26.8723
341	26.8719
342	26.8715
343	26.8711
344	26.8707
345	26.8703
346	26.8699
347	26.8695
348	26.8691
349	26.8687
350	26.8682
351	26.8678
352	26.8674
353	26.867
354	26.8666
355	26.8662
356	26.8658
357	26.8654
358	26.865
359	26.8646
360	26.8642
361	26.8638
362	26.8634
363	26.863
364	26.8626
365	26.8622
366	26.8618
367	26.8614
368	26.861
369	26.8606
370	26.8602
371	26.8598
372	26.8594
373	26.859
374	26.8586
375	26.8581
376	26.8577
377	26.8573
378	26.8569
379	26.8565
380	26.8561
381	26.8557
382	26.8553
383	26.8549
384	26.8545
385	26.8541
386	26.8537
387	26.8533
388	26.8529
389	26.8525
390	26.852
391	26.8516
392	26.8512
393	26.8508
394	26.8504
395	26.85
396	26.8496
397	26.8492
398	26.8488
399	26.8484
400	26.848
401	26.8475
402	26.8471
403	26.8467
404	26.8463
405	26.8459
406	26.8455
407	26.8451
408	26.8447
409	26.8443
410	26.8439
411	26.8434
412	26.843
413	26.8426
414	26.8422
415	26.8418
416	26.8414
417	26.841
418	26.8406
419	26.8402
420	26.8397
421	26.8393
422	26.8389
423	26.8385
424	26.8381
425	26.8377
426	26.8373
427	26.8369
428	26.8364
429	26.836
430	26.8356
431	26.8352
432	26.8348
433	26.8344
434	26.834
435	26.8335
436	26.8331
437	26.8327
438	26.8323
439	26.8319
440	26.8315
441	26.8311
442	26.8306
443	26.8302
444	26.8298
445	26.8294
446	26.829
447	26.8286
448	26.8281
449	26.8277
450	26.8273
451	26.8269
452	26.8265
453	26.8261
454	26.8256
455	26.8252
456	26.8248
457	26.8244
458	26.824
459	26.8236
460	26.8231
461	26.8227
462	26.8223
463	26.8219
464	26.8215
465	26.821
466	26.8206
467	26.8202
468	26.8198
469	26.8194
470	26.8189
471	26.8185
472	26.8181
473	26.8177
474	26.8173
475	26.8168
476	26.8164
477	26.816
478	26.8156
479	26.8152
480	26.8147
481	26.8143
482	26.8139
483	26.8135
484	26.8131
485	26.8126
486	26.8122
487	26.8118
488	26.8114
489	26.811
490	26.8105
491	26.8101
492	26.8097
493	26.8093
494	26.8088
495	26.8084
496	26.808
497	26.8076
498	26.8071
499	26.8067
500	26.8063
501	26.8059
502	26.8055
503	26.805
504	26.8046
505	26.8042
506	26.8038
507	26.8033
508	26.8029
509	26.8025
510	26.8021
511	26.8016
512	26.8012
513	26.8008
514	26.8004
515	26.7999
516	26.7995
517	26.7991
518	26.7986
519	26.7982
520	26.7978
521	26.7974
522	26.7969
523	26.7965
524	26.7961
525	26.7957
526	26.7952
527	26.7948
528	26.7944
529	26.794
530	26.7935
531	26.7931
532	26.7927
533	26.7922
534	26.7918
535	26.7914
536	26.791
537	26.7905
538	26.7901
539	26.7897
540	26.7892
541	26.7888
542	26.7884
543	26.7879
544	26.7875
545	26.7871
546	26.7867
547	26.7862
548	26.7858
549	26.7854
550	26.7849
551	26.7845
552	26.7841
553	26.7836
554	26.7832
555	26.7828
556	26.7823
557	26.7819
558	26.7815
559	26.7811
560	26.7806
561	26.7802
562	26.7798
563	26.7793
564	26.7789
565	26.7785
566	26.778
567	26.7776
568	26.7772
569	26.7767
570	26.7763
571	26.7759
572	26.7754
573	26.775
574	26.7746
575	26.7741
576	26.7737
577	26.7733
578	26.7728
579	26.7724
580	26.7719
581	26.7715
582	26.7711
583	26.7706
584	26.7702
585	26.7698
586	26.7693
587	26.7689
588	26.7685
589	26.768
590	26.7676
591	26.7672
592	26.7667
593	26.7663
594	26.7658
595	26.7654
596	26.765
597	26.7645
598	26.7641
599	26.7637
600	26.7632
601	26.7628
602	26.7623
603	26.7619
604	26.7615
605	26.761
606	26.7606
607	26.7602
608	26.7597
609	26.7593
610	26.7588
611	26.7584
612	26.758
613	26.7575
614	26.7571
615	26.7566
616	26.7562
617	26.7558
618	26.7553
619	26.7549
620	26.7544
621	26.754
622	26.7536
623	26.7531
624	26.7527
625	26.7522
626	26.7518
627	26.7514
628	26.7509
629	26.7505
630	26.75
631	26.7496
632	26.7491
633	26.7487
634	26.7483
635	26.7478
636	26.7474
637	26.7469
638	26.7465
639	26.746
640	26.7456
641	26.7452
642	26.7447
643	26.7443
644	26.7438
645	26.7434
646	26.7429
647	26.7425
648	26.7421
649	26.7416
650	26.7412
651	26.7407
652	26.7403
653	26.7398
654	26.7394
655	26.7389
656	26.7385
657	26.738
658	26.7376
659	26.7372
660	26.7367
661	26.7363
662	26.7358
663	26.7354
664	26.7349
665	26.7345
666	26.734
667	26.7336
668	26.7331
669	26.7327
670	26.7322
671	26.7318
672	26.7313
673	26.7309
674	26.7305
675	26.73
676	26.7296
677	26.7291
678	26.7287
679	26.7282
680	26.7278
681	26.7273
682	26.7269
683	26.7264
684	26.726
685	26.7255
686	26.7251
687	26.7246
688	26.7242
689	26.7237
690	26.7233
691	26.7228
692	26.7224
693	26.7219
694	26.7215
695	26.721
696	26.7206
697	26.7201
698	26.7197
699	26.7192
700	26.7188
701	26.7183
702	26.7179
703	26.7174
704	26.717
705	26.7165
706	26.7161
707	26.7156
708	26.7151
709	26.7147
710	26.7142
711	26.7138
712	26.7133
713	26.7129
714	26.7124
715	26.712
716	26.7115
717	26.7111
718	26.7106
719	26.7102
720	26.7097
721	26.7093
722	26.7088
723	26.7084
724	26.7079
725	26.7074
726	26.707
727	26.7065
728	26.7061
729	26.7056
730	26.7052
731	26.7047
732	26.7043
733	26.7038
734	26.7033
735	26.7029
736	26.7024
737	26.702
738	26.7015
739	26.7011
740	26.7006
741	26.7002
742	26.6997
743	26.6992
744	26.6988
745	26.6983
746	26.6979
747	26.6974
748	26.6969
749	26.6965
750	26.696
751	26.6956
752	26.6951
753	26.6947
754	26.6942
755	26.6937
756	26.6933
757	26.6928
758	26.6924
759	26.6919
760	26.6914
761	26.691
762	26.6905
763	26.6901
764	26.6896
765	26.6892
766	26.6887
767	26.6882
768	26.6878
769	26.6873
770	26.6869
771	26.6864
772	26.6859
773	26.6855
774	26.685
775	26.6845
776	26.6841
777	26.6836
778	26.6832
779	26.6827
780	26.6822
781	26.6818
782	26.6813
783	26.6809
784	26.6804
785	26.6799
786	26.6795
787	26.679
788	26.6785
789	26.6781
790	26.6776
791	26.6772
792	26.6767
793	26.6762
794	26.6758
795	26.6753
796	26.6748
797	26.6744
798	26.6739
799	26.6734
800	26.673
801	26.6725
802	26.6721
803	26.6716
804	26.6711
805	26.6707
806	26.6702
807	26.6697
808	26.6693
809	26.6688
810	26.6683
811	26.6679
812	26.6674
813	26.6669
814	26.6665
815	26.666
816	26.6655
817	26.6651
818	26.6646
819	26.6641
820	26.6637
821	26.6632
822	26.6627
823	26.6623
824	26.6618
825	26.6613
826	26.6609
827	26.6604
828	26.6599
829	26.6595
830	26.659
831	26.6585
832	26.6581
833	26.6576
834	26.6571
835	26.6567
836	26.6562
837	26.6557
838	26.6552
839	26.6548
840	26.6543
841	26.6538
842	26.6534
843	26.6529
844	26.6524
845	26.652
846	26.6515
847	26.651
848	26.6505
849	26.6501
850	26.6496
851	26.6491
852	26.6487
853	26.6482
854	26.6477
855	26.6473
856	26.6468
857	26.6463
858	26.6458
859	26.6454
860	26.6449
861	26.6444
862	26.644
863	26.6435
864	26.643
865	26.6425
866	26.6421
867	26.6416
868	26.6411
869	26.6406
870	26.6402
871	26.6397
872	26.6392
873	26.6388
874	26.6383
875	26.6378
876	26.6373
877	26.6369
878	26.6364
879	26.6359
880	26.6354
881	26.635
882	26.6345
883	26.634
884	26.6335
885	26.6331
886	26.6326
887	26.6321
888	26.6316
889	26.6312
890	26.6307
891	26.6302
892	26.6297
893	26.6293
894	26.6288
895	26.6283
896	26.6278
897	26.6274
898	26.6269
899	26.6264
900	26.6259
901	26.6254
902	26.625
903	26.6245
904	26.624
905	26.6235
906	26.6231
907	26.6226
908	26.6221
909	26.6216
910	26.6212
911	26.6207
912	26.6202
913	26.6197
914	26.6192
915	26.6188
916	26.6183
917	26.6178
918	26.6173
919	26.6168
920	26.6164
921	26.6159
922	26.6154
923	26.6149
924	26.6144
925	26.614
926	26.6135
927	26.613
928	26.6125
929	26.612
930	26.6116
931	26.6111
932	26.6106
933	26.6101
934	26.6096
935	26.6092
936	26.6087
937	26.6082
938	26.6077
939	26.6072
940	26.6068
941	26.6063
942	26.6058
943	26.6053
944	26.6048
945	26.6043
946	26.6039
947	26.6034
948	26.6029
949	26.6024
950	26.6019
951	26.6015
952	26.601
953	26.6005
954	26.6
955	26.5995
956	26.599
957	26.5986
958	26.5981
959	26.5976
960	26.5971
961	26.5966
962	26.5961
963	26.5956
964	26.5952
965	26.5947
966	26.5942
967	26.5937
968	26.5932
969	26.5927
970	26.5923
971	26.5918
972	26.5913
973	26.5908
974	26.5903
975	26.5898
976	26.5893
977	26.5889
978	26.5884
979	26.5879
980	26.5874
981	26.5869
982	26.5864
983	26.5859
984	26.5855
985	26.585
986	26.5845
987	26.584
988	26.5835
989	26.583
990	26.5825
991	26.582
992	26.5816
993	26.5811
994	26.5806
995	26.5801
996	26.5796
997	26.5791
998	26.5786
999	26.5781
1000	26.5777
1001	26.5772
1002	26.5767
1003	26.5762
1004	26.5757
1005	26.5752
1006	26.5747
1007	26.5742
1008	26.5737
1009	26.5732
1010	26.5728
1011	26.5723
1012	26.5718
1013	26.5713
1014	26.5708
1015	26.5703
1016	26.5698
1017	26.5693
1018	26.5688
1019	26.5683
1020	26.5679
1021	26.5674
1022	26.5669
1023	26.5664
1024	26.5659
1025	26.5654
1026	26.5649
1027	26.5644
1028	26.5639
1029	26.5634
1030	26.5629
1031	26.5624
1032	26.562
1033	26.5615
1034	26.561
1035	26.5605
1036	26.56
1037	26.5595
1038	26.559
1039	26.5585
1040	26.558
1041	26.5575
1042	26.557
1043	26.5565
1044	26.556
1045	26.5555
1046	26.5551
1047	26.5546
1048	26.5541
1049	26.5536
1050	26.5531
1051	26.5526
1052	26.5521
1053	26.5516
1054	26.5511
1055	26.5506
1056	26.5501
1057	26.5496
1058	26.5491
1059	26.5486
1060	26.5481
1061	26.5476
1062	26.5471
1063	26.5466
1064	26.5461
1065	26.5456
1066	26.5452
1067	26.5447
1068	26.5442
1069	26.5437
1070	26.5432
1071	26.5427
1072	26.5422
1073	26.5417
1074	26.5412
1075	26.5407
1076	26.5402
1077	26.5397
1078	26.5392
1079	26.5387
1080	26.5382
1081	26.5377
1082	26.5372
1083	26.5367
1084	26.5362
1085	26.5357
1086	26.5352
1087	26.5347
1088	26.5342
1089	26.5337
1090	26.5332
1091	26.5327
1092	26.5322
1093	26.5317
1094	26.5312
1095	26.5307
1096	26.5302
1097	26.5297
1098	26.5292
1099	26.5287
1100	26.5282
1101	26.5277
1102	26.5272
1103	26.5267
1104	26.5262
1105	26.5257
1106	26.5252
1107	26.5247
1108	26.5242
1109	26.5237
1110	26.5232
1111	26.5227
1112	26.5222
1113	26.5217
1114	26.5212
1115	26.5207
1116	26.5202
1117	26.5197
1118	26.5192
1119	26.5187
1120	26.5182
1121	26.5177
1122	26.5172
1123	26.5167
1124	26.5162
1125	26.5157
1126	26.5152
1127	26.5147
1128	26.5142
1129	26.5137
1130	26.5132
1131	26.5127
1132	26.5122
1133	26.5117
1134	26.5112
1135	26.5107
1136	26.5102
1137	26.5097
1138	26.5091
1139	26.5086
1140	26.5081
1141	26.5076
1142	26.5071
1143	26.5066
1144	26.5061
1145	26.5056
1146	26.5051
1147	26.5046
1148	26.5041
1149	26.5036
1150	26.5031
1151	26.5026
1152	26.5021
1153	26.5016
1154	26.5011
1155	26.5006
1156	26.5001
1157	26.4996
1158	26.4991
1159	26.4985
1160	26.498
1161	26.4975
1162	26.497
1163	26.4965
1164	26.496
1165	26.4955
1166	26.495
1167	26.4945
1168	26.494
1169	26.4935
1170	26.493
1171	26.4925
1172	26.492
1173	26.4914
1174	26.4909
1175	26.4904
1176	26.4899
1177	26.4894
1178	26.4889
1179	26.4884
1180	26.4879
1181	26.4874
1182	26.4869
1183	26.4864
1184	26.4859
1185	26.4854
1186	26.4848
1187	26.4843
1188	26.4838
1189	26.4833
1190	26.4828
1191	26.4823
1192	26.4818
1193	26.4813
1194	26.4808
1195	26.4803
1196	26.4797
1197	26.4792
1198	26.4787
1199	26.4782
1200	26.4777
1201	26.4772
1202	26.4767
1203	26.4762
1204	26.4757
1205	26.4752
1206	26.4746
1207	26.4741
1208	26.4736
1209	26.4731
1210	26.4726
1211	26.4721
1212	26.4716
1213	26.4711
1214	26.4706
1215	26.47
1216	26.4695
1217	26.469
1218	26.4685
1219	26.468
1220	26.4675
1221	26.467
1222	26.4665
1223	26.4659
1224	26.4654
1225	26.4649
1226	26.4644
1227	26.4639
1228	26.4634
1229	26.4629
1230	26.4624
1231	26.4618
1232	26.4613
1233	26.4608
1234	26.4603
1235	26.4598
1236	26.4593
1237	26.4588
1238	26.4583
1239	26.4577
1240	26.4572
1241	26.4567
1242	26.4562
1243	26.4557
1244	26.4552
1245	26.4547
1246	26.4541
1247	26.4536
1248	26.4531
1249	26.4526
1250	26.4521
1251	26.4516
1252	26.451
1253	26.4505
1254	26.45
1255	26.4495
1256	26.449
1257	26.4485
1258	26.448
1259	26.4474
1260	26.4469
1261	26.4464
1262	26.4459
1263	26.4454
1264	26.4449
1265	26.4443
1266	26.4438
1267	26.4433
1268	26.4428
1269	26.4423
1270	26.4418
1271	26.4412
1272	26.4407
1273	26.4402
1274	26.4397
1275	26.4392
1276	26.4387
1277	26.4381
1278	26.4376
1279	26.4371
1280	26.4366
1281	26.4361
1282	26.4355
1283	26.435
1284	26.4345
1285	26.434
1286	26.4335
1287	26.433
1288	26.4324
1289	26.4319
1290	26.4314
1291	26.4309
1292	26.4304
1293	26.4298
1294	26.4293
1295	26.4288
1296	26.4283
1297	26.4278
1298	26.4272
1299	26.4267
1300	26.4262
1301	26.4257
1302	26.4252
1303	26.4247
1304	26.4241
1305	26.4236
1306	26.4231
1307	26.4226
1308	26.4221
1309	26.4215
1310	26.421
1311	26.4205
1312	26.42
1313	26.4194
1314	26.4189
1315	26.4184
1316	26.4179
1317	26.4174
1318	26.4168
1319	26.4163
1320	26.4158
1321	26.4153
1322	26.4148
1323	26.4142
1324	26.4137
1325	26.4132
1326	26.4127
1327	26.4121
1328	26.4116
1329	26.4111
1330	26.4106
1331	26.4101
1332	26.4095
1333	26.409
1334	26.4085
1335	26.408
1336	26.4074
1337	26.4069
1338	26.4064
1339	26.4059
1340	26.4054
1341	26.4048
1342	26.4043
1343	26.4038
1344	26.4033
1345	26.4027
1346	26.4022
1347	26.4017
1348	26.4012
1349	26.4006
1350	26.4001
1351	26.3996
1352	26.3991
1353	26.3985
1354	26.398
1355	26.3975
1356	26.397
1357	26.3964
1358	26.3959
1359	26.3954
1360	26.3949
1361	26.3944
1362	26.3938
1363	26.3933
1364	26.3928
1365	26.3922
1366	26.3917
1367	26.3912
1368	26.3907
1369	26.3901
1370	26.3896
1371	26.3891
1372	26.3886
1373	26.388
1374	26.3875
1375	26.387
1376	26.3865
1377	26.3859
1378	26.3854
1379	26.3849
1380	26.3844
1381	26.3838
1382	26.3833
1383	26.3828
1384	26.3823
1385	26.3817
1386	26.3812
1387	26.3807
1388	26.3801
1389	26.3796
1390	26.3791
1391	26.3786
1392	26.378
1393	26.3775
1394	26.377
1395	26.3765
1396	26.3759
1397	26.3754
1398	26.3749
1399	26.3743
1400	26.3738
1401	26.3733
1402	26.3728
1403	26.3722
1404	26.3717
1405	26.3712
1406	26.3706
1407	26.3701
1408	26.3696
1409	26.3691
1410	26.3685
1411	26.368
1412	26.3675
1413	26.3669
1414	26.3664
1415	26.3659
1416	26.3654
1417	26.3648
1418	26.3643
1419	26.3638
1420	26.3632
1421	26.3627
1422	26.3622
1423	26.3616
1424	26.3611
1425	26.3606
1426	26.3601
1427	26.3595
1428	26.359
1429	26.3585
1430	26.3579
1431	26.3574
1432	26.3569
1433	26.3563
1434	26.3558
1435	26.3553
1436	26.3547
1437	26.3542
1438	26.3537
1439	26.3532
1440	26.3526
1441	26.3521
1442	26.3516
1443	26.351
1444	26.3505
1445	26.35
1446	26.3494
1447	26.3489
1448	26.3484
1449	26.3478
1450	26.3473
1451	26.3468
1452	26.3462
1453	26.3457
1454	26.3452
1455	26.3447
1456	26.3441
1457	26.3436
1458	26.3431
1459	26.3425
1460	26.342
1461	26.3415
1462	26.3409
1463	26.3404
1464	26.3399
1465	26.3393
1466	26.3388
1467	26.3383
1468	26.3377
1469	26.3372
1470	26.3367
1471	26.3361
1472	26.3356
1473	26.3351
1474	26.3345
1475	26.334
1476	26.3335
1477	26.3329
1478	26.3324
1479	26.3319
1480	26.3313
1481	26.3308
1482	26.3302
1483	26.3297
1484	26.3292
1485	26.3286
1486	26.3281
1487	26.3276
1488	26.327
1489	26.3265
1490	26.326
1491	26.3254
1492	26.3249
1493	26.3244
1494	26.3238
1495	26.3233
1496	26.3228
1497	26.3222
1498	26.3217
1499	26.3212
1500	26.3206
1501	26.3201
1502	26.3195
1503	26.319
1504	26.3185
1505	26.3179
1506	26.3174
1507	26.3169
1508	26.3163
1509	26.3158
1510	26.3153
1511	26.3147
1512	26.3142
1513	26.3136
1514	26.3131
1515	26.3126
1516	26.312
1517	26.3115
1518	26.311
1519	26.3104
1520	26.3099
1521	26.3094
1522	26.3088
1523	26.3083
1524	26.3077
1525	26.3072
1526	26.3067
1527	26.3061
1528	26.3056
1529	26.3051
1530	26.3045
1531	26.304
1532	26.3034
1533	26.3029
1534	26.3024
1535	26.3018
1536	26.3013
1537	26.3008
1538	26.3002
1539	26.2997
1540	26.2991
1541	26.2986
1542	26.2981
1543	26.2975
1544	26.297
1545	26.2964
1546	26.2959
1547	26.2954
1548	26.2948
1549	26.2943
1550	26.2937
1551	26.2932
1552	26.2927
1553	26.2921
1554	26.2916
1555	26.2911
1556	26.2905
1557	26.29
1558	26.2894
1559	26.2889
1560	26.2884
1561	26.2878
1562	26.2873
1563	26.2867
1564	26.2862
1565	26.2857
1566	26.2851
1567	26.2846
1568	26.284
1569	26.2835
1570	26.283
1571	26.2824
1572	26.2819
1573	26.2813
1574	26.2808
1575	26.2803
1576	26.2797
1577	26.2792
1578	26.2786
1579	26.2781
1580	26.2775
1581	26.277
1582	26.2765
1583	26.2759
1584	26.2754
1585	26.2748
1586	26.2743
1587	26.2738
1588	26.2732
1589	26.2727
1590	26.2721
1591	26.2716
1592	26.271
1593	26.2705
1594	26.27
1595	26.2694
1596	26.2689
1597	26.2683
1598	26.2678
1599	26.2673
1600	26.2667
1601	26.2662
1602	26.2656
1603	26.2651
1604	26.2645
1605	26.264
1606	26.2635
1607	26.2629
1608	26.2624
1609	26.2618
1610	26.2613
1611	26.2607
1612	26.2602
1613	26.2597
1614	26.2591
1615	26.2586
1616	26.258
1617	26.2575
1618	26.2569
1619	26.2564
1620	26.2559
1621	26.2553
1622	26.2548
1623	26.2542
1624	26.2537
1625	26.2531
1626	26.2526
1627	26.2521
1628	26.2515
1629	26.251
1630	26.2504
1631	26.2499
1632	26.2493
1633	26.2488
1634	26.2482
1635	26.2477
1636	26.2472
1637	26.2466
1638	26.2461
1639	26.2455
1640	26.245
1641	26.2444
1642	26.2439
1643	26.2433
1644	26.2428
1645	26.2423
1646	26.2417
1647	26.2412
1648	26.2406
1649	26.2401
1650	26.2395
1651	26.239
1652	26.2384
1653	26.2379
1654	26.2373
1655	26.2368
1656	26.2363
1657	26.2357
1658	26.2352
1659	26.2346
1660	26.2341
1661	26.2335
1662	26.233
1663	26.2324
1664	26.2319
1665	26.2313
1666	26.2308
1667	26.2303
1668	26.2297
1669	26.2292
1670	26.2286
1671	26.2281
1672	26.2275
1673	26.227
1674	26.2264
1675	26.2259
1676	26.2253
1677	26.2248
1678	26.2242
1679	26.2237
1680	26.2232
1681	26.2226
1682	26.2221
1683	26.2215
1684	26.221
1685	26.2204
1686	26.2199
1687	26.2193
1688	26.2188
1689	26.2182
1690	26.2177
1691	26.2171
1692	26.2166
1693	26.216
1694	26.2155
1695	26.2149
1696	26.2144
1697	26.2138
1698	26.2133
1699	26.2128
1700	26.2122
1701	26.2117
1702	26.2111
1703	26.2106
1704	26.21
1705	26.2095
1706	26.2089
1707	26.2084
1708	26.2078
1709	26.2073
1710	26.2067
1711	26.2062
1712	26.2056
1713	26.2051
1714	26.2045
1715	26.204
1716	26.2034
1717	26.2029
1718	26.2023
1719	26.2018
1720	26.2012
1721	26.2007
1722	26.2001
1723	26.1996
1724	26.199
1725	26.1985
1726	26.1979
1727	26.1974
1728	26.1968
1729	26.1963
1730	26.1957
1731	26.1952
1732	26.1946
1733	26.1941
1734	26.1936
1735	26.193
1736	26.1924
1737	26.1919
1738	26.1914
1739	26.1908
1740	26.1903
1741	26.1897
1742	26.1892
1743	26.1886
1744	26.1881
1745	26.1875
1746	26.187
1747	26.1864
1748	26.1859
1749	26.1853
1750	26.1848
1751	26.1842
1752	26.1837
1753	26.1831
1754	26.1826
1755	26.182
1756	26.1814
1757	26.1809
1758	26.1803
1759	26.1798
1760	26.1792
1761	26.1787
1762	26.1781
1763	26.1776
1764	26.177
1765	26.1765
1766	26.1759
1767	26.1754
1768	26.1748
1769	26.1743
1770	26.1737
1771	26.1732
1772	26.1726
1773	26.1721
1774	26.1715
1775	26.171
1776	26.1704
1777	26.1699
1778	26.1693
1779	26.1688
1780	26.1682
1781	26.1677
1782	26.1671
1783	26.1666
1784	26.166
1785	26.1655
1786	26.1649
1787	26.1644
1788	26.1638
1789	26.1633
1790	26.1627
1791	26.1622
1792	26.1616
1793	26.161
1794	26.1605
1795	26.1599
1796	26.1594
1797	26.1588
1798	26.1583
1799	26.1577
1800	26.1572
1801	26.1566
1802	26.1561
1803	26.1555
1804	26.155
1805	26.1544
1806	26.1539
1807	26.1533
1808	26.1528
1809	26.1522
1810	26.1517
1811	26.1511
1812	26.1505
1813	26.15
1814	26.1494
1815	26.1489
1816	26.1483
1817	26.1478
1818	26.1472
1819	26.1467
1820	26.1461
1821	26.1456
1822	26.145
1823	26.1445
1824	26.1439
1825	26.1434
1826	26.1428
1827	26.1422
1828	26.1417
1829	26.1411
1830	26.1406
1831	26.14
1832	26.1395
1833	26.1389
1834	26.1384
1835	26.1378
1836	26.1373
1837	26.1367
1838	26.1362
1839	26.1356
1840	26.135
1841	26.1345
1842	26.1339
1843	26.1334
1844	26.1328
1845	26.1323
1846	26.1317
1847	26.1312
1848	26.1306
1849	26.1301
1850	26.1295
1851	26.129
1852	26.1284
1853	26.1278
1854	26.1273
1855	26.1267
1856	26.1262
1857	26.1256
1858	26.1251
1859	26.1245
1860	26.124
1861	26.1234
1862	26.1229
1863	26.1223
1864	26.1217
1865	26.1212
1866	26.1206
1867	26.1201
1868	26.1195
1869	26.119
1870	26.1184
1871	26.1179
1872	26.1173
1873	26.1167
1874	26.1162
1875	26.1156
1876	26.1151
1877	26.1145
1878	26.114
1879	26.1134
1880	26.1129
1881	26.1123
1882	26.1117
1883	26.1112
1884	26.1106
1885	26.1101
1886	26.1095
1887	26.109
1888	26.1084
1889	26.1079
1890	26.1073
1891	26.1067
1892	26.1062
1893	26.1056
1894	26.1051
1895	26.1045
1896	26.104
1897	26.1034
1898	26.1028
1899	26.1023
1900	26.1017
1901	26.1012
1902	26.1006
1903	26.1001
1904	26.0995
1905	26.099
1906	26.0984
1907	26.0978
1908	26.0973
1909	26.0967
1910	26.0962
1911	26.0956
1912	26.0951
1913	26.0945
1914	26.0939
1915	26.0934
1916	26.0928
1917	26.0923
1918	26.0917
1919	26.0912
1920	26.0906
1921	26.09
1922	26.0895
1923	26.0889
1924	26.0884
1925	26.0878
1926	26.0873
1927	26.0867
1928	26.0862
1929	26.0856
1930	26.085
1931	26.0845
1932	26.0839
1933	26.0834
1934	26.0828
1935	26.0823
1936	26.0817
1937	26.0811
1938	26.0806
1939	26.08
1940	26.0795
1941	26.0789
1942	26.0783
1943	26.0778
1944	26.0772
1945	26.0767
1946	26.0761
1947	26.0756
1948	26.075
1949	26.0744
1950	26.0739
1951	26.0733
1952	26.0728
1953	26.0722
1954	26.0717
1955	26.0711
1956	26.0705
1957	26.07
1958	26.0694
1959	26.0689
1960	26.0683
1961	26.0677
1962	26.0672
1963	26.0666
1964	26.0661
1965	26.0655
1966	26.065
1967	26.0644
1968	26.0638
1969	26.0633
1970	26.0627
1971	26.0622
1972	26.0616
1973	26.0611
1974	26.0605
1975	26.0599
1976	26.0594
1977	26.0588
1978	26.0583
1979	26.0577
1980	26.0571
1981	26.0566
1982	26.056
1983	26.0555
1984	26.0549
1985	26.0543
1986	26.0538
1987	26.0532
1988	26.0527
1989	26.0521
1990	26.0516
1991	26.051
1992	26.0504
1993	26.0499
1994	26.0493
1995	26.0488
1996	26.0482
1997	26.0476
1998	26.0471
[truncated: 6,329 more rows]
