# Supplementary material for: PM2.5 concentration prediction based on EEMD-ALSTM
Source: Sci Rep. 2024 Jun 2;14:12636. doi: 10.1038/s41598-024-63620-9 (PMC11144699; doi:10.1038/s41598-024-63620-9)
Supplement: Supplementary file 1 — Supplementary Information. [file 41598_2024_63620_MOESM1_ESM.zip › Code/EMD_IMF_14_train.xlsx]

## Sheet: Sheet1
	0
0	26.3675
1	26.3675
2	26.3674
3	26.3674
4	26.3674
5	26.3674
6	26.3673
7	26.3673
8	26.3673
9	26.3673
10	26.3672
11	26.3672
12	26.3672
13	26.3672
14	26.3671
15	26.3671
16	26.3671
17	26.3671
18	26.3671
19	26.367
20	26.367
21	26.367
22	26.367
23	26.3669
24	26.3669
25	26.3669
26	26.3669
27	26.3669
28	26.3668
29	26.3668
30	26.3668
31	26.3668
32	26.3668
33	26.3667
34	26.3667
35	26.3667
36	26.3667
37	26.3667
38	26.3666
39	26.3666
40	26.3666
41	26.3666
42	26.3666
43	26.3666
44	26.3665
45	26.3665
46	26.3665
47	26.3665
48	26.3665
49	26.3665
50	26.3664
51	26.3664
52	26.3664
53	26.3664
54	26.3664
55	26.3664
56	26.3663
57	26.3663
58	26.3663
59	26.3663
60	26.3663
61	26.3663
62	26.3663
63	26.3662
64	26.3662
65	26.3662
66	26.3662
67	26.3662
68	26.3662
69	26.3662
70	26.3661
71	26.3661
72	26.3661
73	26.3661
74	26.3661
75	26.3661
76	26.3661
77	26.3661
78	26.366
79	26.366
80	26.366
81	26.366
82	26.366
83	26.366
84	26.366
85	26.366
86	26.366
87	26.366
88	26.3659
89	26.3659
90	26.3659
91	26.3659
92	26.3659
93	26.3659
94	26.3659
95	26.3659
96	26.3659
97	26.3659
98	26.3659
99	26.3659
100	26.3658
101	26.3658
102	26.3658
103	26.3658
104	26.3658
105	26.3658
106	26.3658
107	26.3658
108	26.3658
109	26.3658
110	26.3658
111	26.3658
112	26.3658
113	26.3658
114	26.3658
115	26.3658
116	26.3658
117	26.3658
118	26.3658
119	26.3658
120	26.3657
121	26.3657
122	26.3657
123	26.3657
124	26.3657
125	26.3657
126	26.3657
127	26.3657
128	26.3657
129	26.3657
130	26.3657
131	26.3657
132	26.3657
133	26.3657
134	26.3657
135	26.3657
136	26.3657
137	26.3657
138	26.3657
139	26.3657
140	26.3657
141	26.3657
142	26.3657
143	26.3657
144	26.3657
145	26.3657
146	26.3657
147	26.3657
148	26.3657
149	26.3657
150	26.3657
151	26.3657
152	26.3657
153	26.3657
154	26.3657
155	26.3658
156	26.3658
157	26.3658
158	26.3658
159	26.3658
160	26.3658
161	26.3658
162	26.3658
163	26.3658
164	26.3658
165	26.3658
166	26.3658
167	26.3658
168	26.3658
169	26.3658
170	26.3658
171	26.3658
172	26.3658
173	26.3658
174	26.3659
175	26.3659
176	26.3659
177	26.3659
178	26.3659
179	26.3659
180	26.3659
181	26.3659
182	26.3659
183	26.3659
184	26.3659
185	26.3659
186	26.3659
187	26.366
188	26.366
189	26.366
190	26.366
191	26.366
192	26.366
193	26.366
194	26.366
195	26.366
196	26.3661
197	26.3661
198	26.3661
199	26.3661
200	26.3661
201	26.3661
202	26.3661
203	26.3661
204	26.3661
205	26.3662
206	26.3662
207	26.3662
208	26.3662
209	26.3662
210	26.3662
211	26.3662
212	26.3663
213	26.3663
214	26.3663
215	26.3663
216	26.3663
217	26.3663
218	26.3663
219	26.3664
220	26.3664
221	26.3664
222	26.3664
223	26.3664
224	26.3664
225	26.3665
226	26.3665
227	26.3665
228	26.3665
229	26.3665
230	26.3665
231	26.3666
232	26.3666
233	26.3666
234	26.3666
235	26.3666
236	26.3667
237	26.3667
238	26.3667
239	26.3667
240	26.3667
241	26.3668
242	26.3668
243	26.3668
244	26.3668
245	26.3668
246	26.3669
247	26.3669
248	26.3669
249	26.3669
250	26.3669
251	26.367
252	26.367
253	26.367
254	26.367
255	26.3671
256	26.3671
257	26.3671
258	26.3671
259	26.3671
260	26.3672
261	26.3672
262	26.3672
263	26.3672
264	26.3673
265	26.3673
266	26.3673
267	26.3673
268	26.3674
269	26.3674
270	26.3674
271	26.3674
272	26.3675
273	26.3675
274	26.3675
275	26.3675
276	26.3676
277	26.3676
278	26.3676
279	26.3677
280	26.3677
281	26.3677
282	26.3677
283	26.3678
284	26.3678
285	26.3678
286	26.3679
287	26.3679
288	26.3679
289	26.3679
290	26.368
291	26.368
292	26.368
293	26.3681
294	26.3681
295	26.3681
296	26.3682
297	26.3682
298	26.3682
299	26.3682
300	26.3683
301	26.3683
302	26.3683
303	26.3684
304	26.3684
305	26.3684
306	26.3685
307	26.3685
308	26.3685
309	26.3686
310	26.3686
311	26.3686
312	26.3687
313	26.3687
314	26.3687
315	26.3688
316	26.3688
317	26.3688
318	26.3689
319	26.3689
320	26.3689
321	26.369
322	26.369
323	26.369
324	26.3691
325	26.3691
326	26.3692
327	26.3692
328	26.3692
329	26.3693
330	26.3693
331	26.3693
332	26.3694
333	26.3694
334	26.3695
335	26.3695
336	26.3695
337	26.3696
338	26.3696
339	26.3696
340	26.3697
341	26.3697
342	26.3698
343	26.3698
344	26.3698
345	26.3699
346	26.3699
347	26.37
348	26.37
349	26.3701
350	26.3701
351	26.3701
352	26.3702
353	26.3702
354	26.3703
355	26.3703
356	26.3703
357	26.3704
358	26.3704
359	26.3705
360	26.3705
361	26.3706
362	26.3706
363	26.3706
364	26.3707
365	26.3707
366	26.3708
367	26.3708
368	26.3709
369	26.3709
370	26.371
371	26.371
372	26.371
373	26.3711
374	26.3711
375	26.3712
376	26.3712
377	26.3713
378	26.3713
379	26.3714
380	26.3714
381	26.3715
382	26.3715
383	26.3716
384	26.3716
385	26.3717
386	26.3717
387	26.3718
388	26.3718
389	26.3718
390	26.3719
391	26.372
392	26.372
393	26.372
394	26.3721
395	26.3721
396	26.3722
397	26.3722
398	26.3723
399	26.3723
400	26.3724
401	26.3724
402	26.3725
403	26.3726
404	26.3726
405	26.3727
406	26.3727
407	26.3728
408	26.3728
409	26.3729
410	26.3729
411	26.373
412	26.373
413	26.3731
414	26.3731
415	26.3732
416	26.3732
417	26.3733
418	26.3734
419	26.3734
420	26.3735
421	26.3735
422	26.3736
423	26.3736
424	26.3737
425	26.3737
426	26.3738
427	26.3738
428	26.3739
429	26.374
430	26.374
431	26.3741
432	26.3741
433	26.3742
434	26.3743
435	26.3743
436	26.3744
437	26.3744
438	26.3745
439	26.3745
440	26.3746
441	26.3747
442	26.3747
443	26.3748
444	26.3748
445	26.3749
446	26.375
447	26.375
448	26.3751
449	26.3751
450	26.3752
451	26.3753
452	26.3753
453	26.3754
454	26.3754
455	26.3755
456	26.3756
457	26.3756
458	26.3757
459	26.3758
460	26.3758
461	26.3759
462	26.3759
463	26.376
464	26.3761
465	26.3761
466	26.3762
467	26.3763
468	26.3763
469	26.3764
470	26.3765
471	26.3765
472	26.3766
473	26.3767
474	26.3767
475	26.3768
476	26.3769
477	26.3769
478	26.377
479	26.3771
480	26.3771
481	26.3772
482	26.3773
483	26.3773
484	26.3774
485	26.3775
486	26.3775
487	26.3776
488	26.3777
489	26.3777
490	26.3778
491	26.3779
492	26.3779
493	26.378
494	26.3781
495	26.3781
496	26.3782
497	26.3783
498	26.3784
499	26.3784
500	26.3785
501	26.3786
502	26.3786
503	26.3787
504	26.3788
505	26.3789
506	26.3789
507	26.379
508	26.3791
509	26.3791
510	26.3792
511	26.3793
512	26.3794
513	26.3794
514	26.3795
515	26.3796
516	26.3797
517	26.3797
518	26.3798
519	26.3799
520	26.38
521	26.38
522	26.3801
523	26.3802
524	26.3803
525	26.3803
526	26.3804
527	26.3805
528	26.3806
529	26.3806
530	26.3807
531	26.3808
532	26.3809
533	26.3809
534	26.381
535	26.3811
536	26.3812
537	26.3813
538	26.3813
539	26.3814
540	26.3815
541	26.3816
542	26.3816
543	26.3817
544	26.3818
545	26.3819
546	26.382
547	26.382
548	26.3821
549	26.3822
550	26.3823
551	26.3824
552	26.3824
553	26.3825
554	26.3826
555	26.3827
556	26.3828
557	26.3829
558	26.3829
559	26.383
560	26.3831
561	26.3832
562	26.3833
563	26.3834
564	26.3834
565	26.3835
566	26.3836
567	26.3837
568	26.3838
569	26.3839
570	26.3839
571	26.384
572	26.3841
573	26.3842
574	26.3843
575	26.3844
576	26.3845
577	26.3845
578	26.3846
579	26.3847
580	26.3848
581	26.3849
582	26.385
583	26.3851
584	26.3851
585	26.3852
586	26.3853
587	26.3854
588	26.3855
589	26.3856
590	26.3857
591	26.3858
592	26.3859
593	26.3859
594	26.386
595	26.3861
596	26.3862
597	26.3863
598	26.3864
599	26.3865
600	26.3866
601	26.3867
602	26.3868
603	26.3868
604	26.3869
605	26.387
606	26.3871
607	26.3872
608	26.3873
609	26.3874
610	26.3875
611	26.3876
612	26.3877
613	26.3878
614	26.3879
615	26.388
616	26.3881
617	26.3881
618	26.3882
619	26.3883
620	26.3884
621	26.3885
622	26.3886
623	26.3887
624	26.3888
625	26.3889
626	26.389
627	26.3891
628	26.3892
629	26.3893
630	26.3894
631	26.3895
632	26.3896
633	26.3897
634	26.3898
635	26.3899
636	26.39
637	26.3901
638	26.3902
639	26.3903
640	26.3904
641	26.3905
642	26.3906
643	26.3907
644	26.3908
645	26.3909
646	26.391
647	26.3911
648	26.3912
649	26.3913
650	26.3914
651	26.3915
652	26.3916
653	26.3917
654	26.3918
655	26.3919
656	26.392
657	26.3921
658	26.3922
659	26.3923
660	26.3924
661	26.3925
662	26.3926
663	26.3927
664	26.3928
665	26.3929
666	26.393
667	26.3931
668	26.3932
669	26.3933
670	26.3934
671	26.3935
672	26.3936
673	26.3937
674	26.3938
675	26.3939
676	26.394
677	26.3941
678	26.3943
679	26.3944
680	26.3945
681	26.3946
682	26.3947
683	26.3948
684	26.3949
685	26.395
686	26.3951
687	26.3952
688	26.3953
689	26.3954
690	26.3955
691	26.3957
692	26.3958
693	26.3959
694	26.396
695	26.3961
696	26.3962
697	26.3963
698	26.3964
699	26.3965
700	26.3966
701	26.3967
702	26.3969
703	26.397
704	26.3971
705	26.3972
706	26.3973
707	26.3974
708	26.3975
709	26.3976
710	26.3978
711	26.3979
712	26.398
713	26.3981
714	26.3982
715	26.3983
716	26.3984
717	26.3985
718	26.3987
719	26.3988
720	26.3989
721	26.399
722	26.3991
723	26.3992
724	26.3993
725	26.3995
726	26.3996
727	26.3997
728	26.3998
729	26.3999
730	26.4
731	26.4002
732	26.4003
733	26.4004
734	26.4005
735	26.4006
736	26.4007
737	26.4009
738	26.401
739	26.4011
740	26.4012
741	26.4013
742	26.4015
743	26.4016
744	26.4017
745	26.4018
746	26.4019
747	26.4021
748	26.4022
749	26.4023
750	26.4024
751	26.4025
752	26.4027
753	26.4028
754	26.4029
755	26.403
756	26.4031
757	26.4033
758	26.4034
759	26.4035
760	26.4036
761	26.4037
762	26.4039
763	26.404
764	26.4041
765	26.4042
766	26.4044
767	26.4045
768	26.4046
769	26.4047
770	26.4049
771	26.405
772	26.4051
773	26.4052
774	26.4054
775	26.4055
776	26.4056
777	26.4057
778	26.4059
779	26.406
780	26.4061
781	26.4062
782	26.4064
783	26.4065
784	26.4066
785	26.4067
786	26.4069
787	26.407
788	26.4071
789	26.4073
790	26.4074
791	26.4075
792	26.4076
793	26.4078
794	26.4079
795	26.408
796	26.4082
797	26.4083
798	26.4084
799	26.4085
800	26.4087
801	26.4088
802	26.4089
803	26.4091
804	26.4092
805	26.4093
806	26.4095
807	26.4096
808	26.4097
809	26.4099
810	26.41
811	26.4101
812	26.4102
813	26.4104
814	26.4105
815	26.4106
816	26.4108
817	26.4109
818	26.411
819	26.4112
820	26.4113
821	26.4115
822	26.4116
823	26.4117
824	26.4119
825	26.412
826	26.4121
827	26.4123
828	26.4124
829	26.4125
830	26.4127
831	26.4128
832	26.4129
833	26.4131
834	26.4132
835	26.4133
836	26.4135
837	26.4136
838	26.4138
839	26.4139
840	26.414
841	26.4142
842	26.4143
843	26.4144
844	26.4146
845	26.4147
846	26.4149
847	26.415
848	26.4151
849	26.4153
850	26.4154
851	26.4156
852	26.4157
853	26.4158
854	26.416
855	26.4161
856	26.4163
857	26.4164
858	26.4165
859	26.4167
860	26.4168
861	26.417
862	26.4171
863	26.4173
864	26.4174
865	26.4175
866	26.4177
867	26.4178
868	26.418
869	26.4181
870	26.4183
871	26.4184
872	26.4185
873	26.4187
874	26.4188
875	26.419
876	26.4191
877	26.4193
878	26.4194
879	26.4196
880	26.4197
881	26.4198
882	26.42
883	26.4201
884	26.4203
885	26.4204
886	26.4206
887	26.4207
888	26.4209
889	26.421
890	26.4212
891	26.4213
892	26.4215
893	26.4216
894	26.4218
895	26.4219
896	26.422
897	26.4222
898	26.4223
899	26.4225
900	26.4226
901	26.4228
902	26.4229
903	26.4231
904	26.4232
905	26.4234
906	26.4235
907	26.4237
908	26.4238
909	26.424
910	26.4241
911	26.4243
912	26.4244
913	26.4246
914	26.4248
915	26.4249
916	26.4251
917	26.4252
918	26.4254
919	26.4255
920	26.4257
921	26.4258
922	26.426
923	26.4261
924	26.4263
925	26.4264
926	26.4266
927	26.4267
928	26.4269
929	26.427
930	26.4272
931	26.4274
932	26.4275
933	26.4277
934	26.4278
935	26.428
936	26.4281
937	26.4283
938	26.4284
939	26.4286
940	26.4288
941	26.4289
942	26.4291
943	26.4292
944	26.4294
945	26.4295
946	26.4297
947	26.4299
948	26.43
949	26.4302
950	26.4303
951	26.4305
952	26.4307
953	26.4308
954	26.431
955	26.4311
956	26.4313
957	26.4314
958	26.4316
959	26.4318
960	26.4319
961	26.4321
962	26.4322
963	26.4324
964	26.4326
965	26.4327
966	26.4329
967	26.4331
968	26.4332
969	26.4334
970	26.4335
971	26.4337
972	26.4339
973	26.434
974	26.4342
975	26.4344
976	26.4345
977	26.4347
978	26.4348
979	26.435
980	26.4352
981	26.4353
982	26.4355
983	26.4357
984	26.4358
985	26.436
986	26.4362
987	26.4363
988	26.4365
989	26.4367
990	26.4368
991	26.437
992	26.4372
993	26.4373
994	26.4375
995	26.4376
996	26.4378
997	26.438
998	26.4382
999	26.4383
1000	26.4385
1001	26.4387
1002	26.4388
1003	26.439
1004	26.4392
1005	26.4393
1006	26.4395
1007	26.4397
1008	26.4398
1009	26.44
1010	26.4402
1011	26.4403
1012	26.4405
1013	26.4407
1014	26.4408
1015	26.441
1016	26.4412
1017	26.4414
1018	26.4415
1019	26.4417
1020	26.4419
1021	26.442
1022	26.4422
1023	26.4424
1024	26.4426
1025	26.4427
1026	26.4429
1027	26.4431
1028	26.4432
1029	26.4434
1030	26.4436
1031	26.4438
1032	26.4439
1033	26.4441
1034	26.4443
1035	26.4445
1036	26.4446
1037	26.4448
1038	26.445
1039	26.4452
1040	26.4453
1041	26.4455
1042	26.4457
1043	26.4459
1044	26.446
1045	26.4462
1046	26.4464
1047	26.4466
1048	26.4467
1049	26.4469
1050	26.4471
1051	26.4473
1052	26.4474
1053	26.4476
1054	26.4478
1055	26.448
1056	26.4481
1057	26.4483
1058	26.4485
1059	26.4487
1060	26.4489
1061	26.449
1062	26.4492
1063	26.4494
1064	26.4496
1065	26.4498
1066	26.4499
1067	26.4501
1068	26.4503
1069	26.4505
1070	26.4507
1071	26.4508
1072	26.451
1073	26.4512
1074	26.4514
1075	26.4516
1076	26.4517
1077	26.4519
1078	26.4521
1079	26.4523
1080	26.4525
1081	26.4526
1082	26.4528
1083	26.453
1084	26.4532
1085	26.4534
1086	26.4536
1087	26.4537
1088	26.4539
1089	26.4541
1090	26.4543
1091	26.4545
1092	26.4547
1093	26.4548
1094	26.455
1095	26.4552
1096	26.4554
1097	26.4556
1098	26.4558
1099	26.4559
1100	26.4561
1101	26.4563
1102	26.4565
1103	26.4567
1104	26.4569
1105	26.4571
1106	26.4572
1107	26.4574
1108	26.4576
1109	26.4578
1110	26.458
1111	26.4582
1112	26.4584
1113	26.4586
1114	26.4587
1115	26.4589
1116	26.4591
1117	26.4593
1118	26.4595
1119	26.4597
1120	26.4599
1121	26.4601
1122	26.4602
1123	26.4604
1124	26.4606
1125	26.4608
1126	26.461
1127	26.4612
1128	26.4614
1129	26.4616
1130	26.4618
1131	26.462
1132	26.4621
1133	26.4623
1134	26.4625
1135	26.4627
1136	26.4629
1137	26.4631
1138	26.4633
1139	26.4635
1140	26.4637
1141	26.4639
1142	26.4641
1143	26.4643
1144	26.4645
1145	26.4646
1146	26.4648
1147	26.465
1148	26.4652
1149	26.4654
1150	26.4656
1151	26.4658
1152	26.466
1153	26.4662
1154	26.4664
1155	26.4666
1156	26.4668
1157	26.467
1158	26.4672
1159	26.4674
1160	26.4676
1161	26.4678
1162	26.4679
1163	26.4681
1164	26.4683
1165	26.4685
1166	26.4687
1167	26.4689
1168	26.4691
1169	26.4693
1170	26.4695
1171	26.4697
1172	26.4699
1173	26.4701
1174	26.4703
1175	26.4705
1176	26.4707
1177	26.4709
1178	26.4711
1179	26.4713
1180	26.4715
1181	26.4717
1182	26.4719
1183	26.4721
1184	26.4723
1185	26.4725
1186	26.4727
1187	26.4729
1188	26.4731
1189	26.4733
1190	26.4735
1191	26.4737
1192	26.4739
1193	26.4741
1194	26.4743
1195	26.4745
1196	26.4747
1197	26.4749
1198	26.4751
1199	26.4753
1200	26.4755
1201	26.4757
1202	26.4759
1203	26.4761
1204	26.4763
1205	26.4765
1206	26.4767
1207	26.4769
1208	26.4771
1209	26.4773
1210	26.4775
1211	26.4777
1212	26.4779
1213	26.4782
1214	26.4784
1215	26.4786
1216	26.4788
1217	26.479
1218	26.4792
1219	26.4794
1220	26.4796
1221	26.4798
1222	26.48
1223	26.4802
1224	26.4804
1225	26.4806
1226	26.4808
1227	26.481
1228	26.4812
1229	26.4814
1230	26.4817
1231	26.4819
1232	26.4821
1233	26.4823
1234	26.4825
1235	26.4827
1236	26.4829
1237	26.4831
1238	26.4833
1239	26.4835
1240	26.4837
1241	26.4839
1242	26.4842
1243	26.4844
1244	26.4846
1245	26.4848
1246	26.485
1247	26.4852
1248	26.4854
1249	26.4856
1250	26.4858
1251	26.486
1252	26.4863
1253	26.4865
1254	26.4867
1255	26.4869
1256	26.4871
1257	26.4873
1258	26.4875
1259	26.4877
1260	26.4879
1261	26.4882
1262	26.4884
1263	26.4886
1264	26.4888
1265	26.489
1266	26.4892
1267	26.4894
1268	26.4896
1269	26.4899
1270	26.4901
1271	26.4903
1272	26.4905
1273	26.4907
1274	26.4909
1275	26.4911
1276	26.4914
1277	26.4916
1278	26.4918
1279	26.492
1280	26.4922
1281	26.4924
1282	26.4926
1283	26.4929
1284	26.4931
1285	26.4933
1286	26.4935
1287	26.4937
1288	26.4939
1289	26.4942
1290	26.4944
1291	26.4946
1292	26.4948
1293	26.495
1294	26.4952
1295	26.4955
1296	26.4957
1297	26.4959
1298	26.4961
1299	26.4963
1300	26.4966
1301	26.4968
1302	26.497
1303	26.4972
1304	26.4974
1305	26.4976
1306	26.4979
1307	26.4981
1308	26.4983
1309	26.4985
1310	26.4987
1311	26.499
1312	26.4992
1313	26.4994
1314	26.4996
1315	26.4998
1316	26.5001
1317	26.5003
1318	26.5005
1319	26.5007
1320	26.501
1321	26.5012
1322	26.5014
1323	26.5016
1324	26.5018
1325	26.5021
1326	26.5023
1327	26.5025
1328	26.5027
1329	26.503
1330	26.5032
1331	26.5034
1332	26.5036
1333	26.5038
1334	26.5041
1335	26.5043
1336	26.5045
1337	26.5047
1338	26.505
1339	26.5052
1340	26.5054
1341	26.5056
1342	26.5059
1343	26.5061
1344	26.5063
1345	26.5065
1346	26.5068
1347	26.507
1348	26.5072
1349	26.5074
1350	26.5077
1351	26.5079
1352	26.5081
1353	26.5083
1354	26.5086
1355	26.5088
1356	26.509
1357	26.5093
1358	26.5095
1359	26.5097
1360	26.5099
1361	26.5102
1362	26.5104
1363	26.5106
1364	26.5108
1365	26.5111
1366	26.5113
1367	26.5115
1368	26.5118
1369	26.512
1370	26.5122
1371	26.5125
1372	26.5127
1373	26.5129
1374	26.5131
1375	26.5134
1376	26.5136
1377	26.5138
1378	26.5141
1379	26.5143
1380	26.5145
1381	26.5148
1382	26.515
1383	26.5152
1384	26.5154
1385	26.5157
1386	26.5159
1387	26.5161
1388	26.5164
1389	26.5166
1390	26.5168
1391	26.5171
1392	26.5173
1393	26.5175
1394	26.5178
1395	26.518
1396	26.5182
1397	26.5185
1398	26.5187
1399	26.5189
1400	26.5192
1401	26.5194
1402	26.5196
1403	26.5199
1404	26.5201
1405	26.5203
1406	26.5206
1407	26.5208
1408	26.521
1409	26.5213
1410	26.5215
1411	26.5217
1412	26.522
1413	26.5222
1414	26.5225
1415	26.5227
1416	26.5229
1417	26.5232
1418	26.5234
1419	26.5236
1420	26.5239
1421	26.5241
1422	26.5243
1423	26.5246
1424	26.5248
1425	26.5251
1426	26.5253
1427	26.5255
1428	26.5258
1429	26.526
1430	26.5262
1431	26.5265
1432	26.5267
1433	26.527
1434	26.5272
1435	26.5274
1436	26.5277
1437	26.5279
1438	26.5282
1439	26.5284
1440	26.5286
1441	26.5289
1442	26.5291
1443	26.5294
1444	26.5296
1445	26.5298
1446	26.5301
1447	26.5303
1448	26.5306
1449	26.5308
1450	26.531
1451	26.5313
1452	26.5315
1453	26.5318
1454	26.532
1455	26.5322
1456	26.5325
1457	26.5327
1458	26.533
1459	26.5332
1460	26.5335
1461	26.5337
1462	26.5339
1463	26.5342
1464	26.5344
1465	26.5347
1466	26.5349
1467	26.5352
1468	26.5354
1469	26.5356
1470	26.5359
1471	26.5361
1472	26.5364
1473	26.5366
1474	26.5369
1475	26.5371
1476	26.5374
1477	26.5376
1478	26.5378
1479	26.5381
1480	26.5383
1481	26.5386
1482	26.5388
1483	26.5391
1484	26.5393
1485	26.5396
1486	26.5398
1487	26.5401
1488	26.5403
1489	26.5406
1490	26.5408
1491	26.541
1492	26.5413
1493	26.5415
1494	26.5418
1495	26.542
1496	26.5423
1497	26.5425
1498	26.5428
1499	26.543
1500	26.5433
1501	26.5435
1502	26.5438
1503	26.544
1504	26.5443
1505	26.5445
1506	26.5448
1507	26.545
1508	26.5453
1509	26.5455
1510	26.5458
1511	26.546
1512	26.5463
1513	26.5465
1514	26.5468
1515	26.547
1516	26.5473
1517	26.5475
1518	26.5478
1519	26.548
1520	26.5483
1521	26.5485
1522	26.5488
1523	26.549
1524	26.5493
1525	26.5495
1526	26.5498
1527	26.55
1528	26.5503
1529	26.5505
1530	26.5508
1531	26.551
1532	26.5513
1533	26.5515
1534	26.5518
1535	26.552
1536	26.5523
1537	26.5526
1538	26.5528
1539	26.5531
1540	26.5533
1541	26.5536
1542	26.5538
1543	26.5541
1544	26.5543
1545	26.5546
1546	26.5548
1547	26.5551
1548	26.5554
1549	26.5556
1550	26.5559
1551	26.5561
1552	26.5564
1553	26.5566
1554	26.5569
1555	26.5571
1556	26.5574
1557	26.5576
1558	26.5579
1559	26.5582
1560	26.5584
1561	26.5587
1562	26.5589
1563	26.5592
1564	26.5594
1565	26.5597
1566	26.56
1567	26.5602
1568	26.5605
1569	26.5607
1570	26.561
1571	26.5612
1572	26.5615
1573	26.5618
1574	26.562
1575	26.5623
1576	26.5625
1577	26.5628
1578	26.5631
1579	26.5633
1580	26.5636
1581	26.5638
1582	26.5641
1583	26.5644
1584	26.5646
1585	26.5649
1586	26.5651
1587	26.5654
1588	26.5657
1589	26.5659
1590	26.5662
1591	26.5664
1592	26.5667
1593	26.567
1594	26.5672
1595	26.5675
1596	26.5677
1597	26.568
1598	26.5683
1599	26.5685
1600	26.5688
1601	26.569
1602	26.5693
1603	26.5696
1604	26.5698
1605	26.5701
1606	26.5704
1607	26.5706
1608	26.5709
1609	26.5711
1610	26.5714
1611	26.5717
1612	26.5719
1613	26.5722
1614	26.5725
1615	26.5727
1616	26.573
1617	26.5733
1618	26.5735
1619	26.5738
1620	26.574
1621	26.5743
1622	26.5746
1623	26.5748
1624	26.5751
1625	26.5754
1626	26.5756
1627	26.5759
1628	26.5762
1629	26.5764
1630	26.5767
1631	26.577
1632	26.5772
1633	26.5775
1634	26.5778
1635	26.578
1636	26.5783
1637	26.5786
1638	26.5788
1639	26.5791
1640	26.5794
1641	26.5796
1642	26.5799
1643	26.5802
1644	26.5804
1645	26.5807
1646	26.581
1647	26.5812
1648	26.5815
1649	26.5818
1650	26.582
1651	26.5823
1652	26.5826
1653	26.5828
1654	26.5831
1655	26.5834
1656	26.5836
1657	26.5839
1658	26.5842
1659	26.5845
1660	26.5847
1661	26.585
1662	26.5853
1663	26.5855
1664	26.5858
1665	26.5861
1666	26.5863
1667	26.5866
1668	26.5869
1669	26.5872
1670	26.5874
1671	26.5877
1672	26.588
1673	26.5882
1674	26.5885
1675	26.5888
1676	26.589
1677	26.5893
1678	26.5896
1679	26.5899
1680	26.5901
1681	26.5904
1682	26.5907
1683	26.591
1684	26.5912
1685	26.5915
1686	26.5918
1687	26.592
1688	26.5923
1689	26.5926
1690	26.5929
1691	26.5931
1692	26.5934
1693	26.5937
1694	26.594
1695	26.5942
1696	26.5945
1697	26.5948
1698	26.595
1699	26.5953
1700	26.5956
1701	26.5959
1702	26.5961
1703	26.5964
1704	26.5967
1705	26.597
1706	26.5972
1707	26.5975
1708	26.5978
1709	26.5981
1710	26.5983
1711	26.5986
1712	26.5989
1713	26.5992
1714	26.5994
1715	26.5997
1716	26.6
1717	26.6003
1718	26.6006
1719	26.6008
1720	26.6011
1721	26.6014
1722	26.6017
1723	26.6019
1724	26.6022
1725	26.6025
1726	26.6028
1727	26.603
1728	26.6033
1729	26.6036
1730	26.6039
1731	26.6042
1732	26.6044
1733	26.6047
1734	26.605
1735	26.6053
1736	26.6055
1737	26.6058
1738	26.6061
1739	26.6064
1740	26.6067
1741	26.6069
1742	26.6072
1743	26.6075
1744	26.6078
1745	26.6081
1746	26.6083
1747	26.6086
1748	26.6089
1749	26.6092
1750	26.6095
1751	26.6097
1752	26.61
1753	26.6103
1754	26.6106
1755	26.6109
1756	26.6111
1757	26.6114
1758	26.6117
1759	26.612
1760	26.6123
1761	26.6125
1762	26.6128
1763	26.6131
1764	26.6134
1765	26.6137
1766	26.614
1767	26.6142
1768	26.6145
1769	26.6148
1770	26.6151
1771	26.6154
1772	26.6157
1773	26.6159
1774	26.6162
1775	26.6165
1776	26.6168
1777	26.6171
1778	26.6173
1779	26.6176
1780	26.6179
1781	26.6182
1782	26.6185
1783	26.6188
1784	26.6191
1785	26.6193
1786	26.6196
1787	26.6199
1788	26.6202
1789	26.6205
1790	26.6208
1791	26.621
1792	26.6213
1793	26.6216
1794	26.6219
1795	26.6222
1796	26.6225
1797	26.6228
1798	26.623
1799	26.6233
1800	26.6236
1801	26.6239
1802	26.6242
1803	26.6245
1804	26.6248
1805	26.625
1806	26.6253
1807	26.6256
1808	26.6259
1809	26.6262
1810	26.6265
1811	26.6268
1812	26.627
1813	26.6273
1814	26.6276
1815	26.6279
1816	26.6282
1817	26.6285
1818	26.6288
1819	26.6291
1820	26.6294
1821	26.6296
1822	26.6299
1823	26.6302
1824	26.6305
1825	26.6308
1826	26.6311
1827	26.6314
1828	26.6317
1829	26.6319
1830	26.6322
1831	26.6325
1832	26.6328
1833	26.6331
1834	26.6334
1835	26.6337
1836	26.634
1837	26.6343
1838	26.6346
1839	26.6348
1840	26.6351
1841	26.6354
1842	26.6357
1843	26.636
1844	26.6363
1845	26.6366
1846	26.6369
1847	26.6372
1848	26.6375
1849	26.6377
1850	26.638
1851	26.6383
1852	26.6386
1853	26.6389
1854	26.6392
1855	26.6395
1856	26.6398
1857	26.6401
1858	26.6404
1859	26.6407
1860	26.641
1861	26.6412
1862	26.6415
1863	26.6418
1864	26.6421
1865	26.6424
1866	26.6427
1867	26.643
1868	26.6433
1869	26.6436
1870	26.6439
1871	26.6442
1872	26.6445
1873	26.6448
1874	26.6451
1875	26.6454
1876	26.6456
1877	26.6459
1878	26.6462
1879	26.6465
1880	26.6468
1881	26.6471
1882	26.6474
1883	26.6477
1884	26.648
1885	26.6483
1886	26.6486
1887	26.6489
1888	26.6492
1889	26.6495
1890	26.6498
1891	26.6501
1892	26.6504
1893	26.6507
1894	26.651
1895	26.6512
1896	26.6515
1897	26.6518
1898	26.6521
1899	26.6524
1900	26.6527
1901	26.653
1902	26.6533
1903	26.6536
1904	26.6539
1905	26.6542
1906	26.6545
1907	26.6548
1908	26.6551
1909	26.6554
1910	26.6557
1911	26.656
1912	26.6563
1913	26.6566
1914	26.6569
1915	26.6572
1916	26.6575
1917	26.6578
1918	26.6581
1919	26.6584
1920	26.6587
1921	26.659
1922	26.6593
1923	26.6596
1924	26.6599
1925	26.6602
1926	26.6605
1927	26.6608
1928	26.6611
1929	26.6614
1930	26.6617
1931	26.662
1932	26.6623
1933	26.6626
1934	26.6629
1935	26.6632
1936	26.6635
1937	26.6638
1938	26.6641
1939	26.6644
1940	26.6647
1941	26.665
1942	26.6653
1943	26.6656
1944	26.6659
1945	26.6662
1946	26.6665
1947	26.6668
1948	26.6671
1949	26.6674
1950	26.6677
1951	26.668
1952	26.6683
1953	26.6686
1954	26.6689
1955	26.6692
1956	26.6695
1957	26.6698
1958	26.6701
1959	26.6704
1960	26.6707
1961	26.671
1962	26.6713
1963	26.6716
1964	26.6719
1965	26.6722
1966	26.6725
1967	26.6728
1968	26.6731
1969	26.6734
1970	26.6737
1971	26.674
1972	26.6743
1973	26.6746
1974	26.6749
1975	26.6752
1976	26.6755
1977	26.6758
1978	26.6761
1979	26.6765
1980	26.6768
1981	26.6771
1982	26.6774
1983	26.6777
1984	26.678
1985	26.6783
1986	26.6786
1987	26.6789
1988	26.6792
1989	26.6795
1990	26.6798
1991	26.6801
1992	26.6804
1993	26.6807
1994	26.681
1995	26.6813
1996	26.6816
1997	26.6819
1998	26.6822
[truncated: 31,382 more rows]
