# Supplementary material for: PM2.5 concentration prediction based on EEMD-ALSTM
Source: Sci Rep. 2024 Jun 2;14:12636. doi: 10.1038/s41598-024-63620-9 (PMC11144699; doi:10.1038/s41598-024-63620-9)
Supplement: Supplementary file 1 — Supplementary Information. [file 41598_2024_63620_MOESM1_ESM.zip › Code/EMD_IMF_15_test.xlsx]

## Sheet: Sheet1
	0
0	96.5969
1	96.5967
2	96.5965
3	96.5963
4	96.5961
5	96.5959
6	96.5957
7	96.5956
8	96.5954
9	96.5952
10	96.595
11	96.5948
12	96.5947
13	96.5945
14	96.5943
15	96.5941
16	96.5939
17	96.5937
18	96.5936
19	96.5934
20	96.5932
21	96.593
22	96.5928
23	96.5926
24	96.5925
25	96.5923
26	96.5921
27	96.5919
28	96.5917
29	96.5915
30	96.5913
31	96.5912
32	96.591
33	96.5908
34	96.5906
35	96.5904
36	96.5903
37	96.5901
38	96.5899
39	96.5897
40	96.5895
41	96.5893
42	96.5891
43	96.589
44	96.5888
45	96.5886
46	96.5884
47	96.5882
48	96.5881
49	96.5879
50	96.5877
51	96.5875
52	96.5873
53	96.5871
54	96.587
55	96.5868
56	96.5866
57	96.5864
58	96.5862
59	96.586
60	96.5859
61	96.5857
62	96.5855
63	96.5853
64	96.5851
65	96.5849
66	96.5848
67	96.5846
68	96.5844
69	96.5842
70	96.584
71	96.5838
72	96.5837
73	96.5835
74	96.5833
75	96.5831
76	96.5829
77	96.5827
78	96.5826
79	96.5824
80	96.5822
81	96.582
82	96.5818
83	96.5817
84	96.5815
85	96.5813
86	96.5811
87	96.5809
88	96.5807
89	96.5806
90	96.5804
91	96.5802
92	96.58
93	96.5798
94	96.5796
95	96.5795
96	96.5793
97	96.5791
98	96.5789
99	96.5787
100	96.5785
101	96.5784
102	96.5782
103	96.578
104	96.5778
105	96.5776
106	96.5774
107	96.5773
108	96.5771
109	96.5769
110	96.5767
111	96.5765
112	96.5763
113	96.5762
114	96.576
115	96.5758
116	96.5756
117	96.5754
118	96.5753
119	96.5751
120	96.5749
121	96.5747
122	96.5745
123	96.5743
124	96.5742
125	96.574
126	96.5738
127	96.5736
128	96.5734
129	96.5732
130	96.5731
131	96.5729
132	96.5727
133	96.5725
134	96.5723
135	96.5722
136	96.572
137	96.5718
138	96.5716
139	96.5714
140	96.5712
141	96.5711
142	96.5709
143	96.5707
144	96.5705
145	96.5703
146	96.5701
147	96.57
148	96.5698
149	96.5696
150	96.5694
151	96.5692
152	96.5691
153	96.5689
154	96.5687
155	96.5685
156	96.5683
157	96.5681
158	96.568
159	96.5678
160	96.5676
161	96.5674
162	96.5672
163	96.5671
164	96.5669
165	96.5667
166	96.5665
167	96.5663
168	96.5661
169	96.566
170	96.5658
171	96.5656
172	96.5654
173	96.5652
174	96.565
175	96.5649
176	96.5647
177	96.5645
178	96.5643
179	96.5641
180	96.5639
181	96.5638
182	96.5636
183	96.5634
184	96.5632
185	96.563
186	96.5629
187	96.5627
188	96.5625
189	96.5623
190	96.5621
191	96.562
192	96.5618
193	96.5616
194	96.5614
195	96.5612
196	96.561
197	96.5609
198	96.5607
199	96.5605
200	96.5603
201	96.5601
202	96.56
203	96.5598
204	96.5596
205	96.5594
206	96.5592
207	96.559
208	96.5589
209	96.5587
210	96.5585
211	96.5583
212	96.5581
213	96.558
214	96.5578
215	96.5576
216	96.5574
217	96.5572
218	96.5571
219	96.5569
220	96.5567
221	96.5565
222	96.5563
223	96.5561
224	96.556
225	96.5558
226	96.5556
227	96.5554
228	96.5552
229	96.5551
230	96.5549
231	96.5547
232	96.5545
233	96.5543
234	96.5541
235	96.554
236	96.5538
237	96.5536
238	96.5534
239	96.5532
240	96.5531
241	96.5529
242	96.5527
243	96.5525
244	96.5523
245	96.5521
246	96.552
247	96.5518
248	96.5516
249	96.5514
250	96.5512
251	96.5511
252	96.5509
253	96.5507
254	96.5505
255	96.5503
256	96.5501
257	96.55
258	96.5498
259	96.5496
260	96.5494
261	96.5492
262	96.5491
263	96.5489
264	96.5487
265	96.5485
266	96.5483
267	96.5482
268	96.548
269	96.5478
270	96.5476
271	96.5474
272	96.5472
273	96.5471
274	96.5469
275	96.5467
276	96.5465
277	96.5463
278	96.5462
279	96.546
280	96.5458
281	96.5456
282	96.5454
283	96.5453
284	96.5451
285	96.5449
286	96.5447
287	96.5445
288	96.5443
289	96.5442
290	96.544
291	96.5438
292	96.5436
293	96.5434
294	96.5433
295	96.5431
296	96.5429
297	96.5427
298	96.5425
299	96.5424
300	96.5422
301	96.542
302	96.5418
303	96.5416
304	96.5415
305	96.5413
306	96.5411
307	96.5409
308	96.5407
309	96.5406
310	96.5404
311	96.5402
312	96.54
313	96.5398
314	96.5396
315	96.5395
316	96.5393
317	96.5391
318	96.5389
319	96.5387
320	96.5386
321	96.5384
322	96.5382
323	96.538
324	96.5378
325	96.5377
326	96.5375
327	96.5373
328	96.5371
329	96.5369
330	96.5368
331	96.5366
332	96.5364
333	96.5362
334	96.536
335	96.5359
336	96.5357
337	96.5355
338	96.5353
339	96.5351
340	96.5349
341	96.5348
342	96.5346
343	96.5344
344	96.5342
345	96.534
346	96.5339
347	96.5337
348	96.5335
349	96.5333
350	96.5331
351	96.533
352	96.5328
353	96.5326
354	96.5324
355	96.5322
356	96.5321
357	96.5319
358	96.5317
359	96.5315
360	96.5313
361	96.5312
362	96.531
363	96.5308
364	96.5306
365	96.5304
366	96.5303
367	96.5301
368	96.5299
369	96.5297
370	96.5295
371	96.5294
372	96.5292
373	96.529
374	96.5288
375	96.5286
376	96.5285
377	96.5283
378	96.5281
379	96.5279
380	96.5277
381	96.5275
382	96.5274
383	96.5272
384	96.527
385	96.5268
386	96.5266
387	96.5265
388	96.5263
389	96.5261
390	96.5259
391	96.5257
392	96.5256
393	96.5254
394	96.5252
395	96.525
396	96.5248
397	96.5247
398	96.5245
399	96.5243
400	96.5241
401	96.5239
402	96.5238
403	96.5236
404	96.5234
405	96.5232
406	96.523
407	96.5229
408	96.5227
409	96.5225
410	96.5223
411	96.5221
412	96.522
413	96.5218
414	96.5216
415	96.5214
416	96.5212
417	96.5211
418	96.5209
419	96.5207
420	96.5205
421	96.5203
422	96.5202
423	96.52
424	96.5198
425	96.5196
426	96.5194
427	96.5193
428	96.5191
429	96.5189
430	96.5187
431	96.5186
432	96.5184
433	96.5182
434	96.518
435	96.5178
436	96.5176
437	96.5175
438	96.5173
439	96.5171
440	96.5169
441	96.5167
442	96.5166
443	96.5164
444	96.5162
445	96.516
446	96.5159
447	96.5157
448	96.5155
449	96.5153
450	96.5151
451	96.515
452	96.5148
453	96.5146
454	96.5144
455	96.5142
456	96.5141
457	96.5139
458	96.5137
459	96.5135
460	96.5133
461	96.5132
462	96.513
463	96.5128
464	96.5126
465	96.5124
466	96.5123
467	96.5121
468	96.5119
469	96.5117
470	96.5115
471	96.5114
472	96.5112
473	96.511
474	96.5108
475	96.5106
476	96.5105
477	96.5103
478	96.5101
479	96.5099
480	96.5098
481	96.5096
482	96.5094
483	96.5092
484	96.509
485	96.5089
486	96.5087
487	96.5085
488	96.5083
489	96.5081
490	96.508
491	96.5078
492	96.5076
493	96.5074
494	96.5072
495	96.5071
496	96.5069
497	96.5067
498	96.5065
499	96.5063
500	96.5062
501	96.506
502	96.5058
503	96.5056
504	96.5054
505	96.5053
506	96.5051
507	96.5049
508	96.5047
509	96.5046
510	96.5044
511	96.5042
512	96.504
513	96.5038
514	96.5037
515	96.5035
516	96.5033
517	96.5031
518	96.5029
519	96.5028
520	96.5026
521	96.5024
522	96.5022
523	96.502
524	96.5019
525	96.5017
526	96.5015
527	96.5013
528	96.5012
529	96.501
530	96.5008
531	96.5006
532	96.5004
533	96.5003
534	96.5001
535	96.4999
536	96.4997
537	96.4995
538	96.4994
539	96.4992
540	96.499
541	96.4988
542	96.4986
543	96.4985
544	96.4983
545	96.4981
546	96.4979
547	96.4977
548	96.4976
549	96.4974
550	96.4972
551	96.497
552	96.4969
553	96.4967
554	96.4965
555	96.4963
556	96.4961
557	96.496
558	96.4958
559	96.4956
560	96.4954
561	96.4952
562	96.4951
563	96.4949
564	96.4947
565	96.4945
566	96.4944
567	96.4942
568	96.494
569	96.4938
570	96.4936
571	96.4935
572	96.4933
573	96.4931
574	96.4929
575	96.4927
576	96.4926
577	96.4924
578	96.4922
579	96.492
580	96.4919
581	96.4917
582	96.4915
583	96.4913
584	96.4911
585	96.491
586	96.4908
587	96.4906
588	96.4904
589	96.4903
590	96.4901
591	96.4899
592	96.4897
593	96.4895
594	96.4894
595	96.4892
596	96.489
597	96.4888
598	96.4886
599	96.4885
600	96.4883
601	96.4881
602	96.4879
603	96.4878
604	96.4876
605	96.4874
606	96.4872
607	96.487
608	96.4869
609	96.4867
610	96.4865
611	96.4863
612	96.4862
613	96.486
614	96.4858
615	96.4856
616	96.4854
617	96.4853
618	96.4851
619	96.4849
620	96.4847
621	96.4845
622	96.4844
623	96.4842
624	96.484
625	96.4838
626	96.4837
627	96.4835
628	96.4833
629	96.4831
630	96.4829
631	96.4828
632	96.4826
633	96.4824
634	96.4822
635	96.4821
636	96.4819
637	96.4817
638	96.4815
639	96.4813
640	96.4812
641	96.481
642	96.4808
643	96.4806
644	96.4805
645	96.4803
646	96.4801
647	96.4799
648	96.4797
649	96.4796
650	96.4794
651	96.4792
652	96.479
653	96.4789
654	96.4787
655	96.4785
656	96.4783
657	96.4781
658	96.478
659	96.4778
660	96.4776
661	96.4774
662	96.4773
663	96.4771
664	96.4769
665	96.4767
666	96.4765
667	96.4764
668	96.4762
669	96.476
670	96.4758
671	96.4757
672	96.4755
673	96.4753
674	96.4751
675	96.4749
676	96.4748
677	96.4746
678	96.4744
679	96.4742
680	96.4741
681	96.4739
682	96.4737
683	96.4735
684	96.4733
685	96.4732
686	96.473
687	96.4728
688	96.4726
689	96.4725
690	96.4723
691	96.4721
692	96.4719
693	96.4717
694	96.4716
695	96.4714
696	96.4712
697	96.471
698	96.4709
699	96.4707
700	96.4705
701	96.4703
702	96.4701
703	96.47
704	96.4698
705	96.4696
706	96.4694
707	96.4693
708	96.4691
709	96.4689
710	96.4687
711	96.4686
712	96.4684
713	96.4682
714	96.468
715	96.4678
716	96.4677
717	96.4675
718	96.4673
719	96.4671
720	96.467
721	96.4668
722	96.4666
723	96.4664
724	96.4662
725	96.4661
726	96.4659
727	96.4657
728	96.4655
729	96.4654
730	96.4652
731	96.465
732	96.4648
733	96.4647
734	96.4645
735	96.4643
736	96.4641
737	96.4639
738	96.4638
739	96.4636
740	96.4634
741	96.4632
742	96.4631
743	96.4629
744	96.4627
745	96.4625
746	96.4623
747	96.4622
748	96.462
749	96.4618
750	96.4616
751	96.4615
752	96.4613
753	96.4611
754	96.4609
755	96.4608
756	96.4606
757	96.4604
758	96.4602
759	96.4601
760	96.4599
761	96.4597
762	96.4595
763	96.4594
764	96.4592
765	96.459
766	96.4588
767	96.4586
768	96.4585
769	96.4583
770	96.4581
771	96.4579
772	96.4578
773	96.4576
774	96.4574
775	96.4572
776	96.457
777	96.4569
778	96.4567
779	96.4565
780	96.4563
781	96.4562
782	96.456
783	96.4558
784	96.4556
785	96.4555
786	96.4553
787	96.4551
788	96.4549
789	96.4548
790	96.4546
791	96.4544
792	96.4542
793	96.454
794	96.4539
795	96.4537
796	96.4535
797	96.4533
798	96.4532
799	96.453
800	96.4528
801	96.4526
802	96.4525
803	96.4523
804	96.4521
805	96.4519
806	96.4518
807	96.4516
808	96.4514
809	96.4512
810	96.451
811	96.4509
812	96.4507
813	96.4505
814	96.4503
815	96.4502
816	96.45
817	96.4498
818	96.4496
819	96.4495
820	96.4493
821	96.4491
822	96.4489
823	96.4488
824	96.4486
825	96.4484
826	96.4482
827	96.4481
828	96.4479
829	96.4477
830	96.4475
831	96.4473
832	96.4472
833	96.447
834	96.4468
835	96.4466
836	96.4465
837	96.4463
838	96.4461
839	96.4459
840	96.4458
841	96.4456
842	96.4454
843	96.4452
844	96.4451
845	96.4449
846	96.4447
847	96.4445
848	96.4444
849	96.4442
850	96.444
851	96.4438
852	96.4436
853	96.4435
854	96.4433
855	96.4431
856	96.4429
857	96.4428
858	96.4426
859	96.4424
860	96.4422
861	96.4421
862	96.4419
863	96.4417
864	96.4415
865	96.4414
866	96.4412
867	96.441
868	96.4408
869	96.4407
870	96.4405
871	96.4403
872	96.4401
873	96.44
874	96.4398
875	96.4396
876	96.4394
877	96.4392
878	96.4391
879	96.4389
880	96.4387
881	96.4386
882	96.4384
883	96.4382
884	96.438
885	96.4378
886	96.4377
887	96.4375
888	96.4373
889	96.4371
890	96.437
891	96.4368
892	96.4366
893	96.4364
894	96.4363
895	96.4361
896	96.4359
897	96.4357
898	96.4356
899	96.4354
900	96.4352
901	96.435
902	96.4349
903	96.4347
904	96.4345
905	96.4343
906	96.4342
907	96.434
908	96.4338
909	96.4336
910	96.4335
911	96.4333
912	96.4331
913	96.4329
914	96.4328
915	96.4326
916	96.4324
917	96.4322
918	96.4321
919	96.4319
920	96.4317
921	96.4315
922	96.4314
923	96.4312
924	96.431
925	96.4308
926	96.4306
927	96.4305
928	96.4303
929	96.4301
930	96.43
931	96.4298
932	96.4296
933	96.4294
934	96.4292
935	96.4291
936	96.4289
937	96.4287
938	96.4286
939	96.4284
940	96.4282
941	96.428
942	96.4278
943	96.4277
944	96.4275
945	96.4273
946	96.4272
947	96.427
948	96.4268
949	96.4266
950	96.4264
951	96.4263
952	96.4261
953	96.4259
954	96.4257
955	96.4256
956	96.4254
957	96.4252
958	96.425
959	96.4249
960	96.4247
961	96.4245
962	96.4243
963	96.4242
964	96.424
965	96.4238
966	96.4237
967	96.4235
968	96.4233
969	96.4231
970	96.4229
971	96.4228
972	96.4226
973	96.4224
974	96.4222
975	96.4221
976	96.4219
977	96.4217
978	96.4215
979	96.4214
980	96.4212
981	96.421
982	96.4209
983	96.4207
984	96.4205
985	96.4203
986	96.4202
987	96.42
988	96.4198
989	96.4196
990	96.4195
991	96.4193
992	96.4191
993	96.4189
994	96.4188
995	96.4186
996	96.4184
997	96.4182
998	96.4181
999	96.4179
1000	96.4177
1001	96.4175
1002	96.4174
1003	96.4172
1004	96.417
1005	96.4168
1006	96.4167
1007	96.4165
1008	96.4163
1009	96.4161
1010	96.416
1011	96.4158
1012	96.4156
1013	96.4154
1014	96.4153
1015	96.4151
1016	96.4149
1017	96.4147
1018	96.4146
1019	96.4144
1020	96.4142
1021	96.414
1022	96.4139
1023	96.4137
1024	96.4135
1025	96.4133
1026	96.4132
1027	96.413
1028	96.4128
1029	96.4127
1030	96.4125
1031	96.4123
1032	96.4121
1033	96.4119
1034	96.4118
1035	96.4116
1036	96.4114
1037	96.4113
1038	96.4111
1039	96.4109
1040	96.4107
1041	96.4106
1042	96.4104
1043	96.4102
1044	96.41
1045	96.4099
1046	96.4097
1047	96.4095
1048	96.4093
1049	96.4092
1050	96.409
1051	96.4088
1052	96.4086
1053	96.4085
1054	96.4083
1055	96.4081
1056	96.4079
1057	96.4078
1058	96.4076
1059	96.4074
1060	96.4072
1061	96.4071
1062	96.4069
1063	96.4067
1064	96.4065
1065	96.4064
1066	96.4062
1067	96.406
1068	96.4059
1069	96.4057
1070	96.4055
1071	96.4053
1072	96.4052
1073	96.405
1074	96.4048
1075	96.4046
1076	96.4045
1077	96.4043
1078	96.4041
1079	96.4039
1080	96.4038
1081	96.4036
1082	96.4034
1083	96.4033
1084	96.4031
1085	96.4029
1086	96.4027
1087	96.4026
1088	96.4024
1089	96.4022
1090	96.402
1091	96.4019
1092	96.4017
1093	96.4015
1094	96.4013
1095	96.4012
1096	96.401
1097	96.4008
1098	96.4007
1099	96.4005
1100	96.4003
1101	96.4001
1102	96.3999
1103	96.3998
1104	96.3996
1105	96.3994
1106	96.3993
1107	96.3991
1108	96.3989
1109	96.3987
1110	96.3986
1111	96.3984
1112	96.3982
1113	96.398
1114	96.3979
1115	96.3977
1116	96.3975
1117	96.3974
1118	96.3972
1119	96.397
1120	96.3968
1121	96.3967
1122	96.3965
1123	96.3963
1124	96.3961
1125	96.396
1126	96.3958
1127	96.3956
1128	96.3954
1129	96.3953
1130	96.3951
1131	96.3949
1132	96.3948
1133	96.3946
1134	96.3944
1135	96.3942
1136	96.3941
1137	96.3939
1138	96.3937
1139	96.3935
1140	96.3934
1141	96.3932
1142	96.393
1143	96.3928
1144	96.3927
1145	96.3925
1146	96.3923
1147	96.3922
1148	96.392
1149	96.3918
1150	96.3916
1151	96.3915
1152	96.3913
1153	96.3911
1154	96.3909
1155	96.3908
1156	96.3906
1157	96.3904
1158	96.3902
1159	96.3901
1160	96.3899
1161	96.3897
1162	96.3896
1163	96.3894
1164	96.3892
1165	96.389
1166	96.3889
1167	96.3887
1168	96.3885
1169	96.3883
1170	96.3882
1171	96.388
1172	96.3878
1173	96.3877
1174	96.3875
1175	96.3873
1176	96.3871
1177	96.387
1178	96.3868
1179	96.3866
1180	96.3864
1181	96.3863
1182	96.3861
1183	96.3859
1184	96.3858
1185	96.3856
1186	96.3854
1187	96.3852
1188	96.3851
1189	96.3849
1190	96.3847
1191	96.3845
1192	96.3844
1193	96.3842
1194	96.384
1195	96.3839
1196	96.3837
1197	96.3835
1198	96.3833
1199	96.3832
1200	96.383
1201	96.3828
1202	96.3826
1203	96.3825
1204	96.3823
1205	96.3821
1206	96.382
1207	96.3818
1208	96.3816
1209	96.3814
1210	96.3813
1211	96.3811
1212	96.3809
1213	96.3807
1214	96.3806
1215	96.3804
1216	96.3802
1217	96.3801
1218	96.3799
1219	96.3797
1220	96.3795
1221	96.3794
1222	96.3792
1223	96.379
1224	96.3788
1225	96.3787
1226	96.3785
1227	96.3783
1228	96.3782
1229	96.378
1230	96.3778
1231	96.3776
1232	96.3775
1233	96.3773
1234	96.3771
1235	96.377
1236	96.3768
1237	96.3766
1238	96.3764
1239	96.3763
1240	96.3761
1241	96.3759
1242	96.3757
1243	96.3756
1244	96.3754
1245	96.3752
1246	96.3751
1247	96.3749
1248	96.3747
1249	96.3745
1250	96.3744
1251	96.3742
1252	96.374
1253	96.3738
1254	96.3737
1255	96.3735
1256	96.3733
1257	96.3732
1258	96.373
1259	96.3728
1260	96.3727
1261	96.3725
1262	96.3723
1263	96.3721
1264	96.372
1265	96.3718
1266	96.3716
1267	96.3714
1268	96.3713
1269	96.3711
1270	96.3709
1271	96.3708
1272	96.3706
1273	96.3704
1274	96.3702
1275	96.3701
1276	96.3699
1277	96.3697
1278	96.3696
1279	96.3694
1280	96.3692
1281	96.369
1282	96.3689
1283	96.3687
1284	96.3685
1285	96.3684
1286	96.3682
1287	96.368
1288	96.3678
1289	96.3677
1290	96.3675
1291	96.3673
1292	96.3671
1293	96.367
1294	96.3668
1295	96.3666
1296	96.3665
1297	96.3663
1298	96.3661
1299	96.366
1300	96.3658
1301	96.3656
1302	96.3654
1303	96.3653
1304	96.3651
1305	96.3649
1306	96.3647
1307	96.3646
1308	96.3644
1309	96.3642
1310	96.3641
1311	96.3639
1312	96.3637
1313	96.3635
1314	96.3634
1315	96.3632
1316	96.363
1317	96.3629
1318	96.3627
1319	96.3625
1320	96.3623
1321	96.3622
1322	96.362
1323	96.3618
1324	96.3617
1325	96.3615
1326	96.3613
1327	96.3612
1328	96.361
1329	96.3608
1330	96.3606
1331	96.3605
1332	96.3603
1333	96.3601
1334	96.3599
1335	96.3598
1336	96.3596
1337	96.3594
1338	96.3593
1339	96.3591
1340	96.3589
1341	96.3587
1342	96.3586
1343	96.3584
1344	96.3582
1345	96.3581
1346	96.3579
1347	96.3577
1348	96.3576
1349	96.3574
1350	96.3572
1351	96.357
1352	96.3569
1353	96.3567
1354	96.3565
1355	96.3564
1356	96.3562
1357	96.356
1358	96.3558
1359	96.3557
1360	96.3555
1361	96.3553
1362	96.3552
1363	96.355
1364	96.3548
1365	96.3546
1366	96.3545
1367	96.3543
1368	96.3541
1369	96.354
1370	96.3538
1371	96.3536
1372	96.3534
1373	96.3533
1374	96.3531
1375	96.3529
1376	96.3528
1377	96.3526
1378	96.3524
1379	96.3522
1380	96.3521
1381	96.3519
1382	96.3517
1383	96.3516
1384	96.3514
1385	96.3512
1386	96.3511
1387	96.3509
1388	96.3507
1389	96.3505
1390	96.3504
1391	96.3502
1392	96.35
1393	96.3499
1394	96.3497
1395	96.3495
1396	96.3493
1397	96.3492
1398	96.349
1399	96.3488
1400	96.3487
1401	96.3485
1402	96.3483
1403	96.3482
1404	96.348
1405	96.3478
1406	96.3476
1407	96.3475
1408	96.3473
1409	96.3471
1410	96.347
1411	96.3468
1412	96.3466
1413	96.3465
1414	96.3463
1415	96.3461
1416	96.3459
1417	96.3458
1418	96.3456
1419	96.3454
1420	96.3453
1421	96.3451
1422	96.3449
1423	96.3447
1424	96.3446
1425	96.3444
1426	96.3442
1427	96.3441
1428	96.3439
1429	96.3437
1430	96.3436
1431	96.3434
1432	96.3432
1433	96.343
1434	96.3429
1435	96.3427
1436	96.3425
1437	96.3424
1438	96.3422
1439	96.342
1440	96.3419
1441	96.3417
1442	96.3415
1443	96.3413
1444	96.3412
1445	96.341
1446	96.3408
1447	96.3407
1448	96.3405
1449	96.3403
1450	96.3402
1451	96.34
1452	96.3398
1453	96.3396
1454	96.3395
1455	96.3393
1456	96.3391
1457	96.339
1458	96.3388
1459	96.3386
1460	96.3384
1461	96.3383
1462	96.3381
1463	96.3379
1464	96.3378
1465	96.3376
1466	96.3374
1467	96.3373
1468	96.3371
1469	96.3369
1470	96.3368
1471	96.3366
1472	96.3364
1473	96.3362
1474	96.3361
1475	96.3359
1476	96.3357
1477	96.3356
1478	96.3354
1479	96.3352
1480	96.3351
1481	96.3349
1482	96.3347
1483	96.3345
1484	96.3344
1485	96.3342
1486	96.334
1487	96.3339
1488	96.3337
1489	96.3335
1490	96.3334
1491	96.3332
1492	96.333
1493	96.3328
1494	96.3327
1495	96.3325
1496	96.3323
1497	96.3322
1498	96.332
1499	96.3318
1500	96.3317
1501	96.3315
1502	96.3313
1503	96.3311
1504	96.331
1505	96.3308
1506	96.3306
1507	96.3305
1508	96.3303
1509	96.3301
1510	96.33
1511	96.3298
1512	96.3296
1513	96.3295
1514	96.3293
1515	96.3291
1516	96.3289
1517	96.3288
1518	96.3286
1519	96.3284
1520	96.3283
1521	96.3281
1522	96.3279
1523	96.3278
1524	96.3276
1525	96.3274
1526	96.3273
1527	96.3271
1528	96.3269
1529	96.3267
1530	96.3266
1531	96.3264
1532	96.3262
1533	96.3261
1534	96.3259
1535	96.3257
1536	96.3256
1537	96.3254
1538	96.3252
1539	96.3251
1540	96.3249
1541	96.3247
1542	96.3245
1543	96.3244
1544	96.3242
1545	96.324
1546	96.3239
1547	96.3237
1548	96.3235
1549	96.3234
1550	96.3232
1551	96.323
1552	96.3229
1553	96.3227
1554	96.3225
1555	96.3224
1556	96.3222
1557	96.322
1558	96.3218
1559	96.3217
1560	96.3215
1561	96.3213
1562	96.3212
1563	96.321
1564	96.3208
1565	96.3207
1566	96.3205
1567	96.3203
1568	96.3202
1569	96.32
1570	96.3198
1571	96.3196
1572	96.3195
1573	96.3193
1574	96.3191
1575	96.319
1576	96.3188
1577	96.3186
1578	96.3185
1579	96.3183
1580	96.3181
1581	96.318
1582	96.3178
1583	96.3176
1584	96.3175
1585	96.3173
1586	96.3171
1587	96.3169
1588	96.3168
1589	96.3166
1590	96.3164
1591	96.3163
1592	96.3161
1593	96.3159
1594	96.3158
1595	96.3156
1596	96.3154
1597	96.3153
1598	96.3151
1599	96.3149
1600	96.3148
1601	96.3146
1602	96.3144
1603	96.3142
1604	96.3141
1605	96.3139
1606	96.3137
1607	96.3136
1608	96.3134
1609	96.3132
1610	96.3131
1611	96.3129
1612	96.3127
1613	96.3126
1614	96.3124
1615	96.3122
1616	96.3121
1617	96.3119
1618	96.3117
1619	96.3116
1620	96.3114
1621	96.3112
1622	96.3111
1623	96.3109
1624	96.3107
1625	96.3105
1626	96.3104
1627	96.3102
1628	96.31
1629	96.3099
1630	96.3097
1631	96.3095
1632	96.3094
1633	96.3092
1634	96.309
1635	96.3089
1636	96.3087
1637	96.3085
1638	96.3084
1639	96.3082
1640	96.308
1641	96.3079
1642	96.3077
1643	96.3075
1644	96.3074
1645	96.3072
1646	96.307
1647	96.3069
1648	96.3067
1649	96.3065
1650	96.3064
1651	96.3062
1652	96.306
1653	96.3058
1654	96.3057
1655	96.3055
1656	96.3053
1657	96.3052
1658	96.305
1659	96.3048
1660	96.3047
1661	96.3045
1662	96.3043
1663	96.3042
1664	96.304
1665	96.3038
1666	96.3037
1667	96.3035
1668	96.3033
1669	96.3032
1670	96.303
1671	96.3028
1672	96.3027
1673	96.3025
1674	96.3023
1675	96.3021
1676	96.302
1677	96.3018
1678	96.3016
1679	96.3015
1680	96.3013
1681	96.3011
1682	96.301
1683	96.3008
1684	96.3006
1685	96.3005
1686	96.3003
1687	96.3001
1688	96.3
1689	96.2998
1690	96.2996
1691	96.2995
1692	96.2993
1693	96.2991
1694	96.299
1695	96.2988
1696	96.2986
1697	96.2985
1698	96.2983
1699	96.2981
1700	96.298
1701	96.2978
1702	96.2976
1703	96.2975
1704	96.2973
1705	96.2971
1706	96.297
1707	96.2968
1708	96.2966
1709	96.2964
1710	96.2963
1711	96.2961
1712	96.296
1713	96.2958
1714	96.2956
1715	96.2954
1716	96.2953
1717	96.2951
1718	96.2949
1719	96.2948
1720	96.2946
1721	96.2944
1722	96.2943
1723	96.2941
1724	96.2939
1725	96.2938
1726	96.2936
1727	96.2934
1728	96.2933
1729	96.2931
1730	96.2929
1731	96.2928
1732	96.2926
1733	96.2924
1734	96.2923
1735	96.2921
1736	96.2919
1737	96.2918
1738	96.2916
1739	96.2914
1740	96.2913
1741	96.2911
1742	96.2909
1743	96.2908
1744	96.2906
1745	96.2904
1746	96.2903
1747	96.2901
1748	96.2899
1749	96.2898
1750	96.2896
1751	96.2894
1752	96.2893
1753	96.2891
1754	96.2889
1755	96.2888
1756	96.2886
1757	96.2884
1758	96.2883
1759	96.2881
1760	96.2879
1761	96.2878
1762	96.2876
1763	96.2874
1764	96.2873
1765	96.2871
1766	96.2869
1767	96.2868
1768	96.2866
1769	96.2864
1770	96.2863
1771	96.2861
1772	96.2859
1773	96.2858
1774	96.2856
1775	96.2854
1776	96.2853
1777	96.2851
1778	96.2849
1779	96.2848
1780	96.2846
1781	96.2844
1782	96.2843
1783	96.2841
1784	96.2839
1785	96.2838
1786	96.2836
1787	96.2834
1788	96.2833
1789	96.2831
1790	96.2829
1791	96.2828
1792	96.2826
1793	96.2824
1794	96.2823
1795	96.2821
1796	96.2819
1797	96.2818
1798	96.2816
1799	96.2814
1800	96.2813
1801	96.2811
1802	96.2809
1803	96.2808
1804	96.2806
1805	96.2804
1806	96.2803
1807	96.2801
1808	96.2799
1809	96.2798
1810	96.2796
1811	96.2794
1812	96.2793
1813	96.2791
1814	96.2789
1815	96.2788
1816	96.2786
1817	96.2785
1818	96.2783
1819	96.2781
1820	96.2779
1821	96.2778
1822	96.2776
1823	96.2775
1824	96.2773
1825	96.2771
1826	96.2769
1827	96.2768
1828	96.2766
1829	96.2765
1830	96.2763
1831	96.2761
1832	96.276
1833	96.2758
1834	96.2756
1835	96.2755
1836	96.2753
1837	96.2751
1838	96.275
1839	96.2748
1840	96.2746
1841	96.2745
1842	96.2743
1843	96.2741
1844	96.274
1845	96.2738
1846	96.2736
1847	96.2735
1848	96.2733
1849	96.2731
1850	96.273
1851	96.2728
1852	96.2726
1853	96.2725
1854	96.2723
1855	96.2721
1856	96.272
1857	96.2718
1858	96.2716
1859	96.2715
1860	96.2713
1861	96.2711
1862	96.271
1863	96.2708
1864	96.2706
1865	96.2705
1866	96.2703
1867	96.2701
1868	96.27
1869	96.2698
1870	96.2697
1871	96.2695
1872	96.2693
1873	96.2692
1874	96.269
1875	96.2688
1876	96.2687
1877	96.2685
1878	96.2683
1879	96.2682
1880	96.268
1881	96.2678
1882	96.2677
1883	96.2675
1884	96.2673
1885	96.2672
1886	96.267
1887	96.2668
1888	96.2667
1889	96.2665
1890	96.2663
1891	96.2662
1892	96.266
1893	96.2658
1894	96.2657
1895	96.2655
1896	96.2654
1897	96.2652
1898	96.265
1899	96.2649
1900	96.2647
1901	96.2645
1902	96.2644
1903	96.2642
1904	96.264
1905	96.2639
1906	96.2637
1907	96.2635
1908	96.2634
1909	96.2632
1910	96.263
1911	96.2629
1912	96.2627
1913	96.2626
1914	96.2624
1915	96.2622
1916	96.262
1917	96.2619
1918	96.2617
1919	96.2616
1920	96.2614
1921	96.2612
1922	96.2611
1923	96.2609
1924	96.2607
1925	96.2606
1926	96.2604
1927	96.2602
1928	96.2601
1929	96.2599
1930	96.2597
1931	96.2596
1932	96.2594
1933	96.2592
1934	96.2591
1935	96.2589
1936	96.2588
1937	96.2586
1938	96.2584
1939	96.2583
1940	96.2581
1941	96.2579
1942	96.2578
1943	96.2576
1944	96.2574
1945	96.2573
1946	96.2571
1947	96.2569
1948	96.2568
1949	96.2566
1950	96.2564
1951	96.2563
1952	96.2561
1953	96.2559
1954	96.2558
1955	96.2556
1956	96.2555
1957	96.2553
1958	96.2551
1959	96.255
1960	96.2548
1961	96.2546
1962	96.2545
1963	96.2543
1964	96.2541
1965	96.254
1966	96.2538
1967	96.2536
1968	96.2535
1969	96.2533
1970	96.2532
1971	96.253
1972	96.2528
1973	96.2527
1974	96.2525
1975	96.2523
1976	96.2522
1977	96.252
1978	96.2518
1979	96.2517
1980	96.2515
1981	96.2513
1982	96.2512
1983	96.251
1984	96.2508
1985	96.2507
1986	96.2505
1987	96.2504
1988	96.2502
1989	96.25
1990	96.2499
1991	96.2497
1992	96.2495
1993	96.2494
1994	96.2492
1995	96.249
1996	96.2489
1997	96.2487
1998	96.2486
[truncated: 6,329 more rows]
