# Supplementary material for: PM2.5 concentration prediction based on EEMD-ALSTM
Source: Sci Rep. 2024 Jun 2;14:12636. doi: 10.1038/s41598-024-63620-9 (PMC11144699; doi:10.1038/s41598-024-63620-9)
Supplement: Supplementary file 1 — Supplementary Information. [file 41598_2024_63620_MOESM1_ESM.zip › Code/EMD_IMF_15_train.xlsx]

## Sheet: Sheet1
	0
0	100.673
1	100.673
2	100.673
3	100.673
4	100.673
5	100.673
6	100.673
7	100.673
8	100.673
9	100.673
10	100.673
11	100.673
12	100.673
13	100.673
14	100.673
15	100.673
16	100.673
17	100.673
18	100.673
19	100.673
20	100.674
21	100.674
22	100.674
23	100.674
24	100.674
25	100.674
26	100.674
27	100.674
28	100.674
29	100.674
30	100.674
31	100.674
32	100.674
33	100.674
34	100.674
35	100.674
36	100.674
37	100.674
38	100.674
39	100.674
40	100.674
41	100.674
42	100.674
43	100.674
44	100.674
45	100.674
46	100.674
47	100.674
48	100.674
49	100.674
50	100.674
51	100.674
52	100.674
53	100.674
54	100.674
55	100.674
56	100.674
57	100.674
58	100.674
59	100.674
60	100.674
61	100.674
62	100.674
63	100.674
64	100.674
65	100.674
66	100.674
67	100.674
68	100.674
69	100.674
70	100.674
71	100.674
72	100.674
73	100.674
74	100.674
75	100.674
76	100.675
77	100.675
78	100.675
79	100.675
80	100.675
81	100.675
82	100.675
83	100.675
84	100.675
85	100.675
86	100.675
87	100.675
88	100.675
89	100.675
90	100.675
91	100.675
92	100.675
93	100.675
94	100.675
95	100.675
96	100.675
97	100.675
98	100.675
99	100.675
100	100.675
101	100.675
102	100.675
103	100.675
104	100.675
105	100.675
106	100.675
107	100.675
108	100.675
109	100.675
110	100.675
111	100.675
112	100.675
113	100.675
114	100.675
115	100.675
116	100.675
117	100.675
118	100.675
119	100.675
120	100.675
121	100.675
122	100.675
123	100.675
124	100.675
125	100.675
126	100.675
127	100.675
128	100.675
129	100.675
130	100.675
131	100.676
132	100.676
133	100.676
134	100.676
135	100.676
136	100.676
137	100.676
138	100.676
139	100.676
140	100.676
141	100.676
142	100.676
143	100.676
144	100.676
145	100.676
146	100.676
147	100.676
148	100.676
149	100.676
150	100.676
151	100.676
152	100.676
153	100.676
154	100.676
155	100.676
156	100.676
157	100.676
158	100.676
159	100.676
160	100.676
161	100.676
162	100.676
163	100.676
164	100.676
165	100.676
166	100.676
167	100.676
168	100.676
169	100.676
170	100.676
171	100.676
172	100.676
173	100.676
174	100.676
175	100.676
176	100.676
177	100.676
178	100.676
179	100.676
180	100.676
181	100.676
182	100.676
183	100.676
184	100.676
185	100.676
186	100.676
187	100.677
188	100.677
189	100.677
190	100.677
191	100.677
192	100.677
193	100.677
194	100.677
195	100.677
196	100.677
197	100.677
198	100.677
199	100.677
200	100.677
201	100.677
202	100.677
203	100.677
204	100.677
205	100.677
206	100.677
207	100.677
208	100.677
209	100.677
210	100.677
211	100.677
212	100.677
213	100.677
214	100.677
215	100.677
216	100.677
217	100.677
218	100.677
219	100.677
220	100.677
221	100.677
222	100.677
223	100.677
224	100.677
225	100.677
226	100.677
227	100.677
228	100.677
229	100.677
230	100.677
231	100.677
232	100.677
233	100.677
234	100.677
235	100.677
236	100.677
237	100.677
238	100.677
239	100.677
240	100.677
241	100.677
242	100.677
243	100.677
244	100.678
245	100.678
246	100.678
247	100.678
248	100.678
249	100.678
250	100.678
251	100.678
252	100.678
253	100.678
254	100.678
255	100.678
256	100.678
257	100.678
258	100.678
259	100.678
260	100.678
261	100.678
262	100.678
263	100.678
264	100.678
265	100.678
266	100.678
267	100.678
268	100.678
269	100.678
270	100.678
271	100.678
272	100.678
273	100.678
274	100.678
275	100.678
276	100.678
277	100.678
278	100.678
279	100.678
280	100.678
281	100.678
282	100.678
283	100.678
284	100.678
285	100.678
286	100.678
287	100.678
288	100.678
289	100.678
290	100.678
291	100.678
292	100.678
293	100.678
294	100.678
295	100.678
296	100.678
297	100.678
298	100.678
299	100.678
300	100.678
301	100.678
302	100.679
303	100.679
304	100.679
305	100.679
306	100.679
307	100.679
308	100.679
309	100.679
310	100.679
311	100.679
312	100.679
313	100.679
314	100.679
315	100.679
316	100.679
317	100.679
318	100.679
319	100.679
320	100.679
321	100.679
322	100.679
323	100.679
324	100.679
325	100.679
326	100.679
327	100.679
328	100.679
329	100.679
330	100.679
331	100.679
332	100.679
333	100.679
334	100.679
335	100.679
336	100.679
337	100.679
338	100.679
339	100.679
340	100.679
341	100.679
342	100.679
343	100.679
344	100.679
345	100.679
346	100.679
347	100.679
348	100.679
349	100.679
350	100.679
351	100.679
352	100.679
353	100.679
354	100.679
355	100.679
356	100.679
357	100.679
358	100.679
359	100.679
360	100.68
361	100.68
362	100.68
363	100.68
364	100.68
365	100.68
366	100.68
367	100.68
368	100.68
369	100.68
370	100.68
371	100.68
372	100.68
373	100.68
374	100.68
375	100.68
376	100.68
377	100.68
378	100.68
379	100.68
380	100.68
381	100.68
382	100.68
383	100.68
384	100.68
385	100.68
386	100.68
387	100.68
388	100.68
389	100.68
390	100.68
391	100.68
392	100.68
393	100.68
394	100.68
395	100.68
396	100.68
397	100.68
398	100.68
399	100.68
400	100.68
401	100.68
402	100.68
403	100.68
404	100.68
405	100.68
406	100.68
407	100.68
408	100.68
409	100.68
410	100.68
411	100.68
412	100.68
413	100.68
414	100.68
415	100.68
416	100.68
417	100.68
418	100.68
419	100.681
420	100.681
421	100.681
422	100.681
423	100.681
424	100.681
425	100.681
426	100.681
427	100.681
428	100.681
429	100.681
430	100.681
431	100.681
432	100.681
433	100.681
434	100.681
435	100.681
436	100.681
437	100.681
438	100.681
439	100.681
440	100.681
441	100.681
442	100.681
443	100.681
444	100.681
445	100.681
446	100.681
447	100.681
448	100.681
449	100.681
450	100.681
451	100.681
452	100.681
453	100.681
454	100.681
455	100.681
456	100.681
457	100.681
458	100.681
459	100.681
460	100.681
461	100.681
462	100.681
463	100.681
464	100.681
465	100.681
466	100.681
467	100.681
468	100.681
469	100.681
470	100.681
471	100.681
472	100.681
473	100.681
474	100.681
475	100.681
476	100.681
477	100.681
478	100.681
479	100.682
480	100.682
481	100.682
482	100.682
483	100.682
484	100.682
485	100.682
486	100.682
487	100.682
488	100.682
489	100.682
490	100.682
491	100.682
492	100.682
493	100.682
494	100.682
495	100.682
496	100.682
497	100.682
498	100.682
499	100.682
500	100.682
501	100.682
502	100.682
503	100.682
504	100.682
505	100.682
506	100.682
507	100.682
508	100.682
509	100.682
510	100.682
511	100.682
512	100.682
513	100.682
514	100.682
515	100.682
516	100.682
517	100.682
518	100.682
519	100.682
520	100.682
521	100.682
522	100.682
523	100.682
524	100.682
525	100.682
526	100.682
527	100.682
528	100.682
529	100.682
530	100.682
531	100.682
532	100.682
533	100.682
534	100.682
535	100.682
536	100.682
537	100.682
538	100.682
539	100.682
540	100.683
541	100.683
542	100.683
543	100.683
544	100.683
545	100.683
546	100.683
547	100.683
548	100.683
549	100.683
550	100.683
551	100.683
552	100.683
553	100.683
554	100.683
555	100.683
556	100.683
557	100.683
558	100.683
559	100.683
560	100.683
561	100.683
562	100.683
563	100.683
564	100.683
565	100.683
566	100.683
567	100.683
568	100.683
569	100.683
570	100.683
571	100.683
572	100.683
573	100.683
574	100.683
575	100.683
576	100.683
577	100.683
578	100.683
579	100.683
580	100.683
581	100.683
582	100.683
583	100.683
584	100.683
585	100.683
586	100.683
587	100.683
588	100.683
589	100.683
590	100.683
591	100.683
592	100.683
593	100.683
594	100.683
595	100.683
596	100.683
597	100.683
598	100.683
599	100.683
600	100.683
601	100.683
602	100.684
603	100.684
604	100.684
605	100.684
606	100.684
607	100.684
608	100.684
609	100.684
610	100.684
611	100.684
612	100.684
613	100.684
614	100.684
615	100.684
616	100.684
617	100.684
618	100.684
619	100.684
620	100.684
621	100.684
622	100.684
623	100.684
624	100.684
625	100.684
626	100.684
627	100.684
628	100.684
629	100.684
630	100.684
631	100.684
632	100.684
633	100.684
634	100.684
635	100.684
636	100.684
637	100.684
638	100.684
639	100.684
640	100.684
641	100.684
642	100.684
643	100.684
644	100.684
645	100.684
646	100.684
647	100.684
648	100.684
649	100.684
650	100.684
651	100.684
652	100.684
653	100.684
654	100.684
655	100.684
656	100.684
657	100.684
658	100.684
659	100.684
660	100.684
661	100.684
662	100.684
663	100.684
664	100.684
665	100.685
666	100.685
667	100.685
668	100.685
669	100.685
670	100.685
671	100.685
672	100.685
673	100.685
674	100.685
675	100.685
676	100.685
677	100.685
678	100.685
679	100.685
680	100.685
681	100.685
682	100.685
683	100.685
684	100.685
685	100.685
686	100.685
687	100.685
688	100.685
689	100.685
690	100.685
691	100.685
692	100.685
693	100.685
694	100.685
695	100.685
696	100.685
697	100.685
698	100.685
699	100.685
700	100.685
701	100.685
702	100.685
703	100.685
704	100.685
705	100.685
706	100.685
707	100.685
708	100.685
709	100.685
710	100.685
711	100.685
712	100.685
713	100.685
714	100.685
715	100.685
716	100.685
717	100.685
718	100.685
719	100.685
720	100.685
721	100.685
722	100.685
723	100.685
724	100.685
725	100.685
726	100.685
727	100.685
728	100.685
729	100.686
730	100.686
731	100.686
732	100.686
733	100.686
734	100.686
735	100.686
736	100.686
737	100.686
738	100.686
739	100.686
740	100.686
741	100.686
742	100.686
743	100.686
744	100.686
745	100.686
746	100.686
747	100.686
748	100.686
749	100.686
750	100.686
751	100.686
752	100.686
753	100.686
754	100.686
755	100.686
756	100.686
757	100.686
758	100.686
759	100.686
760	100.686
761	100.686
762	100.686
763	100.686
764	100.686
765	100.686
766	100.686
767	100.686
768	100.686
769	100.686
770	100.686
771	100.686
772	100.686
773	100.686
774	100.686
775	100.686
776	100.686
777	100.686
778	100.686
779	100.686
780	100.686
781	100.686
782	100.686
783	100.686
784	100.686
785	100.686
786	100.686
787	100.686
788	100.686
789	100.686
790	100.686
791	100.686
792	100.686
793	100.686
794	100.687
795	100.687
796	100.687
797	100.687
798	100.687
799	100.687
800	100.687
801	100.687
802	100.687
803	100.687
804	100.687
805	100.687
806	100.687
807	100.687
808	100.687
809	100.687
810	100.687
811	100.687
812	100.687
813	100.687
814	100.687
815	100.687
816	100.687
817	100.687
818	100.687
819	100.687
820	100.687
821	100.687
822	100.687
823	100.687
824	100.687
825	100.687
826	100.687
827	100.687
828	100.687
829	100.687
830	100.687
831	100.687
832	100.687
833	100.687
834	100.687
835	100.687
836	100.687
837	100.687
838	100.687
839	100.687
840	100.687
841	100.687
842	100.687
843	100.687
844	100.687
845	100.687
846	100.687
847	100.687
848	100.687
849	100.687
850	100.687
851	100.687
852	100.687
853	100.687
854	100.687
855	100.687
856	100.687
857	100.687
858	100.687
859	100.687
860	100.688
861	100.688
862	100.688
863	100.688
864	100.688
865	100.688
866	100.688
867	100.688
868	100.688
869	100.688
870	100.688
871	100.688
872	100.688
873	100.688
874	100.688
875	100.688
876	100.688
877	100.688
878	100.688
879	100.688
880	100.688
881	100.688
882	100.688
883	100.688
884	100.688
885	100.688
886	100.688
887	100.688
888	100.688
889	100.688
890	100.688
891	100.688
892	100.688
893	100.688
894	100.688
895	100.688
896	100.688
897	100.688
898	100.688
899	100.688
900	100.688
901	100.688
902	100.688
903	100.688
904	100.688
905	100.688
906	100.688
907	100.688
908	100.688
909	100.688
910	100.688
911	100.688
912	100.688
913	100.688
914	100.688
915	100.688
916	100.688
917	100.688
918	100.688
919	100.688
920	100.688
921	100.688
922	100.688
923	100.688
924	100.688
925	100.688
926	100.688
927	100.688
928	100.689
929	100.689
930	100.689
931	100.689
932	100.689
933	100.689
934	100.689
935	100.689
936	100.689
937	100.689
938	100.689
939	100.689
940	100.689
941	100.689
942	100.689
943	100.689
944	100.689
945	100.689
946	100.689
947	100.689
948	100.689
949	100.689
950	100.689
951	100.689
952	100.689
953	100.689
954	100.689
955	100.689
956	100.689
957	100.689
958	100.689
959	100.689
960	100.689
961	100.689
962	100.689
963	100.689
964	100.689
965	100.689
966	100.689
967	100.689
968	100.689
969	100.689
970	100.689
971	100.689
972	100.689
973	100.689
974	100.689
975	100.689
976	100.689
977	100.689
978	100.689
979	100.689
980	100.689
981	100.689
982	100.689
983	100.689
984	100.689
985	100.689
986	100.689
987	100.689
988	100.689
989	100.689
990	100.689
991	100.689
992	100.689
993	100.689
994	100.689
995	100.689
996	100.69
997	100.69
998	100.69
999	100.69
1000	100.69
1001	100.69
1002	100.69
1003	100.69
1004	100.69
1005	100.69
1006	100.69
1007	100.69
1008	100.69
1009	100.69
1010	100.69
1011	100.69
1012	100.69
1013	100.69
1014	100.69
1015	100.69
1016	100.69
1017	100.69
1018	100.69
1019	100.69
1020	100.69
1021	100.69
1022	100.69
1023	100.69
1024	100.69
1025	100.69
1026	100.69
1027	100.69
1028	100.69
1029	100.69
1030	100.69
1031	100.69
1032	100.69
1033	100.69
1034	100.69
1035	100.69
1036	100.69
1037	100.69
1038	100.69
1039	100.69
1040	100.69
1041	100.69
1042	100.69
1043	100.69
1044	100.69
1045	100.69
1046	100.69
1047	100.69
1048	100.69
1049	100.69
1050	100.69
1051	100.69
1052	100.69
1053	100.69
1054	100.69
1055	100.69
1056	100.69
1057	100.69
1058	100.69
1059	100.69
1060	100.69
1061	100.69
1062	100.69
1063	100.69
1064	100.69
1065	100.69
1066	100.691
1067	100.691
1068	100.691
1069	100.691
1070	100.691
1071	100.691
1072	100.691
1073	100.691
1074	100.691
1075	100.691
1076	100.691
1077	100.691
1078	100.691
1079	100.691
1080	100.691
1081	100.691
1082	100.691
1083	100.691
1084	100.691
1085	100.691
1086	100.691
1087	100.691
1088	100.691
1089	100.691
1090	100.691
1091	100.691
1092	100.691
1093	100.691
1094	100.691
1095	100.691
1096	100.691
1097	100.691
1098	100.691
1099	100.691
1100	100.691
1101	100.691
1102	100.691
1103	100.691
1104	100.691
1105	100.691
1106	100.691
1107	100.691
1108	100.691
1109	100.691
1110	100.691
1111	100.691
1112	100.691
1113	100.691
1114	100.691
1115	100.691
1116	100.691
1117	100.691
1118	100.691
1119	100.691
1120	100.691
1121	100.691
1122	100.691
1123	100.691
1124	100.691
1125	100.691
1126	100.691
1127	100.691
1128	100.691
1129	100.691
1130	100.691
1131	100.691
1132	100.691
1133	100.691
1134	100.691
1135	100.691
1136	100.691
1137	100.692
1138	100.692
1139	100.692
1140	100.692
1141	100.692
1142	100.692
1143	100.692
1144	100.692
1145	100.692
1146	100.692
1147	100.692
1148	100.692
1149	100.692
1150	100.692
1151	100.692
1152	100.692
1153	100.692
1154	100.692
1155	100.692
1156	100.692
1157	100.692
1158	100.692
1159	100.692
1160	100.692
1161	100.692
1162	100.692
1163	100.692
1164	100.692
1165	100.692
1166	100.692
1167	100.692
1168	100.692
1169	100.692
1170	100.692
1171	100.692
1172	100.692
1173	100.692
1174	100.692
1175	100.692
1176	100.692
1177	100.692
1178	100.692
1179	100.692
1180	100.692
1181	100.692
1182	100.692
1183	100.692
1184	100.692
1185	100.692
1186	100.692
1187	100.692
1188	100.692
1189	100.692
1190	100.692
1191	100.692
1192	100.692
1193	100.692
1194	100.692
1195	100.692
1196	100.692
1197	100.692
1198	100.692
1199	100.692
1200	100.692
1201	100.692
1202	100.692
1203	100.692
1204	100.692
1205	100.692
1206	100.692
1207	100.692
1208	100.692
1209	100.692
1210	100.693
1211	100.693
1212	100.693
1213	100.693
1214	100.693
1215	100.693
1216	100.693
1217	100.693
1218	100.693
1219	100.693
1220	100.693
1221	100.693
1222	100.693
1223	100.693
1224	100.693
1225	100.693
1226	100.693
1227	100.693
1228	100.693
1229	100.693
1230	100.693
1231	100.693
1232	100.693
1233	100.693
1234	100.693
1235	100.693
1236	100.693
1237	100.693
1238	100.693
1239	100.693
1240	100.693
1241	100.693
1242	100.693
1243	100.693
1244	100.693
1245	100.693
1246	100.693
1247	100.693
1248	100.693
1249	100.693
1250	100.693
1251	100.693
1252	100.693
1253	100.693
1254	100.693
1255	100.693
1256	100.693
1257	100.693
1258	100.693
1259	100.693
1260	100.693
1261	100.693
1262	100.693
1263	100.693
1264	100.693
1265	100.693
1266	100.693
1267	100.693
1268	100.693
1269	100.693
1270	100.693
1271	100.693
1272	100.693
1273	100.693
1274	100.693
1275	100.693
1276	100.693
1277	100.693
1278	100.693
1279	100.693
1280	100.693
1281	100.693
1282	100.693
1283	100.693
1284	100.693
1285	100.694
1286	100.694
1287	100.694
1288	100.694
1289	100.694
1290	100.694
1291	100.694
1292	100.694
1293	100.694
1294	100.694
1295	100.694
1296	100.694
1297	100.694
1298	100.694
1299	100.694
1300	100.694
1301	100.694
1302	100.694
1303	100.694
1304	100.694
1305	100.694
1306	100.694
1307	100.694
1308	100.694
1309	100.694
1310	100.694
1311	100.694
1312	100.694
1313	100.694
1314	100.694
1315	100.694
1316	100.694
1317	100.694
1318	100.694
1319	100.694
1320	100.694
1321	100.694
1322	100.694
1323	100.694
1324	100.694
1325	100.694
1326	100.694
1327	100.694
1328	100.694
1329	100.694
1330	100.694
1331	100.694
1332	100.694
1333	100.694
1334	100.694
1335	100.694
1336	100.694
1337	100.694
1338	100.694
1339	100.694
1340	100.694
1341	100.694
1342	100.694
1343	100.694
1344	100.694
1345	100.694
1346	100.694
1347	100.694
1348	100.694
1349	100.694
1350	100.694
1351	100.694
1352	100.694
1353	100.694
1354	100.694
1355	100.694
1356	100.694
1357	100.694
1358	100.694
1359	100.694
1360	100.694
1361	100.695
1362	100.695
1363	100.695
1364	100.695
1365	100.695
1366	100.695
1367	100.695
1368	100.695
1369	100.695
1370	100.695
1371	100.695
1372	100.695
1373	100.695
1374	100.695
1375	100.695
1376	100.695
1377	100.695
1378	100.695
1379	100.695
1380	100.695
1381	100.695
1382	100.695
1383	100.695
1384	100.695
1385	100.695
1386	100.695
1387	100.695
1388	100.695
1389	100.695
1390	100.695
1391	100.695
1392	100.695
1393	100.695
1394	100.695
1395	100.695
1396	100.695
1397	100.695
1398	100.695
1399	100.695
1400	100.695
1401	100.695
1402	100.695
1403	100.695
1404	100.695
1405	100.695
1406	100.695
1407	100.695
1408	100.695
1409	100.695
1410	100.695
1411	100.695
1412	100.695
1413	100.695
1414	100.695
1415	100.695
1416	100.695
1417	100.695
1418	100.695
1419	100.695
1420	100.695
1421	100.695
1422	100.695
1423	100.695
1424	100.695
1425	100.695
1426	100.695
1427	100.695
1428	100.695
1429	100.695
1430	100.695
1431	100.695
1432	100.695
1433	100.695
1434	100.695
1435	100.695
1436	100.695
1437	100.695
1438	100.695
1439	100.695
1440	100.696
1441	100.696
1442	100.696
1443	100.696
1444	100.696
1445	100.696
1446	100.696
1447	100.696
1448	100.696
1449	100.696
1450	100.696
1451	100.696
1452	100.696
1453	100.696
1454	100.696
1455	100.696
1456	100.696
1457	100.696
1458	100.696
1459	100.696
1460	100.696
1461	100.696
1462	100.696
1463	100.696
1464	100.696
1465	100.696
1466	100.696
1467	100.696
1468	100.696
1469	100.696
1470	100.696
1471	100.696
1472	100.696
1473	100.696
1474	100.696
1475	100.696
1476	100.696
1477	100.696
1478	100.696
1479	100.696
1480	100.696
1481	100.696
1482	100.696
1483	100.696
1484	100.696
1485	100.696
1486	100.696
1487	100.696
1488	100.696
1489	100.696
1490	100.696
1491	100.696
1492	100.696
1493	100.696
1494	100.696
1495	100.696
1496	100.696
1497	100.696
1498	100.696
1499	100.696
1500	100.696
1501	100.696
1502	100.696
1503	100.696
1504	100.696
1505	100.696
1506	100.696
1507	100.696
1508	100.696
1509	100.696
1510	100.696
1511	100.696
1512	100.696
1513	100.696
1514	100.696
1515	100.696
1516	100.696
1517	100.696
1518	100.696
1519	100.696
1520	100.697
1521	100.697
1522	100.697
1523	100.697
1524	100.697
1525	100.697
1526	100.697
1527	100.697
1528	100.697
1529	100.697
1530	100.697
1531	100.697
1532	100.697
1533	100.697
1534	100.697
1535	100.697
1536	100.697
1537	100.697
1538	100.697
1539	100.697
1540	100.697
1541	100.697
1542	100.697
1543	100.697
1544	100.697
1545	100.697
1546	100.697
1547	100.697
1548	100.697
1549	100.697
1550	100.697
1551	100.697
1552	100.697
1553	100.697
1554	100.697
1555	100.697
1556	100.697
1557	100.697
1558	100.697
1559	100.697
1560	100.697
1561	100.697
1562	100.697
1563	100.697
1564	100.697
1565	100.697
1566	100.697
1567	100.697
1568	100.697
1569	100.697
1570	100.697
1571	100.697
1572	100.697
1573	100.697
1574	100.697
1575	100.697
1576	100.697
1577	100.697
1578	100.697
1579	100.697
1580	100.697
1581	100.697
1582	100.697
1583	100.697
1584	100.697
1585	100.697
1586	100.697
1587	100.697
1588	100.697
1589	100.697
1590	100.697
1591	100.697
1592	100.697
1593	100.697
1594	100.697
1595	100.697
1596	100.697
1597	100.697
1598	100.697
1599	100.697
1600	100.697
1601	100.697
1602	100.697
1603	100.697
1604	100.698
1605	100.698
1606	100.698
1607	100.698
1608	100.698
1609	100.698
1610	100.698
1611	100.698
1612	100.698
1613	100.698
1614	100.698
1615	100.698
1616	100.698
1617	100.698
1618	100.698
1619	100.698
1620	100.698
1621	100.698
1622	100.698
1623	100.698
1624	100.698
1625	100.698
1626	100.698
1627	100.698
1628	100.698
1629	100.698
1630	100.698
1631	100.698
1632	100.698
1633	100.698
1634	100.698
1635	100.698
1636	100.698
1637	100.698
1638	100.698
1639	100.698
1640	100.698
1641	100.698
1642	100.698
1643	100.698
1644	100.698
1645	100.698
1646	100.698
1647	100.698
1648	100.698
1649	100.698
1650	100.698
1651	100.698
1652	100.698
1653	100.698
1654	100.698
1655	100.698
1656	100.698
1657	100.698
1658	100.698
1659	100.698
1660	100.698
1661	100.698
1662	100.698
1663	100.698
1664	100.698
1665	100.698
1666	100.698
1667	100.698
1668	100.698
1669	100.698
1670	100.698
1671	100.698
1672	100.698
1673	100.698
1674	100.698
1675	100.698
1676	100.698
1677	100.698
1678	100.698
1679	100.698
1680	100.698
1681	100.698
1682	100.698
1683	100.698
1684	100.698
1685	100.698
1686	100.698
1687	100.698
1688	100.698
1689	100.698
1690	100.699
1691	100.699
1692	100.699
1693	100.699
1694	100.699
1695	100.699
1696	100.699
1697	100.699
1698	100.699
1699	100.699
1700	100.699
1701	100.699
1702	100.699
1703	100.699
1704	100.699
1705	100.699
1706	100.699
1707	100.699
1708	100.699
1709	100.699
1710	100.699
1711	100.699
1712	100.699
1713	100.699
1714	100.699
1715	100.699
1716	100.699
1717	100.699
1718	100.699
1719	100.699
1720	100.699
1721	100.699
1722	100.699
1723	100.699
1724	100.699
1725	100.699
1726	100.699
1727	100.699
1728	100.699
1729	100.699
1730	100.699
1731	100.699
1732	100.699
1733	100.699
1734	100.699
1735	100.699
1736	100.699
1737	100.699
1738	100.699
1739	100.699
1740	100.699
1741	100.699
1742	100.699
1743	100.699
1744	100.699
1745	100.699
1746	100.699
1747	100.699
1748	100.699
1749	100.699
1750	100.699
1751	100.699
1752	100.699
1753	100.699
1754	100.699
1755	100.699
1756	100.699
1757	100.699
1758	100.699
1759	100.699
1760	100.699
1761	100.699
1762	100.699
1763	100.699
1764	100.699
1765	100.699
1766	100.699
1767	100.699
1768	100.699
1769	100.699
1770	100.699
1771	100.699
1772	100.699
1773	100.699
1774	100.699
1775	100.699
1776	100.699
1777	100.699
1778	100.699
1779	100.699
1780	100.7
1781	100.7
1782	100.7
1783	100.7
1784	100.7
1785	100.7
1786	100.7
1787	100.7
1788	100.7
1789	100.7
1790	100.7
1791	100.7
1792	100.7
1793	100.7
1794	100.7
1795	100.7
1796	100.7
1797	100.7
1798	100.7
1799	100.7
1800	100.7
1801	100.7
1802	100.7
1803	100.7
1804	100.7
1805	100.7
1806	100.7
1807	100.7
1808	100.7
1809	100.7
1810	100.7
1811	100.7
1812	100.7
1813	100.7
1814	100.7
1815	100.7
1816	100.7
1817	100.7
1818	100.7
1819	100.7
1820	100.7
1821	100.7
1822	100.7
1823	100.7
1824	100.7
1825	100.7
1826	100.7
1827	100.7
1828	100.7
1829	100.7
1830	100.7
1831	100.7
1832	100.7
1833	100.7
1834	100.7
1835	100.7
1836	100.7
1837	100.7
1838	100.7
1839	100.7
1840	100.7
1841	100.7
1842	100.7
1843	100.7
1844	100.7
1845	100.7
1846	100.7
1847	100.7
1848	100.7
1849	100.7
1850	100.7
1851	100.7
1852	100.7
1853	100.7
1854	100.7
1855	100.7
1856	100.7
1857	100.7
1858	100.7
1859	100.7
1860	100.7
1861	100.7
1862	100.7
1863	100.7
1864	100.7
1865	100.7
1866	100.7
1867	100.7
1868	100.7
1869	100.7
1870	100.7
1871	100.7
1872	100.701
1873	100.701
1874	100.701
1875	100.701
1876	100.701
1877	100.701
1878	100.701
1879	100.701
1880	100.701
1881	100.701
1882	100.701
1883	100.701
1884	100.701
1885	100.701
1886	100.701
1887	100.701
1888	100.701
1889	100.701
1890	100.701
1891	100.701
1892	100.701
1893	100.701
1894	100.701
1895	100.701
1896	100.701
1897	100.701
1898	100.701
1899	100.701
1900	100.701
1901	100.701
1902	100.701
1903	100.701
1904	100.701
1905	100.701
1906	100.701
1907	100.701
1908	100.701
1909	100.701
1910	100.701
1911	100.701
1912	100.701
1913	100.701
1914	100.701
1915	100.701
1916	100.701
1917	100.701
1918	100.701
1919	100.701
1920	100.701
1921	100.701
1922	100.701
1923	100.701
1924	100.701
1925	100.701
1926	100.701
1927	100.701
1928	100.701
1929	100.701
1930	100.701
1931	100.701
1932	100.701
1933	100.701
1934	100.701
1935	100.701
1936	100.701
1937	100.701
1938	100.701
1939	100.701
1940	100.701
1941	100.701
1942	100.701
1943	100.701
1944	100.701
1945	100.701
1946	100.701
1947	100.701
1948	100.701
1949	100.701
1950	100.701
1951	100.701
1952	100.701
1953	100.701
1954	100.701
1955	100.701
1956	100.701
1957	100.701
1958	100.701
1959	100.701
1960	100.701
1961	100.701
1962	100.701
1963	100.701
1964	100.701
1965	100.701
1966	100.701
1967	100.701
1968	100.701
1969	100.701
1970	100.702
1971	100.702
1972	100.702
1973	100.702
1974	100.702
1975	100.702
1976	100.702
1977	100.702
1978	100.702
1979	100.702
1980	100.702
1981	100.702
1982	100.702
1983	100.702
1984	100.702
1985	100.702
1986	100.702
1987	100.702
1988	100.702
1989	100.702
1990	100.702
1991	100.702
1992	100.702
1993	100.702
1994	100.702
1995	100.702
1996	100.702
1997	100.702
1998	100.702
[truncated: 31,382 more rows]
