# Supplementary material for: PM2.5 concentration prediction based on EEMD-ALSTM
Source: Sci Rep. 2024 Jun 2;14:12636. doi: 10.1038/s41598-024-63620-9 (PMC11144699; doi:10.1038/s41598-024-63620-9)
Supplement: Supplementary file 1 — Supplementary Information. [file 41598_2024_63620_MOESM1_ESM.zip › Code/EMD_IMF_16_test.xlsx]

## Sheet: Sheet1
	0
0	104.148
1	104.148
2	104.148
3	104.148
4	104.148
5	104.148
6	104.148
7	104.148
8	104.148
9	104.148
10	104.148
11	104.148
12	104.148
13	104.148
14	104.148
15	104.148
16	104.148
17	104.148
18	104.148
19	104.148
20	104.148
21	104.148
22	104.148
23	104.148
24	104.148
25	104.148
26	104.148
27	104.148
28	104.148
29	104.148
30	104.148
31	104.148
32	104.148
33	104.148
34	104.148
35	104.148
36	104.148
37	104.148
38	104.148
39	104.148
40	104.148
41	104.149
42	104.149
43	104.149
44	104.149
45	104.149
46	104.149
47	104.149
48	104.149
49	104.149
50	104.149
51	104.149
52	104.149
53	104.149
54	104.149
55	104.149
56	104.149
57	104.149
58	104.149
59	104.149
60	104.149
61	104.149
62	104.149
63	104.149
64	104.149
65	104.149
66	104.149
67	104.149
68	104.149
69	104.149
70	104.149
71	104.149
72	104.149
73	104.149
74	104.149
75	104.149
76	104.149
77	104.149
78	104.149
79	104.149
80	104.149
81	104.149
82	104.149
83	104.149
84	104.149
85	104.149
86	104.149
87	104.149
88	104.149
89	104.149
90	104.149
91	104.149
92	104.149
93	104.149
94	104.149
95	104.149
96	104.149
97	104.149
98	104.149
99	104.149
100	104.149
101	104.149
102	104.149
103	104.149
104	104.149
105	104.149
106	104.15
107	104.15
108	104.15
109	104.15
110	104.15
111	104.15
112	104.15
113	104.15
114	104.15
115	104.15
116	104.15
117	104.15
118	104.15
119	104.15
120	104.15
121	104.15
122	104.15
123	104.15
124	104.15
125	104.15
126	104.15
127	104.15
128	104.15
129	104.15
130	104.15
131	104.15
132	104.15
133	104.15
134	104.15
135	104.15
136	104.15
137	104.15
138	104.15
139	104.15
140	104.15
141	104.15
142	104.15
143	104.15
144	104.15
145	104.15
146	104.15
147	104.15
148	104.15
149	104.15
150	104.15
151	104.15
152	104.15
153	104.15
154	104.15
155	104.15
156	104.15
157	104.15
158	104.15
159	104.15
160	104.15
161	104.15
162	104.15
163	104.15
164	104.15
165	104.15
166	104.15
167	104.15
168	104.15
169	104.15
170	104.15
171	104.15
172	104.151
173	104.151
174	104.151
175	104.151
176	104.151
177	104.151
178	104.151
179	104.151
180	104.151
181	104.151
182	104.151
183	104.151
184	104.151
185	104.151
186	104.151
187	104.151
188	104.151
189	104.151
190	104.151
191	104.151
192	104.151
193	104.151
194	104.151
195	104.151
196	104.151
197	104.151
198	104.151
199	104.151
200	104.151
201	104.151
202	104.151
203	104.151
204	104.151
205	104.151
206	104.151
207	104.151
208	104.151
209	104.151
210	104.151
211	104.151
212	104.151
213	104.151
214	104.151
215	104.151
216	104.151
217	104.151
218	104.151
219	104.151
220	104.151
221	104.151
222	104.151
223	104.151
224	104.151
225	104.151
226	104.151
227	104.151
228	104.151
229	104.151
230	104.151
231	104.151
232	104.151
233	104.151
234	104.151
235	104.151
236	104.151
237	104.151
238	104.151
239	104.152
240	104.152
241	104.152
242	104.152
243	104.152
244	104.152
245	104.152
246	104.152
247	104.152
248	104.152
249	104.152
250	104.152
251	104.152
252	104.152
253	104.152
254	104.152
255	104.152
256	104.152
257	104.152
258	104.152
259	104.152
260	104.152
261	104.152
262	104.152
263	104.152
264	104.152
265	104.152
266	104.152
267	104.152
268	104.152
269	104.152
270	104.152
271	104.152
272	104.152
273	104.152
274	104.152
275	104.152
276	104.152
277	104.152
278	104.152
279	104.152
280	104.152
281	104.152
282	104.152
283	104.152
284	104.152
285	104.152
286	104.152
287	104.152
288	104.152
289	104.152
290	104.152
291	104.152
292	104.152
293	104.152
294	104.152
295	104.152
296	104.152
297	104.152
298	104.152
299	104.152
300	104.152
301	104.152
302	104.152
303	104.152
304	104.152
305	104.152
306	104.153
307	104.153
308	104.153
309	104.153
310	104.153
311	104.153
312	104.153
313	104.153
314	104.153
315	104.153
316	104.153
317	104.153
318	104.153
319	104.153
320	104.153
321	104.153
322	104.153
323	104.153
324	104.153
325	104.153
326	104.153
327	104.153
328	104.153
329	104.153
330	104.153
331	104.153
332	104.153
333	104.153
334	104.153
335	104.153
336	104.153
337	104.153
338	104.153
339	104.153
340	104.153
341	104.153
342	104.153
343	104.153
344	104.153
345	104.153
346	104.153
347	104.153
348	104.153
349	104.153
350	104.153
351	104.153
352	104.153
353	104.153
354	104.153
355	104.153
356	104.153
357	104.153
358	104.153
359	104.153
360	104.153
361	104.153
362	104.153
363	104.153
364	104.153
365	104.153
366	104.153
367	104.153
368	104.153
369	104.153
370	104.153
371	104.153
372	104.153
373	104.154
374	104.154
375	104.154
376	104.154
377	104.154
378	104.154
379	104.154
380	104.154
381	104.154
382	104.154
383	104.154
384	104.154
385	104.154
386	104.154
387	104.154
388	104.154
389	104.154
390	104.154
391	104.154
392	104.154
393	104.154
394	104.154
395	104.154
396	104.154
397	104.154
398	104.154
399	104.154
400	104.154
401	104.154
402	104.154
403	104.154
404	104.154
405	104.154
406	104.154
407	104.154
408	104.154
409	104.154
410	104.154
411	104.154
412	104.154
413	104.154
414	104.154
415	104.154
416	104.154
417	104.154
418	104.154
419	104.154
420	104.154
421	104.154
422	104.154
423	104.154
424	104.154
425	104.154
426	104.154
427	104.154
428	104.154
429	104.154
430	104.154
431	104.154
432	104.154
433	104.154
434	104.154
435	104.154
436	104.154
437	104.154
438	104.154
439	104.154
440	104.154
441	104.155
442	104.155
443	104.155
444	104.155
445	104.155
446	104.155
447	104.155
448	104.155
449	104.155
450	104.155
451	104.155
452	104.155
453	104.155
454	104.155
455	104.155
456	104.155
457	104.155
458	104.155
459	104.155
460	104.155
461	104.155
462	104.155
463	104.155
464	104.155
465	104.155
466	104.155
467	104.155
468	104.155
469	104.155
470	104.155
471	104.155
472	104.155
473	104.155
474	104.155
475	104.155
476	104.155
477	104.155
478	104.155
479	104.155
480	104.155
481	104.155
482	104.155
483	104.155
484	104.155
485	104.155
486	104.155
487	104.155
488	104.155
489	104.155
490	104.155
491	104.155
492	104.155
493	104.155
494	104.155
495	104.155
496	104.155
497	104.155
498	104.155
499	104.155
500	104.155
501	104.155
502	104.155
503	104.155
504	104.155
505	104.155
506	104.155
507	104.155
508	104.155
509	104.156
510	104.156
511	104.156
512	104.156
513	104.156
514	104.156
515	104.156
516	104.156
517	104.156
518	104.156
519	104.156
520	104.156
521	104.156
522	104.156
523	104.156
524	104.156
525	104.156
526	104.156
527	104.156
528	104.156
529	104.156
530	104.156
531	104.156
532	104.156
533	104.156
534	104.156
535	104.156
536	104.156
537	104.156
538	104.156
539	104.156
540	104.156
541	104.156
542	104.156
543	104.156
544	104.156
545	104.156
546	104.156
547	104.156
548	104.156
549	104.156
550	104.156
551	104.156
552	104.156
553	104.156
554	104.156
555	104.156
556	104.156
557	104.156
558	104.156
559	104.156
560	104.156
561	104.156
562	104.156
563	104.156
564	104.156
565	104.156
566	104.156
567	104.156
568	104.156
569	104.156
570	104.156
571	104.156
572	104.156
573	104.156
574	104.156
575	104.156
576	104.156
577	104.156
578	104.157
579	104.157
580	104.157
581	104.157
582	104.157
583	104.157
584	104.157
585	104.157
586	104.157
587	104.157
588	104.157
589	104.157
590	104.157
591	104.157
592	104.157
593	104.157
594	104.157
595	104.157
596	104.157
597	104.157
598	104.157
599	104.157
600	104.157
601	104.157
602	104.157
603	104.157
604	104.157
605	104.157
606	104.157
607	104.157
608	104.157
609	104.157
610	104.157
611	104.157
612	104.157
613	104.157
614	104.157
615	104.157
616	104.157
617	104.157
618	104.157
619	104.157
620	104.157
621	104.157
622	104.157
623	104.157
624	104.157
625	104.157
626	104.157
627	104.157
628	104.157
629	104.157
630	104.157
631	104.157
632	104.157
633	104.157
634	104.157
635	104.157
636	104.157
637	104.157
638	104.157
639	104.157
640	104.157
641	104.157
642	104.157
643	104.157
644	104.157
645	104.157
646	104.157
647	104.158
648	104.158
649	104.158
650	104.158
651	104.158
652	104.158
653	104.158
654	104.158
655	104.158
656	104.158
657	104.158
658	104.158
659	104.158
660	104.158
661	104.158
662	104.158
663	104.158
664	104.158
665	104.158
666	104.158
667	104.158
668	104.158
669	104.158
670	104.158
671	104.158
672	104.158
673	104.158
674	104.158
675	104.158
676	104.158
677	104.158
678	104.158
679	104.158
680	104.158
681	104.158
682	104.158
683	104.158
684	104.158
685	104.158
686	104.158
687	104.158
688	104.158
689	104.158
690	104.158
691	104.158
692	104.158
693	104.158
694	104.158
695	104.158
696	104.158
697	104.158
698	104.158
699	104.158
700	104.158
701	104.158
702	104.158
703	104.158
704	104.158
705	104.158
706	104.158
707	104.158
708	104.158
709	104.158
710	104.158
711	104.158
712	104.158
713	104.158
714	104.158
715	104.158
716	104.158
717	104.159
718	104.159
719	104.159
720	104.159
721	104.159
722	104.159
723	104.159
724	104.159
725	104.159
726	104.159
727	104.159
728	104.159
729	104.159
730	104.159
731	104.159
732	104.159
733	104.159
734	104.159
735	104.159
736	104.159
737	104.159
738	104.159
739	104.159
740	104.159
741	104.159
742	104.159
743	104.159
744	104.159
745	104.159
746	104.159
747	104.159
748	104.159
749	104.159
750	104.159
751	104.159
752	104.159
753	104.159
754	104.159
755	104.159
756	104.159
757	104.159
758	104.159
759	104.159
760	104.159
761	104.159
762	104.159
763	104.159
764	104.159
765	104.159
766	104.159
767	104.159
768	104.159
769	104.159
770	104.159
771	104.159
772	104.159
773	104.159
774	104.159
775	104.159
776	104.159
777	104.159
778	104.159
779	104.159
780	104.159
781	104.159
782	104.159
783	104.159
784	104.159
785	104.159
786	104.159
787	104.16
788	104.16
789	104.16
790	104.16
791	104.16
792	104.16
793	104.16
794	104.16
795	104.16
796	104.16
797	104.16
798	104.16
799	104.16
800	104.16
801	104.16
802	104.16
803	104.16
804	104.16
805	104.16
806	104.16
807	104.16
808	104.16
809	104.16
810	104.16
811	104.16
812	104.16
813	104.16
814	104.16
815	104.16
816	104.16
817	104.16
818	104.16
819	104.16
820	104.16
821	104.16
822	104.16
823	104.16
824	104.16
825	104.16
826	104.16
827	104.16
828	104.16
829	104.16
830	104.16
831	104.16
832	104.16
833	104.16
834	104.16
835	104.16
836	104.16
837	104.16
838	104.16
839	104.16
840	104.16
841	104.16
842	104.16
843	104.16
844	104.16
845	104.16
846	104.16
847	104.16
848	104.16
849	104.16
850	104.16
851	104.16
852	104.16
853	104.16
854	104.16
855	104.16
856	104.16
857	104.16
858	104.16
859	104.161
860	104.161
861	104.161
862	104.161
863	104.161
864	104.161
865	104.161
866	104.161
867	104.161
868	104.161
869	104.161
870	104.161
871	104.161
872	104.161
873	104.161
874	104.161
875	104.161
876	104.161
877	104.161
878	104.161
879	104.161
880	104.161
881	104.161
882	104.161
883	104.161
884	104.161
885	104.161
886	104.161
887	104.161
888	104.161
889	104.161
890	104.161
891	104.161
892	104.161
893	104.161
894	104.161
895	104.161
896	104.161
897	104.161
898	104.161
899	104.161
900	104.161
901	104.161
902	104.161
903	104.161
904	104.161
905	104.161
906	104.161
907	104.161
908	104.161
909	104.161
910	104.161
911	104.161
912	104.161
913	104.161
914	104.161
915	104.161
916	104.161
917	104.161
918	104.161
919	104.161
920	104.161
921	104.161
922	104.161
923	104.161
924	104.161
925	104.161
926	104.161
927	104.161
928	104.161
929	104.161
930	104.162
931	104.162
932	104.162
933	104.162
934	104.162
935	104.162
936	104.162
937	104.162
938	104.162
939	104.162
940	104.162
941	104.162
942	104.162
943	104.162
944	104.162
945	104.162
946	104.162
947	104.162
948	104.162
949	104.162
950	104.162
951	104.162
952	104.162
953	104.162
954	104.162
955	104.162
956	104.162
957	104.162
958	104.162
959	104.162
960	104.162
961	104.162
962	104.162
963	104.162
964	104.162
965	104.162
966	104.162
967	104.162
968	104.162
969	104.162
970	104.162
971	104.162
972	104.162
973	104.162
974	104.162
975	104.162
976	104.162
977	104.162
978	104.162
979	104.162
980	104.162
981	104.162
982	104.162
983	104.162
984	104.162
985	104.162
986	104.162
987	104.162
988	104.162
989	104.162
990	104.162
991	104.162
992	104.162
993	104.162
994	104.162
995	104.162
996	104.162
997	104.162
998	104.162
999	104.162
1000	104.162
1001	104.162
1002	104.163
1003	104.163
1004	104.163
1005	104.163
1006	104.163
1007	104.163
1008	104.163
1009	104.163
1010	104.163
1011	104.163
1012	104.163
1013	104.163
1014	104.163
1015	104.163
1016	104.163
1017	104.163
1018	104.163
1019	104.163
1020	104.163
1021	104.163
1022	104.163
1023	104.163
1024	104.163
1025	104.163
1026	104.163
1027	104.163
1028	104.163
1029	104.163
1030	104.163
1031	104.163
1032	104.163
1033	104.163
1034	104.163
1035	104.163
1036	104.163
1037	104.163
1038	104.163
1039	104.163
1040	104.163
1041	104.163
1042	104.163
1043	104.163
1044	104.163
1045	104.163
1046	104.163
1047	104.163
1048	104.163
1049	104.163
1050	104.163
1051	104.163
1052	104.163
1053	104.163
1054	104.163
1055	104.163
1056	104.163
1057	104.163
1058	104.163
1059	104.163
1060	104.163
1061	104.163
1062	104.163
1063	104.163
1064	104.163
1065	104.163
1066	104.163
1067	104.163
1068	104.163
1069	104.163
1070	104.163
1071	104.163
1072	104.163
1073	104.163
1074	104.163
1075	104.164
1076	104.164
1077	104.164
1078	104.164
1079	104.164
1080	104.164
1081	104.164
1082	104.164
1083	104.164
1084	104.164
1085	104.164
1086	104.164
1087	104.164
1088	104.164
1089	104.164
1090	104.164
1091	104.164
1092	104.164
1093	104.164
1094	104.164
1095	104.164
1096	104.164
1097	104.164
1098	104.164
1099	104.164
1100	104.164
1101	104.164
1102	104.164
1103	104.164
1104	104.164
1105	104.164
1106	104.164
1107	104.164
1108	104.164
1109	104.164
1110	104.164
1111	104.164
1112	104.164
1113	104.164
1114	104.164
1115	104.164
1116	104.164
1117	104.164
1118	104.164
1119	104.164
1120	104.164
1121	104.164
1122	104.164
1123	104.164
1124	104.164
1125	104.164
1126	104.164
1127	104.164
1128	104.164
1129	104.164
1130	104.164
1131	104.164
1132	104.164
1133	104.164
1134	104.164
1135	104.164
1136	104.164
1137	104.164
1138	104.164
1139	104.164
1140	104.164
1141	104.164
1142	104.164
1143	104.164
1144	104.164
1145	104.164
1146	104.164
1147	104.164
1148	104.165
1149	104.165
1150	104.165
1151	104.165
1152	104.165
1153	104.165
1154	104.165
1155	104.165
1156	104.165
1157	104.165
1158	104.165
1159	104.165
1160	104.165
1161	104.165
1162	104.165
1163	104.165
1164	104.165
1165	104.165
1166	104.165
1167	104.165
1168	104.165
1169	104.165
1170	104.165
1171	104.165
1172	104.165
1173	104.165
1174	104.165
1175	104.165
1176	104.165
1177	104.165
1178	104.165
1179	104.165
1180	104.165
1181	104.165
1182	104.165
1183	104.165
1184	104.165
1185	104.165
1186	104.165
1187	104.165
1188	104.165
1189	104.165
1190	104.165
1191	104.165
1192	104.165
1193	104.165
1194	104.165
1195	104.165
1196	104.165
1197	104.165
1198	104.165
1199	104.165
1200	104.165
1201	104.165
1202	104.165
1203	104.165
1204	104.165
1205	104.165
1206	104.165
1207	104.165
1208	104.165
1209	104.165
1210	104.165
1211	104.165
1212	104.165
1213	104.165
1214	104.165
1215	104.165
1216	104.165
1217	104.165
1218	104.165
1219	104.165
1220	104.165
1221	104.165
1222	104.166
1223	104.166
1224	104.166
1225	104.166
1226	104.166
1227	104.166
1228	104.166
1229	104.166
1230	104.166
1231	104.166
1232	104.166
1233	104.166
1234	104.166
1235	104.166
1236	104.166
1237	104.166
1238	104.166
1239	104.166
1240	104.166
1241	104.166
1242	104.166
1243	104.166
1244	104.166
1245	104.166
1246	104.166
1247	104.166
1248	104.166
1249	104.166
1250	104.166
1251	104.166
1252	104.166
1253	104.166
1254	104.166
1255	104.166
1256	104.166
1257	104.166
1258	104.166
1259	104.166
1260	104.166
1261	104.166
1262	104.166
1263	104.166
1264	104.166
1265	104.166
1266	104.166
1267	104.166
1268	104.166
1269	104.166
1270	104.166
1271	104.166
1272	104.166
1273	104.166
1274	104.166
1275	104.166
1276	104.166
1277	104.166
1278	104.166
1279	104.166
1280	104.166
1281	104.166
1282	104.166
1283	104.166
1284	104.166
1285	104.166
1286	104.166
1287	104.166
1288	104.166
1289	104.166
1290	104.166
1291	104.166
1292	104.166
1293	104.166
1294	104.166
1295	104.166
1296	104.166
1297	104.167
1298	104.167
1299	104.167
1300	104.167
1301	104.167
1302	104.167
1303	104.167
1304	104.167
1305	104.167
1306	104.167
1307	104.167
1308	104.167
1309	104.167
1310	104.167
1311	104.167
1312	104.167
1313	104.167
1314	104.167
1315	104.167
1316	104.167
1317	104.167
1318	104.167
1319	104.167
1320	104.167
1321	104.167
1322	104.167
1323	104.167
1324	104.167
1325	104.167
1326	104.167
1327	104.167
1328	104.167
1329	104.167
1330	104.167
1331	104.167
1332	104.167
1333	104.167
1334	104.167
1335	104.167
1336	104.167
1337	104.167
1338	104.167
1339	104.167
1340	104.167
1341	104.167
1342	104.167
1343	104.167
1344	104.167
1345	104.167
1346	104.167
1347	104.167
1348	104.167
1349	104.167
1350	104.167
1351	104.167
1352	104.167
1353	104.167
1354	104.167
1355	104.167
1356	104.167
1357	104.167
1358	104.167
1359	104.167
1360	104.167
1361	104.167
1362	104.167
1363	104.167
1364	104.167
1365	104.167
1366	104.167
1367	104.167
1368	104.167
1369	104.167
1370	104.167
1371	104.167
1372	104.167
1373	104.168
1374	104.168
1375	104.168
1376	104.168
1377	104.168
1378	104.168
1379	104.168
1380	104.168
1381	104.168
1382	104.168
1383	104.168
1384	104.168
1385	104.168
1386	104.168
1387	104.168
1388	104.168
1389	104.168
1390	104.168
1391	104.168
1392	104.168
1393	104.168
1394	104.168
1395	104.168
1396	104.168
1397	104.168
1398	104.168
1399	104.168
1400	104.168
1401	104.168
1402	104.168
1403	104.168
1404	104.168
1405	104.168
1406	104.168
1407	104.168
1408	104.168
1409	104.168
1410	104.168
1411	104.168
1412	104.168
1413	104.168
1414	104.168
1415	104.168
1416	104.168
1417	104.168
1418	104.168
1419	104.168
1420	104.168
1421	104.168
1422	104.168
1423	104.168
1424	104.168
1425	104.168
1426	104.168
1427	104.168
1428	104.168
1429	104.168
1430	104.168
1431	104.168
1432	104.168
1433	104.168
1434	104.168
1435	104.168
1436	104.168
1437	104.168
1438	104.168
1439	104.168
1440	104.168
1441	104.168
1442	104.168
1443	104.168
1444	104.168
1445	104.168
1446	104.168
1447	104.168
1448	104.168
1449	104.169
1450	104.169
1451	104.169
1452	104.169
1453	104.169
1454	104.169
1455	104.169
1456	104.169
1457	104.169
1458	104.169
1459	104.169
1460	104.169
1461	104.169
1462	104.169
1463	104.169
1464	104.169
1465	104.169
1466	104.169
1467	104.169
1468	104.169
1469	104.169
1470	104.169
1471	104.169
1472	104.169
1473	104.169
1474	104.169
1475	104.169
1476	104.169
1477	104.169
1478	104.169
1479	104.169
1480	104.169
1481	104.169
1482	104.169
1483	104.169
1484	104.169
1485	104.169
1486	104.169
1487	104.169
1488	104.169
1489	104.169
1490	104.169
1491	104.169
1492	104.169
1493	104.169
1494	104.169
1495	104.169
1496	104.169
1497	104.169
1498	104.169
1499	104.169
1500	104.169
1501	104.169
1502	104.169
1503	104.169
1504	104.169
1505	104.169
1506	104.169
1507	104.169
1508	104.169
1509	104.169
1510	104.169
1511	104.169
1512	104.169
1513	104.169
1514	104.169
1515	104.169
1516	104.169
1517	104.169
1518	104.169
1519	104.169
1520	104.169
1521	104.169
1522	104.169
1523	104.169
1524	104.169
1525	104.17
1526	104.17
1527	104.17
1528	104.17
1529	104.17
1530	104.17
1531	104.17
1532	104.17
1533	104.17
1534	104.17
1535	104.17
1536	104.17
1537	104.17
1538	104.17
1539	104.17
1540	104.17
1541	104.17
1542	104.17
1543	104.17
1544	104.17
1545	104.17
1546	104.17
1547	104.17
1548	104.17
1549	104.17
1550	104.17
1551	104.17
1552	104.17
1553	104.17
1554	104.17
1555	104.17
1556	104.17
1557	104.17
1558	104.17
1559	104.17
1560	104.17
1561	104.17
1562	104.17
1563	104.17
1564	104.17
1565	104.17
1566	104.17
1567	104.17
1568	104.17
1569	104.17
1570	104.17
1571	104.17
1572	104.17
1573	104.17
1574	104.17
1575	104.17
1576	104.17
1577	104.17
1578	104.17
1579	104.17
1580	104.17
1581	104.17
1582	104.17
1583	104.17
1584	104.17
1585	104.17
1586	104.17
1587	104.17
1588	104.17
1589	104.17
1590	104.17
1591	104.17
1592	104.17
1593	104.17
1594	104.17
1595	104.17
1596	104.17
1597	104.17
1598	104.17
1599	104.17
1600	104.17
1601	104.17
1602	104.17
1603	104.171
1604	104.171
1605	104.171
1606	104.171
1607	104.171
1608	104.171
1609	104.171
1610	104.171
1611	104.171
1612	104.171
1613	104.171
1614	104.171
1615	104.171
1616	104.171
1617	104.171
1618	104.171
1619	104.171
1620	104.171
1621	104.171
1622	104.171
1623	104.171
1624	104.171
1625	104.171
1626	104.171
1627	104.171
1628	104.171
1629	104.171
1630	104.171
1631	104.171
1632	104.171
1633	104.171
1634	104.171
1635	104.171
1636	104.171
1637	104.171
1638	104.171
1639	104.171
1640	104.171
1641	104.171
1642	104.171
1643	104.171
1644	104.171
1645	104.171
1646	104.171
1647	104.171
1648	104.171
1649	104.171
1650	104.171
1651	104.171
1652	104.171
1653	104.171
1654	104.171
1655	104.171
1656	104.171
1657	104.171
1658	104.171
1659	104.171
1660	104.171
1661	104.171
1662	104.171
1663	104.171
1664	104.171
1665	104.171
1666	104.171
1667	104.171
1668	104.171
1669	104.171
1670	104.171
1671	104.171
1672	104.171
1673	104.171
1674	104.171
1675	104.171
1676	104.171
1677	104.171
1678	104.171
1679	104.171
1680	104.171
1681	104.172
1682	104.172
1683	104.172
1684	104.172
1685	104.172
1686	104.172
1687	104.172
1688	104.172
1689	104.172
1690	104.172
1691	104.172
1692	104.172
1693	104.172
1694	104.172
1695	104.172
1696	104.172
1697	104.172
1698	104.172
1699	104.172
1700	104.172
1701	104.172
1702	104.172
1703	104.172
1704	104.172
1705	104.172
1706	104.172
1707	104.172
1708	104.172
1709	104.172
1710	104.172
1711	104.172
1712	104.172
1713	104.172
1714	104.172
1715	104.172
1716	104.172
1717	104.172
1718	104.172
1719	104.172
1720	104.172
1721	104.172
1722	104.172
1723	104.172
1724	104.172
1725	104.172
1726	104.172
1727	104.172
1728	104.172
1729	104.172
1730	104.172
1731	104.172
1732	104.172
1733	104.172
1734	104.172
1735	104.172
1736	104.172
1737	104.172
1738	104.172
1739	104.172
1740	104.172
1741	104.172
1742	104.172
1743	104.172
1744	104.172
1745	104.172
1746	104.172
1747	104.172
1748	104.172
1749	104.172
1750	104.172
1751	104.172
1752	104.172
1753	104.172
1754	104.172
1755	104.172
1756	104.172
1757	104.172
1758	104.172
1759	104.172
1760	104.173
1761	104.173
1762	104.173
1763	104.173
1764	104.173
1765	104.173
1766	104.173
1767	104.173
1768	104.173
1769	104.173
1770	104.173
1771	104.173
1772	104.173
1773	104.173
1774	104.173
1775	104.173
1776	104.173
1777	104.173
1778	104.173
1779	104.173
1780	104.173
1781	104.173
1782	104.173
1783	104.173
1784	104.173
1785	104.173
1786	104.173
1787	104.173
1788	104.173
1789	104.173
1790	104.173
1791	104.173
1792	104.173
1793	104.173
1794	104.173
1795	104.173
1796	104.173
1797	104.173
1798	104.173
1799	104.173
1800	104.173
1801	104.173
1802	104.173
1803	104.173
1804	104.173
1805	104.173
1806	104.173
1807	104.173
1808	104.173
1809	104.173
1810	104.173
1811	104.173
1812	104.173
1813	104.173
1814	104.173
1815	104.173
1816	104.173
1817	104.173
1818	104.173
1819	104.173
1820	104.173
1821	104.173
1822	104.173
1823	104.173
1824	104.173
1825	104.173
1826	104.173
1827	104.173
1828	104.173
1829	104.173
1830	104.173
1831	104.173
1832	104.173
1833	104.173
1834	104.173
1835	104.173
1836	104.173
1837	104.173
1838	104.173
1839	104.173
1840	104.173
1841	104.174
1842	104.174
1843	104.174
1844	104.174
1845	104.174
1846	104.174
1847	104.174
1848	104.174
1849	104.174
1850	104.174
1851	104.174
1852	104.174
1853	104.174
1854	104.174
1855	104.174
1856	104.174
1857	104.174
1858	104.174
1859	104.174
1860	104.174
1861	104.174
1862	104.174
1863	104.174
1864	104.174
1865	104.174
1866	104.174
1867	104.174
1868	104.174
1869	104.174
1870	104.174
1871	104.174
1872	104.174
1873	104.174
1874	104.174
1875	104.174
1876	104.174
1877	104.174
1878	104.174
1879	104.174
1880	104.174
1881	104.174
1882	104.174
1883	104.174
1884	104.174
1885	104.174
1886	104.174
1887	104.174
1888	104.174
1889	104.174
1890	104.174
1891	104.174
1892	104.174
1893	104.174
1894	104.174
1895	104.174
1896	104.174
1897	104.174
1898	104.174
1899	104.174
1900	104.174
1901	104.174
1902	104.174
1903	104.174
1904	104.174
1905	104.174
1906	104.174
1907	104.174
1908	104.174
1909	104.174
1910	104.174
1911	104.174
1912	104.174
1913	104.174
1914	104.174
1915	104.174
1916	104.174
1917	104.174
1918	104.174
1919	104.174
1920	104.174
1921	104.174
1922	104.175
1923	104.175
1924	104.175
1925	104.175
1926	104.175
1927	104.175
1928	104.175
1929	104.175
1930	104.175
1931	104.175
1932	104.175
1933	104.175
1934	104.175
1935	104.175
1936	104.175
1937	104.175
1938	104.175
1939	104.175
1940	104.175
1941	104.175
1942	104.175
1943	104.175
1944	104.175
1945	104.175
1946	104.175
1947	104.175
1948	104.175
1949	104.175
1950	104.175
1951	104.175
1952	104.175
1953	104.175
1954	104.175
1955	104.175
1956	104.175
1957	104.175
1958	104.175
1959	104.175
1960	104.175
1961	104.175
1962	104.175
1963	104.175
1964	104.175
1965	104.175
1966	104.175
1967	104.175
1968	104.175
1969	104.175
1970	104.175
1971	104.175
1972	104.175
1973	104.175
1974	104.175
1975	104.175
1976	104.175
1977	104.175
1978	104.175
1979	104.175
1980	104.175
1981	104.175
1982	104.175
1983	104.175
1984	104.175
1985	104.175
1986	104.175
1987	104.175
1988	104.175
1989	104.175
1990	104.175
1991	104.175
1992	104.175
1993	104.175
1994	104.175
1995	104.175
1996	104.175
1997	104.175
1998	104.175
[truncated: 6,329 more rows]
