# Supplementary material for: PM2.5 concentration prediction based on EEMD-ALSTM
Source: Sci Rep. 2024 Jun 2;14:12636. doi: 10.1038/s41598-024-63620-9 (PMC11144699; doi:10.1038/s41598-024-63620-9)
Supplement: Supplementary file 1 — Supplementary Information. [file 41598_2024_63620_MOESM1_ESM.zip › Code/EMD_IMF_16_train.xlsx]

## Sheet: Sheet1
	0
0	103.343
1	103.343
2	103.343
3	103.343
4	103.343
5	103.343
6	103.343
7	103.343
8	103.343
9	103.343
10	103.343
11	103.343
12	103.343
13	103.343
14	103.343
15	103.343
16	103.343
17	103.343
18	103.343
19	103.343
20	103.343
21	103.343
22	103.343
23	103.343
24	103.343
25	103.343
26	103.343
27	103.343
28	103.343
29	103.343
30	103.343
31	103.343
32	103.343
33	103.343
34	103.343
35	103.343
36	103.343
37	103.343
38	103.344
39	103.344
40	103.344
41	103.344
42	103.344
43	103.344
44	103.344
45	103.344
46	103.344
47	103.344
48	103.344
49	103.344
50	103.344
51	103.344
52	103.344
53	103.344
54	103.344
55	103.344
56	103.344
57	103.344
58	103.344
59	103.344
60	103.344
61	103.344
62	103.344
63	103.344
64	103.344
65	103.344
66	103.344
67	103.344
68	103.344
69	103.344
70	103.344
71	103.344
72	103.344
73	103.344
74	103.344
75	103.344
76	103.344
77	103.344
78	103.344
79	103.344
80	103.344
81	103.344
82	103.344
83	103.344
84	103.344
85	103.344
86	103.344
87	103.344
88	103.344
89	103.344
90	103.344
91	103.344
92	103.344
93	103.344
94	103.344
95	103.344
96	103.344
97	103.344
98	103.344
99	103.344
100	103.344
101	103.345
102	103.345
103	103.345
104	103.345
105	103.345
106	103.345
107	103.345
108	103.345
109	103.345
110	103.345
111	103.345
112	103.345
113	103.345
114	103.345
115	103.345
116	103.345
117	103.345
118	103.345
119	103.345
120	103.345
121	103.345
122	103.345
123	103.345
124	103.345
125	103.345
126	103.345
127	103.345
128	103.345
129	103.345
130	103.345
131	103.345
132	103.345
133	103.345
134	103.345
135	103.345
136	103.345
137	103.345
138	103.345
139	103.345
140	103.345
141	103.345
142	103.345
143	103.345
144	103.345
145	103.345
146	103.345
147	103.345
148	103.345
149	103.345
150	103.345
151	103.345
152	103.345
153	103.345
154	103.345
155	103.345
156	103.345
157	103.345
158	103.345
159	103.345
160	103.345
161	103.345
162	103.345
163	103.345
164	103.346
165	103.346
166	103.346
167	103.346
168	103.346
169	103.346
170	103.346
171	103.346
172	103.346
173	103.346
174	103.346
175	103.346
176	103.346
177	103.346
178	103.346
179	103.346
180	103.346
181	103.346
182	103.346
183	103.346
184	103.346
185	103.346
186	103.346
187	103.346
188	103.346
189	103.346
190	103.346
191	103.346
192	103.346
193	103.346
194	103.346
195	103.346
196	103.346
197	103.346
198	103.346
199	103.346
200	103.346
201	103.346
202	103.346
203	103.346
204	103.346
205	103.346
206	103.346
207	103.346
208	103.346
209	103.346
210	103.346
211	103.346
212	103.346
213	103.346
214	103.346
215	103.346
216	103.346
217	103.346
218	103.346
219	103.346
220	103.346
221	103.346
222	103.346
223	103.346
224	103.346
225	103.346
226	103.347
227	103.347
228	103.347
229	103.347
230	103.347
231	103.347
232	103.347
233	103.347
234	103.347
235	103.347
236	103.347
237	103.347
238	103.347
239	103.347
240	103.347
241	103.347
242	103.347
243	103.347
244	103.347
245	103.347
246	103.347
247	103.347
248	103.347
249	103.347
250	103.347
251	103.347
252	103.347
253	103.347
254	103.347
255	103.347
256	103.347
257	103.347
258	103.347
259	103.347
260	103.347
261	103.347
262	103.347
263	103.347
264	103.347
265	103.347
266	103.347
267	103.347
268	103.347
269	103.347
270	103.347
271	103.347
272	103.347
273	103.347
274	103.347
275	103.347
276	103.347
277	103.347
278	103.347
279	103.347
280	103.347
281	103.347
282	103.347
283	103.347
284	103.347
285	103.347
286	103.347
287	103.347
288	103.348
289	103.348
290	103.348
291	103.348
292	103.348
293	103.348
294	103.348
295	103.348
296	103.348
297	103.348
298	103.348
299	103.348
300	103.348
301	103.348
302	103.348
303	103.348
304	103.348
305	103.348
306	103.348
307	103.348
308	103.348
309	103.348
310	103.348
311	103.348
312	103.348
313	103.348
314	103.348
315	103.348
316	103.348
317	103.348
318	103.348
319	103.348
320	103.348
321	103.348
322	103.348
323	103.348
324	103.348
325	103.348
326	103.348
327	103.348
328	103.348
329	103.348
330	103.348
331	103.348
332	103.348
333	103.348
334	103.348
335	103.348
336	103.348
337	103.348
338	103.348
339	103.348
340	103.348
341	103.348
342	103.348
343	103.348
344	103.348
345	103.348
346	103.348
347	103.348
348	103.348
349	103.348
350	103.349
351	103.349
352	103.349
353	103.349
354	103.349
355	103.349
356	103.349
357	103.349
358	103.349
359	103.349
360	103.349
361	103.349
362	103.349
363	103.349
364	103.349
365	103.349
366	103.349
367	103.349
368	103.349
369	103.349
370	103.349
371	103.349
372	103.349
373	103.349
374	103.349
375	103.349
376	103.349
377	103.349
378	103.349
379	103.349
380	103.349
381	103.349
382	103.349
383	103.349
384	103.349
385	103.349
386	103.349
387	103.349
388	103.349
389	103.349
390	103.349
391	103.349
392	103.349
393	103.349
394	103.349
395	103.349
396	103.349
397	103.349
398	103.349
399	103.349
400	103.349
401	103.349
402	103.349
403	103.349
404	103.349
405	103.349
406	103.349
407	103.349
408	103.349
409	103.349
410	103.349
411	103.349
412	103.35
413	103.35
414	103.35
415	103.35
416	103.35
417	103.35
418	103.35
419	103.35
420	103.35
421	103.35
422	103.35
423	103.35
424	103.35
425	103.35
426	103.35
427	103.35
428	103.35
429	103.35
430	103.35
431	103.35
432	103.35
433	103.35
434	103.35
435	103.35
436	103.35
437	103.35
438	103.35
439	103.35
440	103.35
441	103.35
442	103.35
443	103.35
444	103.35
445	103.35
446	103.35
447	103.35
448	103.35
449	103.35
450	103.35
451	103.35
452	103.35
453	103.35
454	103.35
455	103.35
456	103.35
457	103.35
458	103.35
459	103.35
460	103.35
461	103.35
462	103.35
463	103.35
464	103.35
465	103.35
466	103.35
467	103.35
468	103.35
469	103.35
470	103.35
471	103.35
472	103.35
473	103.351
474	103.351
475	103.351
476	103.351
477	103.351
478	103.351
479	103.351
480	103.351
481	103.351
482	103.351
483	103.351
484	103.351
485	103.351
486	103.351
487	103.351
488	103.351
489	103.351
490	103.351
491	103.351
492	103.351
493	103.351
494	103.351
495	103.351
496	103.351
497	103.351
498	103.351
499	103.351
500	103.351
501	103.351
502	103.351
503	103.351
504	103.351
505	103.351
506	103.351
507	103.351
508	103.351
509	103.351
510	103.351
511	103.351
512	103.351
513	103.351
514	103.351
515	103.351
516	103.351
517	103.351
518	103.351
519	103.351
520	103.351
521	103.351
522	103.351
523	103.351
524	103.351
525	103.351
526	103.351
527	103.351
528	103.351
529	103.351
530	103.351
531	103.351
532	103.351
533	103.351
534	103.352
535	103.352
536	103.352
537	103.352
538	103.352
539	103.352
540	103.352
541	103.352
542	103.352
543	103.352
544	103.352
545	103.352
546	103.352
547	103.352
548	103.352
549	103.352
550	103.352
551	103.352
552	103.352
553	103.352
554	103.352
555	103.352
556	103.352
557	103.352
558	103.352
559	103.352
560	103.352
561	103.352
562	103.352
563	103.352
564	103.352
565	103.352
566	103.352
567	103.352
568	103.352
569	103.352
570	103.352
571	103.352
572	103.352
573	103.352
574	103.352
575	103.352
576	103.352
577	103.352
578	103.352
579	103.352
580	103.352
581	103.352
582	103.352
583	103.352
584	103.352
585	103.352
586	103.352
587	103.352
588	103.352
589	103.352
590	103.352
591	103.352
592	103.352
593	103.352
594	103.353
595	103.353
596	103.353
597	103.353
598	103.353
599	103.353
600	103.353
601	103.353
602	103.353
603	103.353
604	103.353
605	103.353
606	103.353
607	103.353
608	103.353
609	103.353
610	103.353
611	103.353
612	103.353
613	103.353
614	103.353
615	103.353
616	103.353
617	103.353
618	103.353
619	103.353
620	103.353
621	103.353
622	103.353
623	103.353
624	103.353
625	103.353
626	103.353
627	103.353
628	103.353
629	103.353
630	103.353
631	103.353
632	103.353
633	103.353
634	103.353
635	103.353
636	103.353
637	103.353
638	103.353
639	103.353
640	103.353
641	103.353
642	103.353
643	103.353
644	103.353
645	103.353
646	103.353
647	103.353
648	103.353
649	103.353
650	103.353
651	103.353
652	103.353
653	103.353
654	103.354
655	103.354
656	103.354
657	103.354
658	103.354
659	103.354
660	103.354
661	103.354
662	103.354
663	103.354
664	103.354
665	103.354
666	103.354
667	103.354
668	103.354
669	103.354
670	103.354
671	103.354
672	103.354
673	103.354
674	103.354
675	103.354
676	103.354
677	103.354
678	103.354
679	103.354
680	103.354
681	103.354
682	103.354
683	103.354
684	103.354
685	103.354
686	103.354
687	103.354
688	103.354
689	103.354
690	103.354
691	103.354
692	103.354
693	103.354
694	103.354
695	103.354
696	103.354
697	103.354
698	103.354
699	103.354
700	103.354
701	103.354
702	103.354
703	103.354
704	103.354
705	103.354
706	103.354
707	103.354
708	103.354
709	103.354
710	103.354
711	103.354
712	103.354
713	103.354
714	103.354
715	103.355
716	103.355
717	103.355
718	103.355
719	103.355
720	103.355
721	103.355
722	103.355
723	103.355
724	103.355
725	103.355
726	103.355
727	103.355
728	103.355
729	103.355
730	103.355
731	103.355
732	103.355
733	103.355
734	103.355
735	103.355
736	103.355
737	103.355
738	103.355
739	103.355
740	103.355
741	103.355
742	103.355
743	103.355
744	103.355
745	103.355
746	103.355
747	103.355
748	103.355
749	103.355
750	103.355
751	103.355
752	103.355
753	103.355
754	103.355
755	103.355
756	103.355
757	103.355
758	103.355
759	103.355
760	103.355
761	103.355
762	103.355
763	103.355
764	103.355
765	103.355
766	103.355
767	103.355
768	103.355
769	103.355
770	103.355
771	103.355
772	103.355
773	103.355
774	103.356
775	103.356
776	103.356
777	103.356
778	103.356
779	103.356
780	103.356
781	103.356
782	103.356
783	103.356
784	103.356
785	103.356
786	103.356
787	103.356
788	103.356
789	103.356
790	103.356
791	103.356
792	103.356
793	103.356
794	103.356
795	103.356
796	103.356
797	103.356
798	103.356
799	103.356
800	103.356
801	103.356
802	103.356
803	103.356
804	103.356
805	103.356
806	103.356
807	103.356
808	103.356
809	103.356
810	103.356
811	103.356
812	103.356
813	103.356
814	103.356
815	103.356
816	103.356
817	103.356
818	103.356
819	103.356
820	103.356
821	103.356
822	103.356
823	103.356
824	103.356
825	103.356
826	103.356
827	103.356
828	103.356
829	103.356
830	103.356
831	103.356
832	103.356
833	103.356
834	103.357
835	103.357
836	103.357
837	103.357
838	103.357
839	103.357
840	103.357
841	103.357
842	103.357
843	103.357
844	103.357
845	103.357
846	103.357
847	103.357
848	103.357
849	103.357
850	103.357
851	103.357
852	103.357
853	103.357
854	103.357
855	103.357
856	103.357
857	103.357
858	103.357
859	103.357
860	103.357
861	103.357
862	103.357
863	103.357
864	103.357
865	103.357
866	103.357
867	103.357
868	103.357
869	103.357
870	103.357
871	103.357
872	103.357
873	103.357
874	103.357
875	103.357
876	103.357
877	103.357
878	103.357
879	103.357
880	103.357
881	103.357
882	103.357
883	103.357
884	103.357
885	103.357
886	103.357
887	103.357
888	103.357
889	103.357
890	103.357
891	103.357
892	103.357
893	103.358
894	103.358
895	103.358
896	103.358
897	103.358
898	103.358
899	103.358
900	103.358
901	103.358
902	103.358
903	103.358
904	103.358
905	103.358
906	103.358
907	103.358
908	103.358
909	103.358
910	103.358
911	103.358
912	103.358
913	103.358
914	103.358
915	103.358
916	103.358
917	103.358
918	103.358
919	103.358
920	103.358
921	103.358
922	103.358
923	103.358
924	103.358
925	103.358
926	103.358
927	103.358
928	103.358
929	103.358
930	103.358
931	103.358
932	103.358
933	103.358
934	103.358
935	103.358
936	103.358
937	103.358
938	103.358
939	103.358
940	103.358
941	103.358
942	103.358
943	103.358
944	103.358
945	103.358
946	103.358
947	103.358
948	103.358
949	103.358
950	103.358
951	103.359
952	103.359
953	103.359
954	103.359
955	103.359
956	103.359
957	103.359
958	103.359
959	103.359
960	103.359
961	103.359
962	103.359
963	103.359
964	103.359
965	103.359
966	103.359
967	103.359
968	103.359
969	103.359
970	103.359
971	103.359
972	103.359
973	103.359
974	103.359
975	103.359
976	103.359
977	103.359
978	103.359
979	103.359
980	103.359
981	103.359
982	103.359
983	103.359
984	103.359
985	103.359
986	103.359
987	103.359
988	103.359
989	103.359
990	103.359
991	103.359
992	103.359
993	103.359
994	103.359
995	103.359
996	103.359
997	103.359
998	103.359
999	103.359
1000	103.359
1001	103.359
1002	103.359
1003	103.359
1004	103.359
1005	103.359
1006	103.359
1007	103.359
1008	103.359
1009	103.36
1010	103.36
1011	103.36
1012	103.36
1013	103.36
1014	103.36
1015	103.36
1016	103.36
1017	103.36
1018	103.36
1019	103.36
1020	103.36
1021	103.36
1022	103.36
1023	103.36
1024	103.36
1025	103.36
1026	103.36
1027	103.36
1028	103.36
1029	103.36
1030	103.36
1031	103.36
1032	103.36
1033	103.36
1034	103.36
1035	103.36
1036	103.36
1037	103.36
1038	103.36
1039	103.36
1040	103.36
1041	103.36
1042	103.36
1043	103.36
1044	103.36
1045	103.36
1046	103.36
1047	103.36
1048	103.36
1049	103.36
1050	103.36
1051	103.36
1052	103.36
1053	103.36
1054	103.36
1055	103.36
1056	103.36
1057	103.36
1058	103.36
1059	103.36
1060	103.36
1061	103.36
1062	103.36
1063	103.36
1064	103.36
1065	103.36
1066	103.36
1067	103.36
1068	103.361
1069	103.361
1070	103.361
1071	103.361
1072	103.361
1073	103.361
1074	103.361
1075	103.361
1076	103.361
1077	103.361
1078	103.361
1079	103.361
1080	103.361
1081	103.361
1082	103.361
1083	103.361
1084	103.361
1085	103.361
1086	103.361
1087	103.361
1088	103.361
1089	103.361
1090	103.361
1091	103.361
1092	103.361
1093	103.361
1094	103.361
1095	103.361
1096	103.361
1097	103.361
1098	103.361
1099	103.361
1100	103.361
1101	103.361
1102	103.361
1103	103.361
1104	103.361
1105	103.361
1106	103.361
1107	103.361
1108	103.361
1109	103.361
1110	103.361
1111	103.361
1112	103.361
1113	103.361
1114	103.361
1115	103.361
1116	103.361
1117	103.361
1118	103.361
1119	103.361
1120	103.361
1121	103.361
1122	103.361
1123	103.361
1124	103.361
1125	103.362
1126	103.362
1127	103.362
1128	103.362
1129	103.362
1130	103.362
1131	103.362
1132	103.362
1133	103.362
1134	103.362
1135	103.362
1136	103.362
1137	103.362
1138	103.362
1139	103.362
1140	103.362
1141	103.362
1142	103.362
1143	103.362
1144	103.362
1145	103.362
1146	103.362
1147	103.362
1148	103.362
1149	103.362
1150	103.362
1151	103.362
1152	103.362
1153	103.362
1154	103.362
1155	103.362
1156	103.362
1157	103.362
1158	103.362
1159	103.362
1160	103.362
1161	103.362
1162	103.362
1163	103.362
1164	103.362
1165	103.362
1166	103.362
1167	103.362
1168	103.362
1169	103.362
1170	103.362
1171	103.362
1172	103.362
1173	103.362
1174	103.362
1175	103.362
1176	103.362
1177	103.362
1178	103.362
1179	103.362
1180	103.362
1181	103.362
1182	103.362
1183	103.363
1184	103.363
1185	103.363
1186	103.363
1187	103.363
1188	103.363
1189	103.363
1190	103.363
1191	103.363
1192	103.363
1193	103.363
1194	103.363
1195	103.363
1196	103.363
1197	103.363
1198	103.363
1199	103.363
1200	103.363
1201	103.363
1202	103.363
1203	103.363
1204	103.363
1205	103.363
1206	103.363
1207	103.363
1208	103.363
1209	103.363
1210	103.363
1211	103.363
1212	103.363
1213	103.363
1214	103.363
1215	103.363
1216	103.363
1217	103.363
1218	103.363
1219	103.363
1220	103.363
1221	103.363
1222	103.363
1223	103.363
1224	103.363
1225	103.363
1226	103.363
1227	103.363
1228	103.363
1229	103.363
1230	103.363
1231	103.363
1232	103.363
1233	103.363
1234	103.363
1235	103.363
1236	103.363
1237	103.363
1238	103.363
1239	103.363
1240	103.364
1241	103.364
1242	103.364
1243	103.364
1244	103.364
1245	103.364
1246	103.364
1247	103.364
1248	103.364
1249	103.364
1250	103.364
1251	103.364
1252	103.364
1253	103.364
1254	103.364
1255	103.364
1256	103.364
1257	103.364
1258	103.364
1259	103.364
1260	103.364
1261	103.364
1262	103.364
1263	103.364
1264	103.364
1265	103.364
1266	103.364
1267	103.364
1268	103.364
1269	103.364
1270	103.364
1271	103.364
1272	103.364
1273	103.364
1274	103.364
1275	103.364
1276	103.364
1277	103.364
1278	103.364
1279	103.364
1280	103.364
1281	103.364
1282	103.364
1283	103.364
1284	103.364
1285	103.364
1286	103.364
1287	103.364
1288	103.364
1289	103.364
1290	103.364
1291	103.364
1292	103.364
1293	103.364
1294	103.364
1295	103.364
1296	103.364
1297	103.365
1298	103.365
1299	103.365
1300	103.365
1301	103.365
1302	103.365
1303	103.365
1304	103.365
1305	103.365
1306	103.365
1307	103.365
1308	103.365
1309	103.365
1310	103.365
1311	103.365
1312	103.365
1313	103.365
1314	103.365
1315	103.365
1316	103.365
1317	103.365
1318	103.365
1319	103.365
1320	103.365
1321	103.365
1322	103.365
1323	103.365
1324	103.365
1325	103.365
1326	103.365
1327	103.365
1328	103.365
1329	103.365
1330	103.365
1331	103.365
1332	103.365
1333	103.365
1334	103.365
1335	103.365
1336	103.365
1337	103.365
1338	103.365
1339	103.365
1340	103.365
1341	103.365
1342	103.365
1343	103.365
1344	103.365
1345	103.365
1346	103.365
1347	103.365
1348	103.365
1349	103.365
1350	103.365
1351	103.365
1352	103.365
1353	103.365
1354	103.366
1355	103.366
1356	103.366
1357	103.366
1358	103.366
1359	103.366
1360	103.366
1361	103.366
1362	103.366
1363	103.366
1364	103.366
1365	103.366
1366	103.366
1367	103.366
1368	103.366
1369	103.366
1370	103.366
1371	103.366
1372	103.366
1373	103.366
1374	103.366
1375	103.366
1376	103.366
1377	103.366
1378	103.366
1379	103.366
1380	103.366
1381	103.366
1382	103.366
1383	103.366
1384	103.366
1385	103.366
1386	103.366
1387	103.366
1388	103.366
1389	103.366
1390	103.366
1391	103.366
1392	103.366
1393	103.366
1394	103.366
1395	103.366
1396	103.366
1397	103.366
1398	103.366
1399	103.366
1400	103.366
1401	103.366
1402	103.366
1403	103.366
1404	103.366
1405	103.366
1406	103.366
1407	103.366
1408	103.366
1409	103.366
1410	103.366
1411	103.367
1412	103.367
1413	103.367
1414	103.367
1415	103.367
1416	103.367
1417	103.367
1418	103.367
1419	103.367
1420	103.367
1421	103.367
1422	103.367
1423	103.367
1424	103.367
1425	103.367
1426	103.367
1427	103.367
1428	103.367
1429	103.367
1430	103.367
1431	103.367
1432	103.367
1433	103.367
1434	103.367
1435	103.367
1436	103.367
1437	103.367
1438	103.367
1439	103.367
1440	103.367
1441	103.367
1442	103.367
1443	103.367
1444	103.367
1445	103.367
1446	103.367
1447	103.367
1448	103.367
1449	103.367
1450	103.367
1451	103.367
1452	103.367
1453	103.367
1454	103.367
1455	103.367
1456	103.367
1457	103.367
1458	103.367
1459	103.367
1460	103.367
1461	103.367
1462	103.367
1463	103.367
1464	103.367
1465	103.367
1466	103.367
1467	103.368
1468	103.368
1469	103.368
1470	103.368
1471	103.368
1472	103.368
1473	103.368
1474	103.368
1475	103.368
1476	103.368
1477	103.368
1478	103.368
1479	103.368
1480	103.368
1481	103.368
1482	103.368
1483	103.368
1484	103.368
1485	103.368
1486	103.368
1487	103.368
1488	103.368
1489	103.368
1490	103.368
1491	103.368
1492	103.368
1493	103.368
1494	103.368
1495	103.368
1496	103.368
1497	103.368
1498	103.368
1499	103.368
1500	103.368
1501	103.368
1502	103.368
1503	103.368
1504	103.368
1505	103.368
1506	103.368
1507	103.368
1508	103.368
1509	103.368
1510	103.368
1511	103.368
1512	103.368
1513	103.368
1514	103.368
1515	103.368
1516	103.368
1517	103.368
1518	103.368
1519	103.368
1520	103.368
1521	103.368
1522	103.368
1523	103.369
1524	103.369
1525	103.369
1526	103.369
1527	103.369
1528	103.369
1529	103.369
1530	103.369
1531	103.369
1532	103.369
1533	103.369
1534	103.369
1535	103.369
1536	103.369
1537	103.369
1538	103.369
1539	103.369
1540	103.369
1541	103.369
1542	103.369
1543	103.369
1544	103.369
1545	103.369
1546	103.369
1547	103.369
1548	103.369
1549	103.369
1550	103.369
1551	103.369
1552	103.369
1553	103.369
1554	103.369
1555	103.369
1556	103.369
1557	103.369
1558	103.369
1559	103.369
1560	103.369
1561	103.369
1562	103.369
1563	103.369
1564	103.369
1565	103.369
1566	103.369
1567	103.369
1568	103.369
1569	103.369
1570	103.369
1571	103.369
1572	103.369
1573	103.369
1574	103.369
1575	103.369
1576	103.369
1577	103.369
1578	103.369
1579	103.37
1580	103.37
1581	103.37
1582	103.37
1583	103.37
1584	103.37
1585	103.37
1586	103.37
1587	103.37
1588	103.37
1589	103.37
1590	103.37
1591	103.37
1592	103.37
1593	103.37
1594	103.37
1595	103.37
1596	103.37
1597	103.37
1598	103.37
1599	103.37
1600	103.37
1601	103.37
1602	103.37
1603	103.37
1604	103.37
1605	103.37
1606	103.37
1607	103.37
1608	103.37
1609	103.37
1610	103.37
1611	103.37
1612	103.37
1613	103.37
1614	103.37
1615	103.37
1616	103.37
1617	103.37
1618	103.37
1619	103.37
1620	103.37
1621	103.37
1622	103.37
1623	103.37
1624	103.37
1625	103.37
1626	103.37
1627	103.37
1628	103.37
1629	103.37
1630	103.37
1631	103.37
1632	103.37
1633	103.37
1634	103.37
1635	103.371
1636	103.371
1637	103.371
1638	103.371
1639	103.371
1640	103.371
1641	103.371
1642	103.371
1643	103.371
1644	103.371
1645	103.371
1646	103.371
1647	103.371
1648	103.371
1649	103.371
1650	103.371
1651	103.371
1652	103.371
1653	103.371
1654	103.371
1655	103.371
1656	103.371
1657	103.371
1658	103.371
1659	103.371
1660	103.371
1661	103.371
1662	103.371
1663	103.371
1664	103.371
1665	103.371
1666	103.371
1667	103.371
1668	103.371
1669	103.371
1670	103.371
1671	103.371
1672	103.371
1673	103.371
1674	103.371
1675	103.371
1676	103.371
1677	103.371
1678	103.371
1679	103.371
1680	103.371
1681	103.371
1682	103.371
1683	103.371
1684	103.371
1685	103.371
1686	103.371
1687	103.371
1688	103.371
1689	103.371
1690	103.372
1691	103.372
1692	103.372
1693	103.372
1694	103.372
1695	103.372
1696	103.372
1697	103.372
1698	103.372
1699	103.372
1700	103.372
1701	103.372
1702	103.372
1703	103.372
1704	103.372
1705	103.372
1706	103.372
1707	103.372
1708	103.372
1709	103.372
1710	103.372
1711	103.372
1712	103.372
1713	103.372
1714	103.372
1715	103.372
1716	103.372
1717	103.372
1718	103.372
1719	103.372
1720	103.372
1721	103.372
1722	103.372
1723	103.372
1724	103.372
1725	103.372
1726	103.372
1727	103.372
1728	103.372
1729	103.372
1730	103.372
1731	103.372
1732	103.372
1733	103.372
1734	103.372
1735	103.372
1736	103.372
1737	103.372
1738	103.372
1739	103.372
1740	103.372
1741	103.372
1742	103.372
1743	103.372
1744	103.372
1745	103.373
1746	103.373
1747	103.373
1748	103.373
1749	103.373
1750	103.373
1751	103.373
1752	103.373
1753	103.373
1754	103.373
1755	103.373
1756	103.373
1757	103.373
1758	103.373
1759	103.373
1760	103.373
1761	103.373
1762	103.373
1763	103.373
1764	103.373
1765	103.373
1766	103.373
1767	103.373
1768	103.373
1769	103.373
1770	103.373
1771	103.373
1772	103.373
1773	103.373
1774	103.373
1775	103.373
1776	103.373
1777	103.373
1778	103.373
1779	103.373
1780	103.373
1781	103.373
1782	103.373
1783	103.373
1784	103.373
1785	103.373
1786	103.373
1787	103.373
1788	103.373
1789	103.373
1790	103.373
1791	103.373
1792	103.373
1793	103.373
1794	103.373
1795	103.373
1796	103.373
1797	103.373
1798	103.373
1799	103.373
1800	103.374
1801	103.374
1802	103.374
1803	103.374
1804	103.374
1805	103.374
1806	103.374
1807	103.374
1808	103.374
1809	103.374
1810	103.374
1811	103.374
1812	103.374
1813	103.374
1814	103.374
1815	103.374
1816	103.374
1817	103.374
1818	103.374
1819	103.374
1820	103.374
1821	103.374
1822	103.374
1823	103.374
1824	103.374
1825	103.374
1826	103.374
1827	103.374
1828	103.374
1829	103.374
1830	103.374
1831	103.374
1832	103.374
1833	103.374
1834	103.374
1835	103.374
1836	103.374
1837	103.374
1838	103.374
1839	103.374
1840	103.374
1841	103.374
1842	103.374
1843	103.374
1844	103.374
1845	103.374
1846	103.374
1847	103.374
1848	103.374
1849	103.374
1850	103.374
1851	103.374
1852	103.374
1853	103.374
1854	103.374
1855	103.375
1856	103.375
1857	103.375
1858	103.375
1859	103.375
1860	103.375
1861	103.375
1862	103.375
1863	103.375
1864	103.375
1865	103.375
1866	103.375
1867	103.375
1868	103.375
1869	103.375
1870	103.375
1871	103.375
1872	103.375
1873	103.375
1874	103.375
1875	103.375
1876	103.375
1877	103.375
1878	103.375
1879	103.375
1880	103.375
1881	103.375
1882	103.375
1883	103.375
1884	103.375
1885	103.375
1886	103.375
1887	103.375
1888	103.375
1889	103.375
1890	103.375
1891	103.375
1892	103.375
1893	103.375
1894	103.375
1895	103.375
1896	103.375
1897	103.375
1898	103.375
1899	103.375
1900	103.375
1901	103.375
1902	103.375
1903	103.375
1904	103.375
1905	103.375
1906	103.375
1907	103.375
1908	103.375
1909	103.376
1910	103.376
1911	103.376
1912	103.376
1913	103.376
1914	103.376
1915	103.376
1916	103.376
1917	103.376
1918	103.376
1919	103.376
1920	103.376
1921	103.376
1922	103.376
1923	103.376
1924	103.376
1925	103.376
1926	103.376
1927	103.376
1928	103.376
1929	103.376
1930	103.376
1931	103.376
1932	103.376
1933	103.376
1934	103.376
1935	103.376
1936	103.376
1937	103.376
1938	103.376
1939	103.376
1940	103.376
1941	103.376
1942	103.376
1943	103.376
1944	103.376
1945	103.376
1946	103.376
1947	103.376
1948	103.376
1949	103.376
1950	103.376
1951	103.376
1952	103.376
1953	103.376
1954	103.376
1955	103.376
1956	103.376
1957	103.376
1958	103.376
1959	103.376
1960	103.376
1961	103.376
1962	103.376
1963	103.377
1964	103.377
1965	103.377
1966	103.377
1967	103.377
1968	103.377
1969	103.377
1970	103.377
1971	103.377
1972	103.377
1973	103.377
1974	103.377
1975	103.377
1976	103.377
1977	103.377
1978	103.377
1979	103.377
1980	103.377
1981	103.377
1982	103.377
1983	103.377
1984	103.377
1985	103.377
1986	103.377
1987	103.377
1988	103.377
1989	103.377
1990	103.377
1991	103.377
1992	103.377
1993	103.377
1994	103.377
1995	103.377
1996	103.377
1997	103.377
1998	103.377
[truncated: 31,382 more rows]
