# Supplementary material for: PM2.5 concentration prediction based on EEMD-ALSTM
Source: Sci Rep. 2024 Jun 2;14:12636. doi: 10.1038/s41598-024-63620-9 (PMC11144699; doi:10.1038/s41598-024-63620-9)
Supplement: Supplementary file 1 — Supplementary Information. [file 41598_2024_63620_MOESM1_ESM.zip › Code/EMD_IMF_1_test.xlsx]

## Sheet: Sheet1
	0
0	4.79823
1	11.732
2	-6.93063
3	-4.4058
4	-5.91624
5	5.04556
6	-4.9551
7	-0.670016
8	-0.164249
9	-5.54065
10	1.78023
11	-2.32581
12	-1.75622
13	1.37511
14	-5.39374
15	-10.9116
16	24.5624
17	7.93706
18	-22.8925
19	-10.566
20	8.40044
21	11.9101
22	-3.45368
23	14.6536
24	-11.1776
25	-9.71445
26	7.49868
27	-4.6377
28	12.8798
29	-8.70035
30	-1.86773
31	13.5443
32	12.5099
33	-2.69849
34	8.58356
35	-22.2665
36	-36.024
37	27.9363
38	-12.6753
39	-17.9279
40	-2.13109
41	18.9337
42	18.9584
43	3.60329
44	-21.7837
45	12.7168
46	4.37122
47	-13.6852
48	7.91511
49	6.34168
50	-1.24107
51	-3.22019
52	4.88878
53	2.12133
54	7.3911
55	-2.7865
56	-2.13056
57	3.51362
58	8.23179
59	-4.44941
60	1.68002
61	-9.52442
62	-4.78368
63	-6.58426
64	27.3127
65	-15.7021
66	-13.4263
67	20.4468
68	19.5591
69	-9.28147
70	-50.6448
71	2.36519
72	12.4833
73	-2.75361
74	-10.8466
75	-7.71208
76	2.4102
77	7.6874
78	14.3778
79	8.98749
80	-1.41876
81	5.72367
82	1.90595
83	-0.0122569
84	21.9496
85	-10.2952
86	-7.19951
87	6.46716
88	14.4048
89	7.15549
90	-3.33065
91	4.18086
92	7.18321
93	-6.46536
94	-3.17559
95	0.689496
96	-1.99834
97	2.53283
98	4.23212
99	-3.47848
100	3.46442
101	1.18212
102	-0.888772
103	-5.4875
104	-5.03216
105	-5.22496
106	7.37272
107	-3.58217
108	0.648894
109	-8.12252
110	1.14625
111	14.4559
112	17.8186
113	-26.2974
114	4.16065
115	2.0482
116	-5.3556
117	-10.2811
118	-1.358
119	2.39769
120	1.84834
121	2.69134
122	-1.70089
123	-2.73894
124	-0.342178
125	2.21949
126	-2.83424
127	-3.24928
128	1.33351
129	0.0425728
130	5.31331
131	2.69905
132	0.525386
133	-2.80103
134	1.02977
135	0.0972196
136	-0.266984
137	1.91486
138	2.45718
139	-5.01182
140	-3.34099
141	-0.162968
142	2.54646
143	1.14177
144	3.47573
145	-3.77563
146	-0.362092
147	-5.196
148	3.79689
149	0.573982
150	6.72836
151	-1.35488
152	-3.45433
153	-3.83301
154	2.69347
155	5.9677
156	3.94573
157	-1.83377
158	-5.26924
159	2.40858
160	-3.37129
161	-3.88898
162	2.51382
163	-2.08869
164	-5.67831
165	-0.841936
166	-2.22083
167	0.600988
168	6.56153
169	9.71821
170	0.469726
171	-11.5338
172	-6.47214
173	4.90874
174	3.79739
175	-1.00897
176	0.373592
177	-0.800307
178	4.28534
179	-0.565888
180	-0.513774
181	-1.50324
182	15.6829
183	5.89001
184	-5.87478
185	-1.01463
186	-1.58153
187	-8.45023
188	8.36807
189	2.57159
190	-0.596272
191	-1.12608
192	-4.11379
193	-3.33863
194	1.31155
195	-1.39493
196	-0.928515
197	1.46897
198	5.0683
199	16.2559
200	-15.557
201	-9.99799
202	-0.329526
203	10.3315
204	0.415994
205	0.585339
206	2.66853
207	-7.8548
208	-3.44778
209	2.73545
210	-4.42247
211	1.68789
212	-8.74941
213	2.75728
214	3.12918
215	-4.90704
216	-1.99482
217	-5.79323
218	-8.61582
219	7.4387
220	5.63497
221	0.361052
222	3.24544
223	5.86724
224	0.555616
225	3.42501
226	7.98094
227	-3.72086
228	0.452571
229	-1.09793
230	-4.13949
231	3.41147
232	-2.62759
233	2.45115
234	3.54458
235	-1.55365
236	-6.73946
237	-3.7683
238	-6.35243
239	5.74936
240	0.985739
241	-1.13463
242	-4.30319
243	4.32261
244	-4.30516
245	-1.33577
246	0.0725772
247	2.77409
248	0.875686
249	-1.16931
250	-1.13349
251	1.44518
252	1.8099
253	-1.42998
254	-9.59839
255	2.18704
256	-1.00555
257	3.65911
258	3.94361
259	-0.135764
260	5.12352
261	4.59839
262	2.07946
263	4.45614
264	1.32792
265	-2.74383
266	2.18511
267	-1.26892
268	0.407325
269	7.08996
270	-2.61225
271	-1.89665
272	-0.959547
273	-4.19126
274	-4.72326
275	2.25776
276	4.0685
277	3.73558
278	0.311993
279	-0.594738
280	1.02254
281	-3.80921
282	-1.53864
283	-8.79284
284	-8.53549
285	-2.48691
286	5.42956
287	-2.00925
288	-1.23074
289	3.50526
290	0.835633
291	3.85273
292	4.44857
293	4.98408
294	2.27448
295	0.228045
296	2.40737
297	4.36494
298	0.227651
299	1.82382
300	5.96021
301	-17.2564
302	-4.58633
303	8.32484
304	-5.52814
305	-5.96625
306	-4.11272
307	-5.10269
308	-3.56581
309	-2.15512
310	8.05905
311	1.41002
312	-2.9777
313	5.17452
314	4.75534
315	-1.40712
316	-1.17388
317	3.17908
318	-1.15052
319	-4.17353
320	9.88309
321	-1.55469
322	-1.50109
323	-1.18596
324	0.343179
325	7.03372
326	-4.2471
327	-2.24468
328	-2.55476
329	4.23606
330	-0.801208
331	-2.90466
332	-4.84098
333	-3.79819
334	-2.75323
335	1.95898
336	1.16337
337	-5.02657
338	1.47508
339	0.954637
340	-0.337182
341	-0.806654
342	2.85027
343	0.0511576
344	-5.46547
345	4.62724
346	-0.797689
347	-1.68244
348	2.85793
349	-0.536348
350	2.89922
351	12.714
352	4.87839
353	-0.124815
354	-0.774018
355	2.22791
356	4.98417
357	-0.604716
358	3.92799
359	-16.4536
360	1.09325
361	-0.87695
362	8.44694
363	7.24533
364	-5.53356
365	0.613387
366	-1.54674
367	-2.97625
368	0.890828
369	1.86134
370	-1.8373
371	-1.7016
372	-2.64135
373	-0.362542
374	0.815733
375	-2.88103
376	14.257
377	1.46637
378	-3.10674
379	-16.2798
380	-51.8678
381	26.0417
382	-39.8408
383	3.65221
384	34.1616
385	24.66
386	14.9254
387	1.90324
388	2.44015
389	4.74036
390	-2.20034
391	1.15908
392	2.37431
393	3.39929
394	0.662855
395	-7.03824
396	-2.92947
397	-2.51
398	1.23869
399	-0.255275
400	-0.774074
401	-4.86205
402	-2.11001
403	-3.91842
404	1.61311
405	2.23649
406	-4.56299
407	-0.724142
408	2.55044
409	-1.78099
410	0.19327
411	7.56319
412	-1.59318
413	-4.02411
414	-4.62604
415	4.36109
416	-6.34769
417	-2.86451
418	18.1926
419	-2.71415
420	-5.43797
421	-2.26678
422	6.35241
423	4.04047
424	-6.8611
425	0.677829
426	-2.07718
427	-4.68815
428	1.02807
429	-0.0592758
430	2.05065
431	1.10031
432	5.6041
433	-0.612245
434	-0.587462
435	0.224414
436	4.83187
437	8.0195
438	-3.86815
439	-1.20418
440	3.66609
441	-0.651101
442	-1.83838
443	-1.2152
444	-3.36638
445	-4.6734
446	-6.1469
447	-1.16925
448	0.204219
449	-1.50929
450	-0.156114
451	0.174609
452	2.52128
453	5.52442
454	6.52953
455	-1.95186
456	-0.364526
457	2.33976
458	2.57016
459	2.55969
460	1.48464
461	-2.00004
462	-1.94489
463	-2.16096
464	-0.771358
465	-0.779014
466	-0.529128
467	-4.12256
468	-0.319632
469	5.91613
470	-1.95454
471	-3.19394
472	-5.89335
473	0.616765
474	0.746239
475	2.67129
476	-7.79368
477	-5.57322
478	-1.07275
479	1.90746
480	-0.514421
481	2.6219
482	4.88729
483	-0.918734
484	-2.76028
485	-2.55819
486	3.2677
487	5.00362
488	0.312373
489	3.88518
490	1.34291
491	1.9776
492	1.10961
493	3.20628
494	-1.36622
495	4.50469
496	0.960998
497	1.11569
498	4.63003
499	4.45698
500	-8.97429
501	-6.44468
502	1.95705
503	-0.48377
504	0.364092
505	2.33168
506	11.455
507	-1.06759
508	-17.1825
509	-6.67751
510	5.3568
511	2.9082
512	1.33749
513	-4.40002
514	0.311162
515	3.21369
516	-2.50452
517	1.49428
518	0.648683
519	-0.0922637
520	-3.89565
521	1.04434
522	1.61342
523	2.79005
524	-2.94984
525	-4.40781
526	15.3444
527	-3.94104
528	-4.6674
529	-2.56726
530	-1.22587
531	0.518885
532	1.46578
533	-0.489863
534	3.42864
535	6.20275
536	-3.153
537	-2.5273
538	0.0484977
539	0.973594
540	2.36374
541	-4.77561
542	-6.36529
543	0.229833
544	0.074083
545	0.273192
546	-0.691365
547	-1.87552
548	0.796143
549	0.73757
550	1.11421
551	0.379615
552	0.319902
553	4.61106
554	1.71848
555	-6.71198
556	-0.844553
557	1.53934
558	0.952709
559	-0.131219
560	-3.73764
561	-1.5704
562	-2.68968
563	-3.49593
564	-2.04255
565	2.29803
566	0.846118
567	-2.00694
568	-0.862427
569	-0.454342
570	0.277161
571	-1.18782
572	4.95658
573	-1.10297
574	1.43665
575	-1.48367
576	5.77574
577	10.8397
578	-2.09888
579	-0.347385
580	2.20049
581	4.59594
582	-6.4068
583	-1.01722
584	4.53678
585	-0.834674
586	0.0783332
587	-3.52492
588	-0.900481
589	-0.98554
590	2.74887
591	-1.91695
592	-1.63144
593	8.7981
594	7.37061
595	-2.10952
596	-2.21121
597	-0.899552
598	-7.33555
599	0.68343
600	-1.48922
601	-2.42915
602	2.70827
603	2.95851
604	3.53174
605	1.83841
606	-5.06119
607	0.180815
608	-3.90903
609	-2.48626
610	-3.16325
611	3.3171
612	-4.36054
613	-3.00159
614	1.71672
615	-1.41269
616	1.98617
617	1.04602
618	-3.26754
619	-1.07586
620	1.20385
621	-4.08222
622	-0.720455
623	3.23491
624	2.35958
625	-2.60113
626	2.86446
627	1.64993
628	-0.552574
629	4.65432
630	1.56132
631	0.093659
632	1.73288
633	0.926631
634	-0.949709
635	-0.399879
636	-0.86116
637	0.17641
638	-0.441887
639	-1.80818
640	-2.88071
641	-1.31051
642	0.124466
643	-0.805767
644	-1.37429
645	-2.28953
646	-1.06531
647	8.7702
648	-1.15881
649	-2.93488
650	3.11266
651	2.18863
652	-0.523555
653	-5.32135
654	-0.571897
655	4.47781
656	4.65888
657	-0.539753
658	3.94012
659	2.50535
660	-6.19367
661	-12.9089
662	7.2547
663	6.18113
664	-8.85881
665	3.84133
666	-3.79086
667	-4.73099
668	7.62866
669	8.76964
670	-3.82399
671	-2.10965
672	-10.4995
673	1.11838
674	4.65181
675	3.20818
676	-1.29241
677	-3.21605
678	3.21445
679	3.22663
680	-1.56847
681	-3.98109
682	2.63288
683	8.20749
684	-11.1886
685	-9.26515
686	13.8814
687	21.8036
688	-5.09751
689	-17.9745
690	-6.14021
691	3.13462
692	40.7444
693	-6.04642
694	-11.4406
695	2.97523
696	0.0791916
697	-4.8171
698	6.28345
699	1.15068
700	-4.1335
701	0.0239116
702	-5.96474
703	-2.53047
704	-1.0712
705	-2.38947
706	-5.73744
707	2.34795
708	0.935019
709	-2.2583
710	4.52791
711	6.78358
712	-0.0637371
713	0.201995
714	-4.57199
715	-2.98018
716	-1.35373
717	-5.1989
718	-1.7585
719	3.67377
720	1.07935
721	-0.119411
722	2.30355
723	1.58417
724	0.0131033
725	0.813932
726	1.18755
727	-3.07848
728	-1.61159
729	-0.621013
730	3.2669
731	-0.368593
732	3.12363
733	5.60399
734	-9.96932
735	-8.96728
736	5.09723
737	24.0275
738	-35.9814
739	-20.2114
740	43.8708
741	32.3727
742	-39.9638
743	0.189104
744	-3.11566
745	-16.4746
746	-11.8014
747	-4.99133
748	12.3755
749	-3.40019
750	0.777341
751	1.00011
752	-1.19516
753	6.83748
754	-0.810524
755	14.9105
756	1.48949
757	-14.9451
758	-2.66629
759	5.92581
760	-1.70649
761	7.09286
762	-0.139423
763	2.62957
764	-1.01433
765	2.84395
766	-4.77936
767	-4.33537
768	4.92869
769	-2.27377
770	-2.61052
771	5.09383
772	4.47573
773	-1.53198
774	1.78581
775	2.84649
776	9.29328
777	-7.98103
778	-1.61078
779	-3.90792
780	18.455
781	-0.135793
782	-27.0992
783	10.3238
784	-2.33164
785	-8.50761
786	-2.11149
787	0.378588
788	-11.9301
789	-2.20098
790	4.43976
791	4.58857
792	4.22049
793	-9.1298
794	5.85148
795	6.35074
796	7.20308
797	-1.175
798	-2.96798
799	5.38337
800	-0.825414
801	0.272489
802	2.31881
803	7.83016
804	0.341223
805	2.7262
806	0.251196
807	-3.31331
808	-3.91438
809	-0.977603
810	-5.5786
811	-2.0779
812	7.9951
813	-3.53219
814	0.132515
815	-2.01099
816	-3.8308
817	2.41467
818	-6.13427
819	-4.24884
820	-0.643192
821	3.96016
822	-1.68197
823	-2.62359
824	-0.478408
825	-4.55365
826	2.35196
827	6.58197
828	1.71496
829	9.66104
830	1.9074
831	-1.7386
832	-1.87541
833	-0.593373
834	6.01237
835	-0.865565
836	-2.99275
837	3.11737
838	-0.46159
839	-2.01398
840	-1.13908
841	3.58964
842	-3.17769
843	0.90348
844	2.93138
845	-4.17118
846	-2.73187
847	-1.93042
848	0.513917
849	3.96909
850	-4.83009
851	-0.924265
852	-0.0363926
853	1.57581
854	0.851071
855	-9.47356
856	1.28919
857	5.47904
858	-2.78683
859	-1.61515
860	4.64554
861	1.77347
862	1.14252
863	3.86599
864	0.386708
865	1.27603
866	-2.62619
867	-2.28015
868	2.04441
869	1.45417
870	10.2737
871	-0.849338
872	-7.03131
873	-2.59414
874	6.47923
875	-4.64967
876	-4.4417
877	-2.35682
878	-2.16225
879	-5.74275
880	13.721
881	-1.12342
882	-3.44749
883	7.52457
884	0.705624
885	-2.9534
886	5.19659
887	-8.07354
888	-11.0299
889	8.71824
890	11.0553
891	-0.0114406
892	-8.67802
893	-2.97666
894	2.02235
895	15.291
896	-5.21681
897	-4.60524
898	1.34341
899	-5.03019
900	11.4963
901	9.20161
902	-2.34259
903	-9.011
904	0.268098
905	-1.69578
906	7.39023
907	-1.15994
908	1.20875
909	-14.7101
910	6.95745
911	1.16671
912	1.17355
913	7.78974
914	0.101822
915	2.4007
916	-10.6863
917	-5.73069
918	12.5221
919	10.0353
920	-12.2482
921	-8.65283
922	-4.29861
923	2.84438
924	-3.67813
925	-6.7887
926	1.72525
927	9.02656
928	-2.00152
929	-0.506991
930	-1.49505
931	5.61885
932	2.29373
933	-0.596764
934	-5.75358
935	4.821
936	5.41236
937	1.57309
938	-1.72135
939	1.98806
940	0.785264
941	-2.14438
942	-1.66735
943	2.18054
944	3.05013
945	-2.75947
946	-1.76957
947	4.38346
948	-2.84185
949	0.0418269
950	-2.75574
951	-0.879174
952	4.00663
953	-5.78193
954	-2.6665
955	7.4242
956	3.45766
957	-3.05146
958	1.02198
959	0.107423
960	-5.10729
961	0.990932
962	2.61582
963	7.03721
964	-4.12134
965	-3.76796
966	5.00308
967	-4.16261
968	-2.8804
969	-12.8192
970	1.6421
971	9.02389
972	-8.51712
973	-9.69199
974	-0.222146
975	7.35811
976	2.98998
977	4.09031
978	0.467348
979	7.90168
980	-4.95174
981	1.49533
982	-4.48356
983	4.76375
984	-4.67223
985	1.80078
986	3.54554
987	2.72707
988	0.568183
989	3.6172
990	-0.887139
991	-5.36706
992	2.49164
993	1.23968
994	-1.99588
995	-3.91638
996	2.27387
997	1.50627
998	-0.0771349
999	-2.1055
1000	4.59673
1001	-8.9607
1002	-1.33711
1003	6.33118
1004	-6.92184
1005	-0.535376
1006	1.05131
1007	-2.27266
1008	1.56477
1009	2.1705
1010	-0.59986
1011	-4.78544
1012	9.45645
1013	-4.04108
1014	-1.26796
1015	-8.38794
1016	-4.99196
1017	32.2825
1018	13.2424
1019	-37.019
1020	-1.38217
1021	14.998
1022	-2.91053
1023	-10.4073
1024	-7.36885
1025	2.55407
1026	3.54444
1027	1.47553
1028	3.60042
1029	-1.97954
1030	-2.51254
1031	-2.97791
1032	3.06464
1033	5.09737
1034	0.655466
1035	-3.61088
1036	-1.03328
1037	-0.168794
1038	1.45345
1039	1.50852
1040	-1.72751
1041	-0.403242
1042	1.71951
1043	7.97951
1044	2.1037
1045	2.71497
1046	4.97156
1047	0.69065
1048	0.163829
1049	-16.1255
1050	-14.1477
1051	24.6176
1052	-5.55201
1053	-14.8517
1054	6.41686
1055	9.51367
1056	6.6086
1057	0.754176
1058	-4.18104
1059	-0.794171
1060	5.05113
1061	-5.09995
1062	-9.0733
1063	2.33405
1064	3.47084
1065	-1.91414
1066	0.0533952
1067	4.84667
1068	-2.95213
1069	6.07246
1070	4.53523
1071	-0.790723
1072	0.386441
1073	-2.726
1074	0.00619328
1075	8.34333
1076	4.44676
1077	-5.91599
1078	2.70185
1079	-4.45539
1080	-9.37526
1081	2.82821
1082	2.34453
1083	1.59898
1084	0.781943
1085	2.07269
1086	-1.59681
1087	-2.73224
1088	0.618327
1089	1.79483
1090	1.31308
1091	3.41741
1092	2.76274
1093	-11.1864
1094	1.45071
1095	5.93826
1096	2.98091
1097	-5.35603
1098	0.369229
1099	1.6691
1100	-6.58394
1101	-2.66495
1102	3.00266
1103	-1.41372
1104	-8.25126
1105	1.92619
1106	2.98516
1107	0.767391
1108	-0.846214
1109	3.31718
1110	1.2808
1111	7.79731
1112	4.75632
1113	0.578049
1114	0.0475548
1115	-4.22477
1116	2.56468
1117	2.26623
1118	-5.2818
1119	-1.30696
1120	1.59956
1121	9.18185
1122	-20.6196
1123	-7.39082
1124	9.11531
1125	3.79618
1126	-4.93152
1127	3.27392
1128	-1.59286
1129	-5.45092
1130	-6.89531
1131	-0.432416
1132	6.43366
1133	-5.55801
1134	6.36966
1135	9.31036
1136	1.39653
1137	-2.49327
1138	-5.13078
1139	0.921382
1140	6.77556
1141	-0.386537
1142	-4.97918
1143	1.68029
1144	5.20301
1145	2.54847
1146	-4.34356
1147	-11.4093
1148	9.52678
1149	8.01508
1150	-22.3371
1151	-9.87752
1152	13.0054
1153	4.23662
1154	-7.95285
1155	-6.20943
1156	-6.26371
1157	-3.27773
1158	2.2547
1159	5.81565
1160	4.2324
1161	2.88688
1162	7.42935
1163	3.4875
1164	-2.59252
1165	1.05832
1166	-0.664021
1167	-2.53375
1168	-2.21172
1169	3.13219
1170	-1.25385
1171	-1.53909
1172	2.00494
1173	-0.75986
1174	2.50145
1175	2.1724
1176	0.911249
1177	-0.355505
1178	-3.12227
1179	0.566776
1180	0.647599
1181	6.1444
1182	-2.58195
1183	-0.224933
1184	-2.44324
1185	-0.0319736
1186	3.97311
1187	3.0169
1188	4.38197
1189	3.77766
1190	-2.65026
1191	-8.58349
1192	-5.08631
1193	2.21782
1194	5.38976
1195	0.51721
1196	1.71344
1197	-1.71816
1198	-0.184979
1199	3.31113
1200	2.3459
1201	-1.89499
1202	-0.747729
1203	-9.42386
1204	0.521544
1205	8.53464
1206	3.93123
1207	1.93206
1208	-1.30073
1209	-3.73134
1210	-5.72258
1211	-4.41504
1212	2.23531
1213	-1.55673
1214	-0.086184
1215	-1.46583
1216	0.894417
1217	4.92422
1218	-2.5046
1219	-1.26824
1220	0.90925
1221	2.10311
1222	4.52532
1223	2.58326
1224	-3.62819
1225	-2.19848
1226	6.43386
1227	-3.72809
1228	-3.43063
1229	1.88621
1230	5.07829
1231	-0.985807
1232	-0.587476
1233	2.21075
1234	3.83387
1235	0.403089
1236	-6.06597
1237	-4.29632
1238	-2.17825
1239	-3.53072
1240	-5.46905
1241	8.02955
1242	8.03805
1243	-2.95569
1244	-6.51762
1245	10.1301
1246	-0.878161
1247	-2.46673
1248	2.39743
1249	2.6072
1250	-0.359178
1251	1.46043
1252	-3.18006
1253	4.59383
1254	-3.17974
1255	-2.29059
1256	5.85514
1257	3.04319
1258	-7.28935
1259	-3.09318
1260	1.01918
1261	0.585268
1262	0.155286
1263	-4.61463
1264	7.72267
1265	-17.9465
1266	-1.34002
1267	18.801
1268	-14.4925
1269	-28.5048
1270	20.0426
1271	-12.8704
1272	-8.26381
1273	2.29602
1274	-2.76017
1275	8.25045
1276	8.71501
1277	-1.72498
1278	1.54172
1279	9.53686
1280	4.73271
1281	1.60865
1282	1.1589
1283	5.50539
1284	3.48812
1285	-7.60705
1286	9.12212
1287	12.4624
1288	4.61584
1289	-8.58635
1290	-10.0234
1291	-3.86646
1292	3.24995
1293	-3.39164
1294	-1.2592
1295	2.43303
1296	-3.64026
1297	-3.11282
1298	-1.62621
1299	1.16755
1300	3.09383
1301	2.89676
1302	-0.752894
1303	-1.66846
1304	-0.402454
1305	2.19438
1306	-3.84475
1307	1.79722
1308	-1.05672
1309	-1.66416
1310	1.91456
1311	0.575811
1312	-0.0110747
1313	3.97404
1314	6.84081
1315	-2.7423
1316	-3.40019
1317	3.31124
1318	1.603
1319	5.21638
1320	5.87051
1321	-10.7923
1322	-1.21769
1323	10.5291
1324	11.0266
1325	-6.42781
1326	-10.8145
1327	1.52793
1328	11.7279
1329	4.54956
1330	-2.53272
1331	5.36685
1332	9.93916
1333	-28.4018
1334	4.73124
1335	-0.8074
1336	-10.5158
1337	-4.83744
1338	3.23073
1339	-0.740946
1340	-5.83452
1341	1.3383
1342	1.17246
1343	-1.63027
1344	-5.22013
1345	-0.0827642
1346	5.89356
1347	2.7157
1348	-0.0588677
1349	4.91735
1350	4.40998
1351	-2.23801
1352	0.781971
1353	-1.97895
1354	-4.10384
1355	-3.64713
1356	0.797142
1357	-0.185077
1358	-5.57401
1359	4.32796
1360	11.8141
1361	-5.87554
1362	-9.39155
1363	-1.97276
1364	0.150572
1365	0.823009
1366	1.18451
1367	2.50835
1368	-2.91147
1369	0.881442
1370	-6.80945
1371	-5.20088
1372	0.0290906
1373	4.17799
1374	3.19411
1375	2.8938
1376	8.36807
1377	8.71236
1378	3.84735
1379	0.967725
1380	0.0100775
1381	2.52252
1382	-3.35804
1383	-2.29482
1384	6.08259
1385	-4.21568
1386	3.68306
1387	-0.952271
1388	2.24861
1389	-7.52177
1390	-2.37755
1391	0.581933
1392	-2.95773
1393	-1.09361
1394	1.62778
1395	2.16997
1396	-1.52748
1397	-1.32023
1398	-4.03857
1399	-2.46643
1400	2.01008
1401	-2.29405
1402	-2.75001
1403	3.32945
1404	1.15411
1405	-2.83628
1406	0.803827
1407	3.63524
1408	0.409394
1409	1.16372
1410	-3.7714
1411	-2.71083
1412	2.1147
1413	3.32124
1414	0.39373
1415	4.77132
1416	0.517998
1417	-1.48466
1418	-5.03316
1419	-6.16424
1420	2.52066
1421	4.47972
1422	0.282115
1423	1.78223
1424	0.729717
1425	5.29009
1426	1.43344
1427	1.33279
1428	-5.14314
1429	0.565383
1430	6.88939
1431	-3.11973
1432	-5.27512
1433	4.1181
1434	-1.76344
1435	-8.62889
1436	3.05718
1437	5.6804
1438	6.94261
1439	-0.816153
1440	-0.0602328
1441	-6.0911
1442	-1.75904
1443	-0.078317
1444	-0.0148745
1445	-2.70796
1446	2.4023
1447	8.95209
1448	-1.00735
1449	-4.17985
1450	-8.5352
1451	-0.0124398
1452	-2.59125
1453	1.75369
1454	4.15787
1455	-4.14832
1456	4.45763
1457	-4.20153
1458	2.26015
1459	3.3466
1460	5.7014
1461	-0.460732
1462	-0.09885
1463	1.3151
1464	1.68525
1465	-1.31656
1466	2.78656
1467	9.61699
1468	-13.0431
1469	-14.2604
1470	7.80832
1471	10.7813
1472	-3.92149
1473	0.0829492
1474	2.21541
1475	-1.35997
1476	0.269421
1477	-1.01598
1478	3.25163
1479	-5.84727
1480	-2.50692
1481	-2.01303
1482	-2.40485
1483	-2.16504
1484	-2.02953
1485	6.0536
1486	5.58735
1487	2.79605
1488	-6.2639
1489	-0.432965
1490	-1.65093
1491	0.775188
1492	-0.668538
1493	-3.02185
1494	4.06191
1495	1.73724
1496	0.178071
1497	-0.191847
1498	1.12483
1499	-0.592768
1500	2.5342
1501	-2.99872
1502	-1.75579
1503	-0.944699
1504	-2.68381
1505	1.54745
1506	-8.19189
1507	-0.792032
1508	-0.661277
1509	-7.46331
1510	-4.66414
1511	0.66847
1512	1.72494
1513	0.08886
1514	-0.297988
1515	0.115135
1516	-0.414951
1517	5.57457
1518	11.0171
1519	4.30727
1520	-0.972536
1521	-0.906603
1522	-1.89492
1523	3.16961
1524	-0.02208
1525	-9.53299
1526	2.23693
1527	5.60202
1528	4.73884
1529	0.636481
1530	-0.246296
1531	-2.10206
1532	-1.59666
1533	2.81047
1534	1.97637
1535	-2.23163
1536	-0.875388
1537	-6.56156
1538	1.28763
1539	-1.86336
1540	-0.202472
1541	4.45619
1542	0.865468
1543	-1.92408
1544	3.39889
1545	-3.23495
1546	-0.145939
1547	4.8051
1548	4.83099
1549	3.25408
1550	-2.17825
1551	-7.80091
1552	-0.405578
1553	3.26618
1554	-5.49638
1555	-3.80164
1556	0.556925
1557	-2.14905
1558	-1.09687
1559	0.699122
1560	9.37631
1561	-2.44762
1562	-1.41193
1563	-1.58163
1564	0.97873
1565	-2.01268
1566	0.731448
1567	3.89157
1568	0.852718
1569	0.217673
1570	1.84128
1571	-2.99333
1572	-0.0848189
1573	0.416642
1574	-4.37541
1575	2.66448
1576	1.30146
1577	0.353115
1578	-4.33971
1579	-2.6032
1580	5.00899
1581	-1.06567
1582	0.954609
1583	2.4114
1584	10.2155
1585	-0.124013
1586	-5.68133
1587	3.36388
1588	-4.35645
1589	-7.88607
1590	3.7418
1591	2.53116
1592	-8.72532
1593	-8.00126
1594	-1.78406
1595	4.5649
1596	-4.11214
1597	-2.21607
1598	14.5373
1599	-1.23923
1600	-18.5207
1601	-1.83143
1602	15.1525
1603	1.39792
1604	-0.502994
1605	0.791949
1606	-0.20409
1607	3.4137
1608	5.04477
1609	1.05567
1610	4.27687
1611	1.31211
1612	-2.85111
1613	2.64135
1614	-0.0078519
1615	-2.39906
1616	0.775286
1617	-0.874417
1618	0.160071
1619	-0.275273
1620	-10.8643
1621	4.59059
1622	13.3024
1623	-4.33028
1624	-12.8533
1625	-1.0775
1626	1.91887
1627	-1.42919
1628	0.513903
1629	0.465772
1630	3.20195
1631	-0.109138
1632	3.62356
1633	9.17416
1634	3.31419
1635	-0.817223
1636	-1.95926
1637	1.15351
1638	-3.95612
1639	1.87951
1640	-3.46926
1641	-1.07026
1642	4.77405
1643	2.95517
1644	-2.58866
1645	-3.36119
1646	2.01703
1647	2.0801
1648	-6.34192
1649	-4.76454
1650	5.09822
1651	-4.00244
1652	2.15646
1653	-0.915004
1654	0.211678
1655	-2.69
1656	5.16768
1657	2.6102
1658	-1.71782
1659	-2.07255
1660	-2.50143
1661	2.36951
1662	4.37609
1663	-5.31095
1664	-7.8419
1665	3.9891
1666	-3.09308
1667	0.0904081
1668	-1.47778
1669	-4.6288
1670	1.76657
1671	10.3672
1672	-5.9443
1673	-3.57923
1674	2.11041
1675	3.96979
1676	4.21593
1677	0.871041
1678	4.29382
1679	-6.77852
1680	-5.7754
1681	4.27802
1682	2.96612
1683	3.96309
1684	-4.03689
1685	5.2919
1686	3.65258
1687	-7.08814
1688	-9.42215
1689	3.8876
1690	2.5439
1691	-0.555586
1692	2.26623
1693	-0.204076
1694	-5.05912
1695	-0.851266
1696	16.1571
1697	-5.24464
1698	-0.363583
1699	1.43195
1700	0.665191
1701	-9.36004
1702	7.62531
1703	-11.3959
1704	-3.74559
1705	-2.68046
1706	4.1971
1707	14.1998
1708	29.0433
1709	-18.7221
1710	-28.8323
1711	13.7724
1712	11.2018
1713	3.42487
1714	-1.22131
1715	-1.05983
1716	-4.23509
1717	-0.223371
1718	3.93587
1719	-3.14421
1720	2.53708
1721	4.54795
1722	0.17033
1723	-4.14289
1724	5.78868
1725	-3.86954
1726	-6.25866
1727	2.14141
1728	-6.17197
1729	6.79341
1730	1.16264
1731	-0.927333
1732	-3.1528
1733	-3.40057
1734	-1.96153
1735	6.23287
1736	-3.63774
1737	4.16383
1738	4.52009
1739	-7.27373
1740	-7.26374
1741	3.48657
1742	4.06372
1743	-2.64797
1744	5.1949
1745	12.8229
1746	-20.7739
1747	2.10576
1748	6.82009
1749	-2.78183
1750	-1.38422
1751	-5.52305
1752	-2.61357
1753	-1.44343
1754	-4.26163
1755	-0.26766
1756	2.14472
1757	-2.61039
1758	-2.15731
1759	2.13262
1760	4.76339
1761	4.58772
1762	-2.37123
1763	-2.45033
1764	-1.22199
1765	1.11693
1766	2.23843
1767	-7.06236
1768	4.00148
1769	0.295977
1770	-1.39575
1771	0.674634
1772	-3.00875
1773	-2.89922
1774	2.21088
1775	1.79148
1776	-2.37271
1777	-7.3969
1778	4.10059
1779	5.9127
1780	-0.0257391
1781	5.2995
1782	16.0484
1783	2.53646
1784	-0.998093
1785	-3.14017
1786	-3.4304
1787	-2.09397
1788	0.322942
1789	5.52585
1790	-1.76759
1791	-5.7789
1792	-2.8228
1793	7.72143
1794	0.217279
1795	1.30539
1796	-9.0246
1797	-13.0353
1798	3.99177
1799	4.36125
1800	7.88643
1801	2.98073
1802	-5.79911
1803	3.38378
1804	0.169951
1805	-1.08431
1806	-2.409
1807	1.12397
1808	-8.48306
1809	-5.40452
1810	-5.35832
1811	8.25982
1812	6.41191
1813	-7.85003
1814	-1.90678
1815	5.79322
1816	-3.1221
1817	1.23571
1818	7.27274
1819	7.94998
1820	-0.132387
1821	-3.51728
1822	2.47995
1823	4.22657
1824	-3.4889
1825	-2.51744
1826	-0.070253
1827	-3.85924
1828	-5.5037
1829	10.3325
1830	-6.34382
1831	-4.61808
1832	1.77435
1833	2.10848
1834	-3.44042
1835	0.571828
1836	-2.46314
1837	5.76116
1838	3.08506
1839	-4.71485
1840	2.7271
1841	2.28102
1842	-2.43846
1843	7.61571
1844	3.74664
1845	-0.46387
1846	-3.07273
1847	-3.40308
1848	9.24898
1849	5.77326
1850	-8.44034
1851	-7.81685
1852	5.94684
1853	4.93567
1854	3.86796
1855	-2.48733
1856	-11.8282
1857	7.97565
1858	-4.35593
1859	-0.770668
1860	1.06109
1861	4.09752
1862	-0.968145
1863	-4.3891
1864	-6.3136
1865	-1.05472
1866	4.64317
1867	0.530242
1868	5.48031
1869	2.50013
1870	-9.68944
1871	0.269027
1872	5.85429
1873	1.11177
1874	0.827006
1875	3.65128
1876	-0.475199
1877	-3.93929
1878	0.626714
1879	-0.688058
1880	-2.32393
1881	-0.255528
1882	2.74123
1883	2.33703
1884	0.661152
1885	3.86568
1886	-1.53688
1887	3.60881
1888	-0.223737
1889	-4.77588
1890	-6.49307
1891	-1.29655
1892	-1.87234
1893	-2.91223
1894	-0.0463706
1895	-0.479407
1896	0.249071
1897	-0.339391
1898	-3.26099
1899	3.30272
1900	2.66718
1901	-2.2223
1902	1.82293
1903	2.90243
1904	-1.70733
1905	0.232577
1906	2.08295
1907	-3.06873
1908	-0.685694
1909	-1.19433
1910	5.52399
1911	-1.37888
1912	2.16929
1913	1.43105
1914	2.29242
1915	-0.070633
1916	1.12022
1917	-3.06437
1918	-0.456087
1919	-0.840585
1920	-7.43097
1921	-2.01475
1922	2.52675
1923	0.636397
1924	-0.165938
1925	-0.0504096
1926	0.750757
1927	1.01481
1928	-4.07601
1929	-0.603871
1930	1.49031
1931	-0.337294
1932	4.40364
1933	2.38163
1934	-3.80227
1935	-0.230337
1936	2.41315
1937	3.41457
1938	0.572208
1939	-2.76732
1940	-3.19287
1941	-4.77429
1942	0.268802
1943	3.81363
1944	-4.67733
1945	-1.12045
1946	-10.1185
1947	-1.93163
1948	8.46782
1949	-0.465896
1950	-4.3863
1951	0.688862
1952	0.00239348
1953	4.61657
1954	-1.56674
1955	2.19319
1956	0.297145
1957	9.04103
1958	-5.26378
1959	4.02963
1960	2.77515
1961	-1.00098
1962	-5.27368
1963	-3.24024
1964	-0.196336
1965	1.6899
1966	-4.35381
1967	1.01908
1968	-2.82551
1969	-6.35543
1970	5.67199
1971	5.14756
1972	6.63424
1973	-6.41452
1974	-1.20088
1975	3.64701
1976	0.516351
1977	3.45465
1978	1.25174
1979	-4.90127
1980	-2.74627
1981	3.27941
1982	4.55907
1983	-0.193254
1984	-0.38869
1985	2.22525
1986	0.674015
1987	-2.62282
1988	1.26673
1989	7.23393
1990	-1.21869
1991	-5.28639
1992	2.55886
1993	2.94014
1994	0.234857
1995	7.04087
1996	0.8634
1997	-11.3804
1998	-4.78008
[truncated: 6,329 more rows]
