# Supplementary material for: PM2.5 concentration prediction based on EEMD-ALSTM
Source: Sci Rep. 2024 Jun 2;14:12636. doi: 10.1038/s41598-024-63620-9 (PMC11144699; doi:10.1038/s41598-024-63620-9)
Supplement: Supplementary file 1 — Supplementary Information. [file 41598_2024_63620_MOESM1_ESM.zip › Code/EMD_IMF_1_train.xlsx]

## Sheet: Sheet1
	0
0	-0.0893787
1	6.87188
2	6.05518
3	-0.434246
4	-4.33249
5	1.27161
6	2.19134
7	-1.46883
8	4.58302
9	2.59173
10	-7.02789
11	0.538629
12	-1.57279
13	-7.20539
14	-0.272557
15	4.0486
16	1.28432
17	-6.31699
18	-2.00774
19	1.44305
20	3.65337
21	6.63289
22	1.28225
23	2.99551
24	3.36579
25	-1.07196
26	-5.95853
27	3.6248
28	0.450699
29	-0.844849
30	-1.88173
31	3.9292
32	0.765337
33	-0.174353
34	-3.98727
35	-2.58392
36	2.61383
37	-0.38748
38	-6.20607
39	-0.720483
40	-1.80524
41	-0.985653
42	1.71441
43	3.15184
44	3.22312
45	2.71127
46	-0.203246
47	4.35019
48	2.60614
49	1.55713
50	1.43061
51	1.07308
52	1.78007
53	-0.622237
54	-4.62869
55	1.39608
56	0.949528
57	1.1504
58	0.787108
59	-5.29227
60	-4.67186
61	-2.70353
62	-1.97356
63	-2.59194
64	2.07321
65	3.52797
66	5.72873
67	-0.996799
68	2.83188
69	4.56678
70	-11.0539
71	-1.70754
72	5.07719
73	9.04781
74	-9.10505
75	-5.21878
76	-3.42055
77	4.74506
78	-1.54519
79	0.59132
80	0.5122
81	-2.01278
82	2.07482
83	-0.548479
84	2.0722
85	0.48812
86	4.46604
87	-4.56191
88	-5.77496
89	-3.60799
90	9.74239
91	-12.8879
92	3.25429
93	12.7479
94	-8.24596
95	10.6503
96	6.19712
97	4.52355
98	-17.7697
99	-1.9767
100	6.15051
101	0.673776
102	-1.25164
103	-0.953214
104	-0.315284
105	-6.06186
106	3.57185
107	-2.5102
108	-1.23972
109	3.37128
110	-1.16288
111	0.262117
112	4.05907
113	-2.52435
114	-0.585281
115	-4.03287
116	3.54241
117	11.1317
118	3.03068
119	-9.11128
120	-9.16249
121	-14.113
122	21.7136
123	-17.9916
124	-4.35838
125	17.2899
126	9.30316
127	2.44423
128	-0.579904
129	7.68146
130	2.67029
131	-7.54108
132	8.29019
133	10.6083
134	-19.2806
135	2.25076
136	9.91363
137	-11.8467
138	-2.69788
139	2.5313
140	3.08119
141	-0.506174
142	-15.9449
143	0.585156
144	2.52027
145	-2.30997
146	0.00655919
147	6.94613
148	-8.55191
149	-4.52781
150	-3.99927
151	4.09806
152	6.10587
153	1.60452
154	5.1144
155	5.04657
156	-3.53233
157	4.49532
158	0.33071
159	-3.19508
160	-2.72903
161	3.05003
162	2.00849
163	-2.92753
164	1.00775
165	-3.9198
166	-5.98942
167	3.06789
168	0.198407
169	-3.44302
170	-4.23147
171	8.80221
172	-1.12326
173	-4.64829
174	-0.49158
175	6.34089
176	1.40493
177	-3.78565
178	-3.61897
179	1.2476
180	-0.0771208
181	-3.53733
182	1.83005
183	1.31836
184	1.49927
185	1.99907
186	-2.23463
187	5.22004
188	0.828456
189	-2.12321
190	1.724
191	0.695195
192	-2.68516
193	0.775118
194	-4.51585
195	-3.43768
196	4.67503
197	0.316032
198	-0.0434011
199	0.41819
200	2.75934
201	-0.59433
202	-0.318816
203	4.85554
204	4.67095
205	1.23537
206	-1.4092
207	6.71111
208	-2.20919
209	-2.61709
210	-4.09109
211	-4.32532
212	-0.751684
213	-0.037997
214	-2.09397
215	1.36345
216	3.0578
217	-0.140957
218	2.50287
219	-3.12004
220	-1.38576
221	-0.961967
222	0.319508
223	2.03631
224	8.46568
225	-1.07669
226	-2.56365
227	3.09346
228	-0.0177736
229	1.65822
230	-0.385496
231	-2.47181
232	-0.802615
233	0.30414
234	0.476453
235	-0.126406
236	-4.79221
237	-2.10033
238	-1.67022
239	-2.73152
240	1.09841
241	0.246805
242	-6.68973
243	-3.16052
244	-7.60949
245	2.03886
246	6.51608
247	1.81767
248	-1.09222
249	2.40544
250	3.09812
251	5.22122
252	-2.40019
253	5.63072
254	0.92953
255	-4.71317
256	0.43771
257	0.413813
258	3.39509
259	6.17336
260	11.3473
261	-3.85591
262	-13.5721
263	-15.7265
264	-11.0636
265	33.3224
266	-19.3897
267	4.43325
268	17.5114
269	11.1737
270	-2.56537
271	-4.87687
272	2.04068
273	-3.68829
274	-1.77525
275	8.67135
276	3.45958
277	-2.1683
278	2.58448
279	-2.41797
280	-14.3151
281	-0.208918
282	1.89699
283	3.22044
284	0.706285
285	3.95206
286	-1.73373
287	-6.87982
288	3.20712
289	0.918089
290	-5.40219
291	-7.77631
292	-4.0807
293	0.569689
294	3.85124
295	3.59657
296	-1.77239
297	2.09605
298	-3.16168
299	-2.18526
300	-0.916313
301	1.44481
302	2.23606
303	-6.22549
304	-2.88804
305	3.17174
306	0.345783
307	-1.75846
308	-0.294272
309	4.91211
310	2.4964
311	-2.25041
312	-0.345443
313	2.82736
314	-5.45111
315	0.705032
316	-3.7312
317	-2.21522
318	-1.2095
319	5.69504
320	3.53428
321	4.29244
322	2.12347
323	-6.71796
324	2.67848
325	-7.5407
326	-4.27424
327	5.78722
328	2.30126
329	-5.96122
330	-7.11566
331	3.56586
332	-0.309781
333	0.150698
334	-0.21252
335	-2.20965
336	6.75907
337	4.52183
338	-5.11557
339	-3.14816
340	-0.0731521
341	2.14134
342	16.7338
343	-6.65861
344	-15.0375
345	-6.52812
346	12.2872
347	15.34
348	-11.321
349	-0.0866625
350	-0.890376
351	5.46097
352	3.78067
353	5.31025
354	-2.38468
355	4.20946
356	1.77883
357	3.72066
358	-7.89053
359	1.61942
360	-6.05959
361	-1.57689
362	8.67025
363	14.0509
364	11.2402
365	-15.5332
366	-29.9068
367	-8.51103
368	22.3136
369	25.3822
370	-8.38594
371	-21.1278
372	-1.6441
373	4.12983
374	-2.39186
375	7.71107
376	5.99658
377	-12.5875
378	-13.5415
379	29.5572
380	-10.5273
381	-18.7826
382	-0.95061
383	25.723
384	-2.8546
385	4.70442
386	-12.9904
387	-16.1019
388	0.11491
389	17.6536
390	12.2802
391	-0.349974
392	-18.2341
393	3.33168
394	4.99135
395	7.22076
396	-11.2543
397	5.65538
398	-0.194661
399	1.77347
400	-4.58074
401	-4.34227
402	26.6802
403	-14.9078
404	-2.41705
405	6.60353
406	-3.82669
407	4.10588
408	7.26441
409	7.06269
410	4.66741
411	-9.88388
412	-31.827
413	10.3373
414	1.64937
415	-1.64576
416	-6.18545
417	-0.572023
418	3.20833
419	-0.930837
420	3.08134
421	-0.104001
422	0.964545
423	3.75208
424	-2.26099
425	-5.14189
426	-1.59648
427	1.13022
428	-0.747039
429	0.725087
430	0.964685
431	0.35365
432	0.378686
433	1.7109
434	4.78255
435	-2.17298
436	1.69602
437	5.87785
438	-3.1671
439	-0.166486
440	2.47695
441	-2.18187
442	-2.14539
443	-1.63336
444	1.11162
445	-1.2212
446	-3.87056
447	-1.40015
448	-5.57011
449	4.07695
450	2.75377
451	-3.91189
452	-4.54399
453	5.99081
454	4.47823
455	-4.12409
456	0.982376
457	5.01516
458	3.26064
459	1.1685
460	1.65873
461	2.25883
462	-3.54446
463	-6.34134
464	-5.75738
465	2.92086
466	-0.0292856
467	-3.10377
468	1.54432
469	4.5061
470	1.25956
471	3.47182
472	0.669722
473	3.1827
474	1.22825
475	1.51675
476	1.41762
477	-4.28088
478	-2.59235
479	7.13041
480	1.78833
481	-8.12048
482	7.5049
483	2.51208
484	-3.02312
485	-6.68055
486	-1.49939
487	-5.2661
488	-4.22975
489	0.10123
490	-5.45461
491	-2.82124
492	1.28519
493	3.92219
494	1.90861
495	-5.42724
496	-2.9355
497	11.9372
498	0.815044
499	-5.60916
500	2.67606
501	3.91324
502	10.9015
503	-12.2252
504	-5.5194
505	6.05394
506	11.4834
507	-12.2547
508	-5.38058
509	11.0705
510	7.50062
511	-11.4794
512	-0.453315
513	-0.637718
514	1.15992
515	2.01076
516	-1.66532
517	0.750729
518	3.72719
519	0.359687
520	1.17117
521	1.87948
522	-9.91735
523	-3.39792
524	8.55333
525	0.931444
526	-3.13103
527	2.63062
528	4.95934
529	4.32233
530	-4.21072
531	-1.31557
532	1.87762
533	-2.17179
534	0.0544929
535	-0.577976
536	1.80018
537	-0.705073
538	0.481323
539	-1.95898
540	0.757019
541	-3.9472
542	1.48906
543	0.0897044
544	1.76302
545	-3.73807
546	0.242949
547	8.97455
548	6.23568
549	3.24941
550	-1.14154
551	-0.362894
552	4.82199
553	-1.53817
554	2.69589
555	-0.471371
556	0.411871
557	-4.48736
558	-3.08624
559	-4.56867
560	-3.75364
561	1.9508
562	-1.80717
563	-6.25438
564	-3.03173
565	-1.21551
566	1.96226
567	3.26484
568	-0.357659
569	-3.2079
570	-3.49176
571	-1.28999
572	-0.477282
573	0.491793
574	-2.09089
575	3.62043
576	-3.75447
577	0.999897
578	2.42561
579	4.98045
580	1.54166
581	5.27813
582	-0.769008
583	0.201798
584	3.35259
585	-1.84745
586	6.21567
587	1.25712
588	-0.539627
589	-4.58947
590	-1.05396
591	-5.69151
592	-6.20919
593	-1.07354
594	0.83811
595	4.18987
596	2.33721
597	2.15159
598	-0.728688
599	-0.729293
600	0.760341
601	6.34334
602	-3.7407
603	-4.35773
604	7.24727
605	3.04088
606	-10.1924
607	0.886128
608	6.07888
609	1.74404
610	-3.25156
611	-0.39978
612	3.88304
613	3.04382
614	1.30945
615	-0.784306
616	-5.73024
617	-0.491608
618	1.20991
619	-4.13991
620	-1.75625
621	1.121
622	-5.16433
623	-8.91134
624	2.47682
625	0.917709
626	7.4783
627	2.13386
628	-10.3219
629	-4.80994
630	6.34233
631	6.6422
632	6.78271
633	-4.55884
634	-2.85279
635	3.35327
636	0.911854
637	-3.76969
638	-1.60061
639	6.48613
640	5.17433
641	3.17762
642	-4.98588
643	-1.78115
644	-8.62512
645	3.77071
646	8.28676
647	-0.389366
648	-2.75653
649	-2.55602
650	-2.17419
651	-0.376052
652	5.95801
653	1.81162
654	-3.4429
655	9.70692
656	-4.878
657	0.799535
658	1.87119
659	2.17299
660	-1.72872
661	-0.407168
662	4.1499
663	-6.6709
664	-5.82116
665	-2.44113
666	-3.27846
667	-0.0503533
668	3.62896
669	3.87691
670	4.93213
671	9.89914
672	1.98334
673	-4.47038
674	-5.53082
675	4.1613
676	3.8449
677	-3.13601
678	-4.75977
679	-5.49407
680	4.94257
681	7.28175
682	-8.3938
683	4.81205
684	0.521967
685	5.38045
686	-10.9716
687	-7.08848
688	2.72668
689	0.263834
690	-2.23382
691	4.41997
692	-2.88514
693	-1.1919
694	0.011513
695	14.739
696	-10.5878
697	-8.0742
698	-2.12224
699	4.65432
700	8.91848
701	-2.51676
702	-1.71388
703	4.35228
704	4.84946
705	-0.745013
706	-11.0161
707	1.17155
708	4.28937
709	-4.4084
710	-5.196
711	-2.78239
712	-5.63607
713	2.34306
714	1.71716
715	0.690115
716	5.14131
717	-3.03359
718	3.48542
719	3.72632
720	-2.40704
721	-6.43525
722	9.39269
723	7.20471
724	-9.59927
725	-10.0647
726	3.31206
727	-3.41899
728	-0.315987
729	6.52466
730	5.61274
731	-8.14831
732	-0.0630475
733	2.71116
734	-8.3009
735	-0.389014
736	8.66054
737	-0.715037
738	-7.26692
739	1.90892
740	7.20491
741	3.17715
742	-2.23638
743	-1.79056
744	0.677913
745	-2.61088
746	-3.08635
747	0.626714
748	0.690579
749	-3.08055
750	1.5088
751	5.82432
752	-2.58333
753	-3.39039
754	6.39882
755	-0.0237548
756	-6.61172
757	0.11194
758	5.93395
759	6.01929
760	0.906745
761	3.28339
762	-3.59673
763	-3.0756
764	5.23087
765	-3.70378
766	-0.385594
767	-10.0754
768	-0.880609
769	27.0884
770	-15.8048
771	-5.85982
772	3.63403
773	13.5546
774	3.17116
775	-4.41811
776	-7.79989
777	-1.3155
778	-4.89432
779	-1.23973
780	3.10753
781	2.29149
782	4.78717
783	-8.40041
784	-4.41169
785	0.929361
786	-3.24811
787	4.2427
788	1.68551
789	1.50506
790	-1.3004
791	-1.65812
792	-2.36057
793	5.99387
794	-2.66481
795	-2.10994
796	2.38039
797	8.42923
798	3.26131
799	-8.30446
800	-7.27563
801	0.132867
802	-5.72423
803	-4.81568
804	0.943153
805	-5.47779
806	0.923141
807	3.92138
808	3.33356
809	1.05031
810	1.7368
811	2.32196
812	-3.45599
813	-1.66739
814	2.45678
815	5.38703
816	5.71311
817	2.6755
818	-7.59449
819	1.74454
820	7.87162
821	-4.99731
822	-8.28362
823	13.2824
824	-8.64194
825	-2.7695
826	1.10068
827	-4.72492
828	-9.32159
829	0.519532
830	12.2647
831	-1.51401
832	-9.83831
833	0.0178319
834	6.53364
835	13.2572
836	1.27385
837	-4.52345
838	-8.46556
839	21.8284
840	3.12213
841	-9.54568
842	-0.357827
843	3.25731
844	-16.911
845	5.96201
846	12.4283
847	5.04499
848	-3.08915
849	3.48964
850	1.04976
851	0.182982
852	-2.63294
853	1.90464
854	-1.02359
855	-5.3644
856	-3.78291
857	-4.15991
858	-1.56777
859	-3.32035
860	0.758807
861	-0.468683
862	-2.00967
863	0.591264
864	6.02565
865	1.88145
866	-3.81498
867	-7.61785
868	1.4739
869	1.74508
870	-0.272093
871	-1.14658
872	0.399698
873	3.19235
874	-1.90285
875	-2.5869
876	-0.793017
877	-1.96656
878	-3.42001
879	0.719584
880	2.9655
881	-2.13719
882	-1.62281
883	-0.38216
884	0.912206
885	3.70085
886	4.33682
887	0.650006
888	-0.15382
889	1.55354
890	1.53215
891	-5.01506
892	-2.11657
893	8.43875
894	9.37741
895	0.335411
896	-0.925306
897	-0.959687
898	2.8543
899	4.23322
900	-6.77493
901	-6.86927
902	-2.75805
903	2.47368
904	-1.64414
905	-4.95781
906	-3.92381
907	-0.513436
908	-1.17584
909	0.796565
910	-1.30451
911	2.31572
912	1.04891
913	8.20437
914	2.79865
915	0.440721
916	9.91684
917	7.96346
918	-15.1514
919	3.80274
920	6.27354
921	-0.973324
922	-4.96638
923	-1.68947
924	-2.21641
925	0.487403
926	-0.262227
927	-1.27151
928	-3.40106
929	5.07978
930	3.70341
931	-2.20679
932	-1.26156
933	-3.38998
934	7.91398
935	0.782506
936	-15.088
937	-11.6762
938	-7.10504
939	-67.0789
940	-103.936
941	-21.7974
942	210.449
943	-58.6677
944	-101.761
945	50.0451
946	86.3229
947	-2.22043
948	-62.3116
949	-61.522
950	-13.4266
951	28.0837
952	32.7851
953	28.8133
954	17.174
955	14.673
956	6.84635
957	5.78052
958	8.55756
959	8.11954
960	5.53801
961	10.48
962	7.11588
963	-2.26815
964	3.85487
965	5.77213
966	4.1852
967	2.23933
968	0.175988
969	1.87028
970	-0.197265
971	-0.428785
972	-4.33042
973	4.73276
974	-3.71278
975	-3.68452
976	0.927433
977	6.74494
978	-0.0395732
979	-2.39289
980	-0.955493
981	1.02118
982	-0.376334
983	0.620832
984	1.62278
985	0.480478
986	-1.11576
987	0.200673
988	5.69428
989	-9.379
990	-1.70169
991	0.742482
992	4.95518
993	1.86545
994	-5.48401
995	0.595514
996	-2.58921
997	-1.19081
998	7.23269
999	1.51598
1000	-1.12207
1001	-5.5842
1002	-3.56073
1003	-5.77597
1004	1.63861
1005	5.52582
1006	4.89829
1007	2.38293
1008	1.11319
1009	-2.32539
1010	5.66687
1011	-1.77987
1012	-1.29047
1013	2.48797
1014	2.48936
1015	-7.0077
1016	-1.90308
1017	-0.878203
1018	0.622563
1019	2.25942
1020	10.2022
1021	4.00967
1022	-2.84495
1023	3.48513
1024	1.76328
1025	-6.12565
1026	2.91101
1027	2.33778
1028	-0.901733
1029	-1.7547
1030	2.32255
1031	5.74055
1032	-4.68844
1033	-10.957
1034	1.16572
1035	4.91529
1036	6.75898
1037	-0.344613
1038	-4.2067
1039	3.67003
1040	9.63763
1041	-9.37075
1042	-4.86028
1043	-1.37356
1044	1.69775
1045	9.02088
1046	-7.68064
1047	-4.00027
1048	-1.50972
1049	-4.70847
1050	1.05692
1051	-1.38359
1052	-1.94489
1053	-0.46971
1054	-0.856614
1055	-14.0757
1056	4.51232
1057	28.0819
1058	-15.3223
1059	5.64339
1060	-20.3338
1061	-0.104536
1062	16.7285
1063	21.4448
1064	-0.643741
1065	-0.499011
1066	-5.72907
1067	-6.73521
1068	-9.00513
1069	2.01988
1070	0.0452045
1071	3.30846
1072	-0.619676
1073	6.04147
1074	-3.03028
1075	-6.25051
1076	0.902918
1077	4.50306
1078	-4.90845
1079	-3.58554
1080	2.86402
1081	-0.94439
1082	-5.1289
1083	-1.97308
1084	3.63746
1085	-4.17738
1086	4.3704
1087	2.16299
1088	-0.585463
1089	-0.192677
1090	-1.4275
1091	0.689031
1092	3.40359
1093	-4.59888
1094	-0.460183
1095	-4.79191
1096	-4.30787
1097	2.44203
1098	2.35927
1099	-0.174002
1100	-2.2339
1101	2.15891
1102	2.80075
1103	-3.52188
1104	-4.72432
1105	3.95366
1106	3.16995
1107	18.768
1108	-2.17317
1109	-10.6186
1110	6.75228
1111	6.11614
1112	-4.89086
1113	-6.598
1114	-1.8489
1115	4.25463
1116	-4.48829
1117	3.07343
1118	-9.08184
1119	1.55139
1120	2.25733
1121	3.09813
1122	-8.63468
1123	-4.16635
1124	-2.32163
1125	3.24113
1126	-2.37401
1127	2.65367
1128	4.76054
1129	1.03929
1130	0.849031
1131	6.79954
1132	-2.17844
1133	-6.69291
1134	8.1322
1135	-2.78603
1136	-6.24747
1137	-0.613132
1138	5.5721
1139	3.80651
1140	4.49785
1141	7.18329
1142	-0.00803485
1143	-5.98455
1144	3.27616
1145	4.28047
1146	-1.2075
1147	-2.9223
1148	-0.243228
1149	7.78445
1150	6.45216
1151	-0.789189
1152	-1.16828
1153	4.04824
1154	-6.97736
1155	-11.3126
1156	-3.25911
1157	2.96929
1158	-4.18676
1159	3.634
1160	-6.87984
1161	-8.96341
1162	4.44133
1163	7.64082
1164	-2.13043
1165	-5.35107
1166	-0.102762
1167	-2.3949
1168	-2.71705
1169	0.459017
1170	3.14989
1171	2.16791
1172	0.0163824
1173	0.0801768
1174	-4.18106
1175	-3.69026
1176	1.02849
1177	1.90743
1178	-1.9781
1179	8.72421
1180	4.36398
1181	-0.997967
1182	0.0944471
1183	4.64934
1184	4.74917
1185	-2.02253
1186	1.81577
1187	0.18667
1188	4.13211
1189	1.88328
1190	-2.83269
1191	-2.9781
1192	1.76557
1193	4.12271
1194	-0.186583
1195	-4.83216
1196	-2.96056
1197	1.21205
1198	12.4724
1199	2.83043
1200	-15.8155
1201	3.00321
1202	-1.82233
1203	3.79624
1204	-8.23747
1205	0.394195
1206	0.509399
1207	-0.87491
1208	3.71081
1209	-1.55849
1210	2.97637
1211	-2.60669
1212	2.6688
1213	6.52126
1214	-6.96756
1215	0.564074
1216	4.59923
1217	9.93702
1218	-9.73239
1219	-0.489399
1220	2.97748
1221	-4.47387
1222	0.900849
1223	-2.18295
1224	-1.98639
1225	-1.5904
1226	-10.7272
1227	3.17675
1228	8.96244
1229	0.827456
1230	-2.5877
1231	2.78356
1232	0.273826
1233	1.92885
1234	0.550324
1235	-2.36746
1236	-1.8582
1237	2.61988
1238	-5.60117
1239	-3.6804
1240	-1.85094
1241	3.56881
1242	-2.74725
1243	-4.62855
1244	-5.96233
1245	1.54631
1246	0.450516
1247	0.774245
1248	0.109745
1249	6.52024
1250	5.34813
1251	-2.13975
1252	-3.20765
1253	4.25911
1254	5.61842
1255	0.105284
1256	-2.06644
1257	-2.4182
1258	-0.861948
1259	-3.24303
1260	3.25487
1261	-3.49232
1262	3.57551
1263	13.848
1264	-13.7285
1265	-2.01253
1266	2.33143
1267	-1.16993
1268	-1.49827
1269	1.47959
1270	4.95278
1271	-2.3741
1272	-4.15478
1273	5.40817
1274	-4.15138
1275	1.07774
1276	-1.14409
1277	-1.47401
1278	-2.29185
1279	-0.861005
1280	-1.31787
1281	1.94526
1282	4.11615
1283	-2.25061
1284	2.01226
1285	1.94599
1286	8.55592
1287	-4.3209
1288	2.43996
1289	5.61271
1290	0.328852
1291	-3.71676
1292	1.46526
1293	-4.27383
1294	-3.70881
1295	7.76283
1296	-5.861
1297	-14.7676
1298	0.531072
1299	7.39921
1300	-17.3717
1301	0.234997
1302	6.50237
1303	-0.18374
1304	2.17468
1305	2.64004
1306	1.34514
1307	-0.92729
1308	-6.28634
1309	0.497254
1310	2.90347
1311	4.19319
1312	4.3404
1313	5.74601
1314	-0.102847
1315	3.30718
1316	-2.01336
1317	1.41217
1318	-0.415992
1319	2.42529
1320	-1.289
1321	0.045092
1322	7.6612
1323	2.53889
1324	-0.27039
1325	-5.8242
1326	1.3687
1327	2.43165
1328	-0.472032
1329	-0.945558
1330	3.04661
1331	-0.357912
1332	0.219784
1333	6.37295
1334	1.12901
1335	-19.6737
1336	-0.533758
1337	4.35833
1338	4.22077
1339	-0.353183
1340	-5.16818
1341	-1.06752
1342	1.98699
1343	-1.98804
1344	-5.90104
1345	6.67429
1346	-0.407154
1347	-10.5409
1348	-9.14017
1349	-4.62019
1350	2.28664
1351	14.7878
1352	2.52644
1353	-8.88049
1354	-0.590713
1355	5.60134
1356	1.59822
1357	0.713617
1358	0.0340725
1359	2.73338
1360	-2.32864
1361	2.98265
1362	2.14397
1363	4.57092
1364	-2.76366
1365	0.132206
1366	3.54441
1367	-8.73223
1368	-8.56489
1369	5.6336
1370	-1.222
1371	5.04899
1372	-5.97283
1373	-1.10485
1374	3.07706
1375	0.267085
1376	-5.55979
1377	-5.23842
1378	-0.368396
1379	1.13752
1380	1.67817
1381	-3.71316
1382	1.88256
1383	4.90865
1384	2.4369
1385	3.05937
1386	4.86989
1387	-8.38987
1388	1.25386
1389	-0.201318
1390	10.1671
1391	4.52861
1392	-1.75522
1393	3.12581
1394	0.0188452
1395	6.38081
1396	6.62942
1397	-28.6198
1398	-9.69461
1399	20.3693
1400	4.68246
1401	-7.94583
1402	-5.35635
1403	-3.81684
1404	3.06299
1405	4.33364
1406	0.448546
1407	-7.20243
1408	-0.872179
1409	5.45036
1410	0.441045
1411	3.8453
1412	3.89047
1413	-2.24595
1414	-0.34557
1415	-2.06413
1416	-3.12678
1417	0.79292
1418	-1.95426
1419	3.47672
1420	4.53759
1421	1.30851
1422	-0.0686065
1423	-2.3939
1424	-2.1646
1425	-1.55671
1426	2.35609
1427	-3.2895
1428	2.96189
1429	-3.94167
1430	-1.13031
1431	-0.339912
1432	2.89225
1433	-0.277201
1434	0.449897
1435	2.52671
1436	2.68815
1437	-6.82431
1438	0.197154
1439	7.0496
1440	5.52745
1441	-6.61062
1442	-0.0456951
1443	4.01713
1444	-3.56009
1445	-6.21492
1446	1.45136
1447	5.67942
1448	-6.18808
1449	-8.13297
1450	1.7658
1451	5.07928
1452	3.71171
1453	-3.2919
1454	-1.78869
1455	2.45618
1456	-0.0972316
1457	-0.769458
1458	0.518899
1459	-3.23139
1460	5.90856
1461	-0.280185
1462	-3.72567
1463	-3.52417
1464	5.6211
1465	1.55689
1466	-1.33618
1467	-9.29584
1468	3.26631
1469	-0.635705
1470	3.26328
1471	2.29459
1472	-0.2811
1473	6.00488
1474	-1.01295
1475	2.89656
1476	6.71116
1477	-3.6757
1478	-4.22616
1479	2.20991
1480	3.71281
1481	1.83732
1482	0.212072
1483	-3.73757
1484	-3.38449
1485	0.0964737
1486	0.418485
1487	0.208216
1488	-2.92271
1489	-5.98104
1490	3.00536
1491	5.87566
1492	-8.67571
1493	-6.48385
1494	1.6806
1495	0.828273
1496	-1.43348
1497	3.29728
1498	6.92223
1499	3.88586
1500	0.535716
1501	0.0778969
1502	1.69346
1503	-1.26172
1504	-1.16569
1505	0.50719
1506	-2.34689
1507	0.529749
1508	2.64473
1509	-2.3406
1510	-1.06189
1511	3.42999
1512	5.67731
1513	-1.15663
1514	-1.19619
1515	2.34788
1516	-6.40819
1517	-2.54769
1518	-4.01685
1519	2.43697
1520	0.0237568
1521	6.2578
1522	-5.43792
1523	-3.29288
1524	1.14854
1525	0.397263
1526	-10.4273
1527	3.10382
1528	5.75997
1529	0.693999
1530	-3.04413
1531	-0.289839
1532	-4.31052
1533	-3.98709
1534	0.785813
1535	1.96414
1536	1.93753
1537	-1.21477
1538	-4.46918
1539	5.65974
1540	1.24127
1541	-3.1078
1542	7.13283
1543	-0.943039
1544	-1.62033
1545	3.29191
1546	-6.06545
1547	5.72907
1548	1.50604
1549	-2.90217
1550	-2.93243
1551	3.91156
1552	-6.80647
1553	-3.77814
1554	4.18179
1555	4.3552
1556	1.45936
1557	-7.96342
1558	0.494411
1559	3.00395
1560	1.28079
1561	1.2356
1562	-0.354098
1563	-7.86371
1564	0.309065
1565	41.4584
1566	-24.0265
1567	13.4606
1568	12.9686
1569	-6.77322
1570	-15.699
1571	-4.81616
1572	0.57833
1573	-4.10668
1574	-1.00302
1575	8.62173
1576	-0.789288
1577	0.853014
1578	-0.939703
1579	-0.636437
1580	0.427281
1581	-1.55241
1582	-0.915511
1583	1.80491
1584	1.38287
1585	3.86965
1586	-5.90628
1587	7.81066
1588	-0.619324
1589	0.0965018
1590	-6.3453
1591	-2.21476
1592	-1.50114
1593	3.47148
1594	0.629726
1595	-0.827018
1596	-0.768093
1597	1.46354
1598	-4.32065
1599	1.76421
1600	4.80445
1601	-1.93244
1602	-2.22526
1603	-2.04775
1604	2.17294
1605	2.80018
1606	1.12651
1607	7.61729
1608	-5.17834
1609	-8.71486
1610	3.66598
1611	1.47224
1612	-2.66017
1613	0.548213
1614	8.73907
1615	-2.22145
1616	-3.93759
1617	-2.06214
1618	3.45702
1619	4.68137
1620	-8.03087
1621	-2.03489
1622	-1.47915
1623	-3.56369
1624	-0.256865
1625	-0.681612
1626	4.03354
1627	3.73752
1628	1.62827
1629	10.5593
1630	3.84884
1631	0.778172
1632	6.47014
1633	-0.49538
1634	3.13254
1635	-2.97848
1636	4.12111
1637	2.94306
1638	-2.49606
1639	6.38728
1640	-16.2939
1641	-9.35051
1642	-4.74652
1643	8.37972
1644	3.82005
1645	-5.8952
1646	-7.02535
1647	-1.35789
1648	2.03351
1649	3.5982
1650	-1.33671
1651	0.952062
1652	1.27929
1653	-4.04456
1654	-1.5267
1655	7.56648
1656	-2.72669
1657	1.69062
1658	-0.984203
1659	-5.37048
1660	0.3863
1661	1.33259
1662	-0.374364
1663	0.9372
1664	0.387482
1665	-2.08886
1666	-1.24573
1667	5.33392
1668	-3.34771
1669	-9.15502
1670	2.65052
1671	1.44533
1672	0.408099
1673	0.00295642
1674	-1.67477
1675	0.467264
1676	-1.62975
1677	1.12756
1678	4.38155
1679	-1.31495
1680	-1.13142
1681	2.72494
1682	1.10487
1683	1.46667
1684	1.71904
1685	-8.66742
1686	10.8328
1687	5.85134
1688	-14.419
1689	-4.48268
1690	3.90162
1691	-2.76627
1692	-0.133667
1693	-3.74197
1694	-0.84157
1695	-0.717823
1696	1.39961
1697	-6.73708
1698	-5.48847
1699	3.39535
1700	6.3403
1701	0.703794
1702	3.00269
1703	2.60887
1704	2.6692
1705	-3.81227
1706	0.969963
1707	3.91234
1708	-1.79934
1709	5.05338
1710	-1.72218
1711	-3.16643
1712	0.169472
1713	2.78886
1714	-2.406
1715	-0.668904
1716	0.860838
1717	-0.527313
1718	-1.55642
1719	3.73448
1720	2.80462
1721	3.63665
1722	8.26598
1723	-5.16218
1724	-5.66672
1725	-3.62708
1726	0.165053
1727	-4.21976
1728	-0.693336
1729	2.93791
1730	-7.97062
1731	-1.11424
1732	2.14901
1733	4.95591
1734	3.44215
1735	2.14981
1736	-2.75741
1737	3.58272
1738	4.79879
1739	3.50985
1740	0.0143558
1741	-4.1169
1742	1.08262
1743	1.02417
1744	-4.29083
1745	2.97541
1746	-4.7674
1747	-0.671691
1748	-3.53674
1749	-2.85086
1750	4.55473
1751	0.781352
1752	-5.36868
1753	4.85649
1754	-4.46756
1755	5.66906
1756	-1.56245
1757	-24.0222
1758	-35.7042
1759	-26.1319
1760	113.086
1761	-58.4902
1762	-64.9989
1763	88.453
1764	120.77
1765	-27.8585
1766	-109.464
1767	-78.8874
1768	26.3941
1769	60.0214
1770	34.3598
1771	12.6416
1772	3.13234
1773	-5.47962
1774	-1.11302
1775	-4.25024
1776	2.96977
1777	1.27592
1778	0.0282321
1779	-1.51395
1780	-0.313778
1781	3.20374
1782	-6.12812
1783	-6.2214
1784	1.43998
1785	-2.87144
1786	1.2989
1787	3.72477
1788	1.39129
1789	2.59334
1790	1.50334
1791	-2.06152
1792	-5.63855
1793	6.81077
1794	-3.10189
1795	-4.95943
1796	-2.84506
1797	-2.10742
1798	5.50955
1799	3.74096
1800	-2.69496
1801	-4.30362
1802	3.53411
1803	7.37548
1804	4.4216
1805	0.858319
1806	1.18029
1807	-5.57135
1808	-19.3727
1809	-51.1985
1810	-49.9714
1811	67.7033
1812	197.387
1813	-19.3618
1814	-137.478
1815	-70.9399
1816	80.4233
1817	47.5561
1818	-56.7333
1819	-61.0127
1820	-3.21839
1821	13.19
1822	16.6259
1823	15.7657
1824	10.147
1825	7.64042
1826	0.72558
1827	5.99587
1828	1.24255
1829	-1.43043
1830	9.04545
1831	0.874799
1832	-1.04007
1833	9.41425
1834	-2.16573
1835	-0.00944219
1836	-1.92658
1837	-0.958069
1838	-0.872193
1839	-2.77874
1840	-0.381175
1841	0.509906
1842	-2.97162
1843	3.64439
1844	3.6966
1845	2.46841
1846	2.60497
1847	3.967
1848	5.83096
1849	-0.659911
1850	-4.60613
1851	0.67469
1852	1.65653
1853	-0.366159
1854	1.21187
1855	-1.29301
1856	-1.4443
1857	-3.34945
1858	2.425
1859	-5.07493
1860	-1.27611
1861	2.13048
1862	1.09236
1863	-0.824189
1864	7.33346
1865	5.63709
1866	5.06236
1867	-11.9448
1868	-6.41264
1869	8.99408
1870	6.9736
1871	-6.24515
1872	-5.02627
1873	2.11134
1874	2.35438
1875	-7.44708
1876	-3.2147
1877	1.00526
1878	6.61203
1879	-5.63562
1880	-14.4151
1881	6.02008
1882	2.69282
1883	-0.113486
1884	3.52859
1885	-1.24245
1886	3.38048
1887	2.68993
1888	1.94157
1889	3.65323
1890	-2.6095
1891	3.94756
1892	1.00807
1893	-2.69376
1894	-8.61349
1895	-4.02249
1896	8.13828
1897	-2.01495
1898	-2.34246
1899	-1.20757
1900	3.58125
1901	-5.76949
1902	9.3366
1903	-0.913471
1904	1.80889
1905	-1.65435
1906	2.79499
1907	3.08998
1908	4.23181
1909	-1.73472
1910	-3.55099
1911	-5.06168
1912	0.72869
1913	-0.946261
1914	0.24157
1915	5.72085
1916	4.32734
1917	-5.06482
1918	1.00527
1919	7.15895
1920	-13.1251
1921	3.45474
1922	4.55845
1923	-7.15797
1924	-8.24543
1925	14.7737
1926	-1.81771
1927	-13.0497
1928	-4.56097
1929	6.21589
1930	7.13226
1931	2.17843
1932	-0.298255
1933	-1.51816
1934	4.03287
1935	-3.00347
1936	-2.58516
1937	4.2228
1938	1.34672
1939	1.37301
1940	-7.86348
1941	0.584551
1942	1.20154
1943	2.00477
1944	-2.57988
1945	0.487065
1946	1.89488
1947	-4.27887
1948	0.894544
1949	-3.03737
1950	-6.04303
1951	0.168191
1952	7.2236
1953	2.56101
1954	-0.30501
1955	5.89359
1956	5.15319
1957	0.373803
1958	3.03286
1959	-1.67108
1960	6.50972
1961	-8.0365
1962	-1.40409
1963	1.83263
1964	-1.4631
1965	1.44139
1966	-1.92671
1967	-2.5452
1968	2.09788
1969	-2.2547
1970	-7.93277
1971	2.03978
1972	0.867016
1973	1.0809
1974	0.525105
1975	1.60854
1976	4.01674
1977	10.0185
1978	-4.47539
1979	-1.98636
1980	5.78578
1981	0.115585
1982	-0.0447662
1983	-2.84919
1984	-3.89496
1985	-4.11898
1986	-4.58277
1987	-0.282099
1988	-6.24766
1989	-2.00586
1990	15.3216
1991	-8.03844
1992	-7.98964
1993	6.19048
1994	2.81676
1995	-8.34769
1996	-5.71658
1997	4.65356
1998	16.6595
[truncated: 31,382 more rows]
