# Supplementary material for: PM2.5 concentration prediction based on EEMD-ALSTM
Source: Sci Rep. 2024 Jun 2;14:12636. doi: 10.1038/s41598-024-63620-9 (PMC11144699; doi:10.1038/s41598-024-63620-9)
Supplement: Supplementary file 1 — Supplementary Information. [file 41598_2024_63620_MOESM1_ESM.zip › Code/EMD_IMF_2_test.xlsx]

## Sheet: Sheet1
	0
0	1.83401
1	18.5106
2	14.0873
3	-2.1991
4	-12.8252
5	-13.5544
6	-7.95031
7	1.63474
8	12.2236
9	6.84023
10	11.1419
11	10.953
12	5.71296
13	-2.54954
14	-20.1559
15	-39.0275
16	-8.46539
17	41.6556
18	33.5819
19	3.8116
20	-24.2336
21	-26.8793
22	-16.9419
23	8.33486
24	20.8505
25	11.1364
26	4.64513
27	8.35907
28	9.46832
29	-5.35245
30	-33.9726
31	-26.558
32	10.0015
33	41.8887
34	34.9311
35	-10.0105
36	-45.6785
37	-30.5211
38	31.3798
39	3.42177
40	0.0848059
41	2.50655
42	22.2346
43	10.9762
44	-19.5936
45	-29.8734
46	0.559456
47	9.23018
48	15.2885
49	6.48954
50	-5.4083
51	-18.6269
52	-9.91395
53	2.15102
54	7.99484
55	8.56432
56	4.65502
57	16.207
58	21.9111
59	17.3325
60	-3.96763
61	-27.1846
62	-46.7835
63	-42.689
64	-5.21115
65	24.2249
66	32.5863
67	42.7449
68	44.8333
69	15.1191
70	-40.2436
71	-66.4224
72	-23.8007
73	15.4132
74	19.6528
75	13.6087
76	3.42332
77	-3.28663
78	-3.6054
79	-1.38658
80	-4.82555
81	-1.39606
82	-9.1913
83	-5.74948
84	14.605
85	20.3983
86	-1.129
87	-4.7632
88	1.38187
89	-1.28811
90	-5.33915
91	0.192711
92	10.7183
93	7.13072
94	4.64454
95	-0.55353
96	-2.45308
97	-4.82524
98	-8.12139
99	0.0769503
100	8.6299
101	7.50008
102	4.42212
103	2.4215
104	-9.26364
105	-9.72542
106	0.616863
107	12.3121
108	-5.85073
109	-12.3577
110	-4.58287
111	19.6722
112	24.816
113	-8.61421
114	-31.0579
115	-0.198177
116	13.4884
117	8.08205
118	-0.00495291
119	-1.49582
120	-2.98417
121	-2.05499
122	-2.80254
123	3.67345
124	-0.236905
125	-0.501346
126	-1.47612
127	3.23439
128	2.31483
129	0.0186914
130	-4.03264
131	-0.554932
132	2.17825
133	2.31524
134	2.98174
135	0.153424
136	-1.45386
137	1.84681
138	-0.855976
139	0.023286
140	-2.96458
141	0.6289
142	1.26471
143	4.66145
144	0.535949
145	-0.234917
146	0.818708
147	-1.2841
148	-1.03233
149	1.28365
150	5.07225
151	-1.65604
152	-1.93406
153	3.1267
154	-0.487157
155	-5.18143
156	-1.78839
157	3.44009
158	4.88951
159	0.0844962
160	-1.35067
161	-2.61767
162	2.3523
163	6.2097
164	4.4484
165	0.786176
166	-5.52976
167	-5.33953
168	-1.11687
169	8.86939
170	7.96132
171	-3.04146
172	-8.16571
173	-8.78761
174	0.0863633
175	6.32038
176	4.6262
177	1.82155
178	1.95826
179	-0.718739
180	-4.48917
181	-7.75922
182	6.88681
183	12.2342
184	3.08798
185	-10.0108
186	-4.55277
187	-0.269686
188	0.382907
189	5.538
190	2.82884
191	0.149182
192	2.18989
193	4.44667
194	2.0183
195	-10.3845
196	-13.2809
197	-9.80785
198	6.32702
199	21.0647
200	10.7844
201	-6.23684
202	-6.15712
203	-9.04621
204	-4.17316
205	7.03036
206	13.368
207	3.30663
208	-7.3403
209	-1.7921
210	4.23929
211	2.72231
212	-4.87933
213	-2.19364
214	1.32197
215	6.6026
216	0.092782
217	-5.70698
218	-7.57423
219	3.10237
220	6.73668
221	8.67927
222	-4.62481
223	-0.334149
224	5.24372
225	-0.956335
226	-3.60953
227	-4.01919
228	-4.54469
229	-4.6859
230	9.3416
231	9.97719
232	2.64722
233	-5.29709
234	-2.50076
235	-6.08963
236	3.68333
237	3.67533
238	2.05669
239	5.31397
240	3.22035
241	-9.48351
242	0.0711339
243	1.63726
244	2.95967
245	-1.80072
246	-1.31668
247	1.79438
248	0.31773
249	-0.906671
250	-0.911042
251	2.63214
252	3.55167
253	3.24346
254	-3.41051
255	-4.42207
256	0.342931
257	6.25094
258	5.14766
259	3.54791
260	-5.81009
261	-8.54666
262	-0.618061
263	2.83435
264	2.88383
265	-1.67725
266	-0.888388
267	3.09742
268	3.76185
269	-0.0983858
270	-3.22528
271	-0.279521
272	1.82818
273	-2.31079
274	-4.19025
275	4.07895
276	9.52828
277	5.26335
278	-7.47812
279	-8.1161
280	0.487043
281	7.8776
282	4.14997
283	3.10525
284	-5.48204
285	-5.49461
286	1.01876
287	2.78087
288	2.40281
289	-0.336257
290	-3.74193
291	-4.10692
292	3.92059
293	7.96576
294	4.04082
295	-2.77852
296	-11.1628
297	-8.16111
298	0.0274591
299	17.8067
300	19.9539
301	-4.07957
302	-23.9459
303	-8.70609
304	4.09512
305	12.7411
306	2.49091
307	-3.68013
308	-0.533026
309	2.77843
310	2.2948
311	-0.752355
312	0.704187
313	-1.61774
314	1.56689
315	3.6067
316	-3.0618
317	4.80456
318	0.537988
319	-6.64942
320	-1.12618
321	5.90096
322	4.56849
323	-2.40173
324	-5.51124
325	3.74512
326	3.19409
327	-4.02365
328	-0.365812
329	1.94935
330	1.86882
331	2.29786
332	4.44136
333	-3.07119
334	-7.11725
335	-2.26251
336	6.49498
337	4.74015
338	-0.814443
339	-3.61289
340	-3.55907
341	1.01574
342	4.56529
343	-2.54032
344	3.71806
345	0.154121
346	0.777443
347	4.37497
348	-0.809461
349	-4.63272
350	-2.94655
351	8.98833
352	4.70733
353	-5.47419
354	-13.552
355	-5.30101
356	3.35664
357	14.1448
358	16.2301
359	5.36598
360	-10.7284
361	-12.3396
362	-8.21676
363	-0.272483
364	1.46644
365	5.3486
366	9.53731
367	0.969703
368	-3.35326
369	-0.580676
370	-0.211651
371	4.89763
372	6.98387
373	-6.1004
374	-10.2804
375	-0.30838
376	11.4729
377	18.3493
378	8.50703
379	-40.1226
380	-51.4834
381	29.0939
382	90.9112
383	-32.636
384	-23.6832
385	-38.7683
386	-12.2688
387	7.71295
388	28.7463
389	29.3782
390	12.2102
391	-9.10248
392	-18.3644
393	-16.5114
394	1.744
395	13.362
396	5.77986
397	4.64218
398	2.34571
399	0.387062
400	-9.63446
401	-0.326345
402	0.762256
403	3.0832
404	2.34192
405	4.13875
406	-0.251859
407	-4.08403
408	-2.43758
409	4.59102
410	2.90478
411	1.07465
412	-1.78306
413	-1.71531
414	0.0765115
415	5.7057
416	-1.00891
417	-12.2232
418	1.77682
419	13.8356
420	1.71879
421	-4.2555
422	-5.22665
423	-1.25364
424	-0.303854
425	1.08816
426	5.79878
427	1.88489
428	-1.26552
429	-2.32851
430	1.824
431	-2.24375
432	-3.0927
433	3.90869
434	0.125857
435	-1.84113
436	7.21449
437	11.1634
438	0.540062
439	-14.4047
440	-10.1737
441	4.7501
442	5.86356
443	4.86348
444	-1.35186
445	1.65046
446	3.46735
447	-1.7368
448	-4.72896
449	-0.532364
450	1.03292
451	9.25091
452	0.906807
453	-5.19143
454	-8.07557
455	4.48203
456	1.13111
457	2.45139
458	1.05801
459	2.64612
460	0.0780775
461	-0.917367
462	-2.07303
463	-0.453179
464	-1.25792
465	3.40411
466	4.46406
467	-1.3143
468	-3.37859
469	0.644035
470	1.29003
471	-0.381919
472	3.24785
473	-0.0849202
474	0.149105
475	1.71232
476	0.266131
477	0.0739905
478	0.496499
479	0.243725
480	1.93165
481	-2.38154
482	0.917751
483	-0.919242
484	1.67963
485	-0.220884
486	1.07472
487	1.17219
488	0.73012
489	-0.570179
490	-2.5233
491	2.83125
492	1.74378
493	-0.535668
494	-1.14897
495	-1.43604
496	0.574135
497	-2.89395
498	3.16967
499	9.36251
500	8.07985
501	-3.38027
502	-6.31912
503	-15.3008
504	-7.40558
505	6.48462
506	20.4881
507	12.5671
508	-8.63141
509	-13.7813
510	-5.99676
511	8.83409
512	9.20667
513	-2.40271
514	-5.27636
515	-1.47892
516	-0.557118
517	5.3559
518	1.36994
519	0.245549
520	-3.28552
521	-6.75277
522	4.35137
523	9.5523
524	-2.79482
525	-6.63182
526	2.43167
527	9.29154
528	1.71411
529	-4.07647
530	-3.88535
531	-0.496734
532	-3.49384
533	0.907203
534	7.43768
535	4.70517
536	-4.00714
537	-2.69135
538	-3.99396
539	2.71373
540	5.97553
541	-1.06304
542	-7.95151
543	-6.07388
544	5.5263
545	11.3844
546	7.37954
547	-3.43573
548	-12.4341
549	-6.82327
550	2.24322
551	10.3276
552	7.58626
553	-1.16821
554	-0.42143
555	-3.22164
556	-4.76887
557	0.640051
558	2.9766
559	6.25339
560	3.42799
561	-3.27141
562	-6.78028
563	-0.554218
564	4.5015
565	3.69693
566	3.23581
567	-3.68078
568	-4.46259
569	2.57086
570	5.77644
571	4.03359
572	-0.418134
573	0.285215
574	-4.60655
575	-8.12012
576	0.604524
577	6.97686
578	0.65578
579	-0.317207
580	1.50109
581	10.2594
582	7.58845
583	-13.9003
584	-12.6903
585	-3.41179
586	7.90331
587	9.56412
588	0.969884
589	0.563732
590	-2.5566
591	-4.41121
592	-1.70892
593	1.92022
594	5.33871
595	3.72998
596	-1.32646
597	-3.98576
598	0.830255
599	0.0643882
600	3.69294
601	2.67525
602	0.752413
603	0.027786
604	-0.741893
605	-2.29324
606	-2.49241
607	3.62079
608	-1.19439
609	-2.62501
610	3.82769
611	-0.340499
612	1.51748
613	0.272764
614	2.66075
615	-2.25145
616	0.140234
617	-0.208537
618	3.1754
619	2.39901
620	0.491242
621	-4.76217
622	-3.77685
623	3.23567
624	3.44718
625	-0.284159
626	-5.47641
627	3.77573
628	0.666845
629	0.560738
630	3.08933
631	-1.64986
632	-0.29808
633	1.09612
634	4.86101
635	0.954844
636	-0.681225
637	-0.580495
638	-3.94237
639	-0.48862
640	0.747148
641	3.28424
642	6.18676
643	-0.345928
644	-5.95363
645	-4.66108
646	0.802662
647	6.22261
648	8.6326
649	-1.12167
650	-5.40616
651	4.11951
652	6.96168
653	-5.94976
654	-7.39356
655	-3.26998
656	3.13385
657	2.97849
658	3.44872
659	3.39365
660	-0.0928705
661	-15.4331
662	-4.11959
663	15.5283
664	16.0192
665	5.0785
666	-16.5999
667	-20.5286
668	-6.91336
669	14.3395
670	20.6216
671	9.56164
672	-8.45068
673	-19.36
674	-6.53483
675	12.4337
676	14.7614
677	-0.124499
678	-9.73314
679	-1.89848
680	-2.45326
681	-0.845315
682	2.36844
683	8.13039
684	-0.626407
685	-16.6096
686	-6.8025
687	24.784
688	25.6044
689	-1.66529
690	-27.8699
691	-24.3767
692	13.1363
693	32.0345
694	3.08182
695	-8.17565
696	-17.1905
697	-8.59417
698	-0.186011
699	3.24517
700	4.3611
701	7.55023
702	3.12705
703	1.64631
704	-1.21176
705	-2.53847
706	4.34955
707	-0.474466
708	-2.21274
709	-2.68953
710	2.16781
711	4.38107
712	4.2115
713	1.60841
714	-3.65277
715	-7.2279
716	1.38706
717	4.1713
718	-2.07048
719	1.06866
720	4.09301
721	2.09651
722	-1.41135
723	-3.75707
724	1.01647
725	3.54711
726	3.16422
727	-1.38247
728	-1.04802
729	0.615598
730	-2.00174
731	-0.0215418
732	6.07161
733	6.40637
734	-5.84032
735	-9.01889
736	0.12565
737	12.2745
738	-8.28701
739	-16.9543
740	7.87975
741	36.8714
742	6.88332
743	-24.5821
744	-9.32578
745	-2.77287
746	-5.25379
747	5.91534
748	16.0378
749	5.77607
750	-3.3861
751	-6.39151
752	-10.3267
753	-10.6469
754	0.168714
755	18.6341
756	18.5183
757	0.634235
758	-16.3155
759	-9.48357
760	-0.442166
761	2.10825
762	3.42802
763	2.25482
764	6.74293
765	2.49143
766	-2.27383
767	-4.18948
768	-2.45274
769	3.90139
770	1.19676
771	1.13163
772	-3.01283
773	-7.84374
774	-0.889454
775	10.6298
776	19.2656
777	1.86057
778	-17.8119
779	-15.0318
780	1.89
781	12.7466
782	0.132783
783	-1.01136
784	6.37801
785	3.90913
786	1.87227
787	-3.12209
788	-9.61492
789	-9.93829
790	-2.9692
791	6.29329
792	11.9709
793	0.427416
794	-9.92088
795	0.311294
796	7.95774
797	4.46561
798	-3.8908
799	0.801147
800	11.7215
801	-0.165713
802	-6.89284
803	-0.038905
804	4.00607
805	0.544493
806	-4.00542
807	-3.17866
808	3.9487
809	3.24117
810	3.76499
811	-2.49611
812	1.34009
813	-0.762706
814	-7.78817
815	-5.61145
816	5.46206
817	8.16928
818	6.96409
819	-4.75048
820	0.755795
821	-0.536657
822	-5.31131
823	0.440727
824	6.10907
825	2.30064
826	-2.8662
827	-4.28929
828	-0.0203802
829	3.0634
830	4.88474
831	-2.12763
832	-1.26379
833	1.3807
834	0.609558
835	3.05225
836	-1.97956
837	-1.67386
838	1.94482
839	-2.43368
840	1.95576
841	2.2964
842	-5.41485
843	-4.39633
844	4.25997
845	6.01298
846	3.99568
847	-5.03779
848	-0.889541
849	-3.44407
850	0.703653
851	2.7176
852	2.78442
853	2.86054
854	-5.21416
855	-2.01931
856	-3.5907
857	9.35392
858	8.05213
859	4.73974
860	-7.144
861	-4.59376
862	-4.69966
863	4.84312
864	2.15015
865	2.15286
866	3.87948
867	2.89407
868	-4.44216
869	-0.978869
870	6.53524
871	0.202374
872	-9.88435
873	-5.67035
874	5.46666
875	6.50525
876	5.2518
877	-2.54589
878	-4.55807
879	-8.33386
880	2.78348
881	12.7876
882	-1.85516
883	-5.02099
884	-2.65422
885	-0.0215418
886	3.19858
887	-3.87922
888	-6.38132
889	2.42261
890	17.8679
891	9.31341
892	-8.70745
893	-15.7555
894	-10.0057
895	9.85429
896	19.5328
897	10.0984
898	-5.91281
899	-14.4057
900	-7.52524
901	9.67532
902	8.98456
903	-1.18749
904	-10.8334
905	-4.6822
906	7.0417
907	8.52727
908	9.69902
909	0.797456
910	-9.29102
911	-11.5846
912	-11.9364
913	3.4709
914	16.1689
915	19.7756
916	-7.09837
917	-22.045
918	-12.2033
919	14.0584
920	14.1833
921	2.89694
922	1.94248
923	-8.55981
924	-11.6285
925	-6.10686
926	8.78555
927	11.9326
928	2.93618
929	-3.93479
930	-3.99375
931	0.835943
932	7.02969
933	2.80507
934	-3.14742
935	-2.6835
936	-0.888267
937	2.57897
938	-0.372489
939	2.96569
940	4.12597
941	-2.7166
942	-2.13425
943	-4.3833
944	1.16085
945	6.55311
946	3.109
947	-3.12726
948	-5.17033
949	-2.0947
950	-1.09657
951	7.75902
952	6.92109
953	3.18168
954	-5.00331
955	-6.3162
956	-0.306573
957	-1.20063
958	6.26722
959	5.39532
960	3.0662
961	-4.18242
962	-6.86294
963	-1.40076
964	5.41697
965	5.11811
966	2.37859
967	-3.33645
968	-7.29616
969	-3.51046
970	2.32589
971	13.8963
972	6.79406
973	-4.24453
974	-7.14452
975	-2.67417
976	-5.77561
977	-2.67461
978	-1.05285
979	6.27798
980	12.2732
981	4.85131
982	3.19489
983	6.39234
984	-4.15546
985	-13.4673
986	-6.38296
987	-2.1601
988	5.61616
989	7.12921
990	8.68419
991	-4.78832
992	-12.9069
993	-0.554106
994	8.41934
995	3.92966
996	-0.803438
997	-3.23644
998	-4.53801
999	2.98818
1000	8.51988
1001	-0.464029
1002	-4.99779
1003	1.77942
1004	3.70011
1005	-4.45293
1006	-1.37626
1007	-3.12231
1008	1.05693
1009	6.52915
1010	7.74518
1011	0.209498
1012	-3.7498
1013	-1.69451
1014	-11.0493
1015	-11.859
1016	5.69664
1017	33.5811
1018	30.074
1019	-11.7385
1020	-48.1143
1021	-17.3639
1022	10.4691
1023	20.1035
1024	15.5178
1025	2.89903
1026	-5.22082
1027	-9.18525
1028	-12.6974
1029	0.810405
1030	5.13609
1031	1.81421
1032	0.565634
1033	-0.751745
1034	4.26573
1035	-0.576202
1036	1.28144
1037	1.50688
1038	-1.88817
1039	5.03361
1040	3.75769
1041	2.93172
1042	1.17408
1043	-2.28661
1044	-5.07051
1045	-5.1453
1046	3.06738
1047	11.2901
1048	-0.868882
1049	-12.8178
1050	-12.4662
1051	10.2561
1052	27.4888
1053	-4.19122
1054	-11.5871
1055	-12.8966
1056	9.79506
1057	0.910825
1058	1.39045
1059	-0.636638
1060	6.00674
1061	1.40828
1062	-2.25872
1063	-1.15039
1064	6.3919
1065	0.434274
1066	-2.78047
1067	-7.15958
1068	-3.56445
1069	3.67006
1070	8.78739
1071	6.2952
1072	-5.97479
1073	-10.3062
1074	-5.00077
1075	9.14228
1076	6.44311
1077	2.69752
1078	1.1839
1079	-1.19796
1080	-0.519311
1081	-1.67176
1082	-5.31483
1083	1.94001
1084	-4.19538
1085	-0.569224
1086	8.41042
1087	5.97131
1088	1.55865
1089	-5.23024
1090	-5.53435
1091	-0.586536
1092	8.6284
1093	2.38409
1094	-2.02338
1095	-0.717362
1096	1.07886
1097	-0.997033
1098	0.289336
1099	5.76179
1100	-1.95748
1101	-6.62694
1102	2.44401
1103	3.49264
1104	1.43722
1105	-1.00002
1106	0.638692
1107	-3.88162
1108	1.23423
1109	2.37202
1110	3.08565
1111	2.89355
1112	-3.28205
1113	-7.19658
1114	-2.87943
1115	10.9326
1116	4.01674
1117	-6.44434
1118	-8.24829
1119	-0.177518
1120	7.92294
1121	23.9364
1122	5.37355
1123	-19.7255
1124	-12.6334
1125	-1.61133
1126	-0.00162309
1127	2.72474
1128	2.7079
1129	7.51806
1130	0.448789
1131	1.78834
1132	-1.24491
1133	-4.4667
1134	-6.09743
1135	12.8518
1136	11.514
1137	-2.27617
1138	-8.81045
1139	-11.2311
1140	-0.586828
1141	9.12897
1142	2.12545
1143	1.07274
1144	-3.78713
1145	-2.32311
1146	-1.75613
1147	4.85175
1148	12.5957
1149	18.4241
1150	-5.81305
1151	-26.0892
1152	-19.1652
1153	6.90634
1154	14.3739
1155	9.63156
1156	1.87319
1157	-2.74773
1158	-0.184565
1159	-2.01627
1160	-3.29153
1161	0.466711
1162	1.43965
1163	4.57979
1164	-0.279607
1165	-2.15929
1166	-1.4737
1167	1.89084
1168	2.6614
1169	-0.706702
1170	-4.08921
1171	-1.5209
1172	3.97915
1173	2.49777
1174	-0.659723
1175	0.84003
1176	2.69104
1177	3.11952
1178	-0.50884
1179	-5.34425
1180	-1.92388
1181	-0.669385
1182	3.67562
1183	3.26327
1184	-2.38181
1185	-2.35733
1186	2.93199
1187	-1.91515
1188	3.54647
1189	2.71058
1190	-0.390205
1191	0.62551
1192	-2.44369
1193	3.3441
1194	1.7378
1195	-0.0680388
1196	-2.2434
1197	1.74613
1198	0.515024
1199	-0.260454
1200	0.0813901
1201	3.08974
1202	3.66394
1203	-2.99423
1204	-3.1423
1205	2.35213
1206	2.34032
1207	2.47139
1208	-4.74472
1209	2.30806
1210	2.27142
1211	0.173894
1212	1.67122
1213	1.88293
1214	-6.53637
1215	-4.15594
1216	0.638545
1217	3.44453
1218	5.71091
1219	-1.75451
1220	2.05408
1221	0.323202
1222	-0.474982
1223	0.324854
1224	-2.90486
1225	-0.878665
1226	6.1136
1227	-1.70388
1228	-7.13769
1229	1.41462
1230	3.85907
1231	2.22274
1232	-5.07401
1233	-4.80692
1234	3.25131
1235	10.5433
1236	7.31547
1237	-1.82494
1238	-5.38667
1239	-0.618216
1240	-4.34942
1241	4.44857
1242	10.6689
1243	-1.37592
1244	-9.46339
1245	-3.28897
1246	2.84554
1247	6.43958
1248	2.67598
1249	-2.61683
1250	-3.18745
1251	-1.4382
1252	4.23017
1253	2.05957
1254	-0.00298255
1255	-3.25468
1256	3.66863
1257	0.632824
1258	-0.161102
1259	-2.71515
1260	-4.44057
1261	1.03823
1262	4.19663
1263	5.26749
1264	0.112133
1265	1.69896
1266	-3.40712
1267	3.78018
1268	-3.0676
1269	-19.1801
1270	3.91203
1271	26.1122
1272	2.38645
1273	-9.80623
1274	-11.6256
1275	4.42193
1276	-0.676002
1277	4.35171
1278	7.13974
1279	9.2088
1280	0.840055
1281	-5.83918
1282	-6.76844
1283	-2.92395
1284	2.62197
1285	-2.45956
1286	0.896482
1287	8.09773
1288	2.54125
1289	-2.72056
1290	-9.02568
1291	-3.66333
1292	2.74973
1293	4.34323
1294	2.93047
1295	2.65374
1296	0.62471
1297	-0.898472
1298	-1.11149
1299	2.48626
1300	0.0202574
1301	1.33596
1302	2.62024
1303	-0.00296534
1304	-3.00664
1305	0.133445
1306	1.14885
1307	-2.02793
1308	-0.898601
1309	1.79978
1310	2.2877
1311	-1.18043
1312	-1.79396
1313	0.553373
1314	3.72997
1315	6.13468
1316	-4.00693
1317	-2.26741
1318	0.889177
1319	6.53161
1320	1.79281
1321	-10.3239
1322	-9.23751
1323	5.18766
1324	14.3962
1325	13.119
1326	-5.84871
1327	-15.9121
1328	-13.6928
1329	-0.065578
1330	10.0053
1331	21.1619
1332	16.3555
1333	-16.1046
1334	-30.6121
1335	3.569
1336	11.3656
1337	8.81898
1338	2.01603
1339	-2.23513
1340	1.23596
1341	-7.31942
1342	-0.591973
1343	-0.166187
1344	-0.222794
1345	-1.63434
1346	1.81291
1347	7.4841
1348	2.55835
1349	-2.18118
1350	-0.706762
1351	2.95049
1352	2.61542
1353	-0.796392
1354	-0.972201
1355	-0.793415
1356	-4.95955
1357	3.49063
1358	2.24327
1359	1.46265
1360	9.19234
1361	-1.04874
1362	-7.92678
1363	-3.08868
1364	3.72961
1365	5.1981
1366	1.39078
1367	-3.71171
1368	-3.09366
1369	-0.634229
1370	3.45272
1371	-1.48649
1372	0.364365
1373	1.96912
1374	-1.32502
1375	-0.186561
1376	4.94548
1377	1.15949
1378	-3.43994
1379	-5.05557
1380	1.2708
1381	6.67541
1382	0.380721
1383	-2.03183
1384	-0.36928
1385	4.02636
1386	0.929367
1387	-1.62593
1388	-0.0512004
1389	1.70564
1390	-0.056905
1391	-1.87813
1392	2.13338
1393	-5.76749
1394	6.47923
1395	3.11921
1396	-0.715555
1397	-3.74141
1398	-1.21268
1399	3.16186
1400	3.7404
1401	0.521666
1402	-1.76653
1403	-1.74004
1404	-1.17963
1405	-4.13513
1406	2.33483
1407	7.5255
1408	4.71187
1409	-1.27228
1410	-4.86208
1411	-0.101492
1412	3.52611
1413	4.3334
1414	-1.32297
1415	-3.79521
1416	2.5718
1417	1.07099
1418	4.04283
1419	-5.29388
1420	-3.42533
1421	1.38421
1422	-2.05283
1423	-2.15285
1424	2.6685
1425	6.14769
1426	5.52176
1427	0.934228
1428	-10.4139
1429	-7.21683
1430	3.48999
1431	7.48428
1432	3.69529
1433	0.927113
1434	8.58744
1435	-5.14235
1436	-11.7002
1437	-3.07894
1438	5.4588
1439	5.4982
1440	4.38415
1441	-4.67513
1442	-2.91202
1443	-0.860131
1444	3.72857
1445	0.789153
1446	-0.166539
1447	2.27931
1448	4.46761
1449	0.14716
1450	-6.04188
1451	-2.9542
1452	4.74628
1453	6.42466
1454	4.38502
1455	-4.34726
1456	-5.98243
1457	2.67342
1458	-1.30852
1459	-1.41786
1460	3.57941
1461	2.66988
1462	0.462788
1463	-4.72944
1464	-6.7378
1465	-1.66038
1466	9.16711
1467	22.3613
1468	3.52852
1469	-20.7468
1470	-15.7863
1471	5.26212
1472	11.4103
1473	5.47466
1474	-2.19911
1475	-2.57039
1476	-0.171005
1477	2.04112
1478	-1.66144
1479	0.453555
1480	-2.19715
1481	-0.714024
1482	2.15705
1483	2.71461
1484	-2.07476
1485	-3.71459
1486	0.49187
1487	4.81527
1488	2.38853
1489	1.22989
1490	-2.10948
1491	-4.07032
1492	0.561452
1493	2.01236
1494	1.84749
1495	-0.540529
1496	5.08592
1497	-2.35783
1498	-1.47835
1499	-2.62985
1500	2.72318
1501	0.572784
1502	5.14417
1503	1.21615
1504	2.39022
1505	-2.78435
1506	-4.23146
1507	-5.1014
1508	9.89082
1509	8.88795
1510	-0.701272
1511	-4.86263
1512	-4.86466
1513	2.77986
1514	1.60203
1515	1.98587
1516	-3.71029
1517	-5.26054
1518	-1.17266
1519	3.05686
1520	10.5413
1521	-0.897663
1522	-5.39228
1523	-4.22985
1524	3.2751
1525	4.53683
1526	0.535605
1527	-1.95204
1528	-0.923338
1529	-1.50403
1530	0.0543815
1531	2.72462
1532	2.54284
1533	-1.39554
1534	-2.14967
1535	0.691547
1536	6.45517
1537	0.502014
1538	-0.966625
1539	0.148227
1540	-0.0882156
1541	0.890158
1542	2.0126
1543	0.587703
1544	-1.74226
1545	-1.46525
1546	-1.82575
1547	3.13144
1548	3.3878
1549	1.38381
1550	-1.61123
1551	-1.21222
1552	-1.1609
1553	-0.0784413
1554	1.70763
1555	-0.369831
1556	-0.655877
1557	1.23687
1558	3.15294
1559	1.78556
1560	-0.800023
1561	-0.308457
1562	-1.73178
1563	2.6413
1564	0.714202
1565	-0.077185
1566	-0.713998
1567	-1.54306
1568	-1.933
1569	0.569609
1570	5.75031
1571	4.62455
1572	0.949948
1573	-2.95444
1574	-1.09256
1575	-0.190915
1576	2.10829
1577	-0.0475608
1578	-2.49239
1579	-2.7814
1580	2.50911
1581	1.68339
1582	0.788878
1583	0.565203
1584	1.88127
1585	3.53651
1586	-2.22962
1587	1.5484
1588	-0.822058
1589	-5.84471
1590	-4.44929
1591	2.57685
1592	7.12874
1593	4.47519
1594	7.9148
1595	-11.9586
1596	-20.3028
1597	-8.1518
1598	21.625
1599	26.9154
1600	-2.49725
1601	-18.0877
1602	-10.4368
1603	2.80428
1604	8.78305
1605	7.65535
1606	2.70757
1607	-5.62053
1608	-3.36476
1609	7.91449
1610	3.47545
1611	0.37068
1612	-8.86706
1613	-11.6382
1614	0.0794713
1615	1.49773
1616	8.65359
1617	7.88932
1618	6.09282
1619	2.24634
1620	-17.7987
1621	-11.1762
1622	5.13682
1623	20.1142
1624	4.81926
1625	-1.55068
1626	-8.37267
1627	-5.30639
1628	-1.78709
1629	6.31892
1630	5.7137
1631	-2.42891
1632	-0.419907
1633	-1.7546
1634	-0.431282
1635	-0.135814
1636	0.173816
1637	3.35833
1638	6.28985
1639	4.05794
1640	1.10602
1641	-9.24772
1642	-11.0857
1643	-0.251927
1644	9.69962
1645	6.14814
1646	1.49883
1647	-2.54435
1648	-3.80942
1649	-2.44188
1650	0.686557
1651	9.46177
1652	6.00485
1653	2.03704
1654	-6.28504
1655	-7.83841
1656	-5.79393
1657	0.898125
1658	6.00073
1659	4.02661
1660	1.5839
1661	-4.17638
1662	3.41876
1663	2.41192
1664	-1.80575
1665	-2.11035
1666	-0.0507272
1667	4.06892
1668	3.54885
1669	-0.783692
1670	-4.04619
1671	1.12133
1672	2.23651
1673	-1.29412
1674	-2.26141
1675	1.18218
1676	0.860964
1677	1.00151
1678	1.17025
1679	4.32709
1680	-4.97082
1681	-2.24401
1682	2.40941
1683	4.50002
1684	2.38404
1685	4.67128
1686	8.85457
1687	-5.74032
1688	-14.8127
1689	-7.76391
1690	2.01681
1691	11.7907
1692	9.66076
1693	-1.46963
1694	-9.42133
1695	-5.08276
1696	10.8014
1697	7.71734
1698	-2.99326
1699	-1.26214
1700	-2.26486
1701	-3.31105
1702	1.57094
1703	4.40455
1704	-14.8641
1705	-23.4303
1706	-8.9168
1707	27.2092
1708	52.9094
1709	21.2481
1710	-35.4672
1711	-45.8967
1712	-2.80422
1713	20.436
1714	16.2883
1715	12.1813
1716	-4.9141
1717	-5.67667
1718	-7.18033
1719	-6.66798
1720	-3.28636
1721	2.5819
1722	-1.26449
1723	-8.49438
1724	1.98947
1725	7.49843
1726	5.7987
1727	-2.76749
1728	-3.13983
1729	5.31881
1730	12.7314
1731	-2.47743
1732	-3.4421
1733	-2.30979
1734	-4.76808
1735	-4.6
1736	-1.58271
1737	2.04061
1738	17.3631
1739	11.8083
1740	-8.00209
1741	-13.2266
1742	-5.18472
1743	8.34696
1744	26.0286
1745	20.8945
1746	-11.3697
1747	-37.2923
1748	-15.03
1749	6.84446
1750	15.2432
1751	10.3125
1752	-2.69842
1753	-6.58896
1754	-2.73055
1755	-1.42591
1756	0.188693
1757	-0.903755
1758	2.86271
1759	3.84712
1760	1.24048
1761	-4.29082
1762	-0.292436
1763	2.06324
1764	0.894873
1765	2.51083
1766	2.48696
1767	0.136835
1768	-4.61217
1769	1.74629
1770	0.753299
1771	0.510188
1772	1.10668
1773	-1.0907
1774	-1.01966
1775	3.61232
1776	2.96128
1777	-1.45269
1778	-0.272251
1779	5.12012
1780	-1.72231
1781	-2.13111
1782	1.9904
1783	1.13898
1784	-4.8006
1785	-1.39461
1786	-0.269583
1787	4.14108
1788	4.26333
1789	-0.0370723
1790	1.39953
1791	-7.16166
1792	-8.78196
1793	-0.00615749
1794	15.0943
1795	18.0457
1796	5.37417
1797	-14.7158
1798	-12.9062
1799	-2.67141
1800	3.47492
1801	4.33893
1802	-3.15527
1803	-3.72653
1804	3.55938
1805	7.04812
1806	13.4475
1807	10.9363
1808	1.13656
1809	-18.077
1810	-25.5549
1811	-7.20438
1812	16.8829
1813	14.2155
1814	4.38034
1815	-0.684761
1816	-3.2005
1817	-6.68139
1818	-0.527382
1819	-0.671863
1820	0.769467
1821	-6.32873
1822	-1.56205
1823	3.56716
1824	5.06518
1825	4.79205
1826	4.77474
1827	-2.58086
1828	-5.9926
1829	2.60353
1830	9.03214
1831	-1.11298
1832	-5.96739
1833	1.97618
1834	-0.700782
1835	1.73279
1836	3.45839
1837	3.67166
1838	-0.175789
1839	-4.4418
1840	-6.1111
1841	5.18405
1842	0.886931
1843	-0.377179
1844	2.98318
1845	-3.85493
1846	-7.40932
1847	2.54443
1848	13.1581
1849	12.1933
1850	1.05925
1851	-13.3658
1852	-11.754
1853	-2.82474
1854	5.02887
1855	5.774
1856	-0.641817
1857	2.76234
1858	6.56632
1859	0.149948
1860	-4.18571
1861	-5.42816
1862	-2.96804
1863	-1.25446
1864	3.98082
1865	6.65123
1866	2.43398
1867	-4.99634
1868	3.08375
1869	4.96621
1870	-3.69631
1871	-3.89146
1872	0.147608
1873	2.89239
1874	2.41641
1875	4.68208
1876	-1.36401
1877	-2.87865
1878	-2.66143
1879	7.25101
1880	-1.16338
1881	-0.932906
1882	-1.71941
1883	1.11905
1884	0.966864
1885	0.2633
1886	0.89452
1887	-1.54056
1888	2.72484
1889	2.96673
1890	-2.2183
1891	-2.70576
1892	-1.32918
1893	1.7406
1894	1.24692
1895	1.58917
1896	2.06699
1897	0.693303
1898	-0.480007
1899	-1.25263
1900	-0.570618
1901	2.40204
1902	-1.6918
1903	3.56199
1904	2.93958
1905	-4.81085
1906	3.08218
1907	0.763478
1908	0.55555
1909	-4.03681
1910	-0.568579
1911	7.01228
1912	3.75918
1913	-2.11193
1914	-1.10683
1915	-2.37118
1916	-1.83214
1917	-4.19226
1918	7.18491
1919	8.65442
1920	-0.441306
1921	-8.22313
1922	-5.60715
1923	2.62813
1924	3.3804
1925	-1.93426
1926	-0.576391
1927	3.19062
1928	-0.0289758
1929	-1.05265
1930	-0.417747
1931	3.01203
1932	2.03239
1933	3.21496
1934	0.720483
1935	0.53952
1936	-1.20501
1937	0.965135
1938	-1.704
1939	2.22098
1940	-3.20352
1941	-6.29678
1942	-3.33718
1943	5.85413
1944	8.44449
1945	8.63528
1946	-5.73443
1947	-9.19774
1948	0.253629
1949	5.23915
1950	0.23642
1951	4.14722
1952	6.90751
1953	-0.844188
1954	-6.71387
1955	-6.55087
1956	1.4235
1957	8.96809
1958	2.04111
1959	-5.83142
1960	0.503098
1961	-6.28895
1962	-0.07549
1963	5.23349
1964	5.9549
1965	-3.00547
1966	-0.760624
1967	5.83827
1968	2.27849
1969	-4.15498
1970	0.970822
1971	1.36794
1972	-1.43201
1973	-2.88269
1974	-1.21059
1975	3.52549
1976	0.236265
1977	-1.04978
1978	-2.53802
1979	2.72705
1980	1.4926
1981	-0.704241
1982	2.10881
1983	1.21153
1984	-1.6052
1985	0.537369
1986	2.96833
1987	-3.99203
1988	3.58254
1989	8.27382
1990	-2.15806
1991	-8.02106
1992	-2.10634
1993	8.19697
1994	1.46118
1995	2.43319
1996	0.352353
1997	-1.23956
1998	-3.63569
[truncated: 6,329 more rows]
