# Supplementary material for: PM2.5 concentration prediction based on EEMD-ALSTM
Source: Sci Rep. 2024 Jun 2;14:12636. doi: 10.1038/s41598-024-63620-9 (PMC11144699; doi:10.1038/s41598-024-63620-9)
Supplement: Supplementary file 1 — Supplementary Information. [file 41598_2024_63620_MOESM1_ESM.zip › Code/EMD_IMF_3_test.xlsx]

## Sheet: Sheet1
	0
0	22.6542
1	30.9324
2	27.7438
3	16.1328
4	7.51209
5	0.19618
6	-1.27823
7	4.44298
8	9.31663
9	12.9219
10	8.1754
11	-5.01525
12	-22.406
13	-39.661
14	-47.4024
15	-34.4962
16	-4.72083
17	29.4236
18	40.3579
19	33.9972
20	17.9075
21	-0.736439
22	-13.3553
23	-12.8243
24	-2.62561
25	9.31338
26	11.8912
27	2.55888
28	-10.3386
29	-14.752
30	-8.61975
31	6.83708
32	23.3595
33	28.8534
34	11.4547
35	-23.6049
36	-47.4478
37	-51.0511
38	-31.5798
39	-6.05868
40	25.8705
41	39.7545
42	38.3167
43	29.1087
44	14.4453
45	5.94233
46	5.43783
47	5.49224
48	3.71282
49	-6.16617
50	-23.0814
51	-35.6488
52	-41.8313
53	-33.5839
54	-11.1464
55	15.4621
56	34.0931
57	38.3492
58	27.423
59	1.34903
60	-29.9026
61	-57.1846
62	-68.6222
63	-59.3893
64	-25.1928
65	20.049
66	59.5631
67	78.2865
68	68.5189
69	32.1922
70	-17.6387
71	-48.1162
72	-57.838
73	-47.075
74	-25.364
75	-2.44776
76	13.7223
77	21.2049
78	17.4458
79	9.6119
80	3.9192
81	-0.417564
82	3.38755
83	9.05909
84	13.9754
85	12.0262
86	1.34966
87	-8.91111
88	-17.0678
89	-17.4292
90	-9.90601
91	3.44956
92	13.145
93	19.4976
94	17.3758
95	8.40635
96	-3.37188
97	-11.6913
98	-12.9682
99	-8.76757
100	-3.27097
101	-1.58349
102	-2.21644
103	-5.039
104	-10.0907
105	-12.1306
106	-11.4693
107	-4.58183
108	9.18142
109	23.1148
110	30.4288
111	28.0907
112	9.94002
113	-17.605
114	-32.4065
115	-30.4514
116	-14.6305
117	0.356309
118	12.6871
119	16.5591
120	13.1274
121	6.08232
122	1.59525
123	0.0612066
124	-0.192846
125	-0.264101
126	0.315617
127	-2.61829
128	-5.35561
129	-4.92501
130	-3.85339
131	-0.534514
132	2.4094
133	1.73805
134	0.727328
135	0.210195
136	1.37911
137	1.51032
138	-1.5931
139	-2.88068
140	-4.0002
141	-1.52355
142	1.61016
143	1.32457
144	1.42853
145	0.88713
146	-0.853218
147	-1.00723
148	-1.45898
149	-0.0527916
150	2.00017
151	2.19203
152	-0.302323
153	-1.77925
154	-2.51899
155	-0.582541
156	0.919308
157	2.70072
158	0.763079
159	-0.393776
160	0.162744
161	0.332925
162	-0.177884
163	-1.28474
164	-3.41368
165	-6.75359
166	-5.72278
167	2.03609
168	9.17169
169	14.3721
170	9.22404
171	1.33911
172	-7.87707
173	-13.0632
174	-10.6951
175	-6.1891
176	-1.23951
177	3.01174
178	3.39518
179	3.37837
180	3.00178
181	4.10992
182	2.75338
183	-0.148005
184	-6.80375
185	-12.9658
186	-14.4221
187	-11.8447
188	-1.54476
189	11.5077
190	22.5972
191	25.5166
192	18.1352
193	3.26812
194	-13.2081
195	-25.1596
196	-24.2288
197	-10.6423
198	7.04487
199	16.7719
200	15.2172
201	2.31713
202	-7.32933
203	-13.4852
204	-10.2887
205	-4.5586
206	0.455423
207	3.19256
208	2.23516
209	2.72836
210	4.87885
211	7.08658
212	8.20949
213	7.63245
214	3.57076
215	-2.97568
216	-9.34618
217	-15.2296
218	-15.0674
219	-8.33359
220	-0.973804
221	8.51332
222	14.9111
223	16.1012
224	13.3572
225	4.58978
226	-4.03292
227	-11.4056
228	-13.993
229	-12.4283
230	-7.49465
231	-2.9384
232	-2.55496
233	-2.34439
234	-2.82529
235	0.903305
236	4.72934
237	11.4819
238	12.3862
239	10.2487
240	5.83988
241	1.47532
242	-3.85086
243	-5.73109
244	-8.11932
245	-6.77273
246	-4.02542
247	0.943516
248	4.09586
249	5.53152
250	1.29987
251	-2.46178
252	-6.21225
253	-7.7215
254	-6.37226
255	-2.92796
256	2.6941
257	7.53035
258	9.51412
259	5.68865
260	1.95388
261	-2.96431
262	-4.98271
263	-4.28225
264	-2.08456
265	-0.488306
266	0.742834
267	1.06393
268	0.941542
269	-0.599787
270	-1.37211
271	-0.496867
272	-1.47708
273	-2.53064
274	-0.0772475
275	1.76823
276	1.27827
277	-0.898805
278	-3.22855
279	-3.93097
280	-3.62415
281	0.336748
282	2.94311
283	3.94554
284	4.36328
285	5.0335
286	4.8987
287	2.65531
288	-1.17149
289	-5.69217
290	-10.2544
291	-7.81769
292	-4.68113
293	-4.29002
294	-4.99558
295	-4.65756
296	-0.831683
297	10.3751
298	20.3083
299	23.1574
300	16.4798
301	-1.02907
302	-16.6511
303	-23.2746
304	-20.1216
305	-12.7147
306	-1.87038
307	5.03322
308	6.98084
309	8.53112
310	10.1481
311	7.77266
312	2.01089
313	-1.34025
314	-3.51062
315	-4.56632
316	-4.82756
317	-5.18698
318	-5.03667
319	-2.27081
320	-0.139972
321	4.52126
322	3.33103
323	2.47549
324	2.69434
325	0.993111
326	0.196118
327	0.738266
328	0.704534
329	-0.87508
330	-0.428269
331	-1.52726
332	-2.2143
333	-3.78193
334	-2.05027
335	0.75326
336	3.84636
337	5.53997
338	4.26952
339	-0.047369
340	-4.15861
341	-6.74534
342	-7.46841
343	-7.20792
344	-4.48932
345	-0.509126
346	4.29353
347	5.96952
348	6.23206
349	5.94553
350	2.84337
351	-3.09254
352	-8.60884
353	-10.6968
354	-8.45168
355	3.18894
356	14.2078
357	23.4062
358	19.795
359	6.17645
360	-11.3949
361	-23.4581
362	-26.0222
363	-19.2902
364	-6.82096
365	8.00851
366	19.2835
367	22.5884
368	18.0947
369	8.21522
370	-0.498234
371	-4.6823
372	-5.90839
373	-3.5047
374	-2.71336
375	-6.7361
376	-18.3567
377	-32.1561
378	-40.2485
379	-29.2649
380	5.47632
381	50.9217
382	58.4023
383	31.8283
384	1.62791
385	-25.1495
386	-34.6796
387	-30.2823
388	-15.0225
389	-6.72736
390	-1.77878
391	0.869915
392	-1.62078
393	-0.0472137
394	4.88146
395	12.2241
396	14.1864
397	13.3679
398	5.88427
399	-1.31101
400	-5.90568
401	-4.14357
402	0.319268
403	3.88669
404	5.90103
405	3.73841
406	-1.85795
407	-5.99605
408	-6.80039
409	-6.43114
410	-3.89348
411	-1.15008
412	2.26933
413	4.45492
414	4.2444
415	2.3773
416	-0.648295
417	-0.741504
418	0.471286
419	0.0295568
420	-0.91139
421	-1.93107
422	-1.3984
423	-0.507402
424	-0.517889
425	0.616608
426	1.45816
427	-0.274371
428	-1.94291
429	-6.38411
430	-7.04063
431	-6.16014
432	-1.83041
433	4.04659
434	11.9985
435	20.1389
436	17.5708
437	8.57818
438	-7.30727
439	-18.9753
440	-22.3641
441	-15.2632
442	-5.41391
443	3.33679
444	7.51104
445	9.34896
446	8.35595
447	3.46105
448	-0.432216
449	-3.13155
450	-4.94009
451	-2.84036
452	0.109606
453	2.02007
454	3.03729
455	1.5381
456	0.762986
457	-1.47284
458	-4.13584
459	-3.16766
460	-2.50342
461	-0.111166
462	-0.0535063
463	-0.470702
464	1.1034
465	2.3332
466	2.53842
467	1.51004
468	0.322003
469	-2.05098
470	-3.85224
471	-3.84186
472	-2.3282
473	0.81182
474	1.93437
475	1.04776
476	-0.170068
477	-2.11511
478	-0.281658
479	2.01058
480	-0.449043
481	-0.295673
482	-2.14418
483	-1.8138
484	-1.86724
485	-0.878404
486	1.80634
487	4.60198
488	6.69506
489	5.31735
490	2.36898
491	-3.93171
492	-11.1766
493	-15.8347
494	-13.7189
495	-5.4379
496	6.71235
497	16.7376
498	21.0712
499	16.2906
500	4.2811
501	-10.6597
502	-20.9173
503	-21.8761
504	-11.8
505	3.416
506	13.8131
507	16.3626
508	12.8868
509	5.12621
510	-3.21767
511	-8.32359
512	-7.73082
513	-6.46233
514	-4.5463
515	1.19274
516	6.67781
517	8.67213
518	8.43144
519	2.80484
520	-6.5233
521	-13.6315
522	-16.0502
523	-12.736
524	-5.10897
525	6.60786
526	13.3204
527	16.1578
528	12.1343
529	2.30618
530	-4.78372
531	-7.44927
532	-7.15262
533	-3.50401
534	0.372484
535	3.29885
536	5.18003
537	2.86234
538	0.630576
539	-4.72634
540	-7.86994
541	-5.66376
542	-1.48258
543	3.8481
544	10.1986
545	11.6329
546	5.59328
547	-4.49715
548	-10.6254
549	-11.0949
550	-6.39149
551	-0.52008
552	5.19639
553	5.22924
554	4.47513
555	3.64184
556	2.26835
557	1.27462
558	1.115
559	0.1333
560	-3.30742
561	-6.93651
562	-8.63887
563	-6.89837
564	-2.4388
565	3.19728
566	7.80535
567	8.08289
568	6.13136
569	4.64396
570	2.80689
571	0.969867
572	-4.62128
573	-10.4362
574	-14.319
575	-15.3742
576	-9.93174
577	0.160102
578	9.8481
579	18.9799
580	22.454
581	14.901
582	2.43657
583	-10.5763
584	-19.0047
585	-18.8303
586	-14.3922
587	-6.78018
588	2.34686
589	7.87261
590	11.0035
591	10.086
592	5.80254
593	1.68495
594	-0.938799
595	-1.76057
596	-1.54162
597	-0.692499
598	-0.122228
599	0.180674
600	-0.176843
601	-1.71256
602	-3.95502
603	-3.42964
604	-2.60926
605	0.181653
606	2.03033
607	2.41883
608	1.58638
609	1.22529
610	-0.69124
611	-1.69522
612	-2.23913
613	-3.20206
614	-2.10432
615	-1.818
616	-1.12845
617	-0.213029
618	1.08548
619	1.02779
620	0.919588
621	1.54077
622	1.3136
623	0.92327
624	-1.53303
625	-1.97945
626	-1.03084
627	1.67006
628	1.23536
629	1.36425
630	-0.237718
631	-1.76489
632	-1.79177
633	-1.30604
634	0.340818
635	1.98491
636	3.19891
637	3.51838
638	2.86108
639	0.812053
640	-0.342161
641	-1.63971
642	-4.67969
643	-8.20215
644	-7.70874
645	-5.31868
646	0.340275
647	8.75333
648	13.7462
649	14.1152
650	10.188
651	0.79664
652	-8.46406
653	-16.2847
654	-17.6167
655	-13.4066
656	-5.63858
657	-0.454838
658	4.87284
659	4.31104
660	5.93044
661	6.98862
662	8.1009
663	6.07441
664	0.0168161
665	-8.98976
666	-14.3317
667	-12.054
668	1.26265
669	13.5157
670	18.9698
671	15.3783
672	4.60884
673	-3.35203
674	-5.38502
675	-2.81808
676	-0.995448
677	0.471768
678	-4.02087
679	-12.6069
680	-16.7685
681	-18.0663
682	-13.8386
683	-5.63592
684	3.07659
685	13.4337
686	19.0164
687	18.3864
688	11.4947
689	-0.337888
690	-8.78149
691	-7.18921
692	3.20275
693	8.9191
694	10.4436
695	3.96236
696	-5.24024
697	-12.851
698	-13.3041
699	-10.9532
700	-4.41354
701	0.594809
702	5.0933
703	7.76414
704	7.93533
705	7.24892
706	1.21157
707	-5.29669
708	-9.74042
709	-7.16254
710	-2.10757
711	1.71226
712	4.38187
713	2.46283
714	-1.09848
715	-2.932
716	-3.60381
717	-2.10732
718	2.02525
719	6.40353
720	8.76862
721	9.21624
722	5.97382
723	0.774297
724	-6.13107
725	-11.0823
726	-13.1139
727	-11.0126
728	-4.57088
729	3.82964
730	13.8844
731	16.5749
732	10.8175
733	-0.232591
734	-17.6239
735	-31.4809
736	-34.5393
737	-27.3565
738	-4.13995
739	21.9394
740	42.0781
741	48.5104
742	32.6823
743	0.0282828
744	-21.1089
745	-34.7373
746	-33.0826
747	-24.3828
748	-16.297
749	-10.8992
750	-12.1194
751	-10.7166
752	-4.83147
753	9.42113
754	26.9115
755	37.539
756	33.2732
757	18.2016
758	0.329336
759	-15.1567
760	-20.6577
761	-20.4667
762	-14.524
763	-4.97243
764	5.06815
765	10.6793
766	10.7961
767	6.75874
768	0.676147
769	-5.50561
770	-7.01313
771	-4.64111
772	3.80318
773	14.5796
774	22.3137
775	19.9922
776	6.68881
777	-11.624
778	-27.5564
779	-30.5827
780	-22.589
781	-9.04275
782	6.0601
783	18.4418
784	24.3989
785	21.3639
786	13.1404
787	5.77603
788	-1.37455
789	-6.0309
790	-6.04645
791	-6.92517
792	-7.97712
793	-11.2309
794	-15.0774
795	-13.9994
796	-6.89026
797	-0.183042
798	4.64416
799	10.4843
800	12.0864
801	8.51951
802	3.03652
803	-3.6033
804	-6.4973
805	-5.85662
806	-2.65575
807	2.22192
808	5.12522
809	4.62839
810	2.30494
811	-1.34268
812	-4.01501
813	-5.83853
814	-3.84689
815	-0.909044
816	0.456339
817	0.161439
818	-0.406657
819	0.442309
820	1.58139
821	2.62992
822	4.35099
823	3.19562
824	1.55241
825	0.317652
826	-2.43833
827	-3.83658
828	-4.78545
829	-4.38842
830	-2.9382
831	-0.663351
832	3.14626
833	6.09879
834	6.36574
835	2.79517
836	-4.34462
837	-6.63608
838	-6.49923
839	-5.08799
840	-2.27491
841	1.07787
842	5.52767
843	8.92528
844	8.23011
845	5.73015
846	-0.348345
847	-4.03438
848	-7.34793
849	-7.82033
850	-4.39363
851	-2.95122
852	-3.65137
853	-5.03656
854	-7.61903
855	-5.74414
856	1.4068
857	9.08077
858	15.7401
859	15.1
860	10.1744
861	2.7024
862	-4.59336
863	-4.15753
864	-1.07018
865	0.918671
866	2.1772
867	0.898006
868	-3.08887
869	-7.00418
870	-10.1046
871	-12.7592
872	-13.3939
873	-8.17264
874	-1.1833
875	4.86178
876	9.03339
877	8.03615
878	7.24547
879	8.58593
880	9.02671
881	9.89791
882	5.92682
883	-0.29471
884	-4.47159
885	-6.44761
886	-5.5511
887	-2.82054
888	1.49581
889	3.58196
890	0.840766
891	-7.45051
892	-14.4016
893	-16.8252
894	-10.4068
895	1.37171
896	9.92024
897	12.6589
898	10.4751
899	4.90028
900	-1.66089
901	-9.3184
902	-13.5062
903	-13.4284
904	-6.22106
905	6.25146
906	16.577
907	19.6919
908	13.6011
909	2.50977
910	-8.6411
911	-12.8303
912	-11.0849
913	-3.2215
914	1.45673
915	-0.0709082
916	-3.56753
917	-7.11967
918	-3.09244
919	4.47358
920	8.51963
921	8.43053
922	2.44038
923	-3.8833
924	-5.65059
925	-3.56192
926	2.67089
927	7.42993
928	11.6411
929	7.98042
930	2.32765
931	-5.64818
932	-9.82906
933	-12.4224
934	-10.825
935	-6.17756
936	0.346629
937	5.32391
938	6.06678
939	3.49995
940	-1.64553
941	-5.4289
942	-7.23477
943	-3.54977
944	0.69922
945	4.33908
946	5.89078
947	4.69711
948	3.34007
949	1.52486
950	0.497731
951	-0.232342
952	-2.6521
953	-3.54565
954	-5.80028
955	-4.37585
956	-1.7817
957	1.51284
958	3.39957
959	4.22703
960	3.88582
961	3.80303
962	2.16035
963	-0.804524
964	-1.63093
965	-6.07661
966	-9.27212
967	-8.29362
968	-3.65077
969	7.27948
970	17.8635
971	19.5425
972	12.9921
973	-1.9161
974	-16.6298
975	-27.5748
976	-28.3264
977	-21.266
978	-5.91212
979	12.1707
980	27.0279
981	33.7424
982	30.6344
983	17.1965
984	-0.00384866
985	-17.6644
986	-28.9408
987	-29.0927
988	-25.1511
989	-18.1585
990	-11.8891
991	-8.69874
992	-3.6641
993	2.95877
994	8.86787
995	15.9844
996	20.5207
997	23.7485
998	28.9702
999	32.4757
1000	32.6982
1001	28.0572
1002	15.5791
1003	-2.00822
1004	-21.0569
1005	-37.3068
1006	-44.175
1007	-44.4041
1008	-38.8389
1009	-33.0322
1010	-28.319
1011	-23.1613
1012	-14.5589
1013	2.26219
1014	27.2183
1015	51.7139
1016	62.132
1017	56.7755
1018	30.4449
1019	-14.0067
1020	-47.2688
1021	-59.7429
1022	-48.7282
1023	-30.478
1024	-6.22572
1025	14.1033
1026	26.3502
1027	29.7204
1028	27.0489
1029	20.4386
1030	10.9958
1031	4.14615
1032	-1.19201
1033	-4.43629
1034	-5.18299
1035	-4.00785
1036	-3.91263
1037	-2.21806
1038	-3.61669
1039	-5.67722
1040	-4.11622
1041	-0.157933
1042	1.42348
1043	2.47517
1044	0.533498
1045	-2.70253
1046	-6.77475
1047	-11.0082
1048	-9.29508
1049	-4.97891
1050	6.70169
1051	15.6347
1052	17.7548
1053	7.95059
1054	-6.05467
1055	-13.7594
1056	-16.2756
1057	-11.9808
1058	-1.49853
1059	7.41121
1060	10.5383
1061	11.1213
1062	8.85527
1063	3.06756
1064	-2.16419
1065	-8.07923
1066	-12.8739
1067	-8.96155
1068	-3.7613
1069	3.70565
1070	3.65856
1071	-1.03954
1072	-7.25498
1073	-5.18894
1074	0.236562
1075	5.09743
1076	8.77835
1077	12.3158
1078	12.8589
1079	8.86671
1080	0.116131
1081	-7.25652
1082	-13.8252
1083	-14.3674
1084	-10.0524
1085	-2.4879
1086	3.94173
1087	7.88703
1088	5.32472
1089	0.652919
1090	-2.51978
1091	-5.47747
1092	-6.41466
1093	-5.65825
1094	-1.87783
1095	3.05982
1096	6.9634
1097	8.55514
1098	9.36116
1099	5.69925
1100	0.891108
1101	-2.45709
1102	-4.71407
1103	-9.95822
1104	-12.2813
1105	-10.9943
1106	-3.3019
1107	6.15106
1108	13.21
1109	16.5652
1110	14.657
1111	8.84951
1112	-1.3502
1113	-12.9284
1114	-19.777
1115	-22.7375
1116	-19.3418
1117	-10.722
1118	3.97585
1119	19.3361
1120	30.0062
1121	27.5814
1122	13.2827
1123	-6.01298
1124	-19.2563
1125	-25.9954
1126	-23.456
1127	-14.7726
1128	-4.35859
1129	0.67565
1130	5.02214
1131	5.52843
1132	10.8281
1133	17.7532
1134	23.1403
1135	22.6192
1136	15.7868
1137	0.367481
1138	-13.0706
1139	-23.4491
1140	-27.3631
1141	-25.3783
1142	-21.3115
1143	-12.5831
1144	0.0774743
1145	15.3611
1146	31.0685
1147	37.0477
1148	32.1393
1149	13.4984
1150	-10.572
1151	-31.7153
1152	-38.2322
1153	-29.1672
1154	-13.3413
1155	2.52333
1156	13.5067
1157	16.4753
1158	14.5334
1159	10.755
1160	6.43658
1161	0.572528
1162	-3.63877
1163	-5.48856
1164	-3.49186
1165	-3.0719
1166	-1.57774
1167	-1.00087
1168	-1.49181
1169	-1.47922
1170	-1.81958
1171	-1.1842
1172	-0.812526
1173	1.72401
1174	2.23191
1175	3.7995
1176	3.849
1177	2.8763
1178	-0.693152
1179	-2.49593
1180	-3.7113
1181	-2.2001
1182	-2.83475
1183	-3.51065
1184	-3.34817
1185	-3.38062
1186	-0.585306
1187	5.18957
1188	7.25392
1189	5.35947
1190	1.48374
1191	-1.08625
1192	-2.972
1193	-3.56449
1194	-3.67061
1195	-4.05929
1196	-4.65364
1197	-2.63563
1198	-1.26328
1199	0.513781
1200	1.62182
1201	2.81893
1202	4.32766
1203	3.57947
1204	1.58032
1205	1.66827
1206	1.56388
1207	-1.11283
1208	-3.1643
1209	-3.17036
1210	-2.45221
1211	-1.02906
1212	1.09244
1213	0.331574
1214	0.1473
1215	-1.56729
1216	-3.51119
1217	-2.30275
1218	0.721284
1219	1.88044
1220	1.59682
1221	1.38787
1222	1.20725
1223	1.94037
1224	2.14484
1225	5.74597
1226	6.03493
1227	3.27348
1228	-2.11686
1229	-6.33619
1230	-8.32269
1231	-9.87093
1232	-5.61482
1233	1.21857
1234	4.6817
1235	5.44
1236	2.23286
1237	-2.6016
1238	-6.50378
1239	-6.0983
1240	0.952729
1241	7.93044
1242	10.0478
1243	7.9137
1244	2.72485
1245	-3.66793
1246	-7.00819
1247	-7.41289
1248	-6.69116
1249	-4.80762
1250	-1.29198
1251	1.53992
1252	4.66709
1253	7.19527
1254	6.11655
1255	3.03843
1256	-2.73034
1257	-8.73333
1258	-11.7407
1259	-8.8937
1260	-2.45875
1261	6.44868
1262	12.9853
1263	14.4531
1264	10.7028
1265	2.46856
1266	-8.08176
1267	-15.9826
1268	-16.1637
1269	-7.80854
1270	5.56006
1271	15.3474
1272	10.9743
1273	1.91004
1274	-7.01885
1275	-10.7021
1276	-4.18317
1277	0.295278
1278	4.3769
1279	3.97659
1280	1.43321
1281	-2.22196
1282	-1.92538
1283	0.540024
1284	2.38601
1285	5.72608
1286	5.70114
1287	3.75265
1288	-1.45932
1289	-6.85204
1290	-9.73007
1291	-8.30196
1292	-5.05798
1293	0.711604
1294	4.12468
1295	5.55694
1296	2.64062
1297	1.13379
1298	1.46419
1299	0.79173
1300	-0.779105
1301	-2.0452
1302	0.6917
1303	1.94661
1304	2.93803
1305	4.52549
1306	2.12573
1307	-0.278675
1308	-3.65922
1309	-5.80031
1310	-7.28535
1311	-6.31988
1312	-3.34979
1313	2.61497
1314	8.10544
1315	10.0161
1316	6.9765
1317	1.39772
1318	-4.55113
1319	-7.77249
1320	-9.97467
1321	-8.24567
1322	-4.46525
1323	0.609492
1324	1.14675
1325	-2.99798
1326	-5.97242
1327	-4.60876
1328	4.42459
1329	16.1461
1330	25.7242
1331	21.8221
1332	5.30616
1333	-16.0255
1334	-26.9314
1335	-24.3574
1336	-14.0308
1337	-1.1426
1338	6.97509
1339	11.1999
1340	9.93393
1341	6.55381
1342	0.451616
1343	-1.56258
1344	-1.21192
1345	0.537398
1346	2.57658
1347	3.8357
1348	0.984022
1349	-2.12034
1350	-3.07532
1351	-5.1452
1352	-5.3604
1353	-5.49315
1354	-6.30346
1355	-7.31908
1356	-1.90271
1357	3.6479
1358	8.98552
1359	11.6996
1360	11.0825
1361	4.14819
1362	-1.79278
1363	-7.1436
1364	-9.37429
1365	-7.62373
1366	-3.2206
1367	0.386328
1368	3.84939
1369	5.1249
1370	4.64961
1371	2.42086
1372	-0.509717
1373	-1.68032
1374	-3.97522
1375	-3.07223
1376	-1.63168
1377	-0.692872
1378	-1.27265
1379	-0.7028
1380	1.41393
1381	2.90401
1382	3.19421
1383	2.26513
1384	0.975041
1385	-0.985659
1386	-0.58801
1387	-3.46021
1388	-4.09863
1389	-2.68912
1390	-0.925017
1391	0.0876202
1392	1.51141
1393	1.83599
1394	0.796904
1395	-1.60214
1396	-1.57445
1397	-1.62686
1398	0.484695
1399	2.27877
1400	1.12984
1401	-0.942186
1402	-0.903094
1403	-1.88849
1404	-0.971194
1405	-0.977005
1406	1.80953
1407	2.8515
1408	1.4929
1409	0.0642675
1410	-0.882196
1411	-0.539906
1412	-0.435572
1413	-2.03531
1414	-0.147523
1415	-1.09293
1416	-0.508691
1417	-0.478797
1418	-1.51253
1419	-1.96663
1420	-1.95857
1421	0.0321982
1422	2.97881
1423	7.92492
1424	7.49802
1425	3.54117
1426	-3.71972
1427	-13.2503
1428	-16.2425
1429	-11.0488
1430	2.33949
1431	11.1305
1432	14.5947
1433	12.539
1434	1.17077
1435	-4.51757
1436	-9.47017
1437	-6.85628
1438	-1.30861
1439	3.65481
1440	3.37382
1441	2.59964
1442	-3.24129
1443	-4.6322
1444	-4.54735
1445	-3.81964
1446	-1.91461
1447	1.08404
1448	-0.916953
1449	-0.755566
1450	0.622108
1451	3.09801
1452	6.98374
1453	7.01438
1454	4.01396
1455	0.518116
1456	-1.3491
1457	-1.43724
1458	-2.15198
1459	-3.4537
1460	-7.55203
1461	-13.1342
1462	-12.9252
1463	-6.22244
1464	5.93871
1465	18.3688
1466	22.9784
1467	18.2271
1468	4.32518
1469	-11.8701
1470	-19.4639
1471	-17.9627
1472	-11.4684
1473	-4.25241
1474	0.618395
1475	4.56542
1476	7.1684
1477	8.03886
1478	6.42561
1479	1.59376
1480	-1.6025
1481	-2.61874
1482	-1.10348
1483	2.07167
1484	3.49702
1485	2.97853
1486	3.6122
1487	1.90082
1488	-1.11436
1489	-5.56628
1490	-8.67385
1491	-10.8901
1492	-7.79131
1493	-1.59241
1494	3.76437
1495	8.11013
1496	9.33005
1497	4.56851
1498	1.38198
1499	1.5932
1500	2.79727
1501	0.492977
1502	-1.72279
1503	-6.84756
1504	-11.0835
1505	-9.2235
1506	-5.77843
1507	0.607254
1508	5.31354
1509	8.28009
1510	5.65299
1511	2.22837
1512	0.832516
1513	0.607736
1514	0.167001
1515	-2.21779
1516	-2.27642
1517	-2.12939
1518	-0.668167
1519	0.575372
1520	-0.39056
1521	0.00342287
1522	-0.0126739
1523	0.775509
1524	0.259868
1525	-0.25021
1526	-1.81738
1527	-3.1409
1528	-2.04977
1529	1.07119
1530	2.27548
1531	2.49125
1532	0.791357
1533	-1.13617
1534	-3.21915
1535	-3.76831
1536	-3.01998
1537	-1.21167
1538	-0.149528
1539	1.88199
1540	2.44429
1541	2.68989
1542	2.86345
1543	0.795832
1544	-2.16416
1545	-5.10777
1546	-2.12603
1547	-0.948245
1548	1.88574
1549	2.16874
1550	3.70335
1551	1.37278
1552	-0.528501
1553	-1.92715
1554	-3.64788
1555	-2.87838
1556	-1.53522
1557	-0.262438
1558	0.653152
1559	-0.375364
1560	-0.854119
1561	-0.497349
1562	-0.718773
1563	0.437228
1564	1.64809
1565	2.72693
1566	2.43735
1567	0.16366
1568	-2.87392
1569	-4.66502
1570	-4.50831
1571	-2.38471
1572	0.641002
1573	1.4375
1574	1.62407
1575	2.47086
1576	1.59979
1577	-0.800111
1578	-3.09654
1579	-4.73573
1580	-2.44633
1581	-0.029097
1582	4.09546
1583	8.71537
1584	10.4263
1585	9.60962
1586	7.7179
1587	1.95444
1588	-2.00249
1589	-4.70234
1590	-4.97856
1591	-4.45828
1592	-8.74411
1593	-14.6964
1594	-20.8653
1595	-18.2114
1596	-7.00036
1597	8.53929
1598	22.5056
1599	22.7726
1600	11.6022
1601	-0.949146
1602	-10.491
1603	-14.715
1604	-13.343
1605	-9.74512
1606	-4.74112
1607	2.07922
1608	10.0502
1609	12.6807
1610	12.5071
1611	5.06159
1612	-3.22112
1613	-7.75248
1614	-5.55273
1615	2.04874
1616	6.52141
1617	4.99512
1618	-2.87891
1619	-11.0892
1620	-14.4832
1621	-10.1335
1622	0.289389
1623	9.16994
1624	13.4162
1625	12.3847
1626	7.0937
1627	1.35097
1628	-4.1032
1629	-8.20483
1630	-11.333
1631	-12.709
1632	-10.3676
1633	-5.01009
1634	1.83902
1635	9.59778
1636	17.1152
1637	18.9761
1638	16.1866
1639	7.01047
1640	-7.33614
1641	-20.1815
1642	-26.5126
1643	-24.1472
1644	-14.7669
1645	-3.91319
1646	5.22534
1647	10.7758
1648	15.3564
1649	19.9075
1650	21.7792
1651	18.9302
1652	10.3284
1653	-1.40352
1654	-13.3437
1655	-22.1877
1656	-22.9691
1657	-16.1709
1658	-5.5369
1659	3.59301
1660	7.84952
1661	9.83657
1662	10.8119
1663	7.11567
1664	3.17062
1665	-0.510462
1666	-1.54376
1667	-5.36983
1668	-5.8348
1669	-6.17437
1670	-4.82627
1671	-2.95453
1672	-1.59353
1673	1.7156
1674	4.02417
1675	4.01376
1676	2.64564
1677	-0.131225
1678	-1.0076
1679	-3.46649
1680	-3.63495
1681	0.159792
1682	6.63118
1683	13.3217
1684	14.4631
1685	9.47167
1686	-3.2026
1687	-19.3271
1688	-30.3109
1689	-29.0475
1690	-17.9068
1691	-2.64021
1692	9.42324
1693	17.2009
1694	21.3613
1695	24.9031
1696	25.4566
1697	23.8385
1698	18.6179
1699	6.73648
1700	-11.1484
1701	-32.9102
1702	-46.6561
1703	-48.6915
1704	-32.7003
1705	-3.7012
1706	31.5625
1707	55.68
1708	56.609
1709	29.2615
1710	-21.2852
1711	-44.382
1712	-53.6756
1713	-43.2791
1714	-22.2504
1715	0.49077
1716	15.99
1717	21.0275
1718	19.7175
1719	14.8681
1720	8.11414
1721	3.99975
1722	1.79766
1723	1.47514
1724	4.40892
1725	11.0106
1726	13.8998
1727	16.4855
1728	18.5527
1729	19.0868
1730	14.2
1731	5.99792
1732	-5.0746
1733	-17.2632
1734	-27.456
1735	-32.3398
1736	-32.4733
1737	-27.5329
1738	-18.2868
1739	-8.68623
1740	4.26133
1741	17.4588
1742	32.2184
1743	39.7051
1744	35.8674
1745	16.2401
1746	-12.0889
1747	-33.0798
1748	-37.5771
1749	-25.1865
1750	-11.5839
1751	5.55035
1752	15.337
1753	15.2321
1754	8.9586
1755	3.04354
1756	1.52303
1757	2.65021
1758	3.86455
1759	3.56319
1760	-1.23406
1761	-4.75997
1762	-8.14634
1763	-7.03937
1764	-3.52466
1765	0.849095
1766	3.88331
1767	2.64581
1768	2.17242
1769	0.83553
1770	1.08899
1771	0.634507
1772	-2.11191
1773	-2.98152
1774	-2.54107
1775	-1.84744
1776	0.853663
1777	1.47427
1778	0.649749
1779	2.46844
1780	0.44495
1781	0.161345
1782	-1.84973
1783	-1.89159
1784	-0.732648
1785	1.71279
1786	2.68795
1787	1.55787
1788	-1.67346
1789	-6.47488
1790	-10.2957
1791	-9.27369
1792	-0.317223
1793	12.3829
1794	20.192
1795	17.3297
1796	2.82943
1797	-12.6931
1798	-24.4253
1799	-27.5971
1800	-21.5163
1801	-11.3695
1802	2.51042
1803	20.776
1804	33.021
1805	39.2934
1806	32.4403
1807	11.5987
1808	-14.1853
1809	-36.4476
1810	-44.6385
1811	-33.8424
1812	-12.5179
1813	7.55165
1814	23.4811
1815	28.5884
1816	23.5251
1817	11.4938
1818	1.36328
1819	-10.4433
1820	-15.3929
1821	-16.5854
1822	-9.40086
1823	0.619622
1824	13.8886
1825	20.3509
1826	18.6451
1827	11.1741
1828	0.0757652
1829	-6.94896
1830	-13.6438
1831	-15.4202
1832	-13.4508
1833	-9.37943
1834	-3.28529
1835	1.06858
1836	4.46853
1837	4.87015
1838	3.67108
1839	1.26199
1840	0.644
1841	-0.766582
1842	-2.94305
1843	-5.87897
1844	-7.1007
1845	-4.04615
1846	4.3936
1847	12.2576
1848	15.6439
1849	12.7467
1850	2.6196
1851	-9.37123
1852	-15.7563
1853	-17.955
1854	-13.2965
1855	-2.3732
1856	7.14168
1857	11.9542
1858	13.088
1859	8.19893
1860	2.43436
1861	-4.92313
1862	-8.65029
1863	-7.31988
1864	-4.3176
1865	-0.516025
1866	2.74177
1867	5.26118
1868	6.72801
1869	2.90833
1870	-0.543076
1871	-4.54709
1872	-6.19182
1873	-5.74228
1874	-4.00109
1875	-0.24659
1876	1.51239
1877	0.695367
1878	1.71969
1879	3.76917
1880	2.5763
1881	1.9241
1882	-0.218654
1883	-3.06852
1884	-4.58101
1885	-2.94885
1886	0.954159
1887	4.48893
1888	6.96856
1889	4.94046
1890	-0.063528
1891	-5.03989
1892	-7.93018
1893	-8.7719
1894	-5.88687
1895	-2.39164
1896	2.76741
1897	7.13936
1898	9.21032
1899	7.42431
1900	3.86556
1901	-2.16577
1902	-5.65856
1903	-7.26465
1904	-4.92774
1905	-0.420951
1906	0.244207
1907	0.35822
1908	0.991775
1909	1.71703
1910	1.33525
1911	-0.304483
1912	-1.20087
1913	-1.20921
1914	-0.607556
1915	0.436311
1916	0.305642
1917	2.79567
1918	4.64511
1919	5.21142
1920	2.09656
1921	-1.5474
1922	-4.09646
1923	-4.38165
1924	-3.43506
1925	-2.20439
1926	-2.31414
1927	-1.53834
1928	-1.54244
1929	-1.25494
1930	0.527345
1931	2.11261
1932	2.9822
1933	3.81353
1934	4.12942
1935	1.07513
1936	-1.26398
1937	-5.79914
1938	-8.80542
1939	-9.00957
1940	-6.0213
1941	0.802995
1942	7.90216
1943	12.048
1944	12.4195
1945	7.59741
1946	-1.62844
1947	-9.13792
1948	-10.9336
1949	-8.57905
1950	-7.22121
1951	-5.00251
1952	-3.30274
1953	-1.00421
1954	3.92868
1955	8.08086
1956	9.55353
1957	7.06042
1958	0.748567
1959	-5.2314
1960	-7.67251
1961	-7.28118
1962	-4.53593
1963	-0.87424
1964	1.66467
1965	2.75886
1966	3.02235
1967	1.96866
1968	1.62281
1969	1.73364
1970	1.25994
1971	2.35156
1972	2.7801
1973	1.94285
1974	-0.15234
1975	-1.93686
1976	-3.21965
1977	-4.06119
1978	-6.57614
1979	-7.98762
1980	-5.77023
1981	-2.94561
1982	1.07067
1983	5.88618
1984	9.97114
1985	10.7468
1986	7.11244
1987	4.6241
1988	-0.718089
1989	-6.5579
1990	-10.545
1991	-10.2426
1992	-4.54648
1993	3.15706
1994	9.58533
1995	10.7904
1996	7.62437
1997	0.798132
1998	-5.16896
[truncated: 6,329 more rows]
