# Supplementary material for: PM2.5 concentration prediction based on EEMD-ALSTM
Source: Sci Rep. 2024 Jun 2;14:12636. doi: 10.1038/s41598-024-63620-9 (PMC11144699; doi:10.1038/s41598-024-63620-9)
Supplement: Supplementary file 1 — Supplementary Information. [file 41598_2024_63620_MOESM1_ESM.zip › Code/EMD_IMF_3_train.xlsx]

## Sheet: Sheet1
	0
0	-5.21748
1	-13.1046
2	-15.2629
3	-11.0591
4	-3.25765
5	4.46076
6	7.10026
7	5.99556
8	2.04768
9	-2.0939
10	-2.10754
11	-0.257062
12	3.91072
13	6.05636
14	5.75886
15	3.68364
16	-2.6167
17	-8.83966
18	-10.5235
19	-10.6107
20	-5.13465
21	2.49042
22	8.4408
23	10.5352
24	9.42233
25	3.21434
26	-2.35
27	-7.64911
28	-6.99798
29	-4.51646
30	-1.98995
31	0.165214
32	1.39235
33	2.49428
34	2.07846
35	0.726333
36	0.420821
37	-2.0673
38	-3.69836
39	-1.3475
40	-0.315312
41	0.241643
42	2.09549
43	3.02451
44	1.09982
45	-1.99317
46	-2.49335
47	-1.04417
48	0.104696
49	1.46837
50	1.76106
51	0.183813
52	-0.66854
53	-0.157219
54	-0.421821
55	-0.145612
56	-1.32756
57	-0.263044
58	0.411809
59	-1.2975
60	-1.98764
61	-2.69684
62	-1.70167
63	-1.01582
64	-3.42951
65	-4.25791
66	-2.45458
67	2.24754
68	8.10575
69	7.29768
70	2.37141
71	-1.03339
72	-2.63462
73	-0.977875
74	2.1654
75	2.82981
76	0.678991
77	-2.73429
78	-4.94937
79	-3.6723
80	0.295853
81	2.04613
82	3.28218
83	3.10939
84	2.24325
85	-0.0015025
86	-2.36573
87	-6.12178
88	-5.10605
89	-5.16897
90	-3.47305
91	-1.51232
92	-0.359827
93	3.36164
94	8.28273
95	13.5817
96	11.8235
97	5.49397
98	-5.61781
99	-16.4701
100	-17.1704
101	-14.6114
102	-8.39082
103	-0.559794
104	4.61111
105	10.892
106	14.0147
107	13.193
108	11.0304
109	10.2573
110	8.01927
111	1.41795
112	-10.8571
113	-24.2505
114	-31.8401
115	-26.7739
116	-17.5155
117	-3.40318
118	6.84617
119	17.9609
120	29.6868
121	37.6765
122	36.5371
123	20.7027
124	-6.68086
125	-24.4071
126	-36.8748
127	-36.8507
128	-28.2129
129	-13.9221
130	-0.825531
131	12.2511
132	22.7166
133	26.1546
134	22.0752
135	12.7987
136	2.15943
137	-6.13993
138	-6.81563
139	-3.42553
140	-1.78111
141	-4.23789
142	-8.76808
143	-13.2279
144	-12.0873
145	-6.70252
146	3.69577
147	12.4259
148	13.5972
149	7.94577
150	0.782144
151	-5.17533
152	-7.49058
153	-5.60654
154	-4.24854
155	-2.45247
156	-0.310713
157	2.33845
158	3.27015
159	3.54092
160	1.98631
161	-0.992589
162	-2.65026
163	-4.32192
164	-4.42212
165	-3.96242
166	-3.71251
167	-1.24586
168	2.49052
169	7.56714
170	11.8875
171	11.0649
172	6.35566
173	-3.39148
174	-10.6689
175	-14.1119
176	-11.8532
177	-5.22216
178	1.79027
179	7.60168
180	8.61132
181	3.87383
182	-0.779276
183	-4.14708
184	-1.79502
185	1.89192
186	6.19708
187	7.26127
188	3.55913
189	-2.4915
190	-6.06336
191	-6.70993
192	-5.23378
193	-0.91181
194	1.16143
195	2.60145
196	2.18451
197	0.0344201
198	-1.56844
199	-1.29409
200	-0.648404
201	-1.06927
202	-2.67082
203	-1.09978
204	0.529598
205	2.04913
206	2.44639
207	-1.84979
208	-4.02732
209	-2.90537
210	-0.349215
211	0.227255
212	2.67606
213	2.14016
214	1.2678
215	-0.206224
216	-1.88276
217	-2.37084
218	-1.12481
219	-0.0117572
220	0.431277
221	0.139795
222	0.358951
223	0.843439
224	0.246926
225	-0.456361
226	-0.588072
227	0.890113
228	1.92711
229	0.555965
230	-0.522364
231	-2.81426
232	-2.89829
233	-1.71792
234	0.00713631
235	1.49189
236	1.32465
237	0.530624
238	1.57559
239	2.32083
240	2.2463
241	-0.277012
242	-2.2672
243	-2.8286
244	-4.42653
245	-3.38829
246	-0.0733787
247	2.14907
248	2.35734
249	1.76442
250	-0.654557
251	-3.55849
252	-3.55055
253	-2.559
254	0.869122
255	3.11944
256	4.9012
257	8.05377
258	11.5947
259	9.99622
260	-3.52104
261	-17.7468
262	-29.4994
263	-28.056
264	-5.99027
265	24.7319
266	33.4689
267	27.3991
268	13.6176
269	-9.44772
270	-21.5638
271	-24.3159
272	-18.1872
273	-7.55713
274	3.44236
275	7.81897
276	6.17311
277	1.44896
278	-1.67664
279	0.766264
280	5.95285
281	9.67745
282	8.35304
283	2.28323
284	-3.77005
285	-9.03595
286	-8.10858
287	-5.93569
288	-1.06198
289	3.26266
290	3.75609
291	1.74814
292	-0.158508
293	-0.346465
294	0.388316
295	0.215711
296	2.05407
297	2.53236
298	0.830248
299	-1.22557
300	-5.47645
301	-9.59062
302	-8.87795
303	-3.18652
304	4.84352
305	14.4676
306	19.5438
307	13.2361
308	-1.2172
309	-17.2407
310	-29.1352
311	-26.9795
312	-12.8127
313	10.5351
314	28.6665
315	36.5859
316	26.8287
317	5.6042
318	-15.4793
319	-30.8734
320	-31.7223
321	-19.2824
322	-2.861
323	13.1671
324	20.7418
325	21.5718
326	11.6766
327	-0.937773
328	-16.4205
329	-25.6185
330	-22.3372
331	-11.0932
332	5.52965
333	18.922
334	26.6105
335	25.5334
336	16.7969
337	-0.452244
338	-15.6892
339	-24.9239
340	-26.8123
341	-15.8559
342	-0.753111
343	8.59529
344	14.5869
345	15.6218
346	14.3178
347	9.47778
348	2.42088
349	-5.74529
350	-12.314
351	-16.3254
352	-17.0919
353	-13.2505
354	-4.31676
355	4.91883
356	13.1662
357	11.2195
358	2.20004
359	-8.52826
360	-15.2675
361	-10.1664
362	7.29143
363	29.1965
364	38.6277
365	30.6817
366	6.20017
367	-12.9701
368	-27.0115
369	-25.82
370	-17.4398
371	-3.07958
372	2.33935
373	-3.99767
374	-14.8294
375	-24.063
376	-30.7719
377	-21.0473
378	1.13699
379	29.3242
380	44.9039
381	42.2468
382	28.5512
383	16.1014
384	0.508312
385	-12.8683
386	-27.3016
387	-37.0502
388	-32.6916
389	-15.9229
390	4.47654
391	19.5441
392	27.3052
393	29.3346
394	20.5681
395	6.83654
396	-10.6365
397	-25.6749
398	-33.4077
399	-26.6773
400	-7.80728
401	6.68036
402	16.426
403	14.0279
404	-1.77742
405	-14.7194
406	-17.3111
407	-2.46501
408	18.8557
409	33.0541
410	33.5657
411	15.4447
412	-11.1351
413	-26.7354
414	-32.0337
415	-23.3088
416	-6.47783
417	6.87193
418	14.4298
419	15.81
420	11.3131
421	8.71909
422	3.73768
423	-1.74511
424	-5.77094
425	-7.69073
426	-8.15334
427	-6.22571
428	-0.21146
429	2.93127
430	1.46244
431	2.71868
432	1.61177
433	0.834381
434	-0.0945718
435	0.598786
436	-1.14995
437	-4.58164
438	-6.56419
439	-5.68148
440	-1.39607
441	4.00147
442	6.43532
443	6.99513
444	6.43869
445	1.21284
446	-4.46564
447	-9.43893
448	-12.4991
449	-8.50085
450	-0.0322666
451	5.623
452	10.1835
453	10.1782
454	8.34822
455	3.56434
456	-0.820403
457	-3.38003
458	-5.42789
459	-5.67282
460	-5.02696
461	-3.11026
462	0.241488
463	1.23113
464	2.10879
465	0.628929
466	-0.662885
467	-1.05045
468	-1.14806
469	-1.16032
470	-1.3672
471	-2.59442
472	-2.11842
473	-0.762371
474	0.868641
475	-0.923883
476	-1.90798
477	-1.10326
478	1.93814
479	5.42458
480	6.42635
481	4.82791
482	1.69511
483	-3.46783
484	-6.33405
485	-8.51182
486	-5.8508
487	1.32555
488	6.30556
489	10.1456
490	11.3343
491	6.55915
492	-1.08922
493	-8.19012
494	-13.4762
495	-12.4249
496	-5.98666
497	-0.231767
498	0.709599
499	-0.404078
500	-5.10073
501	-9.1355
502	-11.4666
503	-7.6712
504	0.092903
505	9.25995
506	19.5464
507	23.0512
508	20.1325
509	16.4843
510	9.27739
511	-1.16518
512	-12.0286
513	-22.3285
514	-26.8873
515	-21.2344
516	-13.0089
517	-0.792716
518	12.7851
519	23.2355
520	23.5508
521	15.2011
522	1.03517
523	-8.97573
524	-16.5654
525	-15.2304
526	-11.1726
527	-2.31352
528	5.27692
529	8.71662
530	8.21395
531	4.21626
532	-1.76071
533	-5.38174
534	-7.17927
535	-3.9698
536	0.711728
537	3.05668
538	3.86962
539	1.58928
540	0.0401844
541	-1.83114
542	-1.54282
543	-1.01543
544	-0.926042
545	0.951548
546	-0.856419
547	-0.753856
548	-0.129174
549	1.05431
550	1.42065
551	0.827311
552	0.2404
553	-0.110451
554	-1.04279
555	-3.08453
556	-3.09462
557	-2.51484
558	0.418925
559	1.22931
560	1.86071
561	2.90143
562	1.81872
563	1.39339
564	0.848349
565	0.860717
566	0.496752
567	-2.09525
568	-5.21681
569	-6.14092
570	-5.45517
571	-0.768524
572	5.09723
573	7.78505
574	7.90194
575	3.38142
576	-3.65698
577	-10.4489
578	-11.1215
579	-6.09905
580	-0.342456
581	4.74271
582	7.57884
583	10.3712
584	7.66664
585	2.56799
586	-5.39724
587	-9.68967
588	-8.89046
589	-3.73443
590	3.22987
591	7.26393
592	7.69994
593	5.0983
594	-0.421029
595	-3.73075
596	-3.64603
597	-4.2358
598	-4.51019
599	-5.01797
600	-6.14982
601	-4.51923
602	2.12809
603	8.63208
604	12.7834
605	9.11411
606	1.14401
607	-7.39324
608	-11.9911
609	-11.3059
610	-4.89594
611	2.06658
612	5.26911
613	7.18955
614	5.35024
615	1.68457
616	0.774981
617	0.640784
618	0.344811
619	-0.252945
620	-5.22182
621	-11.8522
622	-15.4922
623	-13.2231
624	-4.8318
625	8.68646
626	19.8754
627	21.4445
628	13.8408
629	-0.123984
630	-8.42295
631	-12.2409
632	-9.37429
633	-4.43997
634	0.179757
635	2.53287
636	1.11775
637	1.24531
638	2.07475
639	2.19105
640	3.50065
641	1.4939
642	-1.81879
643	-4.6808
644	-4.3453
645	-2.855
646	-0.234036
647	0.829238
648	2.92059
649	2.82745
650	1.04376
651	-1.4018
652	-4.72841
653	-6.88277
654	-4.41842
655	-1.65838
656	1.14166
657	5.23443
658	7.50827
659	7.33744
660	6.34326
661	3.24242
662	1.50571
663	-1.71536
664	-5.60522
665	-9.52654
666	-11.789
667	-12.6297
668	-8.25684
669	-1.67692
670	6.32725
671	12.7482
672	15.6673
673	12.8143
674	9.43532
675	4.25832
676	-2.1016
677	-9.91173
678	-15.2571
679	-18.87
680	-15.7774
681	-8.31178
682	3.06504
683	13.5872
684	21.078
685	23.3158
686	15.6457
687	4.41494
688	-7.6737
689	-17.6017
690	-21.0707
691	-21.3024
692	-15.3732
693	-10.9429
694	-1.04553
695	7.67339
696	12.5619
697	11.7711
698	9.76769
699	5.80383
700	1.97034
701	4.37022
702	7.27272
703	8.64918
704	5.7205
705	-0.92873
706	-7.45512
707	-11.1228
708	-11.965
709	-8.60901
710	-3.17801
711	-0.390265
712	-0.45473
713	-2.17545
714	-4.63505
715	-3.89657
716	-0.259875
717	5.58783
718	10.0323
719	8.88607
720	4.08666
721	0.488036
722	0.742492
723	3.35963
724	1.03578
725	-2.33675
726	-6.63677
727	-10.3015
728	-9.80592
729	-4.29953
730	0.608979
731	5.51141
732	8.33713
733	9.20589
734	8.93055
735	4.38849
736	-0.231612
737	-5.5333
738	-8.42806
739	-7.86542
740	-4.79775
741	-1.008
742	1.59312
743	2.66095
744	2.87779
745	2.32391
746	2.86138
747	1.58277
748	-0.404155
749	-1.85552
750	-4.5352
751	-6.09358
752	-4.48679
753	-1.51587
754	1.89046
755	3.07348
756	0.948923
757	-0.0140412
758	1.72853
759	5.12276
760	7.345
761	5.64824
762	-0.448996
763	-9.35405
764	-16.6817
765	-16.8982
766	-9.7248
767	3.16837
768	16.4209
769	21.6595
770	14.7486
771	-0.61635
772	-10.2044
773	-16.4092
774	-15.241
775	-8.95874
776	-0.554029
777	4.00546
778	7.45434
779	10.4137
780	8.66231
781	5.9264
782	-0.298516
783	-5.94944
784	-8.69927
785	-8.28611
786	-4.92647
787	-1.86497
788	2.9336
789	7.15512
790	8.22579
791	7.1918
792	3.81283
793	-1.07648
794	-6.17207
795	-8.53625
796	-9.03065
797	-6.94186
798	-1.96411
799	2.06885
800	5.81279
801	11.6329
802	11.1144
803	4.31983
804	-3.81933
805	-13.246
806	-16.3533
807	-10.8841
808	-0.150258
809	10.1749
810	13.4623
811	9.49768
812	-0.457107
813	-9.90752
814	-14.2308
815	-9.70134
816	-3.53294
817	3.87917
818	6.14947
819	3.6351
820	0.72495
821	-1.13151
822	-0.907801
823	0.768952
824	4.65146
825	6.75617
826	8.21193
827	12.3803
828	18.6432
829	24.3032
830	23.0173
831	14.513
832	-1.35405
833	-19.8675
834	-35.9367
835	-45.1569
836	-44.0016
837	-31.0996
838	-7.35742
839	18.6336
840	39.1388
841	48.549
842	38.2672
843	14.4304
844	-11.1311
845	-29.8994
846	-33.7691
847	-26.0769
848	-17.1558
849	-6.73229
850	0.220698
851	4.43117
852	6.03591
853	9.76693
854	9.85584
855	7.11312
856	3.94014
857	1.34446
858	-1.24464
859	-3.49322
860	-4.30236
861	-2.33737
862	0.251245
863	0.704146
864	1.41088
865	2.13033
866	0.490242
867	-0.350194
868	-2.15658
869	-0.982614
870	1.09667
871	0.738794
872	1.25733
873	-0.886453
874	-1.14583
875	0.623025
876	-0.195239
877	-0.943304
878	-1.9386
879	-3.07095
880	-0.763381
881	-0.0464679
882	1.00835
883	0.519577
884	0.50609
885	0.812566
886	-0.15509
887	1.86608
888	2.05826
889	1.32881
890	2.92751
891	-1.78938
892	-1.19585
893	-1.93801
894	-0.145597
895	0.427207
896	-0.296605
897	-1.74698
898	-2.58797
899	-3.16774
900	-2.72862
901	-0.168359
902	2.97749
903	6.3167
904	5.00884
905	2.66019
906	1.67179
907	-0.479636
908	-2.68275
909	-3.97227
910	-4.86901
911	-5.23386
912	-4.34561
913	-3.65488
914	-0.510416
915	2.74146
916	5.33673
917	6.00058
918	3.42539
919	-2.90531
920	-3.86973
921	-2.8997
922	0.101713
923	3.18641
924	1.16929
925	-1.60352
926	-2.38544
927	0.968686
928	5.68803
929	10.0912
930	13.6991
931	15.4617
932	19.3273
933	22.7957
934	15.0482
935	-15.6889
936	-59.085
937	-88.4055
938	-95.7033
939	-61.1447
940	8.81783
941	102.253
942	133.048
943	101.368
944	-5.61196
945	-84.376
946	-121.004
947	-109.786
948	-60.3257
949	1.29291
950	43.8315
951	66.5995
952	61.7415
953	37.4604
954	16.9718
955	-0.864048
956	-19.2411
957	-26.8736
958	-29.2844
959	-22.509
960	-10.193
961	3.75505
962	13.8532
963	14.4629
964	12.2851
965	6.5571
966	1.20291
967	-2.5959
968	-5.70952
969	-5.79557
970	-2.75834
971	1.75045
972	5.10376
973	3.70662
974	0.857314
975	-3.61584
976	-4.58554
977	-1.31833
978	2.95165
979	5.91315
980	3.33005
981	-3.01183
982	-10.666
983	-14.8726
984	-13.0126
985	-4.49933
986	9.46504
987	18.8358
988	20.2839
989	14.6605
990	3.18223
991	-6.63992
992	-12.8144
993	-14.0831
994	-9.47903
995	-4.91996
996	-1.72481
997	-1.64407
998	-4.18866
999	-7.90538
1000	-7.68806
1001	-4.49613
1002	2.93456
1003	11.5368
1004	17.5735
1005	17.5526
1006	11.4501
1007	1.07795
1008	-11.7962
1009	-18.059
1010	-18.6445
1011	-11.5241
1012	2.60782
1013	17.7522
1014	28.9858
1015	28.1624
1016	15.211
1017	-5.52025
1018	-23.1842
1019	-31.432
1020	-26.3093
1021	-15.0109
1022	-1.38671
1023	9.25313
1024	13.9119
1025	10.3351
1026	4.34639
1027	1.24791
1028	-3.81846
1029	-7.9318
1030	-6.92163
1031	-4.5963
1032	0.224117
1033	7.83047
1034	8.89326
1035	5.92393
1036	-3.21099
1037	-10.1137
1038	-11.6261
1039	-7.50576
1040	0.110957
1041	5.35693
1042	10.1672
1043	14.2046
1044	17.6146
1045	16.1018
1046	12.2036
1047	4.5239
1048	0.940563
1049	-2.75733
1050	-6.59144
1051	-13.6174
1052	-25.6742
1053	-33.6269
1054	-30.7472
1055	-14.4989
1056	11.9487
1057	37.0802
1058	46.588
1059	32.7143
1060	-0.135653
1061	-26.4634
1062	-36.4288
1063	-27.1699
1064	-12.0054
1065	3.94613
1066	12.6905
1067	11.7387
1068	6.56223
1069	3.64243
1070	1.52076
1071	3.52755
1072	6.97002
1073	10.8917
1074	9.10118
1075	3.94628
1076	-4.4024
1077	-14.0653
1078	-22.4313
1079	-24.5094
1080	-20.5364
1081	-10.0491
1082	4.17552
1083	16.1956
1084	26.0164
1085	26.7223
1086	20.5605
1087	8.82891
1088	-7.61163
1089	-21.5607
1090	-27.3407
1091	-22.961
1092	-11.1253
1093	3.65972
1094	15.4078
1095	22.9769
1096	21.7291
1097	13.6521
1098	3.21818
1099	-6.50589
1100	-14.1647
1101	-16.7696
1102	-17.413
1103	-12.9502
1104	-7.52673
1105	1.4012
1106	9.66274
1107	14.3148
1108	9.84237
1109	0.915704
1110	-6.53765
1111	-12.0646
1112	-11.1599
1113	-3.43972
1114	6.01038
1115	15.6246
1116	19.9622
1117	17.2869
1118	4.95037
1119	-9.36587
1120	-17.2705
1121	-15.2562
1122	-5.96403
1123	1.51576
1124	1.09922
1125	-3.66587
1126	-8.95127
1127	-11.3301
1128	-7.04897
1129	2.13474
1130	9.72352
1131	15.0033
1132	16.4701
1133	14.8979
1134	7.25854
1135	-1.47726
1136	-6.75083
1137	-9.91518
1138	-7.51378
1139	-1.67516
1140	1.94145
1141	4.49227
1142	0.831724
1143	-4.05612
1144	-6.07182
1145	-6.96512
1146	-3.99282
1147	-0.0218565
1148	2.52342
1149	3.82221
1150	4.36062
1151	3.16486
1152	2.07854
1153	-3.04762
1154	-6.81989
1155	-6.94318
1156	-4.00976
1157	-0.500985
1158	1.20751
1159	3.58514
1160	4.79057
1161	1.98842
1162	1.20246
1163	-0.0232705
1164	0.0198615
1165	-0.417113
1166	0.0610512
1167	-0.109659
1168	-0.605567
1169	0.617431
1170	2.13062
1171	-0.935815
1172	-7.9553
1173	-11.8919
1174	-12.8725
1175	-6.98869
1176	2.08606
1177	13.206
1178	19.8215
1179	16.3182
1180	8.98195
1181	0.0375431
1182	-8.51415
1183	-13.1454
1184	-16.1628
1185	-16.1544
1186	-12.4646
1187	-6.14807
1188	5.51862
1189	14.1516
1190	17.9457
1191	12.9118
1192	3.34208
1193	-7.59524
1194	-16.4458
1195	-19.1983
1196	-13.1313
1197	2.30585
1198	19.2446
1199	30.048
1200	31.0647
1201	22.9121
1202	11.5939
1203	-2.12693
1204	-15.419
1205	-26.2941
1206	-33.3472
1207	-32.1041
1208	-24.0042
1209	-10.9737
1210	5.26294
1211	15.8185
1212	20.8086
1213	22.0414
1214	18.9611
1215	14.5281
1216	8.00534
1217	-1.83978
1218	-11.331
1219	-17.2259
1220	-17.1656
1221	-10.5217
1222	-0.529356
1223	6.90626
1224	9.68617
1225	5.39294
1226	-2.22806
1227	-7.43405
1228	-8.79168
1229	-6.4084
1230	-2.21731
1231	4.00745
1232	6.49602
1233	5.08112
1234	1.88453
1235	-1.46835
1236	-2.4862
1237	-1.71813
1238	-0.0373008
1239	0.725634
1240	3.57829
1241	5.07803
1242	2.56786
1243	-0.317658
1244	-4.96832
1245	-9.42056
1246	-9.11666
1247	-3.20277
1248	5.26777
1249	11.2479
1250	11.9863
1251	6.51763
1252	-0.0246999
1253	-4.2382
1254	-7.46999
1255	-8.10923
1256	-7.98103
1257	-9.90466
1258	-9.45459
1259	-5.32359
1260	0.186252
1261	7.70898
1262	12.3325
1263	12.767
1264	6.8107
1265	-1.23016
1266	-3.6749
1267	-3.29249
1268	-3.72534
1269	-2.47948
1270	-1.75947
1271	-2.89638
1272	-1.96282
1273	-1.13581
1274	-1.25113
1275	-3.71094
1276	-6.30994
1277	-8.14391
1278	-6.47866
1279	0.866901
1280	9.73502
1281	15.2473
1282	16.658
1283	13.191
1284	9.56697
1285	5.87574
1286	0.0843263
1287	-5.75503
1288	-8.50727
1289	-10.7271
1290	-13.42
1291	-14.9807
1292	-15.4767
1293	-18.1746
1294	-13.6632
1295	-2.85677
1296	9.62069
1297	22.4558
1298	27.3528
1299	23.9773
1300	9.81844
1301	-5.6615
1302	-15.4842
1303	-17.2408
1304	-13.502
1305	-7.24723
1306	-3.53689
1307	-0.849008
1308	1.08742
1309	1.72261
1310	3.22719
1311	4.89598
1312	4.50596
1313	3.45036
1314	0.407785
1315	-2.82164
1316	-5.24682
1317	-3.24269
1318	-0.188744
1319	3.80259
1320	5.13215
1321	5.06667
1322	1.30151
1323	0.471193
1324	0.00395114
1325	-2.00905
1326	-4.55068
1327	-6.14581
1328	-8.558
1329	-8.64134
1330	-5.87888
1331	4.57204
1332	16.4677
1333	21.0826
1334	19.445
1335	6.77629
1336	-5.67195
1337	-12.5807
1338	-14.791
1339	-11.4897
1340	-10.3609
1341	-10.3722
1342	-11.4131
1343	-5.77456
1344	4.52887
1345	15.2736
1346	17.3988
1347	11.3217
1348	1.1166
1349	-2.1035
1350	1.47389
1351	10.6068
1352	14.082
1353	10.0369
1354	0.98584
1355	-7.45186
1356	-15.088
1357	-20.5578
1358	-23.0094
1359	-18.8374
1360	-12.3631
1361	0.549875
1362	11.8523
1363	20.7783
1364	23.3573
1365	16.8936
1366	10.0569
1367	1.13052
1368	-8.39619
1369	-13.2237
1370	-16.4133
1371	-15.3143
1372	-11.2595
1373	-4.45629
1374	4.37459
1375	12.3876
1376	15.5027
1377	12.7351
1378	4.16329
1379	-7.87083
1380	-14.0385
1381	-12.6021
1382	-3.61832
1383	6.55741
1384	13.8805
1385	14.1079
1386	6.91713
1387	-4.26
1388	-15.5198
1389	-21.5679
1390	-21.2716
1391	-13.3732
1392	0.91906
1393	19.4492
1394	33.0525
1395	35.1608
1396	19.5574
1397	-7.64866
1398	-31.8291
1399	-36.3595
1400	-24.9248
1401	-9.73652
1402	5.36431
1403	14.4294
1404	17.4953
1405	18.9503
1406	12.9847
1407	4.5884
1408	-3.90567
1409	-7.56328
1410	-8.00485
1411	-7.25121
1412	-4.31734
1413	-2.15656
1414	-0.503144
1415	1.16356
1416	1.94828
1417	1.81737
1418	1.48218
1419	1.15782
1420	0.534399
1421	0.625091
1422	-1.01148
1423	-4.15983
1424	-4.61621
1425	-2.65323
1426	0.940268
1427	5.56075
1428	6.81002
1429	3.15732
1430	-2.05148
1431	-7.11215
1432	-8.72747
1433	-5.83976
1434	0.054945
1435	6.26804
1436	9.34489
1437	7.81798
1438	4.55394
1439	0.980572
1440	-1.17069
1441	-3.431
1442	-6.11952
1443	-6.49993
1444	-7.17528
1445	-4.28724
1446	-2.61889
1447	1.62384
1448	4.53636
1449	6.0677
1450	5.62415
1451	3.21243
1452	-0.089289
1453	-3.76709
1454	-5.45623
1455	-8.34568
1456	-7.38774
1457	-4.54369
1458	-0.653655
1459	1.99807
1460	4.24385
1461	6.96249
1462	8.008
1463	6.63008
1464	2.55796
1465	-0.705846
1466	-4.2805
1467	-5.79965
1468	-6.53495
1469	-5.20774
1470	-3.25744
1471	-1.46808
1472	1.74971
1473	5.71356
1474	9.44646
1475	9.67051
1476	7.74239
1477	1.26517
1478	-4.40784
1479	-6.71097
1480	-8.26863
1481	-7.07547
1482	-6.56234
1483	-5.79007
1484	-1.92255
1485	2.72655
1486	7.67847
1487	12.145
1488	10.2342
1489	3.8626
1490	-3.06385
1491	-9.6806
1492	-10.6834
1493	-6.96467
1494	-2.56478
1495	0.689851
1496	5.47614
1497	4.64194
1498	1.53165
1499	-0.0590998
1500	-1.17624
1501	-3.2579
1502	-3.38456
1503	-1.71395
1504	0.462243
1505	1.89484
1506	2.4375
1507	1.54806
1508	0.543831
1509	2.01717
1510	0.262432
1511	-1.80917
1512	-3.41732
1513	-2.7343
1514	-2.7048
1515	1.15989
1516	4.61361
1517	1.27655
1518	-3.24079
1519	-6.49373
1520	-7.59693
1521	-4.95179
1522	-0.151144
1523	6.8789
1524	10.992
1525	9.69746
1526	5.51623
1527	-0.959184
1528	-6.01343
1529	-8.14203
1530	-5.73373
1531	-1.96244
1532	0.511513
1533	0.645399
1534	1.63241
1535	2.08712
1536	-0.443558
1537	-3.08164
1538	-3.7156
1539	-1.53391
1540	3.00237
1541	6.22115
1542	9.00372
1543	7.96923
1544	2.78396
1545	-7.50651
1546	-15.0245
1547	-13.8235
1548	-6.36317
1549	9.27182
1550	19.0336
1551	20.1808
1552	13.0157
1553	0.0596373
1554	-9.72112
1555	-15.6656
1556	-16.4701
1557	-15.3163
1558	-13.8274
1559	-14.2413
1560	-11.9072
1561	-3.37148
1562	13.1758
1563	30.8785
1564	39.803
1565	32.1088
1566	2.91256
1567	-32.7061
1568	-37.5145
1569	-28.8288
1570	-13.9186
1571	4.85799
1572	15.0234
1573	19.3307
1574	16.4253
1575	10.2709
1576	3.21161
1577	-1.6341
1578	-4.02407
1579	-5.74532
1580	-7.50913
1581	-9.47456
1582	-9.90469
1583	-9.00425
1584	-3.68229
1585	2.44271
1586	9.25275
1587	12.4006
1588	10.8113
1589	6.0485
1590	-1.31505
1591	-7.3445
1592	-10.5882
1593	-10.6371
1594	-8.64566
1595	-1.18813
1596	4.08668
1597	9.12154
1598	9.05193
1599	5.40683
1600	1.80482
1601	-1.48429
1602	-4.00157
1603	-6.26368
1604	-7.06432
1605	-5.42382
1606	0.503014
1607	5.68275
1608	9.15866
1609	5.30225
1610	-2.01012
1611	-7.20977
1612	-10.1456
1613	-8.82467
1614	-3.11427
1615	2.51107
1616	5.24287
1617	5.66503
1618	7.08811
1619	9.73367
1620	8.78316
1621	4.71503
1622	-0.850468
1623	-6.6947
1624	-9.88895
1625	-9.89587
1626	-6.22535
1627	-2.46113
1628	0.532162
1629	5.71062
1630	8.63469
1631	8.82181
1632	2.21518
1633	-8.77852
1634	-17.2105
1635	-21.1404
1636	-14.4632
1637	-0.786563
1638	16.9318
1639	29.2387
1640	25.6571
1641	7.02541
1642	-10.2089
1643	-20.1708
1644	-17.7653
1645	-10.6385
1646	-1.7018
1647	0.941201
1648	1.77413
1649	1.13961
1650	0.933121
1651	1.67681
1652	3.22084
1653	5.41163
1654	4.73032
1655	2.4144
1656	-2.286
1657	-6.6663
1658	-5.62988
1659	-2.29739
1660	2.9471
1661	5.77959
1662	4.09238
1663	0.153235
1664	-3.43725
1665	-4.35741
1666	-3.18905
1667	0.510565
1668	5.54176
1669	6.44186
1670	3.92207
1671	-1.31978
1672	-4.36491
1673	-3.94133
1674	-1.99763
1675	-0.60796
1676	0.0296345
1677	-2.0623
1678	-2.41248
1679	-1.75742
1680	-1.23987
1681	-1.241
1682	-0.704509
1683	-0.35689
1684	-0.554123
1685	0.851705
1686	3.39539
1687	5.46496
1688	0.678152
1689	-5.69966
1690	-7.28138
1691	-6.84615
1692	-4.30898
1693	1.95419
1694	5.24664
1695	6.54158
1696	5.8354
1697	3.835
1698	0.933805
1699	-2.23158
1700	-6.13547
1701	-7.41165
1702	-6.74921
1703	-3.43683
1704	2.43711
1705	5.3717
1706	5.03331
1707	3.48563
1708	3.42888
1709	4.40148
1710	7.93836
1711	8.28244
1712	2.85961
1713	-5.32402
1714	-11.1019
1715	-13.9293
1716	-13.2144
1717	-7.42571
1718	-2.30524
1719	4.90987
1720	8.97712
1721	10.2698
1722	10.0764
1723	4.5441
1724	-0.889529
1725	-6.03716
1726	-8.35466
1727	-5.76976
1728	-2.6605
1729	-1.74707
1730	0.526398
1731	2.39294
1732	2.94565
1733	5.07268
1734	4.5067
1735	2.5726
1736	-1.89618
1737	-5.43872
1738	-9.4177
1739	-9.52455
1740	-9.7798
1741	-6.44382
1742	1.62897
1743	8.12919
1744	10.3196
1745	8.77951
1746	3.79673
1747	0.719233
1748	3.58917
1749	10.8519
1750	17.5298
1751	19.5224
1752	17.6554
1753	7.23172
1754	-11.2137
1755	-38.2469
1756	-65.15
1757	-64.8196
1758	-32.736
1759	25.96
1760	74.6179
1761	71.6059
1762	36.4212
1763	18.8832
1764	-18.3144
1765	-42.6516
1766	-53.7051
1767	-48.0603
1768	-34.5238
1769	-20.6399
1770	-8.91522
1771	4.34653
1772	13.4995
1773	15.1035
1774	13.1085
1775	9.41022
1776	6.85254
1777	6.69114
1778	7.24048
1779	5.5878
1780	4.80614
1781	4.3602
1782	0.654612
1783	-2.63552
1784	-3.88445
1785	-3.08425
1786	-0.215997
1787	3.95641
1788	5.28172
1789	2.50604
1790	-1.76396
1791	-5.93045
1792	-8.79319
1793	-7.20934
1794	-2.69464
1795	4.08026
1796	8.91012
1797	11.9207
1798	10.0648
1799	4.79567
1800	2.37089
1801	6.40104
1802	16.6626
1803	24.5212
1804	23.2562
1805	4.34797
1806	-33.658
1807	-68.5761
1808	-86.7133
1809	-72.366
1810	-22.296
1811	58.6688
1812	100.656
1813	89.4482
1814	29.332
1815	-25.8629
1816	-68.7217
1817	-74.5227
1818	-65.8628
1819	-31.3545
1820	6.8011
1821	21.6255
1822	24.313
1823	22.3086
1824	20.6734
1825	11.7971
1826	5.05788
1827	-1.76935
1828	-7.08156
1829	-10.0464
1830	-7.98952
1831	-3.51547
1832	4.13853
1833	6.653
1834	7.45956
1835	5.39816
1836	2.30453
1837	-1.03996
1838	-3.54197
1839	-2.8532
1840	-0.551108
1841	1.11688
1842	1.8489
1843	1.19014
1844	0.273324
1845	-0.708642
1846	-2.61661
1847	-1.18869
1848	1.62437
1849	1.98452
1850	1.14465
1851	-0.0770145
1852	-3.86689
1853	-2.74492
1854	-1.82328
1855	0.809816
1856	5.01676
1857	5.53393
1858	6.6474
1859	3.65699
1860	-4.39492
1861	-14.185
1862	-20.0067
1863	-16.7608
1864	-4.65295
1865	11.9839
1866	20.2792
1867	20.6936
1868	11.5999
1869	1.26718
1870	-9.38795
1871	-14.7154
1872	-14.7321
1873	-11.5275
1874	-4.69934
1875	3.53845
1876	9.8309
1877	13.2863
1878	11.8316
1879	5.86662
1880	-2.82742
1881	-8.46262
1882	-8.65993
1883	-5.86386
1884	-2.15507
1885	0.609554
1886	2.06167
1887	2.57541
1888	1.53709
1889	1.02437
1890	-0.713164
1891	-2.42531
1892	-3.95923
1893	-3.75226
1894	-3.08631
1895	-2.16208
1896	-0.646788
1897	1.47441
1898	2.78896
1899	4.58316
1900	4.23473
1901	4.44031
1902	2.96632
1903	2.05034
1904	-3.44123
1905	-5.00885
1906	-7.46302
1907	-5.79198
1908	-3.22088
1909	-0.148813
1910	4.03575
1911	5.90633
1912	3.73987
1913	-1.53887
1914	-6.23212
1915	-6.64157
1916	-3.33261
1917	2.35175
1918	9.048
1919	10.4308
1920	6.23432
1921	-2.66324
1922	-10.502
1923	-13.4186
1924	-7.81733
1925	1.13803
1926	9.11369
1927	9.91929
1928	6.65303
1929	0.516376
1930	-3.93905
1931	-4.63147
1932	-3.85081
1933	-2.54452
1934	-2.74967
1935	-1.13984
1936	-2.0037
1937	-2.93584
1938	-0.587357
1939	1.00992
1940	5.23019
1941	5.82602
1942	2.7198
1943	-0.847345
1944	-3.53744
1945	-6.17296
1946	-5.93618
1947	-2.72905
1948	0.28319
1949	2.20185
1950	2.37552
1951	0.650107
1952	-0.0462814
1953	-1.37201
1954	-2.23558
1955	-1.84067
1956	0.193057
1957	4.92665
1958	9.80003
1959	10.2859
1960	6.11225
1961	0.0703426
1962	-6.96324
1963	-10.6526
1964	-10.9015
1965	-8.76549
1966	-5.15063
1967	0.210009
1968	4.25995
1969	7.18017
1970	7.21924
1971	2.88434
1972	-0.926384
1973	-5.43605
1974	-7.82987
1975	-6.1139
1976	-0.630194
1977	5.91211
1978	9.90212
1979	8.23755
1980	5.11386
1981	1.45874
1982	-2.39049
1983	-6.2026
1984	-7.98638
1985	-8.79387
1986	-8.86867
1987	-4.03459
1988	1.08766
1989	6.44806
1990	10.2032
1991	7.14244
1992	2.14141
1993	-0.169074
1994	-1.99216
1995	1.35308
1996	3.84008
1997	2.39109
1998	-3.48068
[truncated: 31,382 more rows]
