# Supplementary material for: PM2.5 concentration prediction based on EEMD-ALSTM
Source: Sci Rep. 2024 Jun 2;14:12636. doi: 10.1038/s41598-024-63620-9 (PMC11144699; doi:10.1038/s41598-024-63620-9)
Supplement: Supplementary file 1 — Supplementary Information. [file 41598_2024_63620_MOESM1_ESM.zip › Code/EMD_IMF_4_test.xlsx]

## Sheet: Sheet1
	0
0	61.6607
1	67.4473
2	67.6017
3	61.2944
4	49.1507
5	32.0182
6	10.4742
7	-14.3671
8	-40.6619
9	-65.2463
10	-85.8258
11	-101.052
12	-109.153
13	-107.443
14	-93.3345
15	-65.1652
16	-25.4985
17	15.9648
18	51.3132
19	79.9996
20	101.352
21	114.724
22	119.256
23	115.213
24	104.315
25	89.3764
26	72.9688
27	56.3299
28	38.4653
29	16.9092
30	-9.58296
31	-39.0633
32	-67.4436
33	-92.4057
34	-112.853
35	-126.794
36	-130.947
37	-122.135
38	-97.2273
39	-58.1852
40	-14.7344
41	24.1826
42	57.2303
43	84.42
44	103.034
45	110.858
46	108.364
47	97.7586
48	81.4655
49	61.31
50	38.3601
51	13.3537
52	-13.152
53	-39.4442
54	-63.5456
55	-82.906
56	-96.0392
57	-102.15
58	-100.423
59	-90.9926
60	-74.8954
61	-52.3211
62	-23.9666
63	8.17193
64	40.5131
65	67.2478
66	84.9458
67	91.7907
68	84.4042
69	61.4672
70	32.5585
71	3.71861
72	-23.2471
73	-44.7513
74	-57.8699
75	-62.856
76	-60.3917
77	-51.3533
78	-38.164
79	-24.0289
80	-11.168
81	-0.636395
82	6.80259
83	10.7615
84	12.3183
85	12.9741
86	13.7922
87	14.8468
88	16.4666
89	19.1169
90	22.4071
91	25.1631
92	26.1982
93	24.3892
94	19.1047
95	10.5766
96	0.147308
97	-10.9181
98	-21.431
99	-29.9342
100	-35.1329
101	-36.3244
102	-32.9453
103	-25.0042
104	-13.7619
105	-0.668339
106	12.8286
107	24.9052
108	33.4292
109	37.1454
110	34.9172
111	26.0223
112	11.9697
113	-3.1794
114	-16.0196
115	-24.8191
116	-28.5062
117	-27.7955
118	-23.9539
119	-17.6725
120	-9.66543
121	-1.57953
122	4.80585
123	9.26335
124	11.8903
125	13.0861
126	12.8471
127	11.3489
128	8.77411
129	5.89796
130	3.4035
131	1.41926
132	-0.308048
133	-1.70985
134	-2.68196
135	-3.32051
136	-3.34816
137	-3.04766
138	-2.41676
139	-1.73386
140	-0.873492
141	0.118004
142	1.07211
143	1.58937
144	1.50969
145	1.37982
146	1.4311
147	1.27931
148	0.915519
149	0.586136
150	0.363881
151	-0.0428243
152	-1.19992
153	-3.10966
154	-5.44165
155	-7.78241
156	-10.3238
157	-12.7385
158	-14.1862
159	-14.0306
160	-12.4823
161	-9.27737
162	-4.21378
163	2.52913
164	10.518
165	19.1563
166	27.1784
167	32.9977
168	35.7721
169	34.6332
170	29.0646
171	19.2422
172	6.79666
173	-6.05065
174	-18.0282
175	-28.2562
176	-35.8691
177	-40.4383
178	-42.1249
179	-41.149
180	-37.4003
181	-30.8487
182	-21.7485
183	-10.7777
184	1.49995
185	14.3369
186	26.5953
187	37.4195
188	45.8835
189	50.5745
190	50.4573
191	45.0512
192	34.1369
193	19.0418
194	2.45344
195	-13.0264
196	-25.7737
197	-34.642
198	-40.0716
199	-42.6855
200	-42.8107
201	-40.6518
202	-36.0626
203	-29.2927
204	-20.9929
205	-12.0097
206	-2.75079
207	6.62356
208	15.2106
209	21.7737
210	25.2263
211	25.5655
212	24.1007
213	21.2065
214	17.1022
215	12.9379
216	10.0271
217	9.12119
218	10.5005
219	13.6284
220	17.2364
221	19.9265
222	20.6063
223	18.3622
224	12.6773
225	4.24073
226	-5.71145
227	-15.6722
228	-24.0354
229	-29.61
230	-31.5719
231	-29.7363
232	-24.474
233	-16.5736
234	-7.60332
235	1.05872
236	8.39341
237	13.7089
238	16.8087
239	17.7169
240	16.5843
241	14.048
242	10.6945
243	6.60567
244	2.17411
245	-1.96814
246	-5.5435
247	-8.59703
248	-10.8728
249	-12.2397
250	-12.5028
251	-11.5279
252	-9.24473
253	-5.69582
254	-1.50472
255	2.82993
256	6.9026
257	10.0876
258	11.6671
259	11.5066
260	10.0471
261	7.85539
262	5.27577
263	2.4568
264	-0.548776
265	-3.56479
266	-6.28785
267	-8.27648
268	-9.69219
269	-10.4231
270	-10.0919
271	-9.06398
272	-7.79054
273	-6.27626
274	-4.01389
275	-1.10623
276	1.98346
277	5.14649
278	8.30874
279	11.1038
280	13.0007
281	13.6642
282	12.6471
283	9.7327
284	4.96921
285	-1.20549
286	-7.76903
287	-13.7021
288	-18.1396
289	-19.991
290	-18.895
291	-15.5911
292	-10.372
293	-2.99707
294	5.57347
295	13.891
296	20.6125
297	24.4371
298	24.4148
299	20.3281
300	12.2877
301	1.78006
302	-8.45208
303	-16.6688
304	-21.6379
305	-22.6479
306	-20.3732
307	-15.6984
308	-9.56463
309	-3.25229
310	1.84119
311	5.05284
312	6.68619
313	7.18143
314	6.50272
315	5.04192
316	3.53833
317	2.6492
318	3.0558
319	4.51313
320	6.77755
321	8.99875
322	10.528
323	11.254
324	10.922
325	9.43606
326	7.2193
327	5.16925
328	3.66703
329	2.64872
330	1.79893
331	0.83946
332	-0.506612
333	-2.57982
334	-5.54377
335	-9.38318
336	-13.7198
337	-18.0298
338	-21.9375
339	-24.8976
340	-26.2251
341	-25.4496
342	-22.6725
343	-18.2227
344	-12.4283
345	-5.71175
346	1.53664
347	9.2358
348	16.6115
349	22.9224
350	28.0709
351	32.4187
352	36.1523
353	38.6785
354	39.3473
355	38.2238
356	34.9829
357	28.6186
358	18.7753
359	6.50112
360	-6.0269
361	-17.1956
362	-26.0254
363	-31.2933
364	-32.498
365	-30.8268
366	-27.9593
367	-24.8507
368	-22.2977
369	-21.4844
370	-23.3557
371	-27.9442
372	-33.4883
373	-37.4931
374	-38.4591
375	-34.9281
376	-25.0778
377	-9.10843
378	11.3095
379	32.8302
380	51.8897
381	64.7256
382	67.3756
383	56.8817
384	35.8765
385	13.1395
386	-8.29407
387	-27.5327
388	-42.2955
389	-50.1313
390	-51.2689
391	-47.4526
392	-40.1591
393	-30.5875
394	-19.7867
395	-9.12195
396	0.196146
397	7.3282
398	12.8735
399	17.2557
400	19.9684
401	20.7112
402	19.7573
403	17.7112
404	14.9301
405	11.8399
406	9.31583
407	7.85873
408	7.72704
409	9.09677
410	11.4574
411	13.7246
412	15.1079
413	15.0837
414	13.1716
415	9.4437
416	4.50898
417	-0.996654
418	-6.5934
419	-11.9621
420	-16.4912
421	-19.7365
422	-21.632
423	-22.1575
424	-21.5001
425	-19.9151
426	-17.5188
427	-13.8791
428	-8.67259
429	-1.97054
430	5.78376
431	13.7143
432	20.8053
433	25.8427
434	27.5885
435	25.1766
436	18.8057
437	9.56305
438	-0.978847
439	-10.8682
440	-18.5252
441	-22.5527
442	-22.3903
443	-19.0463
444	-13.9613
445	-7.97805
446	-1.87344
447	3.56524
448	7.9648
449	10.4962
450	10.6345
451	8.90225
452	6.48462
453	4.08444
454	2.02169
455	0.651348
456	-0.14513
457	-0.508602
458	-0.599705
459	-0.564439
460	-0.485174
461	-0.578561
462	-0.954908
463	-1.32272
464	-1.49775
465	-1.22868
466	-0.791966
467	-0.501278
468	-0.694128
469	-0.955342
470	-0.82028
471	-0.491384
472	-0.359797
473	-0.368918
474	-0.0180648
475	0.641314
476	1.24071
477	1.849
478	2.26151
479	2.23595
480	1.76276
481	1.08529
482	0.967315
483	1.82091
484	3.08075
485	3.7846
486	3.13315
487	0.681651
488	-2.74945
489	-5.91295
490	-8.13712
491	-9.33292
492	-9.0309
493	-6.7405
494	-2.85463
495	1.53771
496	5.45712
497	8.07164
498	8.71175
499	7.04792
500	3.42755
501	-0.767547
502	-4.00718
503	-5.53508
504	-4.9927
505	-2.93024
506	-0.000149338
507	3.47061
508	6.941
509	9.68785
510	11.0976
511	10.9447
512	9.14757
513	6.1641
514	2.64503
515	-1.6224
516	-6.5596
517	-11.327
518	-15.2936
519	-17.9234
520	-18.7101
521	-17.031
522	-12.4759
523	-5.60814
524	2.37811
525	10.2305
526	16.6225
527	20.6833
528	21.5989
529	19.1929
530	14.752
531	9.384
532	3.61412
533	-1.98723
534	-6.61489
535	-9.9583
536	-12.318
537	-13.2589
538	-12.4295
539	-9.96533
540	-6.46978
541	-2.5117
542	1.23606
543	4.0757
544	5.276
545	4.78288
546	2.93574
547	0.567043
548	-1.69437
549	-3.04682
550	-2.85076
551	-1.23099
552	0.861928
553	2.67625
554	3.91859
555	4.66446
556	4.80634
557	4.39737
558	3.44019
559	2.04994
560	0.674435
561	-0.532611
562	-1.60449
563	-2.32332
564	-2.44276
565	-2.20967
566	-1.95034
567	-2.13137
568	-2.90846
569	-4.34912
570	-6.27797
571	-8.28772
572	-9.5666
573	-9.16507
574	-6.60244
575	-1.64942
576	4.91972
577	11.6133
578	17.3561
579	20.6977
580	20.2207
581	15.406
582	7.24258
583	-1.74261
584	-9.64658
585	-15.4297
586	-18.2656
587	-17.9956
588	-15.0979
589	-10.5309
590	-5.20371
591	0.119003
592	4.79944
593	7.88975
594	8.9824
595	8.50246
596	6.76014
597	4.26755
598	1.8424
599	0.344943
600	-0.208616
601	-0.190816
602	0.0331808
603	0.391636
604	0.57028
605	0.321964
606	-0.253358
607	-0.997181
608	-1.71985
609	-2.58123
610	-3.54841
611	-4.19694
612	-4.37217
613	-3.84718
614	-2.7965
615	-1.48735
616	-0.00348622
617	1.28931
618	1.90364
619	1.78658
620	1.43587
621	1.10379
622	0.754892
623	0.568801
624	0.655351
625	0.913259
626	1.20483
627	1.44916
628	1.47632
629	0.951195
630	0.19675
631	-0.587185
632	-1.58684
633	-2.92698
634	-4.1821
635	-5.13656
636	-5.74828
637	-6.18701
638	-6.33262
639	-5.73774
640	-4.01384
641	-1.01288
642	3.07686
643	8.07234
644	13.2178
645	17.6544
646	20.8141
647	21.8766
648	20.0854
649	15.0644
650	7.14555
651	-2.58109
652	-12.6323
653	-21.7209
654	-28.3907
655	-31.8257
656	-31.9368
657	-29.0549
658	-23.764
659	-17.0844
660	-10.2416
661	-3.84062
662	1.8535
663	7.17513
664	12.4222
665	17.5148
666	22.3966
667	27.2613
668	31.9661
669	35.301
670	35.9541
671	33.3087
672	27.3718
673	18.4581
674	7.003
675	-6.01962
676	-19.0516
677	-30.5247
678	-39.0673
679	-43.7826
680	-44.2493
681	-39.9065
682	-30.9587
683	-18.7471
684	-5.3984
685	7.39061
686	18.2932
687	26.2237
688	30.6244
689	31.4093
690	29.4053
691	25.3517
692	19.6851
693	12.9979
694	6.02699
695	-0.323355
696	-5.26153
697	-8.77597
698	-11.3358
699	-12.7291
700	-12.668
701	-11.4995
702	-10.061
703	-8.72774
704	-7.63843
705	-7.01359
706	-6.73987
707	-6.61658
708	-6.14839
709	-4.8992
710	-2.53509
711	0.83802
712	4.97049
713	9.61099
714	14.6727
715	20.0505
716	25.193
717	29.053
718	30.8616
719	30.2226
720	26.6821
721	20.219
722	11.1149
723	0.244341
724	-11.0178
725	-21.58
726	-31.0102
727	-39.3737
728	-45.9773
729	-50.2046
730	-52.1524
731	-51.2969
732	-46.733
733	-38.138
734	-25.5526
735	-9.21773
736	9.78654
737	29.8992
738	48.2033
739	61.7834
740	68.316
741	65.7072
742	52.4674
743	30.6012
744	6.40566
745	-17.2381
746	-38.5727
747	-54.5263
748	-62.4827
749	-61.6022
750	-52.8059
751	-39.3271
752	-24.2724
753	-9.70402
754	2.82685
755	12.0985
756	16.7282
757	16.3085
758	13.1434
759	9.31998
760	5.71277
761	3.63561
762	4.22791
763	7.01418
764	11.3708
765	17.0344
766	23.3778
767	29.1337
768	32.9064
769	34.3498
770	32.8164
771	27.464
772	18.1409
773	6.17231
774	-6.90314
775	-19.8639
776	-31.2299
777	-39.4604
778	-42.9676
779	-40.4198
780	-30.9758
781	-16.5042
782	-0.901782
783	13.5554
784	25.4203
785	32.7876
786	34.7383
787	31.8231
788	25.2877
789	15.9576
790	5.00682
791	-5.87658
792	-15.0168
793	-21.3236
794	-24.299
795	-24.153
796	-21.5856
797	-17.0867
798	-11.2364
799	-5.03753
800	0.812192
801	6.0157
802	10.0559
803	12.8494
804	14.5163
805	15.023
806	14.3197
807	12.0921
808	8.67135
809	4.43631
810	-0.50559
811	-5.36384
812	-9.0053
813	-10.7879
814	-10.7701
815	-9.33725
816	-6.65389
817	-3.1958
818	0.25141
819	3.06131
820	4.98632
821	5.94122
822	5.79923
823	4.52614
824	2.09924
825	-0.924327
826	-4.10553
827	-6.97382
828	-8.87048
829	-9.72829
830	-9.64049
831	-8.68907
832	-6.8051
833	-4.32266
834	-1.57603
835	1.29534
836	4.44831
837	8.07585
838	12.2259
839	16.2716
840	19.3548
841	20.9551
842	20.5349
843	17.5943
844	12.4878
845	5.43219
846	-3.0472
847	-11.9451
848	-20.3241
849	-27.3078
850	-31.9107
851	-32.9251
852	-30.2107
853	-23.9296
854	-14.5509
855	-3.05502
856	8.90569
857	19.5013
858	27.6604
859	32.4881
860	33.1839
861	30.1231
862	24.07
863	15.5464
864	5.27467
865	-5.76209
866	-16.3099
867	-25.3815
868	-32.003
869	-35.4395
870	-35.413
871	-31.8864
872	-24.8126
873	-14.6505
874	-3.04746
875	8.60057
876	19.469
877	28.6252
878	35.1876
879	38.3814
880	38.2123
881	34.94
882	29.0475
883	21.4898
884	13.0869
885	4.2298
886	-4.36823
887	-12.0594
888	-18.6941
889	-24.0384
890	-27.5843
891	-29.3777
892	-29.4014
893	-27.4191
894	-23.3123
895	-17.6772
896	-11.4955
897	-5.40302
898	0.1305
899	4.89909
900	9.06352
901	12.6204
902	16.0578
903	19.5256
904	22.3865
905	23.9388
906	23.3963
907	20.3047
908	14.3821
909	6.11815
910	-2.95561
911	-11.4267
912	-18.3959
913	-23.0764
914	-24.945
915	-23.9879
916	-20.575
917	-15.5719
918	-9.80278
919	-3.71566
920	2.48466
921	8.37267
922	13.5182
923	17.8647
924	21.3293
925	23.6487
926	24.1658
927	22.497
928	18.8498
929	13.6121
930	7.02544
931	0.0976732
932	-6.32996
933	-11.8995
934	-16.2054
935	-19.0293
936	-20.3416
937	-20.104
938	-18.4903
939	-15.6173
940	-11.7805
941	-7.38925
942	-2.70873
943	2.06969
944	6.70485
945	10.6817
946	13.4173
947	14.8357
948	15.0127
949	13.9039
950	11.561
951	8.3296
952	4.8424
953	1.57045
954	-1.44992
955	-4.4177
956	-6.9369
957	-8.38095
958	-8.71487
959	-8.47637
960	-7.82688
961	-6.72761
962	-5.14298
963	-3.03754
964	-0.571678
965	2.06635
966	4.73652
967	6.90424
968	7.48226
969	6.25422
970	3.27345
971	-0.803309
972	-5.24827
973	-9.25834
974	-11.5544
975	-10.8605
976	-6.84687
977	-0.155705
978	7.9691
979	15.8295
980	21.6296
981	24.0658
982	22.279
983	16.3439
984	7.83097
985	-1.68886
986	-11.3397
987	-20.0739
988	-26.5055
989	-29.7579
990	-29.2637
991	-25.1375
992	-18.2591
993	-10.2384
994	-2.16147
995	5.36917
996	11.512
997	15.347
998	16.0399
999	12.9111
1000	6.40766
1001	-2.52452
1002	-12.9917
1003	-23.7467
1004	-33.2215
1005	-40.0365
1006	-42.885
1007	-40.3503
1008	-31.7485
1009	-17.3205
1010	1.72201
1011	22.6801
1012	42.3073
1013	57.9006
1014	67.6921
1015	70.1796
1016	64.0451
1017	48.1964
1018	23.5674
1019	-4.22059
1020	-29.7512
1021	-50.1572
1022	-62.5278
1023	-64.9947
1024	-60.4071
1025	-51.1278
1026	-37.9264
1027	-22.3129
1028	-6.67574
1029	7.21145
1030	18.1857
1031	25.82
1032	29.8903
1033	31.0114
1034	29.7718
1035	26.5969
1036	22.1735
1037	16.6326
1038	10.5162
1039	4.8839
1040	-0.148327
1041	-4.74618
1042	-8.57803
1043	-10.9857
1044	-10.9947
1045	-8.37598
1046	-3.92667
1047	1.43658
1048	7.09561
1049	12.2498
1050	15.5261
1051	16.1158
1052	13.6734
1053	8.26578
1054	1.50845
1055	-4.11485
1056	-7.49453
1057	-8.03923
1058	-6.36364
1059	-4.01116
1060	-1.85906
1061	-1.01824
1062	-2.66378
1063	-6.29244
1064	-10.4707
1065	-14.1487
1066	-16.6034
1067	-17.1209
1068	-15.2573
1069	-10.8531
1070	-4.54902
1071	2.89867
1072	10.489
1073	17.2805
1074	22.6527
1075	26.2465
1076	27.7693
1077	26.2223
1078	20.8491
1079	12.473
1080	2.21582
1081	-8.1257
1082	-17.2586
1083	-24.2676
1084	-28.344
1085	-29.6806
1086	-28.6011
1087	-25.7787
1088	-21.7761
1089	-16.9786
1090	-11.4829
1091	-5.37991
1092	1.23405
1093	7.85741
1094	13.8143
1095	18.7428
1096	22.062
1097	23.3156
1098	22.4979
1099	19.9294
1100	16.1504
1101	11.9299
1102	7.98665
1103	5.23867
1104	3.68558
1105	2.85306
1106	2.19194
1107	0.91984
1108	-1.24477
1109	-4.51038
1110	-9.08515
1111	-14.3684
1112	-18.6516
1113	-20.6972
1114	-19.6764
1115	-15.4817
1116	-8.60169
1117	0.0576384
1118	8.32958
1119	14.4739
1120	17.476
1121	16.5338
1122	11.3522
1123	3.53637
1124	-4.47017
1125	-11.3111
1126	-16.2042
1127	-18.4663
1128	-17.6431
1129	-14.2088
1130	-8.84953
1131	-2.99007
1132	1.5721
1133	3.89555
1134	3.80453
1135	1.61543
1136	-2.00958
1137	-6.15284
1138	-9.35707
1139	-10.8916
1140	-9.67535
1141	-4.3844
1142	4.17196
1143	13.9893
1144	23.1111
1145	29.6451
1146	31.9777
1147	29.1782
1148	20.8866
1149	8.4204
1150	-5.19202
1151	-17.4151
1152	-26.631
1153	-30.9886
1154	-29.9597
1155	-25.4657
1156	-18.9387
1157	-10.6374
1158	-1.51288
1159	6.77224
1160	12.9984
1161	16.7786
1162	17.7185
1163	15.9339
1164	12.5112
1165	8.85142
1166	5.28376
1167	1.87687
1168	-0.790441
1169	-2.41702
1170	-3.02471
1171	-2.97582
1172	-2.51869
1173	-1.92358
1174	-1.47772
1175	-1.36092
1176	-1.55871
1177	-2.10537
1178	-2.97254
1179	-4.10875
1180	-5.16016
1181	-5.73401
1182	-5.1727
1183	-3.30287
1184	-0.715597
1185	2.26031
1186	5.07411
1187	7.11751
1188	8.16641
1189	7.87343
1190	6.06271
1191	3.11444
1192	-0.28747
1193	-3.46146
1194	-5.9555
1195	-7.39815
1196	-7.27149
1197	-5.61083
1198	-3.07289
1199	-0.312074
1200	2.25791
1201	4.34858
1202	5.59631
1203	5.62821
1204	4.58433
1205	2.82786
1206	0.635918
1207	-1.59038
1208	-3.66845
1209	-5.75946
1210	-7.64127
1211	-8.83705
1212	-8.93679
1213	-8.27276
1214	-7.24504
1215	-5.38588
1216	-2.6563
1217	0.566943
1218	4.38825
1219	8.6906
1220	12.6317
1221	15.2165
1222	16.5291
1223	16.968
1224	15.873
1225	12.8568
1226	8.17088
1227	2.36915
1228	-3.67042
1229	-9.31327
1230	-14.1144
1231	-17.7099
1232	-19.6603
1233	-20.1234
1234	-19.5022
1235	-17.9155
1236	-14.9362
1237	-10.3317
1238	-4.82365
1239	0.722011
1240	5.55301
1241	9.24931
1242	11.3608
1243	11.5731
1244	10.3189
1245	8.48181
1246	6.40027
1247	4.38726
1248	2.96774
1249	2.17048
1250	1.62552
1251	1.19617
1252	0.99195
1253	1.25296
1254	2.10831
1255	3.66779
1256	5.59677
1257	7.66456
1258	9.78451
1259	11.7323
1260	13.1355
1261	13.1809
1262	11.4943
1263	8.16919
1264	3.39763
1265	-2.56284
1266	-8.69964
1267	-13.8225
1268	-17.3007
1269	-19.053
1270	-18.9511
1271	-17.2196
1272	-14.2592
1273	-10.4152
1274	-5.98674
1275	-1.14306
1276	4.13163
1277	9.28961
1278	13.6406
1279	16.6475
1280	17.9578
1281	17.7087
1282	16.0717
1283	12.95
1284	8.55026
1285	3.3225
1286	-2.25687
1287	-7.71085
1288	-12.5334
1289	-16.2755
1290	-18.0996
1291	-17.3447
1292	-14.0731
1293	-9.00037
1294	-3.11941
1295	2.42684
1296	6.73741
1297	9.26793
1298	10.2516
1299	9.50819
1300	7.29818
1301	4.22287
1302	0.847497
1303	-2.13249
1304	-4.55282
1305	-6.40835
1306	-7.66109
1307	-7.96146
1308	-6.93982
1309	-4.7898
1310	-2.14439
1311	0.655181
1312	3.14467
1313	4.47251
1314	4.37536
1315	3.11055
1316	0.846397
1317	-2.17399
1318	-5.21331
1319	-7.45754
1320	-8.34128
1321	-7.53501
1322	-4.684
1323	-0.0690781
1324	5.77147
1325	12.2752
1326	18.4946
1327	22.8781
1328	24.3283
1329	22.4805
1330	17.3815
1331	9.09383
1332	-1.95711
1333	-13.5262
1334	-22.8145
1335	-28.2311
1336	-29.1178
1337	-25.8263
1338	-19.4329
1339	-11.0157
1340	-1.86361
1341	6.5132
1342	12.822
1343	16.3446
1344	16.9578
1345	15.1122
1346	11.6267
1347	7.0402
1348	2.25651
1349	-2.0286
1350	-5.35497
1351	-7.4426
1352	-8.17365
1353	-7.28173
1354	-4.69146
1355	-0.829299
1356	3.09256
1357	6.20743
1358	8.40325
1359	9.17102
1360	8.01949
1361	5.09591
1362	1.24328
1363	-2.42263
1364	-5.00658
1365	-5.79553
1366	-5.14178
1367	-3.64633
1368	-1.88391
1369	-0.538053
1370	0.136911
1371	0.180275
1372	-0.472771
1373	-1.35313
1374	-2.01982
1375	-2.06455
1376	-1.28071
1377	0.115705
1378	1.5639
1379	2.62656
1380	3.18994
1381	3.10063
1382	2.34155
1383	1.05347
1384	-0.528856
1385	-2.04239
1386	-3.087
1387	-3.58333
1388	-3.51647
1389	-3.00096
1390	-2.05653
1391	-0.804803
1392	0.237017
1393	1.10245
1394	1.68433
1395	1.81371
1396	1.47412
1397	0.900856
1398	0.101591
1399	-0.789659
1400	-1.71576
1401	-2.66814
1402	-3.12151
1403	-2.81696
1404	-1.89257
1405	-0.591575
1406	0.761473
1407	1.93408
1408	2.46108
1409	2.3039
1410	1.93459
1411	1.63912
1412	1.3562
1413	1.27087
1414	1.49149
1415	1.87722
1416	1.95197
1417	1.50255
1418	0.748939
1419	-0.334736
1420	-2.00838
1421	-3.72112
1422	-5.19761
1423	-7.00888
1424	-9.10012
1425	-10.4742
1426	-10.481
1427	-9.06989
1428	-5.73672
1429	-0.0826269
1430	7.09899
1431	13.7725
1432	18.5116
1433	20.86
1434	20.5747
1435	18.0657
1436	13.4652
1437	7.18898
1438	0.443819
1439	-5.87268
1440	-11.4133
1441	-16.0258
1442	-19.349
1443	-20.7801
1444	-20.2067
1445	-17.9125
1446	-14.2158
1447	-9.75009
1448	-5.05975
1449	-0.265381
1450	4.47674
1451	8.78789
1452	11.8054
1453	12.4383
1454	10.4428
1455	6.52822
1456	1.42626
1457	-3.88815
1458	-7.97351
1459	-9.81689
1460	-8.25057
1461	-2.99518
1462	4.64725
1463	12.4848
1464	18.7709
1465	22.5701
1466	22.7153
1467	18.2123
1468	9.44077
1469	-0.828494
1470	-9.99587
1471	-16.9847
1472	-21.0802
1473	-22.0161
1474	-19.9615
1475	-15.6558
1476	-10.1354
1477	-4.26391
1478	1.92687
1479	7.37525
1480	10.8802
1481	12.1049
1482	11.0897
1483	8.48328
1484	4.63711
1485	-0.263144
1486	-5.28824
1487	-9.27027
1488	-11.6285
1489	-12.1833
1490	-10.524
1491	-6.59355
1492	-1.25798
1493	4.79762
1494	10.9592
1495	16.1197
1496	19.2211
1497	19.5751
1498	17.2377
1499	12.9966
1500	7.37958
1501	0.689378
1502	-6.31446
1503	-12.6367
1504	-17.5607
1505	-20.3934
1506	-20.6251
1507	-17.7248
1508	-12.4349
1509	-6.22029
1510	-0.151695
1511	5.29127
1512	9.83624
1513	12.9479
1514	14.2234
1515	14.0514
1516	12.9622
1517	11.0891
1518	8.38746
1519	5.21338
1520	2.21388
1521	-0.36877
1522	-2.71977
1523	-4.73372
1524	-6.38476
1525	-7.66935
1526	-8.56523
1527	-8.75027
1528	-8.22863
1529	-7.10218
1530	-5.31213
1531	-3.05909
1532	-0.836856
1533	1.15471
1534	3.04348
1535	4.39743
1536	5.14988
1537	5.34455
1538	4.94864
1539	4.02817
1540	2.9192
1541	1.75174
1542	0.708904
1543	-0.0837031
1544	-0.64694
1545	-1.0226
1546	-1.15562
1547	-1.19279
1548	-1.4604
1549	-2.03595
1550	-2.66536
1551	-2.93203
1552	-3.13217
1553	-3.20356
1554	-3.03606
1555	-2.51744
1556	-1.68292
1557	-0.422586
1558	1.13309
1559	2.65953
1560	3.80546
1561	4.39642
1562	4.4494
1563	3.68437
1564	2.10639
1565	0.117269
1566	-2.15863
1567	-4.8464
1568	-7.58558
1569	-9.65502
1570	-10.7096
1571	-10.7598
1572	-9.81499
1573	-7.91404
1574	-5.36373
1575	-2.44228
1576	0.763734
1577	3.93861
1578	6.96657
1579	10.0947
1580	13.297
1581	16.1811
1582	18.3211
1583	19.0666
1584	17.8217
1585	14.4154
1586	9.10124
1587	2.0768
1588	-6.15201
1589	-14.5184
1590	-21.6904
1591	-26.3286
1592	-27.4572
1593	-24.9323
1594	-19.0866
1595	-10.859
1596	-1.5434
1597	7.28076
1598	14.1031
1599	17.7263
1600	17.5703
1601	15.4482
1602	12.9724
1603	10.545
1604	8.73448
1605	8.2459
1606	9.3362
1607	11.1627
1608	12.5547
1609	12.6828
1610	11.0599
1611	7.80303
1612	2.94961
1613	-3.38257
1614	-10.5184
1615	-17.3466
1616	-22.7424
1617	-26.0234
1618	-27.0467
1619	-25.6622
1620	-21.9461
1621	-16.0583
1622	-8.83629
1623	-1.42497
1624	5.15959
1625	10.5935
1626	14.4794
1627	16.5899
1628	17.5296
1629	18.0782
1630	18.9767
1631	20.2693
1632	21.637
1633	21.9196
1634	20.6398
1635	17.4506
1636	11.8304
1637	3.58349
1638	-6.82645
1639	-18.0622
1640	-28.1301
1641	-35.2562
1642	-38.341
1643	-36.5226
1644	-29.6099
1645	-18.9387
1646	-6.02826
1647	7.58246
1648	19.926
1649	29.0889
1650	34.0184
1651	34.37
1652	30.5871
1653	24.36
1654	17.0723
1655	9.8298
1656	3.79739
1657	-0.0120413
1658	-1.46836
1659	-1.50398
1660	-1.15476
1661	-1.25702
1662	-2.72557
1663	-5.66708
1664	-10.0358
1665	-15.8098
1666	-22.1422
1667	-27.9653
1668	-32.3368
1669	-34.5025
1670	-33.9287
1671	-30.1116
1672	-23.5032
1673	-15.0221
1674	-5.1766
1675	5.39422
1676	15.8505
1677	25.204
1678	32.451
1679	36.9131
1680	38.2197
1681	35.9891
1682	29.8181
1683	19.8574
1684	6.86928
1685	-7.80824
1686	-22.341
1687	-34.5796
1688	-42.818
1689	-45.6551
1690	-42.7187
1691	-35.3452
1692	-25.3755
1693	-14.1091
1694	-3.08022
1695	5.7256
1696	11.0363
1697	13.1825
1698	13.7526
1699	14.363
1700	16.0651
1701	19.5709
1702	24.9172
1703	31.9071
1704	39.3065
1705	45.0343
1706	46.8042
1707	42.942
1708	31.7206
1709	12.2024
1710	-11.4732
1711	-32.8476
1712	-49.2053
1713	-58.9251
1714	-60.8433
1715	-56.1807
1716	-46.2305
1717	-32.1161
1718	-15.9991
1719	-0.518187
1720	13.1966
1721	24.8206
1722	34.2336
1723	41.3306
1724	45.7673
1725	47.1805
1726	44.9543
1727	39.0869
1728	30.1095
1729	18.1074
1730	3.25275
1731	-13.0276
1732	-28.5346
1733	-41.4464
1734	-49.9107
1735	-52.0643
1736	-46.8328
1737	-34.7142
1738	-17.9322
1739	1.22412
1740	20.1229
1741	35.6858
1742	45.5991
1743	48.4578
1744	43.002
1745	29.8576
1746	13.2901
1747	-2.64806
1748	-16.1278
1749	-25.3558
1750	-29.3933
1751	-28.7497
1752	-24.0624
1753	-16.5398
1754	-8.20752
1755	-0.991258
1756	3.67018
1757	5.34735
1758	4.55633
1759	2.60922
1760	0.404341
1761	-1.94225
1762	-3.27856
1763	-3.00263
1764	-1.18946
1765	1.97956
1766	5.58144
1767	8.75751
1768	10.7464
1769	11.4592
1770	11.0607
1771	9.36818
1772	6.86964
1773	4.30005
1774	2.15297
1775	0.703298
1776	-0.143426
1777	-0.367075
1778	-0.243664
1779	-0.648109
1780	-1.30844
1781	-1.95464
1782	-3.34912
1783	-5.78218
1784	-9.01911
1785	-12.3881
1786	-15.2775
1787	-17.6787
1788	-19.4852
1789	-19.7432
1790	-17.8171
1791	-14.5599
1792	-11.1502
1793	-7.8723
1794	-4.60797
1795	-1.27481
1796	2.19546
1797	6.35788
1798	11.8534
1799	18.7203
1800	26.4204
1801	34.0552
1802	39.9695
1803	42.4384
1804	40.2678
1805	32.5575
1806	19.017
1807	1.40501
1808	-16.7168
1809	-32.7359
1810	-44.9186
1811	-51.0373
1812	-50.0839
1813	-44.7778
1814	-36.6144
1815	-25.6139
1816	-12.606
1817	1.08789
1818	14.0322
1819	25.4712
1820	35.2623
1821	42.7961
1822	47.0457
1823	47.6671
1824	44.8318
1825	38.41
1826	28.3782
1827	15.8489
1828	2.20549
1829	-11.3489
1830	-23.3921
1831	-32.3868
1832	-37.5839
1833	-39.1325
1834	-37.5576
1835	-33.3856
1836	-27.6488
1837	-21.2627
1838	-14.511
1839	-7.72607
1840	-1.37357
1841	4.29502
1842	9.55856
1843	14.654
1844	19.0635
1845	21.6249
1846	21.867
1847	19.9376
1848	16.0393
1849	10.0945
1850	2.6374
1851	-4.50737
1852	-9.99625
1853	-12.9094
1854	-12.6824
1855	-9.89624
1856	-5.93246
1857	-1.72964
1858	2.00725
1859	4.72376
1860	5.64395
1861	5.05415
1862	3.79544
1863	2.45592
1864	1.4147
1865	0.870739
1866	0.593096
1867	0.386031
1868	-0.0510388
1869	-0.886677
1870	-1.72163
1871	-2.20284
1872	-2.26704
1873	-1.93158
1874	-1.14194
1875	-0.311138
1876	0.375355
1877	1.00082
1878	1.22592
1879	1.00846
1880	0.647345
1881	0.0892265
1882	-0.689529
1883	-1.30551
1884	-1.49616
1885	-1.39346
1886	-1.23923
1887	-1.34436
1888	-1.85205
1889	-2.31639
1890	-2.59854
1891	-2.37222
1892	-1.43657
1893	0.176721
1894	2.28335
1895	4.6286
1896	6.75155
1897	7.96313
1898	7.96607
1899	6.89892
1900	4.70306
1901	1.72445
1902	-1.4052
1903	-4.09114
1904	-6.35605
1905	-8.00187
1906	-8.67798
1907	-8.37033
1908	-7.46509
1909	-6.03238
1910	-3.77418
1911	-0.928059
1912	1.69152
1913	3.78189
1914	5.25466
1915	6.38878
1916	7.30156
1917	7.79142
1918	7.64011
1919	6.87329
1920	5.42093
1921	3.25186
1922	0.676425
1923	-1.98198
1924	-4.56049
1925	-6.71003
1926	-8.04219
1927	-8.59772
1928	-8.44216
1929	-7.72598
1930	-6.62571
1931	-5.23474
1932	-3.73394
1933	-2.1057
1934	-0.328426
1935	1.42124
1936	2.87642
1937	3.9383
1938	4.94513
1939	6.37215
1940	8.13615
1941	9.52847
1942	9.75828
1943	8.63976
1944	6.18775
1945	2.60028
1946	-1.69361
1947	-6.10015
1948	-9.82044
1949	-12.1261
1950	-12.448
1951	-10.6852
1952	-7.37373
1953	-3.16992
1954	1.15108
1955	4.75433
1956	6.90539
1957	7.13834
1958	5.30934
1959	2.09054
1960	-1.48932
1961	-4.4209
1962	-5.86816
1963	-5.57196
1964	-3.92678
1965	-1.25975
1966	2.04696
1967	5.53508
1968	8.19113
1969	9.29884
1970	8.72521
1971	6.75341
1972	3.80802
1973	0.0992217
1974	-3.84141
1975	-7.37429
1976	-10.1555
1977	-11.6447
1978	-11.2496
1979	-8.839
1980	-4.83488
1981	-9.97891e-06
1982	4.84405
1983	8.85766
1984	11.4427
1985	12.2403
1986	11.0982
1987	8.09917
1988	4.09178
1989	0.55879
1990	-1.60693
1991	-2.26138
1992	-1.78201
1993	-0.727652
1994	0.357826
1995	0.897016
1996	0.3836
1997	-1.54702
1998	-4.35474
[truncated: 6,329 more rows]
