# Supplementary material for: PM2.5 concentration prediction based on EEMD-ALSTM
Source: Sci Rep. 2024 Jun 2;14:12636. doi: 10.1038/s41598-024-63620-9 (PMC11144699; doi:10.1038/s41598-024-63620-9)
Supplement: Supplementary file 1 — Supplementary Information. [file 41598_2024_63620_MOESM1_ESM.zip › Code/EMD_IMF_4_train.xlsx]

## Sheet: Sheet1
	0
0	-9.01652
1	-15.2861
2	-19.2079
3	-20.0897
4	-18.0036
5	-14.3385
6	-9.89567
7	-4.50767
8	1.2174
9	6.04709
10	9.14976
11	10.4749
12	10.1985
13	8.86077
14	6.72656
15	4.23937
16	1.97555
17	0.306844
18	-0.0609333
19	0.862207
20	2.09589
21	3.42718
22	4.30409
23	3.84769
24	1.76005
25	-1.2934
26	-4.55577
27	-7.3787
28	-9.28093
29	-9.84883
30	-8.99224
31	-6.76123
32	-3.25
33	0.196355
34	2.77886
35	4.5364
36	5.4316
37	5.42996
38	4.63685
39	3.41371
40	2.12248
41	0.866868
42	-0.132417
43	-0.665683
44	-0.76154
45	-0.386771
46	0.174894
47	0.846366
48	1.60629
49	2.36497
50	2.72547
51	2.50467
52	1.86933
53	0.778978
54	-0.596205
55	-2.00603
56	-3.36439
57	-4.78156
58	-6.26722
59	-7.45912
60	-7.96721
61	-7.55859
62	-6.1427
63	-3.60333
64	-0.19989
65	3.67584
66	7.69529
67	11.3187
68	13.6284
69	14.0773
70	12.874
71	10.2519
72	6.11344
73	0.988157
74	-4.04664
75	-8.29207
76	-11.3674
77	-13.5079
78	-14.7059
79	-15.1201
80	-14.9097
81	-14.4089
82	-13.9033
83	-13.1288
84	-11.5412
85	-9.11689
86	-6.05765
87	-2.1924
88	2.84139
89	8.9877
90	15.7333
91	22.3038
92	28.029
93	32.1148
94	33.529
95	31.5627
96	26.3907
97	18.3233
98	8.62693
99	-1.11355
100	-9.97804
101	-17.2066
102	-22.0197
103	-24.3338
104	-24.5396
105	-23.4573
106	-21.9307
107	-20.8412
108	-20.7876
109	-22.1341
110	-23.9129
111	-24.698
112	-23.3026
113	-18.8236
114	-10.7683
115	0.527798
116	13.8963
117	27.418
118	39.247
119	47.317
120	49.6426
121	44.8977
122	32.7485
123	15.1648
124	-4.23364
125	-22.3834
126	-37.3944
127	-46.861
128	-48.5261
129	-42.4951
130	-31.1179
131	-17.1818
132	-2.58107
133	11.2296
134	22.8095
135	30.5721
136	33.562
137	31.887
138	26.3112
139	18.3428
140	9.5895
141	1.57192
142	-4.24
143	-7.19147
144	-7.07417
145	-4.70995
146	-1.43225
147	1.98131
148	4.67113
149	5.8182
150	5.18586
151	3.06186
152	0.0298362
153	-3.16154
154	-6.37886
155	-9.20596
156	-11.4115
157	-12.6449
158	-12.8911
159	-12.2481
160	-10.7909
161	-8.61844
162	-5.72072
163	-2.15092
164	1.76934
165	5.69573
166	9.10674
167	11.7734
168	13.0606
169	12.0941
170	9.02034
171	4.67081
172	-0.263415
173	-5.2753
174	-9.6604
175	-12.3995
176	-12.7724
177	-11.0573
178	-8.04119
179	-4.2238
180	-0.121895
181	3.83117
182	7.4215
183	10.1554
184	11.5456
185	11.7804
186	10.8545
187	8.67149
188	5.11832
189	0.896938
190	-3.43626
191	-7.28959
192	-9.88568
193	-10.772
194	-10.0281
195	-8.14754
196	-5.6161
197	-2.84845
198	-0.299191
199	1.80615
200	3.33288
201	4.09206
202	4.18687
203	3.87627
204	3.26029
205	2.23714
206	0.92577
207	-0.153212
208	-0.794227
209	-1.2919
210	-1.73523
211	-1.85824
212	-1.49652
213	-0.91461
214	-0.244996
215	0.37218
216	0.96078
217	1.46944
218	1.67267
219	1.22004
220	0.241484
221	-0.893784
222	-1.95009
223	-2.58356
224	-2.56001
225	-1.89051
226	-0.967668
227	-0.217759
228	0.566865
229	1.48931
230	2.22606
231	2.49
232	2.18036
233	1.63664
234	1.22685
235	1.06614
236	0.852467
237	0.244728
238	-0.360277
239	-0.986969
240	-1.94001
241	-3.08065
242	-4.08989
243	-4.53619
244	-4.04273
245	-2.36632
246	0.231582
247	3.20958
248	5.87233
249	7.57901
250	8.00795
251	7.33242
252	5.50305
253	2.51568
254	-0.750042
255	-3.99407
256	-7.57509
257	-11.8967
258	-16.4725
259	-19.1456
260	-18.4805
261	-14.3383
262	-7.361
263	2.11739
264	13.2728
265	22.9894
266	27.7944
267	26.2273
268	18.6626
269	8.38518
270	-2.00915
271	-11.4176
272	-18.7154
273	-22.8374
274	-23.1467
275	-19.598
276	-12.7566
277	-4.24848
278	3.825
279	9.99088
280	13.9255
281	15.2582
282	14.2488
283	10.9232
284	6.15023
285	1.23905
286	-3.2368
287	-6.55246
288	-8.33341
289	-8.67601
290	-7.58347
291	-5.17096
292	-1.98768
293	1.32058
294	4.13519
295	6.48833
296	7.89709
297	8.00778
298	6.98575
299	4.99431
300	2.35026
301	-0.671118
302	-4.4761
303	-9.32017
304	-14.5062
305	-19.1475
306	-22.3618
307	-23.0023
308	-20.3412
309	-14.5088
310	-5.91747
311	5.12532
312	17.7098
313	29.416
314	37.3679
315	40.1385
316	36.5472
317	26.5264
318	13.223
319	-1.00211
320	-15.0719
321	-27.3465
322	-36.4764
323	-41.6914
324	-42.585
325	-38.8601
326	-31.085
327	-20.2583
328	-7.16532
329	7.11011
330	20.8552
331	32.9307
332	42.537
333	48.378
334	49.4568
335	45.2092
336	35.7367
337	22.8505
338	9.17294
339	-3.66605
340	-14.4212
341	-21.9186
342	-26.4531
343	-29.2807
344	-31.1357
345	-32.7078
346	-34.9707
347	-38.1667
348	-41.6391
349	-44.2824
350	-45.1405
351	-43.4827
352	-38.7527
353	-30.7438
354	-20.2442
355	-8.18424
356	5.29473
357	19.7263
358	34.0115
359	46.8313
360	57.3038
361	64.6066
362	67.8142
363	66.1952
364	58.6867
365	44.5729
366	24.6874
367	2.4359
368	-19.8536
369	-40.9015
370	-58.9431
371	-71.5185
372	-76.5094
373	-73.0118
374	-61.4137
375	-43.5654
376	-20.6089
377	5.41711
378	30.797
379	52.4929
380	68.3571
381	76.0994
382	74.2987
383	64.2326
384	48.6308
385	29.6532
386	10.009
387	-7.9265
388	-22.9092
389	-33.9643
390	-41.425
391	-46.6713
392	-50.3135
393	-52.161
394	-52.5911
395	-51.9691
396	-49.5766
397	-44.5758
398	-36.8013
399	-26.6783
400	-14.3442
401	-0.100248
402	15.4715
403	31.1975
404	45.1109
405	55.1122
406	60.3768
407	60.1222
408	54.3053
409	42.9086
410	26.062
411	5.24779
412	-15.6123
413	-32.9179
414	-44.751
415	-49.4825
416	-47.4978
417	-40.6898
418	-30.7746
419	-18.9152
420	-7.13892
421	2.54022
422	9.50409
423	14.5375
424	18.0826
425	19.6075
426	18.9086
427	16.603
428	13.3379
429	9.80061
430	6.69163
431	4.01367
432	2.03345
433	0.723289
434	-0.0208442
435	-0.511823
436	-0.687292
437	-0.836213
438	-0.972452
439	-1.16339
440	-1.37844
441	-1.84691
442	-2.59072
443	-3.68437
444	-5.35368
445	-7.1737
446	-8.38373
447	-8.34077
448	-7.09875
449	-4.86792
450	-1.77721
451	2.14024
452	5.97673
453	8.2892
454	8.41854
455	7.11884
456	4.85846
457	1.6859
458	-1.88776
459	-4.87984
460	-6.70378
461	-7.35473
462	-7.43091
463	-7.11788
464	-5.81236
465	-3.52282
466	-1.34475
467	0.278322
468	1.72464
469	3.05382
470	3.77246
471	3.87243
472	3.74466
473	3.72864
474	4.01301
475	4.39946
476	4.82114
477	5.25319
478	5.486
479	5.18506
480	4.32247
481	3.35738
482	2.87323
483	3.06642
484	3.8859
485	5.53508
486	7.52295
487	8.76175
488	8.22201
489	5.74866
490	1.41234
491	-4.44684
492	-10.875
493	-16.8434
494	-21.7726
495	-25.6043
496	-27.8008
497	-27.558
498	-24.57
499	-19.2186
500	-11.9816
501	-3.64211
502	5.42671
503	14.6076
504	23.1878
505	30.0656
506	33.922
507	34.0169
508	30.0576
509	22.4607
510	11.945
511	0.330481
512	-10.32
513	-18.1193
514	-22.0209
515	-21.8749
516	-17.8181
517	-11.7443
518	-5.84733
519	-1.26066
520	1.3781
521	1.13811
522	-1.7754
523	-5.37715
524	-8.38284
525	-10.28
526	-10.8386
527	-10.4249
528	-9.38823
529	-7.86296
530	-6.19572
531	-4.75682
532	-3.15203
533	-0.858348
534	1.88161
535	4.24835
536	6.18882
537	7.53892
538	7.9943
539	7.43263
540	5.67526
541	3.2346
542	0.627518
543	-1.55765
544	-3.08498
545	-3.92233
546	-4.21556
547	-3.813
548	-2.60209
549	-1.07773
550	0.193816
551	1.18965
552	1.88003
553	2.15755
554	2.41221
555	2.41481
556	1.97423
557	1.59908
558	1.38203
559	1.00641
560	0.427761
561	0.144188
562	0.232116
563	0.562491
564	0.746593
565	0.515728
566	-0.0271773
567	-0.766556
568	-1.58285
569	-2.21144
570	-2.63837
571	-3.0936
572	-3.50375
573	-3.85553
574	-3.99349
575	-3.52926
576	-2.2793
577	-0.339877
578	2.25654
579	5.40732
580	8.42266
581	10.3703
582	10.6924
583	9.19966
584	6.12965
585	2.41193
586	-1.33445
587	-4.33217
588	-6.16028
589	-7.22814
590	-8.04886
591	-9.07634
592	-10.0589
593	-10.5934
594	-10.4402
595	-9.59813
596	-7.85422
597	-4.9414
598	-0.847648
599	4.29621
600	9.77531
601	14.599
602	17.7809
603	18.5792
604	16.6882
605	12.6363
606	7.24439
607	1.37852
608	-3.95732
609	-7.6103
610	-9.18143
611	-9.00691
612	-7.96462
613	-6.6288
614	-5.51394
615	-5.1729
616	-5.86216
617	-7.61469
618	-9.99597
619	-11.7267
620	-11.9415
621	-10.4299
622	-7.03424
623	-1.62625
624	5.12928
625	11.6486
626	16.1832
627	17.8676
628	16.3991
629	12.3478
630	7.38214
631	2.45035
632	-2.02736
633	-5.31139
634	-6.9657
635	-7.22912
636	-6.3101
637	-4.70362
638	-3.11575
639	-2.05826
640	-1.67382
641	-1.90248
642	-2.32696
643	-2.40593
644	-2.15107
645	-1.68617
646	-1.29639
647	-0.944929
648	-0.757978
649	-1.22551
650	-2.26473
651	-3.24603
652	-3.82104
653	-3.42419
654	-1.51347
655	2.16114
656	6.88647
657	11.4863
658	15.2032
659	17.0815
660	16.2208
661	12.5609
662	6.87623
663	0.0284735
664	-6.68982
665	-11.8731
666	-14.976
667	-15.7851
668	-14.4127
669	-11.6142
670	-8.25692
671	-5.03185
672	-2.63561
673	-1.68496
674	-2.2693
675	-3.51272
676	-4.06877
677	-3.15088
678	-0.566862
679	3.87604
680	10.3531
681	17.8174
682	24.3118
683	28.3255
684	28.8094
685	24.8912
686	16.4564
687	4.85258
688	-7.88305
689	-19.7668
690	-29.0685
691	-34.085
692	-33.8786
693	-29.1428
694	-21.1516
695	-10.9384
696	0.0831411
697	10.4667
698	19.2897
699	25.9877
700	29.7734
701	29.9677
702	26.5358
703	20.2554
704	12.087
705	3.44338
706	-4.75298
707	-12.0445
708	-17.8784
709	-21.7116
710	-23.22
711	-22.0818
712	-18.5719
713	-13.4207
714	-6.98185
715	0.519367
716	8.22063
717	14.498
718	18.2172
719	18.9173
720	16.4624
721	11.4767
722	4.7589
723	-2.49614
724	-9.12843
725	-14.1071
726	-16.754
727	-16.5978
728	-13.794
729	-8.98622
730	-3.08028
731	3.18774
732	8.90219
733	12.7286
734	13.833
735	12.5405
736	9.88652
737	6.38051
738	2.44504
739	-1.23182
740	-4.02005
741	-5.66355
742	-6.27855
743	-6.02792
744	-5.21822
745	-4.19735
746	-3.24764
747	-2.63281
748	-2.40374
749	-2.24704
750	-1.91883
751	-1.62952
752	-1.30097
753	-0.483177
754	0.456686
755	1.01162
756	1.1529
757	0.666089
758	-0.477541
759	-1.89668
760	-2.98627
761	-3.41871
762	-3.0671
763	-1.82544
764	0.27226
765	3.09831
766	6.23456
767	8.83645
768	9.93723
769	9.22789
770	6.38211
771	1.92639
772	-2.63825
773	-6.29865
774	-8.38672
775	-8.74646
776	-7.93802
777	-6.36845
778	-4.54684
779	-2.86684
780	-1.9561
781	-2.00387
782	-2.51267
783	-2.75834
784	-2.60278
785	-1.88868
786	-0.756523
787	0.8564
788	2.61688
789	3.88668
790	4.50049
791	4.54966
792	4.17176
793	3.67861
794	3.58278
795	4.2396
796	5.67528
797	7.51529
798	9.13218
799	9.93962
800	9.71924
801	8.31142
802	5.55125
803	1.92569
804	-1.89858
805	-5.08518
806	-7.3066
807	-8.61774
808	-9.60546
809	-10.9419
810	-12.5904
811	-14.2778
812	-15.8709
813	-16.8397
814	-16.6475
815	-14.9854
816	-11.9174
817	-7.49275
818	-1.45167
819	6.05093
820	13.8647
821	21.079
822	27.202
823	31.4632
824	33.0787
825	31.681
826	27.1643
827	19.8174
828	9.95479
829	-1.71536
830	-13.8705
831	-24.9806
832	-33.9079
833	-39.8842
834	-41.7586
835	-38.4952
836	-29.3329
837	-14.95
838	1.49717
839	16.9462
840	29.4729
841	37.4219
842	38.6669
843	33.0585
844	24.1884
845	13.7963
846	2.21785
847	-8.93333
848	-17.6271
849	-22.5354
850	-23.4999
851	-20.8919
852	-15.827
853	-9.86834
854	-4.87994
855	-1.08363
856	1.46504
857	2.88905
858	3.63125
859	4.39443
860	4.97848
861	5.08619
862	4.68256
863	3.58772
864	1.86786
865	0.107196
866	-1.1575
867	-1.94418
868	-2.24275
869	-2.07706
870	-1.69108
871	-1.17062
872	-0.639724
873	0.00755414
874	0.535215
875	0.443587
876	-0.0250327
877	-0.623783
878	-1.19205
879	-1.51412
880	-1.4266
881	-0.820365
882	-0.0906091
883	0.80229
884	1.70047
885	2.35775
886	2.81898
887	3.08545
888	2.93465
889	2.43082
890	1.28866
891	-0.29491
892	-1.99618
893	-3.54971
894	-4.67233
895	-5.60148
896	-5.95539
897	-5.27175
898	-3.80217
899	-2.02608
900	-0.167551
901	1.38837
902	1.98575
903	1.33758
904	-0.40416
905	-2.56143
906	-4.63276
907	-6.46178
908	-7.55221
909	-7.14249
910	-4.59053
911	-0.0369093
912	5.62862
913	11.2006
914	15.6005
915	17.7998
916	16.9232
917	12.5001
918	5.06002
919	-3.11551
920	-9.74692
921	-13.4814
922	-13.507
923	-9.87485
924	-3.40409
925	4.94028
926	13.9211
927	22.7144
928	28.5224
929	27.2012
930	17.6186
931	-1.1155
932	-28.0793
933	-57.444
934	-79.6225
935	-88.6155
936	-81.8832
937	-57.3397
938	-15.0534
939	36.1057
940	78.8184
941	105.241
942	115.239
943	97.0381
944	40.907
945	-22.4837
946	-64.4682
947	-89.3311
948	-101.9
949	-97.3159
950	-75.7912
951	-44.4526
952	-12.813
953	13.3516
954	31.8943
955	41.0996
956	42.286
957	39.0271
958	34.5894
959	27.4245
960	17.9169
961	8.21195
962	-0.6563
963	-8.76918
964	-15.2129
965	-19.733
966	-21.7294
967	-20.5111
968	-16.3142
969	-10.1367
970	-2.79669
971	4.59815
972	10.7206
973	14.3074
974	14.9486
975	12.8164
976	8.16997
977	1.427
978	-6.37343
979	-13.7797
980	-19.3542
981	-21.8378
982	-20.4746
983	-15.0258
984	-6.18371
985	4.52016
986	15.1139
987	23.6838
988	28.5079
989	28.4981
990	24.1247
991	16.8943
992	7.49437
993	-3.0364
994	-13.3233
995	-22.0665
996	-28.2818
997	-31.5564
998	-32.0459
999	-30.1371
1000	-26.4898
1001	-21.8611
1002	-16.5814
1003	-10.9274
1004	-5.02382
1005	1.37578
1006	8.62137
1007	16.4123
1008	24.1077
1009	31.1023
1010	37.0667
1011	41.6419
1012	44.1482
1013	43.4175
1014	38.2577
1015	27.9895
1016	13.366
1017	-3.2692
1018	-19.1606
1019	-32.3778
1020	-41.4042
1021	-45.1218
1022	-44.1769
1023	-39.821
1024	-33.0916
1025	-25.2378
1026	-17.4513
1027	-10.5771
1028	-4.54745
1029	0.633719
1030	4.66867
1031	7.6653
1032	9.84593
1033	11.2629
1034	12.3221
1035	12.8486
1036	12.9994
1037	13.2486
1038	14.5071
1039	16.982
1040	20.2103
1041	23.5281
1042	26.1214
1043	26.9339
1044	24.4857
1045	18.3078
1046	8.81737
1047	-3.42379
1048	-16.7325
1049	-29.2251
1050	-38.983
1051	-43.9174
1052	-42.7083
1053	-35.039
1054	-21.8158
1055	-4.98176
1056	12.3666
1057	26.8865
1058	36.1263
1059	37.9878
1060	32.3876
1061	24.4192
1062	16.5539
1063	9.04819
1064	2.91503
1065	-1.26093
1066	-2.74433
1067	-1.77666
1068	-0.0961912
1069	0.263232
1070	-1.34983
1071	-5.2427
1072	-10.858
1073	-17.1345
1074	-23.374
1075	-28.4383
1076	-30.9285
1077	-30.1955
1078	-25.5528
1079	-16.9428
1080	-5.48527
1081	7.05509
1082	19.3456
1083	29.4672
1084	35.5405
1085	36.6543
1086	32.9202
1087	25.0606
1088	14.9712
1089	4.68587
1090	-4.16314
1091	-10.4005
1092	-13.7736
1093	-15.1366
1094	-15.6809
1095	-16.2709
1096	-17.5312
1097	-19.4925
1098	-21.866
1099	-23.8774
1100	-24.9239
1101	-24.2091
1102	-21.0489
1103	-15.4293
1104	-8.34899
1105	-0.769088
1106	6.90872
1107	13.9929
1108	19.6825
1109	23.8909
1110	26.9926
1111	29.0441
1112	30.3381
1113	31.2689
1114	30.7346
1115	27.4459
1116	21.4363
1117	12.9538
1118	2.03504
1119	-9.92164
1120	-21.0902
1121	-30.296
1122	-36.7284
1123	-39.4309
1124	-38.0098
1125	-32.3363
1126	-23.4382
1127	-12.4944
1128	-0.490462
1129	11.5609
1130	22.3163
1131	30.0204
1132	33.3951
1133	32.357
1134	27.4281
1135	19.8932
1136	11.4867
1137	3.44652
1138	-3.44025
1139	-8.93639
1140	-12.7208
1141	-14.8437
1142	-15.5163
1143	-14.8791
1144	-13.0785
1145	-10.3536
1146	-7.00744
1147	-3.42134
1148	-0.0431727
1149	2.51393
1150	3.85013
1151	3.8477
1152	2.87508
1153	1.72936
1154	0.766273
1155	0.246261
1156	0.400524
1157	1.33337
1158	2.45603
1159	3.28539
1160	3.67021
1161	3.42421
1162	2.29073
1163	0.373318
1164	-1.73602
1165	-3.70687
1166	-5.75727
1167	-7.78299
1168	-9.25248
1169	-9.79832
1170	-9.05698
1171	-6.93376
1172	-3.4769
1173	1.25401
1174	7.06017
1175	13.0941
1176	17.9412
1177	20.5199
1178	20.2489
1179	16.5221
1180	9.41521
1181	-0.0793752
1182	-10.3639
1183	-19.7425
1184	-26.6603
1185	-30.2489
1186	-30.4789
1187	-27.2889
1188	-21.175
1189	-13.1688
1190	-4.3486
1191	4.47231
1192	12.9107
1193	20.7968
1194	27.7972
1195	33.37
1196	36.9139
1197	38.0083
1198	36.6193
1199	31.9955
1200	23.3024
1201	10.7077
1202	-4.38493
1203	-20.1752
1204	-34.5289
1205	-45.1218
1206	-50.1329
1207	-48.6609
1208	-40.7931
1209	-28.0696
1210	-13.045
1211	2.44126
1212	17.1721
1213	29.473
1214	37.5663
1215	40.9924
1216	40.6144
1217	36.8919
1218	30.3435
1219	22.3057
1220	13.9247
1221	5.87239
1222	-1.707
1223	-8.22233
1224	-13.3718
1225	-17.3502
1226	-20.6541
1227	-23.6279
1228	-26.0414
1229	-27.206
1230	-26.6156
1231	-24.5889
1232	-21.4818
1233	-17.3514
1234	-12.5047
1235	-7.40636
1236	-2.52219
1237	1.52079
1238	4.85091
1239	7.53938
1240	9.45751
1241	10.4873
1242	10.8084
1243	11.0935
1244	11.7842
1245	12.9475
1246	14.5916
1247	16.1356
1248	16.5844
1249	15.3552
1250	12.2415
1251	7.03007
1252	0.133558
1253	-7.33556
1254	-14.2487
1255	-19.4096
1256	-21.7885
1257	-20.8533
1258	-16.7673
1259	-10.6694
1260	-3.3969
1261	3.84242
1262	9.47423
1263	12.4404
1264	12.662
1265	10.7187
1266	7.2608
1267	2.79576
1268	-1.83413
1269	-5.77479
1270	-8.23737
1271	-9.02412
1272	-8.40054
1273	-6.87182
1274	-4.52823
1275	-1.36192
1276	2.39868
1277	6.59474
1278	11.1132
1279	15.5853
1280	19.0871
1281	20.7677
1282	19.9681
1283	16.5287
1284	10.4439
1285	2.29363
1286	-6.70909
1287	-15.2566
1288	-22.3495
1289	-27.1621
1290	-28.8036
1291	-26.7931
1292	-21.2163
1293	-12.4869
1294	-1.42559
1295	10.1114
1296	19.994
1297	26.8781
1298	29.7841
1299	27.6786
1300	20.8177
1301	11.4795
1302	1.8854
1303	-7.00612
1304	-14.3276
1305	-19.1227
1306	-20.7685
1307	-19.4468
1308	-16.0094
1309	-11.204
1310	-6.1996
1311	-1.7364
1312	2.09702
1313	5.05632
1314	6.93259
1315	7.74337
1316	7.90912
1317	7.48066
1318	6.37482
1319	4.79782
1320	2.83417
1321	0.186499
1322	-2.606
1323	-5.30371
1324	-7.48395
1325	-8.21428
1326	-6.75824
1327	-3.29705
1328	1.89712
1329	8.49082
1330	15.3623
1331	20.6404
1332	22.8984
1333	21.6842
1334	16.1926
1335	6.72806
1336	-4.32814
1337	-14.7707
1338	-23.5356
1339	-29.4258
1340	-31.1697
1341	-28.2192
1342	-21.3636
1343	-12.0951
1344	-1.82995
1345	7.99351
1346	16.2004
1347	21.6223
1348	23.2412
1349	21.1592
1350	15.6169
1351	7.26305
1352	-2.25697
1353	-11.1432
1354	-18.0518
1355	-22.5056
1356	-23.6891
1357	-20.8205
1358	-13.5252
1359	-2.73401
1360	9.76507
1361	22.0593
1362	32.7265
1363	40.2314
1364	43.0742
1365	40.7374
1366	34.1075
1367	24.6817
1368	13.6073
1369	1.77091
1370	-9.56298
1371	-19.2293
1372	-26.5349
1373	-31.6461
1374	-35.1596
1375	-37.2768
1376	-38.0353
1377	-37.5884
1378	-36.001
1379	-33.5399
1380	-30.2905
1381	-26.1708
1382	-21.4973
1383	-16.6582
1384	-11.3252
1385	-5.35214
1386	1.33527
1387	8.3725
1388	15.9179
1389	24.3237
1390	33.0079
1391	41.1058
1392	46.5867
1393	47.5503
1394	43.1003
1395	32.455
1396	15.4439
1397	-4.77319
1398	-22.8428
1399	-36.0402
1400	-42.7302
1401	-42.631
1402	-37.5729
1403	-29.2316
1404	-19.162
1405	-9.01765
1406	-0.0675219
1407	6.95991
1408	11.5974
1409	14.0065
1410	14.6654
1411	14.1079
1412	12.7576
1413	11.3163
1414	10.214
1415	9.36191
1416	8.61462
1417	7.77298
1418	6.78229
1419	5.65106
1420	4.23981
1421	2.17537
1422	-0.472098
1423	-3.08026
1424	-5.21092
1425	-7.01857
1426	-8.8242
1427	-10.6271
1428	-11.954
1429	-12.4598
1430	-11.8458
1431	-9.93456
1432	-6.77083
1433	-2.20361
1434	3.48354
1435	8.99631
1436	13.1526
1437	15.4603
1438	15.578
1439	13.469
1440	9.81255
1441	5.28863
1442	0.670115
1443	-3.1616
1444	-5.83847
1445	-6.92593
1446	-6.53299
1447	-5.47059
1448	-4.54962
1449	-4.17458
1450	-4.48964
1451	-5.46175
1452	-6.97669
1453	-8.22887
1454	-8.39895
1455	-7.26325
1456	-4.7042
1457	-1.05104
1458	3.02596
1459	6.85619
1460	10.0936
1461	12.2265
1462	12.7754
1463	11.5695
1464	9.03808
1465	5.54732
1466	1.7704
1467	-1.66803
1468	-4.36048
1469	-5.82062
1470	-5.85414
1471	-4.48318
1472	-2.36484
1473	-0.293331
1474	0.467092
1475	-0.269392
1476	-2.00048
1477	-4.44051
1478	-7.1656
1479	-9.25786
1480	-9.46588
1481	-7.35437
1482	-2.98914
1483	2.5077
1484	7.68397
1485	11.4246
1486	13.0188
1487	12.4672
1488	9.64318
1489	4.99522
1490	-0.32721
1491	-5.14867
1492	-8.65975
1493	-10.2391
1494	-9.98425
1495	-8.26805
1496	-5.63667
1497	-2.68615
1498	0.29328
1499	2.85204
1500	4.48222
1501	5.3393
1502	5.84706
1503	5.8749
1504	4.96205
1505	3.04089
1506	0.86823
1507	-0.693401
1508	-1.85159
1509	-3.25071
1510	-4.29213
1511	-4.72505
1512	-4.98999
1513	-5.38322
1514	-5.62933
1515	-5.86402
1516	-6.04869
1517	-5.42763
1518	-3.50995
1519	-0.313259
1520	3.73766
1521	8.05993
1522	11.9539
1523	14.4742
1524	15.0492
1525	13.1511
1526	9.11854
1527	3.98541
1528	-1.32478
1529	-6.27986
1530	-10.5899
1531	-13.9578
1532	-15.8638
1533	-16.1494
1534	-14.9572
1535	-12.4465
1536	-8.7535
1537	-4.13673
1538	0.891132
1539	5.36759
1540	8.55802
1541	10.5464
1542	11.6865
1543	11.8064
1544	11.2312
1545	10.6753
1546	10.2173
1547	9.19322
1548	7.53583
1549	5.32007
1550	2.04627
1551	-2.88674
1552	-9.47406
1553	-16.7466
1554	-22.8858
1555	-26.85
1556	-27.3388
1557	-23.3344
1558	-14.6236
1559	-1.8637
1560	12.6428
1561	25.5186
1562	34.2916
1563	37.7303
1564	34.631
1565	23.8636
1566	7.43943
1567	-8.91858
1568	-22.1012
1569	-30.564
1570	-32.9694
1571	-30.4896
1572	-24.8225
1573	-17.3371
1574	-8.88999
1575	-0.771031
1576	5.42609
1577	8.84928
1578	9.52737
1579	8.32368
1580	6.45953
1581	5.36359
1582	6.23474
1583	8.60639
1584	11.8522
1585	14.9216
1586	16.6956
1587	16.1914
1588	12.9864
1589	6.88767
1590	-0.965655
1591	-8.2826
1592	-13.5374
1593	-16.066
1594	-15.8358
1595	-13.2397
1596	-8.95649
1597	-3.91821
1598	1.13626
1599	5.4726
1600	8.49275
1601	9.7625
1602	9.79346
1603	9.23816
1604	7.75269
1605	5.3109
1606	2.13457
1607	-1.14761
1608	-4.14986
1609	-6.82024
1610	-9.07976
1611	-10.4768
1612	-10.4552
1613	-8.93787
1614	-6.06005
1615	-2.26225
1616	1.64265
1617	5.18678
1618	7.61961
1619	8.34649
1620	7.63511
1621	5.85244
1622	3.38152
1623	0.872272
1624	-1.01806
1625	-2.35782
1626	-3.4515
1627	-4.48525
1628	-5.55767
1629	-7.19669
1630	-9.34061
1631	-11.2393
1632	-11.7794
1633	-10.2134
1634	-6.55379
1635	-0.825707
1636	6.73501
1637	14.608
1638	20.6914
1639	23.3279
1640	21.4025
1641	14.9436
1642	6.3908
1643	-1.99941
1644	-9.37542
1645	-15.0262
1646	-18.1409
1647	-18.3036
1648	-15.714
1649	-11.7161
1650	-8.00236
1651	-5.15084
1652	-2.77436
1653	-0.6826
1654	1.18168
1655	2.83939
1656	4.0329
1657	4.73065
1658	5.08885
1659	4.81001
1660	4.09694
1661	3.26981
1662	2.6409
1663	2.3839
1664	2.27999
1665	2.5826
1666	3.54181
1667	4.79739
1668	5.45977
1669	5.23857
1670	4.36829
1671	2.59811
1672	-0.429361
1673	-4.21618
1674	-7.50763
1675	-9.3724
1676	-9.537
1677	-8.41184
1678	-6.20588
1679	-3.11018
1680	0.31327
1681	3.55163
1682	6.40637
1683	8.59607
1684	9.55384
1685	9.17456
1686	7.40474
1687	4.33665
1688	0.57707
1689	-2.92201
1690	-5.34163
1691	-6.45902
1692	-6.2672
1693	-5.26351
1694	-3.67894
1695	-2.03995
1696	-1.16258
1697	-1.50398
1698	-2.40499
1699	-3.24255
1700	-3.84974
1701	-3.88526
1702	-2.72758
1703	-0.565136
1704	1.94613
1705	4.51819
1706	6.85542
1707	8.22393
1708	7.9524
1709	6.06036
1710	2.97753
1711	-1.02403
1712	-5.53338
1713	-9.37965
1714	-11.2719
1715	-10.9112
1716	-8.4424
1717	-4.10911
1718	0.993406
1719	5.61139
1720	8.9643
1721	10.2495
1722	8.94172
1723	5.3076
1724	0.466054
1725	-4.41829
1726	-8.33294
1727	-10.2018
1728	-9.36087
1729	-5.83767
1730	-0.81887
1731	4.4087
1732	8.70371
1733	10.8771
1734	10.2026
1735	6.61355
1736	1.15282
1737	-5.05185
1738	-10.5854
1739	-13.7245
1740	-13.8436
1741	-10.8529
1742	-4.95369
1743	2.88917
1744	11.3953
1745	19.5042
1746	25.7004
1747	27.9812
1748	25.4363
1749	18.0395
1750	5.58476
1751	-10.2768
1752	-28.5967
1753	-46.459
1754	-58.7169
1755	-61.4487
1756	-53.4224
1757	-33.2008
1758	-1.08808
1759	33.7411
1760	58.1881
1761	69.5198
1762	67.2332
1763	53.3888
1764	34.445
1765	11.9935
1766	-12.792
1767	-35.747
1768	-52.4259
1769	-60.8428
1770	-60.9375
1771	-54.0677
1772	-42.3479
1773	-27.5915
1774	-10.8708
1775	5.93198
1776	20.2495
1777	30.2657
1778	35.6329
1779	37.2414
1780	35.7386
1781	31.3364
1782	24.6096
1783	16.1523
1784	7.1729
1785	-1.29137
1786	-8.84107
1787	-15.1871
1788	-19.6442
1789	-21.5237
1790	-20.1419
1791	-16.0194
1792	-9.6796
1793	-1.25795
1794	9.43526
1795	21.4457
1796	32.8758
1797	42.0609
1798	47.5749
1799	46.7672
1800	37.6834
1801	19.44
1802	-7.37623
1803	-37.6619
1804	-62.8081
1805	-78.5677
1806	-84.5029
1807	-78.0997
1808	-55.5839
1809	-15.2306
1810	34.1086
1811	71.342
1812	90.6811
1813	92.9184
1814	71.4527
1815	38.9757
1816	5.17067
1817	-26.7425
1818	-53.4093
1819	-70.8457
1820	-76.7983
1821	-70.4963
1822	-53.5523
1823	-32.6509
1824	-16.006
1825	-4.31498
1826	5.25879
1827	14.1779
1828	21.1873
1829	26.4747
1830	29.801
1831	31.0019
1832	30.0764
1833	27.1145
1834	22.1427
1835	15.9254
1836	9.6316
1837	3.77166
1838	-1.2409
1839	-4.98273
1840	-7.76767
1841	-9.61539
1842	-10.4499
1843	-10.4706
1844	-10.0065
1845	-9.07674
1846	-7.30375
1847	-5.00207
1848	-2.52387
1849	0.0168912
1850	2.39936
1851	4.46212
1852	6.26142
1853	7.5118
1854	7.56402
1855	6.0336
1856	3.3486
1857	0.230514
1858	-3.28114
1859	-6.74654
1860	-9.12144
1861	-9.69909
1862	-8.31978
1863	-5.12344
1864	-0.930288
1865	2.93461
1866	5.67573
1867	6.65999
1868	5.74558
1869	3.48249
1870	0.723985
1871	-1.65156
1872	-2.82479
1873	-2.46717
1874	-0.865153
1875	1.21376
1876	3.31883
1877	5.13998
1878	6.13623
1879	5.8208
1880	4.22035
1881	2.14004
1882	0.194784
1883	-1.48536
1884	-3.07971
1885	-4.65852
1886	-6.05858
1887	-7.19427
1888	-8.31873
1889	-9.17417
1890	-9.01812
1891	-7.83201
1892	-5.60799
1893	-2.54622
1894	1.01022
1895	4.39173
1896	7.19366
1897	9.40516
1898	10.89
1899	11.3464
1900	10.515
1901	8.50469
1902	5.51446
1903	1.93193
1904	-1.78432
1905	-5.16632
1906	-7.52002
1907	-8.73042
1908	-9.02941
1909	-8.38695
1910	-6.91279
1911	-4.88291
1912	-2.52759
1913	-0.0626056
1914	2.12559
1915	3.78891
1916	4.84838
1917	5.3485
1918	5.11208
1919	4.12295
1920	2.40241
1921	0.450764
1922	-0.760247
1923	-0.904724
1924	-0.123242
1925	1.09181
1926	2.37161
1927	3.34785
1928	3.46323
1929	2.59113
1930	1.05585
1931	-0.765418
1932	-2.47609
1933	-3.8276
1934	-4.34168
1935	-3.76409
1936	-2.48411
1937	-0.710054
1938	1.01165
1939	2.35502
1940	2.75263
1941	1.96466
1942	0.479874
1943	-1.3415
1944	-3.45929
1945	-5.69329
1946	-7.58112
1947	-8.43031
1948	-7.92646
1949	-6.45296
1950	-4.48225
1951	-2.07785
1952	0.812703
1953	4.23278
1954	8.05902
1955	11.6857
1956	14.207
1957	15.1905
1958	14.5213
1959	12.2522
1960	7.86019
1961	1.73887
1962	-4.30343
1963	-9.00024
1964	-12.0983
1965	-13.4674
1966	-13.1202
1967	-11.1958
1968	-8.24362
1969	-4.9732
1970	-1.87525
1971	1.02021
1972	3.21781
1973	4.41768
1974	4.72283
1975	4.32088
1976	3.66683
1977	2.97006
1978	1.96129
1979	0.183364
1980	-2.363
1981	-5.43298
1982	-8.51921
1983	-11.0259
1984	-12.1165
1985	-11.2901
1986	-8.35332
1987	-3.3011
1988	2.7587
1989	8.69617
1990	13.7558
1991	16.8081
1992	17.0305
1993	15.1913
1994	12.1738
1995	8.24929
1996	4.01461
1997	0.0658373
1998	-3.15153
[truncated: 31,382 more rows]
