# Supplementary material for: PM2.5 concentration prediction based on EEMD-ALSTM
Source: Sci Rep. 2024 Jun 2;14:12636. doi: 10.1038/s41598-024-63620-9 (PMC11144699; doi:10.1038/s41598-024-63620-9)
Supplement: Supplementary file 1 — Supplementary Information. [file 41598_2024_63620_MOESM1_ESM.zip › Code/EMD_IMF_5_test.xlsx]

## Sheet: Sheet1
	0
0	-20.5618
1	-30.491
2	-40.6006
3	-50.5897
4	-60.1583
5	-69.015
6	-76.8856
7	-83.502
8	-88.5289
9	-91.5248
10	-91.9615
11	-89.2708
12	-82.9266
13	-72.5366
14	-58.0954
15	-40.4261
16	-21.2364
17	-2.24344
18	15.9487
19	33.7783
20	51.4529
21	68.1026
22	82.2433
23	92.7376
24	99.2675
25	102.223
26	102.242
27	99.8376
28	95.3482
29	88.9906
30	80.9715
31	71.5532
32	61.0267
33	49.6344
34	37.5869
35	25.0956
36	12.3704
37	-0.420941
38	-13.2085
39	-25.8763
40	-38.1153
41	-49.5266
42	-59.782
43	-68.6574
44	-75.9775
45	-81.546
46	-85.1923
47	-86.8472
48	-86.5133
49	-84.2665
50	-80.2691
51	-74.7608
52	-67.9876
53	-60.1237
54	-51.2578
55	-41.4461
56	-30.7606
57	-19.3279
58	-7.34789
59	4.87511
60	16.917
61	28.3041
62	38.634
63	47.6235
64	55.0208
65	60.4435
66	63.4018
67	63.439
68	60.2358
69	53.934
70	45.6403
71	36.4658
72	26.7653
73	16.5728
74	6.22867
75	-3.56559
76	-12.1164
77	-19.1161
78	-24.5972
79	-28.6543
80	-31.273
81	-32.3922
82	-32.0339
83	-30.376
84	-27.7248
85	-24.5032
86	-21.1835
87	-18.2029
88	-15.9253
89	-14.5856
90	-14.1564
91	-14.3728
92	-14.8657
93	-15.2661
94	-15.3197
95	-14.9127
96	-14.0212
97	-12.6286
98	-10.6517
99	-7.95343
100	-4.39239
101	0.0802037
102	5.33628
103	11.0238
104	16.6726
105	21.7639
106	25.8333
107	28.5383
108	29.59
109	28.628
110	25.2935
111	19.6476
112	12.4954
113	4.90825
114	-2.44867
115	-9.32315
116	-15.467
117	-20.4393
118	-23.8235
119	-25.447
120	-25.4585
121	-24.1845
122	-21.8934
123	-18.7387
124	-14.8694
125	-10.5649
126	-6.2153
127	-2.16254
128	1.4639
129	4.62854
130	7.22299
131	9.1001
132	10.2085
133	10.62
134	10.5143
135	10.1047
136	9.51376
137	8.75717
138	7.81646
139	6.67512
140	5.32668
141	3.78458
142	2.08719
143	0.276546
144	-1.61593
145	-3.56373
146	-5.5304
147	-7.43415
148	-9.1323
149	-10.4526
150	-11.2312
151	-11.3843
152	-10.9318
153	-9.93986
154	-8.46759
155	-6.59636
156	-4.43149
157	-2.06638
158	0.38534
159	2.77792
160	4.99724
161	6.98112
162	8.67415
163	9.96745
164	10.7201
165	10.7918
166	10.0987
167	8.62478
168	6.36272
169	3.29227
170	-0.545204
171	-4.94455
172	-9.54453
173	-13.9388
174	-17.8122
175	-20.9512
176	-23.182
177	-24.3097
178	-24.119
179	-22.4227
180	-19.1662
181	-14.5792
182	-9.15695
183	-3.44032
184	2.1907
185	7.53892
186	12.4458
187	16.6305
188	19.7067
189	21.3328
190	21.2787
191	19.4801
192	16.1695
193	11.8577
194	7.04256
195	1.99291
196	-3.15903
197	-8.20075
198	-12.7644
199	-16.4186
200	-18.7983
201	-19.6982
202	-19.1419
203	-17.3391
204	-14.552
205	-11.0116
206	-6.88506
207	-2.34697
208	2.3943
209	7.12005
210	11.6172
211	15.7053
212	19.2483
213	22.1434
214	24.2738
215	25.4473
216	25.4639
217	24.2336
218	21.7872
219	18.2476
220	13.8396
221	8.8281
222	3.42491
223	-2.19392
224	-7.82849
225	-13.2558
226	-18.2465
227	-22.6062
228	-26.1771
229	-28.7987
230	-30.2895
231	-30.5062
232	-29.4387
233	-27.2785
234	-24.3722
235	-21.0692
236	-17.6088
237	-14.115
238	-10.69
239	-7.48875
240	-4.70578
241	-2.47652
242	-0.800523
243	0.440249
244	1.38821
245	2.13913
246	2.78719
247	3.44691
248	4.22074
249	5.18894
250	6.40699
251	7.85256
252	9.41762
253	10.953
254	12.302
255	13.2926
256	13.7699
257	13.6331
258	12.8296
259	11.3282
260	9.16038
261	6.46111
262	3.404
263	0.128037
264	-3.26455
265	-6.65546
266	-9.89585
267	-12.8056
268	-15.2054
269	-16.9601
270	-17.9999
271	-18.3093
272	-17.9113
273	-16.8705
274	-15.3021
275	-13.3423
276	-11.1098
277	-8.69348
278	-6.16056
279	-3.58954
280	-1.05615
281	1.39072
282	3.74054
283	6.01205
284	8.22023
285	10.3811
286	12.4944
287	14.5593
288	16.5849
289	18.5943
290	20.6243
291	22.708
292	24.7713
293	26.4853
294	27.4299
295	27.3256
296	26.0585
297	23.552
298	19.6774
299	14.3824
300	7.89579
301	0.694626
302	-6.69337
303	-13.8439
304	-20.4409
305	-26.196
306	-30.8106
307	-34.065
308	-35.9092
309	-36.4108
310	-35.6828
311	-33.8531
312	-31.0891
313	-27.638
314	-23.743
315	-19.6017
316	-15.3793
317	-11.2501
318	-7.39833
319	-3.99446
320	-1.15708
321	1.06866
322	2.69257
323	3.71702
324	4.11527
325	3.81723
326	2.74546
327	0.860472
328	-1.8316
329	-5.2121
330	-9.02243
331	-12.9518
332	-16.7237
333	-20.1233
334	-22.9692
335	-25.0413
336	-26.0945
337	-25.9617
338	-24.5338
339	-21.7475
340	-17.6123
341	-12.2371
342	-5.81466
343	1.46228
344	9.44735
345	17.9632
346	26.7093
347	35.2647
348	43.1879
349	50.0735
350	55.5567
351	59.2845
352	60.9296
353	60.2522
354	57.1297
355	51.5877
356	43.8692
357	34.3773
358	23.5129
359	11.6396
360	-0.901883
361	-13.7435
362	-26.4668
363	-38.6094
364	-49.6637
365	-59.1581
366	-66.6479
367	-71.6913
368	-73.8905
369	-72.9315
370	-68.5705
371	-60.7625
372	-49.8765
373	-36.7223
374	-22.2186
375	-7.04792
376	8.34879
377	23.5393
378	37.8932
379	50.5156
380	60.3586
381	66.437
382	67.932
383	64.317
384	56.1333
385	45.2895
386	33.3851
387	20.8417
388	7.76892
389	-5.18017
390	-16.9265
391	-26.6054
392	-33.8696
393	-38.8032
394	-41.6467
395	-42.5921
396	-41.7638
397	-39.2927
398	-35.3962
399	-30.428
400	-24.8054
401	-18.8839
402	-12.8694
403	-6.92993
404	-1.32403
405	3.59296
406	7.48549
407	10.1431
408	11.4629
409	11.4439
410	10.1762
411	7.89685
412	4.9201
413	1.51716
414	-2.0975
415	-5.73247
416	-9.21078
417	-12.3297
418	-14.8508
419	-16.5615
420	-17.2944
421	-16.9304
422	-15.4205
423	-12.7965
424	-9.17734
425	-4.73578
426	0.307835
427	5.65499
428	10.9401
429	15.8028
430	19.9217
431	22.9853
432	24.6869
433	24.7897
434	23.1365
435	19.7386
436	14.8693
437	9.06191
438	2.89324
439	-3.20931
440	-8.94078
441	-13.9798
442	-17.9419
443	-20.5328
444	-21.727
445	-21.7068
446	-20.712
447	-18.9553
448	-16.6191
449	-13.8585
450	-10.8219
451	-7.67118
452	-4.60961
453	-1.8514
454	0.414386
455	2.08829
456	3.19628
457	3.83549
458	4.14634
459	4.24966
460	4.22029
461	4.12917
462	4.04213
463	3.97108
464	3.88772
465	3.77981
466	3.67273
467	3.61598
468	3.64095
469	3.74711
470	3.89103
471	4.00962
472	4.0357
473	3.90597
474	3.58223
475	3.06359
476	2.36251
477	1.46542
478	0.340957
479	-1.04007
480	-2.672
481	-4.51358
482	-6.52882
483	-8.67374
484	-10.8323
485	-12.8485
486	-14.5899
487	-15.9433
488	-16.7892
489	-16.9949
490	-16.4622
491	-15.1539
492	-13.0795
493	-10.3244
494	-7.05806
495	-3.46694
496	0.295057
497	4.08801
498	7.77181
499	11.1909
500	14.1383
501	16.3902
502	17.7809
503	18.2299
504	17.707
505	16.2404
506	13.9245
507	10.8683
508	7.19054
509	3.03581
510	-1.39839
511	-5.89319
512	-10.2499
513	-14.2804
514	-17.7782
515	-20.5223
516	-22.3144
517	-23.0217
518	-22.5605
519	-20.8779
520	-17.9644
521	-13.907
522	-8.96399
523	-3.55327
524	1.87043
525	6.95234
526	11.4619
527	15.1852
528	17.8277
529	19.1065
530	18.9981
531	17.7244
532	15.5708
533	12.7462
534	9.40256
535	5.74844
536	2.0803
537	-1.30931
538	-4.24552
539	-6.65791
540	-8.50395
541	-9.758
542	-10.4272
543	-10.5477
544	-10.1741
545	-9.37954
546	-8.25645
547	-6.94305
548	-5.61311
549	-4.43174
550	-3.51426
551	-2.91461
552	-2.63714
553	-2.6489
554	-2.88736
555	-3.31928
556	-3.97523
557	-4.90295
558	-6.07176
559	-7.35473
560	-8.59298
561	-9.66099
562	-10.4723
563	-10.9566
564	-11.0636
565	-10.752
566	-9.96729
567	-8.65205
568	-6.74818
569	-4.23521
570	-1.18091
571	2.24615
572	5.82009
573	9.31209
574	12.5194
575	15.2533
576	17.3185
577	18.5368
578	18.7171
579	17.6586
580	15.2263
581	11.4758
582	6.72032
583	1.51466
584	-3.61669
585	-8.3514
586	-12.4796
587	-15.7695
588	-17.9931
589	-19.1099
590	-19.2749
591	-18.6861
592	-17.4656
593	-15.6646
594	-13.3601
595	-10.7002
596	-7.87499
597	-5.0788
598	-2.48969
599	-0.215114
600	1.75462
601	3.48454
602	5.00745
603	6.30111
604	7.33432
605	8.08363
606	8.53913
607	8.70207
608	8.60222
609	8.30503
610	7.8473
611	7.22278
612	6.44689
613	5.57058
614	4.66323
615	3.76547
616	2.8789
617	1.99188
618	1.09765
619	0.181638
620	-0.767026
621	-1.73672
622	-2.71167
623	-3.69226
624	-4.67151
625	-5.63232
626	-6.57752
627	-7.51297
628	-8.39046
629	-9.09927
630	-9.56699
631	-9.80304
632	-9.83362
633	-9.65066
634	-9.2455
635	-8.64669
636	-7.92017
637	-7.13912
638	-6.33909
639	-5.52101
640	-4.71732
641	-4.01472
642	-3.52828
643	-3.35977
644	-3.54221
645	-4.06533
646	-4.88319
647	-5.91145
648	-7.07846
649	-8.35636
650	-9.68702
651	-10.9191
652	-11.8456
653	-12.2752
654	-12.0729
655	-11.1378
656	-9.37113
657	-6.709
658	-3.2031
659	0.982159
660	5.66215
661	10.6794
662	15.8383
663	20.8184
664	25.1799
665	28.5071
666	30.5381
667	31.1382
668	30.2047
669	27.6701
670	23.5182
671	17.8186
672	10.8136
673	2.93711
674	-5.28272
675	-13.3546
676	-20.8831
677	-27.5072
678	-32.8241
679	-36.3834
680	-37.7857
681	-36.7872
682	-33.4496
683	-28.3338
684	-22.2886
685	-15.9805
686	-9.65849
687	-3.35518
688	2.78432
689	8.38945
690	13.0557
691	16.5361
692	18.8014
693	19.9294
694	19.9864
695	19.0296
696	17.1525
697	14.5352
698	11.4581
699	8.22293
700	5.09852
701	2.33091
702	0.158184
703	-1.19603
704	-1.5553
705	-0.900249
706	0.543975
707	2.38492
708	4.25896
709	5.94626
710	7.32102
711	8.23609
712	8.47443
713	7.79271
714	6.02575
715	3.16964
716	-0.637329
717	-5.18814
718	-10.2422
719	-15.5585
720	-20.9106
721	-26.1025
722	-30.9268
723	-35.1556
724	-38.5629
725	-40.9327
726	-42.0568
727	-41.6903
728	-39.5554
729	-35.3985
730	-29.1126
731	-20.8425
732	-10.9709
733	-0.0968186
734	11.0176
735	21.6492
736	31.2968
737	39.6297
738	46.2509
739	50.5494
740	51.7725
741	49.2344
742	42.7366
743	33.2586
744	22.412
745	11.1849
746	-0.184667
747	-11.479
748	-22.0768
749	-31.1303
750	-37.9482
751	-42.3158
752	-44.4613
753	-44.7127
754	-43.2228
755	-39.9147
756	-34.6261
757	-27.3722
758	-18.6058
759	-9.20252
760	-0.121581
761	7.95425
762	14.6448
763	19.7587
764	23.2791
765	25.2896
766	25.8392
767	24.8628
768	22.336
769	18.4556
770	13.6629
771	8.50103
772	3.44735
773	-1.22427
774	-5.41527
775	-9.01888
776	-11.8248
777	-13.5659
778	-14.0091
779	-13.0506
780	-10.8279
781	-7.81187
782	-4.63003
783	-1.74478
784	0.642576
785	2.41668
786	3.36877
787	3.29125
788	2.18815
789	0.35636
790	-1.85187
791	-4.23609
792	-6.69285
793	-9.08448
794	-11.213
795	-12.8652
796	-13.873
797	-14.1713
798	-13.8259
799	-12.952
800	-11.6422
801	-10.0055
802	-8.21019
803	-6.469
804	-4.97782
805	-3.88391
806	-3.28806
807	-3.18375
808	-3.47685
809	-4.05318
810	-4.80549
811	-5.63713
812	-6.52053
813	-7.43894
814	-8.30159
815	-8.97263
816	-9.34687
817	-9.38178
818	-9.06506
819	-8.41625
820	-7.48666
821	-6.3375
822	-5.0044
823	-3.48668
824	-1.76063
825	0.191014
826	2.39643
827	4.89989
828	7.73818
829	10.9095
830	14.3221
831	17.7931
832	21.1073
833	24.1151
834	26.7502
835	28.931
836	30.4874
837	31.1786
838	30.7667
839	29.0853
840	26.0751
841	21.7989
842	16.4174
843	10.1303
844	3.16057
845	-4.2172
846	-11.6601
847	-18.7984
848	-25.2929
849	-30.8387
850	-35.1831
851	-38.1629
852	-39.718
853	-39.9222
854	-38.984
855	-37.2039
856	-34.8748
857	-32.1977
858	-29.2916
859	-26.2777
860	-23.3232
861	-20.5599
862	-17.9718
863	-15.4427
864	-12.8449
865	-10.0919
866	-7.12535
867	-3.87714
868	-0.251237
869	3.85064
870	8.46205
871	13.5158
872	18.8608
873	24.2659
874	29.4887
875	34.2936
876	38.45
877	41.7341
878	43.9196
879	44.7751
880	44.0833
881	41.7131
882	37.729
883	32.3712
884	25.9438
885	18.744
886	11.0279
887	3.04774
888	-4.88159
889	-12.3934
890	-19.1347
891	-24.8189
892	-29.2576
893	-32.344
894	-34.0516
895	-34.4499
896	-33.6924
897	-31.9316
898	-29.2991
899	-25.9623
900	-22.162
901	-18.187
902	-14.3027
903	-10.6832
904	-7.40774
905	-4.52202
906	-2.06189
907	-0.0617875
908	1.47172
909	2.58794
910	3.42523
911	4.16528
912	4.95193
913	5.8768
914	6.97658
915	8.26713
916	9.7649
917	11.4685
918	13.3208
919	15.1948
920	16.893
921	18.1904
922	18.8849
923	18.7923
924	17.7434
925	15.6224
926	12.421
927	8.25777
928	3.36335
929	-1.97357
930	-7.43546
931	-12.7134
932	-17.5254
933	-21.6103
934	-24.7143
935	-26.6015
936	-27.0875
937	-26.1166
938	-23.7677
939	-20.2038
940	-15.6734
941	-10.4828
942	-4.94766
943	0.645293
944	6.03969
945	10.9771
946	15.1933
947	18.4366
948	20.522
949	21.3516
950	20.9318
951	19.3888
952	16.8715
953	13.4967
954	9.40798
955	4.83497
956	0.0640925
957	-4.61604
958	-8.94225
959	-12.6816
960	-15.6662
961	-17.7885
962	-18.9786
963	-19.2129
964	-18.5128
965	-16.8994
966	-14.4144
967	-11.1731
968	-7.34467
969	-3.12282
970	1.26007
971	5.53413
972	9.42898
973	12.7156
974	15.2418
975	16.9023
976	17.591
977	17.2178
978	15.7595
979	13.2827
980	9.89886
981	5.70869
982	0.778158
983	-4.80128
984	-10.8084
985	-16.9649
986	-23.0624
987	-28.9683
988	-34.5569
989	-39.6726
990	-44.1391
991	-47.7966
992	-50.5152
993	-52.1722
994	-52.6211
995	-51.6959
996	-49.2384
997	-45.1347
998	-39.3373
999	-31.8838
1000	-22.9562
1001	-12.8859
1002	-2.12238
1003	8.88483
1004	19.8228
1005	30.5001
1006	40.6991
1007	50.0717
1008	58.2778
1009	65.0771
1010	70.201
1011	73.2834
1012	73.9177
1013	71.7231
1014	66.3678
1015	57.6362
1016	45.6046
1017	30.8341
1018	14.5324
1019	-2.11363
1020	-18.3756
1021	-33.7272
1022	-47.516
1023	-58.9266
1024	-67.17
1025	-71.8408
1026	-73.0675
1027	-71.3793
1028	-67.4026
1029	-61.6293
1030	-54.3503
1031	-45.7743
1032	-36.1847
1033	-26.0327
1034	-15.9136
1035	-6.39436
1036	2.16495
1037	9.66978
1038	16.1654
1039	21.6235
1040	25.9392
1041	29.0677
1042	31.0919
1043	32.117
1044	32.168
1045	31.2774
1046	29.6144
1047	27.411
1048	24.7905
1049	21.7173
1050	18.1321
1051	14.0571
1052	9.58895
1053	4.83685
1054	-0.148894
1055	-5.32709
1056	-10.5864
1057	-15.717
1058	-20.3888
1059	-24.1904
1060	-26.734
1061	-27.7698
1062	-27.1701
1063	-24.8827
1064	-20.9844
1065	-15.7514
1066	-9.55858
1067	-2.73589
1068	4.47244
1069	11.839
1070	19.0881
1071	25.8264
1072	31.5614
1073	35.818
1074	38.199
1075	38.3865
1076	36.1711
1077	31.4832
1078	24.5745
1079	16.0717
1080	6.70585
1081	-2.9636
1082	-12.5404
1083	-21.6133
1084	-29.6638
1085	-36.1128
1086	-40.4544
1087	-42.4407
1088	-42.1462
1089	-39.8929
1090	-36.1063
1091	-31.1602
1092	-25.3245
1093	-18.8297
1094	-11.9529
1095	-5.05102
1096	1.48901
1097	7.34256
1098	12.2852
1099	16.1605
1100	18.8703
1101	20.3792
1102	20.654
1103	19.6744
1104	17.5033
1105	14.3617
1106	10.5836
1107	6.49856
1108	2.3447
1109	-1.7118
1110	-5.54236
1111	-9.07049
1112	-12.2749
1113	-15.1458
1114	-17.6409
1115	-19.6995
1116	-21.3011
1117	-22.4915
1118	-23.3346
1119	-23.8673
1120	-24.1048
1121	-24.0591
1122	-23.7072
1123	-22.9794
1124	-21.8121
1125	-20.1928
1126	-18.1476
1127	-15.7062
1128	-12.8998
1129	-9.76881
1130	-6.3434
1131	-2.60827
1132	1.48738
1133	5.97259
1134	10.8054
1135	15.8361
1136	20.8098
1137	25.4523
1138	29.5572
1139	33.0051
1140	35.675
1141	37.3295
1142	37.685
1143	36.5696
1144	33.9622
1145	29.8996
1146	24.39
1147	17.4587
1148	9.29725
1149	0.428405
1150	-8.45821
1151	-16.8038
1152	-24.2374
1153	-30.4372
1154	-35.0425
1155	-37.7291
1156	-38.413
1157	-37.3396
1158	-34.9611
1159	-31.6883
1160	-27.7546
1161	-23.269
1162	-18.353
1163	-13.2404
1164	-8.26753
1165	-3.7368
1166	0.200408
1167	3.53451
1168	6.30894
1169	8.56972
1170	10.3422
1171	11.6269
1172	12.4374
1173	12.8243
1174	12.8865
1175	12.7306
1176	12.4502
1177	12.1072
1178	11.7021
1179	11.2042
1180	10.6229
1181	10.0583
1182	9.59009
1183	9.17727
1184	8.72678
1185	8.18421
1186	7.53531
1187	6.76833
1188	5.83731
1189	4.69254
1190	3.31944
1191	1.73795
1192	-0.0206804
1193	-1.87473
1194	-3.69657
1195	-5.39365
1196	-6.94237
1197	-8.38491
1198	-9.78655
1199	-11.1732
1200	-12.5158
1201	-13.7552
1202	-14.845
1203	-15.7602
1204	-16.4427
1205	-16.8019
1206	-16.7408
1207	-16.1499
1208	-14.9273
1209	-13.0242
1210	-10.4687
1211	-7.37842
1212	-3.88459
1213	-0.0544696
1214	4.0403
1215	8.25552
1216	12.3628
1217	16.0793
1218	19.143
1219	21.3587
1220	22.5835
1221	22.6696
1222	21.4449
1223	18.8299
1224	14.9399
1225	10.0315
1226	4.43106
1227	-1.52023
1228	-7.51755
1229	-13.297
1230	-18.6057
1231	-23.1827
1232	-26.7916
1233	-29.2695
1234	-30.5436
1235	-30.6148
1236	-29.5689
1237	-27.557
1238	-24.7568
1239	-21.3303
1240	-17.4181
1241	-13.1606
1242	-8.68334
1243	-4.08804
1244	0.531432
1245	5.07488
1246	9.45097
1247	13.5907
1248	17.4291
1249	20.8839
1250	23.8733
1251	26.3584
1252	28.2951
1253	29.6098
1254	30.2361
1255	30.1456
1256	29.3708
1257	27.93
1258	25.805
1259	22.9937
1260	19.538
1261	15.5221
1262	11.1137
1263	6.52381
1264	1.99335
1265	-2.22177
1266	-5.88799
1267	-8.81182
1268	-10.8202
1269	-11.744
1270	-11.4685
1271	-9.99714
1272	-7.46632
1273	-4.12229
1274	-0.254529
1275	3.82111
1276	7.75678
1277	11.2185
1278	13.9251
1279	15.6624
1280	16.2448
1281	15.5063
1282	13.3923
1283	10.0219
1284	5.64484
1285	0.535282
1286	-5.06859
1287	-10.94
1288	-16.8521
1289	-22.5895
1290	-27.9328
1291	-32.6746
1292	-36.6921
1293	-39.9699
1294	-42.5591
1295	-44.5242
1296	-45.9131
1297	-46.7464
1298	-47.004
1299	-46.6447
1300	-45.6679
1301	-44.1527
1302	-42.2328
1303	-40.0196
1304	-37.5432
1305	-34.7566
1306	-31.5848
1307	-27.956
1308	-23.8123
1309	-19.1052
1310	-13.8048
1311	-7.90589
1312	-1.43393
1313	5.53414
1314	12.8488
1315	20.2997
1316	27.6212
1317	34.5202
1318	40.7288
1319	46.0698
1320	50.4133
1321	53.6159
1322	55.5059
1323	55.9135
1324	54.7023
1325	51.7564
1326	47.0041
1327	40.4453
1328	32.1989
1329	22.5539
1330	11.9179
1331	0.744302
1332	-10.4773
1333	-21.2208
1334	-30.9725
1335	-39.2533
1336	-45.6097
1337	-49.673
1338	-51.3553
1339	-50.9365
1340	-48.9049
1341	-45.6808
1342	-41.4799
1343	-36.379
1344	-30.4722
1345	-23.9645
1346	-17.1795
1347	-10.502
1348	-4.26671
1349	1.39456
1350	6.54494
1351	11.238
1352	15.3868
1353	18.8213
1354	21.41
1355	23.146
1356	24.0958
1357	24.3332
1358	23.8988
1359	22.7693
1360	20.9517
1361	18.563
1362	15.762
1363	12.6438
1364	9.26467
1365	5.7179
1366	2.1417
1367	-1.25049
1368	-4.19443
1369	-6.51523
1370	-8.18209
1371	-9.25968
1372	-9.79898
1373	-9.79053
1374	-9.2143
1375	-8.10678
1376	-6.55955
1377	-4.67866
1378	-2.60618
1379	-0.534119
1380	1.30404
1381	2.71749
1382	3.62257
1383	4.03138
1384	3.98109
1385	3.50021
1386	2.64142
1387	1.51741
1388	0.270662
1389	-0.976554
1390	-2.16392
1391	-3.29814
1392	-4.40067
1393	-5.45629
1394	-6.40975
1395	-7.16406
1396	-7.64599
1397	-7.86625
1398	-7.89702
1399	-7.79106
1400	-7.52171
1401	-7.0056
1402	-6.18546
1403	-5.0885
1404	-3.8204
1405	-2.51039
1406	-1.25096
1407	-0.0998107
1408	0.866656
1409	1.53618
1410	1.80243
1411	1.62084
1412	1.04769
1413	0.187722
1414	-0.843314
1415	-1.91901
1416	-2.91916
1417	-3.73684
1418	-4.28016
1419	-4.45069
1420	-4.15965
1421	-3.37443
1422	-2.11626
1423	-0.373025
1424	1.90435
1425	4.69595
1426	7.83711
1427	11.0668
1428	14.1398
1429	16.8532
1430	18.9707
1431	20.2264
1432	20.3785
1433	19.2368
1434	16.695
1435	12.7797
1436	7.70105
1437	1.823
1438	-4.44418
1439	-10.7286
1440	-16.72
1441	-22.1319
1442	-26.6773
1443	-30.0904
1444	-32.1497
1445	-32.7054
1446	-31.7566
1447	-29.5005
1448	-26.2713
1449	-22.4118
1450	-18.1577
1451	-13.6176
1452	-8.81422
1453	-3.73425
1454	1.60693
1455	7.11949
1456	12.6269
1457	17.8613
1458	22.4961
1459	26.2719
1460	29.0883
1461	30.9331
1462	31.7605
1463	31.4808
1464	29.9905
1465	27.1848
1466	23.0024
1467	17.568
1468	11.3114
1469	4.77774
1470	-1.63513
1471	-7.7035
1472	-13.2356
1473	-18.0052
1474	-21.8152
1475	-24.5534
1476	-26.2401
1477	-27.0037
1478	-27.0335
1479	-26.5052
1480	-25.5401
1481	-24.2131
1482	-22.5735
1483	-20.6622
1484	-18.5202
1485	-16.1519
1486	-13.5301
1487	-10.6426
1488	-7.53803
1489	-4.34526
1490	-1.22302
1491	1.68228
1492	4.24914
1493	6.41067
1494	8.12488
1495	9.32246
1496	9.90168
1497	9.77344
1498	8.92701
1499	7.44878
1500	5.52311
1501	3.41224
1502	1.39456
1503	-0.320491
1504	-1.61851
1505	-2.42946
1506	-2.64159
1507	-2.13105
1508	-0.909292
1509	0.844377
1510	2.89732
1511	5.0764
1512	7.27295
1513	9.36391
1514	11.1572
1515	12.4309
1516	13.0236
1517	12.8799
1518	12.0406
1519	10.5904
1520	8.59492
1521	6.10022
1522	3.17976
1523	-0.0244311
1524	-3.3064
1525	-6.43363
1526	-9.1952
1527	-11.451
1528	-13.1252
1529	-14.1742
1530	-14.5888
1531	-14.391
1532	-13.6262
1533	-12.3876
1534	-10.799
1535	-8.97018
1536	-6.98893
1537	-4.90984
1538	-2.78566
1539	-0.700048
1540	1.23277
1541	2.90298
1542	4.237
1543	5.21426
1544	5.86193
1545	6.2169
1546	6.28913
1547	6.07721
1548	5.60148
1549	4.89288
1550	3.96973
1551	2.86387
1552	1.63976
1553	0.349475
1554	-0.977462
1555	-2.30494
1556	-3.60287
1557	-4.87936
1558	-6.16181
1559	-7.43742
1560	-8.62145
1561	-9.61432
1562	-10.3465
1563	-10.7909
1564	-10.9293
1565	-10.7168
1566	-10.0861
1567	-8.97252
1568	-7.35506
1569	-5.27395
1570	-2.80595
1571	-0.0484852
1572	2.89064
1573	5.91796
1574	8.95103
1575	11.8736
1576	14.5394
1577	16.7891
1578	18.4371
1579	19.277
1580	19.1354
1581	17.8909
1582	15.5015
1583	12.013
1584	7.52578
1585	2.19826
1586	-3.68305
1587	-9.72099
1588	-15.5001
1589	-20.6597
1590	-24.9049
1591	-27.9588
1592	-29.5103
1593	-29.2729
1594	-27.2237
1595	-23.7126
1596	-19.2853
1597	-14.3756
1598	-9.17972
1599	-3.792
1600	1.59824
1601	6.66869
1602	11.0377
1603	14.3705
1604	16.4401
1605	17.1228
1606	16.4488
1607	14.6377
1608	11.9779
1609	8.68899
1610	4.96676
1611	1.05467
1612	-2.75036
1613	-6.15353
1614	-8.9361
1615	-10.9716
1616	-12.1721
1617	-12.4317
1618	-11.6486
1619	-9.80525
1620	-7.03552
1621	-3.60081
1622	0.244949
1623	4.31667
1624	8.46838
1625	12.5453
1626	16.3382
1627	19.5538
1628	21.8747
1629	23.0768
1630	23.0736
1631	21.875
1632	19.6048
1633	16.4858
1634	12.7601
1635	8.66336
1636	4.41507
1637	0.221928
1638	-3.69102
1639	-7.05677
1640	-9.5958
1641	-11.0582
1642	-11.2326
1643	-9.95957
1644	-7.23328
1645	-3.34765
1646	1.13704
1647	5.67552
1648	9.96462
1649	13.8777
1650	17.2404
1651	19.7489
1652	21.1045
1653	21.1946
1654	20.0784
1655	17.8464
1656	14.5306
1657	10.1428
1658	4.77666
1659	-1.34358
1660	-7.8801
1661	-14.4419
1662	-20.6853
1663	-26.3833
1664	-31.4027
1665	-35.6342
1666	-38.9875
1667	-41.3785
1668	-42.7204
1669	-42.9411
1670	-42.0224
1671	-40.035
1672	-37.1429
1673	-33.5851
1674	-29.6092
1675	-25.4138
1676	-21.1399
1677	-16.9107
1678	-12.8812
1679	-9.2416
1680	-6.17258
1681	-3.80843
1682	-2.17228
1683	-1.1197
1684	-0.380926
1685	0.326279
1686	1.20453
1687	2.38784
1688	4.00856
1689	6.23795
1690	9.26521
1691	13.1702
1692	17.753
1693	22.7045
1694	27.8688
1695	33.2421
1696	38.7666
1697	44.1508
1698	48.8375
1699	52.2177
1700	53.8489
1701	53.4674
1702	50.865
1703	45.9383
1704	38.9431
1705	30.3326
1706	20.4567
1707	9.57559
1708	-1.94863
1709	-13.6164
1710	-24.9082
1711	-35.3363
1712	-44.4457
1713	-51.8008
1714	-56.9688
1715	-59.5873
1716	-59.5768
1717	-57.2673
1718	-53.2304
1719	-47.9964
1720	-41.9051
1721	-35.1901
1722	-28.1627
1723	-21.296
1724	-15.0978
1725	-9.88483
1726	-5.61641
1727	-2.01696
1728	1.21715
1729	4.29611
1730	7.29121
1731	10.187
1732	12.9825
1733	15.7608
1734	18.6962
1735	21.9949
1736	25.7627
1737	29.7881
1738	33.5428
1739	36.4913
1740	38.3335
1741	38.9362
1742	38.1132
1743	35.5498
1744	31.0017
1745	24.6535
1746	17.1692
1747	9.18855
1748	1.01913
1749	-7.18859
1750	-15.1727
1751	-22.5107
1752	-28.7367
1753	-33.5179
1754	-36.7096
1755	-38.2383
1756	-38.0027
1757	-35.908
1758	-32.039
1759	-26.7934
1760	-20.7581
1761	-14.4621
1762	-8.25393
1763	-2.31176
1764	3.26453
1765	8.37454
1766	12.8922
1767	16.6673
1768	19.5315
1769	21.3416
1770	22.0244
1771	21.6044
1772	20.2074
1773	18.0031
1774	15.1011
1775	11.5303
1776	7.33781
1777	2.64853
1778	-2.338
1779	-7.39136
1780	-12.3178
1781	-16.9368
1782	-21.0272
1783	-24.3529
1784	-26.7347
1785	-28.075
1786	-28.3264
1787	-27.4509
1788	-25.4405
1789	-22.3791
1790	-18.4382
1791	-13.7827
1792	-8.52758
1793	-2.77553
1794	3.30547
1795	9.43909
1796	15.2196
1797	20.1798
1798	23.964
1799	26.3962
1800	27.4314
1801	27.0895
1802	25.4324
1803	22.4781
1804	18.2322
1805	12.8713
1806	6.82955
1807	0.667797
1808	-5.15293
1809	-10.3227
1810	-14.5685
1811	-17.5565
1812	-18.9249
1813	-18.4975
1814	-16.4948
1815	-13.3878
1816	-9.60576
1817	-5.41044
1818	-0.965118
1819	3.5133
1820	7.68615
1821	11.1418
1822	13.5061
1823	14.5478
1824	14.2391
1825	12.6999
1826	10.1328
1827	6.80204
1828	2.96211
1829	-1.20323
1830	-5.54158
1831	-9.85696
1832	-13.88
1833	-17.3073
1834	-19.8695
1835	-21.4097
1836	-21.9392
1837	-21.5726
1838	-20.433
1839	-18.6141
1840	-16.2095
1841	-13.3405
1842	-10.1695
1843	-6.87106
1844	-3.60952
1845	-0.513774
1846	2.33859
1847	4.89861
1848	7.11198
1849	8.92111
1850	10.2908
1851	11.2464
1852	11.8441
1853	12.1259
1854	12.1472
1855	11.9798
1856	11.6812
1857	11.2467
1858	10.651
1859	9.89346
1860	8.97913
1861	7.91236
1862	6.67177
1863	5.17512
1864	3.3713
1865	1.33685
1866	-0.803774
1867	-2.98051
1868	-5.14437
1869	-7.24716
1870	-9.26163
1871	-11.1516
1872	-12.8278
1873	-14.2096
1874	-15.232
1875	-15.8302
1876	-15.9457
1877	-15.5621
1878	-14.7189
1879	-13.521
1880	-12.0864
1881	-10.4947
1882	-8.75956
1883	-6.85594
1884	-4.78919
1885	-2.61465
1886	-0.419374
1887	1.70785
1888	3.70424
1889	5.55844
1890	7.28312
1891	8.83847
1892	10.1255
1893	11.0196
1894	11.4016
1895	11.2009
1896	10.4129
1897	9.10031
1898	7.37728
1899	5.33807
1900	3.06718
1901	0.698469
1902	-1.57331
1903	-3.55357
1904	-5.12314
1905	-6.22465
1906	-6.80507
1907	-6.83268
1908	-6.3306
1909	-5.37497
1910	-4.14155
1911	-2.85216
1912	-1.67467
1913	-0.711216
1914	-0.0389919
1915	0.295091
1916	0.238981
1917	-0.274249
1918	-1.27135
1919	-2.67345
1920	-4.29988
1921	-5.94395
1922	-7.4386
1923	-8.68388
1924	-9.62773
1925	-10.2192
1926	-10.3979
1927	-10.1129
1928	-9.34245
1929	-8.10872
1930	-6.47967
1931	-4.54721
1932	-2.38656
1933	-0.0799657
1934	2.25431
1935	4.48912
1936	6.50131
1937	8.19266
1938	9.46756
1939	10.2303
1940	10.4133
1941	9.99821
1942	9.00781
1943	7.46836
1944	5.40521
1945	2.8891
1946	0.0767614
1947	-2.80625
1948	-5.51774
1949	-7.85362
1950	-9.68327
1951	-10.9537
1952	-11.643
1953	-11.7653
1954	-11.3535
1955	-10.4337
1956	-9.03781
1957	-7.24259
1958	-5.1627
1959	-2.92614
1960	-0.650856
1961	1.53441
1962	3.44934
1963	4.92547
1964	5.86904
1965	6.24416
1966	6.0314
1967	5.18642
1968	3.69037
1969	1.5843
1970	-1.02484
1971	-3.97885
1972	-7.07176
1973	-10.0741
1974	-12.7598
1975	-14.9176
1976	-16.3343
1977	-16.8102
1978	-16.2488
1979	-14.7056
1980	-12.3562
1981	-9.4038
1982	-6.02339
1983	-2.37
1984	1.35408
1985	4.89954
1986	8.03508
1987	10.6276
1988	12.6472
1989	14.1096
1990	14.9997
1991	15.2453
1992	14.8342
1993	13.8344
1994	12.2832
1995	10.1954
1996	7.63091
1997	4.75348
1998	1.79985
[truncated: 6,329 more rows]
