# Supplementary material for: PM2.5 concentration prediction based on EEMD-ALSTM
Source: Sci Rep. 2024 Jun 2;14:12636. doi: 10.1038/s41598-024-63620-9 (PMC11144699; doi:10.1038/s41598-024-63620-9)
Supplement: Supplementary file 1 — Supplementary Information. [file 41598_2024_63620_MOESM1_ESM.zip › Code/EMD_IMF_5_train.xlsx]

## Sheet: Sheet1
	0
0	-7.2465
1	-10.7378
2	-13.6412
3	-15.689
4	-16.6468
5	-16.439
6	-15.189
7	-13.1871
8	-10.7355
9	-8.01239
10	-5.08597
11	-2.02974
12	0.977925
13	3.70573
14	5.96799
15	7.65968
16	8.77098
17	9.34282
18	9.38901
19	8.90013
20	7.89626
21	6.44295
22	4.64072
23	2.61422
24	0.497609
25	-1.58618
26	-3.54166
27	-5.29338
28	-6.78101
29	-7.95665
30	-8.77923
31	-9.21577
32	-9.24982
33	-8.89675
34	-8.19444
35	-7.18481
36	-5.91919
37	-4.47257
38	-2.93823
39	-1.40472
40	0.0584582
41	1.39177
42	2.53598
43	3.42217
44	3.95086
45	4.03569
46	3.63718
47	2.76354
48	1.46898
49	-0.125348
50	-1.85066
51	-3.55768
52	-5.13895
53	-6.49599
54	-7.51752
55	-8.07901
56	-8.07578
57	-7.48682
58	-6.36372
59	-4.77408
60	-2.78783
61	-0.490278
62	1.99973
63	4.54323
64	7.00604
65	9.23317
66	11.0148
67	12.1498
68	12.487
69	11.9579
70	10.5898
71	8.49699
72	5.84363
73	2.78019
74	-0.551464
75	-3.98987
76	-7.33278
77	-10.3668
78	-12.9018
79	-14.7664
80	-15.8257
81	-16.0335
82	-15.4222
83	-14.0682
84	-12.0453
85	-9.40409
86	-6.17521
87	-2.44822
88	1.5276
89	5.41269
90	8.9115
91	11.8363
92	14.0459
93	15.3816
94	15.6724
95	14.8072
96	12.8183
97	9.88206
98	6.22723
99	2.05635
100	-2.45668
101	-7.12201
102	-11.7105
103	-15.9529
104	-19.5449
105	-22.1796
106	-23.6182
107	-23.7499
108	-22.5505
109	-20.0418
110	-16.3902
111	-12.014
112	-7.43409
113	-3.03575
114	0.999454
115	4.58146
116	7.58777
117	9.83149
118	11.0878
119	11.135
120	9.79476
121	7.00347
122	2.99266
123	-1.61246
124	-6.13945
125	-10.1881
126	-13.5722
127	-16.085
128	-17.3751
129	-17.0581
130	-15.062
131	-11.8277
132	-7.97711
133	-3.8764
134	0.430381
135	4.95935
136	9.54624
137	13.8596
138	17.6037
139	20.6091
140	22.7811
141	24.0278
142	24.2375
143	23.3207
144	21.3151
145	18.3902
146	14.7637
147	10.6298
148	6.20034
149	1.68636
150	-2.7514
151	-7.02253
152	-11.0428
153	-14.7006
154	-17.8564
155	-20.3556
156	-22.0625
157	-22.8785
158	-22.7529
159	-21.7091
160	-19.8616
161	-17.3922
162	-14.5018
163	-11.3943
164	-8.28322
165	-5.37639
166	-2.83665
167	-0.7633
168	0.805746
169	1.83381
170	2.28331
171	2.20422
172	1.78728
173	1.31299
174	1.0299
175	1.10014
176	1.60628
177	2.5517
178	3.85926
179	5.36021
180	6.8656
181	8.23714
182	9.35428
183	10.0871
184	10.2944
185	9.85053
186	8.70968
187	6.96625
188	4.82534
189	2.48202
190	0.0613921
191	-2.34989
192	-4.65286
193	-6.71406
194	-8.38517
195	-9.54983
196	-10.1542
197	-10.2003
198	-9.74225
199	-8.8946
200	-7.81206
201	-6.62352
202	-5.40689
203	-4.21249
204	-3.08949
205	-2.07758
206	-1.20164
207	-0.484636
208	0.0284364
209	0.305743
210	0.361194
211	0.248149
212	0.0410719
213	-0.218348
214	-0.529027
215	-0.898399
216	-1.32066
217	-1.76506
218	-2.18668
219	-2.52433
220	-2.70455
221	-2.66803
222	-2.39354
223	-1.91011
224	-1.28087
225	-0.569333
226	0.167894
227	0.902087
228	1.62418
229	2.31686
230	2.95793
231	3.52405
232	3.97645
233	4.26373
234	4.31648
235	4.06803
236	3.46906
237	2.52419
238	1.30352
239	-0.0951516
240	-1.592
241	-3.11562
242	-4.59381
243	-5.94239
244	-7.10854
245	-8.09233
246	-8.93288
247	-9.71004
248	-10.473
249	-11.2174
250	-11.9283
251	-12.6032
252	-13.2077
253	-13.6497
254	-13.7778
255	-13.4168
256	-12.3694
257	-10.4582
258	-7.63504
259	-4.07185
260	-0.06678
261	4.12309
262	8.32386
263	12.3514
264	15.8824
265	18.5038
266	19.8416
267	19.6218
268	17.7691
269	14.7027
270	11.1373
271	7.55918
272	4.11175
273	0.86739
274	-1.9902
275	-4.24177
276	-5.81201
277	-6.7544
278	-7.13433
279	-7.00621
280	-6.49141
281	-5.76734
282	-5.00488
283	-4.34029
284	-3.84198
285	-3.54902
286	-3.51356
287	-3.80363
288	-4.44592
289	-5.36339
290	-6.45062
291	-7.62814
292	-8.86595
293	-10.1668
294	-11.5256
295	-12.8721
296	-14.0766
297	-15.0311
298	-15.6583
299	-15.871
300	-15.5702
301	-14.6765
302	-13.1192
303	-10.8257
304	-7.74669
305	-3.89392
306	0.590642
307	5.44594
308	10.3877
309	15.1547
310	19.4877
311	23.1304
312	25.8362
313	27.3547
314	27.4107
315	25.7188
316	22.0522
317	16.481
318	9.68521
319	2.5456
320	-4.40092
321	-10.95
322	-16.909
323	-21.9461
324	-25.6398
325	-27.629
326	-27.7457
327	-26.1563
328	-23.3202
329	-19.7744
330	-15.8985
331	-11.863
332	-7.74961
333	-3.6697
334	0.16361
335	3.44656
336	5.92446
337	7.56575
338	8.50252
339	8.8306
340	8.53713
341	7.61209
342	6.20324
343	4.65063
344	3.40302
345	2.85234
346	3.22951
347	4.57672
348	6.7762
349	9.54948
350	12.6032
351	15.7838
352	19.0506
353	22.3596
354	25.5357
355	28.3095
356	30.4325
357	31.7405
358	32.1057
359	31.3591
360	29.3058
361	25.7858
362	20.7025
363	14.1157
364	6.27679
365	-2.45946
366	-11.6597
367	-20.851
368	-29.5991
369	-37.528
370	-44.2806
371	-49.4914
372	-52.772
373	-53.7547
374	-52.2604
375	-48.5376
376	-43.3336
377	-37.5392
378	-31.7443
379	-26.0995
380	-20.5815
381	-15.3471
382	-10.8332
383	-7.50436
384	-5.45879
385	-4.37252
386	-3.90641
387	-3.99612
388	-4.7322
389	-6.05396
390	-7.56704
391	-8.6027
392	-8.507
393	-6.88823
394	-3.5869
395	1.36701
396	7.59749
397	14.5301
398	21.6918
399	28.7987
400	35.6405
401	41.9302
402	47.2572
403	51.1568
404	53.1984
405	52.9956
406	50.2413
407	44.8087
408	36.893
409	27.0185
410	15.8652
411	4.12237
412	-7.64878
413	-18.9768
414	-29.3501
415	-38.1796
416	-44.9079
417	-49.2694
418	-51.3772
419	-51.5851
420	-50.228
421	-47.4689
422	-43.348
423	-37.9604
424	-31.5836
425	-24.6522
426	-17.628
427	-10.8791
428	-4.66156
429	0.831483
430	5.41262
431	8.9235
432	11.3145
433	12.6845
434	13.2647
435	13.2941
436	12.8973
437	12.1114
438	11.0254
439	9.83977
440	8.78841
441	8.07718
442	7.76944
443	7.79064
444	8.05334
445	8.53192
446	9.23242
447	10.1243
448	11.1221
449	12.1184
450	13.0061
451	13.6507
452	13.8847
453	13.5669
454	12.6266
455	11.0815
456	9.10349
457	6.95139
458	4.83574
459	2.88647
460	1.20503
461	-0.0910592
462	-0.870861
463	-1.02881
464	-0.54182
465	0.510945
466	2.00672
467	3.8287
468	5.88553
469	8.0925
470	10.3314
471	12.455
472	14.3193
473	15.7885
474	16.7395
475	17.0631
476	16.6829
477	15.566
478	13.7125
479	11.1353
480	7.8457
481	3.84571
482	-0.828003
483	-6.04643
484	-11.6049
485	-17.3095
486	-22.9959
487	-28.5075
488	-33.6671
489	-38.2858
490	-42.1638
491	-45.0905
492	-46.8652
493	-47.3141
494	-46.2771
495	-43.5876
496	-39.0917
497	-32.754
498	-24.7386
499	-15.3685
500	-5.06632
501	5.62927
502	16.114
503	25.8508
504	34.4302
505	41.4948
506	46.6625
507	49.5096
508	49.7577
509	47.5203
510	43.3825
511	37.9907
512	31.6401
513	24.4086
514	16.5038
515	8.33924
516	0.356935
517	-7.19793
518	-14.2065
519	-20.5013
520	-25.853
521	-30.0761
522	-33.119
523	-35.0742
524	-36.0905
525	-36.3037
526	-35.8074
527	-34.6325
528	-32.7997
529	-30.3452
530	-27.3611
531	-24.0084
532	-20.4836
533	-16.9888
534	-13.6569
535	-10.5392
536	-7.67789
537	-5.13856
538	-3.00574
539	-1.3617
540	-0.235076
541	0.448609
542	0.866923
543	1.23509
544	1.7009
545	2.29939
546	3.03311
547	3.91553
548	4.93478
549	6.02694
550	7.09084
551	8.02577
552	8.74855
553	9.19705
554	9.33445
555	9.15306
556	8.6448
557	7.77608
558	6.51764
559	4.91531
560	3.12195
561	1.30085
562	-0.461206
563	-2.14435
564	-3.74723
565	-5.23261
566	-6.50427
567	-7.42123
568	-7.87205
569	-7.833
570	-7.34948
571	-6.46673
572	-5.19542
573	-3.55789
574	-1.6544
575	0.347066
576	2.25563
577	3.91512
578	5.22016
579	6.07917
580	6.38174
581	6.04107
582	5.05141
583	3.48667
584	1.46699
585	-0.853299
586	-3.30578
587	-5.74307
588	-8.00619
589	-9.90457
590	-11.2392
591	-11.8497
592	-11.6575
593	-10.6784
594	-8.98145
595	-6.66313
596	-3.86189
597	-0.781904
598	2.33852
599	5.28272
600	7.87031
601	9.9242
602	11.2556
603	11.6977
604	11.1483
605	9.62996
606	7.31573
607	4.46242
608	1.27036
609	-2.15689
610	-5.7193
611	-9.2489
612	-12.5121
613	-15.2398
614	-17.207
615	-18.2925
616	-18.4384
617	-17.614
618	-15.8649
619	-13.3292
620	-10.1633
621	-6.49778
622	-2.49595
623	1.61241
624	5.58385
625	9.16811
626	12.1175
627	14.2083
628	15.2685
629	15.2392
630	14.2926
631	12.7168
632	10.7091
633	8.33595
634	5.63645
635	2.72045
636	-0.230258
637	-3.03026
638	-5.52277
639	-7.58927
640	-9.19753
641	-10.3861
642	-11.219
643	-11.726
644	-11.844
645	-11.4717
646	-10.5533
647	-9.10018
648	-7.17619
649	-4.87843
650	-2.3442
651	0.247933
652	2.73585
653	4.96631
654	6.79011
655	8.0965
656	8.81434
657	8.91009
658	8.36606
659	7.16544
660	5.30229
661	2.83593
662	-0.0496104
663	-3.08592
664	-6.01892
665	-8.66379
666	-10.867
667	-12.4608
668	-13.2955
669	-13.3172
670	-12.5739
671	-11.1406
672	-9.06654
673	-6.37232
674	-3.13488
675	0.398992
676	3.84106
677	6.80891
678	9.04037
679	10.399
680	10.8681
681	10.5673
682	9.63821
683	8.1147
684	5.95193
685	3.14788
686	-0.134325
687	-3.55875
688	-6.74909
689	-9.42515
690	-11.4083
691	-12.538
692	-12.6234
693	-11.5396
694	-9.40322
695	-6.56609
696	-3.4245
697	-0.265848
698	2.73572
699	5.41836
700	7.57084
701	8.96203
702	9.40576
703	8.89238
704	7.59413
705	5.73051
706	3.4762
707	0.971199
708	-1.63001
709	-4.1382
710	-6.37727
711	-8.217
712	-9.59132
713	-10.4924
714	-10.9677
715	-11.1131
716	-11.0248
717	-10.728
718	-10.185
719	-9.35264
720	-8.24807
721	-6.97877
722	-5.67059
723	-4.37762
724	-3.07537
725	-1.69776
726	-0.187743
727	1.47963
728	3.25088
729	5.00336
730	6.61331
731	8.01618
732	9.18423
733	10.0639
734	10.5518
735	10.5177
736	9.88062
737	8.69053
738	7.06526
739	5.10282
740	2.85882
741	0.376555
742	-2.25302
743	-4.88367
744	-7.3748
745	-9.62264
746	-11.5608
747	-13.1241
748	-14.2212
749	-14.7723
750	-14.7456
751	-14.1586
752	-13.0618
753	-11.5231
754	-9.64268
755	-7.51669
756	-5.21146
757	-2.78579
758	-0.308447
759	2.13178
760	4.4281
761	6.50498
762	8.34095
763	9.90431
764	11.131
765	11.9727
766	12.3975
767	12.3162
768	11.5759
769	10.0738
770	7.83372
771	5.00197
772	1.80925
773	-1.50949
774	-4.78556
775	-7.89918
776	-10.7372
777	-13.1563
778	-14.9971
779	-16.1368
780	-16.5144
781	-16.1297
782	-15.0652
783	-13.4314
784	-11.3072
785	-8.7268
786	-5.74877
787	-2.52108
788	0.746535
789	3.84925
790	6.64583
791	9.05234
792	11.0408
793	12.5736
794	13.5462
795	13.8292
796	13.3519
797	12.0957
798	10.0774
799	7.40243
800	4.27156
801	0.875291
802	-2.66565
803	-6.22547
804	-9.67136
805	-12.872
806	-15.6823
807	-17.9113
808	-19.3505
809	-19.8258
810	-19.2722
811	-17.74
812	-15.3536
813	-12.2618
814	-8.60361
815	-4.52118
816	-0.194952
817	4.15359
818	8.30422
819	12.0458
820	15.1756
821	17.5103
822	18.8981
823	19.2261
824	18.4493
825	16.579
826	13.6791
827	9.92558
828	5.63395
829	1.16332
830	-3.19093
831	-7.19893
832	-10.6406
833	-13.2715
834	-14.8204
835	-15.0464
836	-13.9329
837	-11.8302
838	-9.28765
839	-6.72123
840	-4.28997
841	-2.05146
842	-0.160071
843	1.11714
844	1.62505
845	1.52007
846	1.08884
847	0.484557
848	-0.30012
849	-1.28453
850	-2.38515
851	-3.44372
852	-4.31666
853	-4.8888
854	-5.05339
855	-4.72116
856	-3.91302
857	-2.75491
858	-1.42651
859	-0.150503
860	0.869548
861	1.5901
862	2.0578
863	2.3047
864	2.31916
865	2.08656
866	1.66678
867	1.1802
868	0.708337
869	0.254875
870	-0.200703
871	-0.670109
872	-1.14402
873	-1.63292
874	-2.16207
875	-2.7288
876	-3.26866
877	-3.6866
878	-3.93972
879	-4.06509
880	-4.12918
881	-4.15398
882	-4.09611
883	-3.9038
884	-3.57991
885	-3.16013
886	-2.67544
887	-2.15924
888	-1.64781
889	-1.15294
890	-0.734629
891	-0.463132
892	-0.327117
893	-0.28811
894	-0.33456
895	-0.506273
896	-0.873844
897	-1.51532
898	-2.47748
899	-3.73987
900	-5.22268
901	-6.85193
902	-8.53995
903	-10.1408
904	-11.4565
905	-12.2742
906	-12.374
907	-11.537
908	-9.56367
909	-6.32192
910	-1.77711
911	3.98122
912	10.7024
913	17.9421
914	25.1429
915	31.7466
916	37.2066
917	40.9369
918	42.2918
919	40.8348
920	36.4223
921	29.0701
922	18.8626
923	5.97107
924	-8.86168
925	-24.6425
926	-40.4677
927	-55.5508
928	-68.902
929	-79.1823
930	-84.9626
931	-85.0387
932	-78.6458
933	-65.6018
934	-46.6109
935	-23.4112
936	1.77878
937	27.3038
938	52.1056
939	74.5463
940	91.9258
941	101.332
942	100.259
943	86.5269
944	60.4409
945	28.7807
946	-1.91757
947	-29.6694
948	-53.8471
949	-72.8167
950	-84.9485
951	-89.818
952	-88.0951
953	-80.9378
954	-69.3946
955	-54.1711
956	-36.1109
957	-16.7875
958	1.45571
959	16.582
960	27.9035
961	35.8253
962	40.938
963	43.5699
964	43.8255
965	41.7228
966	37.3314
967	30.8595
968	22.7789
969	13.8986
970	4.91298
971	-3.72516
972	-11.6402
973	-18.4611
974	-23.7802
975	-27.2439
976	-28.5986
977	-27.6725
978	-24.4677
979	-19.3155
980	-12.8526
981	-5.78969
982	1.29676
983	8.01859
984	14.0959
985	19.2537
986	23.1099
987	25.1755
988	24.9766
989	22.2402
990	17.136
991	10.3584
992	2.7905
993	-4.9666
994	-12.6319
995	-19.9512
996	-26.4961
997	-31.7019
998	-35.0334
999	-36.1149
1000	-34.7978
1001	-31.2014
1002	-25.7066
1003	-18.8371
1004	-11.0867
1005	-2.84745
1006	5.53137
1007	13.6863
1008	21.213
1009	27.6771
1010	32.6596
1011	35.8057
1012	36.829
1013	35.5317
1014	31.8741
1015	26.1651
1016	19.0714
1017	11.3226
1018	3.41585
1019	-4.34779
1020	-11.6427
1021	-18.0376
1022	-23.1651
1023	-26.8639
1024	-29.1542
1025	-30.1287
1026	-29.8962
1027	-28.6042
1028	-26.4141
1029	-23.4712
1030	-19.9111
1031	-15.8661
1032	-11.5212
1033	-7.12451
1034	-2.94749
1035	0.772665
1036	3.88399
1037	6.2828
1038	7.77783
1039	8.04135
1040	6.80951
1041	4.10388
1042	0.291282
1043	-4.10332
1044	-8.61969
1045	-12.9299
1046	-16.7762
1047	-19.9068
1048	-22.076
1049	-22.9993
1050	-22.3413
1051	-19.7953
1052	-15.1739
1053	-8.52873
1054	-0.379242
1055	8.35441
1056	16.814
1057	24.5641
1058	31.4471
1059	37.178
1060	41.222
1061	43.1246
1062	42.8773
1063	40.7338
1064	36.8262
1065	31.1234
1066	23.7518
1067	15.1676
1068	5.99272
1069	-3.19339
1070	-11.9206
1071	-19.8198
1072	-26.6288
1073	-32.1534
1074	-36.2193
1075	-38.6824
1076	-39.4434
1077	-38.4592
1078	-35.8134
1079	-31.807
1080	-26.9007
1081	-21.5618
1082	-16.1414
1083	-10.8737
1084	-5.98198
1085	-1.7886
1086	1.33964
1087	3.26751
1088	4.19331
1089	4.38574
1090	3.93996
1091	2.83485
1092	1.11992
1093	-0.978854
1094	-3.04066
1095	-4.60725
1096	-5.34671
1097	-5.09658
1098	-3.83007
1099	-1.63686
1100	1.31566
1101	4.87286
1102	8.92834
1103	13.3446
1104	17.9252
1105	22.4606
1106	26.7386
1107	30.4541
1108	33.2288
1109	34.7219
1110	34.6558
1111	32.8903
1112	29.3956
1113	24.1967
1114	17.4708
1115	9.62433
1116	1.11426
1117	-7.66368
1118	-16.3421
1119	-24.4768
1120	-31.553
1121	-37.0691
1122	-40.5721
1123	-41.6737
1124	-40.1347
1125	-36.0725
1126	-29.9958
1127	-22.6783
1128	-14.8716
1129	-7.07736
1130	0.442066
1131	7.48389
1132	13.7085
1133	18.6206
1134	21.806
1135	23.2741
1136	23.4127
1137	22.6018
1138	20.9742
1139	18.5689
1140	15.5403
1141	12.1774
1142	8.79403
1143	5.58191
1144	2.58424
1145	-0.207254
1146	-2.7649
1147	-5.00903
1148	-6.83413
1149	-8.15594
1150	-8.95674
1151	-9.2824
1152	-9.23399
1153	-8.97596
1154	-8.67137
1155	-8.43546
1156	-8.3119
1157	-8.29757
1158	-8.39592
1159	-8.60165
1160	-8.88015
1161	-9.17485
1162	-9.38264
1163	-9.38065
1164	-9.08029
1165	-8.47136
1166	-7.5869
1167	-6.48028
1168	-5.22744
1169	-3.91128
1170	-2.59958
1171	-1.35465
1172	-0.232059
1173	0.734525
1174	1.52851
1175	2.13472
1176	2.51278
1177	2.62679
1178	2.48524
1179	2.12603
1180	1.60255
1181	1.01636
1182	0.501285
1183	0.1565
1184	0.0344624
1185	0.171361
1186	0.619438
1187	1.43184
1188	2.61517
1189	4.1062
1190	5.78472
1191	7.50466
1192	9.10086
1193	10.354
1194	11.0251
1195	10.9357
1196	9.99625
1197	8.21455
1198	5.68499
1199	2.57313
1200	-0.908192
1201	-4.54153
1202	-8.10298
1203	-11.3452
1204	-13.9979
1205	-15.7843
1206	-16.4306
1207	-15.6882
1208	-13.4643
1209	-10.0384
1210	-6.00054
1211	-1.8785
1212	2.1063
1213	5.9233
1214	9.46647
1215	12.4362
1216	14.4595
1217	15.3298
1218	15.0848
1219	13.8804
1220	11.8264
1221	8.96931
1222	5.388
1223	1.28159
1224	-3.05668
1225	-7.33181
1226	-11.3014
1227	-14.7716
1228	-17.593
1229	-19.6397
1230	-20.8096
1231	-21.0433
1232	-20.3427
1233	-18.777
1234	-16.4696
1235	-13.5785
1236	-10.2229
1237	-6.47357
1238	-2.44432
1239	1.63779
1240	5.48914
1241	8.86043
1242	11.5736
1243	13.4595
1244	14.3466
1245	14.1222
1246	12.783
1247	10.4596
1248	7.36572
1249	3.70772
1250	-0.329117
1251	-4.53794
1252	-8.68443
1253	-12.5432
1254	-15.8973
1255	-18.5263
1256	-20.2276
1257	-20.8581
1258	-20.3834
1259	-18.9386
1260	-16.7974
1261	-14.2324
1262	-11.4228
1263	-8.4612
1264	-5.3973
1265	-2.26962
1266	0.848986
1267	3.82933
1268	6.53981
1269	8.94053
1270	11.0474
1271	12.8731
1272	14.4061
1273	15.6597
1274	16.6711
1275	17.4444
1276	17.8584
1277	17.6818
1278	16.6818
1279	14.7576
1280	12.0053
1281	8.62369
1282	4.78326
1283	0.622639
1284	-3.67386
1285	-7.87109
1286	-11.7171
1287	-14.9757
1288	-17.4258
1289	-18.8296
1290	-18.9595
1291	-17.7041
1292	-15.1522
1293	-11.6354
1294	-7.66331
1295	-3.75221
1296	-0.264039
1297	2.58649
1298	4.58594
1299	5.4436
1300	4.94635
1301	3.23898
1302	0.776916
1303	-2.02553
1304	-4.99093
1305	-8.06155
1306	-11.1109
1307	-13.8981
1308	-16.1516
1309	-17.6809
1310	-18.4012
1311	-18.3142
1312	-17.4562
1313	-15.8727
1314	-13.6474
1315	-10.8963
1316	-7.77104
1317	-4.43549
1318	-1.03567
1319	2.36173
1320	5.7766
1321	9.25801
1322	12.7713
1323	16.1711
1324	19.2455
1325	21.7245
1326	23.4056
1327	24.2435
1328	24.2726
1329	23.4463
1330	21.6001
1331	18.5635
1332	14.2738
1333	8.8164
1334	2.43739
1335	-4.46716
1336	-11.4386
1337	-18.0719
1338	-24.0596
1339	-29.1248
1340	-32.946
1341	-35.1954
1342	-35.6857
1343	-34.5147
1344	-32.0207
1345	-28.556
1346	-24.324
1347	-19.3996
1348	-13.8532
1349	-7.82591
1350	-1.53828
1351	4.7171
1352	10.6069
1353	15.8465
1354	20.3155
1355	24.046
1356	27.0913
1357	29.3791
1358	30.6935
1359	30.8787
1360	29.9528
1361	28.0146
1362	25.1127
1363	21.2301
1364	16.3417
1365	10.4731
1366	3.781
1367	-3.42601
1368	-10.8119
1369	-18.1128
1370	-25.1302
1371	-31.6626
1372	-37.4613
1373	-42.2333
1374	-45.6857
1375	-47.5663
1376	-47.6854
1377	-45.9235
1378	-42.2656
1379	-36.8333
1380	-29.8673
1381	-21.6948
1382	-12.6938
1383	-3.23258
1384	6.35255
1385	15.7591
1386	24.6585
1387	32.6647
1388	39.3506
1389	44.2894
1390	47.1254
1391	47.6403
1392	45.7334
1393	41.3178
1394	34.4261
1395	25.4317
1396	15.1197
1397	4.36724
1398	-6.16721
1399	-16.0053
1400	-24.6595
1401	-31.5953
1402	-36.3874
1403	-38.9218
1404	-39.4487
1405	-38.3563
1406	-35.9039
1407	-32.1698
1408	-27.2276
1409	-21.335
1410	-14.9706
1411	-8.72074
1412	-3.07229
1413	1.71995
1414	5.57427
1415	8.4367
1416	10.1995
1417	10.7517
1418	10.1002
1419	8.42129
1420	5.97555
1421	3.04403
1422	-0.0481352
1423	-2.9625
1424	-5.44183
1425	-7.31725
1426	-8.4623
1427	-8.7906
1428	-8.26789
1429	-6.8767
1430	-4.64151
1431	-1.72472
1432	1.59344
1433	5.00992
1434	8.26825
1435	11.1697
1436	13.5062
1437	15.0255
1438	15.4823
1439	14.7362
1440	12.8363
1441	10.0149
1442	6.56766
1443	2.71971
1444	-1.3579
1445	-5.45999
1446	-9.31603
1447	-12.6918
1448	-15.3859
1449	-17.2001
1450	-17.9843
1451	-17.6821
1452	-16.3628
1453	-14.1884
1454	-11.347
1455	-7.99576
1456	-4.27925
1457	-0.394228
1458	3.38908
1459	6.78228
1460	9.52993
1461	11.4516
1462	12.4416
1463	12.4959
1464	11.7201
1465	10.2701
1466	8.2612
1467	5.76463
1468	2.89702
1469	-0.140143
1470	-3.12407
1471	-5.89474
1472	-8.32553
1473	-10.2872
1474	-11.6307
1475	-12.2371
1476	-12.0868
1477	-11.2575
1478	-9.88596
1479	-8.12991
1480	-6.14198
1481	-4.07143
1482	-2.04784
1483	-0.177074
1484	1.46998
1485	2.85358
1486	3.91155
1487	4.528
1488	4.60023
1489	4.12516
1490	3.20879
1491	2.00868
1492	0.66808
1493	-0.699923
1494	-1.99779
1495	-3.14547
1496	-4.08402
1497	-4.74123
1498	-5.11526
1499	-5.28436
1500	-5.34311
1501	-5.36875
1502	-5.42575
1503	-5.59332
1504	-5.89364
1505	-6.25328
1506	-6.56824
1507	-6.7601
1508	-6.76863
1509	-6.51154
1510	-5.88738
1511	-4.80741
1512	-3.21331
1513	-1.0818
1514	1.57084
1515	4.65175
1516	7.9603
1517	11.2457
1518	14.2714
1519	16.8475
1520	18.7973
1521	19.8976
1522	19.9253
1523	18.7025
1524	16.1277
1525	12.2494
1526	7.29815
1527	1.63441
1528	-4.36356
1529	-10.3651
1530	-16.0852
1531	-21.2539
1532	-25.5785
1533	-28.7746
1534	-30.6785
1535	-31.2682
1536	-30.6334
1537	-28.9705
1538	-26.5334
1539	-23.583
1540	-20.358
1541	-17.0777
1542	-13.9463
1543	-11.1499
1544	-8.86159
1545	-7.19574
1546	-6.11669
1547	-5.33143
1548	-4.38434
1549	-2.90365
1550	-0.713217
1551	2.23706
1552	5.92245
1553	10.2221
1554	14.9471
1555	19.9006
1556	24.8354
1557	29.4541
1558	33.4682
1559	36.5601
1560	38.3673
1561	38.5103
1562	36.5996
1563	32.2709
1564	25.3753
1565	16.3099
1566	6.126
1567	-4.11316
1568	-13.825
1569	-22.7201
1570	-30.437
1571	-36.4824
1572	-40.4327
1573	-42.157
1574	-41.859
1575	-39.9055
1576	-36.6082
1577	-32.1043
1578	-26.4687
1579	-19.9137
1580	-12.8738
1581	-5.94964
1582	0.279638
1583	5.47456
1584	9.63058
1585	12.9669
1586	15.6531
1587	17.6614
1588	18.8751
1589	19.2865
1590	19.0825
1591	18.5301
1592	17.8524
1593	17.1973
1594	16.6458
1595	16.1987
1596	15.7702
1597	15.2215
1598	14.4451
1599	13.3861
1600	12.0218
1601	10.3661
1602	8.44956
1603	6.29496
1604	3.96623
1605	1.55379
1606	-0.852707
1607	-3.18438
1608	-5.35832
1609	-7.25558
1610	-8.7535
1611	-9.76232
1612	-10.2527
1613	-10.3252
1614	-10.151
1615	-9.91589
1616	-9.78337
1617	-9.87481
1618	-10.2912
1619	-11.0676
1620	-12.1352
1621	-13.3558
1622	-14.5537
1623	-15.5497
1624	-16.1801
1625	-16.2613
1626	-15.6079
1627	-14.1377
1628	-11.893
1629	-8.94592
1630	-5.32035
1631	-1.07348
1632	3.61025
1633	8.43512
1634	13.0797
1635	17.2336
1636	20.5799
1637	22.8404
1638	23.7819
1639	23.1733
1640	20.8002
1641	16.6593
1642	11.2264
1643	5.24755
1644	-0.727119
1645	-6.45638
1646	-11.7938
1647	-16.5269
1648	-20.3523
1649	-22.9764
1650	-24.2457
1651	-24.1924
1652	-22.9843
1653	-20.8663
1654	-18.1186
1655	-14.9893
1656	-11.6108
1657	-8.04769
1658	-4.37429
1659	-0.737454
1660	2.63558
1661	5.4771
1662	7.56778
1663	8.80741
1664	9.20852
1665	8.85375
1666	7.87088
1667	6.40394
1668	4.61007
1669	2.64706
1670	0.673539
1671	-1.126
1672	-2.54889
1673	-3.42097
1674	-3.67362
1675	-3.34651
1676	-2.54019
1677	-1.35504
1678	0.103733
1679	1.6924
1680	3.23672
1681	4.5687
1682	5.55537
1683	6.10298
1684	6.14373
1685	5.63005
1686	4.58086
1687	3.08905
1688	1.27344
1689	-0.783562
1690	-3.01773
1691	-5.31138
1692	-7.48941
1693	-9.37082
1694	-10.8352
1695	-11.8371
1696	-12.3583
1697	-12.3994
1698	-12.0008
1699	-11.232
1700	-10.1888
1701	-8.99424
1702	-7.78644
1703	-6.67698
1704	-5.7278
1705	-4.95408
1706	-4.39307
1707	-4.15568
1708	-4.35104
1709	-4.98948
1710	-5.93606
1711	-6.93992
1712	-7.70837
1713	-7.99741
1714	-7.64245
1715	-6.52971
1716	-4.58893
1717	-1.89258
1718	1.26338
1719	4.51926
1720	7.62929
1721	10.443
1722	12.7913
1723	14.445
1724	15.2572
1725	15.275
1726	14.6498
1727	13.525
1728	12.0064
1729	10.1945
1730	8.25617
1731	6.44135
1732	4.99951
1733	4.09393
1734	3.79058
1735	4.04028
1736	4.60773
1737	5.13963
1738	5.25192
1739	4.5924
1740	2.8807
1741	-0.022339
1742	-4.11178
1743	-9.25778
1744	-15.1275
1745	-21.3572
1746	-27.6782
1747	-33.8079
1748	-39.2008
1749	-43.1917
1750	-45.1577
1751	-44.6259
1752	-41.3431
1753	-35.2769
1754	-26.5259
1755	-15.1645
1756	-1.29705
1757	14.4313
1758	30.3468
1759	44.2538
1760	54.6105
1761	60.7392
1762	61.9175
1763	57.1366
1764	46.993
1765	33.9375
1766	19.8156
1767	5.00164
1768	-10.3469
1769	-25.3467
1770	-38.6534
1771	-49.1124
1772	-56.0841
1773	-59.4648
1774	-59.5586
1775	-56.8165
1776	-51.616
1777	-44.2626
1778	-35.1079
1779	-24.6556
1780	-13.57
1781	-2.56064
1782	7.72762
1783	16.793
1784	24.2759
1785	29.9245
1786	33.7651
1787	36.0847
1788	37.2077
1789	37.1033
1790	35.2843
1791	31.3911
1792	25.5163
1793	17.9806
1794	8.87113
1795	-1.80792
1796	-13.7278
1797	-26.2396
1798	-38.5814
1799	-50.022
1800	-59.7641
1801	-66.8727
1802	-70.4493
1803	-69.7581
1804	-64.3346
1805	-53.9351
1806	-38.4438
1807	-18.0266
1808	6.08925
1809	30.8847
1810	52.6487
1811	69.2109
1812	79.945
1813	83.6954
1814	78.4465
1815	64.9102
1816	47.1722
1817	28.1737
1818	8.32041
1819	-12.1214
1820	-31.6047
1821	-48.0644
1822	-60.0416
1823	-66.927
1824	-68.6706
1825	-65.5836
1826	-58.3988
1827	-48.3678
1828	-37.2099
1829	-26.6295
1830	-17.5833
1831	-10.0432
1832	-3.41404
1833	2.75478
1834	8.36327
1835	12.9129
1836	15.9647
1837	17.5339
1838	17.9842
1839	17.6818
1840	16.8333
1841	15.5521
1842	13.9265
1843	12.036
1844	9.98342
1845	7.91308
1846	6.02002
1847	4.49143
1848	3.34231
1849	2.41222
1850	1.54516
1851	0.686642
1852	-0.158071
1853	-0.970419
1854	-1.74416
1855	-2.49134
1856	-3.18825
1857	-3.73916
1858	-4.03579
1859	-4.02551
1860	-3.70674
1861	-3.0941
1862	-2.19911
1863	-1.10071
1864	0.0437474
1865	1.09068
1866	1.97736
1867	2.68126
1868	3.1553
1869	3.36454
1870	3.31742
1871	3.04687
1872	2.57195
1873	1.89159
1874	1.01854
1875	-0.0273232
1876	-1.22345
1877	-2.51674
1878	-3.85882
1879	-5.22422
1880	-6.55936
1881	-7.76534
1882	-8.73366
1883	-9.38047
1884	-9.64329
1885	-9.48611
1886	-8.89373
1887	-7.88288
1888	-6.5061
1889	-4.83656
1890	-2.94939
1891	-0.92587
1892	1.11942
1893	3.02325
1894	4.61674
1895	5.77655
1896	6.44077
1897	6.58864
1898	6.21257
1899	5.32036
1900	3.93674
1901	2.13097
1902	0.0570663
1903	-2.10357
1904	-4.18661
1905	-6.05403
1906	-7.6001
1907	-8.73155
1908	-9.38346
1909	-9.52421
1910	-9.13151
1911	-8.20054
1912	-6.80085
1913	-5.06938
1914	-3.13596
1915	-1.06369
1916	1.08922
1917	3.21674
1918	5.16781
1919	6.80023
1920	8.00481
1921	8.70798
1922	8.91835
1923	8.67631
1924	7.99058
1925	6.86916
1926	5.39365
1927	3.67746
1928	1.82013
1929	-0.106295
1930	-2.036
1931	-3.91738
1932	-5.71721
1933	-7.40787
1934	-8.96828
1935	-10.4133
1936	-11.7612
1937	-12.9613
1938	-13.8941
1939	-14.4311
1940	-14.4439
1941	-13.8417
1942	-12.6229
1943	-10.8782
1944	-8.71787
1945	-6.17877
1946	-3.22838
1947	0.134238
1948	3.78519
1949	7.49707
1950	11.0268
1951	14.1535
1952	16.6531
1953	18.3043
1954	18.9229
1955	18.4088
1956	16.7301
1957	13.9083
1958	10.0352
1959	5.26046
1960	-0.172382
1961	-5.92814
1962	-11.6777
1963	-17.1493
1964	-22.1218
1965	-26.3897
1966	-29.7597
1967	-32.0781
1968	-33.297
1969	-33.5079
1970	-32.8475
1971	-31.4384
1972	-29.4056
1973	-26.8928
1974	-24.0452
1975	-21.0134
1976	-17.9204
1977	-14.8027
1978	-11.5797
1979	-8.12696
1980	-4.35974
1981	-0.287068
1982	4.03378
1983	8.55145
1984	13.2343
1985	18.0246
1986	22.7857
1987	27.3024
1988	31.3146
1989	34.574
1990	36.8776
1991	38.0654
1992	38.0578
1993	36.8517
1994	34.4753
1995	31.0117
1996	26.6098
1997	21.4499
1998	15.7168
[truncated: 31,382 more rows]
