# Supplementary material for: PM2.5 concentration prediction based on EEMD-ALSTM
Source: Sci Rep. 2024 Jun 2;14:12636. doi: 10.1038/s41598-024-63620-9 (PMC11144699; doi:10.1038/s41598-024-63620-9)
Supplement: Supplementary file 1 — Supplementary Information. [file 41598_2024_63620_MOESM1_ESM.zip › Code/EMD_IMF_6_test.xlsx]

## Sheet: Sheet1
	0
0	-95.0133
1	-95.936
2	-95.9174
3	-94.908
4	-92.8567
5	-89.7169
6	-85.4512
7	-80.0347
8	-73.4576
9	-65.7282
10	-56.8776
11	-46.9701
12	-36.1194
13	-24.4957
14	-12.3146
15	0.18667
16	12.7847
17	25.3004
18	37.606
19	49.6032
20	61.1869
21	72.217
22	82.5122
23	91.8647
24	100.063
25	106.908
26	112.231
27	115.921
28	117.974
29	118.501
30	117.688
31	115.726
32	112.751
33	108.816
34	103.928
35	98.0988
36	91.3793
37	83.8628
38	75.6721
39	66.9403
40	57.7977
41	48.3669
42	38.7633
43	29.0958
44	19.4691
45	9.9843
46	0.736006
47	-8.19004
48	-16.7281
49	-24.8372
50	-32.4969
51	-39.7002
52	-46.4492
53	-52.7533
54	-58.6248
55	-64.0728
56	-69.0986
57	-73.6938
58	-77.8421
59	-81.5215
60	-84.7068
61	-87.3726
62	-89.4956
63	-91.0575
64	-92.0465
65	-92.4598
66	-92.3045
67	-91.5972
68	-90.3634
69	-88.6336
70	-86.4366
71	-83.7959
72	-80.7273
73	-77.2413
74	-73.3464
75	-69.0528
76	-64.3746
77	-59.3311
78	-53.9455
79	-48.2441
80	-42.256
81	-36.0121
82	-29.5418
83	-22.8679
84	-16.0091
85	-8.98596
86	-1.82792
87	5.42739
88	12.7393
89	20.0716
90	27.3951
91	34.6714
92	41.8274
93	48.7472
94	55.2919
95	61.3305
96	66.7635
97	71.5237
98	75.5633
99	78.84
100	81.3107
101	82.9374
102	83.698
103	83.5858
104	82.5997
105	80.7358
106	77.9882
107	74.3538
108	69.8415
109	64.4831
110	58.3488
111	51.5659
112	44.3159
113	36.7969
114	29.1803
115	21.5959
116	14.1435
117	6.91658
118	0.0205707
119	-6.42378
120	-12.2975
121	-17.5146
122	-22.0486
123	-25.9315
124	-29.2291
125	-32.0102
126	-34.3256
127	-36.2033
128	-37.6569
129	-38.7001
130	-39.3619
131	-39.6928
132	-39.7628
133	-39.6511
134	-39.4342
135	-39.1794
136	-38.9388
137	-38.7489
138	-38.6311
139	-38.5878
140	-38.6017
141	-38.6425
142	-38.6763
143	-38.6723
144	-38.6069
145	-38.4688
146	-38.2609
147	-37.9983
148	-37.7036
149	-37.4011
150	-37.1117
151	-36.8487
152	-36.6152
153	-36.4068
154	-36.2158
155	-36.0353
156	-35.8605
157	-35.6854
158	-35.5028
159	-35.3085
160	-35.1074
161	-34.9138
162	-34.7463
163	-34.6195
164	-34.5357
165	-34.4778
166	-34.4116
167	-34.2924
168	-34.0728
169	-33.708
170	-33.1604
171	-32.4034
172	-31.4204
173	-30.2017
174	-28.7385
175	-27.0179
176	-25.0208
177	-22.7236
178	-20.1031
179	-17.1472
180	-13.8678
181	-10.3072
182	-6.5344
183	-2.62722
184	1.34988
185	5.35762
186	9.37878
187	13.4041
188	17.4178
189	21.3898
190	25.2757
191	29.0236
192	32.5903
193	35.9536
194	39.1083
195	42.0527
196	44.777
197	47.2596
198	49.4726
199	51.3896
200	52.9922
201	54.2726
202	55.232
203	55.8739
204	56.1982
205	56.2018
206	55.882
207	55.2358
208	54.2524
209	52.9109
210	51.1876
211	49.064
212	46.5321
213	43.5937
214	40.2587
215	36.5436
216	32.4699
217	28.0644
218	23.3591
219	18.3928
220	13.2147
221	7.88611
222	2.47704
223	-2.94316
224	-8.31243
225	-13.577
226	-18.6888
227	-23.6034
228	-28.2791
229	-32.674
230	-36.7443
231	-40.4475
232	-43.7498
233	-46.6326
234	-49.0926
235	-51.1353
236	-52.7708
237	-54.0102
238	-54.8649
239	-55.3437
240	-55.4534
241	-55.202
242	-54.6038
243	-53.6823
244	-52.471
245	-51.0129
246	-49.358
247	-47.5573
248	-45.6568
249	-43.6939
250	-41.6968
251	-39.6851
252	-37.67
253	-35.6566
254	-33.6484
255	-31.6494
256	-29.6625
257	-27.6873
258	-25.7165
259	-23.7349
260	-21.7218
261	-19.6569
262	-17.524
263	-15.3115
264	-13.0093
265	-10.6075
266	-8.09433
267	-5.45785
268	-2.68873
269	0.218115
270	3.26412
271	6.44739
272	9.76058
273	13.1877
274	16.702
275	20.268
276	23.8464
277	27.3998
278	30.8953
279	34.3033
280	37.5931
281	40.7297
282	43.6725
283	46.3741
284	48.7822
285	50.8431
286	52.5075
287	53.7317
288	54.476
289	54.7016
290	54.3713
291	53.4557
292	51.9409
293	49.8318
294	47.1458
295	43.9056
296	40.1375
297	35.8786
298	31.1876
299	26.1481
300	20.8589
301	15.4153
302	9.89645
303	4.36528
304	-1.12237
305	-6.50741
306	-11.7225
307	-16.6931
308	-21.3463
309	-25.6173
310	-29.4505
311	-32.8015
312	-35.6409
313	-37.9574
314	-39.7565
315	-41.0541
316	-41.8696
317	-42.2188
318	-42.1097
319	-41.5424
320	-40.5133
321	-39.0204
322	-37.066
323	-34.661
324	-31.8256
325	-28.587
326	-24.9808
327	-21.0519
328	-16.8534
329	-12.4454
330	-7.89524
331	-3.27693
332	1.33104
333	5.85087
334	10.2104
335	14.3462
336	18.2042
337	21.7377
338	24.9055
339	27.6749
340	30.0245
341	31.9484
342	33.4527
343	34.5457
344	35.2276
345	35.4874
346	35.307
347	34.6677
348	33.5569
349	31.9708
350	29.9137
351	27.3949
352	24.4254
353	21.0197
354	17.2044
355	13.0328
356	8.59253
357	3.99911
358	-0.625779
359	-5.17641
360	-9.57164
361	-13.7491
362	-17.6524
363	-21.22
364	-24.3781
365	-27.0384
366	-29.1007
367	-30.4582
368	-31.0057
369	-30.653
370	-29.3607
371	-27.1858
372	-24.2967
373	-20.9354
374	-17.3449
375	-13.7049
376	-10.106
377	-6.56881
378	-3.09001
379	0.310592
380	3.56469
381	6.55596
382	9.1395
383	11.1751
384	12.5856
385	13.4064
386	13.7668
387	13.8161
388	13.6544
389	13.3083
390	12.7539
391	11.957
392	10.9057
393	9.62067
394	8.14091
395	6.50369
396	4.73975
397	2.8857
398	0.993733
399	-0.866971
400	-2.61781
401	-4.18363
402	-5.50711
403	-6.5552
404	-7.31427
405	-7.77996
406	-7.94961
407	-7.82246
408	-7.40011
409	-6.6862
410	-5.69125
411	-4.44253
412	-2.98733
413	-1.37203
414	0.375911
415	2.24546
416	4.22653
417	6.29634
418	8.41414
419	10.5229
420	12.5559
421	14.4448
422	16.1287
423	17.5633
424	18.7275
425	19.6212
426	20.2544
427	20.627
428	20.7195
429	20.4966
430	19.9188
431	18.9534
432	17.579
433	15.789
434	13.5981
435	11.0538
436	8.24445
437	5.28767
438	2.30027
439	-0.626729
440	-3.4346
441	-6.08554
442	-8.54534
443	-10.7706
444	-12.7062
445	-14.2939
446	-15.4869
447	-16.265
448	-16.6409
449	-16.6519
450	-16.3453
451	-15.7635
452	-14.9378
453	-13.8898
454	-12.637
455	-11.1995
456	-9.60485
457	-7.8918
458	-6.11023
459	-4.31982
460	-2.58589
461	-0.972287
462	0.46582
463	1.68824
464	2.67298
465	3.41276
466	3.90657
467	4.15412
468	4.15703
469	3.91891
470	3.44635
471	2.75416
472	1.87004
473	0.834148
474	-0.30502
475	-1.49518
476	-2.68511
477	-3.8299
478	-4.89335
479	-5.84696
480	-6.66687
481	-7.32967
482	-7.81102
483	-8.0874
484	-8.13966
485	-7.95809
486	-7.54697
487	-6.92615
488	-6.1269
489	-5.18377
490	-4.12781
491	-2.98563
492	-1.78282
493	-0.546088
494	0.69814
495	1.92463
496	3.10889
497	4.22723
498	5.25696
499	6.17518
500	6.95849
501	7.58445
502	8.03463
503	8.29902
504	8.37914
505	8.28879
506	8.05211
507	7.70147
508	7.27457
509	6.81067
510	6.34588
511	5.91024
512	5.52817
513	5.22107
514	5.01063
515	4.92013
516	4.97404
517	5.19433
518	5.59633
519	6.18293
520	6.93395
521	7.80085
522	8.71467
523	9.60457
524	10.4159
525	11.1162
526	11.6889
527	12.1202
528	12.389
529	12.4648
530	12.3149
531	11.917
532	11.2703
533	10.3948
534	9.32367
535	8.09013
536	6.71787
537	5.2188
538	3.5987
539	1.86472
540	0.0322276
541	-1.8719
542	-3.81071
543	-5.73997
544	-7.61104
545	-9.37334
546	-10.9763
547	-12.3714
548	-13.5177
549	-14.3889
550	-14.9729
551	-15.2655
552	-15.2627
553	-14.9597
554	-14.3545
555	-13.4544
556	-12.2751
557	-10.8344
558	-9.14886
559	-7.23959
560	-5.13897
561	-2.89294
562	-0.553729
563	1.83088
564	4.2237
565	6.59588
566	8.91912
567	11.1553
568	13.2528
569	15.1526
570	16.7991
571	18.1466
572	19.1601
573	19.8119
574	20.0751
575	19.9214
576	19.3225
577	18.2575
578	16.7207
579	14.7294
580	12.3298
581	9.60186
582	6.65644
583	3.61628
584	0.592902
585	-2.32647
586	-5.07697
587	-7.60445
588	-9.85457
589	-11.7733
590	-13.3149
591	-14.4508
592	-15.1741
593	-15.4982
594	-15.4496
595	-15.0617
596	-14.3698
597	-13.4071
598	-12.2036
599	-10.7898
600	-9.20332
601	-7.49241
602	-5.71319
603	-3.92305
604	-2.17515
605	-0.514198
606	1.02576
607	2.42367
608	3.66858
609	4.7526
610	5.66576
611	6.39398
612	6.92081
613	7.22906
614	7.30599
615	7.14808
616	6.76149
617	6.16058
618	5.36561
619	4.40184
620	3.29951
621	2.09228
622	0.813277
623	-0.509848
624	-1.85727
625	-3.21438
626	-4.56599
627	-5.89229
628	-7.17041
629	-8.37826
630	-9.4975
631	-10.5127
632	-11.4091
633	-12.1695
634	-12.7743
635	-13.2053
636	-13.4505
637	-13.5016
638	-13.3509
639	-12.9895
640	-12.407
641	-11.5937
642	-10.5429
643	-9.25318
644	-7.72829
645	-5.9765
646	-4.00945
647	-1.84433
648	0.492379
649	2.9611
650	5.50991
651	8.08175
652	10.6243
653	13.0969
654	15.4716
655	17.7279
656	19.8459
657	21.8013
658	23.5613
659	25.0845
660	26.3241
661	27.2319
662	27.7632
663	27.8778
664	27.5389
665	26.7129
666	25.3697
667	23.4862
668	21.0506
669	18.078
670	14.6354
671	10.8476
672	6.86827
673	2.84126
674	-1.12387
675	-4.95255
676	-8.58925
677	-11.978
678	-15.0494
679	-17.7164
680	-19.8782
681	-21.4342
682	-22.3182
683	-22.5403
684	-22.1962
685	-21.4302
686	-20.379
687	-19.1289
688	-17.7053
689	-16.0929
690	-14.2684
691	-12.2284
692	-10.0015
693	-7.64646
694	-5.24273
695	-2.88078
696	-0.654307
697	1.34679
698	3.04103
699	4.35806
700	5.23864
701	5.63479
702	5.50863
703	4.83257
704	3.59694
705	1.82543
706	-0.414134
707	-3.01194
708	-5.83216
709	-8.73453
710	-11.594
711	-14.3114
712	-16.8129
713	-19.0408
714	-20.9448
715	-22.48
716	-23.608
717	-24.3024
718	-24.5541
719	-24.3721
720	-23.7787
721	-22.7983
722	-21.449
723	-19.737
724	-17.6593
725	-15.2107
726	-12.3938
727	-9.22655
728	-5.74963
729	-2.03106
730	1.83754
731	5.7512
732	9.60667
733	13.3151
734	16.807
735	20.0281
736	22.9281
737	25.4516
738	27.5324
739	29.0948
740	30.0582
741	30.3491
742	29.9441
743	28.9301
744	27.4944
745	25.8458
746	24.1377
747	22.4428
748	20.7782
749	19.149
750	17.5833
751	16.1448
752	14.9228
753	14.0062
754	13.4514
755	13.2545
756	13.3472
757	13.6269
758	14.0005
759	14.414
760	14.852
761	15.318
762	15.8063
763	16.2834
764	16.6843
765	16.9213
766	16.9038
767	16.5723
768	15.9269
769	15.0206
770	13.9253
771	12.695
772	11.3488
773	9.87474
774	8.2455
775	6.43557
776	4.43306
777	2.24435
778	-0.105593
779	-2.57639
780	-5.11803
781	-7.676
782	-10.1952
783	-12.625
784	-14.9236
785	-17.062
786	-19.0222
787	-20.7921
788	-22.3572
789	-23.6973
790	-24.7958
791	-25.653
792	-26.291
793	-26.7458
794	-27.0518
795	-27.2297
796	-27.2843
797	-27.2089
798	-26.9928
799	-26.6253
800	-26.0977
801	-25.4033
802	-24.5369
803	-23.4965
804	-22.283
805	-20.901
806	-19.36
807	-17.6753
808	-15.8641
809	-13.9436
810	-11.9291
811	-9.83509
812	-7.67393
813	-5.45861
814	-3.20352
815	-0.924158
816	1.3633
817	3.643
818	5.90281
819	8.1369
820	10.3448
821	12.5265
822	14.6718
823	16.7527
824	18.7227
825	20.5244
826	22.101
827	23.4049
828	24.4027
829	25.074
830	25.4077
831	25.3939
832	25.0213
833	24.2761
834	23.1427
835	21.6057
836	19.6529
837	17.2804
838	14.4969
839	11.3276
840	7.81531
841	4.02088
842	0.0211465
843	-4.09686
844	-8.2448
845	-12.3392
846	-16.3047
847	-20.0731
848	-23.5803
849	-26.7612
850	-29.5464
851	-31.8614
852	-33.633
853	-34.8034
854	-35.3459
855	-35.2702
856	-34.6144
857	-33.4283
858	-31.7571
859	-29.6306
860	-27.0636
861	-24.0642
862	-20.6467
863	-16.8428
864	-12.7101
865	-8.33104
866	-3.80313
867	0.775288
868	5.31587
869	9.74662
870	14.0118
871	18.0674
872	21.8773
873	25.4103
874	28.6373
875	31.5251
876	34.0322
877	36.1098
878	37.7081
879	38.7859
880	39.3169
881	39.2962
882	38.7465
883	37.7238
884	36.3083
885	34.5835
886	32.6156
887	30.4468
888	28.1026
889	25.6051
890	22.9839
891	20.2803
892	17.5454
893	14.8348
894	12.2011
895	9.68726
896	7.32225
897	5.12346
898	3.10316
899	1.27515
900	-0.342956
901	-1.73056
902	-2.86685
903	-3.73355
904	-4.31641
905	-4.6066
906	-4.60524
907	-4.33135
908	-3.82945
909	-3.1684
910	-2.43204
911	-1.70727
912	-1.073
913	-0.59382
914	-0.317619
915	-0.276477
916	-0.487865
917	-0.954911
918	-1.66364
919	-2.58437
920	-3.68068
921	-4.92163
922	-6.28933
923	-7.77801
924	-9.38595
925	-11.1058
926	-12.9179
927	-14.7866
928	-16.6586
929	-18.4698
930	-20.1535
931	-21.6494
932	-22.9063
933	-23.8804
934	-24.5309
935	-24.8157
936	-24.6908
937	-24.1152
938	-23.0697
939	-21.5807
940	-19.7284
941	-17.6285
942	-15.398
943	-13.125
944	-10.8565
945	-8.60758
946	-6.38324
947	-4.19873
948	-2.09072
949	-0.118215
950	1.64285
951	3.11188
952	4.2232
953	4.94028
954	5.25361
955	5.16708
956	4.68344
957	3.79836
958	2.50245
959	0.78696
960	-1.35145
961	-3.9077
962	-6.86505
963	-10.1916
964	-13.8367
965	-17.731
966	-21.7907
967	-25.9224
968	-30.0289
969	-34.0149
970	-37.7898
971	-41.2668
972	-44.361
973	-46.9912
974	-49.0836
975	-50.5748
976	-51.411
977	-51.5474
978	-50.951
979	-49.6063
980	-47.5226
981	-44.7338
982	-41.2912
983	-37.248
984	-32.6486
985	-27.5255
986	-21.9044
987	-15.8129
988	-9.28865
989	-2.3833
990	4.83895
991	12.3088
992	19.9605
993	27.733
994	35.5628
995	43.3776
996	51.094
997	58.6244
998	65.8845
999	72.7948
1000	79.272
1001	85.2176
1002	90.5151
1003	95.041
1004	98.6798
1005	101.326
1006	102.88
1007	103.238
1008	102.292
1009	99.9292
1010	96.0417
1011	90.5471
1012	83.416
1013	74.6995
1014	64.541
1015	53.1652
1016	40.8485
1017	27.8718
1018	14.4828
1019	0.887639
1020	-12.7347
1021	-26.2114
1022	-39.3633
1023	-52.0006
1024	-63.9258
1025	-74.9352
1026	-84.8213
1027	-93.3845
1028	-100.455
1029	-105.911
1030	-109.701
1031	-111.845
1032	-112.438
1033	-111.629
1034	-109.596
1035	-106.516
1036	-102.542
1037	-97.7891
1038	-92.3299
1039	-86.206
1040	-79.4444
1041	-72.076
1042	-64.1497
1043	-55.7421
1044	-46.9587
1045	-37.9235
1046	-28.7649
1047	-19.6021
1048	-10.5244
1049	-1.57619
1050	7.23673
1051	15.9238
1052	24.4884
1053	32.9145
1054	41.1659
1055	49.1891
1056	56.9135
1057	64.2523
1058	71.1087
1059	77.3815
1060	82.9707
1061	87.792
1062	91.7888
1063	94.9349
1064	97.2258
1065	98.67
1066	99.2763
1067	99.0425
1068	97.9508
1069	95.9749
1070	93.0906
1071	89.283
1072	84.5502
1073	78.9024
1074	72.3615
1075	64.9697
1076	56.8051
1077	47.9966
1078	38.7191
1079	29.1568
1080	19.4661
1081	9.76612
1082	0.152189
1083	-9.28325
1084	-18.4374
1085	-27.1935
1086	-35.424
1087	-42.9969
1088	-49.7895
1089	-55.7115
1090	-60.7272
1091	-64.8617
1092	-68.1885
1093	-70.8024
1094	-72.7918
1095	-74.2199
1096	-75.1196
1097	-75.5012
1098	-75.3661
1099	-74.721
1100	-73.5864
1101	-71.9969
1102	-69.9962
1103	-67.6292
1104	-64.9354
1105	-61.9476
1106	-58.6908
1107	-55.1838
1108	-51.4446
1109	-47.4977
1110	-43.3771
1111	-39.1206
1112	-34.7614
1113	-30.3208
1114	-25.8075
1115	-21.2212
1116	-16.5564
1117	-11.8046
1118	-6.9581
1119	-2.01575
1120	3.00933
1121	8.08804
1122	13.1799
1123	18.2419
1124	23.2359
1125	28.1307
1126	32.894
1127	37.4857
1128	41.8574
1129	45.9545
1130	49.7174
1131	53.0848
1132	55.997
1133	58.397
1134	60.2282
1135	61.4351
1136	61.9692
1137	61.794
1138	60.8834
1139	59.2185
1140	56.7869
1141	53.585
1142	49.6273
1143	44.9578
1144	39.6509
1145	33.8002
1146	27.5085
1147	20.8843
1148	14.043
1149	7.10764
1150	0.202746
1151	-6.55231
1152	-13.0451
1153	-19.1673
1154	-24.8094
1155	-29.859
1156	-34.2041
1157	-37.7467
1158	-40.4251
1159	-42.2337
1160	-43.2255
1161	-43.4925
1162	-43.1366
1163	-42.2437
1164	-40.8713
1165	-39.0523
1166	-36.809
1167	-34.1674
1168	-31.1669
1169	-27.8641
1170	-24.3313
1171	-20.6517
1172	-16.9087
1173	-13.1769
1174	-9.52128
1175	-6.00045
1176	-2.66858
1177	0.427659
1178	3.25216
1179	5.78077
1180	8.00095
1181	9.90834
1182	11.5034
1183	12.787
1184	13.7609
1185	14.429
1186	14.7979
1187	14.8783
1188	14.6901
1189	14.2645
1190	13.6407
1191	12.8619
1192	11.9719
1193	11.0124
1194	10.0223
1195	9.03732
1196	8.08912
1197	7.20156
1198	6.3897
1199	5.65885
1200	5.008
1201	4.43578
1202	3.94296
1203	3.53154
1204	3.19783
1205	2.92706
1206	2.69606
1207	2.4803
1208	2.25949
1209	2.02088
1210	1.76212
1211	1.48941
1212	1.20771
1213	0.907015
1214	0.558445
1215	0.124144
1216	-0.428624
1217	-1.11741
1218	-1.94376
1219	-2.89996
1220	-3.97585
1221	-5.16153
1222	-6.4465
1223	-7.81552
1224	-9.24514
1225	-10.7003
1226	-12.1291
1227	-13.4668
1228	-14.6479
1229	-15.6164
1230	-16.3285
1231	-16.7492
1232	-16.8458
1233	-16.5829
1234	-15.9236
1235	-14.8362
1236	-13.3076
1237	-11.3583
1238	-9.04261
1239	-6.43094
1240	-3.58993
1241	-0.569977
1242	2.59392
1243	5.87342
1244	9.23642
1245	12.6415
1246	16.0375
1247	19.3663
1248	22.5669
1249	25.5798
1250	28.3495
1251	30.8254
1252	32.9618
1253	34.7236
1254	36.0865
1255	37.036
1256	37.5662
1257	37.6813
1258	37.3981
1259	36.7433
1260	35.7489
1261	34.4461
1262	32.8586
1263	30.997
1264	28.8576
1265	26.4301
1266	23.7082
1267	20.6972
1268	17.4136
1269	13.8841
1270	10.143
1271	6.23072
1272	2.1912
1273	-1.93019
1274	-6.08737
1275	-10.2345
1276	-14.3274
1277	-18.3245
1278	-22.187
1279	-25.8803
1280	-29.374
1281	-32.6443
1282	-35.6742
1283	-38.4533
1284	-40.978
1285	-43.2491
1286	-45.267
1287	-47.0263
1288	-48.5122
1289	-49.6994
1290	-50.5541
1291	-51.037
1292	-51.1054
1293	-50.7162
1294	-49.8297
1295	-48.4137
1296	-46.4464
1297	-43.9178
1298	-40.8313
1299	-37.2048
1300	-33.0699
1301	-28.4707
1302	-23.4597
1303	-18.0942
1304	-12.4365
1305	-6.55734
1306	-0.535061
1307	5.54925
1308	11.6165
1309	17.5917
1310	23.405
1311	28.9926
1312	34.2942
1313	39.2516
1314	43.8054
1315	47.8929
1316	51.446
1317	54.3934
1318	56.6631
1319	58.1851
1320	58.8927
1321	58.7238
1322	57.6272
1323	55.573
1324	52.5685
1325	48.6744
1326	44.0097
1327	38.7316
1328	32.9975
1329	26.9363
1330	20.6411
1331	14.1823
1332	7.6274
1333	1.05605
1334	-5.43448
1335	-11.732
1336	-17.7162
1337	-23.2652
1338	-28.2603
1339	-32.599
1340	-36.2119
1341	-39.0779
1342	-41.2232
1343	-42.7078
1344	-43.6049
1345	-43.9819
1346	-43.8868
1347	-43.3432
1348	-42.3561
1349	-40.9255
1350	-39.0621
1351	-36.7959
1352	-34.1754
1353	-31.2608
1354	-28.1151
1355	-24.7937
1356	-21.339
1357	-17.7823
1358	-14.1498
1359	-10.4679
1360	-6.76973
1361	-3.09986
1362	0.48469
1363	3.92118
1364	7.15264
1365	10.1362
1366	12.8442
1367	15.2576
1368	17.3582
1369	19.1246
1370	20.5362
1371	21.5812
1372	22.2625
1373	22.5964
1374	22.6062
1375	22.3145
1376	21.7362
1377	20.8785
1378	19.7496
1379	18.3644
1380	16.7438
1381	14.9157
1382	12.9158
1383	10.785
1384	8.56344
1385	6.28705
1386	3.98821
1387	1.6974
1388	-0.556297
1389	-2.74582
1390	-4.84644
1391	-6.83564
1392	-8.68915
1393	-10.3781
1394	-11.8719
1395	-13.1418
1396	-14.1638
1397	-14.9193
1398	-15.3988
1399	-15.6061
1400	-15.5613
1401	-15.2981
1402	-14.8565
1403	-14.2717
1404	-13.5659
1405	-12.7471
1406	-11.8144
1407	-10.7692
1408	-9.62084
1409	-8.38707
1410	-7.08999
1411	-5.75169
1412	-4.39091
1413	-3.02447
1414	-1.66989
1415	-0.347812
1416	0.917769
1417	2.10366
1418	3.19217
1419	4.17212
1420	5.03683
1421	5.78305
1422	6.4083
1423	6.90589
1424	7.26503
1425	7.47729
1426	7.543
1427	7.469
1428	7.26324
1429	6.93193
1430	6.47949
1431	5.9102
1432	5.23013
1433	4.44727
1434	3.5698
1435	2.60823
1436	1.58497
1437	0.544017
1438	-0.45179
1439	-1.33428
1440	-2.04404
1441	-2.53717
1442	-2.78305
1443	-2.75701
1444	-2.43443
1445	-1.79361
1446	-0.825043
1447	0.455393
1448	2.00301
1449	3.75534
1450	5.6501
1451	7.63901
1452	9.68788
1453	11.7607
1454	13.8034
1455	15.7389
1456	17.4784
1457	18.9376
1458	20.0502
1459	20.7718
1460	21.0749
1461	20.9421
1462	20.3594
1463	19.3139
1464	17.8001
1465	15.8333
1466	13.4602
1467	10.759
1468	7.82513
1469	4.74965
1470	1.60472
1471	-1.55745
1472	-4.69535
1473	-7.76661
1474	-10.7211
1475	-13.5039
1476	-16.0623
1477	-18.3499
1478	-20.3272
1479	-21.9617
1480	-23.2271
1481	-24.1028
1482	-24.5755
1483	-24.643
1484	-24.3176
1485	-23.6267
1486	-22.612
1487	-21.3244
1488	-19.8151
1489	-18.1276
1490	-16.2942
1491	-14.3337
1492	-12.2528
1493	-10.0507
1494	-7.72634
1495	-5.28647
1496	-2.74988
1497	-0.148524
1498	2.47592
1499	5.07876
1500	7.61893
1501	10.0611
1502	12.3736
1503	14.5268
1504	16.4926
1505	18.2437
1506	19.7547
1507	21.0054
1508	21.9858
1509	22.6979
1510	23.1514
1511	23.3545
1512	23.3089
1513	23.0092
1514	22.4475
1515	21.6186
1516	20.5235
1517	19.1712
1518	17.5799
1519	15.78
1520	13.8138
1521	11.7282
1522	9.5661
1523	7.36127
1524	5.1386
1525	2.91846
1526	0.720909
1527	-1.4309
1528	-3.51104
1529	-5.49191
1530	-7.34617
1531	-9.04856
1532	-10.5774
1533	-11.9164
1534	-13.0549
1535	-13.9885
1536	-14.72
1537	-15.2593
1538	-15.6199
1539	-15.8142
1540	-15.8507
1541	-15.7346
1542	-15.4713
1543	-15.0699
1544	-14.544
1545	-13.9081
1546	-13.1747
1547	-12.3542
1548	-11.4563
1549	-10.4919
1550	-9.47214
1551	-8.40759
1552	-7.30606
1553	-6.17221
1554	-5.00835
1555	-3.81522
1556	-2.59401
1557	-1.34725
1558	-0.0789797
1559	1.20379
1560	2.49056
1561	3.76891
1562	5.02442
1563	6.23914
1564	7.39218
1565	8.46039
1566	9.41953
1567	10.245
1568	10.9145
1569	11.4102
1570	11.7203
1571	11.8384
1572	11.761
1573	11.485
1574	11.0057
1575	10.3189
1576	9.42312
1577	8.3202
1578	7.01335
1579	5.50628
1580	3.80419
1581	1.91713
1582	-0.135093
1583	-2.31519
1584	-4.56847
1585	-6.8309
1586	-9.03921
1587	-11.1386
1588	-13.0848
1589	-14.841
1590	-16.3729
1591	-17.6436
1592	-18.6119
1593	-19.2358
1594	-19.4864
1595	-19.369
1596	-18.9302
1597	-18.242
1598	-17.3757
1599	-16.3804
1600	-15.2774
1601	-14.0686
1602	-12.7511
1603	-11.3304
1604	-9.82486
1605	-8.26248
1606	-6.67189
1607	-5.07338
1608	-3.47556
1609	-1.87922
1610	-0.283707
1611	1.30777
1612	2.88571
1613	4.43547
1614	5.94086
1615	7.38917
1616	8.77483
1617	10.0991
1618	11.3676
1619	12.5878
1620	13.7681
1621	14.916
1622	16.0349
1623	17.1237
1624	18.1796
1625	19.2004
1626	20.1858
1627	21.1374
1628	22.0565
1629	22.9395
1630	23.7736
1631	24.5314
1632	25.1694
1633	25.6391
1634	25.9039
1635	25.9475
1636	25.7674
1637	25.3638
1638	24.7295
1639	23.8488
1640	22.7013
1641	21.2684
1642	19.5399
1643	17.5207
1644	15.2374
1645	12.7351
1646	10.0635
1647	7.26465
1648	4.36632
1649	1.38518
1650	-1.66632
1651	-4.77347
1652	-7.9157
1653	-11.0675
1654	-14.2018
1655	-17.293
1656	-20.3185
1657	-23.2559
1658	-26.0799
1659	-28.7607
1660	-31.2653
1661	-33.5599
1662	-35.6123
1663	-37.3933
1664	-38.8767
1665	-40.0376
1666	-40.8498
1667	-41.2835
1668	-41.3048
1669	-40.8794
1670	-39.9822
1671	-38.6059
1672	-36.7618
1673	-34.4735
1674	-31.7673
1675	-28.6655
1676	-25.1828
1677	-21.3264
1678	-17.0995
1679	-12.5067
1680	-7.56068
1681	-2.29151
1682	3.24096
1683	8.94194
1684	14.693
1685	20.3716
1686	25.8672
1687	31.089
1688	35.9656
1689	40.4389
1690	44.4576
1691	47.9769
1692	50.9613
1693	53.3826
1694	55.2128
1695	56.4184
1696	56.9631
1697	56.815
1698	55.9509
1699	54.3552
1700	52.0165
1701	48.9263
1702	45.0883
1703	40.5419
1704	35.3821
1705	29.7532
1706	23.8177
1707	17.7217
1708	11.5761
1709	5.46279
1710	-0.548438
1711	-6.38234
1712	-11.9494
1713	-17.1456
1714	-21.8572
1715	-25.9694
1716	-29.3796
1717	-32.0289
1718	-33.9228
1719	-35.1243
1720	-35.7234
1721	-35.8044
1722	-35.424
1723	-34.6079
1724	-33.3607
1725	-31.6809
1726	-29.5752
1727	-27.0706
1728	-24.2234
1729	-21.1204
1730	-17.8681
1731	-14.5761
1732	-11.3416
1733	-8.24455
1734	-5.35113
1735	-2.71971
1736	-0.400159
1737	1.58199
1738	3.24024
1739	4.62102
1740	5.77805
1741	6.74608
1742	7.5298
1743	8.11201
1744	8.47616
1745	8.6276
1746	8.59746
1747	8.42668
1748	8.14539
1749	7.76344
1750	7.27508
1751	6.67104
1752	5.9485
1753	5.11451
1754	4.18274
1755	3.16764
1756	2.07859
1757	0.918874
1758	-0.308942
1759	-1.59775
1760	-2.93322
1761	-4.29672
1762	-5.67196
1763	-7.0502
1764	-8.43033
1765	-9.81618
1766	-11.2129
1767	-12.6232
1768	-14.0445
1769	-15.4678
1770	-16.8784
1771	-18.2597
1772	-19.5948
1773	-20.8672
1774	-22.0571
1775	-23.1337
1776	-24.0555
1777	-24.7775
1778	-25.2605
1779	-25.4778
1780	-25.4156
1781	-25.0686
1782	-24.4337
1783	-23.5049
1784	-22.2724
1785	-20.724
1786	-18.8515
1787	-16.6568
1788	-14.1589
1789	-11.3973
1790	-8.4279
1791	-5.3143
1792	-2.11862
1793	1.10579
1794	4.31647
1795	7.47877
1796	10.5606
1797	13.5288
1798	16.3458
1799	18.9679
1800	21.3448
1801	23.4242
1802	25.1607
1803	26.5265
1804	27.5179
1805	28.1546
1806	28.4729
1807	28.5095
1808	28.288
1809	27.8136
1810	27.078
1811	26.0699
1812	24.7844
1813	23.2282
1814	21.4233
1815	19.4038
1816	17.2121
1817	14.8972
1818	12.5103
1819	10.0988
1820	7.70201
1821	5.35148
1822	3.07398
1823	0.8957
1824	-1.15576
1825	-3.05207
1826	-4.76788
1827	-6.28581
1828	-7.59943
1829	-8.71041
1830	-9.62224
1831	-10.3339
1832	-10.8379
1833	-11.1216
1834	-11.1715
1835	-10.9749
1836	-10.5224
1837	-9.81299
1838	-8.85947
1839	-7.69158
1840	-6.35185
1841	-4.88782
1842	-3.34277
1843	-1.75036
1844	-0.134968
1845	1.48234
1846	3.07764
1847	4.62084
1848	6.07724
1849	7.41113
1850	8.58854
1851	9.57835
1852	10.3539
1853	10.8941
1854	11.1834
1855	11.213
1856	10.9802
1857	10.4902
1858	9.75594
1859	8.79723
1860	7.63791
1861	6.30331
1862	4.81971
1863	3.21649
1864	1.52684
1865	-0.213244
1866	-1.96791
1867	-3.70464
1868	-5.39427
1869	-7.00941
1870	-8.52291
1871	-9.90662
1872	-11.1314
1873	-12.1692
1874	-12.9945
1875	-13.587
1876	-13.9337
1877	-14.0295
1878	-13.8758
1879	-13.4801
1880	-12.8556
1881	-12.0214
1882	-11.0022
1883	-9.82695
1884	-8.52608
1885	-7.12794
1886	-5.65775
1887	-4.13993
1888	-2.6015
1889	-1.07416
1890	0.40703
1891	1.808
1892	3.09873
1893	4.252
1894	5.24249
1895	6.04596
1896	6.64081
1897	7.01379
1898	7.17073
1899	7.13791
1900	6.95116
1901	6.64184
1902	6.22797
1903	5.7143
1904	5.10025
1905	4.38931
1906	3.596
1907	2.74872
1908	1.88515
1909	1.04042
1910	0.236775
1911	-0.517949
1912	-1.22408
1913	-1.88175
1914	-2.48521
1915	-3.02232
1916	-3.47314
1917	-3.81075
1918	-4.00729
1919	-4.04108
1920	-3.90141
1921	-3.58995
1922	-3.11775
1923	-2.50079
1924	-1.75794
1925	-0.909669
1926	0.0245705
1927	1.02782
1928	2.08604
1929	3.18576
1930	4.31191
1931	5.44671
1932	6.56445
1933	7.62938
1934	8.59982
1935	9.43647
1936	10.1077
1937	10.5903
1938	10.8661
1939	10.9199
1940	10.7403
1941	10.3242
1942	9.6778
1943	8.81536
1944	7.76185
1945	6.55347
1946	5.23236
1947	3.83828
1948	2.40201
1949	0.944787
1950	-0.517047
1951	-1.96772
1952	-3.39335
1953	-4.78253
1954	-6.12387
1955	-7.4045
1956	-8.60993
1957	-9.7252
1958	-10.7376
1959	-11.6405
1960	-12.4334
1961	-13.1185
1962	-13.6947
1963	-14.1522
1964	-14.4737
1965	-14.6385
1966	-14.6279
1967	-14.4293
1968	-14.0366
1969	-13.4523
1970	-12.6829
1971	-11.7327
1972	-10.6018
1973	-9.28539
1974	-7.777
1975	-6.0723
1976	-4.17573
1977	-2.10595
1978	0.105009
1979	2.41732
1980	4.78795
1981	7.1735
1982	9.53141
1983	11.8212
1984	14.0065
1985	16.0558
1986	17.937
1987	19.6108
1988	21.027
1989	22.127
1990	22.8521
1991	23.1553
1992	23.0097
1993	22.4189
1994	21.4157
1995	20.048
1996	18.3598
1997	16.3762
1998	14.1017
[truncated: 6,329 more rows]
