# Supplementary material for: PM2.5 concentration prediction based on EEMD-ALSTM
Source: Sci Rep. 2024 Jun 2;14:12636. doi: 10.1038/s41598-024-63620-9 (PMC11144699; doi:10.1038/s41598-024-63620-9)
Supplement: Supplementary file 1 — Supplementary Information. [file 41598_2024_63620_MOESM1_ESM.zip › Code/EMD_IMF_6_train.xlsx]

## Sheet: Sheet1
	0
0	3.94361
1	2.89377
2	1.92555
3	1.04626
4	0.265381
5	-0.403007
6	-0.945378
7	-1.35901
8	-1.65887
9	-1.87377
10	-2.03532
11	-2.16769
12	-2.28413
13	-2.3889
14	-2.48323
15	-2.57147
16	-2.6651
17	-2.78361
18	-2.9501
19	-3.18394
20	-3.49568
21	-3.88614
22	-4.3472
23	-4.86611
24	-5.43022
25	-6.02734
26	-6.64417
27	-7.26519
28	-7.87303
29	-8.44906
30	-8.97582
31	-9.43795
32	-9.823
33	-10.1224
34	-10.3313
35	-10.4477
36	-10.4691
37	-10.3912
38	-10.2092
39	-9.92076
40	-9.52799
41	-9.03847
42	-8.46329
43	-7.81187
44	-7.08795
45	-6.28933
46	-5.41224
47	-4.45694
48	-3.43158
49	-2.35188
50	-1.23726
51	-0.105896
52	1.02777
53	2.15287
54	3.2606
55	4.34295
56	5.39084
57	6.39261
58	7.33291
59	8.19415
60	8.96172
61	9.62919
62	10.2001
63	10.6841
64	11.0916
65	11.4288
66	11.6979
67	11.8994
68	12.0344
69	12.1036
70	12.1061
71	12.041
72	11.9102
73	11.7172
74	11.464
75	11.1496
76	10.7705
77	10.3233
78	9.80795
79	9.2288
80	8.59444
81	7.91529
82	7.20126
83	6.45865
84	5.68503
85	4.8685
86	3.99078
87	3.034
88	1.98602
89	0.842676
90	-0.39356
91	-1.71788
92	-3.12712
93	-4.62239
94	-6.2085
95	-7.88896
96	-9.65915
97	-11.4984
98	-13.3673
99	-15.215
100	-16.9906
101	-18.6522
102	-20.1688
103	-21.5157
104	-22.6692
105	-23.6023
106	-24.2843
107	-24.6841
108	-24.7775
109	-24.5533
110	-24.0172
111	-23.1888
112	-22.0934
113	-20.7527
114	-19.1799
115	-17.3808
116	-15.3575
117	-13.1123
118	-10.6501
119	-7.98099
120	-5.12603
121	-2.11959
122	0.991414
123	4.15223
124	7.30695
125	10.4035
126	13.3966
127	16.2482
128	18.9261
129	21.4025
130	23.6534
131	25.6585
132	27.4009
133	28.8653
134	30.0359
135	30.8942
136	31.4182
137	31.5818
138	31.3565
139	30.7174
140	29.6455
141	28.1293
142	26.1673
143	23.7711
144	20.9699
145	17.8122
146	14.3638
147	10.7012
148	6.89945
149	3.02903
150	-0.843182
151	-4.65227
152	-8.33394
153	-11.8247
154	-15.0621
155	-17.9863
156	-20.5448
157	-22.6934
158	-24.3961
159	-25.6295
160	-26.3923
161	-26.7071
162	-26.6163
163	-26.1679
164	-25.4003
165	-24.3351
166	-22.9795
167	-21.3377
168	-19.4216
169	-17.2575
170	-14.8864
171	-12.3606
172	-9.73674
173	-7.07116
174	-4.41851
175	-1.83066
176	0.645225
177	2.96851
178	5.10527
179	7.02927
180	8.72221
181	10.1712
182	11.365
183	12.294
184	12.9542
185	13.3477
186	13.4832
187	13.3774
188	13.0584
189	12.5638
190	11.9345
191	11.2067
192	10.4064
193	9.55121
194	8.65514
195	7.7346
196	6.81007
197	5.90509
198	5.04445
199	4.25171
200	3.54623
201	2.94062
202	2.4406
203	2.0476
204	1.76102
205	1.57995
206	1.50275
207	1.52651
208	1.64516
209	1.8489
210	2.12579
211	2.4625
212	2.84291
213	3.24555
214	3.6435
215	4.00818
216	4.31229
217	4.53221
218	4.64934
219	4.65017
220	4.52676
221	4.27574
222	3.89472
223	3.38017
224	2.72921
225	1.93954
226	1.00942
227	-0.0610975
228	-1.26681
229	-2.59534
230	-4.02844
231	-5.54495
232	-7.12182
233	-8.73333
234	-10.3506
235	-11.9452
236	-13.4921
237	-14.9697
238	-16.3581
239	-17.6361
240	-18.777
241	-19.7479
242	-20.5115
243	-21.0302
244	-21.2688
245	-21.1974
246	-20.7919
247	-20.0331
248	-18.9076
249	-17.4063
250	-15.527
251	-13.2768
252	-10.6746
253	-7.75055
254	-4.5452
255	-1.10699
256	2.50939
257	6.24359
258	10.0295
259	13.7956
260	17.4657
261	20.962
262	24.2049
263	27.1125
264	29.6009
265	31.5862
266	32.9883
267	33.7362
268	33.7856
269	33.1418
270	31.8702
271	30.0728
272	27.8445
273	25.2475
274	22.3109
275	19.0482
276	15.4757
277	11.6245
278	7.54403
279	3.3011
280	-1.02522
281	-5.35258
282	-9.60447
283	-13.7133
284	-17.62
285	-21.2719
286	-24.6224
287	-27.6313
288	-30.2658
289	-32.5039
290	-34.3366
291	-35.7649
292	-36.7904
293	-37.4055
294	-37.586
295	-37.2885
296	-36.4591
297	-35.0493
298	-33.0348
299	-30.4304
300	-27.2949
301	-23.7237
302	-19.8286
303	-15.7142
304	-11.4591
305	-7.10946
306	-2.69025
307	1.77541
308	6.24848
309	10.6693
310	14.9638
311	19.0524
312	22.8589
313	26.3132
314	29.3525
315	31.9243
316	33.9947
317	35.5661
318	36.6815
319	37.4047
320	37.7882
321	37.8545
322	37.5994
323	37.0089
324	36.0767
325	34.8113
326	33.2338
327	31.3753
328	29.2765
329	26.9842
330	24.5447
331	21.9988
332	19.3821
333	16.7292
334	14.0776
335	11.4659
336	8.92927
337	6.49472
338	4.17706
339	1.97388
340	-0.133194
341	-2.17032
342	-4.1609
343	-6.11992
344	-8.05458
345	-9.96837
346	-11.8659
347	-13.7542
348	-15.6385
349	-17.5157
350	-19.3736
351	-21.1969
352	-22.9757
353	-24.7094
354	-26.4049
355	-28.071
356	-29.7147
357	-31.3374
358	-32.9335
359	-34.4922
360	-35.9994
361	-37.44
362	-38.7988
363	-40.0604
364	-41.2027
365	-42.1941
366	-42.9942
367	-43.5598
368	-43.8503
369	-43.8318
370	-43.4771
371	-42.7634
372	-41.6683
373	-40.1666
374	-38.2318
375	-35.8479
376	-33.0196
377	-29.7712
378	-26.1357
379	-22.1433
380	-17.8149
381	-13.1623
382	-8.19268
383	-2.915
384	2.65248
385	8.46987
386	14.4634
387	20.5249
388	26.5282
389	32.3526
390	37.9019
391	43.1066
392	47.9125
393	52.2638
394	56.0945
395	59.334
396	61.9261
397	63.8379
398	65.0475
399	65.5229
400	65.2137
401	64.0609
402	62.014
403	59.0443
404	55.1476
405	50.3449
406	44.6885
407	38.2703
408	31.2205
409	23.7024
410	15.8889
411	7.93345
412	-0.0422348
413	-7.94034
414	-15.6697
415	-23.1309
416	-30.2101
417	-36.7807
418	-42.7094
419	-47.8672
420	-52.144
421	-55.4687
422	-57.8216
423	-59.2341
424	-59.7734
425	-59.52
426	-58.5474
427	-56.9103
428	-54.6436
429	-51.7696
430	-48.3095
431	-44.2927
432	-39.7659
433	-34.7994
434	-29.4897
435	-23.9551
436	-18.3235
437	-12.7154
438	-7.2289
439	-1.93523
440	3.11236
441	7.86678
442	12.283
443	16.3205
444	19.9462
445	23.1382
446	25.8863
447	28.1916
448	30.0673
449	31.5419
450	32.655
451	33.4444
452	33.9338
453	34.1356
454	34.0546
455	33.6932
456	33.0531
457	32.1405
458	30.9623
459	29.5214
460	27.8171
461	25.8512
462	23.63
463	21.1663
464	18.4818
465	15.6034
466	12.5539
467	9.34849
468	5.99646
469	2.50653
470	-1.10597
471	-4.81808
472	-8.60368
473	-12.4344
474	-16.2784
475	-20.0997
476	-23.8569
477	-27.5002
478	-30.9691
479	-34.1966
480	-37.1179
481	-39.6767
482	-41.8283
483	-43.5361
484	-44.7674
485	-45.4906
486	-45.6736
487	-45.2824
488	-44.2804
489	-42.6307
490	-40.2998
491	-37.2602
492	-33.4938
493	-28.9984
494	-23.801
495	-17.9725
496	-11.6343
497	-4.94731
498	1.91094
499	8.77318
500	15.5029
501	22.0003
502	28.1897
503	33.9969
504	39.3284
505	44.0636
506	48.0598
507	51.1646
508	53.2337
509	54.1638
510	53.9492
511	52.7175
512	50.685
513	48.0578
514	44.9593
515	41.4254
516	37.45
517	33.0396
518	28.2447
519	23.1598
520	17.9043
521	12.6
522	7.35797
523	2.27506
524	-2.56611
525	-7.09531
526	-11.2538
527	-14.9951
528	-18.286
529	-21.1077
530	-23.4572
531	-25.3442
532	-26.785
533	-27.7969
534	-28.4023
535	-28.6348
536	-28.537
537	-28.1519
538	-27.5141
539	-26.6448
540	-25.5557
541	-24.2611
542	-22.7897
543	-21.1854
544	-19.5003
545	-17.7862
546	-16.088
547	-14.4413
548	-12.8736
549	-11.408
550	-10.067
551	-8.87028
552	-7.82784
553	-6.93525
554	-6.17388
555	-5.51691
556	-4.93655
557	-4.40652
558	-3.90121
559	-3.39794
560	-2.88147
561	-2.34428
562	-1.78195
563	-1.19032
564	-0.564118
565	0.101188
566	0.806632
567	1.55014
568	2.32559
569	3.12276
570	3.92982
571	4.7369
572	5.53726
573	6.32558
574	7.09405
575	7.83072
576	8.52246
577	9.15889
578	9.73341
579	10.2406
580	10.6738
581	11.0267
582	11.2961
583	11.4811
584	11.5816
585	11.5964
586	11.5244
587	11.3675
588	11.1307
589	10.8201
590	10.4413
591	9.99823
592	9.49418
593	8.93029
594	8.30543
595	7.6176
596	6.86609
597	6.05178
598	5.17606
599	4.23902
600	3.23883
601	2.17321
602	1.04123
603	-0.154625
604	-1.40677
605	-2.70044
606	-4.01164
607	-5.30629
608	-6.54421
609	-7.68616
610	-8.70048
611	-9.56475
612	-10.2622
613	-10.7763
614	-11.0877
615	-11.1742
616	-11.0143
617	-10.5932
618	-9.91262
619	-8.99664
620	-7.88788
621	-6.63775
622	-5.29666
623	-3.90783
624	-2.50617
625	-1.11988
626	0.225609
627	1.50329
628	2.68501
629	3.74775
630	4.67866
631	5.47612
632	6.14656
633	6.69801
634	7.13425
635	7.45311
636	7.64964
637	7.72094
638	7.66827
639	7.49656
640	7.21432
641	6.83311
642	6.36631
643	5.82717
644	5.22705
645	4.5773
646	3.89058
647	3.17642
648	2.4383
649	1.67586
650	0.889428
651	0.0839443
652	-0.729104
653	-1.53211
654	-2.30477
655	-3.02845
656	-3.69094
657	-4.28912
658	-4.82685
659	-5.31011
660	-5.74015
661	-6.11023
662	-6.40832
663	-6.62224
664	-6.74234
665	-6.7611
666	-6.67133
667	-6.46525
668	-6.1346
669	-5.67252
670	-5.07563
671	-4.34786
672	-3.50336
673	-2.56588
674	-1.5641
675	-0.525653
676	0.527334
677	1.57913
678	2.61796
679	3.63294
680	4.61163
681	5.53964
682	6.40099
683	7.17837
684	7.85341
685	8.40916
686	8.83388
687	9.1225
688	9.27415
689	9.28862
690	9.16463
691	8.89909
692	8.4871
693	7.92259
694	7.20196
695	6.32816
696	5.31389
697	4.18005
698	2.95075
699	1.64881
700	0.293395
701	-1.09907
702	-2.51306
703	-3.9284
704	-5.3155
705	-6.63556
706	-7.84775
707	-8.91714
708	-9.81855
709	-10.5349
710	-11.0543
711	-11.3664
712	-11.4607
713	-11.329
714	-10.9679
715	-10.3798
716	-9.57256
717	-8.55899
718	-7.35477
719	-5.97601
720	-4.43944
721	-2.76668
722	-0.990356
723	0.8454
724	2.69077
725	4.49684
726	6.22042
727	7.82345
728	9.27144
729	10.5333
730	11.5856
731	12.4155
732	13.0201
733	13.4017
734	13.5627
735	13.5029
736	13.2226
737	12.7284
738	12.0374
739	11.1764
740	10.178
741	9.07679
742	7.909
743	6.71209
744	5.52228
745	4.37052
746	3.27929
747	2.262
748	1.32662
749	0.479259
750	-0.27398
751	-0.92685
752	-1.4743
753	-1.91499
754	-2.25363
755	-2.50187
756	-2.6772
757	-2.80076
758	-2.89408
759	-2.97726
760	-3.06874
761	-3.18566
762	-3.34333
763	-3.55458
764	-3.82934
765	-4.17444
766	-4.59233
767	-5.07742
768	-5.61359
769	-6.17703
770	-6.74198
771	-7.28688
772	-7.79755
773	-8.26718
774	-8.69288
775	-9.07151
776	-9.39777
777	-9.66418
778	-9.86088
779	-9.97667
780	-10.002
781	-9.93241
782	-9.77269
783	-9.53873
784	-9.2552
785	-8.94824
786	-8.63708
787	-8.32904
788	-8.02103
789	-7.70628
790	-7.38106
791	-7.0485
792	-6.71786
793	-6.40035
794	-6.10408
795	-5.83072
796	-5.57549
797	-5.32989
798	-5.0851
799	-4.83471
800	-4.57506
801	-4.30105
802	-4.00119
803	-3.65581
804	-3.23855
805	-2.72066
806	-2.07542
807	-1.28089
808	-0.323323
809	0.798913
810	2.07407
811	3.47934
812	4.98602
813	6.56202
814	8.17193
815	9.77782
816	11.3427
817	12.8341
818	14.2247
819	15.4893
820	16.6003
821	17.5252
822	18.2278
823	18.6708
824	18.8195
825	18.6501
826	18.1649
827	17.3974
828	16.3986
829	15.2159
830	13.8781
831	12.3936
832	10.7593
833	8.97165
834	7.03712
835	4.97511
836	2.8168
837	0.601181
838	-1.62685
839	-3.81945
840	-5.92931
841	-7.91299
842	-9.7337
843	-11.3632
844	-12.7837
845	-13.9862
846	-14.9663
847	-15.7201
848	-16.2416
849	-16.5244
850	-16.5635
851	-16.3553
852	-15.8968
853	-15.1882
854	-14.2351
855	-13.0522
856	-11.6679
857	-10.1272
858	-8.48448
859	-6.79212
860	-5.09072
861	-3.40865
862	-1.76753
863	-0.187868
864	1.30856
865	2.69721
866	3.94893
867	5.02991
868	5.90565
869	6.55061
870	6.96003
871	7.1537
872	7.16668
873	7.03509
874	6.78755
875	6.44448
876	6.02063
877	5.52798
878	4.97799
879	4.38424
880	3.76438
881	3.14023
882	2.53999
883	1.99996
884	1.56117
885	1.25952
886	1.12014
887	1.15869
888	1.38281
889	1.78981
890	2.36686
891	3.09521
892	3.95589
893	4.93894
894	6.04412
895	7.27281
896	8.615
897	10.0398
898	11.4937
899	12.8995
900	14.1698
901	15.2264
902	16.0024
903	16.4323
904	16.4491
905	15.9896
906	15.0021
907	13.4529
908	11.3239
909	8.60698
910	5.30337
911	1.43212
912	-2.95776
913	-7.77292
914	-12.8901
915	-18.1893
916	-23.5634
917	-28.9084
918	-34.1083
919	-39.0256
920	-43.5141
921	-47.4374
922	-50.6581
923	-53.0113
924	-54.2914
925	-54.2575
926	-52.6469
927	-49.2024
928	-43.7294
929	-36.1771
930	-26.6861
931	-15.5814
932	-3.32902
933	9.49913
934	22.2801
935	34.4426
936	45.5532
937	55.3229
938	63.5315
939	69.9174
940	74.1053
941	75.6015
942	73.8442
943	68.3741
944	59.3243
945	47.6462
946	34.6537
947	21.4026
948	8.45909
949	-3.9419
950	-15.6359
951	-26.3655
952	-35.7766
953	-43.542
954	-49.4929
955	-53.6644
956	-56.2489
957	-57.496
958	-57.6058
959	-56.6604
960	-54.6208
961	-51.3957
962	-46.9422
963	-41.3534
964	-34.8994
965	-28.0004
966	-21.1384
967	-14.7372
968	-9.05671
969	-4.14864
970	0.101904
971	3.87499
972	7.31323
973	10.4699
974	13.2932
975	15.6471
976	17.3549
977	18.2485
978	18.2175
979	17.2712
980	15.5442
981	13.2478
982	10.5996
983	7.77491
984	4.89854
985	2.0607
986	-0.661038
987	-3.18702
988	-5.43357
989	-7.32035
990	-8.78777
991	-9.80487
992	-10.3637
993	-10.4647
994	-10.1013
995	-9.2523
996	-7.88695
997	-5.97588
998	-3.5032
999	-0.47894
1000	3.04215
1001	6.94741
1002	11.0741
1003	15.2364
1004	19.2674
1005	23.0492
1006	26.5123
1007	29.6093
1008	32.2836
1009	34.4494
1010	35.9911
1011	36.773
1012	36.6587
1013	35.5489
1014	33.4555
1015	30.5346
1016	27.0288
1017	23.1629
1018	19.0761
1019	14.823
1020	10.4178
1021	5.88326
1022	1.27706
1023	-3.30695
1024	-7.75669
1025	-11.9653
1026	-15.8472
1027	-19.3461
1028	-22.4351
1029	-25.1068
1030	-27.3615
1031	-29.2028
1032	-30.6348
1033	-31.6593
1034	-32.2767
1035	-32.4851
1036	-32.2784
1037	-31.6439
1038	-30.5604
1039	-29.0057
1040	-26.9708
1041	-24.4742
1042	-21.5693
1043	-18.3441
1044	-14.908
1045	-11.37
1046	-7.81777
1047	-4.30907
1048	-0.878776
1049	2.44778
1050	5.64338
1051	8.67461
1052	11.5059
1053	14.1071
1054	16.4539
1055	18.5199
1056	20.269
1057	21.6538
1058	22.6218
1059	23.1256
1060	23.128
1061	22.6031
1062	21.5376
1063	19.9394
1064	17.8504
1065	15.3495
1066	12.5408
1067	9.5296
1068	6.40095
1069	3.21279
1070	0.00270408
1071	-3.19735
1072	-6.34759
1073	-9.39366
1074	-12.2676
1075	-14.8929
1076	-17.1917
1077	-19.0927
1078	-20.5405
1079	-21.5073
1080	-21.9943
1081	-22.0203
1082	-21.6047
1083	-20.7545
1084	-19.4608
1085	-17.704
1086	-15.4637
1087	-12.7301
1088	-9.51517
1089	-5.8603
1090	-1.84123
1091	2.43307
1092	6.83234
1093	11.2246
1094	15.4964
1095	19.5636
1096	23.3673
1097	26.8621
1098	30.0049
1099	32.7518
1100	35.0682
1101	36.9368
1102	38.3561
1103	39.3251
1104	39.8283
1105	39.8338
1106	39.3053
1107	38.2194
1108	36.5764
1109	34.4015
1110	31.7345
1111	28.6212
1112	25.1137
1113	21.2783
1114	17.1958
1115	12.955
1116	8.64356
1117	4.34344
1118	0.129739
1119	-3.92729
1120	-7.75864
1121	-11.293
1122	-14.455
1123	-17.1665
1124	-19.3554
1125	-20.9824
1126	-22.0757
1127	-22.7341
1128	-23.0911
1129	-23.2671
1130	-23.3372
1131	-23.3275
1132	-23.2343
1133	-23.0516
1134	-22.7902
1135	-22.4817
1136	-22.1691
1137	-21.8946
1138	-21.6881
1139	-21.5654
1140	-21.5337
1141	-21.6008
1142	-21.7803
1143	-22.0904
1144	-22.5473
1145	-23.1553
1146	-23.9025
1147	-24.7617
1148	-25.6962
1149	-26.6673
1150	-27.6385
1151	-28.5752
1152	-29.4407
1153	-30.192
1154	-30.7807
1155	-31.1573
1156	-31.2795
1157	-31.1162
1158	-30.6504
1159	-29.8792
1160	-28.8154
1161	-27.4829
1162	-25.9085
1163	-24.1157
1164	-22.1213
1165	-19.9342
1166	-17.5561
1167	-14.986
1168	-12.2261
1169	-9.28563
1170	-6.18357
1171	-2.94731
1172	0.38991
1173	3.79255
1174	7.2259
1175	10.6581
1176	14.0617
1177	17.4137
1178	20.6935
1179	23.8807
1180	26.9524
1181	29.8813
1182	32.6349
1183	35.18
1184	37.4862
1185	39.5286
1186	41.2882
1187	42.7492
1188	43.8979
1189	44.7251
1190	45.2298
1191	45.4207
1192	45.3107
1193	44.9092
1194	44.2176
1195	43.231
1196	41.9456
1197	40.3689
1198	38.5283
1199	36.4666
1200	34.229
1201	31.854
1202	29.3707
1203	26.8017
1204	24.1678
1205	21.4921
1206	18.8024
1207	16.1301
1208	13.4995
1209	10.9163
1210	8.36823
1211	5.83878
1212	3.31966
1213	0.815752
1214	-1.65818
1215	-4.08473
1216	-6.4509
1217	-8.75132
1218	-10.9872
1219	-13.1616
1220	-15.2739
1221	-17.3165
1222	-19.2757
1223	-21.1361
1224	-22.885
1225	-24.5141
1226	-26.0187
1227	-27.395
1228	-28.6384
1229	-29.7425
1230	-30.6987
1231	-31.4978
1232	-32.1307
1233	-32.5902
1234	-32.874
1235	-32.9879
1236	-32.9451
1237	-32.7616
1238	-32.4513
1239	-32.0228
1240	-31.4797
1241	-30.8219
1242	-30.0487
1243	-29.1606
1244	-28.1607
1245	-27.0541
1246	-25.8465
1247	-24.5404
1248	-23.1338
1249	-21.6211
1250	-19.9952
1251	-18.2502
1252	-16.3832
1253	-14.3943
1254	-12.2852
1255	-10.0577
1256	-7.71274
1257	-5.25147
1258	-2.67767
1259	-0.00167697
1260	2.75876
1261	5.57979
1262	8.43541
1263	11.3021
1264	14.1611
1265	16.9941
1266	19.7756
1267	22.4664
1268	25.0127
1269	27.3517
1270	29.4236
1271	31.179
1272	32.5813
1273	33.6054
1274	34.2395
1275	34.4839
1276	34.3492
1277	33.8509
1278	33.0045
1279	31.8226
1280	30.3164
1281	28.5029
1282	26.4098
1283	24.0761
1284	21.5483
1285	18.8745
1286	16.0996
1287	13.265
1288	10.4117
1289	7.58484
1290	4.83518
1291	2.21353
1292	-0.238184
1293	-2.49588
1294	-4.55402
1295	-6.41712
1296	-8.08789
1297	-9.55928
1298	-10.8139
1299	-11.8302
1300	-12.5926
1301	-13.0962
1302	-13.3453
1303	-13.3492
1304	-13.1209
1305	-12.6767
1306	-12.0362
1307	-11.222
1308	-10.2579
1309	-9.16707
1310	-7.97089
1311	-6.68941
1312	-5.34296
1313	-3.9536
1314	-2.54375
1315	-1.13383
1316	0.26012
1317	1.62367
1318	2.93751
1319	4.168
1320	5.26527
1321	6.17084
1322	6.82968
1323	7.20168
1324	7.26675
1325	7.02758
1326	6.50541
1327	5.72934
1328	4.72431
1329	3.50639
1330	2.08592
1331	0.472427
1332	-1.31912
1333	-3.26234
1334	-5.31737
1335	-7.4366
1336	-9.57432
1337	-11.6936
1338	-13.7662
1339	-15.767
1340	-17.6698
1341	-19.445
1342	-21.0606
1343	-22.488
1344	-23.7117
1345	-24.7345
1346	-25.5706
1347	-26.2332
1348	-26.7258
1349	-27.0397
1350	-27.1586
1351	-27.0687
1352	-26.769
1353	-26.2741
1354	-25.6087
1355	-24.7987
1356	-23.8646
1357	-22.8177
1358	-21.6561
1359	-20.3607
1360	-18.9019
1361	-17.2533
1362	-15.4048
1363	-13.3659
1364	-11.1611
1365	-8.82211
1366	-6.37899
1367	-3.85466
1368	-1.26273
1369	1.39025
1370	4.10095
1371	6.86578
1372	9.68027
1373	12.5405
1374	15.4451
1375	18.3929
1376	21.3786
1377	24.3884
1378	27.3954
1379	30.3543
1380	33.2027
1381	35.8701
1382	38.2877
1383	40.3947
1384	42.1386
1385	43.4731
1386	44.3519
1387	44.7247
1388	44.5335
1389	43.7149
1390	42.2052
1391	39.9514
1392	36.932
1393	33.1838
1394	28.8163
1395	23.9921
1396	18.8752
1397	13.5877
1398	8.20036
1399	2.7535
1400	-2.71466
1401	-8.14802
1402	-13.4683
1403	-18.5847
1404	-23.4054
1405	-27.8458
1406	-31.8355
1407	-35.3256
1408	-38.2895
1409	-40.7182
1410	-42.6113
1411	-43.9684
1412	-44.7841
1413	-45.0468
1414	-44.7424
1415	-43.8589
1416	-42.3918
1417	-40.3475
1418	-37.748
1419	-34.6415
1420	-31.1085
1421	-27.2682
1422	-23.2675
1423	-19.2544
1424	-15.3466
1425	-11.6173
1426	-8.10152
1427	-4.8128
1428	-1.75659
1429	1.06422
1430	3.65287
1431	6.02555
1432	8.21049
1433	10.2355
1434	12.1098
1435	13.819
1436	15.3357
1437	16.6373
1438	17.72
1439	18.6001
1440	19.3073
1441	19.8805
1442	20.3613
1443	20.7869
1444	21.1856
1445	21.5777
1446	21.9794
1447	22.4067
1448	22.8776
1449	23.4089
1450	24.0129
1451	24.6952
1452	25.4516
1453	26.2624
1454	27.0906
1455	27.8904
1456	28.6187
1457	29.244
1458	29.7449
1459	30.1033
1460	30.2956
1461	30.2888
1462	30.0458
1463	29.5351
1464	28.7428
1465	27.678
1466	26.3682
1467	24.8466
1468	23.1422
1469	21.2776
1470	19.2718
1471	17.1409
1472	14.9013
1473	12.5768
1474	10.2012
1475	7.8146
1476	5.45391
1477	3.14523
1478	0.903186
1479	-1.26326
1480	-3.34372
1481	-5.32337
1482	-7.18472
1483	-8.91168
1484	-10.491
1485	-11.9122
1486	-13.1675
1487	-14.2538
1488	-15.1736
1489	-15.9334
1490	-16.5394
1491	-16.9963
1492	-17.3089
1493	-17.483
1494	-17.5257
1495	-17.4464
1496	-17.2566
1497	-16.9683
1498	-16.5902
1499	-16.1255
1500	-15.5747
1501	-14.9425
1502	-14.2418
1503	-13.4921
1504	-12.7155
1505	-11.9358
1506	-11.1795
1507	-10.4781
1508	-9.86499
1509	-9.36936
1510	-9.01269
1511	-8.80902
1512	-8.76879
1513	-8.89925
1514	-9.20193
1515	-9.67109
1516	-10.2953
1517	-11.0591
1518	-11.945
1519	-12.9364
1520	-14.0199
1521	-15.1851
1522	-16.4238
1523	-17.7265
1524	-19.0786
1525	-20.4532
1526	-21.8061
1527	-23.0801
1528	-24.2139
1529	-25.1495
1530	-25.8346
1531	-26.2227
1532	-26.2714
1533	-25.9403
1534	-25.1903
1535	-23.987
1536	-22.3071
1537	-20.1461
1538	-17.5243
1539	-14.4837
1540	-11.0768
1541	-7.35217
1542	-3.34465
1543	0.925131
1544	5.43848
1545	10.1571
1546	15.0049
1547	19.8622
1548	24.5824
1549	29.0179
1550	33.0448
1551	36.5736
1552	39.5478
1553	41.9339
1554	43.7076
1555	44.8457
1556	45.3206
1557	45.1
1558	44.1447
1559	42.4097
1560	39.8567
1561	36.4751
1562	32.3035
1563	27.4424
1564	22.0462
1565	16.2995
1566	10.3805
1567	4.43408
1568	-1.43192
1569	-7.13129
1570	-12.5792
1571	-17.6781
1572	-22.3139
1573	-26.3623
1574	-29.7011
1575	-32.2359
1576	-33.9262
1577	-34.8009
1578	-34.956
1579	-34.5305
1580	-33.6668
1581	-32.4712
1582	-30.9938
1583	-29.2348
1584	-27.1721
1585	-24.7959
1586	-22.132
1587	-19.2419
1588	-16.2085
1589	-13.1207
1590	-10.0635
1591	-7.11469
1592	-4.34394
1593	-1.8106
1594	0.437829
1595	2.36859
1596	3.96618
1597	5.23159
1598	6.17868
1599	6.83156
1600	7.21894
1601	7.36667
1602	7.29548
1603	7.02744
1604	6.5896
1605	6.01618
1606	5.34734
1607	4.62305
1608	3.87961
1609	3.15029
1610	2.46449
1611	1.84467
1612	1.31054
1613	0.890378
1614	0.624946
1615	0.558943
1616	0.729391
1617	1.16101
1618	1.86686
1619	2.85031
1620	4.1026
1621	5.59649
1622	7.28366
1623	9.10012
1624	10.9779
1625	12.8566
1626	14.6889
1627	16.4375
1628	18.068
1629	19.5437
1630	20.823
1631	21.8593
1632	22.6049
1633	23.0162
1634	23.0559
1635	22.6888
1636	21.8783
1637	20.587
1638	18.7835
1639	16.4517
1640	13.6051
1641	10.3096
1642	6.69342
1643	2.9204
1644	-0.855687
1645	-4.52176
1646	-8.00688
1647	-11.2632
1648	-14.2426
1649	-16.8824
1650	-19.1055
1651	-20.8314
1652	-21.9956
1653	-22.5691
1654	-22.5683
1655	-22.0509
1656	-21.0969
1657	-19.7844
1658	-18.172
1659	-16.2982
1660	-14.1899
1661	-11.8723
1662	-9.37431
1663	-6.72973
1664	-3.97791
1665	-1.16209
1666	1.67145
1667	4.47002
1668	7.17275
1669	9.71292
1670	12.0235
1671	14.0446
1672	15.7284
1673	17.0401
1674	17.9585
1675	18.475
1676	18.592
1677	18.3207
1678	17.6785
1679	16.6881
1680	15.3745
1681	13.7608
1682	11.8649
1683	9.69935
1684	7.27841
1685	4.62833
1686	1.79368
1687	-1.16666
1688	-4.19029
1689	-7.22014
1690	-10.2082
1691	-13.1142
1692	-15.9029
1693	-18.5418
1694	-21.0005
1695	-23.2493
1696	-25.2568
1697	-26.9887
1698	-28.4118
1699	-29.5023
1700	-30.2496
1701	-30.6567
1702	-30.7368
1703	-30.5093
1704	-29.9945
1705	-29.2121
1706	-28.1769
1707	-26.8932
1708	-25.3544
1709	-23.5512
1710	-21.4825
1711	-19.1602
1712	-16.6042
1713	-13.8376
1714	-10.883
1715	-7.76362
1716	-4.50786
1717	-1.15474
1718	2.24514
1719	5.62821
1720	8.91882
1721	12.0335
1722	14.8887
1723	17.4068
1724	19.5202
1725	21.172
1726	22.3154
1727	22.9072
1728	22.9029
1729	22.2689
1730	21.0093
1731	19.1725
1732	16.8344
1733	14.084
1734	11.0253
1735	7.78292
1736	4.50207
1737	1.3423
1738	-1.53336
1739	-3.96814
1740	-5.82157
1741	-6.97406
1742	-7.33375
1743	-6.84962
1744	-5.51743
1745	-3.36784
1746	-0.453626
1747	3.15771
1748	7.38404
1749	12.1345
1750	17.3194
1751	22.8549
1752	28.6545
1753	34.6133
1754	40.5928
1755	46.4111
1756	51.8363
1757	56.6026
1758	60.4474
1759	63.1414
1760	64.4917
1761	64.3217
1762	62.4547
1763	58.7465
1764	53.2247
1765	46.222
1766	38.279
1767	29.9055
1768	21.4226
1769	12.971
1770	4.6132
1771	-3.56552
1772	-11.4107
1773	-18.7128
1774	-25.2749
1775	-30.9856
1776	-35.8428
1777	-39.9192
1778	-43.3036
1779	-46.0506
1780	-48.158
1781	-49.5789
1782	-50.2568
1783	-50.172
1784	-49.3821
1785	-48.0427
1786	-46.3985
1787	-44.7425
1788	-43.3583
1789	-42.4516
1790	-42.0717
1791	-42.064
1792	-42.0836
1793	-41.6765
1794	-40.3849
1795	-37.8342
1796	-33.8027
1797	-28.2745
1798	-21.4559
1799	-13.728
1800	-5.53873
1801	2.73112
1802	10.8797
1803	18.9147
1804	26.9823
1805	35.2193
1806	43.605
1807	51.8818
1808	59.582
1809	66.158
1810	71.1335
1811	74.1761
1812	75.0633
1813	73.5895
1814	69.5183
1815	62.7586
1816	53.7068
1817	43.1855
1818	32.034
1819	20.7969
1820	9.71031
1821	-1.13142
1822	-11.6099
1823	-21.5037
1824	-30.4985
1825	-38.2588
1826	-44.5247
1827	-49.1762
1828	-52.2364
1829	-53.8287
1830	-54.1146
1831	-53.2458
1832	-51.347
1833	-48.5243
1834	-44.8907
1835	-40.5875
1836	-35.7872
1837	-30.6771
1838	-25.4369
1839	-20.2173
1840	-15.1272
1841	-10.2459
1842	-5.64064
1843	-1.37154
1844	2.51072
1845	5.9626
1846	8.93963
1847	11.3926
1848	13.2832
1849	14.6146
1850	15.4415
1851	15.8491
1852	15.9257
1853	15.7489
1854	15.3913
1855	14.929
1856	14.4311
1857	13.9447
1858	13.4918
1859	13.0861
1860	12.7484
1861	12.502
1862	12.3565
1863	12.2958
1864	12.2729
1865	12.2199
1866	12.0665
1867	11.7588
1868	11.2725
1869	10.6106
1870	9.78492
1871	8.79482
1872	7.62156
1873	6.24478
1874	4.66178
1875	2.89972
1876	1.0151
1877	-0.920057
1878	-2.83313
1879	-4.6615
1880	-6.35562
1881	-7.87796
1882	-9.19912
1883	-10.2939
1884	-11.1399
1885	-11.7193
1886	-12.0234
1887	-12.0553
1888	-11.8319
1889	-11.382
1890	-10.7422
1891	-9.95
1892	-9.03734
1893	-8.02741
1894	-6.93807
1895	-5.78666
1896	-4.59289
1897	-3.37829
1898	-2.16188
1899	-0.95267
1900	0.25409
1901	1.4729
1902	2.71649
1903	3.98639
1904	5.27147
1905	6.55486
1906	7.82185
1907	9.06238
1908	10.2706
1909	11.4445
1910	12.5848
1911	13.6929
1912	14.7691
1913	15.8112
1914	16.8122
1915	17.7555
1916	18.6121
1917	19.3468
1918	19.9281
1919	20.3377
1920	20.5704
1921	20.6278
1922	20.5131
1923	20.2286
1924	19.775
1925	19.1509
1926	18.3529
1927	17.3753
1928	16.2147
1929	14.8749
1930	13.3661
1931	11.7012
1932	9.89189
1933	7.94939
1934	5.88748
1935	3.72473
1936	1.48139
1937	-0.824864
1938	-3.18153
1939	-5.57991
1940	-8.01167
1941	-10.4656
1942	-12.9264
1943	-15.3742
1944	-17.7861
1945	-20.1401
1946	-22.4188
1947	-24.6104
1948	-26.7077
1949	-28.7085
1950	-30.6126
1951	-32.4172
1952	-34.1111
1953	-35.6734
1954	-37.076
1955	-38.2898
1956	-39.2885
1957	-40.0512
1958	-40.5608
1959	-40.8025
1960	-40.7602
1961	-40.4164
1962	-39.7544
1963	-38.7574
1964	-37.4076
1965	-35.6839
1966	-33.5635
1967	-31.0249
1968	-28.0531
1969	-24.6474
1970	-20.8247
1971	-16.6177
1972	-12.0705
1973	-7.23259
1974	-2.15345
1975	3.12011
1976	8.54123
1977	14.0558
1978	19.5972
1979	25.0879
1980	30.4437
1981	35.5814
1982	40.4244
1983	44.9039
1984	48.9561
1985	52.52
1986	55.5362
1987	57.9477
1988	59.6992
1989	60.7339
1990	60.9923
1991	60.4173
1992	58.9687
1993	56.6422
1994	53.4867
1995	49.6033
1996	45.1172
1997	40.1464
1998	34.7818
[truncated: 31,382 more rows]
