# Supplementary material for: PM2.5 concentration prediction based on EEMD-ALSTM
Source: Sci Rep. 2024 Jun 2;14:12636. doi: 10.1038/s41598-024-63620-9 (PMC11144699; doi:10.1038/s41598-024-63620-9)
Supplement: Supplementary file 1 — Supplementary Information. [file 41598_2024_63620_MOESM1_ESM.zip › Code/EMD_IMF_7_test.xlsx]

## Sheet: Sheet1
	0
0	-10.9893
1	-6.76273
2	-2.39489
3	2.10954
4	6.74398
5	11.4988
6	16.3604
7	21.3104
8	26.3264
9	31.3829
10	36.4528
11	41.5081
12	46.5212
13	51.4657
14	56.3172
15	61.053
16	65.6524
17	70.0954
18	74.3624
19	78.4338
20	82.2894
21	85.9081
22	89.2684
23	92.3482
24	95.1252
25	97.5767
26	99.68
27	101.412
28	102.751
29	103.675
30	104.17
31	104.233
32	103.87
33	103.103
34	101.963
35	100.484
36	98.696
37	96.6264
38	94.2944
39	91.7139
40	88.8956
41	85.8495
42	82.5866
43	79.1193
44	75.4628
45	71.6336
46	67.6501
47	63.5313
48	59.2965
49	54.9641
50	50.5522
51	46.0779
52	41.5582
53	37.0097
54	32.45
55	27.8966
56	23.3675
57	18.881
58	14.4551
59	10.1076
60	5.85589
61	1.71675
62	-2.29373
63	-6.16015
64	-9.86782
65	-13.4028
66	-16.7524
67	-19.9053
68	-22.8534
69	-25.5921
70	-28.1212
71	-30.4451
72	-32.5725
73	-34.5148
74	-36.2855
75	-37.8983
76	-39.3658
77	-40.6994
78	-41.9083
79	-43.0006
80	-43.9839
81	-44.8656
82	-45.6534
83	-46.3554
84	-46.9797
85	-47.5346
86	-48.0277
87	-48.4662
88	-48.8565
89	-49.2051
90	-49.518
91	-49.8009
92	-50.0591
93	-50.2979
94	-50.5223
95	-50.7376
96	-50.9496
97	-51.1646
98	-51.3892
99	-51.6305
100	-51.896
101	-52.193
102	-52.5294
103	-52.9129
104	-53.3507
105	-53.8491
106	-54.4126
107	-55.0432
108	-55.7391
109	-56.4948
110	-57.3008
111	-58.1459
112	-59.0183
113	-59.9071
114	-60.8037
115	-61.7016
116	-62.5961
117	-63.4838
118	-64.3617
119	-65.2267
120	-66.0753
121	-66.9029
122	-67.7049
123	-68.4759
124	-69.2107
125	-69.9038
126	-70.5494
127	-71.1409
128	-71.671
129	-72.1316
130	-72.5133
131	-72.8064
132	-73.0007
133	-73.0859
134	-73.0516
135	-72.8876
136	-72.5836
137	-72.1304
138	-71.5197
139	-70.7452
140	-69.803
141	-68.6928
142	-67.4172
143	-65.9813
144	-64.3916
145	-62.6545
146	-60.7754
147	-58.7576
148	-56.6027
149	-54.3109
150	-51.8821
151	-49.3167
152	-46.6156
153	-43.7811
154	-40.8162
155	-37.7252
156	-34.513
157	-31.1855
158	-27.7489
159	-24.2104
160	-20.5774
161	-16.8579
162	-13.0599
163	-9.19121
164	-5.25938
165	-1.27194
166	2.76363
167	6.83951
168	10.9472
169	15.0775
170	19.2202
171	23.365
172	27.5018
173	31.6207
174	35.7126
175	39.7686
176	43.7805
177	47.74
178	51.6391
179	55.4699
180	59.2237
181	62.891
182	66.4609
183	69.9221
184	73.2627
185	76.4716
186	79.5375
187	82.4502
188	85.1996
189	87.7761
190	90.1699
191	92.3717
192	94.3716
193	96.16
194	97.7269
195	99.0626
196	100.157
197	101
198	101.583
199	101.894
200	101.925
201	101.668
202	101.116
203	100.265
204	99.1176
205	97.676
206	95.9472
207	93.9401
208	91.6658
209	89.1366
210	86.3659
211	83.367
212	80.1533
213	76.7384
214	73.1362
215	69.3611
216	65.428
217	61.3523
218	57.1495
219	52.8353
220	48.4255
221	43.9361
222	39.3836
223	34.7846
224	30.1554
225	25.5123
226	20.8711
227	16.2477
228	11.6575
229	7.1158
230	2.63769
231	-1.76161
232	-6.06716
233	-10.264
234	-14.3383
235	-18.2771
236	-22.0696
237	-25.7064
238	-29.1794
239	-32.482
240	-35.6078
241	-38.5512
242	-41.3072
243	-43.8715
244	-46.241
245	-48.4139
246	-50.39
247	-52.1699
248	-53.7551
249	-55.1474
250	-56.3491
251	-57.3623
252	-58.1895
253	-58.8335
254	-59.2976
255	-59.5858
256	-59.7037
257	-59.6588
258	-59.4607
259	-59.1207
260	-58.6515
261	-58.0663
262	-57.3782
263	-56.6002
264	-55.7444
265	-54.8221
266	-53.844
267	-52.8199
268	-51.7593
269	-50.671
270	-49.5632
271	-48.4435
272	-47.3189
273	-46.1949
274	-45.0759
275	-43.9649
276	-42.8638
277	-41.7743
278	-40.6985
279	-39.639
280	-38.5994
281	-37.5839
282	-36.5974
283	-35.6447
284	-34.7306
285	-33.8593
286	-33.0347
287	-32.2598
288	-31.5371
289	-30.8685
290	-30.2552
291	-29.6973
292	-29.1936
293	-28.7412
294	-28.3356
295	-27.9717
296	-27.6433
297	-27.3445
298	-27.07
299	-26.8149
300	-26.5755
301	-26.3486
302	-26.1314
303	-25.9214
304	-25.7157
305	-25.5115
306	-25.3054
307	-25.0937
308	-24.8726
309	-24.6379
310	-24.3855
311	-24.1114
312	-23.8122
313	-23.4849
314	-23.1274
315	-22.7383
316	-22.3165
317	-21.8613
318	-21.3724
319	-20.8498
320	-20.2939
321	-19.7053
322	-19.0853
323	-18.4356
324	-17.7592
325	-17.06
326	-16.3433
327	-15.6151
328	-14.8821
329	-14.1511
330	-13.4281
331	-12.7187
332	-12.0271
333	-11.3562
334	-10.7074
335	-10.0814
336	-9.47765
337	-8.89574
338	-8.33516
339	-7.79586
340	-7.27816
341	-6.78312
342	-6.31227
343	-5.86746
344	-5.45062
345	-5.06351
346	-4.70751
347	-4.38309
348	-4.08969
349	-3.82547
350	-3.58749
351	-3.37206
352	-3.17482
353	-2.99086
354	-2.81456
355	-2.64013
356	-2.46175
357	-2.27397
358	-2.07183
359	-1.85086
360	-1.607
361	-1.33649
362	-1.03569
363	-0.700782
364	-0.327769
365	0.0878272
366	0.550917
367	1.06667
368	1.64042
369	2.27736
370	2.98164
371	3.75538
372	4.59778
373	5.5052
374	6.47225
375	7.49331
376	8.56361
377	9.68001
378	10.8409
379	12.0457
380	13.2944
381	14.5869
382	15.9228
383	17.3009
384	18.7198
385	20.1779
386	21.6733
387	23.2038
388	24.7657
389	26.354
390	27.9625
391	29.5835
392	31.2088
393	32.8297
394	34.4373
395	36.0224
396	37.5757
397	39.0875
398	40.5481
399	41.9477
400	43.2772
401	44.5274
402	45.69
403	46.7566
404	47.719
405	48.5688
406	49.2978
407	49.8979
408	50.3614
409	50.6816
410	50.8527
411	50.8696
412	50.7279
413	50.4245
414	49.9573
415	49.3256
416	48.5293
417	47.5687
418	46.4438
419	45.1539
420	43.6981
421	42.076
422	40.2874
423	38.3334
424	36.2162
425	33.9396
426	31.5092
427	28.9328
428	26.2198
429	23.3814
430	20.4303
431	17.3802
432	14.2451
433	11.0394
434	7.77722
435	4.47269
436	1.14002
437	-2.20688
438	-5.55455
439	-8.8901
440	-12.2013
441	-15.4761
442	-18.7025
443	-21.8684
444	-24.9612
445	-27.9683
446	-30.8764
447	-33.673
448	-36.3459
449	-38.8842
450	-41.2785
451	-43.5212
452	-45.6068
453	-47.5319
454	-49.2948
455	-50.8951
456	-52.333
457	-53.6086
458	-54.7223
459	-55.6744
460	-56.4654
461	-57.0959
462	-57.567
463	-57.8801
464	-58.0369
465	-58.039
466	-57.8886
467	-57.5876
468	-57.1387
469	-56.545
470	-55.8103
471	-54.9387
472	-53.9344
473	-52.8017
474	-51.5446
475	-50.1677
476	-48.6758
477	-47.074
478	-45.368
479	-43.5635
480	-41.6666
481	-39.683
482	-37.6185
483	-35.4782
484	-33.2668
485	-30.9883
486	-28.6466
487	-26.245
488	-23.7869
489	-21.2758
490	-18.7157
491	-16.1113
492	-13.4673
493	-10.7893
494	-8.08318
495	-5.35468
496	-2.60964
497	0.146303
498	2.90772
499	5.66927
500	8.4255
501	11.1707
502	13.8988
503	16.6025
504	19.2742
505	21.9055
506	24.488
507	27.0132
508	29.4727
509	31.8583
510	34.1623
511	36.3774
512	38.4967
513	40.5138
514	42.4224
515	44.2164
516	45.8901
517	47.4385
518	48.8579
519	50.1462
520	51.3028
521	52.329
522	53.2271
523	54.0006
524	54.6529
525	55.1876
526	55.607
527	55.9133
528	56.1083
529	56.1938
530	56.1723
531	56.0473
532	55.8235
533	55.5069
534	55.1046
535	54.6238
536	54.0721
537	53.4569
538	52.7846
539	52.061
540	51.291
541	50.4792
542	49.6301
543	48.7482
544	47.8382
545	46.9044
546	45.9521
547	44.9865
548	44.0135
549	43.0393
550	42.07
551	41.1112
552	40.1669
553	39.2392
554	38.3278
555	37.43
556	36.5403
557	35.6511
558	34.7528
559	33.8357
560	32.8902
561	31.9082
562	30.8826
563	29.8084
564	28.6817
565	27.4998
566	26.26
567	24.9598
568	23.596
569	22.1646
570	20.6607
571	19.0791
572	17.4144
573	15.6618
574	13.8175
575	11.88
576	9.84927
577	7.72812
578	5.52176
579	3.23816
580	0.88727
581	-1.51931
582	-3.9697
583	-6.45253
584	-8.95776
585	-11.4767
586	-14.002
587	-16.5273
588	-19.0463
589	-21.553
590	-24.0408
591	-26.5028
592	-28.9321
593	-31.3218
594	-33.6658
595	-35.9579
596	-38.1917
597	-40.3607
598	-42.4577
599	-44.4752
600	-46.4058
601	-48.2418
602	-49.9763
603	-51.6027
604	-53.1151
605	-54.5083
606	-55.7776
607	-56.9183
608	-57.9258
609	-58.7958
610	-59.5241
611	-60.1071
612	-60.542
613	-60.8265
614	-60.9597
615	-60.9414
616	-60.7733
617	-60.458
618	-59.9997
619	-59.4042
620	-58.6781
621	-57.8287
622	-56.8636
623	-55.7898
624	-54.6138
625	-53.3415
626	-51.9781
627	-50.5285
628	-48.9972
629	-47.3888
630	-45.7081
631	-43.9604
632	-42.1516
633	-40.2883
634	-38.3778
635	-36.428
636	-34.4474
637	-32.4448
638	-30.4294
639	-28.4105
640	-26.3974
641	-24.3991
642	-22.4243
643	-20.4812
644	-18.5775
645	-16.7205
646	-14.9171
647	-13.1741
648	-11.4986
649	-9.89752
650	-8.37762
651	-6.94576
652	-5.60851
653	-4.37229
654	-3.24352
655	-2.22856
656	-1.33391
657	-0.56607
658	0.0684398
659	0.56323
660	0.912368
661	1.1107
662	1.15419
663	1.04022
664	0.768136
665	0.339425
666	-0.24184
667	-0.968767
668	-1.83156
669	-2.81756
670	-3.91207
671	-5.09981
672	-6.36608
673	-7.69775
674	-9.0834
675	-10.5132
676	-11.9781
677	-13.4696
678	-14.9791
679	-16.4973
680	-18.0143
681	-19.52
682	-21.0034
683	-22.4541
684	-23.8618
685	-25.2169
686	-26.5104
687	-27.7338
688	-28.8782
689	-29.935
690	-30.8953
691	-31.7502
692	-32.4906
693	-33.1076
694	-33.5923
695	-33.9363
696	-34.1314
697	-34.1698
698	-34.0442
699	-33.7477
700	-33.2733
701	-32.6149
702	-31.7668
703	-30.7243
704	-29.4847
705	-28.0478
706	-26.4165
707	-24.5966
708	-22.5967
709	-20.4265
710	-18.0968
711	-15.618
712	-12.9996
713	-10.25
714	-7.37632
715	-4.3849
716	-1.28172
717	1.92708
718	5.23426
719	8.63104
720	12.1069
721	15.6496
722	19.246
723	22.8819
724	26.5432
725	30.216
726	33.8869
727	37.5428
728	41.171
729	44.759
730	48.2943
731	51.7642
732	55.1563
733	58.4578
734	61.6561
735	64.7387
736	67.6931
737	70.5069
738	73.1678
739	75.6634
740	77.9811
741	80.1084
742	82.0329
743	83.7446
744	85.2361
745	86.5035
746	87.5455
747	88.3624
748	88.9549
749	89.3237
750	89.4689
751	89.3905
752	89.0878
753	88.561
754	87.8102
755	86.8365
756	85.6416
757	84.2277
758	82.5984
759	80.7583
760	78.7131
761	76.469
762	74.033
763	71.4118
764	68.6123
765	65.6417
766	62.5067
767	59.2143
768	55.7717
769	52.1866
770	48.468
771	44.6266
772	40.6745
773	36.6245
774	32.4904
775	28.2858
776	24.024
777	19.7169
778	15.3758
779	11.0107
780	6.63139
781	2.24733
782	-2.13155
783	-6.49482
784	-10.8314
785	-15.1299
786	-19.3783
787	-23.5648
788	-27.6773
789	-31.7034
790	-35.631
791	-39.4482
792	-43.1435
793	-46.7064
794	-50.1275
795	-53.399
796	-56.5144
797	-59.4687
798	-62.2583
799	-64.8806
800	-67.3341
801	-69.6189
802	-71.7366
803	-73.6912
804	-75.4883
805	-77.1349
806	-78.639
807	-80.0084
808	-81.2505
809	-82.3716
810	-83.3766
811	-84.2693
812	-85.0533
813	-85.7313
814	-86.3063
815	-86.7809
816	-87.1577
817	-87.4387
818	-87.626
819	-87.7211
820	-87.7261
821	-87.6428
822	-87.4727
823	-87.2168
824	-86.8752
825	-86.4472
826	-85.9313
827	-85.3258
828	-84.6286
829	-83.8379
830	-82.9517
831	-81.9686
832	-80.8867
833	-79.7045
834	-78.42
835	-77.0317
836	-75.5378
837	-73.9363
838	-72.2246
839	-70.3995
840	-68.4579
841	-66.3967
842	-64.2138
843	-61.9077
844	-59.4777
845	-56.9237
846	-54.2455
847	-51.443
848	-48.5158
849	-45.4632
850	-42.2842
851	-38.9778
852	-35.5427
853	-31.9781
854	-28.2831
855	-24.458
856	-20.5048
857	-16.4286
858	-12.2394
859	-7.9519
860	-3.58544
861	0.838264
862	5.29661
863	9.7681
864	14.2336
865	18.6764
866	23.0825
867	27.4392
868	31.7342
869	35.9553
870	40.0896
871	44.1231
872	48.0414
873	51.8294
874	55.4716
875	58.9527
876	62.2571
877	65.3699
878	68.2766
879	70.9636
880	73.4189
881	75.6319
882	77.5948
883	79.3029
884	80.7544
885	81.9499
886	82.8913
887	83.581
888	84.0209
889	84.2124
890	84.1559
891	83.8514
892	83.299
893	82.4996
894	81.4547
895	80.1671
896	78.6404
897	76.8795
898	74.8898
899	72.6777
900	70.2505
901	67.6161
902	64.7839
903	61.7643
904	58.5686
905	55.2093
906	51.6999
907	48.0544
908	44.288
909	40.4156
910	36.4527
911	32.4146
912	28.3165
913	24.1734
914	20.0001
915	15.8113
916	11.6211
917	7.4434
918	3.29151
919	-0.82237
920	-4.88741
921	-8.89436
922	-12.8355
923	-16.7046
924	-20.4966
925	-24.2069
926	-27.8308
927	-31.3624
928	-34.7952
929	-38.1216
930	-41.3331
931	-44.4209
932	-47.3758
933	-50.1888
934	-52.8511
935	-55.3543
936	-57.6902
937	-59.8507
938	-61.8277
939	-63.6123
940	-65.1941
941	-66.5614
942	-67.7015
943	-68.602
944	-69.251
945	-69.6379
946	-69.7529
947	-69.5875
948	-69.1341
949	-68.3859
950	-67.3366
951	-65.9807
952	-64.3132
953	-62.3305
954	-60.0304
955	-57.4127
956	-54.4795
957	-51.2358
958	-47.6898
959	-43.8534
960	-39.7423
961	-35.3749
962	-30.7727
963	-25.9577
964	-20.9522
965	-15.7777
966	-10.4546
967	-5.00249
968	0.559759
969	6.21362
970	11.9404
971	17.721
972	23.5354
973	29.3634
974	35.1846
975	40.9792
976	46.728
977	52.4113
978	58.0092
979	63.5016
980	68.8685
981	74.0917
982	79.1541
983	84.0398
984	88.7344
985	93.2234
986	97.4921
987	101.525
988	105.307
989	108.822
990	112.053
991	114.986
992	117.604
993	119.891
994	121.83
995	123.403
996	124.591
997	125.374
998	125.734
999	125.652
1000	125.108
1001	124.084
1002	122.561
1003	120.522
1004	117.948
1005	114.827
1006	111.152
1007	106.92
1008	102.137
1009	96.82
1010	90.9972
1011	84.7056
1012	77.9895
1013	70.8977
1014	63.4824
1015	55.7969
1016	47.8935
1017	39.821
1018	31.6241
1019	23.3433
1020	15.0158
1021	6.67675
1022	-1.64007
1023	-9.90118
1024	-18.0732
1025	-26.1224
1026	-34.0149
1027	-41.7161
1028	-49.1911
1029	-56.404
1030	-63.3187
1031	-69.8997
1032	-76.1143
1033	-81.9343
1034	-87.3365
1035	-92.3042
1036	-96.8262
1037	-100.898
1038	-104.52
1039	-107.699
1040	-110.447
1041	-112.776
1042	-114.701
1043	-116.234
1044	-117.387
1045	-118.171
1046	-118.593
1047	-118.662
1048	-118.386
1049	-117.777
1050	-116.85
1051	-115.629
1052	-114.14
1053	-112.415
1054	-110.487
1055	-108.388
1056	-106.147
1057	-103.79
1058	-101.335
1059	-98.7969
1060	-96.1838
1061	-93.4985
1062	-90.7383
1063	-87.8959
1064	-84.9619
1065	-81.9263
1066	-78.7816
1067	-75.5233
1068	-72.1509
1069	-68.6675
1070	-65.0792
1071	-61.3947
1072	-57.6248
1073	-53.7813
1074	-49.8756
1075	-45.9171
1076	-41.9128
1077	-37.8678
1078	-33.786
1079	-29.6709
1080	-25.5265
1081	-21.3573
1082	-17.1685
1083	-12.9659
1084	-8.75526
1085	-4.5427
1086	-0.334207
1087	3.86423
1088	8.04691
1089	12.2081
1090	16.3415
1091	20.4394
1092	24.4929
1093	28.4925
1094	32.4291
1095	36.2942
1096	40.0803
1097	43.7811
1098	47.3924
1099	50.9116
1100	54.3389
1101	57.6758
1102	60.9252
1103	64.0898
1104	67.1723
1105	70.1736
1106	73.0919
1107	75.9223
1108	78.6564
1109	81.2844
1110	83.7945
1111	86.1743
1112	88.4114
1113	90.4941
1114	92.413
1115	94.16
1116	95.7281
1117	97.1111
1118	98.3026
1119	99.2959
1120	100.084
1121	100.661
1122	101.019
1123	101.153
1124	101.057
1125	100.727
1126	100.159
1127	99.3482
1128	98.292
1129	96.987
1130	95.4309
1131	93.6222
1132	91.5607
1133	89.247
1134	86.6839
1135	83.8755
1136	80.8279
1137	77.5484
1138	74.045
1139	70.3283
1140	66.411
1141	62.3092
1142	58.0422
1143	53.6321
1144	49.1022
1145	44.4758
1146	39.7752
1147	35.0209
1148	30.2315
1149	25.4244
1150	20.6161
1151	15.8226
1152	11.0605
1153	6.34646
1154	1.69765
1155	-2.86835
1156	-7.33374
1157	-11.6805
1158	-15.8905
1159	-19.9459
1160	-23.8293
1161	-27.5251
1162	-31.0215
1163	-34.3121
1164	-37.3965
1165	-40.279
1166	-42.9671
1167	-45.469
1168	-47.7922
1169	-49.9426
1170	-51.9239
1171	-53.7383
1172	-55.387
1173	-56.8707
1174	-58.1903
1175	-59.3475
1176	-60.3449
1177	-61.1864
1178	-61.8764
1179	-62.4202
1180	-62.8228
1181	-63.0896
1182	-63.2253
1183	-63.2351
1184	-63.1244
1185	-62.8996
1186	-62.5675
1187	-62.1358
1188	-61.6127
1189	-61.0066
1190	-60.3268
1191	-59.5822
1192	-58.7822
1193	-57.9356
1194	-57.0509
1195	-56.136
1196	-55.1981
1197	-54.2436
1198	-53.2781
1199	-52.3065
1200	-51.3329
1201	-50.3607
1202	-49.3924
1203	-48.4287
1204	-47.469
1205	-46.5102
1206	-45.5476
1207	-44.575
1208	-43.5863
1209	-42.576
1210	-41.5397
1211	-40.4747
1212	-39.3788
1213	-38.2512
1214	-37.0908
1215	-35.8967
1216	-34.6672
1217	-33.4002
1218	-32.0935
1219	-30.7461
1220	-29.3586
1221	-27.9353
1222	-26.4836
1223	-25.0131
1224	-23.5345
1225	-22.0579
1226	-20.592
1227	-19.1434
1228	-17.717
1229	-16.3163
1230	-14.944
1231	-13.6028
1232	-12.2954
1233	-11.0252
1234	-9.79554
1235	-8.61005
1236	-7.47152
1237	-6.38195
1238	-5.34222
1239	-4.35217
1240	-3.41114
1241	-2.51833
1242	-1.67318
1243	-0.875607
1244	-0.12602
1245	0.57494
1246	1.22632
1247	1.82713
1248	2.37627
1249	2.8727
1250	3.31529
1251	3.7031
1252	4.03527
1253	4.31095
1254	4.52936
1255	4.68959
1256	4.79114
1257	4.83427
1258	4.82053
1259	4.75308
1260	4.6367
1261	4.47749
1262	4.28227
1263	4.0581
1264	3.81172
1265	3.54926
1266	3.27628
1267	2.99764
1268	2.7177
1269	2.4406
1270	2.17082
1271	1.91395
1272	1.67676
1273	1.46706
1274	1.29326
1275	1.16379
1276	1.08687
1277	1.07018
1278	1.12084
1279	1.24553
1280	1.45035
1281	1.74102
1282	2.12289
1283	2.60105
1284	3.18027
1285	3.86461
1286	4.65728
1287	5.56075
1288	6.57688
1289	7.70657
1290	8.94914
1291	10.3013
1292	11.7571
1293	13.3081
1294	14.9444
1295	16.6558
1296	18.4322
1297	20.2645
1298	22.1431
1299	24.0576
1300	25.9963
1301	27.9457
1302	29.891
1303	31.8169
1304	33.7083
1305	35.5508
1306	37.3309
1307	39.0359
1308	40.6534
1309	42.1712
1310	43.5768
1311	44.8575
1312	46
1313	46.9911
1314	47.8167
1315	48.4633
1316	48.9167
1317	49.1632
1318	49.1892
1319	48.9813
1320	48.527
1321	47.8155
1322	46.8398
1323	45.6003
1324	44.1081
1325	42.3847
1326	40.4584
1327	38.3588
1328	36.1127
1329	33.7411
1330	31.2593
1331	28.6779
1332	26.0054
1333	23.2492
1334	20.4182
1335	17.5225
1336	14.5741
1337	11.5865
1338	8.57422
1339	5.55231
1340	2.53603
1341	-0.459481
1342	-3.41947
1343	-6.32991
1344	-9.17746
1345	-11.9502
1346	-14.6379
1347	-17.2323
1348	-19.7272
1349	-22.118
1350	-24.402
1351	-26.5768
1352	-28.6405
1353	-30.5911
1354	-32.4259
1355	-34.1421
1356	-35.7364
1357	-37.2055
1358	-38.5464
1359	-39.7569
1360	-40.8357
1361	-41.7826
1362	-42.5982
1363	-43.2839
1364	-43.8414
1365	-44.2731
1366	-44.582
1367	-44.7714
1368	-44.8447
1369	-44.8054
1370	-44.6572
1371	-44.4046
1372	-44.0527
1373	-43.6075
1374	-43.0754
1375	-42.4633
1376	-41.7786
1377	-41.0286
1378	-40.2208
1379	-39.3615
1380	-38.4555
1381	-37.5054
1382	-36.5119
1383	-35.4746
1384	-34.3929
1385	-33.2667
1386	-32.0963
1387	-30.8826
1388	-29.6264
1389	-28.328
1390	-26.9871
1391	-25.6024
1392	-24.1722
1393	-22.6945
1394	-21.1674
1395	-19.5902
1396	-17.9633
1397	-16.2871
1398	-14.5623
1399	-12.7896
1400	-10.9692
1401	-9.1012
1402	-7.18557
1403	-5.22244
1404	-3.21225
1405	-1.15638
1406	0.942548
1407	3.08032
1408	5.25116
1409	7.44769
1410	9.6614
1411	11.8832
1412	14.1038
1413	16.3147
1414	18.508
1415	20.6769
1416	22.8153
1417	24.9178
1418	26.9796
1419	28.9956
1420	30.9609
1421	32.8702
1422	34.7173
1423	36.4959
1424	38.1992
1425	39.8205
1426	41.3526
1427	42.7885
1428	44.1214
1429	45.3447
1430	46.453
1431	47.4417
1432	48.3072
1433	49.0472
1434	49.6608
1435	50.1483
1436	50.5109
1437	50.75
1438	50.8664
1439	50.8604
1440	50.732
1441	50.4806
1442	50.1061
1443	49.6088
1444	48.9897
1445	48.2511
1446	47.3959
1447	46.4287
1448	45.3543
1449	44.1775
1450	42.903
1451	41.5349
1452	40.077
1453	38.5332
1454	36.9077
1455	35.205
1456	33.43
1457	31.5876
1458	29.6832
1459	27.7218
1460	25.7086
1461	23.6486
1462	21.5473
1463	19.4105
1464	17.2452
1465	15.0601
1466	12.8652
1467	10.672
1468	8.49181
1469	6.33577
1470	4.21388
1471	2.13508
1472	0.107421
1473	-1.86153
1474	-3.76429
1475	-5.59317
1476	-7.34011
1477	-8.99674
1478	-10.5543
1479	-12.0038
1480	-13.3366
1481	-14.5441
1482	-15.6186
1483	-16.5537
1484	-17.3455
1485	-17.9931
1486	-18.4989
1487	-18.8684
1488	-19.1095
1489	-19.2313
1490	-19.2439
1491	-19.1572
1492	-18.9812
1493	-18.7251
1494	-18.3975
1495	-18.0069
1496	-17.5608
1497	-17.0674
1498	-16.5347
1499	-15.9716
1500	-15.3874
1501	-14.7917
1502	-14.1945
1503	-13.6057
1504	-13.0352
1505	-12.4924
1506	-11.9865
1507	-11.5263
1508	-11.1202
1509	-10.7759
1510	-10.5005
1511	-10.3
1512	-10.179
1513	-10.1411
1514	-10.1885
1515	-10.3227
1516	-10.5441
1517	-10.8517
1518	-11.2431
1519	-11.7146
1520	-12.2614
1521	-12.8783
1522	-13.5603
1523	-14.3026
1524	-15.1011
1525	-15.9524
1526	-16.8539
1527	-17.8031
1528	-18.7976
1529	-19.8348
1530	-20.9118
1531	-22.0254
1532	-23.172
1533	-24.3478
1534	-25.549
1535	-26.7712
1536	-28.0097
1537	-29.2592
1538	-30.5141
1539	-31.7687
1540	-33.0169
1541	-34.2531
1542	-35.4716
1543	-36.6672
1544	-37.8348
1545	-38.9698
1546	-40.0674
1547	-41.1233
1548	-42.1335
1549	-43.095
1550	-44.0056
1551	-44.8643
1552	-45.6705
1553	-46.4242
1554	-47.1257
1555	-47.7749
1556	-48.3717
1557	-48.9155
1558	-49.4055
1559	-49.8408
1560	-50.2202
1561	-50.5427
1562	-50.8073
1563	-51.0125
1564	-51.1571
1565	-51.2397
1566	-51.2591
1567	-51.2143
1568	-51.1044
1569	-50.9296
1570	-50.6904
1571	-50.3884
1572	-50.0259
1573	-49.6055
1574	-49.1299
1575	-48.602
1576	-48.024
1577	-47.398
1578	-46.7258
1579	-46.0087
1580	-45.2482
1581	-44.4459
1582	-43.6028
1583	-42.7197
1584	-41.797
1585	-40.8353
1586	-39.8349
1587	-38.7966
1588	-37.7214
1589	-36.6106
1590	-35.4656
1591	-34.2879
1592	-33.0788
1593	-31.8399
1594	-30.5729
1595	-29.2795
1596	-27.9623
1597	-26.6242
1598	-25.2685
1599	-23.8985
1600	-22.5178
1601	-21.1292
1602	-19.7353
1603	-18.3384
1604	-16.9401
1605	-15.5418
1606	-14.1449
1607	-12.7506
1608	-11.3609
1609	-9.97868
1610	-8.60793
1611	-7.25372
1612	-5.9217
1613	-4.61749
1614	-3.34643
1615	-2.11336
1616	-0.922604
1617	0.221886
1618	1.31655
1619	2.35815
1620	3.34371
1621	4.27072
1622	5.13696
1623	5.94064
1624	6.68026
1625	7.3547
1626	7.96328
1627	8.50579
1628	8.98291
1629	9.39655
1630	9.75009
1631	10.0485
1632	10.298
1633	10.5054
1634	10.6777
1635	10.8217
1636	10.9435
1637	11.0491
1638	11.1437
1639	11.2321
1640	11.3193
1641	11.4098
1642	11.508
1643	11.6185
1644	11.7457
1645	11.8947
1646	12.0706
1647	12.2789
1648	12.525
1649	12.814
1650	13.1507
1651	13.5398
1652	13.9854
1653	14.4918
1654	15.063
1655	15.7029
1656	16.4157
1657	17.2049
1658	18.0734
1659	19.0235
1660	20.0567
1661	21.1743
1662	22.3769
1663	23.6647
1664	25.0371
1665	26.4932
1666	28.0311
1667	29.6485
1668	31.342
1669	33.1075
1670	34.9395
1671	36.8315
1672	38.7757
1673	40.7626
1674	42.7817
1675	44.8212
1676	46.8685
1677	48.9106
1678	50.934
1679	52.9261
1680	54.8745
1681	56.7675
1682	58.5939
1683	60.3429
1684	62.0038
1685	63.5656
1686	65.0171
1687	66.3469
1688	67.5431
1689	68.5939
1690	69.4871
1691	70.2106
1692	70.7521
1693	71.0993
1694	71.2397
1695	71.161
1696	70.8516
1697	70.3017
1698	69.5054
1699	68.4628
1700	67.1813
1701	65.6756
1702	63.9649
1703	62.0697
1704	60.0093
1705	57.7989
1706	55.4504
1707	52.9721
1708	50.3708
1709	47.6525
1710	44.8241
1711	41.893
1712	38.8682
1713	35.7598
1714	32.5783
1715	29.3352
1716	26.0417
1717	22.7092
1718	19.3488
1719	15.9708
1720	12.584
1721	9.19574
1722	5.81092
1723	2.43298
1724	-0.935339
1725	-4.29092
1726	-7.62942
1727	-10.9448
1728	-14.2294
1729	-17.4745
1730	-20.6706
1731	-23.8084
1732	-26.8787
1733	-29.8728
1734	-32.7823
1735	-35.5997
1736	-38.3182
1737	-40.9316
1738	-43.435
1739	-45.8243
1740	-48.0967
1741	-50.2505
1742	-52.2847
1743	-54.1994
1744	-55.9953
1745	-57.6736
1746	-59.2352
1747	-60.6809
1748	-62.0113
1749	-63.2266
1750	-64.3263
1751	-65.3096
1752	-66.175
1753	-66.921
1754	-67.5463
1755	-68.05
1756	-68.4314
1757	-68.6903
1758	-68.8261
1759	-68.8377
1760	-68.7227
1761	-68.4777
1762	-68.0984
1763	-67.5802
1764	-66.9183
1765	-66.1086
1766	-65.1473
1767	-64.0313
1768	-62.758
1769	-61.3254
1770	-59.732
1771	-57.9772
1772	-56.0615
1773	-53.9868
1774	-51.7569
1775	-49.3782
1776	-46.8597
1777	-44.2117
1778	-41.4457
1779	-38.5727
1780	-35.6027
1781	-32.5447
1782	-29.4064
1783	-26.1948
1784	-22.9167
1785	-19.579
1786	-16.1889
1787	-12.7544
1788	-9.28505
1789	-5.79164
1790	-2.28667
1791	1.21664
1792	4.70497
1793	8.16527
1794	11.5854
1795	14.9539
1796	18.2604
1797	21.4947
1798	24.6469
1799	27.7069
1800	30.6647
1801	33.5098
1802	36.2315
1803	38.8191
1804	41.2625
1805	43.5528
1806	45.6829
1807	47.6482
1808	49.4465
1809	51.0777
1810	52.5429
1811	53.8447
1812	54.9862
1813	55.9716
1814	56.805
1815	57.4911
1816	58.0346
1817	58.44
1818	58.7115
1819	58.8529
1820	58.868
1821	58.7605
1822	58.5339
1823	58.1921
1824	57.7388
1825	57.178
1826	56.5139
1827	55.7504
1828	54.8916
1829	53.9412
1830	52.9029
1831	51.7804
1832	50.5772
1833	49.2967
1834	47.9421
1835	46.5166
1836	45.0229
1837	43.4635
1838	41.8407
1839	40.1571
1840	38.4161
1841	36.6213
1842	34.7776
1843	32.8899
1844	30.9638
1845	29.005
1846	27.0194
1847	25.0123
1848	22.9889
1849	20.9541
1850	18.9125
1851	16.8684
1852	14.8261
1853	12.7899
1854	10.7638
1855	8.75203
1856	6.7585
1857	4.78709
1858	2.8414
1859	0.924698
1860	-0.960139
1861	-2.81045
1862	-4.62393
1863	-6.39847
1864	-8.13199
1865	-9.82262
1866	-11.4683
1867	-13.067
1868	-14.6161
1869	-16.1131
1870	-17.555
1871	-18.9389
1872	-20.2621
1873	-21.5222
1874	-22.7169
1875	-23.8445
1876	-24.9037
1877	-25.8933
1878	-26.8129
1879	-27.6621
1880	-28.4415
1881	-29.1518
1882	-29.794
1883	-30.3699
1884	-30.8814
1885	-31.3307
1886	-31.7203
1887	-32.053
1888	-32.3315
1889	-32.5587
1890	-32.7374
1891	-32.8705
1892	-32.9607
1893	-33.0108
1894	-33.0237
1895	-33.002
1896	-32.9485
1897	-32.8656
1898	-32.7558
1899	-32.6217
1900	-32.4659
1901	-32.2911
1902	-32.1001
1903	-31.8959
1904	-31.6815
1905	-31.4602
1906	-31.235
1907	-31.009
1908	-30.7848
1909	-30.5649
1910	-30.3507
1911	-30.1434
1912	-29.9437
1913	-29.752
1914	-29.5686
1915	-29.3938
1916	-29.2278
1917	-29.0706
1918	-28.9221
1919	-28.782
1920	-28.6498
1921	-28.525
1922	-28.407
1923	-28.2951
1924	-28.1883
1925	-28.0846
1926	-27.9818
1927	-27.8771
1928	-27.7678
1929	-27.6514
1930	-27.5257
1931	-27.389
1932	-27.2394
1933	-27.075
1934	-26.8934
1935	-26.6919
1936	-26.4674
1937	-26.2166
1938	-25.9361
1939	-25.6222
1940	-25.2716
1941	-24.881
1942	-24.4475
1943	-23.9688
1944	-23.4427
1945	-22.8677
1946	-22.2431
1947	-21.5684
1948	-20.8437
1949	-20.0688
1950	-19.2433
1951	-18.366
1952	-17.4354
1953	-16.4492
1954	-15.4049
1955	-14.3001
1956	-13.1328
1957	-11.9015
1958	-10.6056
1959	-9.24557
1960	-7.82301
1961	-6.34049
1962	-4.80153
1963	-3.21038
1964	-1.57191
1965	0.108454
1966	1.82518
1967	3.57247
1968	5.34452
1969	7.13561
1970	8.94002
1971	10.7521
1972	12.5665
1973	14.3774
1974	16.179
1975	17.965
1976	19.729
1977	21.464
1978	23.1632
1979	24.8199
1980	26.4278
1981	27.9812
1982	29.4747
1983	30.9035
1984	32.2629
1985	33.5481
1986	34.7537
1987	35.874
1988	36.9029
1989	37.8345
1990	38.6636
1991	39.3864
1992	40.0006
1993	40.5052
1994	40.9009
1995	41.1895
1996	41.3751
1997	41.4643
1998	41.466
[truncated: 6,329 more rows]
