# Supplementary material for: PM2.5 concentration prediction based on EEMD-ALSTM
Source: Sci Rep. 2024 Jun 2;14:12636. doi: 10.1038/s41598-024-63620-9 (PMC11144699; doi:10.1038/s41598-024-63620-9)
Supplement: Supplementary file 1 — Supplementary Information. [file 41598_2024_63620_MOESM1_ESM.zip › Code/EMD_IMF_7_train.xlsx]

## Sheet: Sheet1
	0
0	26.286
1	24.7103
2	23.1028
3	21.4685
4	19.8121
5	18.1377
6	16.4495
7	14.7517
8	13.0484
9	11.344
10	9.64247
11	7.94792
12	6.26427
13	4.59524
14	2.94427
15	1.31444
16	-0.291606
17	-1.87158
18	-3.42303
19	-4.94337
20	-6.42963
21	-7.8785
22	-9.28673
23	-10.651
24	-11.9683
25	-13.2359
26	-14.4515
27	-15.6136
28	-16.721
29	-17.7727
30	-18.7683
31	-19.7074
32	-20.5896
33	-21.415
34	-22.1843
35	-22.899
36	-23.5611
37	-24.173
38	-24.737
39	-25.2555
40	-25.7301
41	-26.1622
42	-26.553
43	-26.9033
44	-27.2148
45	-27.4889
46	-27.7278
47	-27.9339
48	-28.11
49	-28.2591
50	-28.3841
51	-28.4883
52	-28.5746
53	-28.6457
54	-28.704
55	-28.7522
56	-28.7924
57	-28.8268
58	-28.8573
59	-28.8852
60	-28.9115
61	-28.9369
62	-28.9619
63	-28.9867
64	-29.0116
65	-29.037
66	-29.0635
67	-29.0921
68	-29.1241
69	-29.1609
70	-29.2032
71	-29.2507
72	-29.3017
73	-29.3532
74	-29.4013
75	-29.4421
76	-29.4724
77	-29.4889
78	-29.4886
79	-29.4685
80	-29.425
81	-29.3541
82	-29.2514
83	-29.1114
84	-28.9286
85	-28.6971
86	-28.4115
87	-28.067
88	-27.6594
89	-27.1849
90	-26.6402
91	-26.0218
92	-25.3266
93	-24.5513
94	-23.6931
95	-22.7499
96	-21.7209
97	-20.6067
98	-19.4094
99	-18.1322
100	-16.7786
101	-15.3522
102	-13.8561
103	-12.2926
104	-10.6636
105	-8.97074
106	-7.2155
107	-5.39945
108	-3.52452
109	-1.59312
110	0.391281
111	2.42384
112	4.49812
113	6.60609
114	8.73829
115	10.8844
116	13.0337
117	15.1754
118	17.2984
119	19.3917
120	21.4443
121	23.4454
122	25.3847
123	27.252
124	29.0372
125	30.7298
126	32.319
127	33.7942
128	35.1444
129	36.3587
130	37.4264
131	38.3369
132	39.0801
133	39.6464
134	40.0273
135	40.2157
136	40.2063
137	39.9956
138	39.5821
139	38.9672
140	38.1548
141	37.1527
142	35.9727
143	34.6309
144	33.1459
145	31.5375
146	29.8247
147	28.0242
148	26.1503
149	24.2153
150	22.2301
151	20.2048
152	18.1501
153	16.0773
154	13.9985
155	11.9264
156	9.87395
157	7.85438
158	5.88087
159	3.96654
160	2.12404
161	0.364514
162	-1.30323
163	-2.87354
164	-4.34393
165	-5.7147
166	-6.98841
167	-8.16864
168	-9.25955
169	-10.2651
170	-11.1886
171	-12.0325
172	-12.7984
173	-13.4871
174	-14.0993
175	-14.6353
176	-15.0962
177	-15.483
178	-15.7973
179	-16.0405
180	-16.2143
181	-16.3204
182	-16.3613
183	-16.3405
184	-16.2623
185	-16.1332
186	-15.9604
187	-15.7524
188	-15.5179
189	-15.2651
190	-15.0011
191	-14.7318
192	-14.4616
193	-14.193
194	-13.9276
195	-13.6664
196	-13.4107
197	-13.1624
198	-12.9245
199	-12.7009
200	-12.4963
201	-12.3154
202	-12.1624
203	-12.0408
204	-11.9526
205	-11.8986
206	-11.878
207	-11.888
208	-11.9245
209	-11.9819
210	-12.0538
211	-12.1337
212	-12.2149
213	-12.2915
214	-12.3578
215	-12.4087
216	-12.4386
217	-12.442
218	-12.4133
219	-12.3464
220	-12.2354
221	-12.0746
222	-11.8591
223	-11.5844
224	-11.2471
225	-10.844
226	-10.3727
227	-9.83153
228	-9.21921
229	-8.53548
230	-7.78129
231	-6.95862
232	-6.07046
233	-5.1204
234	-4.11229
235	-3.05017
236	-1.93823
237	-0.780926
238	0.417164
239	1.65121
240	2.91624
241	4.20711
242	5.51859
243	6.84509
244	8.18047
245	9.51822
246	10.8513
247	12.1722
248	13.4731
249	14.7457
250	15.9817
251	17.1728
252	18.3108
253	19.3873
254	20.3935
255	21.3207
256	22.1599
257	22.9017
258	23.5369
259	24.0556
260	24.448
261	24.7041
262	24.8143
263	24.7694
264	24.5602
265	24.1779
266	23.6142
267	22.8606
268	21.9101
269	20.7575
270	19.4018
271	17.8474
272	16.1058
273	14.1951
274	12.1375
275	9.95692
276	7.67601
277	5.31437
278	2.88808
279	0.410049
280	-2.10894
281	-4.65893
282	-7.23006
283	-9.81149
284	-12.3913
285	-14.9564
286	-17.4922
287	-19.9831
288	-22.4129
289	-24.7653
290	-27.0235
291	-29.1716
292	-31.1938
293	-33.0752
294	-34.803
295	-36.3681
296	-37.7657
297	-38.9951
298	-40.0597
299	-40.9656
300	-41.7213
301	-42.3363
302	-42.8201
303	-43.181
304	-43.4257
305	-43.559
306	-43.5843
307	-43.5044
308	-43.3215
309	-43.038
310	-42.657
311	-42.182
312	-41.6172
313	-40.9675
314	-40.2383
315	-39.4347
316	-38.5624
317	-37.6271
318	-36.6346
319	-35.5911
320	-34.5028
321	-33.376
322	-32.2166
323	-31.0301
324	-29.822
325	-28.597
326	-27.3602
327	-26.1166
328	-24.8714
329	-23.63
330	-22.3978
331	-21.179
332	-19.9769
333	-18.7929
334	-17.6272
335	-16.4791
336	-15.3474
337	-14.2306
338	-13.1263
339	-12.0315
340	-10.9418
341	-9.85123
342	-8.75203
343	-7.63466
344	-6.48872
345	-5.30364
346	-4.06944
347	-2.77729
348	-1.41983
349	0.008782
350	1.51309
351	3.09672
352	4.76275
353	6.51398
354	8.35314
355	10.2829
356	12.3053
357	14.4216
358	16.6317
359	18.9326
360	21.319
361	23.7825
362	26.3128
363	28.8983
364	31.5275
365	34.1902
366	36.8773
367	39.5809
368	42.2936
369	45.008
370	47.7159
371	50.4084
372	53.0754
373	55.7065
374	58.2906
375	60.8163
376	63.2723
377	65.6471
378	67.9295
379	70.1083
380	72.1726
381	74.1114
382	75.914
383	77.5693
384	79.0659
385	80.392
386	81.5351
387	82.4824
388	83.2206
389	83.7364
390	84.0163
391	84.047
392	83.815
393	83.3076
394	82.512
395	81.4161
396	80.0086
397	78.2792
398	76.2205
399	73.829
400	71.1067
401	68.0614
402	64.7067
403	61.0617
404	57.15
405	52.9986
406	48.6367
407	44.0939
408	39.3985
409	34.5763
410	29.6505
411	24.6422
412	19.5709
413	14.4556
414	9.3152
415	4.16947
416	-0.961346
417	-6.05614
418	-11.0934
419	-16.0513
420	-20.9076
421	-25.6406
422	-30.2284
423	-34.6504
424	-38.8874
425	-42.9228
426	-46.7434
427	-50.34
428	-53.7082
429	-56.8469
430	-59.7581
431	-62.4447
432	-64.9101
433	-67.1567
434	-69.1858
435	-70.9979
436	-72.5926
437	-73.9695
438	-75.128
439	-76.0688
440	-76.7938
441	-77.3071
442	-77.6144
443	-77.7232
444	-77.6421
445	-77.3805
446	-76.949
447	-76.359
448	-75.6231
449	-74.7554
450	-73.7708
451	-72.6848
452	-71.5124
453	-70.2671
454	-68.9609
455	-67.6027
456	-66.1989
457	-64.7519
458	-63.2606
459	-61.7207
460	-60.1255
461	-58.4673
462	-56.7382
463	-54.9313
464	-53.0417
465	-51.066
466	-49.0015
467	-46.8449
468	-44.592
469	-42.2376
470	-39.7771
471	-37.2075
472	-34.5276
473	-31.7392
474	-28.8454
475	-25.8509
476	-22.7612
477	-19.5823
478	-16.3207
479	-12.9834
480	-9.57807
481	-6.11199
482	-2.5918
483	0.976893
484	4.58958
485	8.24227
486	11.9312
487	15.6515
488	19.3966
489	23.1572
490	26.9211
491	30.6731
492	34.3949
493	38.066
494	41.6638
495	45.1645
496	48.5445
497	51.7809
498	54.8527
499	57.7405
500	60.4266
501	62.8937
502	65.1251
503	67.1033
504	68.8106
505	70.2286
506	71.3381
507	72.1199
508	72.554
509	72.621
510	72.3027
511	71.5883
512	70.4814
513	69.0032
514	67.1896
515	65.0836
516	62.7276
517	60.1568
518	57.3977
519	54.4686
520	51.3826
521	48.1508
522	44.7845
523	41.297
524	37.7046
525	34.0255
526	30.2803
527	26.4906
528	22.679
529	18.8681
530	15.0802
531	11.3366
532	7.65729
533	4.06091
534	0.564528
535	-2.81628
536	-6.06754
537	-9.17696
538	-12.1337
539	-14.9284
540	-17.5528
541	-19.9998
542	-22.2636
543	-24.3395
544	-26.2245
545	-27.9166
546	-29.4156
547	-30.7221
548	-31.8378
549	-32.7648
550	-33.5048
551	-34.0584
552	-34.4262
553	-34.6097
554	-34.6124
555	-34.4403
556	-34.1021
557	-33.609
558	-32.9744
559	-32.213
560	-31.3405
561	-30.3722
562	-29.3228
563	-28.2054
564	-27.0327
565	-25.8167
566	-24.5693
567	-23.3029
568	-22.0293
569	-20.7591
570	-19.5011
571	-18.2624
572	-17.0483
573	-15.8632
574	-14.7104
575	-13.5924
576	-12.5115
577	-11.4709
578	-10.4746
579	-9.52788
580	-8.63663
581	-7.80665
582	-7.04283
583	-6.34891
584	-5.72736
585	-5.17948
586	-4.70519
587	-4.30293
588	-3.96918
589	-3.69865
590	-3.48472
591	-3.32005
592	-3.19756
593	-3.11085
594	-3.05462
595	-3.02463
596	-3.01694
597	-3.02767
598	-3.05239
599	-3.08603
600	-3.12311
601	-3.15806
602	-3.18567
603	-3.20157
604	-3.20263
605	-3.18686
606	-3.15345
607	-3.10234
608	-3.03399
609	-2.94871
610	-2.84627
611	-2.72561
612	-2.5848
613	-2.42166
614	-2.23413
615	-2.02113
616	-1.78318
617	-1.52235
618	-1.24173
619	-0.944941
620	-0.635678
621	-0.317712
622	0.00498057
623	0.328343
624	0.648358
625	0.961348
626	1.26408
627	1.55394
628	1.82888
629	2.08705
630	2.32675
631	2.54604
632	2.74298
633	2.91575
634	3.06306
635	3.18424
636	3.27912
637	3.34815
638	3.39205
639	3.41179
640	3.40876
641	3.38455
642	3.34112
643	3.28051
644	3.20483
645	3.1158
646	3.01501
647	2.90412
648	2.78487
649	2.6592
650	2.52925
651	2.39732
652	2.26582
653	2.13729
654	2.01445
655	1.90005
656	1.79681
657	1.70717
658	1.63318
659	1.57646
660	1.53818
661	1.51918
662	1.51998
663	1.5409
664	1.58207
665	1.64345
666	1.72474
667	1.82519
668	1.94348
669	2.07782
670	2.22587
671	2.385
672	2.55257
673	2.72608
674	2.90355
675	3.08338
676	3.26414
677	3.44452
678	3.62314
679	3.79848
680	3.96888
681	4.1325
682	4.28739
683	4.43158
684	4.56328
685	4.68084
686	4.78283
687	4.86797
688	4.9354
689	4.98464
690	5.01558
691	5.0284
692	5.02334
693	5.00085
694	4.96165
695	4.9069
696	4.83839
697	4.75833
698	4.66928
699	4.57359
700	4.47321
701	4.3697
702	4.26425
703	4.15784
704	4.05148
705	3.94612
706	3.84277
707	3.74245
708	3.64636
709	3.55581
710	3.47232
711	3.39731
712	3.33196
713	3.2771
714	3.23325
715	3.2007
716	3.17928
717	3.16838
718	3.16668
719	3.17199
720	3.18136
721	3.19107
722	3.19689
723	3.1946
724	3.18017
725	3.15014
726	3.10166
727	3.03232
728	2.93996
729	2.82239
730	2.67724
731	2.502
732	2.29394
733	2.0502
734	1.76773
735	1.44342
736	1.07433
737	0.658084
738	0.192995
739	-0.321671
740	-0.885755
741	-1.49839
742	-2.15841
743	-2.86468
744	-3.61632
745	-4.41271
746	-5.25323
747	-6.1367
748	-7.06106
749	-8.02304
750	-9.01805
751	-10.0405
752	-11.084
753	-12.1417
754	-13.2064
755	-14.2709
756	-15.3277
757	-16.3695
758	-17.3888
759	-18.3783
760	-19.3306
761	-20.2385
762	-21.0948
763	-21.8924
764	-22.6245
765	-23.2845
766	-23.8669
767	-24.3666
768	-24.7797
769	-25.1032
770	-25.3344
771	-25.4712
772	-25.5118
773	-25.4543
774	-25.2965
775	-25.0361
776	-24.6704
777	-24.1968
778	-23.613
779	-22.9168
780	-22.1075
781	-21.1853
782	-20.1516
783	-19.0092
784	-17.7619
785	-16.4143
786	-14.9716
787	-13.4396
788	-11.8246
789	-10.1333
790	-8.37214
791	-6.54773
792	-4.66621
793	-2.73357
794	-0.755836
795	1.26049
796	3.30804
797	5.37853
798	7.46268
799	9.55036
800	11.6312
801	13.6946
802	15.7303
803	17.7285
804	19.6799
805	21.5755
806	23.4065
807	25.1642
808	26.8396
809	28.424
810	29.9085
811	31.2842
812	32.5417
813	33.6712
814	34.6624
815	35.5046
816	36.187
817	36.6986
818	37.0288
819	37.1672
820	37.104
821	36.8304
822	36.3381
823	35.6207
824	34.6743
825	33.4986
826	32.0978
827	30.4812
828	28.6627
829	26.6604
830	24.4946
831	22.1872
832	19.7601
833	17.234
834	14.6287
835	11.9622
836	9.25169
837	6.51391
838	3.76579
839	1.02472
840	-1.69128
841	-4.36392
842	-6.9748
843	-9.50563
844	-11.9384
845	-14.2553
846	-16.4392
847	-18.4735
848	-20.3419
849	-22.029
850	-23.5202
851	-24.8027
852	-25.866
853	-26.702
854	-27.306
855	-27.6758
856	-27.8125
857	-27.72
858	-27.4055
859	-26.8796
860	-26.1556
861	-25.2483
862	-24.1736
863	-22.947
864	-21.5837
865	-20.0979
866	-18.5028
867	-16.8101
868	-15.0313
869	-13.1779
870	-11.2626
871	-9.3004
872	-7.30962
873	-5.31171
874	-3.3315
875	-1.39632
876	0.464723
877	2.22182
878	3.84624
879	5.31208
880	6.5979
881	7.68634
882	8.56306
883	9.21544
884	9.63128
885	9.79891
886	9.70799
887	9.35071
888	8.72337
889	7.82811
890	6.67284
891	5.26922
892	3.63141
893	1.7746
894	-0.284532
895	-2.52687
896	-4.92807
897	-7.45769
898	-10.0806
899	-12.7599
900	-15.4603
901	-18.1493
902	-20.7969
903	-23.3726
904	-25.8445
905	-28.1784
906	-30.3385
907	-32.2892
908	-33.9968
909	-35.4314
910	-36.5657
911	-37.3729
912	-37.8241
913	-37.8886
914	-37.5351
915	-36.7343
916	-35.4614
917	-33.6987
918	-31.4369
919	-28.677
920	-25.4314
921	-21.7231
922	-17.5844
923	-13.0542
924	-8.17584
925	-2.99694
926	2.43036
927	8.0479
928	13.7914
929	19.5912
930	25.3713
931	31.0488
932	36.5341
933	41.7347
934	46.559
935	50.92
936	54.7364
937	57.9319
938	60.4338
939	62.1704
940	63.0686
941	63.0536
942	62.0511
943	60.0054
944	56.9198
945	52.8806
946	48.0444
947	42.6012
948	36.7361
949	30.6034
950	24.3169
951	17.9548
952	11.5706
953	5.207
954	-1.09443
955	-7.2864
956	-13.3159
957	-19.1275
958	-24.6684
959	-29.8909
960	-34.7539
961	-39.2215
962	-43.2629
963	-46.8506
964	-49.9605
965	-52.5703
966	-54.659
967	-56.2071
968	-57.1981
969	-57.6216
970	-57.4775
971	-56.7789
972	-55.5528
973	-53.8374
974	-51.6766
975	-49.1138
976	-46.1881
977	-42.9331
978	-39.3782
979	-35.5514
980	-31.4802
981	-27.1943
982	-22.7274
983	-18.1181
984	-13.4105
985	-8.65215
986	-3.89207
987	0.821323
988	5.44188
989	9.9256
990	14.2294
991	18.3104
992	22.1268
993	25.6418
994	28.8271
995	31.665
996	34.1499
997	36.2878
998	38.0942
999	39.5906
1000	40.7987
1001	41.7347
1002	42.4058
1003	42.8106
1004	42.9414
1005	42.788
1006	42.3412
1007	41.594
1008	40.5434
1009	39.1898
1010	37.5372
1011	35.5935
1012	33.3706
1013	30.886
1014	28.1629
1015	25.2307
1016	22.1226
1017	18.8743
1018	15.5206
1019	12.0936
1020	8.62169
1021	5.12951
1022	1.63917
1023	-1.82861
1024	-5.25345
1025	-8.61444
1026	-11.8898
1027	-15.0571
1028	-18.0931
1029	-20.9753
1030	-23.682
1031	-26.1935
1032	-28.4924
1033	-30.5643
1034	-32.3977
1035	-33.9846
1036	-35.3204
1037	-36.4038
1038	-37.2366
1039	-37.8239
1040	-38.1735
1041	-38.296
1042	-38.2032
1043	-37.9081
1044	-37.4242
1045	-36.7647
1046	-35.9427
1047	-34.9703
1048	-33.8591
1049	-32.62
1050	-31.263
1051	-29.798
1052	-28.2345
1053	-26.5826
1054	-24.8521
1055	-23.0525
1056	-21.1919
1057	-19.2771
1058	-17.3133
1059	-15.3046
1060	-13.2549
1061	-11.1683
1062	-9.04937
1063	-6.90311
1064	-4.73528
1065	-2.55235
1066	-0.36171
1067	1.82797
1068	4.00698
1069	6.16496
1070	8.29149
1071	10.3768
1072	12.412
1073	14.3891
1074	16.301
1075	18.141
1076	19.9023
1077	21.5787
1078	23.1643
1079	24.6534
1080	26.041
1081	27.323
1082	28.496
1083	29.5582
1084	30.5085
1085	31.3477
1086	32.0769
1087	32.6977
1088	33.2111
1089	33.6168
1090	33.913
1091	34.0971
1092	34.1654
1093	34.1146
1094	33.9413
1095	33.643
1096	33.2178
1097	32.6643
1098	31.9812
1099	31.1679
1100	30.2238
1101	29.1486
1102	27.9423
1103	26.6052
1104	25.1384
1105	23.544
1106	21.8259
1107	19.9896
1108	18.0419
1109	15.9903
1110	13.8432
1111	11.6092
1112	9.29727
1113	6.91716
1114	4.47855
1115	1.99099
1116	-0.536303
1117	-3.09467
1118	-5.67587
1119	-8.27184
1120	-10.8747
1121	-13.4764
1122	-16.0687
1123	-18.6431
1124	-21.1904
1125	-23.7003
1126	-26.1611
1127	-28.5595
1128	-30.8814
1129	-33.1127
1130	-35.2398
1131	-37.2502
1132	-39.1329
1133	-40.8775
1134	-42.4745
1135	-43.915
1136	-45.1903
1137	-46.2921
1138	-47.2126
1139	-47.9449
1140	-48.4831
1141	-48.8222
1142	-48.9583
1143	-48.888
1144	-48.6097
1145	-48.1243
1146	-47.435
1147	-46.5483
1148	-45.4727
1149	-44.2181
1150	-42.7952
1151	-41.2142
1152	-39.4845
1153	-37.6143
1154	-35.6112
1155	-33.4823
1156	-31.235
1157	-28.8767
1158	-26.4157
1159	-23.8606
1160	-21.2201
1161	-18.5032
1162	-15.7184
1163	-12.8744
1164	-9.97973
1165	-7.04312
1166	-4.07358
1167	-1.08053
1168	1.92632
1169	4.93682
1170	7.94049
1171	10.9266
1172	13.8842
1173	16.8024
1174	19.6704
1175	22.4775
1176	25.2133
1177	27.8677
1178	30.4307
1179	32.8927
1180	35.244
1181	37.4752
1182	39.5769
1183	41.5397
1184	43.3543
1185	45.0113
1186	46.5013
1187	47.8155
1188	48.9452
1189	49.8825
1190	50.6205
1191	51.1539
1192	51.4795
1193	51.5971
1194	51.5099
1195	51.2245
1196	50.7497
1197	50.0958
1198	49.2731
1199	48.2911
1200	47.1587
1201	45.8838
1202	44.4739
1203	42.9362
1204	41.2777
1205	39.5057
1206	37.6274
1207	35.6504
1208	33.5828
1209	31.433
1210	29.2093
1211	26.9202
1212	24.5741
1213	22.1792
1214	19.7442
1215	17.2779
1216	14.7896
1217	12.2887
1218	9.78476
1219	7.28738
1220	4.80561
1221	2.3482
1222	-0.0765603
1223	-2.46086
1224	-4.79717
1225	-7.07842
1226	-9.29765
1227	-11.4482
1228	-13.5233
1229	-15.5163
1230	-17.4206
1231	-19.2294
1232	-20.9365
1233	-22.5355
1234	-24.021
1235	-25.388
1236	-26.6322
1237	-27.7506
1238	-28.7408
1239	-29.6016
1240	-30.3321
1241	-30.9322
1242	-31.4022
1243	-31.7428
1244	-31.9555
1245	-32.0426
1246	-32.0074
1247	-31.8547
1248	-31.5907
1249	-31.2224
1250	-30.7576
1251	-30.2042
1252	-29.5699
1253	-28.8625
1254	-28.089
1255	-27.2566
1256	-26.3721
1257	-25.4421
1258	-24.4737
1259	-23.4737
1260	-22.449
1261	-21.4064
1262	-20.3526
1263	-19.2942
1264	-18.2375
1265	-17.1891
1266	-16.1555
1267	-15.1434
1268	-14.1598
1269	-13.2114
1270	-12.3051
1271	-11.4474
1272	-10.6443
1273	-9.90177
1274	-9.22515
1275	-8.61941
1276	-8.08845
1277	-7.63469
1278	-7.25877
1279	-6.95984
1280	-6.73575
1281	-6.58322
1282	-6.49832
1283	-6.47678
1284	-6.51449
1285	-6.60782
1286	-6.75377
1287	-6.94984
1288	-7.19372
1289	-7.48317
1290	-7.8158
1291	-8.18901
1292	-8.59976
1293	-9.04444
1294	-9.51893
1295	-10.0186
1296	-10.5386
1297	-11.074
1298	-11.6205
1299	-12.1742
1300	-12.7319
1301	-13.2913
1302	-13.85
1303	-14.4059
1304	-14.9567
1305	-15.4996
1306	-16.0312
1307	-16.5474
1308	-17.0436
1309	-17.5142
1310	-17.9538
1311	-18.3566
1312	-18.7172
1313	-19.0302
1314	-19.2909
1315	-19.4949
1316	-19.6378
1317	-19.7156
1318	-19.7243
1319	-19.66
1320	-19.5193
1321	-19.299
1322	-18.9967
1323	-18.6105
1324	-18.1394
1325	-17.5834
1326	-16.9435
1327	-16.2217
1328	-15.4206
1329	-14.5436
1330	-13.5947
1331	-12.5777
1332	-11.4962
1333	-10.3532
1334	-9.15123
1335	-7.89264
1336	-6.57948
1337	-5.21361
1338	-3.79678
1339	-2.33071
1340	-0.81756
1341	0.739667
1342	2.33718
1343	3.97044
1344	5.63448
1345	7.32414
1346	9.034
1347	10.7585
1348	12.4924
1349	14.2305
1350	15.9682
1351	17.7012
1352	19.4249
1353	21.1347
1354	22.8256
1355	24.493
1356	26.1322
1357	27.7389
1358	29.3092
1359	30.8388
1360	32.3233
1361	33.7578
1362	35.1363
1363	36.4519
1364	37.6972
1365	38.8644
1366	39.9462
1367	40.9354
1368	41.8256
1369	42.6108
1370	43.2854
1371	43.8438
1372	44.2801
1373	44.5885
1374	44.7627
1375	44.796
1376	44.6816
1377	44.4128
1378	43.9838
1379	43.3902
1380	42.6289
1381	41.6977
1382	40.5949
1383	39.3189
1384	37.8681
1385	36.2416
1386	34.4394
1387	32.4625
1388	30.3138
1389	27.9984
1390	25.5235
1391	22.8995
1392	20.1399
1393	17.262
1394	14.2864
1395	11.2359
1396	8.13348
1397	5.00128
1398	1.85905
1399	-1.27577
1400	-4.38756
1401	-7.46196
1402	-10.4848
1403	-13.4418
1404	-16.3177
1405	-19.0968
1406	-21.7621
1407	-24.2966
1408	-26.6828
1409	-28.9032
1410	-30.9405
1411	-32.7783
1412	-34.4014
1413	-35.797
1414	-36.9551
1415	-37.8692
1416	-38.537
1417	-38.9608
1418	-39.1473
1419	-39.1072
1420	-38.8531
1421	-38.3986
1422	-37.7568
1423	-36.9393
1424	-35.9564
1425	-34.8167
1426	-33.5278
1427	-32.0969
1428	-30.5317
1429	-28.8406
1430	-27.0332
1431	-25.1196
1432	-23.1111
1433	-21.0194
1434	-18.857
1435	-16.6365
1436	-14.3707
1437	-12.0719
1438	-9.75313
1439	-7.42742
1440	-5.10859
1441	-2.81099
1442	-0.549005
1443	1.66364
1444	3.81421
1445	5.89116
1446	7.8837
1447	9.78152
1448	11.5745
1449	13.2527
1450	14.8071
1451	16.2294
1452	17.513
1453	18.653
1454	19.6461
1455	20.4913
1456	21.1885
1457	21.7385
1458	22.1423
1459	22.4007
1460	22.5146
1461	22.4854
1462	22.3155
1463	22.0077
1464	21.566
1465	20.9953
1466	20.3014
1467	19.4917
1468	18.5744
1469	17.5584
1470	16.4533
1471	15.2679
1472	14.0109
1473	12.6899
1474	11.3116
1475	9.8817
1476	8.40553
1477	6.8879
1478	5.33357
1479	3.74731
1480	2.13381
1481	0.497846
1482	-1.1558
1483	-2.82195
1484	-4.4951
1485	-6.16917
1486	-7.83785
1487	-9.49478
1488	-11.1339
1489	-12.7496
1490	-14.3363
1491	-15.8881
1492	-17.3987
1493	-18.8611
1494	-20.2677
1495	-21.6108
1496	-22.8826
1497	-24.076
1498	-25.184
1499	-26.2002
1500	-27.1188
1501	-27.934
1502	-28.6403
1503	-29.2328
1504	-29.7064
1505	-30.0566
1506	-30.2787
1507	-30.3677
1508	-30.3183
1509	-30.1244
1510	-29.7808
1511	-29.2827
1512	-28.6267
1513	-27.8111
1514	-26.8359
1515	-25.7032
1516	-24.4165
1517	-22.9812
1518	-21.404
1519	-19.6929
1520	-17.8568
1521	-15.9052
1522	-13.8479
1523	-11.695
1524	-9.45661
1525	-7.14348
1526	-4.76683
1527	-2.33844
1528	0.129569
1529	2.62519
1530	5.13655
1531	7.65224
1532	10.1613
1533	12.6531
1534	15.1172
1535	17.543
1536	19.9202
1537	22.2382
1538	24.4864
1539	26.6536
1540	28.7279
1541	30.6967
1542	32.5467
1543	34.2641
1544	35.8352
1545	37.2465
1546	38.4848
1547	39.5373
1548	40.3917
1549	41.0356
1550	41.4567
1551	41.643
1552	41.5819
1553	41.2609
1554	40.6672
1555	39.7881
1556	38.6113
1557	37.128
1558	35.3378
1559	33.2527
1560	30.8979
1561	28.3095
1562	25.5288
1563	22.597
1564	19.5512
1565	16.4216
1566	13.2323
1567	10.0021
1568	6.74726
1569	3.48368
1570	0.228076
1571	-3.0009
1572	-6.18267
1573	-9.29482
1574	-12.3137
1575	-15.215
1576	-17.9743
1577	-20.5678
1578	-22.9736
1579	-25.1734
1580	-27.1537
1581	-28.9073
1582	-30.4326
1583	-31.7323
1584	-32.8121
1585	-33.6778
1586	-34.3345
1587	-34.7854
1588	-35.032
1589	-35.0744
1590	-34.9117
1591	-34.5431
1592	-33.9685
1593	-33.1885
1594	-32.2054
1595	-31.0227
1596	-29.6453
1597	-28.0796
1598	-26.3335
1599	-24.417
1600	-22.3417
1601	-20.1214
1602	-17.7708
1603	-15.3057
1604	-12.7431
1605	-10.1008
1606	-7.39805
1607	-4.65443
1608	-1.88953
1609	0.877428
1610	3.62808
1611	6.34473
1612	9.01031
1613	11.6077
1614	14.1198
1615	16.5296
1616	18.8214
1617	20.9809
1618	22.9965
1619	24.8598
1620	26.5665
1621	28.1152
1622	29.5076
1623	30.747
1624	31.8373
1625	32.7815
1626	33.5813
1627	34.2362
1628	34.7443
1629	35.1026
1630	35.3082
1631	35.3586
1632	35.2525
1633	34.9894
1634	34.5697
1635	33.9952
1636	33.2695
1637	32.3984
1638	31.3892
1639	30.2504
1640	28.9919
1641	27.625
1642	26.1617
1643	24.6142
1644	22.9942
1645	21.3123
1646	19.5782
1647	17.8007
1648	15.9885
1649	14.1502
1650	12.2947
1651	10.4312
1652	8.569
1653	6.7167
1654	4.88203
1655	3.07098
1656	1.28764
1657	-0.466811
1658	-2.19367
1659	-3.8964
1660	-5.5792
1661	-7.24605
1662	-8.8996
1663	-10.541
1664	-12.1699
1665	-13.7849
1666	-15.3841
1667	-16.9656
1668	-18.5281
1669	-20.0711
1670	-21.5954
1671	-23.1022
1672	-24.5934
1673	-26.0715
1674	-27.5389
1675	-28.9984
1676	-30.4527
1677	-31.9038
1678	-33.3525
1679	-34.7985
1680	-36.2402
1681	-37.6741
1682	-39.0938
1683	-40.4897
1684	-41.8492
1685	-43.1578
1686	-44.4008
1687	-45.5639
1688	-46.6346
1689	-47.6019
1690	-48.4567
1691	-49.1912
1692	-49.7991
1693	-50.2746
1694	-50.6122
1695	-50.8069
1696	-50.8534
1697	-50.7462
1698	-50.4799
1699	-50.0493
1700	-49.4489
1701	-48.6741
1702	-47.7209
1703	-46.5867
1704	-45.2703
1705	-43.7721
1706	-42.0946
1707	-40.2419
1708	-38.2197
1709	-36.0345
1710	-33.6933
1711	-31.204
1712	-28.5752
1713	-25.8157
1714	-22.935
1715	-19.9422
1716	-16.8466
1717	-13.6563
1718	-10.3789
1719	-7.02097
1720	-3.589
1721	-0.0890638
1722	3.47312
1723	7.09187
1724	10.7616
1725	14.4761
1726	18.2283
1727	22.009
1728	25.8055
1729	29.6009
1730	33.3735
1731	37.0975
1732	40.7447
1733	44.2858
1734	47.6909
1735	50.9321
1736	53.9832
1737	56.8208
1738	59.4238
1739	61.7722
1740	63.8471
1741	65.63
1742	67.1042
1743	68.2556
1744	69.0745
1745	69.5564
1746	69.7024
1747	69.5178
1748	69.0097
1749	68.1839
1750	67.0435
1751	65.588
1752	63.8128
1753	61.7106
1754	59.273
1755	56.492
1756	53.3611
1757	49.8761
1758	46.0357
1759	41.8431
1760	37.306
1761	32.4375
1762	27.2576
1763	21.7948
1764	16.0901
1765	10.1974
1766	4.17985
1767	-1.89652
1768	-7.96901
1769	-13.9824
1770	-19.8898
1771	-25.6518
1772	-31.2331
1773	-36.6007
1774	-41.7204
1775	-46.5561
1776	-51.0682
1777	-55.2135
1778	-58.9452
1779	-62.2145
1780	-64.9719
1781	-67.1707
1782	-68.7685
1783	-69.7285
1784	-70.0189
1785	-69.6122
1786	-68.4836
1787	-66.6109
1788	-63.977
1789	-60.5755
1790	-56.4212
1791	-51.5599
1792	-46.0738
1793	-40.0782
1794	-33.7109
1795	-27.1153
1796	-20.4241
1797	-13.7472
1798	-7.16796
1799	-0.745308
1800	5.48029
1801	11.4799
1802	17.2304
1803	22.7102
1804	27.8936
1805	32.7477
1806	37.2293
1807	41.2865
1808	44.8604
1809	47.8892
1810	50.3115
1811	52.069
1812	53.1094
1813	53.3902
1814	52.8866
1815	51.6054
1816	49.5975
1817	46.9577
1818	43.8087
1819	40.279
1820	36.4831
1821	32.5126
1822	28.4345
1823	24.2978
1824	20.1408
1825	15.9996
1826	11.9132
1827	7.92689
1828	4.09107
1829	0.457534
1830	-2.92681
1831	-6.02624
1832	-8.81989
1833	-11.3025
1834	-13.4813
1835	-15.3708
1836	-16.9864
1837	-18.3401
1838	-19.4385
1839	-20.2833
1840	-20.8739
1841	-21.2103
1842	-21.2951
1843	-21.1357
1844	-20.7445
1845	-20.1385
1846	-19.3379
1847	-18.3661
1848	-17.2473
1849	-16.0063
1850	-14.6672
1851	-13.2547
1852	-11.7947
1853	-10.3139
1854	-8.83988
1855	-7.40031
1856	-6.02269
1857	-4.73347
1858	-3.55722
1859	-2.51586
1860	-1.6278
1861	-0.905944
1862	-0.355941
1863	0.0244588
1864	0.244455
1865	0.318599
1866	0.26447
1867	0.10057
1868	-0.155465
1869	-0.48762
1870	-0.881201
1871	-1.32207
1872	-1.79578
1873	-2.28684
1874	-2.7788
1875	-3.25518
1876	-3.70085
1877	-4.10363
1878	-4.45521
1879	-4.75127
1880	-4.99081
1881	-5.17485
1882	-5.30457
1883	-5.38021
1884	-5.40034
1885	-5.36246
1886	-5.26408
1887	-5.1042
1888	-4.88408
1889	-4.60737
1890	-4.28004
1891	-3.91009
1892	-3.50667
1893	-3.07909
1894	-2.63633
1895	-2.18629
1896	-1.73582
1897	-1.29077
1898	-0.856343
1899	-0.437499
1900	-0.0393475
1901	0.33278
1902	0.673869
1903	0.979786
1904	1.24737
1905	1.47389
1906	1.65665
1907	1.79228
1908	1.87678
1909	1.90552
1910	1.87363
1911	1.77651
1912	1.61049
1913	1.37312
1914	1.06311
1915	0.680331
1916	0.225605
1917	-0.299589
1918	-0.893374
1919	-1.55363
1920	-2.27792
1921	-3.0632
1922	-3.90608
1923	-4.80302
1924	-5.75026
1925	-6.74381
1926	-7.77921
1927	-8.85113
1928	-9.95321
1929	-11.0778
1930	-12.2164
1931	-13.3599
1932	-14.4991
1933	-15.6248
1934	-16.7278
1935	-17.799
1936	-18.8289
1937	-19.8076
1938	-20.7252
1939	-21.5724
1940	-22.3401
1941	-23.0197
1942	-23.6022
1943	-24.078
1944	-24.437
1945	-24.6687
1946	-24.7629
1947	-24.7094
1948	-24.4986
1949	-24.1211
1950	-23.5679
1951	-22.8309
1952	-21.903
1953	-20.7791
1954	-19.4573
1955	-17.9392
1956	-16.2307
1957	-14.3409
1958	-12.282
1959	-10.068
1960	-7.7136
1961	-5.2333
1962	-2.64079
1963	0.0509615
1964	2.8293
1965	5.68147
1966	8.59442
1967	11.5544
1968	14.5468
1969	17.5565
1970	20.5671
1971	23.5616
1972	26.5224
1973	29.4314
1974	32.2708
1975	35.0231
1976	37.6709
1977	40.1974
1978	42.586
1979	44.8201
1980	46.8831
1981	48.7585
1982	50.4294
1983	51.879
1984	53.0901
1985	54.0456
1986	54.7285
1987	55.1214
1988	55.2071
1989	54.9687
1990	54.3909
1991	53.4619
1992	52.1764
1993	50.5408
1994	48.5748
1995	46.3104
1996	43.7849
1997	41.0355
1998	38.0937
[truncated: 31,382 more rows]
