# Supplementary material for: PM2.5 concentration prediction based on EEMD-ALSTM
Source: Sci Rep. 2024 Jun 2;14:12636. doi: 10.1038/s41598-024-63620-9 (PMC11144699; doi:10.1038/s41598-024-63620-9)
Supplement: Supplementary file 1 — Supplementary Information. [file 41598_2024_63620_MOESM1_ESM.zip › Code/EMD_IMF_8_test.xlsx]

## Sheet: Sheet1
	0
0	41.7755
1	43.1146
2	44.4293
3	45.7182
4	46.9797
5	48.212
6	49.4135
7	50.5823
8	51.7166
9	52.8145
10	53.8741
11	54.8937
12	55.8714
13	56.8056
14	57.6944
15	58.5361
16	59.3292
17	60.072
18	60.7627
19	61.3999
20	61.9817
21	62.5066
22	62.9727
23	63.3784
24	63.722
25	64.0017
26	64.2156
27	64.3621
28	64.4394
29	64.4457
30	64.3791
31	64.2381
32	64.0213
33	63.7277
34	63.3568
35	62.9095
36	62.3869
37	61.7912
38	61.1253
39	60.3924
40	59.5959
41	58.7393
42	57.8258
43	56.8585
44	55.84
45	54.7723
46	53.6573
47	52.4965
48	51.2912
49	50.0424
50	48.7512
51	47.4186
52	46.0458
53	44.634
54	43.1845
55	41.6989
56	40.1786
57	38.6252
58	37.0404
59	35.4256
60	33.7827
61	32.1131
62	30.4185
63	28.7005
64	26.9608
65	25.2009
66	23.4223
67	21.6268
68	19.8157
69	17.9908
70	16.1536
71	14.3056
72	12.4484
73	10.5839
74	8.71384
75	6.84011
76	4.96483
77	3.0902
78	1.21855
79	-0.647741
80	-2.50618
81	-4.35439
82	-6.18987
83	-8.01029
84	-9.81335
85	-11.5968
86	-13.3583
87	-15.0959
88	-16.8073
89	-18.4903
90	-20.1428
91	-21.7625
92	-23.3473
93	-24.8948
94	-26.4027
95	-27.8688
96	-29.2909
97	-30.6666
98	-31.9939
99	-33.2708
100	-34.4951
101	-35.6652
102	-36.7791
103	-37.8355
104	-38.833
105	-39.7706
106	-40.6475
107	-41.4634
108	-42.2182
109	-42.9123
110	-43.5463
111	-44.1212
112	-44.6383
113	-45.0986
114	-45.5037
115	-45.8546
116	-46.1526
117	-46.3987
118	-46.5938
119	-46.7386
120	-46.8338
121	-46.8799
122	-46.8775
123	-46.8269
124	-46.7286
125	-46.5832
126	-46.391
127	-46.1527
128	-45.8688
129	-45.5398
130	-45.1665
131	-44.7495
132	-44.2895
133	-43.7873
134	-43.2434
135	-42.6586
136	-42.0338
137	-41.3696
138	-40.6669
139	-39.9266
140	-39.1494
141	-38.3365
142	-37.4889
143	-36.6079
144	-35.695
145	-34.7518
146	-33.78
147	-32.7815
148	-31.7581
149	-30.7116
150	-29.6441
151	-28.5571
152	-27.4525
153	-26.3317
154	-25.1963
155	-24.0476
156	-22.8868
157	-21.7152
158	-20.5339
159	-19.3442
160	-18.1473
161	-16.9445
162	-15.737
163	-14.5262
164	-13.3136
165	-12.1005
166	-10.8884
167	-9.67857
168	-8.47249
169	-7.27154
170	-6.07706
171	-4.89042
172	-3.7129
173	-2.5459
174	-1.39069
175	-0.248586
176	0.879075
177	1.99095
178	3.08569
179	4.16198
180	5.21848
181	6.25383
182	7.26668
183	8.25565
184	9.21947
185	10.1567
186	11.0661
187	11.9462
188	12.7957
189	13.6132
190	14.3975
191	15.1471
192	15.8607
193	16.5369
194	17.1744
195	17.7718
196	18.3277
197	18.8409
198	19.3098
199	19.7333
200	20.1104
201	20.44
202	20.7216
203	20.9547
204	21.1394
205	21.2758
206	21.3648
207	21.4074
208	21.4051
209	21.3598
210	21.2734
211	21.1483
212	20.9865
213	20.7903
214	20.5616
215	20.3021
216	20.0133
217	19.6966
218	19.3529
219	18.9831
220	18.5882
221	18.1687
222	17.7256
223	17.2595
224	16.7713
225	16.2619
226	15.7322
227	15.1833
228	14.6163
229	14.0324
230	13.4326
231	12.8182
232	12.1903
233	11.5502
234	10.8989
235	10.2378
236	9.56787
237	8.89041
238	8.2066
239	7.51759
240	6.82459
241	6.12876
242	5.43134
243	4.73346
244	4.03638
245	3.34121
246	2.64918
247	1.96146
248	1.27912
249	0.603209
250	-0.0653784
251	-0.725849
252	-1.37762
253	-2.02025
254	-2.65341
255	-3.27691
256	-3.89068
257	-4.49464
258	-5.08869
259	-5.67277
260	-6.24671
261	-6.8102
262	-7.36296
263	-7.90456
264	-8.43454
265	-8.9524
266	-9.45763
267	-9.94971
268	-10.4281
269	-10.8924
270	-11.3422
271	-11.7769
272	-12.1962
273	-12.5997
274	-12.9869
275	-13.3575
276	-13.7111
277	-14.0472
278	-14.3655
279	-14.6654
280	-14.9465
281	-15.2085
282	-15.4508
283	-15.6731
284	-15.8748
285	-16.0556
286	-16.215
287	-16.3526
288	-16.4682
289	-16.5615
290	-16.6323
291	-16.6807
292	-16.7068
293	-16.7109
294	-16.6934
295	-16.6548
296	-16.5958
297	-16.5168
298	-16.4185
299	-16.3016
300	-16.1663
301	-16.0133
302	-15.8427
303	-15.655
304	-15.4503
305	-15.2289
306	-14.9909
307	-14.7367
308	-14.4664
309	-14.1804
310	-13.879
311	-13.5627
312	-13.2318
313	-12.8869
314	-12.5285
315	-12.157
316	-11.773
317	-11.377
318	-10.9696
319	-10.5514
320	-10.123
321	-9.68508
322	-9.23836
323	-8.78339
324	-8.32073
325	-7.85072
326	-7.37363
327	-6.88952
328	-6.39832
329	-5.89988
330	-5.39396
331	-4.88034
332	-4.35878
333	-3.82915
334	-3.29137
335	-2.74546
336	-2.1915
337	-1.6297
338	-1.06031
339	-0.483637
340	0.0999732
341	0.69019
342	1.2866
343	1.88885
344	2.49655
345	3.10937
346	3.7269
347	4.34874
348	4.97438
349	5.60316
350	6.23425
351	6.86672
352	7.4994
353	8.13106
354	8.76036
355	9.38591
356	10.0064
357	10.6205
358	11.227
359	11.8247
360	12.4126
361	12.9896
362	13.5548
363	14.1074
364	14.6465
365	15.1714
366	15.6812
367	16.1751
368	16.6525
369	17.1126
370	17.5545
371	17.9778
372	18.3816
373	18.7655
374	19.1289
375	19.4714
376	19.7925
377	20.092
378	20.3694
379	20.6244
380	20.8568
381	21.0662
382	21.2524
383	21.4152
384	21.5543
385	21.6695
386	21.7606
387	21.8276
388	21.8701
389	21.8881
390	21.8814
391	21.8497
392	21.7928
393	21.7103
394	21.602
395	21.4674
396	21.306
397	21.1175
398	20.9013
399	20.657
400	20.3842
401	20.0827
402	19.752
403	19.3921
404	19.0028
405	18.5839
406	18.1356
407	17.6578
408	17.1508
409	16.6148
410	16.0503
411	15.4577
412	14.8377
413	14.1909
414	13.5183
415	12.8208
416	12.0994
417	11.3554
418	10.5902
419	9.80484
420	9.00089
421	8.17965
422	7.34248
423	6.49066
424	5.62555
425	4.74846
426	3.86071
427	2.96374
428	2.0589
429	1.14776
430	0.231844
431	-0.687246
432	-1.6079
433	-2.52849
434	-3.44734
435	-4.3629
436	-5.27359
437	-6.1779
438	-7.07433
439	-7.96146
440	-8.83785
441	-9.70207
442	-10.5527
443	-11.3885
444	-12.2078
445	-13.0092
446	-13.7913
447	-14.5527
448	-15.2919
449	-16.0073
450	-16.6975
451	-17.3611
452	-17.9965
453	-18.6022
454	-19.1768
455	-19.7187
456	-20.2266
457	-20.6989
458	-21.1343
459	-21.5315
460	-21.8892
461	-22.2063
462	-22.4816
463	-22.7142
464	-22.903
465	-23.0475
466	-23.1468
467	-23.2006
468	-23.2088
469	-23.1712
470	-23.0884
471	-22.9607
472	-22.7893
473	-22.5751
474	-22.3197
475	-22.0247
476	-21.6918
477	-21.3231
478	-20.9204
479	-20.4857
480	-20.0209
481	-19.5277
482	-19.0077
483	-18.4626
484	-17.8936
485	-17.302
486	-16.6891
487	-16.0559
488	-15.4036
489	-14.7334
490	-14.0464
491	-13.3438
492	-12.6267
493	-11.8965
494	-11.1544
495	-10.4015
496	-9.6392
497	-8.86855
498	-8.09081
499	-7.30719
500	-6.51887
501	-5.72709
502	-4.9331
503	-4.13817
504	-3.34357
505	-2.5506
506	-1.76058
507	-0.974798
508	-0.194587
509	0.578768
510	1.34393
511	2.0996
512	2.84446
513	3.57722
514	4.29657
515	5.00123
516	5.68998
517	6.36153
518	7.0147
519	7.64827
520	8.26121
521	8.85237
522	9.42071
523	9.96525
524	10.4851
525	10.9793
526	11.4469
527	11.8873
528	12.2994
529	12.6824
530	13.0353
531	13.3573
532	13.6475
533	13.9048
534	14.1282
535	14.3171
536	14.4703
537	14.5873
538	14.6674
539	14.7102
540	14.7153
541	14.6825
542	14.6119
543	14.5034
544	14.3572
545	14.1733
546	13.952
547	13.6934
548	13.3979
549	13.0657
550	12.697
551	12.2922
552	11.8517
553	11.3758
554	10.8651
555	10.3201
556	9.74175
557	9.13099
558	8.48903
559	7.81734
560	7.11739
561	6.39084
562	5.63939
563	4.86473
564	4.0685
565	3.25231
566	2.41766
567	1.56594
568	0.698522
569	-0.183344
570	-1.07842
571	-1.98551
572	-2.90342
573	-3.83097
574	-4.76699
575	-5.71028
576	-6.65964
577	-7.61383
578	-8.57161
579	-9.53175
580	-10.493
581	-11.4541
582	-12.4139
583	-13.3712
584	-14.3249
585	-15.2739
586	-16.217
587	-17.1533
588	-18.0817
589	-19.0012
590	-19.9106
591	-20.8091
592	-21.6953
593	-22.5683
594	-23.4269
595	-24.2699
596	-25.0962
597	-25.9044
598	-26.6936
599	-27.4624
600	-28.2098
601	-28.9344
602	-29.6353
603	-30.3113
604	-30.9613
605	-31.5842
606	-32.179
607	-32.7447
608	-33.2803
609	-33.7849
610	-34.2575
611	-34.6973
612	-35.1034
613	-35.475
614	-35.8113
615	-36.1116
616	-36.3752
617	-36.6013
618	-36.7893
619	-36.9386
620	-37.0486
621	-37.1189
622	-37.1492
623	-37.1394
624	-37.0894
625	-36.9995
626	-36.87
627	-36.7013
628	-36.4938
629	-36.248
630	-35.9643
631	-35.643
632	-35.2844
633	-34.8888
634	-34.4563
635	-33.9872
636	-33.4814
637	-32.939
638	-32.36
639	-31.7442
640	-31.0916
641	-30.4019
642	-29.6749
643	-28.9105
644	-28.1084
645	-27.2684
646	-26.3905
647	-25.4745
648	-24.5204
649	-23.5282
650	-22.498
651	-21.43
652	-20.3242
653	-19.1808
654	-17.9999
655	-16.7817
656	-15.5264
657	-14.2342
658	-12.9052
659	-11.5397
660	-10.1378
661	-8.69986
662	-7.22621
663	-5.71739
664	-4.17415
665	-2.59744
666	-0.988447
667	0.651351
668	2.32029
669	4.01648
670	5.7379
671	7.48249
672	9.24807
673	11.0326
674	12.8339
675	14.6501
676	16.4792
677	18.3193
678	20.1685
679	22.025
680	23.8869
681	25.7523
682	27.6192
683	29.4858
684	31.3499
685	33.2098
686	35.0635
687	36.9092
688	38.745
689	40.5692
690	42.3803
691	44.1766
692	45.9566
693	47.7188
694	49.462
695	51.1848
696	52.886
697	54.5644
698	56.2189
699	57.8484
700	59.4517
701	61.0278
702	62.5756
703	64.094
704	65.5819
705	67.0382
706	68.462
707	69.852
708	71.2073
709	72.5267
710	73.8091
711	75.0533
712	76.2581
713	77.4222
714	78.5443
715	79.6229
716	80.6568
717	81.6444
718	82.5843
719	83.4749
720	84.3149
721	85.1028
722	85.8372
723	86.5167
724	87.14
725	87.7057
726	88.2124
727	88.6588
728	89.0434
729	89.3648
730	89.6217
731	89.8125
732	89.9359
733	89.9904
734	89.9744
735	89.8866
736	89.7255
737	89.4896
738	89.1775
739	88.7876
740	88.3183
741	87.7683
742	87.136
743	86.4199
744	85.6184
745	84.7299
746	83.753
747	82.6861
748	81.5279
749	80.2772
750	78.9331
751	77.495
752	75.9631
753	74.3378
754	72.6202
755	70.8123
756	68.9162
757	66.9349
758	64.8716
759	62.73
760	60.5139
761	58.2271
762	55.8735
763	53.4569
764	50.981
765	48.4492
766	45.865
767	43.2314
768	40.5515
769	37.8284
770	35.0649
771	32.2638
772	29.4279
773	26.56
774	23.6626
775	20.7385
776	17.7901
777	14.82
778	11.8304
779	8.82387
780	5.8025
781	2.76864
782	-0.275544
783	-3.32779
784	-6.38593
785	-9.44768
786	-12.5108
787	-15.5731
788	-18.6321
789	-21.6854
790	-24.7308
791	-27.7656
792	-30.7874
793	-33.7936
794	-36.7817
795	-39.7488
796	-42.6923
797	-45.6095
798	-48.4975
799	-51.3533
800	-54.1743
801	-56.9574
802	-59.6999
803	-62.399
804	-65.0517
805	-67.6556
806	-70.2077
807	-72.7055
808	-75.1464
809	-77.5277
810	-79.8467
811	-82.1009
812	-84.2876
813	-86.4044
814	-88.4487
815	-90.4181
816	-92.3102
817	-94.1228
818	-95.8538
819	-97.5011
820	-99.0628
821	-100.537
822	-101.922
823	-103.217
824	-104.419
825	-105.528
826	-106.543
827	-107.463
828	-108.287
829	-109.015
830	-109.648
831	-110.185
832	-110.628
833	-110.978
834	-111.236
835	-111.406
836	-111.488
837	-111.487
838	-111.405
839	-111.245
840	-111.009
841	-110.7
842	-110.321
843	-109.873
844	-109.359
845	-108.78
846	-108.138
847	-107.434
848	-106.67
849	-105.848
850	-104.968
851	-104.032
852	-103.042
853	-101.999
854	-100.904
855	-99.7604
856	-98.5681
857	-97.3287
858	-96.043
859	-94.7121
860	-93.3364
861	-91.9164
862	-90.4524
863	-88.9448
864	-87.3939
865	-85.8003
866	-84.1644
867	-82.4872
868	-80.7693
869	-79.0117
870	-77.2157
871	-75.3821
872	-73.5123
873	-71.6074
874	-69.6686
875	-67.697
876	-65.6937
877	-63.6598
878	-61.5965
879	-59.5046
880	-57.3854
881	-55.2398
882	-53.069
883	-50.8739
884	-48.6555
885	-46.415
886	-44.1534
887	-41.8716
888	-39.5707
889	-37.2516
890	-34.9151
891	-32.5622
892	-30.1935
893	-27.8096
894	-25.4111
895	-22.9986
896	-20.5727
897	-18.134
898	-15.6832
899	-13.2212
900	-10.7489
901	-8.26734
902	-5.77783
903	-3.28175
904	-0.780589
905	1.72399
906	4.23028
907	6.73649
908	9.24079
909	11.7413
910	14.2362
911	16.7237
912	19.2018
913	21.669
914	24.1234
915	26.5635
916	28.9876
917	31.3941
918	33.7816
919	36.1486
920	38.4937
921	40.8156
922	43.1131
923	45.3849
924	47.63
925	49.8472
926	52.0354
927	54.1937
928	56.3208
929	58.4156
930	60.4768
931	62.5033
932	64.4937
933	66.4466
934	68.3605
935	70.2339
936	72.0652
937	73.8531
938	75.5959
939	77.2922
940	78.9404
941	80.539
942	82.0864
943	83.5808
944	85.0205
945	86.404
946	87.7296
947	88.9959
948	90.2015
949	91.3454
950	92.4268
951	93.4454
952	94.4011
953	95.294
954	96.1247
955	96.8938
956	97.6017
957	98.249
958	98.8359
959	99.3624
960	99.8283
961	100.233
962	100.576
963	100.856
964	101.072
965	101.224
966	101.31
967	101.33
968	101.282
969	101.166
970	100.981
971	100.727
972	100.403
973	100.008
974	99.543
975	99.0064
976	98.3982
977	97.7182
978	96.9663
979	96.1424
980	95.2464
981	94.2783
982	93.2383
983	92.1262
984	90.9422
985	89.6862
986	88.3581
987	86.9579
988	85.4853
989	83.9402
990	82.3226
991	80.6322
992	78.8691
993	77.0333
994	75.125
995	73.1443
996	71.0919
997	68.9684
998	66.7748
999	64.5125
1000	62.183
1001	59.7883
1002	57.331
1003	54.8136
1004	52.2394
1005	49.6122
1006	46.9356
1007	44.2142
1008	41.4523
1009	38.6548
1010	35.8263
1011	32.9717
1012	30.0958
1013	27.203
1014	24.2975
1015	21.3833
1016	18.4639
1017	15.5425
1018	12.6223
1019	9.70597
1020	6.79617
1021	3.8955
1022	1.0065
1023	-1.86823
1024	-4.72606
1025	-7.56419
1026	-10.3798
1027	-13.17
1028	-15.9316
1029	-18.6616
1030	-21.3565
1031	-24.0132
1032	-26.6281
1033	-29.1978
1034	-31.7187
1035	-34.1872
1036	-36.5997
1037	-38.9523
1038	-41.2414
1039	-43.4632
1040	-45.6145
1041	-47.6917
1042	-49.6918
1043	-51.6121
1044	-53.4499
1045	-55.203
1046	-56.8695
1047	-58.4473
1048	-59.9349
1049	-61.3306
1050	-62.6329
1051	-63.8405
1052	-64.9518
1053	-65.9657
1054	-66.8812
1055	-67.6975
1056	-68.4144
1057	-69.0318
1058	-69.5501
1059	-69.9703
1060	-70.2936
1061	-70.5214
1062	-70.6554
1063	-70.6973
1064	-70.649
1065	-70.5121
1066	-70.2883
1067	-69.979
1068	-69.5856
1069	-69.1094
1070	-68.5518
1071	-67.9145
1072	-67.1995
1073	-66.409
1074	-65.5457
1075	-64.6126
1076	-63.613
1077	-62.5501
1078	-61.4274
1079	-60.2482
1080	-59.016
1081	-57.7343
1082	-56.4066
1083	-55.0364
1084	-53.6273
1085	-52.1831
1086	-50.7075
1087	-49.2043
1088	-47.6773
1089	-46.1306
1090	-44.568
1091	-42.9935
1092	-41.4108
1093	-39.824
1094	-38.2366
1095	-36.6524
1096	-35.0747
1097	-33.5069
1098	-31.952
1099	-30.4128
1100	-28.8919
1101	-27.3914
1102	-25.9133
1103	-24.4594
1104	-23.0311
1105	-21.63
1106	-20.2573
1107	-18.9144
1108	-17.6027
1109	-16.3233
1110	-15.0778
1111	-13.8674
1112	-12.6935
1113	-11.5578
1114	-10.4617
1115	-9.40686
1116	-8.39499
1117	-7.42783
1118	-6.50716
1119	-5.63473
1120	-4.81227
1121	-4.04144
1122	-3.32376
1123	-2.66057
1124	-2.05301
1125	-1.50198
1126	-1.00811
1127	-0.571789
1128	-0.193069
1129	0.128179
1130	0.392316
1131	0.59982
1132	0.751342
1133	0.847715
1134	0.889916
1135	0.8792
1136	0.817097
1137	0.705474
1138	0.546507
1139	0.34267
1140	0.0966667
1141	-0.188688
1142	-0.510533
1143	-0.866066
1144	-1.25268
1145	-1.6679
1146	-2.1096
1147	-2.57572
1148	-3.0645
1149	-3.57426
1150	-4.10347
1151	-4.6506
1152	-5.2141
1153	-5.79244
1154	-6.38395
1155	-6.98692
1156	-7.59955
1157	-8.21998
1158	-8.8463
1159	-9.47658
1160	-10.1088
1161	-10.7411
1162	-11.3714
1163	-11.9978
1164	-12.6182
1165	-13.2308
1166	-13.8336
1167	-14.4248
1168	-15.0027
1169	-15.5658
1170	-16.1127
1171	-16.6423
1172	-17.1537
1173	-17.6459
1174	-18.1182
1175	-18.5698
1176	-19
1177	-19.4079
1178	-19.7926
1179	-20.1532
1180	-20.4887
1181	-20.7981
1182	-21.0801
1183	-21.3338
1184	-21.558
1185	-21.7516
1186	-21.9134
1187	-22.0426
1188	-22.1379
1189	-22.1985
1190	-22.2234
1191	-22.2117
1192	-22.1626
1193	-22.0754
1194	-21.9496
1195	-21.7845
1196	-21.5797
1197	-21.3349
1198	-21.0494
1199	-20.7231
1200	-20.3553
1201	-19.9459
1202	-19.4944
1203	-19.0008
1204	-18.4652
1205	-17.8882
1206	-17.2706
1207	-16.6138
1208	-15.9193
1209	-15.1892
1210	-14.4257
1211	-13.6314
1212	-12.8086
1213	-11.96
1214	-11.0879
1215	-10.1946
1216	-9.28215
1217	-8.3525
1218	-7.40733
1219	-6.44827
1220	-5.47681
1221	-4.49439
1222	-3.50239
1223	-2.50202
1224	-1.49439
1225	-0.480463
1226	0.539041
1227	1.56346
1228	2.59234
1229	3.62536
1230	4.66216
1231	5.70248
1232	6.74601
1233	7.79236
1234	8.84109
1235	9.89174
1236	10.9437
1237	11.9962
1238	13.0484
1239	14.0997
1240	15.1488
1241	16.1949
1242	17.2368
1243	18.2733
1244	19.3033
1245	20.3256
1246	21.3388
1247	22.3418
1248	23.3333
1249	24.3122
1250	25.2773
1251	26.2274
1252	27.1615
1253	28.0787
1254	28.9778
1255	29.8581
1256	30.7185
1257	31.5582
1258	32.3763
1259	33.1718
1260	33.9438
1261	34.6913
1262	35.4134
1263	36.1091
1264	36.7777
1265	37.4182
1266	38.0301
1267	38.6125
1268	39.1651
1269	39.6873
1270	40.1787
1271	40.6389
1272	41.0676
1273	41.4644
1274	41.8289
1275	42.1608
1276	42.4597
1277	42.7251
1278	42.9568
1279	43.1544
1280	43.3175
1281	43.4459
1282	43.5395
1283	43.598
1284	43.6215
1285	43.6098
1286	43.5631
1287	43.4813
1288	43.3645
1289	43.2127
1290	43.0261
1291	42.8044
1292	42.5477
1293	42.2558
1294	41.9287
1295	41.5664
1296	41.1688
1297	40.7359
1298	40.2679
1299	39.7648
1300	39.2269
1301	38.6543
1302	38.0472
1303	37.4057
1304	36.7301
1305	36.0206
1306	35.2772
1307	34.5001
1308	33.6895
1309	32.8453
1310	31.9678
1311	31.0569
1312	30.1129
1313	29.1356
1314	28.1255
1315	27.0826
1316	26.0073
1317	24.8999
1318	23.7611
1319	22.5913
1320	21.3913
1321	20.162
1322	18.9044
1323	17.6195
1324	16.309
1325	14.9745
1326	13.618
1327	12.2418
1328	10.8485
1329	9.4407
1330	8.021
1331	6.59206
1332	5.15646
1333	3.7165
1334	2.27435
1335	0.832049
1336	-0.608639
1337	-2.04602
1338	-3.47851
1339	-4.90454
1340	-6.32263
1341	-7.73116
1342	-9.12858
1343	-10.5132
1344	-11.8834
1345	-13.2372
1346	-14.5729
1347	-15.8887
1348	-17.1826
1349	-18.4528
1350	-19.6975
1351	-20.9147
1352	-22.1028
1353	-23.2597
1354	-24.3837
1355	-25.4729
1356	-26.5254
1357	-27.5392
1358	-28.5125
1359	-29.4435
1360	-30.3305
1361	-31.1715
1362	-31.9652
1363	-32.7097
1364	-33.4036
1365	-34.0453
1366	-34.6334
1367	-35.1665
1368	-35.643
1369	-36.0618
1370	-36.4214
1371	-36.7209
1372	-36.9591
1373	-37.1351
1374	-37.2482
1375	-37.298
1376	-37.2842
1377	-37.2068
1378	-37.0663
1379	-36.8632
1380	-36.5988
1381	-36.2742
1382	-35.8912
1383	-35.4518
1384	-34.9583
1385	-34.413
1386	-33.8184
1387	-33.1771
1388	-32.4916
1389	-31.7644
1390	-30.9978
1391	-30.1942
1392	-29.3557
1393	-28.4846
1394	-27.5828
1395	-26.6525
1396	-25.6956
1397	-24.714
1398	-23.7099
1399	-22.6849
1400	-21.6412
1401	-20.5806
1402	-19.5049
1403	-18.416
1404	-17.3156
1405	-16.2056
1406	-15.0877
1407	-13.9636
1408	-12.8349
1409	-11.7035
1410	-10.5711
1411	-9.43949
1412	-8.31044
1413	-7.18576
1414	-6.06722
1415	-4.95663
1416	-3.85573
1417	-2.76626
1418	-1.68995
1419	-0.628498
1420	0.416362
1421	1.44295
1422	2.44955
1423	3.43455
1424	4.39622
1425	5.33295
1426	6.24303
1427	7.12484
1428	7.97674
1429	8.79707
1430	9.58426
1431	10.3367
1432	11.0529
1433	11.7313
1434	12.3708
1435	12.9699
1436	13.5278
1437	14.0435
1438	14.5163
1439	14.9457
1440	15.3314
1441	15.6733
1442	15.9712
1443	16.2252
1444	16.4354
1445	16.602
1446	16.7254
1447	16.806
1448	16.8444
1449	16.8413
1450	16.7977
1451	16.7144
1452	16.5925
1453	16.4332
1454	16.2376
1455	16.0069
1456	15.7422
1457	15.4444
1458	15.1148
1459	14.7541
1460	14.3633
1461	13.9432
1462	13.4946
1463	13.0183
1464	12.5152
1465	11.9859
1466	11.4312
1467	10.8519
1468	10.2487
1469	9.62237
1470	8.97357
1471	8.30304
1472	7.61151
1473	6.89972
1474	6.16838
1475	5.41826
1476	4.65008
1477	3.86455
1478	3.06246
1479	2.24453
1480	1.41151
1481	0.564142
1482	-0.29679
1483	-1.17057
1484	-2.05644
1485	-2.95373
1486	-3.86181
1487	-4.78008
1488	-5.70796
1489	-6.64487
1490	-7.59023
1491	-8.5434
1492	-9.50365
1493	-10.4701
1494	-11.4418
1495	-12.4178
1496	-13.3967
1497	-14.3774
1498	-15.3585
1499	-16.3387
1500	-17.3168
1501	-18.2913
1502	-19.2611
1503	-20.2248
1504	-21.1814
1505	-22.1297
1506	-23.0686
1507	-23.9971
1508	-24.9141
1509	-25.8187
1510	-26.71
1511	-27.587
1512	-28.4488
1513	-29.2944
1514	-30.123
1515	-30.9337
1516	-31.7256
1517	-32.4981
1518	-33.2504
1519	-33.9819
1520	-34.6922
1521	-35.3807
1522	-36.0472
1523	-36.6912
1524	-37.3125
1525	-37.911
1526	-38.4864
1527	-39.0385
1528	-39.5672
1529	-40.0722
1530	-40.5535
1531	-41.0107
1532	-41.4439
1533	-41.8526
1534	-42.2369
1535	-42.5964
1536	-42.9309
1537	-43.2402
1538	-43.524
1539	-43.782
1540	-44.014
1541	-44.2195
1542	-44.3984
1543	-44.5502
1544	-44.6746
1545	-44.7714
1546	-44.8403
1547	-44.881
1548	-44.8933
1549	-44.8771
1550	-44.8323
1551	-44.7587
1552	-44.6564
1553	-44.5254
1554	-44.3655
1555	-44.1768
1556	-43.9594
1557	-43.7131
1558	-43.4379
1559	-43.1336
1560	-42.8003
1561	-42.4378
1562	-42.0459
1563	-41.6248
1564	-41.1743
1565	-40.6944
1566	-40.1853
1567	-39.6469
1568	-39.0796
1569	-38.4833
1570	-37.8583
1571	-37.2047
1572	-36.5228
1573	-35.8126
1574	-35.0744
1575	-34.3084
1576	-33.5148
1577	-32.6936
1578	-31.8453
1579	-30.9701
1580	-30.0683
1581	-29.1403
1582	-28.1867
1583	-27.2079
1584	-26.2044
1585	-25.1769
1586	-24.1258
1587	-23.0519
1588	-21.9556
1589	-20.8377
1590	-19.6987
1591	-18.5394
1592	-17.3603
1593	-16.162
1594	-14.9453
1595	-13.7106
1596	-12.4586
1597	-11.19
1598	-9.90524
1599	-8.60507
1600	-7.29015
1601	-5.96126
1602	-4.6192
1603	-3.26478
1604	-1.89895
1605	-0.522608
1606	0.863236
1607	2.25767
1608	3.6597
1609	5.0684
1610	6.48289
1611	7.9023
1612	9.32584
1613	10.7527
1614	12.1821
1615	13.6133
1616	15.0456
1617	16.4781
1618	17.91
1619	19.3406
1620	20.7688
1621	22.1937
1622	23.6145
1623	25.0301
1624	26.4394
1625	27.8415
1626	29.2353
1627	30.6197
1628	31.9934
1629	33.3553
1630	34.7042
1631	36.0389
1632	37.358
1633	38.6605
1634	39.9451
1635	41.2108
1636	42.4564
1637	43.6808
1638	44.8831
1639	46.0624
1640	47.2176
1641	48.3478
1642	49.4523
1643	50.5302
1644	51.5805
1645	52.6025
1646	53.5952
1647	54.5579
1648	55.4897
1649	56.3898
1650	57.2574
1651	58.0918
1652	58.8921
1653	59.6577
1654	60.3879
1655	61.0819
1656	61.7391
1657	62.3589
1658	62.9405
1659	63.4836
1660	63.9874
1661	64.4515
1662	64.8754
1663	65.2587
1664	65.6013
1665	65.9031
1666	66.164
1667	66.3842
1668	66.5638
1669	66.7029
1670	66.8018
1671	66.8604
1672	66.8787
1673	66.8567
1674	66.7939
1675	66.6903
1676	66.5454
1677	66.3589
1678	66.1304
1679	65.8594
1680	65.5456
1681	65.1886
1682	64.7881
1683	64.3436
1684	63.855
1685	63.3218
1686	62.744
1687	62.1212
1688	61.4534
1689	60.7402
1690	59.9818
1691	59.1781
1692	58.329
1693	57.4347
1694	56.4955
1695	55.5118
1696	54.4841
1697	53.4132
1698	52.3
1699	51.1458
1700	49.9521
1701	48.7205
1702	47.453
1703	46.1517
1704	44.8187
1705	43.4562
1706	42.0664
1707	40.6514
1708	39.2132
1709	37.7537
1710	36.2746
1711	34.7774
1712	33.2637
1713	31.7348
1714	30.192
1715	28.6367
1716	27.0702
1717	25.4937
1718	23.9087
1719	22.3165
1720	20.7184
1721	19.116
1722	17.5106
1723	15.9038
1724	14.2971
1725	12.6918
1726	11.0897
1727	9.49197
1728	7.90038
1729	6.31642
1730	4.74168
1731	3.17782
1732	1.6265
1733	0.0894784
1734	-1.43151
1735	-2.93461
1736	-4.41805
1737	-5.8799
1738	-7.31839
1739	-8.73156
1740	-10.1176
1741	-11.4745
1742	-12.8005
1743	-14.0936
1744	-15.3521
1745	-16.5741
1746	-17.7577
1747	-18.9013
1748	-20.0031
1749	-21.0615
1750	-22.0749
1751	-23.0417
1752	-23.9606
1753	-24.8303
1754	-25.6495
1755	-26.4173
1756	-27.1328
1757	-27.7954
1758	-28.4048
1759	-28.961
1760	-29.4646
1761	-29.9163
1762	-30.3174
1763	-30.6692
1764	-30.9735
1765	-31.2317
1766	-31.4457
1767	-31.617
1768	-31.7472
1769	-31.8376
1770	-31.8897
1771	-31.9045
1772	-31.8832
1773	-31.8267
1774	-31.7362
1775	-31.6127
1776	-31.457
1777	-31.2704
1778	-31.0538
1779	-30.8084
1780	-30.5353
1781	-30.2358
1782	-29.911
1783	-29.562
1784	-29.1901
1785	-28.7965
1786	-28.3822
1787	-27.9485
1788	-27.4964
1789	-27.0273
1790	-26.5422
1791	-26.0424
1792	-25.5291
1793	-25.0034
1794	-24.4666
1795	-23.92
1796	-23.3647
1797	-22.802
1798	-22.2331
1799	-21.6593
1800	-21.0819
1801	-20.502
1802	-19.9209
1803	-19.3398
1804	-18.76
1805	-18.1827
1806	-17.6092
1807	-17.0407
1808	-16.4783
1809	-15.9234
1810	-15.3771
1811	-14.8404
1812	-14.3143
1813	-13.7998
1814	-13.2976
1815	-12.8084
1816	-12.3328
1817	-11.8712
1818	-11.4239
1819	-10.9912
1820	-10.5734
1821	-10.1706
1822	-9.78291
1823	-9.41046
1824	-9.05333
1825	-8.71154
1826	-8.3852
1827	-8.07429
1828	-7.77891
1829	-7.49911
1830	-7.23485
1831	-6.98619
1832	-6.75304
1833	-6.53536
1834	-6.33304
1835	-6.14598
1836	-5.974
1837	-5.81696
1838	-5.6747
1839	-5.54708
1840	-5.43388
1841	-5.33495
1842	-5.25009
1843	-5.17913
1844	-5.12183
1845	-5.078
1846	-5.04744
1847	-5.02992
1848	-5.0252
1849	-5.03308
1850	-5.05329
1851	-5.08564
1852	-5.1299
1853	-5.1858
1854	-5.25313
1855	-5.33166
1856	-5.42117
1857	-5.52143
1858	-5.6322
1859	-5.75332
1860	-5.88453
1861	-6.02563
1862	-6.17642
1863	-6.33675
1864	-6.5064
1865	-6.68524
1866	-6.87311
1867	-7.0699
1868	-7.27545
1869	-7.48967
1870	-7.71242
1871	-7.94356
1872	-8.18301
1873	-8.43058
1874	-8.68615
1875	-8.94953
1876	-9.22052
1877	-9.49891
1878	-9.78442
1879	-10.0768
1880	-10.3756
1881	-10.6807
1882	-10.9914
1883	-11.3074
1884	-11.6283
1885	-11.9534
1886	-12.2822
1887	-12.6141
1888	-12.9485
1889	-13.2846
1890	-13.6216
1891	-13.9589
1892	-14.2956
1893	-14.6309
1894	-14.9637
1895	-15.2934
1896	-15.6189
1897	-15.9394
1898	-16.2538
1899	-16.5614
1900	-16.8613
1901	-17.1526
1902	-17.4346
1903	-17.7064
1904	-17.9674
1905	-18.2167
1906	-18.4537
1907	-18.6778
1908	-18.8881
1909	-19.0841
1910	-19.265
1911	-19.4302
1912	-19.579
1913	-19.7107
1914	-19.8247
1915	-19.9204
1916	-19.9971
1917	-20.0545
1918	-20.092
1919	-20.1093
1920	-20.1062
1921	-20.0825
1922	-20.0383
1923	-19.9736
1924	-19.8885
1925	-19.7833
1926	-19.6583
1927	-19.5139
1928	-19.3503
1929	-19.168
1930	-18.9673
1931	-18.7486
1932	-18.5122
1933	-18.2586
1934	-17.9879
1935	-17.7006
1936	-17.3969
1937	-17.0772
1938	-16.742
1939	-16.3917
1940	-16.0271
1941	-15.6486
1942	-15.2571
1943	-14.8534
1944	-14.438
1945	-14.0117
1946	-13.5753
1947	-13.1291
1948	-12.6738
1949	-12.2098
1950	-11.7376
1951	-11.2576
1952	-10.7701
1953	-10.2755
1954	-9.77435
1955	-9.267
1956	-8.75397
1957	-8.23574
1958	-7.71286
1959	-7.18578
1960	-6.65506
1961	-6.12119
1962	-5.58474
1963	-5.04628
1964	-4.50643
1965	-3.96587
1966	-3.42538
1967	-2.88579
1968	-2.348
1969	-1.81291
1970	-1.28152
1971	-0.75481
1972	-0.233787
1973	0.280596
1974	0.787346
1975	1.28548
1976	1.77407
1977	2.25207
1978	2.71862
1979	3.17272
1980	3.61339
1981	4.03972
1982	4.45076
1983	4.84556
1984	5.22327
1985	5.58294
1986	5.92375
1987	6.24483
1988	6.54528
1989	6.8243
1990	7.08104
1991	7.31467
1992	7.52436
1993	7.70935
1994	7.86893
1995	8.0024
1996	8.10928
1997	8.18911
1998	8.24164
[truncated: 6,329 more rows]
