# Supplementary material for: PM2.5 concentration prediction based on EEMD-ALSTM
Source: Sci Rep. 2024 Jun 2;14:12636. doi: 10.1038/s41598-024-63620-9 (PMC11144699; doi:10.1038/s41598-024-63620-9)
Supplement: Supplementary file 1 — Supplementary Information. [file 41598_2024_63620_MOESM1_ESM.zip › Code/EMD_IMF_8_train.xlsx]

## Sheet: Sheet1
	0
0	13.4157
1	13.0027
2	12.5782
3	12.1428
4	11.6973
5	11.2425
6	10.7793
7	10.3084
8	9.83081
9	9.3474
10	8.85911
11	8.36692
12	7.87181
13	7.37477
14	6.8768
15	6.37883
16	5.88189
17	5.38688
18	4.89475
19	4.40643
20	3.92281
21	3.4448
22	2.97336
23	2.50936
24	2.05375
25	1.60745
26	1.17139
27	0.746497
28	0.333749
29	-0.0659537
30	-0.451633
31	-0.822291
32	-1.17697
33	-1.51468
34	-1.83444
35	-2.13532
36	-2.41643
37	-2.67687
38	-2.91585
39	-3.13256
40	-3.3262
41	-3.49606
42	-3.64141
43	-3.76155
44	-3.85575
45	-3.92338
46	-3.96371
47	-3.976
48	-3.95962
49	-3.91383
50	-3.83794
51	-3.73126
52	-3.59316
53	-3.42296
54	-3.22007
55	-2.98395
56	-2.71404
57	-2.40994
58	-2.07129
59	-1.69779
60	-1.28923
61	-0.845589
62	-0.366767
63	0.147158
64	0.696103
65	1.27992
66	1.8985
67	2.55166
68	3.23926
69	3.96107
70	4.71684
71	5.50617
72	6.32862
73	7.18341
74	8.06962
75	8.98617
76	9.93168
77	10.9046
78	11.9032
79	12.9257
80	13.9702
81	15.0348
82	16.1176
83	17.2167
84	18.3302
85	19.4564
86	20.5935
87	21.7399
88	22.8938
89	24.0538
90	25.218
91	26.3851
92	27.5535
93	28.7215
94	29.8877
95	31.0505
96	32.2084
97	33.3599
98	34.5034
99	35.6375
100	36.7606
101	37.8715
102	38.9684
103	40.0499
104	41.1145
105	42.1607
106	43.1869
107	44.1913
108	45.1723
109	46.128
110	47.0566
111	47.9564
112	48.8253
113	49.6617
114	50.4636
115	51.2292
116	51.9567
117	52.6444
118	53.2906
119	53.8934
120	54.4511
121	54.962
122	55.4243
123	55.8364
124	56.1965
125	56.5028
126	56.7535
127	56.947
128	57.0815
129	57.1552
130	57.1664
131	57.1132
132	56.994
133	56.807
134	56.5505
135	56.2227
136	55.8221
137	55.3476
138	54.7985
139	54.1749
140	53.4776
141	52.7086
142	51.8707
143	50.9674
144	50.0028
145	48.981
146	47.9066
147	46.7833
148	45.615
149	44.4047
150	43.1553
151	41.8689
152	40.5474
153	39.1924
154	37.8053
155	36.3875
156	34.9403
157	33.4652
158	31.9638
159	30.4378
160	28.8891
161	27.3196
162	25.7314
163	24.1264
164	22.5067
165	20.8743
166	19.2311
167	17.5791
168	15.9198
169	14.255
170	12.5863
171	10.9151
172	9.24278
173	7.57084
174	5.90068
175	4.23349
176	2.57063
177	0.913283
178	-0.737321
179	-2.38004
180	-4.01369
181	-5.63707
182	-7.24897
183	-8.84813
184	-10.4332
185	-12.0028
186	-13.5555
187	-15.0899
188	-16.6044
189	-18.0976
190	-19.568
191	-21.0141
192	-22.4344
193	-23.8277
194	-25.1926
195	-26.5278
196	-27.8324
197	-29.1052
198	-30.3452
199	-31.5516
200	-32.7234
201	-33.8599
202	-34.9604
203	-36.0241
204	-37.0505
205	-38.0392
206	-38.9899
207	-39.9026
208	-40.7775
209	-41.6153
210	-42.4166
211	-43.1825
212	-43.9142
213	-44.613
214	-45.2804
215	-45.9176
216	-46.5259
217	-47.1066
218	-47.6607
219	-48.1894
220	-48.6936
221	-49.1743
222	-49.6323
223	-50.0685
224	-50.484
225	-50.8794
226	-51.2559
227	-51.6143
228	-51.9556
229	-52.2806
230	-52.5902
231	-52.8852
232	-53.1662
233	-53.4338
234	-53.6884
235	-53.9301
236	-54.1588
237	-54.3745
238	-54.5768
239	-54.7651
240	-54.939
241	-55.0978
242	-55.2407
243	-55.3673
244	-55.4767
245	-55.5686
246	-55.6424
247	-55.6977
248	-55.7344
249	-55.7521
250	-55.7508
251	-55.7304
252	-55.6908
253	-55.6321
254	-55.5542
255	-55.4571
256	-55.3408
257	-55.2053
258	-55.0507
259	-54.8767
260	-54.6835
261	-54.471
262	-54.2393
263	-53.9884
264	-53.7184
265	-53.4295
266	-53.1218
267	-52.7958
268	-52.4516
269	-52.0896
270	-51.71
271	-51.3131
272	-50.8988
273	-50.4667
274	-50.0165
275	-49.5473
276	-49.0584
277	-48.5487
278	-48.0175
279	-47.4637
280	-46.8868
281	-46.286
282	-45.6609
283	-45.0113
284	-44.3367
285	-43.6372
286	-42.9125
287	-42.1625
288	-41.3871
289	-40.5861
290	-39.7594
291	-38.9067
292	-38.0277
293	-37.1223
294	-36.19
295	-35.2307
296	-34.244
297	-33.2297
298	-32.1876
299	-31.1177
300	-30.0198
301	-28.8943
302	-27.7413
303	-26.5614
304	-25.3549
305	-24.1226
306	-22.8652
307	-21.5833
308	-20.2775
309	-18.9485
310	-17.5966
311	-16.2224
312	-14.8262
313	-13.408
314	-11.9682
315	-10.5068
316	-9.0238
317	-7.51932
318	-5.99341
319	-4.44608
320	-2.87742
321	-1.28753
322	0.323504
323	1.95549
324	3.6082
325	5.28137
326	6.9746
327	8.68735
328	10.419
329	12.1687
330	13.9353
331	15.7176
332	17.5139
333	19.3221
334	21.1399
335	22.9644
336	24.7926
337	26.6212
338	28.4466
339	30.2656
340	32.0745
341	33.8702
342	35.6493
343	37.4087
344	39.1456
345	40.857
346	42.5401
347	44.1923
348	45.8107
349	47.3927
350	48.9358
351	50.4373
352	51.8948
353	53.306
354	54.6688
355	55.9812
356	57.2415
357	58.448
358	59.5993
359	60.6943
360	61.7319
361	62.7113
362	63.6318
363	64.4929
364	65.2938
365	66.0341
366	66.7129
367	67.3295
368	67.8827
369	68.3715
370	68.7944
371	69.15
372	69.4368
373	69.653
374	69.797
375	69.8672
376	69.8619
377	69.7793
378	69.6178
379	69.3758
380	69.0516
381	68.6436
382	68.1501
383	67.5696
384	66.9007
385	66.1421
386	65.293
387	64.3525
388	63.3205
389	62.197
390	60.9824
391	59.6773
392	58.2828
393	56.8
394	55.2305
395	53.5762
396	51.8392
397	50.0224
398	48.1289
399	46.1624
400	44.1272
401	42.0281
402	39.8702
403	37.6589
404	35.3999
405	33.0987
406	30.7606
407	28.3906
408	25.9934
409	23.5731
410	21.1335
411	18.6781
412	16.2101
413	13.7324
414	11.248
415	8.7599
416	6.27089
417	3.78404
418	1.30244
419	-1.17072
420	-3.63212
421	-6.07842
422	-8.50617
423	-10.9119
424	-13.2921
425	-15.6432
426	-17.9616
427	-20.2437
428	-22.4857
429	-24.6841
430	-26.8349
431	-28.9346
432	-30.9793
433	-32.9655
434	-34.8896
435	-36.7482
436	-38.5379
437	-40.2554
438	-41.8976
439	-43.4615
440	-44.9439
441	-46.3419
442	-47.6524
443	-48.8725
444	-49.9993
445	-51.0297
446	-51.9611
447	-52.7905
448	-53.5154
449	-54.1333
450	-54.6421
451	-55.0399
452	-55.3253
453	-55.4972
454	-55.555
455	-55.4985
456	-55.3278
457	-55.0436
458	-54.6473
459	-54.1407
460	-53.5269
461	-52.8095
462	-51.9933
463	-51.0839
464	-50.0872
465	-49.01
466	-47.8589
467	-46.6407
468	-45.3617
469	-44.0279
470	-42.6449
471	-41.2174
472	-39.7499
473	-38.2462
474	-36.7101
475	-35.1449
476	-33.554
477	-31.9408
478	-30.3086
479	-28.6612
480	-27.002
481	-25.3348
482	-23.6632
483	-21.9907
484	-20.3208
485	-18.6565
486	-17.0009
487	-15.3563
488	-13.7251
489	-12.1092
490	-10.5105
491	-8.93078
492	-7.37178
493	-5.83545
494	-4.3239
495	-2.8394
496	-1.38448
497	0.03828
498	1.42606
499	2.77598
500	4.08511
501	5.35058
502	6.56946
503	7.73888
504	8.85609
505	9.9183
506	10.9229
507	11.8674
508	12.7491
509	13.5657
510	14.3149
511	14.9947
512	15.6033
513	16.1396
514	16.6033
515	16.995
516	17.3166
517	17.5708
518	17.7612
519	17.892
520	17.9676
521	17.9923
522	17.9703
523	17.905
524	17.7994
525	17.6559
526	17.4764
527	17.2622
528	17.0143
529	16.7338
530	16.4215
531	16.0782
532	15.705
533	15.3031
534	14.874
535	14.4193
536	13.9406
537	13.44
538	12.9194
539	12.3808
540	11.8264
541	11.2583
542	10.6786
543	10.0894
544	9.49279
545	8.89068
546	8.28497
547	7.67752
548	7.07009
549	6.46433
550	5.86173
551	5.26359
552	4.67099
553	4.08473
554	3.50549
555	2.93378
556	2.3701
557	1.81492
558	1.26883
559	0.732488
560	0.206709
561	-0.307625
562	-0.809467
563	-1.29779
564	-1.77149
565	-2.22948
566	-2.67072
567	-3.09432
568	-3.49943
569	-3.88534
570	-4.25147
571	-4.59732
572	-4.92245
573	-5.22643
574	-5.50884
575	-5.76924
576	-6.00708
577	-6.22184
578	-6.41294
579	-6.57982
580	-6.72195
581	-6.83884
582	-6.93
583	-6.9951
584	-7.03396
585	-7.04642
586	-7.03252
587	-6.99234
588	-6.9261
589	-6.83406
590	-6.7166
591	-6.57417
592	-6.40726
593	-6.21646
594	-6.00242
595	-5.76584
596	-5.50754
597	-5.22843
598	-4.9295
599	-4.61193
600	-4.27698
601	-3.92604
602	-3.5605
603	-3.1819
604	-2.79167
605	-2.39119
606	-1.98181
607	-1.56469
608	-1.14098
609	-0.711652
610	-0.2777
611	0.160024
612	0.600575
613	1.04299
614	1.48629
615	1.92944
616	2.37141
617	2.81125
618	3.24795
619	3.68067
620	4.1086
621	4.53093
622	4.94698
623	5.356
624	5.75726
625	6.14992
626	6.53315
627	6.90605
628	7.26765
629	7.61695
630	7.9529
631	8.27448
632	8.58067
633	8.87052
634	9.1431
635	9.39753
636	9.63307
637	9.84892
638	10.0443
639	10.2185
640	10.3709
641	10.5008
642	10.6076
643	10.6909
644	10.75
645	10.7846
646	10.7944
647	10.7793
648	10.7389
649	10.6734
650	10.5825
651	10.4663
652	10.3246
653	10.1577
654	9.96527
655	9.74752
656	9.50442
657	9.23607
658	8.94262
659	8.62436
660	8.28158
661	7.91476
662	7.52446
663	7.11126
664	6.67585
665	6.2189
666	5.74111
667	5.24315
668	4.72575
669	4.18959
670	3.63544
671	3.064
672	2.47598
673	1.87205
674	1.25283
675	0.61891
676	-0.0291735
677	-0.690892
678	-1.36574
679	-2.05315
680	-2.75259
681	-3.46348
682	-4.1851
683	-4.91673
684	-5.65748
685	-6.40645
686	-7.16264
687	-7.92502
688	-8.69245
689	-9.46387
690	-10.2381
691	-11.0142
692	-11.7909
693	-12.5672
694	-13.3421
695	-14.1145
696	-14.8834
697	-15.6479
698	-16.4068
699	-17.1593
700	-17.9043
701	-18.641
702	-19.3684
703	-20.0855
704	-20.7916
705	-21.4856
706	-22.1667
707	-22.8338
708	-23.486
709	-24.1222
710	-24.7412
711	-25.342
712	-25.9234
713	-26.4841
714	-27.0229
715	-27.5385
716	-28.0297
717	-28.4953
718	-28.9339
719	-29.3443
720	-29.7253
721	-30.0759
722	-30.3948
723	-30.6811
724	-30.9337
725	-31.1516
726	-31.3338
727	-31.4792
728	-31.5868
729	-31.6556
730	-31.6846
731	-31.6727
732	-31.6191
733	-31.5229
734	-31.3834
735	-31.1997
736	-30.9713
737	-30.6976
738	-30.3781
739	-30.0122
740	-29.5996
741	-29.1401
742	-28.6336
743	-28.0799
744	-27.4793
745	-26.8319
746	-26.1379
747	-25.3977
748	-24.6118
749	-23.7807
750	-22.9049
751	-21.9853
752	-21.0225
753	-20.0175
754	-18.9711
755	-17.8843
756	-16.7581
757	-15.5935
758	-14.3916
759	-13.1534
760	-11.8801
761	-10.5727
762	-9.23218
763	-7.85961
764	-6.45589
765	-5.02202
766	-3.55892
767	-2.06762
768	-0.549185
769	0.995245
770	2.56432
771	4.15669
772	5.77073
773	7.4047
774	9.05665
775	10.7244
776	12.4057
777	14.0978
778	15.7982
779	17.5038
780	19.2117
781	20.9187
782	22.6215
783	24.3166
784	26.0008
785	27.6707
786	29.3227
787	30.9535
788	32.5597
789	34.138
790	35.6851
791	37.1978
792	38.6729
793	40.1072
794	41.4978
795	42.8414
796	44.1349
797	45.3754
798	46.5597
799	47.6848
800	48.7473
801	49.7443
802	50.6726
803	51.5288
804	52.3097
805	53.0122
806	53.633
807	54.1686
808	54.6159
809	54.9715
810	55.232
811	55.394
812	55.4543
813	55.4095
814	55.2561
815	54.9909
816	54.6108
817	54.1127
818	53.4941
819	52.7528
820	51.8875
821	50.8977
822	49.784
823	48.5482
824	47.1935
825	45.7241
826	44.1454
827	42.4637
828	40.6861
829	38.82
830	36.8729
831	34.8521
832	32.7648
833	30.6175
834	28.4163
835	26.1664
836	23.8727
837	21.5395
838	19.1708
839	16.7702
840	14.3412
841	11.8874
842	9.41209
843	6.91893
844	4.4116
845	1.89373
846	-0.630765
847	-3.15804
848	-5.68413
849	-8.20504
850	-10.7168
851	-13.2155
852	-15.6972
853	-18.1579
854	-20.5937
855	-23.0006
856	-25.3742
857	-27.7105
858	-30.0047
859	-32.2523
860	-34.4484
861	-36.5876
862	-38.6649
863	-40.6749
864	-42.612
865	-44.4709
866	-46.2464
867	-47.9332
868	-49.5262
869	-51.0207
870	-52.4119
871	-53.6952
872	-54.8665
873	-55.9215
874	-56.8565
875	-57.6676
876	-58.3513
877	-58.9041
878	-59.3224
879	-59.6029
880	-59.7425
881	-59.7382
882	-59.5874
883	-59.2876
884	-58.8368
885	-58.2332
886	-57.4753
887	-56.5623
888	-55.4938
889	-54.2704
890	-52.8941
891	-51.3678
892	-49.6964
893	-47.8858
894	-45.9432
895	-43.8765
896	-41.6945
897	-39.4063
898	-37.0211
899	-34.548
900	-31.9962
901	-29.3743
902	-26.6907
903	-23.9534
904	-21.1703
905	-18.3493
906	-15.4983
907	-12.6255
908	-9.7393
909	-6.84853
910	-3.96206
911	-1.08882
912	1.76235
913	4.58286
914	7.36465
915	10.1001
916	12.7826
917	15.406
918	17.9651
919	20.4555
920	22.8731
921	25.2145
922	27.476
923	29.6542
924	31.7454
925	33.7454
926	35.6497
927	37.4533
928	39.1508
929	40.7365
930	42.2042
931	43.5478
932	44.761
933	45.8374
934	46.7707
935	47.5547
936	48.1834
937	48.6506
938	48.9503
939	49.0766
940	49.0237
941	48.7859
942	48.3582
943	47.737
944	46.9219
945	45.9154
946	44.7251
947	43.3621
948	41.8416
949	40.1812
950	38.4001
951	36.5174
952	34.5516
953	32.5193
954	30.435
955	28.3109
956	26.1569
957	23.981
958	21.7898
959	19.589
960	17.3837
961	15.1793
962	12.9814
963	10.7962
964	8.63041
965	6.49155
966	4.38729
967	2.32542
968	0.313445
969	-1.64162
970	-3.53339
971	-5.35618
972	-7.10507
973	-8.77598
974	-10.3659
975	-11.8732
976	-13.2973
977	-14.6393
978	-15.9009
979	-17.0851
980	-18.1949
981	-19.2338
982	-20.2051
983	-21.1115
984	-21.9554
985	-22.7387
986	-23.4626
987	-24.1279
988	-24.7349
989	-25.284
990	-25.775
991	-26.208
992	-26.5829
993	-26.8998
994	-27.1589
995	-27.3604
996	-27.5048
997	-27.5926
998	-27.6244
999	-27.601
1000	-27.5231
1001	-27.3914
1002	-27.207
1003	-26.9707
1004	-26.6834
1005	-26.3464
1006	-25.9606
1007	-25.5276
1008	-25.0489
1009	-24.5264
1010	-23.9622
1011	-23.359
1012	-22.7194
1013	-22.0464
1014	-21.3433
1015	-20.613
1016	-19.8588
1017	-19.0834
1018	-18.2899
1019	-17.4808
1020	-16.6586
1021	-15.8257
1022	-14.9842
1023	-14.1365
1024	-13.2847
1025	-12.4312
1026	-11.5782
1027	-10.7281
1028	-9.88347
1029	-9.04663
1030	-8.22007
1031	-7.40619
1032	-6.60736
1033	-5.82586
1034	-5.06392
1035	-4.32371
1036	-3.60743
1037	-2.91727
1038	-2.25546
1039	-1.62428
1040	-1.02602
1041	-0.462911
1042	0.0630544
1043	0.550105
1044	0.996957
1045	1.40295
1046	1.76798
1047	2.09264
1048	2.37799
1049	2.62561
1050	2.83733
1051	3.01514
1052	3.16112
1053	3.27718
1054	3.36512
1055	3.42659
1056	3.46299
1057	3.47546
1058	3.46498
1059	3.43236
1060	3.37826
1061	3.30324
1062	3.20794
1063	3.09291
1064	2.9589
1065	2.80672
1066	2.63726
1067	2.45152
1068	2.25055
1069	2.0354
1070	1.8071
1071	1.56657
1072	1.31475
1073	1.05234
1074	0.780054
1075	0.498442
1076	0.208165
1077	-0.0902982
1078	-0.396276
1079	-0.709143
1080	-1.02814
1081	-1.35243
1082	-1.68111
1083	-2.0132
1084	-2.34767
1085	-2.6835
1086	-3.01968
1087	-3.35523
1088	-3.68918
1089	-4.02065
1090	-4.34882
1091	-4.67289
1092	-4.99209
1093	-5.30564
1094	-5.61281
1095	-5.91283
1096	-6.20498
1097	-6.48842
1098	-6.76235
1099	-7.02596
1100	-7.27841
1101	-7.51895
1102	-7.74681
1103	-7.96136
1104	-8.16205
1105	-8.34844
1106	-8.52024
1107	-8.67718
1108	-8.81908
1109	-8.94581
1110	-9.05717
1111	-9.15294
1112	-9.23282
1113	-9.29647
1114	-9.34344
1115	-9.37324
1116	-9.38537
1117	-9.37928
1118	-9.35443
1119	-9.31029
1120	-9.24644
1121	-9.1624
1122	-9.05784
1123	-8.93241
1124	-8.78585
1125	-8.61797
1126	-8.42844
1127	-8.21713
1128	-7.98377
1129	-7.72813
1130	-7.44994
1131	-7.14893
1132	-6.82478
1133	-6.47725
1134	-6.106
1135	-5.71078
1136	-5.29132
1137	-4.84741
1138	-4.37883
1139	-3.8855
1140	-3.36729
1141	-2.82422
1142	-2.25635
1143	-1.66388
1144	-1.04718
1145	-0.40677
1146	0.256584
1147	0.941849
1148	1.64781
1149	2.37295
1150	3.1156
1151	3.87387
1152	4.64578
1153	5.42926
1154	6.22226
1155	7.02273
1156	7.82865
1157	8.63825
1158	9.44973
1159	10.2615
1160	11.0721
1161	11.8802
1162	12.6843
1163	13.4833
1164	14.2758
1165	15.0605
1166	15.8362
1167	16.6015
1168	17.355
1169	18.0953
1170	18.821
1171	19.5306
1172	20.2226
1173	20.8956
1174	21.5479
1175	22.1782
1176	22.7848
1177	23.3664
1178	23.9213
1179	24.448
1180	24.9451
1181	25.411
1182	25.8442
1183	26.2432
1184	26.6064
1185	26.9324
1186	27.2195
1187	27.4662
1188	27.6711
1189	27.8324
1190	27.9488
1191	28.0186
1192	28.0404
1193	28.0127
1194	27.9343
1195	27.8042
1196	27.6218
1197	27.3871
1198	27.1006
1199	26.7638
1200	26.3784
1201	25.947
1202	25.4722
1203	24.957
1204	24.404
1205	23.8159
1206	23.1949
1207	22.5429
1208	21.8613
1209	21.1514
1210	20.4141
1211	19.65
1212	18.8597
1213	18.0439
1214	17.2031
1215	16.3381
1216	15.4497
1217	14.5388
1218	13.6064
1219	12.6536
1220	11.6816
1221	10.6915
1222	9.68452
1223	8.66179
1224	7.62451
1225	6.57388
1226	5.51104
1227	4.43723
1228	3.35359
1229	2.26131
1230	1.16159
1231	0.0556096
1232	-1.05549
1233	-2.17049
1234	-3.28824
1235	-4.40754
1236	-5.52728
1237	-6.64627
1238	-7.76333
1239	-8.87729
1240	-9.98696
1241	-11.0911
1242	-12.1886
1243	-13.278
1244	-14.3581
1245	-15.4277
1246	-16.4855
1247	-17.5302
1248	-18.5608
1249	-19.5759
1250	-20.5747
1251	-21.5561
1252	-22.519
1253	-23.4625
1254	-24.3856
1255	-25.2871
1256	-26.166
1257	-27.0213
1258	-27.8516
1259	-28.6558
1260	-29.4327
1261	-30.181
1262	-30.8995
1263	-31.5869
1264	-32.2421
1265	-32.8638
1266	-33.4508
1267	-34.0021
1268	-34.5164
1269	-34.9928
1270	-35.43
1271	-35.827
1272	-36.1827
1273	-36.4961
1274	-36.7662
1275	-36.9921
1276	-37.1728
1277	-37.3075
1278	-37.3955
1279	-37.4364
1280	-37.4296
1281	-37.3751
1282	-37.2727
1283	-37.1228
1284	-36.9258
1285	-36.6822
1286	-36.3927
1287	-36.058
1288	-35.679
1289	-35.2565
1290	-34.7912
1291	-34.2841
1292	-33.7358
1293	-33.1473
1294	-32.5195
1295	-31.8533
1296	-31.1496
1297	-30.4096
1298	-29.6342
1299	-28.8247
1300	-27.9823
1301	-27.1081
1302	-26.2035
1303	-25.2697
1304	-24.3081
1305	-23.3202
1306	-22.3072
1307	-21.2706
1308	-20.2116
1309	-19.1317
1310	-18.0321
1311	-16.9142
1312	-15.7794
1313	-14.6289
1314	-13.464
1315	-12.286
1316	-11.0962
1317	-9.89567
1318	-8.68556
1319	-7.467
1320	-6.24105
1321	-5.0088
1322	-3.77134
1323	-2.52981
1324	-1.28539
1325	-0.0392177
1326	1.2075
1327	2.45348
1328	3.69751
1329	4.93829
1330	6.1745
1331	7.40481
1332	8.62792
1333	9.84247
1334	11.0472
1335	12.2409
1336	13.4223
1337	14.5903
1338	15.7436
1339	16.8811
1340	18.0015
1341	19.1036
1342	20.1862
1343	21.248
1344	22.2877
1345	23.3043
1346	24.2963
1347	25.2626
1348	26.2019
1349	27.1132
1350	27.9952
1351	28.8467
1352	29.6667
1353	30.4542
1354	31.2081
1355	31.9274
1356	32.6111
1357	33.2584
1358	33.8683
1359	34.4399
1360	34.9724
1361	35.4646
1362	35.9157
1363	36.3249
1364	36.6909
1365	37.013
1366	37.2902
1367	37.5214
1368	37.7058
1369	37.8424
1370	37.9303
1371	37.9687
1372	37.9569
1373	37.8941
1374	37.7799
1375	37.6138
1376	37.3956
1377	37.1254
1378	36.8034
1379	36.4302
1380	36.0065
1381	35.5334
1382	35.0123
1383	34.4446
1384	33.832
1385	33.1765
1386	32.4801
1387	31.7447
1388	30.9726
1389	30.1658
1390	29.3263
1391	28.456
1392	27.5569
1393	26.6306
1394	25.6788
1395	24.7031
1396	23.7049
1397	22.6855
1398	21.6463
1399	20.5886
1400	19.5138
1401	18.4232
1402	17.3181
1403	16.2
1404	15.0703
1405	13.9304
1406	12.7818
1407	11.6261
1408	10.4648
1409	9.29944
1410	8.13154
1411	6.9627
1412	5.79445
1413	4.62835
1414	3.46594
1415	2.30878
1416	1.15838
1417	0.0162161
1418	-1.11638
1419	-2.23814
1420	-3.34799
1421	-4.44504
1422	-5.52859
1423	-6.59818
1424	-7.65342
1425	-8.69408
1426	-9.71992
1427	-10.7307
1428	-11.7261
1429	-12.7058
1430	-13.6692
1431	-14.6157
1432	-15.5445
1433	-16.4549
1434	-17.346
1435	-18.2168
1436	-19.0663
1437	-19.8937
1438	-20.6982
1439	-21.4787
1440	-22.2347
1441	-22.9653
1442	-23.6697
1443	-24.3473
1444	-24.9975
1445	-25.6196
1446	-26.2129
1447	-26.7768
1448	-27.3109
1449	-27.8143
1450	-28.2867
1451	-28.7274
1452	-29.1359
1453	-29.5116
1454	-29.854
1455	-30.1624
1456	-30.4364
1457	-30.6754
1458	-30.8789
1459	-31.0466
1460	-31.1779
1461	-31.2727
1462	-31.331
1463	-31.3527
1464	-31.3381
1465	-31.2876
1466	-31.2017
1467	-31.0811
1468	-30.9265
1469	-30.7386
1470	-30.5185
1471	-30.2669
1472	-29.9846
1473	-29.6726
1474	-29.3315
1475	-28.9622
1476	-28.5652
1477	-28.1413
1478	-27.691
1479	-27.215
1480	-26.7139
1481	-26.1882
1482	-25.6385
1483	-25.0654
1484	-24.4696
1485	-23.8518
1486	-23.2126
1487	-22.5528
1488	-21.8731
1489	-21.1741
1490	-20.4566
1491	-19.7212
1492	-18.9685
1493	-18.1989
1494	-17.4129
1495	-16.6109
1496	-15.7932
1497	-14.9599
1498	-14.1113
1499	-13.2475
1500	-12.3686
1501	-11.4749
1502	-10.5664
1503	-9.64356
1504	-8.7067
1505	-7.75625
1506	-6.79285
1507	-5.81726
1508	-4.83047
1509	-3.83372
1510	-2.82844
1511	-1.81633
1512	-0.799201
1513	0.221093
1514	1.24266
1515	2.26365
1516	3.28236
1517	4.29718
1518	5.30665
1519	6.3095
1520	7.30447
1521	8.29052
1522	9.26652
1523	10.2315
1524	11.1843
1525	12.124
1526	13.0493
1527	13.9591
1528	14.8522
1529	15.7272
1530	16.5828
1531	17.4178
1532	18.2307
1533	19.0203
1534	19.7852
1535	20.5241
1536	21.2359
1537	21.9191
1538	22.5725
1539	23.1949
1540	23.7849
1541	24.3414
1542	24.8631
1543	25.3487
1544	25.797
1545	26.2068
1546	26.577
1547	26.9062
1548	27.1933
1549	27.4372
1550	27.6367
1551	27.7906
1552	27.8978
1553	27.9572
1554	27.968
1555	27.9295
1556	27.8413
1557	27.7039
1558	27.518
1559	27.2849
1560	27.0068
1561	26.686
1562	26.325
1563	25.9264
1564	25.4927
1565	25.0264
1566	24.5292
1567	24.0029
1568	23.4488
1569	22.868
1570	22.2612
1571	21.6291
1572	20.9726
1573	20.292
1574	19.5884
1575	18.8622
1576	18.1146
1577	17.3465
1578	16.559
1579	15.7533
1580	14.9305
1581	14.0917
1582	13.2384
1583	12.3715
1584	11.4923
1585	10.6021
1586	9.70193
1587	8.79292
1588	7.87609
1589	6.95241
1590	6.02275
1591	5.08801
1592	4.14901
1593	3.20659
1594	2.26168
1595	1.31522
1596	0.368276
1597	-0.578097
1598	-1.52279
1599	-2.46475
1600	-3.40297
1601	-4.33654
1602	-5.26464
1603	-6.1866
1604	-7.10176
1605	-8.00957
1606	-8.9095
1607	-9.80097
1608	-10.6834
1609	-11.5562
1610	-12.4186
1611	-13.27
1612	-14.1096
1613	-14.9366
1614	-15.7502
1615	-16.5498
1616	-17.3345
1617	-18.1037
1618	-18.8567
1619	-19.5927
1620	-20.3111
1621	-21.0112
1622	-21.6921
1623	-22.3532
1624	-22.9935
1625	-23.6123
1626	-24.2084
1627	-24.7812
1628	-25.3295
1629	-25.8527
1630	-26.3499
1631	-26.8209
1632	-27.2651
1633	-27.6826
1634	-28.0734
1635	-28.4377
1636	-28.7757
1637	-29.0878
1638	-29.3741
1639	-29.635
1640	-29.8705
1641	-30.0809
1642	-30.2663
1643	-30.4267
1644	-30.5622
1645	-30.6729
1646	-30.759
1647	-30.8207
1648	-30.8581
1649	-30.8717
1650	-30.8619
1651	-30.829
1652	-30.7736
1653	-30.6963
1654	-30.5977
1655	-30.4782
1656	-30.3381
1657	-30.1776
1658	-29.9963
1659	-29.7937
1660	-29.5687
1661	-29.32
1662	-29.0459
1663	-28.7448
1664	-28.4147
1665	-28.0539
1666	-27.6606
1667	-27.2336
1668	-26.7714
1669	-26.273
1670	-25.7375
1671	-25.1643
1672	-24.5528
1673	-23.9024
1674	-23.2127
1675	-22.4835
1676	-21.7144
1677	-20.9055
1678	-20.0569
1679	-19.1694
1680	-18.2441
1681	-17.2827
1682	-16.2873
1683	-15.2605
1684	-14.205
1685	-13.1236
1686	-12.0193
1687	-10.8944
1688	-9.75129
1689	-8.59194
1690	-7.418
1691	-6.23079
1692	-5.03147
1693	-3.82101
1694	-2.60034
1695	-1.3703
1696	-0.131792
1697	1.11434
1698	2.3671
1699	3.62545
1700	4.88827
1701	6.1543
1702	7.42216
1703	8.69036
1704	9.95733
1705	11.2214
1706	12.4808
1707	13.7339
1708	14.9789
1709	16.2139
1710	17.4374
1711	18.6475
1712	19.8426
1713	21.0212
1714	22.1818
1715	23.3229
1716	24.443
1717	25.5407
1718	26.6148
1719	27.6638
1720	28.6864
1721	29.6812
1722	30.6467
1723	31.5817
1724	32.4846
1725	33.354
1726	34.1883
1727	34.9859
1728	35.7453
1729	36.4648
1730	37.1427
1731	37.7772
1732	38.3667
1733	38.9095
1734	39.404
1735	39.8484
1736	40.2413
1737	40.581
1738	40.8661
1739	41.095
1740	41.2661
1741	41.3781
1742	41.4293
1743	41.4186
1744	41.3446
1745	41.2066
1746	41.004
1747	40.737
1748	40.4061
1749	40.0127
1750	39.559
1751	39.0473
1752	38.4808
1753	37.8627
1754	37.1965
1755	36.4858
1756	35.7341
1757	34.9451
1758	34.1225
1759	33.2699
1760	32.391
1761	31.4895
1762	30.5689
1763	29.6328
1764	28.6843
1765	27.7269
1766	26.7635
1767	25.7973
1768	24.831
1769	23.8675
1770	22.9097
1771	21.96
1772	21.0214
1773	20.0966
1774	19.1884
1775	18.2996
1776	17.4332
1777	16.5921
1778	15.7794
1779	14.998
1780	14.251
1781	13.5413
1782	12.8721
1783	12.2464
1784	11.667
1785	11.1367
1786	10.6577
1787	10.2314
1788	9.85775
1789	9.53513
1790	9.26024
1791	9.0284
1792	8.83371
1793	8.66966
1794	8.52953
1795	8.40695
1796	8.29608
1797	8.192
1798	8.09065
1799	7.9889
1800	7.88433
1801	7.7751
1802	7.65975
1803	7.53695
1804	7.40527
1805	7.26321
1806	7.10899
1807	6.94051
1808	6.75543
1809	6.55112
1810	6.32488
1811	6.0739
1812	5.79538
1813	5.48668
1814	5.14533
1815	4.76936
1816	4.35747
1817	3.90928
1818	3.4253
1819	2.9069
1820	2.35616
1821	1.7756
1822	1.16789
1823	0.535617
1824	-0.118906
1825	-0.793899
1826	-1.48802
1827	-2.20052
1828	-2.93102
1829	-3.67957
1830	-4.44641
1831	-5.2319
1832	-6.03638
1833	-6.86012
1834	-7.70322
1835	-8.56562
1836	-9.44714
1837	-10.3474
1838	-11.2658
1839	-12.2017
1840	-13.1544
1841	-14.1228
1842	-15.1056
1843	-16.1012
1844	-17.1078
1845	-18.1232
1846	-19.1446
1847	-20.1692
1848	-21.1937
1849	-22.2147
1850	-23.2286
1851	-24.2318
1852	-25.2207
1853	-26.1918
1854	-27.142
1855	-28.0683
1856	-28.968
1857	-29.8385
1858	-30.6776
1859	-31.4831
1860	-32.2532
1861	-32.986
1862	-33.6797
1863	-34.333
1864	-34.9446
1865	-35.5136
1866	-36.0395
1867	-36.522
1868	-36.9614
1869	-37.3581
1870	-37.7125
1871	-38.0256
1872	-38.2982
1873	-38.5316
1874	-38.7269
1875	-38.8854
1876	-39.0084
1877	-39.0973
1878	-39.1532
1879	-39.1773
1880	-39.1707
1881	-39.1344
1882	-39.0691
1883	-38.9757
1884	-38.8548
1885	-38.7067
1886	-38.5321
1887	-38.3312
1888	-38.1043
1889	-37.8515
1890	-37.5728
1891	-37.2681
1892	-36.9375
1893	-36.5807
1894	-36.1976
1895	-35.7882
1896	-35.3523
1897	-34.89
1898	-34.4015
1899	-33.8872
1900	-33.3473
1901	-32.7826
1902	-32.1935
1903	-31.5807
1904	-30.9447
1905	-30.286
1906	-29.6051
1907	-28.9022
1908	-28.1775
1909	-27.4313
1910	-26.6636
1911	-25.8745
1912	-25.0641
1913	-24.2326
1914	-23.3799
1915	-22.5064
1916	-21.6121
1917	-20.6974
1918	-19.7625
1919	-18.8081
1920	-17.8345
1921	-16.8428
1922	-15.8335
1923	-14.8077
1924	-13.7663
1925	-12.7104
1926	-11.6411
1927	-10.5594
1928	-9.4667
1929	-8.36399
1930	-7.25253
1931	-6.1335
1932	-5.0081
1933	-3.8775
1934	-2.74286
1935	-1.60534
1936	-0.466072
1937	0.673893
1938	1.81353
1939	2.95191
1940	4.08813
1941	5.22136
1942	6.35087
1943	7.476
1944	8.59609
1945	9.71056
1946	10.8188
1947	11.9204
1948	13.0147
1949	14.101
1950	15.1787
1951	16.2469
1952	17.3049
1953	18.3516
1954	19.3859
1955	20.4067
1956	21.4125
1957	22.4021
1958	23.3736
1959	24.3255
1960	25.256
1961	26.1632
1962	27.0454
1963	27.9007
1964	28.7274
1965	29.524
1966	30.2889
1967	31.0205
1968	31.7175
1969	32.3785
1970	33.0022
1971	33.5873
1972	34.1324
1973	34.6363
1974	35.0976
1975	35.515
1976	35.887
1977	36.2123
1978	36.4894
1979	36.7169
1980	36.8932
1981	37.0171
1982	37.087
1983	37.1015
1984	37.0591
1985	36.9584
1986	36.798
1987	36.5763
1988	36.2923
1989	35.9446
1990	35.5326
1991	35.0558
1992	34.5146
1993	33.9102
1994	33.2447
1995	32.521
1996	31.7431
1997	30.9151
1998	30.0415
[truncated: 31,382 more rows]
