# Supplementary material for: PM2.5 concentration prediction based on EEMD-ALSTM
Source: Sci Rep. 2024 Jun 2;14:12636. doi: 10.1038/s41598-024-63620-9 (PMC11144699; doi:10.1038/s41598-024-63620-9)
Supplement: Supplementary file 1 — Supplementary Information. [file 41598_2024_63620_MOESM1_ESM.zip › Code/EMD_IMF_9_test.xlsx]

## Sheet: Sheet1
	0
0	34.3104
1	34.6352
2	34.9532
3	35.2645
4	35.5687
5	35.8659
6	36.1558
7	36.4384
8	36.7135
9	36.981
10	37.2408
11	37.4927
12	37.7366
13	37.9724
14	38.1999
15	38.4191
16	38.6298
17	38.8318
18	39.0252
19	39.2096
20	39.3851
21	39.5515
22	39.7087
23	39.8565
24	39.995
25	40.1239
26	40.2431
27	40.3526
28	40.4523
29	40.542
30	40.6217
31	40.6914
32	40.7509
33	40.8002
34	40.8392
35	40.868
36	40.8867
37	40.8951
38	40.8936
39	40.8821
40	40.8609
41	40.8302
42	40.7902
43	40.7411
44	40.683
45	40.6163
46	40.5411
47	40.4575
48	40.3657
49	40.2659
50	40.1582
51	40.0426
52	39.9195
53	39.7889
54	39.6508
55	39.5054
56	39.3529
57	39.1934
58	39.0269
59	38.8537
60	38.6738
61	38.4874
62	38.2947
63	38.0957
64	37.8905
65	37.6794
66	37.4624
67	37.2397
68	37.0114
69	36.7777
70	36.5386
71	36.2943
72	36.045
73	35.7907
74	35.5316
75	35.2678
76	34.9995
77	34.7268
78	34.4497
79	34.1686
80	33.8834
81	33.5943
82	33.3014
83	33.0049
84	32.7049
85	32.4015
86	32.0949
87	31.7851
88	31.4723
89	31.1567
90	30.8384
91	30.5174
92	30.194
93	29.8682
94	29.5402
95	29.2101
96	28.878
97	28.5441
98	28.2084
99	27.8712
100	27.5326
101	27.1926
102	26.8514
103	26.5091
104	26.1659
105	25.8218
106	25.4771
107	25.1318
108	24.786
109	24.4398
110	24.0933
111	23.7467
112	23.3999
113	23.0529
114	22.706
115	22.359
116	22.012
117	21.6651
118	21.3181
119	20.9713
120	20.6246
121	20.2781
122	19.9317
123	19.5855
124	19.2395
125	18.8939
126	18.5485
127	18.2035
128	17.8588
129	17.5145
130	17.1707
131	16.8274
132	16.4846
133	16.1424
134	15.8007
135	15.4597
136	15.1194
137	14.7799
138	14.4412
139	14.1033
140	13.7663
141	13.4303
142	13.0954
143	12.7615
144	12.4288
145	12.0973
146	11.7671
147	11.4382
148	11.1106
149	10.7846
150	10.46
151	10.137
152	9.81555
153	9.49582
154	9.17778
155	8.86155
156	8.54712
157	8.23461
158	7.92403
159	7.61543
160	7.30889
161	7.00444
162	6.70215
163	6.40204
164	6.10419
165	5.80865
166	5.51547
167	5.2247
168	4.93638
169	4.65056
170	4.36729
171	4.08663
172	3.80861
173	3.53326
174	3.26063
175	2.99077
176	2.72371
177	2.45949
178	2.19816
179	1.93975
180	1.68428
181	1.43182
182	1.18239
183	0.936004
184	0.692746
185	0.452626
186	0.215672
187	-0.0180613
188	-0.248562
189	-0.475757
190	-0.699631
191	-0.920154
192	-1.13727
193	-1.35096
194	-1.56116
195	-1.76784
196	-1.97098
197	-2.17052
198	-2.36641
199	-2.55863
200	-2.74713
201	-2.93185
202	-3.11276
203	-3.28983
204	-3.46299
205	-3.63222
206	-3.79748
207	-3.95875
208	-4.11598
209	-4.2692
210	-4.41838
211	-4.56353
212	-4.70465
213	-4.84176
214	-4.97486
215	-5.10396
216	-5.22908
217	-5.35024
218	-5.46744
219	-5.58068
220	-5.69
221	-5.79541
222	-5.89692
223	-5.99453
224	-6.08826
225	-6.17815
226	-6.2642
227	-6.34642
228	-6.42487
229	-6.49955
230	-6.57048
231	-6.63771
232	-6.70125
233	-6.76113
234	-6.81738
235	-6.87002
236	-6.91907
237	-6.96458
238	-7.00658
239	-7.04508
240	-7.08013
241	-7.11175
242	-7.13999
243	-7.16489
244	-7.18646
245	-7.20478
246	-7.21985
247	-7.23174
248	-7.24046
249	-7.24606
250	-7.24859
251	-7.24808
252	-7.24454
253	-7.23805
254	-7.22863
255	-7.21632
256	-7.20115
257	-7.18317
258	-7.1624
259	-7.13889
260	-7.11268
261	-7.08379
262	-7.05228
263	-7.01817
264	-6.98152
265	-6.94233
266	-6.90065
267	-6.85654
268	-6.81002
269	-6.76111
270	-6.70987
271	-6.65632
272	-6.60051
273	-6.54245
274	-6.48218
275	-6.41974
276	-6.35515
277	-6.28845
278	-6.21968
279	-6.14886
280	-6.07604
281	-6.00128
282	-5.92459
283	-5.84603
284	-5.76567
285	-5.68354
286	-5.59974
287	-5.5143
288	-5.42728
289	-5.33879
290	-5.24886
291	-5.15758
292	-5.06501
293	-4.97124
294	-4.87633
295	-4.78036
296	-4.6834
297	-4.58552
298	-4.48683
299	-4.38736
300	-4.28722
301	-4.18645
302	-4.08515
303	-3.9834
304	-3.88124
305	-3.77874
306	-3.67599
307	-3.57304
308	-3.46995
309	-3.36679
310	-3.26365
311	-3.16056
312	-3.05762
313	-2.95488
314	-2.85243
315	-2.75033
316	-2.64867
317	-2.54751
318	-2.44692
319	-2.347
320	-2.24782
321	-2.14943
322	-2.05194
323	-1.95541
324	-1.85994
325	-1.76562
326	-1.67256
327	-1.58087
328	-1.49065
329	-1.40201
330	-1.31509
331	-1.22999
332	-1.1468
333	-1.06566
334	-0.986691
335	-0.909962
336	-0.83558
337	-0.76366
338	-0.694291
339	-0.62755
340	-0.563537
341	-0.502366
342	-0.444104
343	-0.388872
344	-0.336753
345	-0.287835
346	-0.242206
347	-0.199998
348	-0.161287
349	-0.126141
350	-0.0946866
351	-0.0669847
352	-0.0431138
353	-0.0231989
354	-0.00727624
355	0.0045447
356	0.0122171
357	0.0156473
358	0.0147729
359	0.00951564
360	-0.000176388
361	-0.0143709
362	-0.0331199
363	-0.0565015
364	-0.0845574
365	-0.11734
366	-0.154926
367	-0.197364
368	-0.24472
369	-0.297038
370	-0.354409
371	-0.416876
372	-0.484502
373	-0.557369
374	-0.63553
375	-0.719041
376	-0.807977
377	-0.902414
378	-1.00235
379	-1.1079
380	-1.2191
381	-1.33598
382	-1.45859
383	-1.58697
384	-1.72117
385	-1.86121
386	-2.00713
387	-2.15896
388	-2.3167
389	-2.48038
390	-2.65003
391	-2.82564
392	-3.0072
393	-3.19472
394	-3.3882
395	-3.58761
396	-3.79296
397	-4.00418
398	-4.22126
399	-4.44415
400	-4.67279
401	-4.90715
402	-5.14712
403	-5.39267
404	-5.64372
405	-5.9002
406	-6.16208
407	-6.42928
408	-6.70175
409	-6.97945
410	-7.26231
411	-7.55028
412	-7.8433
413	-8.14129
414	-8.44417
415	-8.75186
416	-9.06428
417	-9.38131
418	-9.70291
419	-10.0289
420	-10.3593
421	-10.694
422	-11.0329
423	-11.3759
424	-11.7229
425	-12.0739
426	-12.4289
427	-12.7876
428	-13.15
429	-13.5162
430	-13.8859
431	-14.2591
432	-14.6358
433	-15.0158
434	-15.3991
435	-15.7855
436	-16.175
437	-16.5676
438	-16.9631
439	-17.3615
440	-17.7626
441	-18.1663
442	-18.5727
443	-18.9816
444	-19.3929
445	-19.8066
446	-20.2224
447	-20.6405
448	-21.0606
449	-21.4827
450	-21.9067
451	-22.3325
452	-22.7601
453	-23.1892
454	-23.6199
455	-24.052
456	-24.4855
457	-24.9202
458	-25.3561
459	-25.7931
460	-26.231
461	-26.6698
462	-27.1093
463	-27.5496
464	-27.9904
465	-28.4317
466	-28.8735
467	-29.3155
468	-29.7577
469	-30.2
470	-30.6423
471	-31.0844
472	-31.5263
473	-31.9678
474	-32.4089
475	-32.8494
476	-33.2891
477	-33.7279
478	-34.1657
479	-34.6023
480	-35.0376
481	-35.4713
482	-35.9035
483	-36.3338
484	-36.7621
485	-37.1883
486	-37.6123
487	-38.0339
488	-38.453
489	-38.8694
490	-39.283
491	-39.6937
492	-40.1013
493	-40.5057
494	-40.9067
495	-41.3044
496	-41.6984
497	-42.0887
498	-42.4752
499	-42.8577
500	-43.2361
501	-43.6103
502	-43.9801
503	-44.3455
504	-44.7063
505	-45.0624
506	-45.4136
507	-45.7599
508	-46.1011
509	-46.4371
510	-46.7678
511	-47.093
512	-47.4126
513	-47.7266
514	-48.0347
515	-48.3369
516	-48.633
517	-48.923
518	-49.2067
519	-49.4839
520	-49.7546
521	-50.0187
522	-50.276
523	-50.5263
524	-50.7697
525	-51.0059
526	-51.2349
527	-51.4565
528	-51.6706
529	-51.8771
530	-52.076
531	-52.267
532	-52.4501
533	-52.6253
534	-52.7924
535	-52.9513
536	-53.1021
537	-53.2445
538	-53.3786
539	-53.5043
540	-53.6216
541	-53.7303
542	-53.8305
543	-53.9222
544	-54.0054
545	-54.08
546	-54.1461
547	-54.2037
548	-54.2529
549	-54.2937
550	-54.3261
551	-54.3504
552	-54.3665
553	-54.3745
554	-54.3745
555	-54.3667
556	-54.3511
557	-54.3278
558	-54.297
559	-54.2587
560	-54.213
561	-54.1601
562	-54.1001
563	-54.033
564	-53.9589
565	-53.8779
566	-53.7902
567	-53.6957
568	-53.5946
569	-53.487
570	-53.373
571	-53.2526
572	-53.1258
573	-52.9929
574	-52.8539
575	-52.7088
576	-52.5577
577	-52.4008
578	-52.2381
579	-52.0697
580	-51.8956
581	-51.716
582	-51.531
583	-51.3406
584	-51.1449
585	-50.944
586	-50.7379
587	-50.5269
588	-50.3109
589	-50.09
590	-49.8643
591	-49.634
592	-49.399
593	-49.1595
594	-48.9156
595	-48.6673
596	-48.4146
597	-48.1578
598	-47.8969
599	-47.6319
600	-47.363
601	-47.0902
602	-46.8135
603	-46.5332
604	-46.2492
605	-45.9617
606	-45.6707
607	-45.3763
608	-45.0786
609	-44.7776
610	-44.4736
611	-44.1664
612	-43.8563
613	-43.5433
614	-43.2276
615	-42.9091
616	-42.5881
617	-42.2645
618	-41.9385
619	-41.6102
620	-41.2796
621	-40.9469
622	-40.6122
623	-40.2755
624	-39.9369
625	-39.5965
626	-39.2544
627	-38.9107
628	-38.5654
629	-38.2186
630	-37.8704
631	-37.5208
632	-37.1699
633	-36.8179
634	-36.4647
635	-36.1105
636	-35.7552
637	-35.3991
638	-35.0422
639	-34.6845
640	-34.3261
641	-33.9671
642	-33.6076
643	-33.2475
644	-32.887
645	-32.526
646	-32.1647
647	-31.8031
648	-31.4411
649	-31.0789
650	-30.7166
651	-30.354
652	-29.9913
653	-29.6285
654	-29.2656
655	-28.9028
656	-28.5399
657	-28.177
658	-27.8143
659	-27.4516
660	-27.0891
661	-26.7267
662	-26.3645
663	-26.0026
664	-25.6409
665	-25.2794
666	-24.9182
667	-24.5574
668	-24.197
669	-23.8369
670	-23.4773
671	-23.1181
672	-22.7594
673	-22.4012
674	-22.0437
675	-21.6866
676	-21.3303
677	-20.9746
678	-20.6195
679	-20.2652
680	-19.9117
681	-19.559
682	-19.2071
683	-18.856
684	-18.5059
685	-18.1567
686	-17.8085
687	-17.4612
688	-17.115
689	-16.7699
690	-16.4258
691	-16.0829
692	-15.7412
693	-15.4007
694	-15.0614
695	-14.7234
696	-14.3867
697	-14.0513
698	-13.7173
699	-13.3848
700	-13.0536
701	-12.724
702	-12.3959
703	-12.0693
704	-11.7443
705	-11.4209
706	-11.0992
707	-10.7792
708	-10.4608
709	-10.1443
710	-9.82952
711	-9.5166
712	-9.20555
713	-8.89642
714	-8.58925
715	-8.28406
716	-7.98093
717	-7.67987
718	-7.38094
719	-7.08418
720	-6.78963
721	-6.49735
722	-6.20739
723	-5.91978
724	-5.63457
725	-5.35182
726	-5.07158
727	-4.79388
728	-4.51877
729	-4.2463
730	-3.97654
731	-3.7095
732	-3.44524
733	-3.18381
734	-2.92523
735	-2.66955
736	-2.41683
737	-2.16706
738	-1.92028
739	-1.67651
740	-1.43574
741	-1.19802
742	-0.963294
743	-0.731555
744	-0.502782
745	-0.276909
746	-0.0538885
747	0.166368
748	0.383965
749	0.598991
750	0.81159
751	1.02189
752	1.23003
753	1.43615
754	1.64037
755	1.84285
756	2.0437
757	2.24303
758	2.44094
759	2.63757
760	2.83298
761	3.02727
762	3.22053
763	3.41283
764	3.60426
765	3.79492
766	3.98487
767	4.17423
768	4.36307
769	4.55149
770	4.73959
771	4.92745
772	5.11519
773	5.30288
774	5.49063
775	5.67854
776	5.8667
777	6.05522
778	6.24418
779	6.43367
780	6.62383
781	6.81471
782	7.00642
783	7.19909
784	7.39275
785	7.58756
786	7.7836
787	7.98096
788	8.17973
789	8.38
790	8.5819
791	8.7855
792	8.99089
793	9.19822
794	9.4075
795	9.61889
796	9.83247
797	10.0483
798	10.2666
799	10.4873
800	10.7106
801	10.9365
802	11.1652
803	11.3968
804	11.6314
805	11.869
806	12.1097
807	12.3537
808	12.6011
809	12.8519
810	13.1062
811	13.3641
812	13.6258
813	13.8913
814	14.1607
815	14.4342
816	14.7117
817	14.9935
818	15.2795
819	15.5699
820	15.8649
821	16.1644
822	16.4685
823	16.7775
824	17.0913
825	17.41
826	17.7338
827	18.0627
828	18.3967
829	18.7359
830	19.0803
831	19.43
832	19.7849
833	20.145
834	20.5102
835	20.8805
836	21.2559
837	21.6361
838	22.0211
839	22.4109
840	22.8054
841	23.2045
842	23.6081
843	24.0163
844	24.4289
845	24.8459
846	25.2674
847	25.6931
848	26.1231
849	26.5573
850	26.9956
851	27.4378
852	27.8839
853	28.3337
854	28.7872
855	29.2442
856	29.7045
857	30.1681
858	30.6347
859	31.1044
860	31.5769
861	32.0521
862	32.5298
863	33.01
864	33.4924
865	33.9771
866	34.4637
867	34.9521
868	35.4422
869	35.934
870	36.4271
871	36.9215
872	37.417
873	37.9135
874	38.4108
875	38.9087
876	39.4073
877	39.9062
878	40.4053
879	40.9046
880	41.4039
881	41.9029
882	42.4017
883	42.9
884	43.3977
885	43.8947
886	44.3909
887	44.886
888	45.38
889	45.8727
890	46.3639
891	46.8536
892	47.3415
893	47.8276
894	48.3116
895	48.7934
896	49.2728
897	49.7496
898	50.2236
899	50.6946
900	51.1623
901	51.6265
902	52.087
903	52.5436
904	52.996
905	53.444
906	53.8874
907	54.3259
908	54.7594
909	55.1875
910	55.6102
911	56.0271
912	56.438
913	56.8427
914	57.2411
915	57.6327
916	58.0175
917	58.3952
918	58.7656
919	59.1284
920	59.4835
921	59.8306
922	60.1695
923	60.4999
924	60.8217
925	61.1347
926	61.4385
927	61.733
928	62.018
929	62.2932
930	62.5584
931	62.8133
932	63.0578
933	63.2916
934	63.5145
935	63.7263
936	63.9267
937	64.1154
938	64.2924
939	64.4572
940	64.6098
941	64.7498
942	64.8772
943	64.9917
944	65.0932
945	65.1814
946	65.2562
947	65.3176
948	65.3654
949	65.3994
950	65.4197
951	65.4261
952	65.4186
953	65.3971
954	65.3616
955	65.3119
956	65.2479
957	65.1697
958	65.0771
959	64.9701
960	64.8485
961	64.7124
962	64.5616
963	64.3962
964	64.216
965	64.0213
966	63.8119
967	63.5879
968	63.3495
969	63.0966
970	62.8295
971	62.5482
972	62.2529
973	61.9436
974	61.6205
975	61.2837
976	60.9333
977	60.5693
978	60.1919
979	59.8013
980	59.3974
981	58.9805
982	58.5507
983	58.108
984	57.6527
985	57.1849
986	56.7048
987	56.2125
988	55.7082
989	55.1921
990	54.6644
991	54.1253
992	53.5749
993	53.0134
994	52.4411
995	51.8581
996	51.2646
997	50.661
998	50.0474
999	49.424
1000	48.7911
1001	48.1489
1002	47.4977
1003	46.8377
1004	46.1691
1005	45.4922
1006	44.8072
1007	44.1142
1008	43.4136
1009	42.7054
1010	41.99
1011	41.2675
1012	40.5381
1013	39.802
1014	39.0594
1015	38.3106
1016	37.5557
1017	36.7949
1018	36.0284
1019	35.2565
1020	34.4793
1021	33.6971
1022	32.91
1023	32.1182
1024	31.322
1025	30.5215
1026	29.7169
1027	28.9084
1028	28.0962
1029	27.2806
1030	26.4616
1031	25.6396
1032	24.8146
1033	23.9869
1034	23.1566
1035	22.324
1036	21.4893
1037	20.6525
1038	19.814
1039	18.9739
1040	18.1324
1041	17.2897
1042	16.4459
1043	15.6013
1044	14.7561
1045	13.9104
1046	13.0645
1047	12.2184
1048	11.3725
1049	10.5269
1050	9.6818
1051	8.83736
1052	7.99382
1053	7.15135
1054	6.31012
1055	5.47034
1056	4.63215
1057	3.79576
1058	2.96131
1059	2.12897
1060	1.29889
1061	0.471251
1062	-0.353831
1063	-1.17617
1064	-1.99563
1065	-2.81206
1066	-3.62529
1067	-4.43515
1068	-5.24148
1069	-6.04412
1070	-6.84289
1071	-7.63761
1072	-8.42814
1073	-9.2143
1074	-9.99592
1075	-10.7728
1076	-11.5448
1077	-12.3118
1078	-13.0735
1079	-13.8299
1080	-14.5807
1081	-15.3257
1082	-16.0648
1083	-16.7978
1084	-17.5245
1085	-18.2448
1086	-18.9585
1087	-19.6653
1088	-20.3652
1089	-21.0579
1090	-21.7433
1091	-22.4212
1092	-23.0914
1093	-23.7538
1094	-24.4082
1095	-25.0545
1096	-25.6925
1097	-26.3219
1098	-26.9428
1099	-27.5549
1100	-28.1581
1101	-28.7522
1102	-29.3371
1103	-29.9126
1104	-30.4785
1105	-31.0348
1106	-31.5812
1107	-32.1175
1108	-32.6438
1109	-33.1596
1110	-33.6651
1111	-34.1598
1112	-34.6438
1113	-35.1168
1114	-35.5788
1115	-36.0296
1116	-36.469
1117	-36.8969
1118	-37.3132
1119	-37.7178
1120	-38.1106
1121	-38.4915
1122	-38.8604
1123	-39.2172
1124	-39.5617
1125	-39.894
1126	-40.214
1127	-40.5215
1128	-40.8166
1129	-41.0992
1130	-41.3693
1131	-41.6269
1132	-41.8721
1133	-42.1048
1134	-42.3252
1135	-42.5334
1136	-42.7294
1137	-42.9133
1138	-43.0853
1139	-43.2455
1140	-43.3939
1141	-43.5307
1142	-43.656
1143	-43.7698
1144	-43.8723
1145	-43.9636
1146	-44.0437
1147	-44.1127
1148	-44.1708
1149	-44.218
1150	-44.2544
1151	-44.2801
1152	-44.2952
1153	-44.2999
1154	-44.2942
1155	-44.2782
1156	-44.2521
1157	-44.2159
1158	-44.1699
1159	-44.114
1160	-44.0484
1161	-43.9732
1162	-43.8886
1163	-43.7945
1164	-43.6912
1165	-43.5788
1166	-43.4573
1167	-43.3269
1168	-43.1876
1169	-43.0397
1170	-42.8831
1171	-42.7181
1172	-42.5446
1173	-42.363
1174	-42.1732
1175	-41.9755
1176	-41.7699
1177	-41.5566
1178	-41.3357
1179	-41.1073
1180	-40.8715
1181	-40.6286
1182	-40.3785
1183	-40.1215
1184	-39.8576
1185	-39.5869
1186	-39.3097
1187	-39.026
1188	-38.7359
1189	-38.4396
1190	-38.1372
1191	-37.8288
1192	-37.5146
1193	-37.1946
1194	-36.8689
1195	-36.5378
1196	-36.2012
1197	-35.8594
1198	-35.5123
1199	-35.1602
1200	-34.8031
1201	-34.4412
1202	-34.0744
1203	-33.703
1204	-33.3272
1205	-32.9469
1206	-32.5623
1207	-32.1736
1208	-31.7809
1209	-31.3843
1210	-30.9839
1211	-30.5799
1212	-30.1725
1213	-29.7616
1214	-29.3475
1215	-28.9304
1216	-28.5103
1217	-28.0873
1218	-27.6617
1219	-27.2336
1220	-26.8031
1221	-26.3703
1222	-25.9355
1223	-25.4986
1224	-25.06
1225	-24.6197
1226	-24.1778
1227	-23.7345
1228	-23.29
1229	-22.8444
1230	-22.3977
1231	-21.9503
1232	-21.5021
1233	-21.0533
1234	-20.604
1235	-20.1545
1236	-19.7048
1237	-19.2551
1238	-18.8055
1239	-18.3561
1240	-17.9071
1241	-17.4585
1242	-17.0107
1243	-16.5635
1244	-16.1173
1245	-15.6721
1246	-15.228
1247	-14.7852
1248	-14.3438
1249	-13.9039
1250	-13.4657
1251	-13.0293
1252	-12.5948
1253	-12.1624
1254	-11.7322
1255	-11.3043
1256	-10.8789
1257	-10.4561
1258	-10.0361
1259	-9.6189
1260	-9.20474
1261	-8.79372
1262	-8.38597
1263	-7.98166
1264	-7.58089
1265	-7.18382
1266	-6.79059
1267	-6.40135
1268	-6.01626
1269	-5.63548
1270	-5.25917
1271	-4.8875
1272	-4.52062
1273	-4.15869
1274	-3.80189
1275	-3.45036
1276	-3.10425
1277	-2.76371
1278	-2.42888
1279	-2.0999
1280	-1.77689
1281	-1.46
1282	-1.14935
1283	-0.845069
1284	-0.547297
1285	-0.256156
1286	0.0282282
1287	0.305737
1288	0.57627
1289	0.83973
1290	1.09597
1291	1.34498
1292	1.58664
1293	1.82091
1294	2.04773
1295	2.26707
1296	2.47892
1297	2.68322
1298	2.88001
1299	3.06924
1300	3.25089
1301	3.42497
1302	3.59146
1303	3.75035
1304	3.9016
1305	4.04524
1306	4.18125
1307	4.30966
1308	4.43044
1309	4.54364
1310	4.64929
1311	4.74739
1312	4.838
1313	4.92116
1314	4.99691
1315	5.06529
1316	5.12632
1317	5.18007
1318	5.22653
1319	5.26576
1320	5.2978
1321	5.32263
1322	5.34034
1323	5.3509
1324	5.35435
1325	5.35073
1326	5.34005
1327	5.32236
1328	5.29768
1329	5.26605
1330	5.22749
1331	5.18204
1332	5.12976
1333	5.07067
1334	5.00481
1335	4.93224
1336	4.85299
1337	4.7671
1338	4.67463
1339	4.57561
1340	4.47012
1341	4.35814
1342	4.23978
1343	4.11506
1344	3.98402
1345	3.84672
1346	3.7032
1347	3.5535
1348	3.39769
1349	3.23579
1350	3.06789
1351	2.894
1352	2.71419
1353	2.52855
1354	2.33709
1355	2.1399
1356	1.93705
1357	1.7286
1358	1.51465
1359	1.29527
1360	1.07055
1361	0.840568
1362	0.605419
1363	0.365226
1364	0.120058
1365	-0.129972
1366	-0.384771
1367	-0.644228
1368	-0.908249
1369	-1.17671
1370	-1.44953
1371	-1.72656
1372	-2.00774
1373	-2.29292
1374	-2.58201
1375	-2.87488
1376	-3.17143
1377	-3.47152
1378	-3.77506
1379	-4.08187
1380	-4.39183
1381	-4.70478
1382	-5.02057
1383	-5.33902
1384	-5.65996
1385	-5.98323
1386	-6.30864
1387	-6.63601
1388	-6.9652
1389	-7.29602
1390	-7.62831
1391	-7.96194
1392	-8.29671
1393	-8.63247
1394	-8.9691
1395	-9.30643
1396	-9.64429
1397	-9.98257
1398	-10.3211
1399	-10.6597
1400	-10.9982
1401	-11.3366
1402	-11.6746
1403	-12.0121
1404	-12.3489
1405	-12.6849
1406	-13.02
1407	-13.3539
1408	-13.6866
1409	-14.0179
1410	-14.3476
1411	-14.6757
1412	-15.0018
1413	-15.326
1414	-15.6481
1415	-15.9678
1416	-16.2852
1417	-16.5999
1418	-16.912
1419	-17.2211
1420	-17.5273
1421	-17.8302
1422	-18.1299
1423	-18.4262
1424	-18.7188
1425	-19.0078
1426	-19.2928
1427	-19.5738
1428	-19.8507
1429	-20.1233
1430	-20.3914
1431	-20.6549
1432	-20.9137
1433	-21.1677
1434	-21.4166
1435	-21.6604
1436	-21.8988
1437	-22.1319
1438	-22.3593
1439	-22.5811
1440	-22.797
1441	-23.0069
1442	-23.2107
1443	-23.4083
1444	-23.5996
1445	-23.7844
1446	-23.9627
1447	-24.1344
1448	-24.2993
1449	-24.4575
1450	-24.6088
1451	-24.7532
1452	-24.8908
1453	-25.0214
1454	-25.145
1455	-25.2616
1456	-25.3712
1457	-25.4737
1458	-25.5692
1459	-25.6577
1460	-25.7391
1461	-25.8134
1462	-25.8808
1463	-25.9411
1464	-25.9944
1465	-26.0408
1466	-26.0803
1467	-26.1128
1468	-26.1384
1469	-26.1571
1470	-26.169
1471	-26.174
1472	-26.1722
1473	-26.1635
1474	-26.148
1475	-26.1256
1476	-26.0964
1477	-26.0605
1478	-26.0177
1479	-25.9681
1480	-25.9117
1481	-25.8486
1482	-25.7788
1483	-25.7021
1484	-25.6188
1485	-25.5287
1486	-25.432
1487	-25.3285
1488	-25.2184
1489	-25.1016
1490	-24.9781
1491	-24.848
1492	-24.7113
1493	-24.568
1494	-24.418
1495	-24.2615
1496	-24.0984
1497	-23.9287
1498	-23.7525
1499	-23.5697
1500	-23.3804
1501	-23.1846
1502	-22.9823
1503	-22.7736
1504	-22.5583
1505	-22.3367
1506	-22.1085
1507	-21.874
1508	-21.6331
1509	-21.3857
1510	-21.132
1511	-20.8719
1512	-20.6055
1513	-20.3327
1514	-20.0536
1515	-19.7682
1516	-19.4765
1517	-19.1785
1518	-18.8743
1519	-18.5638
1520	-18.2471
1521	-17.9242
1522	-17.5951
1523	-17.2598
1524	-16.9184
1525	-16.5708
1526	-16.2172
1527	-15.8574
1528	-15.4916
1529	-15.1197
1530	-14.7418
1531	-14.3579
1532	-13.968
1533	-13.5722
1534	-13.1704
1535	-12.7628
1536	-12.3492
1537	-11.9298
1538	-11.5046
1539	-11.0735
1540	-10.6367
1541	-10.1941
1542	-9.74581
1543	-9.29184
1544	-8.83223
1545	-8.36702
1546	-7.89625
1547	-7.41998
1548	-6.93828
1549	-6.4512
1550	-5.95878
1551	-5.46113
1552	-4.9583
1553	-4.45036
1554	-3.93741
1555	-3.4195
1556	-2.89676
1557	-2.36923
1558	-1.83704
1559	-1.30028
1560	-0.759048
1561	-0.213448
1562	0.336369
1563	0.890329
1564	1.44829
1565	2.01012
1566	2.5757
1567	3.14486
1568	3.71749
1569	4.2934
1570	4.87246
1571	5.45452
1572	6.03941
1573	6.62697
1574	7.21703
1575	7.80942
1576	8.40398
1577	9.00053
1578	9.59893
1579	10.199
1580	10.8006
1581	11.4034
1582	12.0075
1583	12.6126
1584	13.2186
1585	13.8253
1586	14.4326
1587	15.0402
1588	15.6482
1589	16.2562
1590	16.8642
1591	17.472
1592	18.0794
1593	18.6862
1594	19.2924
1595	19.8978
1596	20.5021
1597	21.1051
1598	21.7069
1599	22.3071
1600	22.9055
1601	23.5022
1602	24.0967
1603	24.6891
1604	25.279
1605	25.8665
1606	26.4512
1607	27.033
1608	27.6118
1609	28.1873
1610	28.7595
1611	29.3282
1612	29.8931
1613	30.4542
1614	31.0112
1615	31.5641
1616	32.1126
1617	32.6565
1618	33.1958
1619	33.7302
1620	34.2596
1621	34.7839
1622	35.3028
1623	35.8162
1624	36.3239
1625	36.8259
1626	37.3218
1627	37.8117
1628	38.2952
1629	38.7722
1630	39.2426
1631	39.7063
1632	40.163
1633	40.6125
1634	41.0548
1635	41.4897
1636	41.917
1637	42.3366
1638	42.7483
1639	43.1519
1640	43.5472
1641	43.9342
1642	44.3127
1643	44.6824
1644	45.0433
1645	45.3951
1646	45.7378
1647	46.0711
1648	46.3949
1649	46.7091
1650	47.0134
1651	47.3077
1652	47.5919
1653	47.8658
1654	48.1293
1655	48.3821
1656	48.6241
1657	48.8552
1658	49.0751
1659	49.2839
1660	49.4812
1661	49.6668
1662	49.8408
1663	50.0028
1664	50.1528
1665	50.2905
1666	50.4159
1667	50.5288
1668	50.629
1669	50.7164
1670	50.7909
1671	50.8524
1672	50.9008
1673	50.936
1674	50.9579
1675	50.9666
1676	50.9621
1677	50.9443
1678	50.9133
1679	50.8693
1680	50.8123
1681	50.7424
1682	50.6596
1683	50.5642
1684	50.4563
1685	50.336
1686	50.2033
1687	50.0585
1688	49.9016
1689	49.7328
1690	49.5521
1691	49.3597
1692	49.1557
1693	48.9403
1694	48.7136
1695	48.4756
1696	48.2266
1697	47.9668
1698	47.6962
1699	47.4151
1700	47.1236
1701	46.8218
1702	46.51
1703	46.1882
1704	45.8566
1705	45.5154
1706	45.1647
1707	44.8045
1708	44.4351
1709	44.0567
1710	43.6691
1711	43.2729
1712	42.8678
1713	42.4542
1714	42.0322
1715	41.6019
1716	41.1634
1717	40.717
1718	40.2627
1719	39.8007
1720	39.3311
1721	38.8541
1722	38.3698
1723	37.8784
1724	37.38
1725	36.8747
1726	36.3627
1727	35.8441
1728	35.3191
1729	34.7879
1730	34.2504
1731	33.7069
1732	33.1576
1733	32.6026
1734	32.0419
1735	31.4758
1736	30.9044
1737	30.3278
1738	29.7461
1739	29.1596
1740	28.5682
1741	27.9723
1742	27.3719
1743	26.7671
1744	26.1581
1745	25.5449
1746	24.9279
1747	24.307
1748	23.6825
1749	23.0544
1750	22.4229
1751	21.7882
1752	21.1503
1753	20.5094
1754	19.8656
1755	19.2191
1756	18.57
1757	17.9184
1758	17.2645
1759	16.6084
1760	15.9503
1761	15.2902
1762	14.6283
1763	13.9646
1764	13.2993
1765	12.6325
1766	11.9642
1767	11.2945
1768	10.6235
1769	9.95119
1770	9.27775
1771	8.60326
1772	7.92781
1773	7.25152
1774	6.57452
1775	5.89696
1776	5.21895
1777	4.54065
1778	3.86222
1779	3.18378
1780	2.50551
1781	1.82756
1782	1.15007
1783	0.473176
1784	-0.202944
1785	-0.878179
1786	-1.55235
1787	-2.22532
1788	-2.89697
1789	-3.56711
1790	-4.23561
1791	-4.90235
1792	-5.56716
1793	-6.2299
1794	-6.89041
1795	-7.54857
1796	-8.20422
1797	-8.85718
1798	-9.50733
1799	-10.1545
1800	-10.7985
1801	-11.4393
1802	-12.0766
1803	-12.7103
1804	-13.3402
1805	-13.9662
1806	-14.5881
1807	-15.2057
1808	-15.8189
1809	-16.4275
1810	-17.0313
1811	-17.6303
1812	-18.2241
1813	-18.8127
1814	-19.396
1815	-19.9736
1816	-20.5456
1817	-21.1118
1818	-21.6719
1819	-22.2259
1820	-22.7736
1821	-23.3149
1822	-23.8496
1823	-24.3775
1824	-24.8986
1825	-25.4127
1826	-25.9197
1827	-26.4194
1828	-26.9116
1829	-27.3963
1830	-27.8733
1831	-28.3424
1832	-28.8037
1833	-29.2569
1834	-29.7021
1835	-30.1389
1836	-30.5676
1837	-30.9878
1838	-31.3996
1839	-31.8028
1840	-32.1975
1841	-32.5835
1842	-32.9607
1843	-33.3292
1844	-33.6889
1845	-34.0397
1846	-34.3816
1847	-34.7146
1848	-35.0386
1849	-35.3537
1850	-35.6599
1851	-35.9571
1852	-36.2453
1853	-36.5246
1854	-36.795
1855	-37.0564
1856	-37.3088
1857	-37.5524
1858	-37.787
1859	-38.0128
1860	-38.2298
1861	-38.4379
1862	-38.6372
1863	-38.8278
1864	-39.0096
1865	-39.1827
1866	-39.3471
1867	-39.5028
1868	-39.6499
1869	-39.7884
1870	-39.9183
1871	-40.0396
1872	-40.1525
1873	-40.2568
1874	-40.3526
1875	-40.44
1876	-40.5189
1877	-40.5893
1878	-40.6512
1879	-40.7046
1880	-40.7495
1881	-40.7859
1882	-40.8137
1883	-40.8328
1884	-40.8433
1885	-40.8451
1886	-40.8383
1887	-40.8227
1888	-40.7983
1889	-40.7651
1890	-40.7232
1891	-40.6724
1892	-40.6128
1893	-40.5442
1894	-40.4668
1895	-40.3805
1896	-40.2853
1897	-40.181
1898	-40.0679
1899	-39.9457
1900	-39.8145
1901	-39.6743
1902	-39.5251
1903	-39.3668
1904	-39.1995
1905	-39.0231
1906	-38.8376
1907	-38.643
1908	-38.4393
1909	-38.2264
1910	-38.0045
1911	-37.7734
1912	-37.5332
1913	-37.284
1914	-37.0257
1915	-36.7585
1916	-36.4823
1917	-36.1974
1918	-35.9038
1919	-35.6017
1920	-35.2912
1921	-34.9726
1922	-34.6459
1923	-34.3115
1924	-33.9694
1925	-33.6199
1926	-33.2631
1927	-32.8992
1928	-32.5284
1929	-32.1507
1930	-31.7664
1931	-31.3757
1932	-30.9785
1933	-30.5753
1934	-30.166
1935	-29.7508
1936	-29.33
1937	-28.9037
1938	-28.4719
1939	-28.035
1940	-27.5931
1941	-27.1463
1942	-26.6948
1943	-26.2387
1944	-25.7783
1945	-25.3137
1946	-24.8449
1947	-24.3723
1948	-23.8959
1949	-23.416
1950	-22.9326
1951	-22.4459
1952	-21.956
1953	-21.4633
1954	-20.9677
1955	-20.4695
1956	-19.9688
1957	-19.4658
1958	-18.9607
1959	-18.4535
1960	-17.9445
1961	-17.4338
1962	-16.9216
1963	-16.408
1964	-15.893
1965	-15.377
1966	-14.86
1967	-14.3421
1968	-13.8235
1969	-13.3044
1970	-12.7849
1971	-12.265
1972	-11.7451
1973	-11.2251
1974	-10.7053
1975	-10.1859
1976	-9.66687
1977	-9.14846
1978	-8.6308
1979	-8.11406
1980	-7.59836
1981	-7.08387
1982	-6.57071
1983	-6.05906
1984	-5.54906
1985	-5.04084
1986	-4.53457
1987	-4.03038
1988	-3.52842
1989	-3.02885
1990	-2.5318
1991	-2.03746
1992	-1.54594
1993	-1.05739
1994	-0.572006
1995	-0.0898823
1996	0.388801
1997	0.863887
1998	1.33526
[truncated: 6,329 more rows]
