# Supplementary material for: PM2.5 concentration prediction based on EEMD-ALSTM
Source: Sci Rep. 2024 Jun 2;14:12636. doi: 10.1038/s41598-024-63620-9 (PMC11144699; doi:10.1038/s41598-024-63620-9)
Supplement: Supplementary file 1 — Supplementary Information. [file 41598_2024_63620_MOESM1_ESM.zip › Code/EMD_IMF_9_train.xlsx]

## Sheet: Sheet1
	0
0	-11.7197
1	-11.856
2	-11.9928
3	-12.1299
4	-12.2675
5	-12.4053
6	-12.5436
7	-12.6821
8	-12.8209
9	-12.9601
10	-13.0995
11	-13.2391
12	-13.379
13	-13.5191
14	-13.6593
15	-13.7997
16	-13.9402
17	-14.0808
18	-14.2214
19	-14.3622
20	-14.5029
21	-14.6437
22	-14.7844
23	-14.9251
24	-15.0657
25	-15.2063
26	-15.3467
27	-15.4871
28	-15.6273
29	-15.7673
30	-15.9071
31	-16.0467
32	-16.186
33	-16.325
34	-16.4637
35	-16.602
36	-16.74
37	-16.8776
38	-17.0149
39	-17.1517
40	-17.2881
41	-17.424
42	-17.5595
43	-17.6944
44	-17.8288
45	-17.9626
46	-18.0959
47	-18.2284
48	-18.3603
49	-18.4914
50	-18.6218
51	-18.7513
52	-18.8801
53	-19.0079
54	-19.1348
55	-19.2607
56	-19.3855
57	-19.5094
58	-19.632
59	-19.7535
60	-19.8738
61	-19.9927
62	-20.1104
63	-20.2266
64	-20.3414
65	-20.4547
66	-20.5665
67	-20.6768
68	-20.7855
69	-20.8927
70	-20.9984
71	-21.1026
72	-21.2053
73	-21.3067
74	-21.4068
75	-21.5057
76	-21.6034
77	-21.7
78	-21.7956
79	-21.8903
80	-21.9841
81	-22.0771
82	-22.1693
83	-22.2608
84	-22.3516
85	-22.4418
86	-22.5313
87	-22.6203
88	-22.7088
89	-22.7968
90	-22.8843
91	-22.9714
92	-23.0581
93	-23.1445
94	-23.2305
95	-23.3162
96	-23.4016
97	-23.4868
98	-23.5717
99	-23.6563
100	-23.7407
101	-23.825
102	-23.909
103	-23.9929
104	-24.0766
105	-24.1602
106	-24.2438
107	-24.3274
108	-24.411
109	-24.4947
110	-24.5785
111	-24.6624
112	-24.7466
113	-24.831
114	-24.9157
115	-25.0007
116	-25.0861
117	-25.1719
118	-25.2581
119	-25.3448
120	-25.4321
121	-25.5199
122	-25.6083
123	-25.6974
124	-25.7872
125	-25.8778
126	-25.9692
127	-26.0614
128	-26.1546
129	-26.2488
130	-26.3441
131	-26.4404
132	-26.538
133	-26.6367
134	-26.7367
135	-26.8381
136	-26.9408
137	-27.0448
138	-27.1503
139	-27.2571
140	-27.3653
141	-27.4748
142	-27.5856
143	-27.6975
144	-27.8104
145	-27.9242
146	-28.0388
147	-28.1539
148	-28.2693
149	-28.3849
150	-28.5005
151	-28.6158
152	-28.7307
153	-28.845
154	-28.9586
155	-29.0713
156	-29.1829
157	-29.2934
158	-29.4026
159	-29.5103
160	-29.6166
161	-29.7211
162	-29.8239
163	-29.9248
164	-30.0237
165	-30.1205
166	-30.2149
167	-30.3069
168	-30.3964
169	-30.4833
170	-30.5673
171	-30.6484
172	-30.7264
173	-30.8013
174	-30.8728
175	-30.9408
176	-31.0053
177	-31.066
178	-31.1229
179	-31.1759
180	-31.2247
181	-31.2693
182	-31.3095
183	-31.3452
184	-31.3763
185	-31.4026
186	-31.424
187	-31.4404
188	-31.4517
189	-31.4577
190	-31.4582
191	-31.4532
192	-31.4426
193	-31.4261
194	-31.4037
195	-31.3752
196	-31.3404
197	-31.2993
198	-31.2516
199	-31.1972
200	-31.136
201	-31.0677
202	-30.9923
203	-30.9096
204	-30.8193
205	-30.7214
206	-30.6156
207	-30.5018
208	-30.3797
209	-30.2493
210	-30.1104
211	-29.9627
212	-29.8061
213	-29.6404
214	-29.4654
215	-29.2809
216	-29.0868
217	-28.8828
218	-28.669
219	-28.445
220	-28.2108
221	-27.9663
222	-27.7113
223	-27.4458
224	-27.1695
225	-26.8825
226	-26.5846
227	-26.2757
228	-25.9556
229	-25.6243
230	-25.2816
231	-24.9274
232	-24.5616
233	-24.1841
234	-23.7948
235	-23.3936
236	-22.9803
237	-22.5551
238	-22.1177
239	-21.6683
240	-21.2068
241	-20.7333
242	-20.2477
243	-19.7502
244	-19.2408
245	-18.7195
246	-18.1864
247	-17.6416
248	-17.085
249	-16.5168
250	-15.9369
251	-15.3454
252	-14.7424
253	-14.1279
254	-13.5019
255	-12.8645
256	-12.2158
257	-11.5558
258	-10.8847
259	-10.2026
260	-9.50965
261	-8.80599
262	-8.09185
263	-7.36743
264	-6.633
265	-5.88887
266	-5.13535
267	-4.37279
268	-3.60155
269	-2.82201
270	-2.03455
271	-1.23955
272	-0.437369
273	0.371629
274	1.18705
275	2.00857
276	2.83579
277	3.66837
278	4.50597
279	5.34818
280	6.1946
281	7.04484
282	7.89848
283	8.75509
284	9.61427
285	10.4756
286	11.3386
287	12.2029
288	13.0682
289	13.934
290	14.7999
291	15.6656
292	16.5308
293	17.3951
294	18.2581
295	19.1195
296	19.979
297	20.8363
298	21.691
299	22.5428
300	23.3914
301	24.2364
302	25.0774
303	25.9143
304	26.7466
305	27.5739
306	28.396
307	29.2125
308	30.0232
309	30.8275
310	31.6254
311	32.4164
312	33.2002
313	33.9766
314	34.7452
315	35.5059
316	36.2582
317	37.0021
318	37.7371
319	38.463
320	39.1797
321	39.8867
322	40.584
323	41.2712
324	41.9481
325	42.6144
326	43.27
327	43.9146
328	44.5479
329	45.1698
330	45.7799
331	46.3781
332	46.9641
333	47.5377
334	48.0987
335	48.6467
336	49.1816
337	49.7031
338	50.211
339	50.705
340	51.1849
341	51.6505
342	52.1014
343	52.5375
344	52.9586
345	53.3643
346	53.7543
347	54.1286
348	54.4868
349	54.8286
350	55.1538
351	55.4623
352	55.7536
353	56.0276
354	56.284
355	56.5226
356	56.7432
357	56.9454
358	57.129
359	57.2938
360	57.4396
361	57.5661
362	57.6731
363	57.7603
364	57.8276
365	57.8746
366	57.9012
367	57.9072
368	57.8923
369	57.8564
370	57.7992
371	57.7207
372	57.6207
373	57.4991
374	57.3557
375	57.1905
376	57.0036
377	56.7948
378	56.5644
379	56.3123
380	56.0388
381	55.7441
382	55.4284
383	55.092
384	54.7353
385	54.3586
386	53.9623
387	53.5468
388	53.1126
389	52.66
390	52.1895
391	51.7014
392	51.1963
393	50.6746
394	50.1368
395	49.5832
396	49.0143
397	48.4306
398	47.8326
399	47.2205
400	46.595
401	45.9563
402	45.3049
403	44.6413
404	43.9657
405	43.2786
406	42.5804
407	41.8715
408	41.1522
409	40.423
410	39.6842
411	38.9363
412	38.1795
413	37.4145
414	36.6414
415	35.8607
416	35.0729
417	34.2783
418	33.4772
419	32.6701
420	31.8573
421	31.0393
422	30.2164
423	29.389
424	28.5575
425	27.7222
426	26.8835
427	26.0418
428	25.1974
429	24.3508
430	23.5023
431	22.6523
432	21.8011
433	20.9491
434	20.0966
435	19.2441
436	18.3919
437	17.5402
438	16.6897
439	15.8405
440	14.993
441	14.1477
442	13.3048
443	12.4648
444	11.628
445	10.7947
446	9.96542
447	9.14041
448	8.32009
449	7.50483
450	6.69497
451	5.89088
452	5.0929
453	4.30135
454	3.5165
455	2.73862
456	1.96785
457	1.20431
458	0.448046
459	-0.300931
460	-1.04272
461	-1.77737
462	-2.50498
463	-3.22568
464	-3.93954
465	-4.64662
466	-5.34698
467	-6.04064
468	-6.7276
469	-7.40781
470	-8.08127
471	-8.7479
472	-9.40766
473	-10.0605
474	-10.7064
475	-11.3452
476	-11.977
477	-12.6016
478	-13.2191
479	-13.8294
480	-14.4324
481	-15.0281
482	-15.6164
483	-16.1973
484	-16.7709
485	-17.3369
486	-17.8954
487	-18.4463
488	-18.9897
489	-19.5255
490	-20.0536
491	-20.5741
492	-21.0869
493	-21.592
494	-22.0893
495	-22.5788
496	-23.0605
497	-23.5343
498	-24.0002
499	-24.4581
500	-24.908
501	-25.35
502	-25.7838
503	-26.2096
504	-26.6272
505	-27.0366
506	-27.4379
507	-27.8309
508	-28.2156
509	-28.5921
510	-28.9602
511	-29.32
512	-29.6714
513	-30.0144
514	-30.3489
515	-30.675
516	-30.9925
517	-31.3015
518	-31.6018
519	-31.8935
520	-32.1766
521	-32.4511
522	-32.7169
523	-32.9742
524	-33.2229
525	-33.463
526	-33.6946
527	-33.9178
528	-34.1327
529	-34.3391
530	-34.5372
531	-34.7271
532	-34.9088
533	-35.0823
534	-35.2478
535	-35.4052
536	-35.5547
537	-35.6963
538	-35.8302
539	-35.9563
540	-36.0749
541	-36.186
542	-36.2896
543	-36.386
544	-36.4752
545	-36.5572
546	-36.6323
547	-36.7004
548	-36.7618
549	-36.8164
550	-36.8646
551	-36.9062
552	-36.9415
553	-36.9706
554	-36.9936
555	-37.0105
556	-37.0216
557	-37.0268
558	-37.0264
559	-37.0204
560	-37.0089
561	-36.992
562	-36.9697
563	-36.9422
564	-36.9094
565	-36.8716
566	-36.8287
567	-36.7808
568	-36.7281
569	-36.6706
570	-36.6084
571	-36.5417
572	-36.4704
573	-36.3948
574	-36.315
575	-36.231
576	-36.143
577	-36.051
578	-35.9553
579	-35.8557
580	-35.7525
581	-35.6457
582	-35.5354
583	-35.4215
584	-35.3042
585	-35.1834
586	-35.0593
587	-34.9317
588	-34.8007
589	-34.6662
590	-34.5283
591	-34.387
592	-34.2422
593	-34.0939
594	-33.9422
595	-33.7869
596	-33.6283
597	-33.4662
598	-33.3007
599	-33.1319
600	-32.9597
601	-32.7843
602	-32.6057
603	-32.4238
604	-32.2388
605	-32.0505
606	-31.8589
607	-31.6641
608	-31.466
609	-31.2646
610	-31.0598
611	-30.8516
612	-30.64
613	-30.425
614	-30.2065
615	-29.9846
616	-29.7591
617	-29.5302
618	-29.2978
619	-29.0619
620	-28.8225
621	-28.5795
622	-28.3329
623	-28.0828
624	-27.829
625	-27.5716
626	-27.3104
627	-27.0455
628	-26.7766
629	-26.5039
630	-26.2271
631	-25.9461
632	-25.661
633	-25.3715
634	-25.0776
635	-24.7792
636	-24.4763
637	-24.1688
638	-23.8565
639	-23.5396
640	-23.2179
641	-22.8913
642	-22.5599
643	-22.2236
644	-21.8823
645	-21.536
646	-21.1846
647	-20.8282
648	-20.4666
649	-20.0997
650	-19.7277
651	-19.3505
652	-18.9681
653	-18.5805
654	-18.1878
655	-17.7901
656	-17.3873
657	-16.9796
658	-16.5672
659	-16.15
660	-15.7282
661	-15.302
662	-14.8714
663	-14.4366
664	-13.9976
665	-13.5547
666	-13.108
667	-12.6576
668	-12.2037
669	-11.7463
670	-11.2857
671	-10.8219
672	-10.355
673	-9.88525
674	-9.41265
675	-8.93729
676	-8.45929
677	-7.97873
678	-7.49569
679	-7.01028
680	-6.52258
681	-6.0327
682	-5.54074
683	-5.0468
684	-4.55099
685	-4.05346
686	-3.55428
687	-3.0536
688	-2.55154
689	-2.04823
690	-1.5438
691	-1.03837
692	-0.532098
693	-0.02513
694	0.482416
695	0.990357
696	1.49857
697	2.00692
698	2.51524
699	3.02343
700	3.53131
701	4.03879
702	4.54574
703	5.05198
704	5.55745
705	6.06199
706	6.56547
707	7.06776
708	7.56873
709	8.06822
710	8.56608
711	9.06214
712	9.55622
713	10.0481
714	10.5377
715	11.0247
716	11.5089
717	11.9901
718	12.4682
719	12.9428
720	13.414
721	13.8813
722	14.3448
723	14.8042
724	15.2593
725	15.7099
726	16.156
727	16.5972
728	17.0334
729	17.4645
730	17.8901
731	18.3103
732	18.7247
733	19.1332
734	19.5357
735	19.932
736	20.3221
737	20.7057
738	21.0828
739	21.4532
740	21.8169
741	22.1737
742	22.5235
743	22.8663
744	23.2018
745	23.5299
746	23.8506
747	24.1637
748	24.469
749	24.7664
750	25.0558
751	25.3371
752	25.6101
753	25.8746
754	26.1307
755	26.378
756	26.6166
757	26.8462
758	27.0669
759	27.2784
760	27.4807
761	27.6736
762	27.857
763	28.0308
764	28.195
765	28.3493
766	28.4936
767	28.628
768	28.7521
769	28.8659
770	28.9694
771	29.0622
772	29.1445
773	29.216
774	29.2766
775	29.3262
776	29.3648
777	29.3921
778	29.4082
779	29.4129
780	29.4061
781	29.3876
782	29.3574
783	29.3154
784	29.2614
785	29.1953
786	29.117
787	29.0263
788	28.9233
789	28.8077
790	28.6794
791	28.5383
792	28.3844
793	28.2175
794	28.0374
795	27.8442
796	27.6377
797	27.4178
798	27.1844
799	26.9373
800	26.6766
801	26.402
802	26.1136
803	25.8111
804	25.4946
805	25.164
806	24.8191
807	24.4599
808	24.0864
809	23.6986
810	23.2963
811	22.8797
812	22.4487
813	22.0034
814	21.544
815	21.0707
816	20.5836
817	20.0833
818	19.57
819	19.0443
820	18.5067
821	17.9578
822	17.3983
823	16.8285
824	16.2494
825	15.6613
826	15.065
827	14.4608
828	13.8495
829	13.2313
830	12.6069
831	11.9765
832	11.3407
833	10.6999
834	10.0544
835	9.40464
836	8.75103
837	8.09397
838	7.43391
839	6.77122
840	6.10636
841	5.43974
842	4.7718
843	4.10299
844	3.43372
845	2.76444
846	2.09559
847	1.42761
848	0.760939
849	0.0959943
850	-0.566754
851	-1.22689
852	-1.88397
853	-2.53754
854	-3.18719
855	-3.83246
856	-4.47289
857	-5.10807
858	-5.73754
859	-6.36086
860	-6.97759
861	-7.58728
862	-8.18948
863	-8.78374
864	-9.36961
865	-9.94664
866	-10.5144
867	-11.0724
868	-11.6202
869	-12.1574
870	-12.6835
871	-13.1981
872	-13.7007
873	-14.191
874	-14.6684
875	-15.1326
876	-15.5832
877	-16.0198
878	-16.442
879	-16.8493
880	-17.2415
881	-17.6181
882	-17.9789
883	-18.3235
884	-18.6517
885	-18.9634
886	-19.2585
887	-19.5373
888	-19.7998
889	-20.0464
890	-20.2775
891	-20.4934
892	-20.6948
893	-20.882
894	-21.0555
895	-21.2158
896	-21.3632
897	-21.4981
898	-21.6208
899	-21.7317
900	-21.8309
901	-21.9188
902	-21.9956
903	-22.0615
904	-22.1169
905	-22.1619
906	-22.1969
907	-22.222
908	-22.2376
909	-22.2439
910	-22.2413
911	-22.2299
912	-22.21
913	-22.182
914	-22.146
915	-22.1024
916	-22.0514
917	-21.9934
918	-21.9285
919	-21.8571
920	-21.7794
921	-21.6957
922	-21.6062
923	-21.5113
924	-21.4112
925	-21.3062
926	-21.1965
927	-21.0824
928	-20.9642
929	-20.8421
930	-20.7165
931	-20.5875
932	-20.4555
933	-20.3207
934	-20.1835
935	-20.044
936	-19.9025
937	-19.7593
938	-19.6146
939	-19.4688
940	-19.3219
941	-19.1743
942	-19.0261
943	-18.8773
944	-18.7283
945	-18.5789
946	-18.4292
947	-18.2792
948	-18.129
949	-17.9785
950	-17.8276
951	-17.6764
952	-17.525
953	-17.3732
954	-17.2211
955	-17.0688
956	-16.9164
957	-16.7639
958	-16.6115
959	-16.4592
960	-16.3072
961	-16.1555
962	-16.0043
963	-15.8536
964	-15.7036
965	-15.5543
966	-15.4058
967	-15.2583
968	-15.1118
969	-14.9664
970	-14.8222
971	-14.6794
972	-14.5379
973	-14.398
974	-14.2596
975	-14.1229
976	-13.988
977	-13.8549
978	-13.7237
979	-13.5944
980	-13.4673
981	-13.3422
982	-13.2192
983	-13.0984
984	-12.9797
985	-12.8632
986	-12.7489
987	-12.6369
988	-12.527
989	-12.4193
990	-12.3138
991	-12.2104
992	-12.1092
993	-12.01
994	-11.9129
995	-11.8177
996	-11.7244
997	-11.6328
998	-11.5429
999	-11.4545
1000	-11.3674
1001	-11.2815
1002	-11.1965
1003	-11.1121
1004	-11.0281
1005	-10.9442
1006	-10.8601
1007	-10.7756
1008	-10.6903
1009	-10.6039
1010	-10.5162
1011	-10.427
1012	-10.3359
1013	-10.2427
1014	-10.1473
1015	-10.0494
1016	-9.94885
1017	-9.84554
1018	-9.73934
1019	-9.63015
1020	-9.51783
1021	-9.40231
1022	-9.28352
1023	-9.16129
1024	-9.03554
1025	-8.90613
1026	-8.77294
1027	-8.63586
1028	-8.49473
1029	-8.34942
1030	-8.19982
1031	-8.04578
1032	-7.88721
1033	-7.724
1034	-7.55597
1035	-7.38306
1036	-7.20515
1037	-7.02208
1038	-6.83377
1039	-6.64007
1040	-6.44086
1041	-6.23599
1042	-6.02535
1043	-5.80878
1044	-5.58613
1045	-5.35729
1046	-5.12213
1047	-4.88054
1048	-4.63244
1049	-4.37773
1050	-4.11636
1051	-3.84828
1052	-3.5735
1053	-3.29199
1054	-3.00379
1055	-2.70897
1056	-2.4076
1057	-2.09978
1058	-1.78567
1059	-1.46545
1060	-1.13932
1061	-0.807488
1062	-0.470245
1063	-0.127792
1064	0.219612
1065	0.571716
1066	0.92829
1067	1.2891
1068	1.65393
1069	2.02255
1070	2.3948
1071	2.77046
1072	3.14934
1073	3.53126
1074	3.91601
1075	4.30341
1076	4.69327
1077	5.08536
1078	5.4795
1079	5.87549
1080	6.27309
1081	6.6721
1082	7.07234
1083	7.47356
1084	7.87558
1085	8.27818
1086	8.68113
1087	9.08425
1088	9.48733
1089	9.89016
1090	10.2925
1091	10.6943
1092	11.0951
1093	11.4949
1094	11.8934
1095	12.2905
1096	12.6859
1097	13.0793
1098	13.4706
1099	13.8595
1100	14.2459
1101	14.6295
1102	15.01
1103	15.3873
1104	15.7613
1105	16.1316
1106	16.4982
1107	16.8609
1108	17.2196
1109	17.5741
1110	17.9243
1111	18.27
1112	18.6111
1113	18.9475
1114	19.279
1115	19.6056
1116	19.927
1117	20.2431
1118	20.5538
1119	20.859
1120	21.1585
1121	21.4523
1122	21.7402
1123	22.022
1124	22.2978
1125	22.5675
1126	22.8308
1127	23.0878
1128	23.3385
1129	23.5826
1130	23.8203
1131	24.0515
1132	24.276
1133	24.494
1134	24.7052
1135	24.9098
1136	25.1077
1137	25.2988
1138	25.4832
1139	25.6607
1140	25.8314
1141	25.9953
1142	26.1523
1143	26.3023
1144	26.4455
1145	26.5817
1146	26.711
1147	26.8333
1148	26.9487
1149	27.0571
1150	27.1585
1151	27.2529
1152	27.3402
1153	27.4205
1154	27.4938
1155	27.5599
1156	27.619
1157	27.6709
1158	27.7156
1159	27.7532
1160	27.7835
1161	27.8066
1162	27.8224
1163	27.8309
1164	27.8321
1165	27.826
1166	27.8124
1167	27.7914
1168	27.763
1169	27.7271
1170	27.6838
1171	27.6329
1172	27.5744
1173	27.5085
1174	27.4349
1175	27.3537
1176	27.2649
1177	27.1684
1178	27.0642
1179	26.9523
1180	26.8327
1181	26.7052
1182	26.5699
1183	26.4268
1184	26.2758
1185	26.1169
1186	25.9501
1187	25.7753
1188	25.5927
1189	25.402
1190	25.2035
1191	24.997
1192	24.7827
1193	24.5605
1194	24.3306
1195	24.093
1196	23.8478
1197	23.5951
1198	23.3351
1199	23.0679
1200	22.7936
1201	22.5126
1202	22.2249
1203	21.9308
1204	21.6306
1205	21.3244
1206	21.0126
1207	20.6952
1208	20.3726
1209	20.0448
1210	19.7122
1211	19.3749
1212	19.033
1213	18.6868
1214	18.3364
1215	17.9819
1216	17.6235
1217	17.2614
1218	16.8958
1219	16.5267
1220	16.1545
1221	15.7792
1222	15.401
1223	15.0202
1224	14.6369
1225	14.2512
1226	13.8633
1227	13.4734
1228	13.0817
1229	12.6884
1230	12.2937
1231	11.8976
1232	11.5004
1233	11.1023
1234	10.7034
1235	10.304
1236	9.90412
1237	9.50401
1238	9.10386
1239	8.7038
1240	8.30404
1241	7.90474
1242	7.50608
1243	7.10822
1244	6.71134
1245	6.31561
1246	5.9212
1247	5.52827
1248	5.13699
1249	4.74753
1250	4.36008
1251	3.97479
1252	3.59182
1253	3.21136
1254	2.83356
1255	2.45862
1256	2.08671
1257	1.71798
1258	1.35264
1259	0.990846
1260	0.632793
1261	0.278659
1262	-0.0714039
1263	-0.417204
1264	-0.758549
1265	-1.09528
1266	-1.4272
1267	-1.75416
1268	-2.07596
1269	-2.39245
1270	-2.70343
1271	-3.00874
1272	-3.3082
1273	-3.60166
1274	-3.88892
1275	-4.16984
1276	-4.44427
1277	-4.71204
1278	-4.97303
1279	-5.22711
1280	-5.47418
1281	-5.71414
1282	-5.9469
1283	-6.17247
1284	-6.39075
1285	-6.60176
1286	-6.80549
1287	-7.00199
1288	-7.1913
1289	-7.37349
1290	-7.54862
1291	-7.7168
1292	-7.87813
1293	-8.03269
1294	-8.18062
1295	-8.32203
1296	-8.45704
1297	-8.58575
1298	-8.70827
1299	-8.82473
1300	-8.93522
1301	-9.03987
1302	-9.13876
1303	-9.232
1304	-9.31967
1305	-9.40189
1306	-9.47873
1307	-9.55029
1308	-9.61665
1309	-9.67792
1310	-9.73416
1311	-9.78546
1312	-9.83192
1313	-9.87364
1314	-9.91069
1315	-9.94318
1316	-9.97119
1317	-9.99481
1318	-10.0141
1319	-10.0293
1320	-10.0404
1321	-10.0474
1322	-10.0506
1323	-10.05
1324	-10.0458
1325	-10.038
1326	-10.0267
1327	-10.0121
1328	-9.99431
1329	-9.97337
1330	-9.94945
1331	-9.9226
1332	-9.89297
1333	-9.86063
1334	-9.82569
1335	-9.78825
1336	-9.74842
1337	-9.70629
1338	-9.66195
1339	-9.61553
1340	-9.56712
1341	-9.51681
1342	-9.46474
1343	-9.41098
1344	-9.35563
1345	-9.29884
1346	-9.24067
1347	-9.18125
1348	-9.12066
1349	-9.05903
1350	-8.99646
1351	-8.93303
1352	-8.86887
1353	-8.80407
1354	-8.73875
1355	-8.673
1356	-8.60695
1357	-8.54067
1358	-8.47426
1359	-8.40786
1360	-8.34155
1361	-8.27544
1362	-8.20964
1363	-8.14424
1364	-8.07935
1365	-8.01507
1366	-7.9515
1367	-7.88876
1368	-7.82693
1369	-7.76612
1370	-7.70643
1371	-7.64793
1372	-7.59075
1373	-7.53496
1374	-7.48064
1375	-7.42788
1376	-7.37674
1377	-7.32728
1378	-7.27956
1379	-7.23358
1380	-7.18938
1381	-7.14698
1382	-7.10635
1383	-7.06747
1384	-7.03035
1385	-6.99496
1386	-6.96125
1387	-6.92921
1388	-6.89882
1389	-6.87006
1390	-6.84292
1391	-6.81739
1392	-6.79345
1393	-6.77111
1394	-6.75037
1395	-6.73122
1396	-6.71368
1397	-6.69772
1398	-6.68338
1399	-6.67065
1400	-6.65951
1401	-6.64998
1402	-6.64205
1403	-6.63574
1404	-6.63104
1405	-6.62793
1406	-6.62644
1407	-6.62657
1408	-6.62831
1409	-6.63166
1410	-6.63665
1411	-6.64324
1412	-6.65145
1413	-6.6613
1414	-6.67277
1415	-6.68586
1416	-6.70059
1417	-6.71695
1418	-6.73494
1419	-6.75456
1420	-6.77583
1421	-6.79873
1422	-6.82327
1423	-6.84942
1424	-6.8772
1425	-6.90658
1426	-6.93754
1427	-6.97005
1428	-7.0041
1429	-7.0396
1430	-7.07656
1431	-7.11491
1432	-7.15459
1433	-7.19558
1434	-7.23779
1435	-7.28123
1436	-7.32583
1437	-7.37155
1438	-7.41834
1439	-7.46619
1440	-7.51505
1441	-7.56488
1442	-7.61568
1443	-7.66738
1444	-7.71996
1445	-7.77339
1446	-7.82762
1447	-7.88262
1448	-7.93839
1449	-7.99485
1450	-8.052
1451	-8.1098
1452	-8.16824
1453	-8.22728
1454	-8.28693
1455	-8.34713
1456	-8.4079
1457	-8.46922
1458	-8.53105
1459	-8.59338
1460	-8.6562
1461	-8.71947
1462	-8.78318
1463	-8.8473
1464	-8.91181
1465	-8.97667
1466	-9.04187
1467	-9.10737
1468	-9.17316
1469	-9.23921
1470	-9.30551
1471	-9.37205
1472	-9.43882
1473	-9.50579
1474	-9.57297
1475	-9.64036
1476	-9.70794
1477	-9.7757
1478	-9.84365
1479	-9.91177
1480	-9.98003
1481	-10.0484
1482	-10.1169
1483	-10.1856
1484	-10.2542
1485	-10.3229
1486	-10.3917
1487	-10.4603
1488	-10.529
1489	-10.5975
1490	-10.6659
1491	-10.7342
1492	-10.8022
1493	-10.87
1494	-10.9376
1495	-11.0048
1496	-11.0717
1497	-11.1383
1498	-11.2044
1499	-11.2701
1500	-11.3354
1501	-11.4002
1502	-11.4644
1503	-11.5281
1504	-11.5912
1505	-11.6536
1506	-11.7155
1507	-11.7766
1508	-11.8371
1509	-11.8969
1510	-11.956
1511	-12.0143
1512	-12.0719
1513	-12.1287
1514	-12.1848
1515	-12.2401
1516	-12.2947
1517	-12.3485
1518	-12.4015
1519	-12.4537
1520	-12.5052
1521	-12.5558
1522	-12.6056
1523	-12.6546
1524	-12.7028
1525	-12.7501
1526	-12.7966
1527	-12.8422
1528	-12.8869
1529	-12.9308
1530	-12.9738
1531	-13.0159
1532	-13.0571
1533	-13.0974
1534	-13.1368
1535	-13.1752
1536	-13.2127
1537	-13.2494
1538	-13.285
1539	-13.3198
1540	-13.3537
1541	-13.3867
1542	-13.4188
1543	-13.45
1544	-13.4804
1545	-13.5099
1546	-13.5385
1547	-13.5663
1548	-13.5933
1549	-13.6194
1550	-13.6446
1551	-13.669
1552	-13.6926
1553	-13.7152
1554	-13.7371
1555	-13.7581
1556	-13.7782
1557	-13.7975
1558	-13.8159
1559	-13.8335
1560	-13.8503
1561	-13.8662
1562	-13.8813
1563	-13.8956
1564	-13.909
1565	-13.9216
1566	-13.9334
1567	-13.9444
1568	-13.9546
1569	-13.9641
1570	-13.9729
1571	-13.9811
1572	-13.9886
1573	-13.9955
1574	-14.0019
1575	-14.0078
1576	-14.0133
1577	-14.0183
1578	-14.023
1579	-14.0273
1580	-14.0312
1581	-14.0349
1582	-14.0383
1583	-14.0414
1584	-14.0443
1585	-14.047
1586	-14.0494
1587	-14.0515
1588	-14.0534
1589	-14.055
1590	-14.0562
1591	-14.0571
1592	-14.0574
1593	-14.0572
1594	-14.0563
1595	-14.0546
1596	-14.0519
1597	-14.0481
1598	-14.043
1599	-14.0363
1600	-14.028
1601	-14.0178
1602	-14.0056
1603	-13.991
1604	-13.974
1605	-13.9544
1606	-13.932
1607	-13.9065
1608	-13.878
1609	-13.8461
1610	-13.8107
1611	-13.7718
1612	-13.729
1613	-13.6823
1614	-13.6315
1615	-13.5765
1616	-13.517
1617	-13.453
1618	-13.3843
1619	-13.3107
1620	-13.2321
1621	-13.1483
1622	-13.0591
1623	-12.9645
1624	-12.8642
1625	-12.7581
1626	-12.646
1627	-12.5279
1628	-12.4036
1629	-12.2729
1630	-12.1357
1631	-11.992
1632	-11.8415
1633	-11.6843
1634	-11.5203
1635	-11.3494
1636	-11.1716
1637	-10.9869
1638	-10.7953
1639	-10.5968
1640	-10.3913
1641	-10.1791
1642	-9.96001
1643	-9.73415
1644	-9.50156
1645	-9.26223
1646	-9.01624
1647	-8.76359
1648	-8.50433
1649	-8.23854
1650	-7.96623
1651	-7.6875
1652	-7.4024
1653	-7.11106
1654	-6.81354
1655	-6.50999
1656	-6.20047
1657	-5.88508
1658	-5.56396
1659	-5.23715
1660	-4.90474
1661	-4.56682
1662	-4.22347
1663	-3.87474
1664	-3.52071
1665	-3.16145
1666	-2.79703
1667	-2.42751
1668	-2.053
1669	-1.67353
1670	-1.2892
1671	-0.900088
1672	-0.50627
1673	-0.107804
1674	0.295201
1675	0.702698
1676	1.11458
1677	1.53079
1678	1.95124
1679	2.37581
1680	2.80441
1681	3.2369
1682	3.67313
1683	4.11294
1684	4.55613
1685	5.00243
1686	5.45161
1687	5.90339
1688	6.35744
1689	6.81347
1690	7.27111
1691	7.73003
1692	8.1899
1693	8.65038
1694	9.1112
1695	9.57198
1696	10.0325
1697	10.4924
1698	10.9514
1699	11.4092
1700	11.8656
1701	12.3202
1702	12.7728
1703	13.2231
1704	13.6707
1705	14.1155
1706	14.5569
1707	14.9949
1708	15.429
1709	15.8589
1710	16.2844
1711	16.7052
1712	17.1208
1713	17.5311
1714	17.9357
1715	18.3343
1716	18.7266
1717	19.1123
1718	19.4911
1719	19.8626
1720	20.2267
1721	20.5829
1722	20.9311
1723	21.2708
1724	21.6018
1725	21.9239
1726	22.2366
1727	22.5398
1728	22.8332
1729	23.1164
1730	23.3892
1731	23.6513
1732	23.9025
1733	24.1423
1734	24.3706
1735	24.5872
1736	24.7916
1737	24.9837
1738	25.1632
1739	25.3299
1740	25.4834
1741	25.6236
1742	25.7502
1743	25.863
1744	25.9618
1745	26.0465
1746	26.1169
1747	26.1729
1748	26.2145
1749	26.2419
1750	26.2549
1751	26.2537
1752	26.2385
1753	26.2095
1754	26.1668
1755	26.1107
1756	26.0413
1757	25.9588
1758	25.8634
1759	25.7552
1760	25.6342
1761	25.5007
1762	25.3546
1763	25.196
1764	25.025
1765	24.8417
1766	24.646
1767	24.4381
1768	24.2179
1769	23.9856
1770	23.7412
1771	23.4848
1772	23.2164
1773	22.9361
1774	22.6441
1775	22.3403
1776	22.025
1777	21.6981
1778	21.3599
1779	21.0105
1780	20.6498
1781	20.2782
1782	19.8957
1783	19.5025
1784	19.0987
1785	18.6844
1786	18.2598
1787	17.8251
1788	17.3805
1789	16.9261
1790	16.4623
1791	15.9893
1792	15.5074
1793	15.0169
1794	14.5181
1795	14.0115
1796	13.4973
1797	12.976
1798	12.4478
1799	11.9132
1800	11.3725
1801	10.8261
1802	10.2743
1803	9.71758
1804	9.15623
1805	8.59068
1806	8.02129
1807	7.44843
1808	6.87249
1809	6.29386
1810	5.71293
1811	5.13003
1812	4.54557
1813	3.95988
1814	3.37331
1815	2.78623
1816	2.19896
1817	1.61187
1818	1.02528
1819	0.43953
1820	-0.145031
1821	-0.728041
1822	-1.30916
1823	-1.88809
1824	-2.46444
1825	-3.03792
1826	-3.60819
1827	-4.17492
1828	-4.73779
1829	-5.29648
1830	-5.85068
1831	-6.40011
1832	-6.94443
1833	-7.48339
1834	-8.01673
1835	-8.54418
1836	-9.06547
1837	-9.58038
1838	-10.0887
1839	-10.5901
1840	-11.0845
1841	-11.5716
1842	-12.0512
1843	-12.5229
1844	-12.9867
1845	-13.4422
1846	-13.8893
1847	-14.3276
1848	-14.7569
1849	-15.1769
1850	-15.5875
1851	-15.9885
1852	-16.3794
1853	-16.7603
1854	-17.1307
1855	-17.4906
1856	-17.8397
1857	-18.1778
1858	-18.5046
1859	-18.8201
1860	-19.1239
1861	-19.4158
1862	-19.6957
1863	-19.9633
1864	-20.2184
1865	-20.4608
1866	-20.6903
1867	-20.9068
1868	-21.1099
1869	-21.2996
1870	-21.4757
1871	-21.6381
1872	-21.7866
1873	-21.9211
1874	-22.0417
1875	-22.1482
1876	-22.2406
1877	-22.3189
1878	-22.383
1879	-22.433
1880	-22.4688
1881	-22.4905
1882	-22.498
1883	-22.4915
1884	-22.471
1885	-22.4364
1886	-22.388
1887	-22.3257
1888	-22.2496
1889	-22.16
1890	-22.0568
1891	-21.9403
1892	-21.8106
1893	-21.668
1894	-21.5125
1895	-21.3445
1896	-21.1641
1897	-20.9716
1898	-20.7671
1899	-20.5511
1900	-20.3237
1901	-20.0852
1902	-19.8359
1903	-19.5761
1904	-19.3061
1905	-19.026
1906	-18.7363
1907	-18.437
1908	-18.1286
1909	-17.8112
1910	-17.4849
1911	-17.1502
1912	-16.8072
1913	-16.4561
1914	-16.0972
1915	-15.7308
1916	-15.3572
1917	-14.9766
1918	-14.5893
1919	-14.1957
1920	-13.7961
1921	-13.3907
1922	-12.9798
1923	-12.5638
1924	-12.1428
1925	-11.7172
1926	-11.2873
1927	-10.8533
1928	-10.4154
1929	-9.97404
1930	-9.52932
1931	-9.08154
1932	-8.63095
1933	-8.17779
1934	-7.72232
1935	-7.26475
1936	-6.80534
1937	-6.34432
1938	-5.88196
1939	-5.41847
1940	-4.95409
1941	-4.48907
1942	-4.02364
1943	-3.55806
1944	-3.09256
1945	-2.62737
1946	-2.16275
1947	-1.69894
1948	-1.23614
1949	-0.774627
1950	-0.314615
1951	0.143648
1952	0.599922
1953	1.054
1954	1.50563
1955	1.95459
1956	2.40067
1957	2.84361
1958	3.2832
1959	3.71921
1960	4.15144
1961	4.57961
1962	5.00355
1963	5.42301
1964	5.83776
1965	6.24758
1966	6.65223
1967	7.05152
1968	7.44521
1969	7.83306
1970	8.21489
1971	8.59044
1972	8.95956
1973	9.32199
1974	9.67756
1975	10.0261
1976	10.3673
1977	10.701
1978	11.027
1979	11.3452
1980	11.6553
1981	11.9572
1982	12.2507
1983	12.5356
1984	12.8117
1985	13.079
1986	13.3375
1987	13.5868
1988	13.8272
1989	14.0585
1990	14.2807
1991	14.494
1992	14.6982
1993	14.8936
1994	15.0802
1995	15.2582
1996	15.4276
1997	15.5886
1998	15.7413
[truncated: 31,382 more rows]
