# Supplementary material for: PM2.5 concentration prediction based on EEMD-ALSTM
Source: Sci Rep. 2024 Jun 2;14:12636. doi: 10.1038/s41598-024-63620-9 (PMC11144699; doi:10.1038/s41598-024-63620-9)
Supplement: Supplementary file 1 — Supplementary Information. [file 41598_2024_63620_MOESM1_ESM.zip › Code/LSTM.ipynb]

# %% [code]
from tensorflow.keras.models import Sequential
from tensorflow.keras.layers import Dense
from tensorflow.keras.layers import LSTM
from tensorflow.keras.layers import Bidirectional

# %% [code]
from numpy.random import seed
seed(1)
from tensorflow import random
random.set_seed(1)

# %% [code]
#
import pandas as pd
from sklearn.preprocessing import MinMaxScaler
from sklearn.metrics import mean_squared_error
from sklearn.metrics import r2_score
from numpy import array

# %% [code]
#dataset.to_excel('分解后的表.xlsx')
dataset=pd.read_excel("分解后的表.xlsx")

# %% [markdown]
# 选择信号段

# %% [code]
dataset=dataset.reset_index()['pm2.5']

# %% [code]
from matplotlib import pyplot as plt
plt.plot(dataset)

# %% [code]
from sklearn.preprocessing import MinMaxScaler
import numpy as np
scaler=MinMaxScaler(feature_range=(0,1))
dataset=scaler.fit_transform(np.array(dataset).reshape(-1,1))

# %% [code]
dataset

# %% [code]
training_size=int(len(dataset)*0.8)
test_size=len(dataset)-training_size
train_data,test_data=dataset[0:training_size,:],dataset[training_size:len(dataset),:1]

# %% [code]
import numpy
# convert an array of values into a dataset matrix
def create_dataset(dataset, time_step=1):
	dataX, dataY = [], []
	for i in range(len(dataset)-time_step): # (len(dataset)-time_step-1) IS CHANGED
		a = dataset[i:(i+time_step), 0]   # input i=0, 0,1,2,3....23    output 24
		dataX.append(a)
		dataY.append(dataset[i + time_step, 0])
	return numpy.array(dataX), numpy.array(dataY)

# %% [code]
time_step = 24
X_train, y_train = create_dataset(train_data, time_step)
X_test, ytest = create_dataset(test_data, time_step)

# %% [code]
# reshape input to be [samples, time steps, features] which is required for LSTM
X_train =X_train.reshape(X_train.shape[0],X_train.shape[1] , 1)
X_test = X_test.reshape(X_test.shape[0],X_test.shape[1] , 1)

# %% [markdown]
#这里更改网络模型，当更换模型时以上对话需重新运行


# %% [code]

from keras.layers import Dropout
model=Sequential()
model.add(LSTM(32,return_sequences=True,input_shape=(24,1)))

model.add(LSTM(32,return_sequences=True))

model.add(LSTM(32))

model.add(Dense(1))
model.compile(loss='mean_absolute_error',optimizer='adam')


# %% [code]
model.summary()

# %% [code]
history=model.fit(X_train,y_train,validation_data=(X_test,ytest),epochs=20,batch_size=64,verbose=2)

# %% [code]
import matplotlib.pyplot as plt
plt.plot(history.history['loss'], label='Training loss')
plt.plot(history.history['val_loss'], label='Validation loss')
plt.xlabel("epoch")
plt.ylabel("loss")

plt.legend()

# %% [code]
### Lets Do the prediction and check performance metrics
train_predict=model.predict(X_train)
test_predict=model.predict(X_test)

# %% [code]
##Transformback to original form
train_predict=scaler.inverse_transform(train_predict)
test_predict=scaler.inverse_transform(test_predict)

# %% [code]
### Calculate RMSE performance metrics
import math
from sklearn.metrics import mean_squared_error


# %% [code]
df1=pd.read_excel("分解后的表.xlsx",index_col=0)

# %% [code]
df1

# %% [code]
### Plotting 
# shift train predictions for plotting
look_back=24
trainPredictPlot = numpy.empty_like(dataset)
trainPredictPlot[:, :] = np.nan
trainPredictPlot[look_back:len(train_predict)+look_back, :] = train_predict
# shift test predictions for plotting
testPredictPlot = numpy.empty_like(dataset)
testPredictPlot[:, :] = numpy.nan
testPredictPlot[len(train_predict)+(look_back*2):len(dataset), :] = test_predict
# plot baseline and predictions
fig = plt.figure(figsize=(18, 6), dpi=100)
plt.plot(df1['merge_date'], scaler.inverse_transform(dataset), label='Measured', color='blue')
#plt.plot(scaler.inverse_transform(dataset))
plt.plot(df1['merge_date'],trainPredictPlot, label='Train_Predicted', color='green')
plt.plot(df1['merge_date'], testPredictPlot, color='green')
#plt.plot(df1['Date'])
plt.legend(loc='upper right')
plt.show()

# %% [code]
trainPredictPlot2=pd.DataFrame(trainPredictPlot)

# %% [code]
trainPredictPlot2

# %% [code]
trainPredictPlot2.to_excel("lstmtrpred.xlsx")


# %% [code]
testPredictPlot2=pd.DataFrame(testPredictPlot)


# %% [code]
testPredictPlot2.to_excel("lstmtepred.xlsx")

# %% [code]
plt.plot(df1['merge_date'], scaler.inverse_transform(dataset))

# %% [code]
df2=df1[24:33405]

# %% [code]
df2

# %% [markdown]
# 选择信号段

# %% [code]
fig = plt.figure(figsize=(18, 6), dpi=100)
plt.plot(df2['merge_date'],df2['pm2.5'], label='Measured', color='red')
plt.plot(df2['merge_date'],train_predict, label='Train_Predicted', color='green')
plt.title("LSTM Wave height prediction")
plt.legend(loc='upper right')
plt.show()

# %% [code]
r2_score(df2['pm2.5'],train_predict)

# %% [code]
from sklearn.metrics import mean_absolute_error
mean_absolute_error(df2['pm2.5'],train_predict)

# %% [code]
from sklearn.metrics import mean_squared_error
math.sqrt(mean_squared_error(df2['pm2.5'],train_predict))

# %% [markdown]
# 以下为注意力模型


# %% [markdown]
#运行以下需重启内核

# %% [code]
from tensorflow.keras.models import Sequential
from tensorflow.keras.layers import Dense
from tensorflow.keras.layers import LSTM
from tensorflow.keras.layers import Bidirectional
from numpy.random import seed
seed(1)
from tensorflow import random
random.set_seed(1)
import pandas as pd
from sklearn.preprocessing import MinMaxScaler
from sklearn.metrics import mean_squared_error
from sklearn.metrics import r2_score
from numpy import array

# %% [code]
#dataset.to_excel('分解后的表.xlsx')
dataset=pd.read_excel("分解后的表.xlsx")
dataset=dataset.reset_index()['pm2.5']
from matplotlib import pyplot as plt
plt.plot(dataset)

# %% [code]
from sklearn.preprocessing import MinMaxScaler
import numpy as np
scaler=MinMaxScaler(feature_range=(0,1))
dataset=scaler.fit_transform(np.array(dataset).reshape(-1,1))

training_size=int(len(dataset)*0.8)
test_size=len(dataset)-training_size
train_data,test_data=dataset[0:training_size,:],dataset[training_size:len(dataset),:1]

# %% [code]
import numpy
# convert an array of values into a dataset matrix
def create_dataset(dataset, time_step=1):
	dataX, dataY = [], []
	for i in range(len(dataset)-time_step): # (len(dataset)-time_step-1) IS CHANGED
		a = dataset[i:(i+time_step), 0]   # input i=0, 0,1,2,3....23    output 24
		dataX.append(a)
		dataY.append(dataset[i + time_step, 0])
	return numpy.array(dataX), numpy.array(dataY)

# %% [code]
time_step = 24
X_train, y_train = create_dataset(train_data, time_step)
X_test, ytest = create_dataset(test_data, time_step)
                               

# reshape input to be [samples, time steps, features] which is required for LSTM
X_train =X_train.reshape(X_train.shape[0],X_train.shape[1] , 1)
X_test = X_test.reshape(X_test.shape[0],X_test.shape[1] , 1)   

# %% [code]
X_train.shape

# %% [code]
import tensorflow as tf
from tensorflow.keras.models import *
from tensorflow.keras.layers import *
import matplotlib as mpl
import matplotlib.pyplot as plt
import time
import pandas as pd
from sklearn.preprocessing import MinMaxScaler
import pyswarms as ps
from pyswarms.utils.plotters import plot_cost_history
from pyswarms.backend.topology import Star, Ring, VonNeumann, Pyramid, Random
from sklearn import metrics
import numpy as np
from sklearn.metrics import r2_score
from tensorflow.keras.layers import Bidirectional
import tensorflow.keras.backend as K


inputs = Input(shape=(24, 1))
lstm_inputs = Permute([2, 1])(inputs)
lstm = LSTM(32, activation='tanh', recurrent_activation='sigmoid', return_sequences=True)(lstm_inputs)
lstm = Dropout(0.1)(lstm)
lstm = Permute([2, 1])(lstm)  # 置换维度
lstm = Lambda(lambda x: K.mean(x, axis=1), name='dim_reduction')(lstm)
attention = Dense(1, activation='sigmoid', name='attention_vec')(lstm)  # 求解Attention权重
attention = Activation('softmax', name='attention_weight')(attention)
model = Multiply()([lstm, attention])  # attention与LSTM对应数值相乘
outputs = Dense(1, activation='relu')(model)
model = Model(inputs=inputs, outputs=outputs)
model.compile(loss='mse', optimizer='adam')
#model.fit(X_train, y_train, validation_data=(X_test,ytest) ,batch_size=64, epochs=20, verbose=2)

# %% [code]
history=model.fit(X_train, y_train, validation_data=(X_test,ytest) ,batch_size=64, epochs=20, verbose=2)
import matplotlib.pyplot as plt
plt.plot(history.history['loss'], label='Training loss')
plt.plot(history.history['val_loss'], label='Validation loss')
plt.xlabel("epoch")
plt.ylabel("loss")

plt.legend()

# %% [code]
### Lets Do the prediction and check performance metrics
train_predict=model.predict(X_train)
test_predict=model.predict(X_test)

# %% [code]
##Transformback to original form
train_predict=scaler.inverse_transform(train_predict)
test_predict=scaler.inverse_transform(test_predict)

# %% [code]
### Calculate RMSE performance metrics
import math
from sklearn.metrics import mean_squared_error
df1=pd.read_excel("分解后的表.xlsx",index_col=0)
df1

# %% [code]
### Plotting 
# shift train predictions for plotting
look_back=24
trainPredictPlot = numpy.empty_like(dataset)
trainPredictPlot[:, :] = np.nan
trainPredictPlot[look_back:len(train_predict)+look_back, :] = train_predict
# shift test predictions for plotting
testPredictPlot = numpy.empty_like(dataset)
testPredictPlot[:, :] = numpy.nan
testPredictPlot[len(train_predict)+(look_back*2):len(dataset), :] = test_predict
# plot baseline and predictions
fig = plt.figure(figsize=(18, 6), dpi=100)
plt.plot(df1['merge_date'], scaler.inverse_transform(dataset), label='Measured', color='blue')
#plt.plot(scaler.inverse_transform(dataset))
plt.plot(df1['merge_date'],trainPredictPlot, label='Train_Predicted', color='green')
plt.plot(df1['merge_date'], testPredictPlot, label='test_Predicted', color='orange')
#plt.plot(df1['Date'])
plt.legend(loc='upper right')
plt.show()

# %% [code]
plt.plot(df1['merge_date'], scaler.inverse_transform(dataset))

# %% [code]
df2=df1[24:33405]

# %% [markdown]
选择信号段


# %% [code]
fig = plt.figure(figsize=(18, 6), dpi=100)
plt.plot(df2['merge_date'],df2['pm2.5'], label='Measured', color='red')
plt.plot(df2['merge_date'],train_predict, label='Train_Predicted', color='green')
plt.title("LSTM-att Wave height prediction")
plt.legend(loc='upper right')
plt.show()

# %% [code]
print(r2_score(df2['pm2.5'],train_predict))
from sklearn.metrics import mean_absolute_error
print(mean_absolute_error(df2['pm2.5'],train_predict))
from sklearn.metrics import mean_squared_error
print(math.sqrt(mean_squared_error(df2['pm2.5'],train_predict)))

# %% [code]
trainPredictPlot4=pd.DataFrame(trainPredictPlot)

# %% [code]
trainPredictPlot4.to_excel("lstmatt_trpred.xlsx")

# %% [code]
testPredictPlot4=pd.DataFrame(testPredictPlot)

# %% [code]
testPredictPlot4.to_excel("lstmatt_tepred.xlsx")

# %% [code]
