# Supplementary material for: PM2.5 concentration prediction based on EEMD-ALSTM
Source: Sci Rep. 2024 Jun 2;14:12636. doi: 10.1038/s41598-024-63620-9 (PMC11144699; doi:10.1038/s41598-024-63620-9)
Supplement: Supplementary file 1 — Supplementary Information. [file 41598_2024_63620_MOESM1_ESM.zip › Code/Y.xlsx]

## Sheet: Sheet1
	0
0	90
1	63
2	65
3	55
4	65
5	83
6	91
7	86
8	82
9	86
10	78
11	98
12	107
13	90
14	96
15	95
16	86
17	70
18	61
19	53
20	71
21	72
22	76
23	73
24	79
25	58
26	25
27	26
28	28
29	26
30	20
31	29
32	26
33	27
34	27
35	25
36	29
37	32
38	28
39	29
40	30
41	30
42	28
43	26
44	31
45	33
46	29
47	31
48	30
49	34
50	27
51	25
52	28
53	28
54	27
55	27
56	27
57	29
58	36
59	30
60	27
61	39
62	41
63	33
64	50
65	56
66	59
67	60
68	84
69	106
70	66
71	50
72	56
73	77
74	50
75	44
76	27
77	28
78	21
79	25
80	20
81	29
82	34
83	42
84	28
85	36
86	48
87	49
88	52
89	56
90	96
91	75
92	105
93	132
94	93
95	131
96	127
97	130
98	43
99	37
100	30
101	28
102	24
103	23
104	24
105	27
106	40
107	42
108	42
109	55
110	52
111	51
112	57
113	50
114	54
115	67
116	106
117	159
118	198
119	190
120	210
121	195
122	275
123	164
124	110
125	100
126	81
127	71
128	66
129	92
130	135
131	155
132	198
133	250
134	200
135	231
136	250
137	212
138	219
139	227
140	226
141	225
142	168
143	169
144	165
145	159
146	167
147	196
148	169
149	155
150	119
151	106
152	93
153	84
154	73
155	66
156	40
157	49
158	50
159	49
160	41
161	37
162	45
163	44
164	54
165	50
166	47
167	66
168	75
169	82
170	66
171	83
172	62
173	40
174	23
175	25
176	27
177	35
178	50
179	70
180	75
181	58
182	70
183	68
184	71
185	88
186	84
187	83
188	66
189	27
190	24
191	22
192	23
193	27
194	23
195	17
196	17
197	16
198	16
199	20
200	20
201	18
202	25
203	26
204	27
205	28
206	15
207	24
208	13
209	13
210	13
211	17
212	20
213	27
214	20
215	15
216	21
217	21
218	37
219	26
220	15
221	9
222	11
223	11
224	16
225	13
226	15
227	21
228	24
229	22
230	22
231	22
232	19
233	23
234	25
235	25
236	31
237	25
238	22
239	22
240	15
241	16
242	11
243	11
244	12
245	11
246	12
247	27
248	28
249	34
250	33
251	36
252	26
253	49
254	52
255	47
256	47
257	39
258	59
259	76
260	96
261	95
262	68
263	65
264	75
265	257
266	174
267	164
268	161
269	137
270	92
271	64
272	87
273	87
274	84
275	95
276	79
277	75
278	79
279	86
280	72
281	89
282	94
283	69
284	49
285	33
286	27
287	20
288	36
289	37
290	30
291	18
292	21
293	13
294	23
295	26
296	27
297	30
298	28
299	26
300	26
301	31
302	35
303	36
304	37
305	64
306	83
307	91
308	90
309	102
310	94
311	87
312	141
313	211
314	242
315	271
316	249
317	200
318	147
319	114
320	102
321	108
322	135
323	120
324	148
325	127
326	128
327	140
328	148
329	150
330	154
331	197
332	235
333	261
334	269
335	266
336	263
337	241
338	205
339	160
340	150
341	148
342	208
343	209
344	183
345	161
346	182
347	230
348	170
349	172
350	154
351	166
352	177
353	191
354	212
355	250
356	268
357	317
358	291
359	313
360	282
361	282
362	303
363	349
364	407
365	361
366	234
367	149
368	147
369	184
370	161
371	137
372	146
373	144
374	154
375	173
376	188
377	203
378	233
379	408
380	435
381	403
382	360
383	402
384	358
385	383
386	332
387	274
388	256
389	302
390	330
391	367
392	297
393	331
394	323
395	339
396	301
397	310
398	305
399	313
400	336
401	357
402	485
403	426
404	403
405	374
406	333
407	343
408	364
409	389
410	368
411	267
412	71
413	81
414	51
415	49
416	44
417	45
418	35
419	29
420	27
421	29
422	16
423	23
424	28
425	22
426	11
427	25
428	16
429	20
430	20
431	18
432	18
433	17
434	17
435	17
436	15
437	19
438	16
439	18
440	18
441	18
442	26
443	26
444	25
445	24
446	15
447	17
448	15
449	21
450	40
451	51
452	45
453	61
454	72
455	38
456	35
457	29
458	26
459	18
460	15
461	15
462	22
463	21
464	19
465	22
466	25
467	22
468	26
469	32
470	30
471	32
472	30
473	32
474	37
475	49
476	47
477	39
478	35
479	48
480	49
481	24
482	23
483	20
484	19
485	16
486	22
487	24
488	24
489	41
490	23
491	19
492	15
493	19
494	17
495	17
496	22
497	88
498	85
499	90
500	127
501	144
502	203
503	199
504	231
505	274
506	340
507	298
508	268
509	299
510	300
511	240
512	213
513	171
514	153
515	153
516	140
517	147
518	158
519	153
520	154
521	143
522	90
523	55
524	52
525	41
526	29
527	37
528	49
529	56
530	38
531	37
532	28
533	20
534	22
535	27
536	34
537	27
538	32
539	28
540	28
541	18
542	17
543	16
544	18
545	16
546	12
547	13
548	23
549	21
550	13
551	14
552	23
553	16
554	25
555	20
556	25
557	19
558	24
559	25
560	20
561	24
562	17
563	10
564	11
565	16
566	20
567	13
568	12
569	12
570	12
571	12
572	31
573	36
574	42
575	52
576	26
577	24
578	25
579	43
580	47
581	61
582	66
583	65
584	70
585	36
586	37
587	22
588	24
589	29
590	35
591	35
592	33
593	32
594	25
595	16
596	26
597	32
598	36
599	37
600	45
601	71
602	67
603	69
604	94
605	85
606	35
607	26
608	24
609	20
610	16
611	18
612	19
613	22
614	17
615	18
616	11
617	11
618	16
619	18
620	17
621	19
622	26
623	24
624	54
625	71
626	129
627	145
628	101
629	65
630	70
631	67
632	76
633	76
634	68
635	73
636	73
637	64
638	53
639	72
640	78
641	72
642	56
643	54
644	40
645	49
646	63
647	66
648	64
649	63
650	65
651	64
652	64
653	62
654	56
655	87
656	72
657	104
658	97
659	96
660	86
661	85
662	92
663	55
664	36
665	27
666	25
667	28
668	32
669	35
670	43
671	70
672	83
673	66
674	70
675	80
676	88
677	69
678	71
679	62
680	73
681	107
682	94
683	121
684	132
685	161
686	120
687	72
688	58
689	34
690	14
691	17
692	15
693	23
694	34
695	96
696	87
697	87
698	95
699	105
700	114
701	103
702	99
703	102
704	104
705	78
706	33
707	29
708	27
709	27
710	26
711	33
712	29
713	31
714	28
715	28
716	61
717	64
718	80
719	91
720	79
721	48
722	59
723	82
724	63
725	48
726	54
727	42
728	47
729	87
730	105
731	90
732	101
733	126
734	114
735	103
736	114
737	100
738	72
739	68
740	72
741	71
742	80
743	70
744	63
745	67
746	62
747	69
748	58
749	51
750	51
751	54
752	45
753	47
754	85
755	78
756	68
757	64
758	65
759	80
760	74
761	93
762	77
763	67
764	84
765	77
766	83
767	82
768	100
769	189
770	99
771	71
772	43
773	64
774	68
775	69
776	65
777	71
778	77
779	81
780	88
781	90
782	92
783	88
784	80
785	100
786	105
787	118
788	125
789	141
790	152
791	164
792	147
793	162
794	157
795	156
796	160
797	178
798	187
799	181
800	185
801	197
802	180
803	172
804	166
805	136
806	133
807	140
808	159
809	169
810	170
811	184
812	163
813	140
814	144
815	166
816	196
817	227
818	210
819	233
820	258
821	247
822	230
823	273
824	253
825	254
826	241
827	229
828	199
829	193
830	207
831	176
832	91
833	58
834	39
835	50
836	51
837	49
838	54
839	153
840	181
841	181
842	182
843	156
844	27
845	16
846	22
847	21
848	6
849	8
850	8
851	8
852	10
853	9
854	20
855	14
856	16
857	14
858	10
859	7
860	8
861	12
862	15
863	8
864	11
865	18
866	16
867	11
868	10
869	11
870	10
871	10
872	12
873	12
874	10
875	10
876	9
877	9
878	11
879	12
880	12
881	12
882	21
883	18
884	13
885	18
886	17
887	19
888	22
889	20
890	24
891	19
892	13
893	17
894	22
895	16
896	16
897	11
898	10
899	9
900	11
901	14
902	21
903	26
904	21
905	19
906	13
907	13
908	13
909	13
910	11
911	19
912	22
913	50
914	58
915	60
916	69
917	108
918	51
919	54
920	38
921	27
922	23
923	27
924	28
925	24
926	26
927	23
928	37
929	46
930	49
931	53
932	57
933	51
934	64
935	100
936	113
937	136
938	213
939	259
940	267
941	351
942	980
943	599
944	39
945	7
946	8
947	7
948	7
949	7
950	16
951	19
952	15
953	21
954	18
955	16
956	15
957	16
958	16
959	21
960	36
961	51
962	67
963	46
964	45
965	27
966	24
967	18
968	15
969	17
970	11
971	16
972	16
973	39
974	25
975	17
976	8
977	11
978	14
979	15
980	15
981	13
982	13
983	26
984	50
985	73
986	96
987	116
988	146
989	113
990	91
991	70
992	65
993	51
994	29
995	30
996	26
997	26
998	24
999	21
1000	24
1001	39
1002	79
1003	99
1004	118
1005	140
1006	159
1007	161
1008	167
1009	178
1010	192
1011	198
1012	207
1013	237
1014	247
1015	227
1016	176
1017	113
1018	46
1019	18
1020	13
1021	22
1022	15
1023	18
1024	18
1025	12
1026	11
1027	11
1028	12
1029	9
1030	9
1031	27
1032	31
1033	39
1034	49
1035	48
1036	50
1037	38
1038	36
1039	41
1040	80
1041	70
1042	74
1043	77
1044	87
1045	107
1046	54
1047	36
1048	34
1049	19
1050	26
1051	27
1052	27
1053	29
1054	41
1055	47
1056	115
1057	265
1058	236
1059	296
1060	159
1061	119
1062	115
1063	168
1064	177
1065	191
1066	185
1067	157
1068	114
1069	117
1070	112
1071	107
1072	96
1073	99
1074	82
1075	58
1076	40
1077	45
1078	44
1079	49
1080	65
1081	101
1082	146
1083	165
1084	205
1085	191
1086	204
1087	190
1088	174
1089	144
1090	120
1091	122
1092	152
1093	158
1094	178
1095	184
1096	184
1097	185
1098	175
1099	165
1100	150
1101	163
1102	172
1103	184
1104	178
1105	211
1106	213
1107	282
1108	261
1109	215
1110	233
1111	235
1112	214
1113	205
1114	206
1115	220
1116	191
1117	189
1118	109
1119	65
1120	35
1121	35
1122	27
1123	36
1124	30
1125	23
1126	20
1127	30
1128	69
1129	99
1130	117
1131	154
1132	154
1133	136
1134	143
1135	132
1136	100
1137	89
1138	90
1139	90
1140	99
1141	92
1142	80
1143	56
1144	60
1145	72
1146	76
1147	79
1148	84
1149	92
1150	100
1151	95
1152	81
1153	95
1154	87
1155	86
1156	90
1157	111
1158	104
1159	129
1160	117
1161	105
1162	112
1163	130
1164	134
1165	136
1166	142
1167	150
1168	148
1169	160
1170	179
1171	183
1172	191
1173	195
1174	196
1175	218
1176	246
1177	264
1178	274
1179	282
1180	283
1181	242
1182	227
1183	223
1184	227
1185	227
1186	237
1187	243
1188	262
1189	296
1190	301
1191	302
1192	311
1193	307
1194	312
1195	298
1196	292
1197	299
1198	353
1199	368
1200	309
1201	284
1202	244
1203	218
1204	164
1205	153
1206	135
1207	134
1208	139
1209	148
1210	210
1211	218
1212	253
1213	266
1214	241
1215	235
1216	237
1217	248
1218	180
1219	176
1220	165
1221	138
1222	136
1223	136
1224	130
1225	118
1226	56
1227	55
1228	52
1229	46
1230	46
1231	45
1232	51
1233	53
1234	50
1235	46
1236	58
1237	75
1238	72
1239	82
1240	81
1241	91
1242	93
1243	90
1244	79
1245	79
1246	70
1247	70
1248	84
1249	103
1250	95
1251	66
1252	38
1253	35
1254	30
1255	29
1256	31
1257	29
1258	31
1259	34
1260	52
1261	65
1262	89
1263	138
1264	77
1265	88
1266	95
1267	105
1268	101
1269	102
1270	103
1271	105
1272	98
1273	124
1274	112
1275	123
1276	126
1277	114
1278	115
1279	128
1280	138
1281	145
1282	139
1283	119
1284	114
1285	78
1286	80
1287	37
1288	20
1289	20
1290	14
1291	13
1292	16
1293	15
1294	21
1295	72
1296	85
1297	108
1298	128
1299	161
1300	69
1301	59
1302	42
1303	35
1304	35
1305	29
1306	25
1307	23
1308	17
1309	25
1310	39
1311	44
1312	51
1313	61
1314	70
1315	70
1316	65
1317	75
1318	86
1319	91
1320	95
1321	89
1322	96
1323	99
1324	101
1325	101
1326	108
1327	108
1328	115
1329	111
1330	120
1331	125
1332	138
1333	164
1334	169
1335	82
1336	63
1337	37
1338	37
1339	36
1340	30
1341	27
1342	28
1343	34
1344	44
1345	116
1346	139
1347	129
1348	109
1349	97
1350	92
1351	158
1352	178
1353	135
1354	111
1355	114
1356	121
1357	126
1358	133
1359	146
1360	165
1361	202
1362	230
1363	247
1364	236
1365	227
1366	224
1367	187
1368	150
1369	144
1370	123
1371	134
1372	98
1373	101
1374	108
1375	126
1376	125
1377	121
1378	123
1379	126
1380	131
1381	126
1382	156
1383	187
1384	220
1385	237
1386	252
1387	226
1388	231
1389	222
1390	246
1391	261
1392	256
1393	255
1394	263
1395	269
1396	248
1397	89
1398	15
1399	19
1400	15
1401	13
1402	16
1403	19
1404	19
1405	24
1406	24
1407	17
1408	11
1409	17
1410	14
1411	16
1412	16
1413	18
1414	22
1415	30
1416	27
1417	29
1418	20
1419	14
1420	19
1421	16
1422	12
1423	13
1424	15
1425	11
1426	19
1427	16
1428	27
1429	23
1430	29
1431	26
1432	39
1433	52
1434	65
1435	91
1436	103
1437	99
1438	99
1439	103
1440	96
1441	76
1442	69
1443	83
1444	62
1445	51
1446	53
1447	68
1448	71
1449	62
1450	58
1451	69
1452	74
1453	67
1454	57
1455	69
1456	83
1457	92
1458	100
1459	108
1460	132
1461	132
1462	134
1463	128
1464	124
1465	116
1466	114
1467	70
1468	76
1469	68
1470	74
1471	75
1472	63
1473	73
1474	61
1475	63
1476	65
1477	43
1478	29
1479	28
1480	26
1481	29
1482	32
1483	33
1484	43
1485	50
1486	56
1487	63
1488	47
1489	27
1490	20
1491	16
1492	5
1493	7
1494	8
1495	10
1496	13
1497	11
1498	13
1499	20
1500	18
1501	18
1502	14
1503	20
1504	19
1505	20
1506	20
1507	23
1508	21
1509	14
1510	16
1511	16
1512	26
1513	22
1514	27
1515	51
1516	46
1517	51
1518	48
1519	61
1520	58
1521	85
1522	84
1523	87
1524	111
1525	105
1526	70
1527	53
1528	48
1529	44
1530	33
1531	37
1532	40
1533	34
1534	32
1535	33
1536	51
1537	62
1538	68
1539	89
1540	101
1541	106
1542	144
1543	142
1544	140
1545	158
1546	135
1547	145
1548	161
1549	183
1550	199
1551	224
1552	193
1553	167
1554	162
1555	163
1556	163
1557	154
1558	189
1559	210
1560	222
1561	216
1562	219
1563	223
1564	213
1565	314
1566	59
1567	38
1568	29
1569	27
1570	20
1571	18
1572	19
1573	14
1574	19
1575	23
1576	14
1577	12
1578	12
1579	16
1580	16
1581	17
1582	19
1583	32
1584	53
1585	54
1586	52
1587	91
1588	79
1589	71
1590	47
1591	40
1592	41
1593	41
1594	38
1595	50
1596	69
1597	82
1598	79
1599	76
1600	78
1601	71
1602	73
1603	68
1604	58
1605	61
1606	58
1607	75
1608	78
1609	64
1610	53
1611	41
1612	37
1613	44
1614	65
1615	68
1616	75
1617	80
1618	80
1619	105
1620	86
1621	93
1622	90
1623	73
1624	68
1625	68
1626	78
1627	83
1628	86
1629	94
1630	112
1631	108
1632	116
1633	105
1634	112
1635	87
1636	103
1637	129
1638	153
1639	220
1640	175
1641	132
1642	69
1643	60
1644	50
1645	43
1646	36
1647	26
1648	21
1649	27
1650	21
1651	22
1652	22
1653	17
1654	25
1655	52
1656	30
1657	33
1658	38
1659	44
1660	61
1661	63
1662	72
1663	67
1664	55
1665	50
1666	55
1667	71
1668	79
1669	72
1670	73
1671	73
1672	53
1673	56
1674	60
1675	64
1676	53
1677	45
1678	54
1679	62
1680	63
1681	67
1682	85
1683	89
1684	76
1685	41
1686	83
1687	85
1688	41
1689	18
1690	27
1691	33
1692	34
1693	28
1694	27
1695	23
1696	22
1697	26
1698	20
1699	21
1700	24
1701	23
1702	28
1703	39
1704	51
1705	67
1706	66
1707	76
1708	71
1709	89
1710	96
1711	91
1712	86
1713	83
1714	80
1715	90
1716	110
1717	135
1718	144
1719	166
1720	179
1721	201
1722	227
1723	219
1724	208
1725	202
1726	205
1727	206
1728	209
1729	226
1730	222
1731	239
1732	241
1733	249
1734	248
1735	247
1736	228
1737	225
1738	222
1739	221
1740	214
1741	217
1742	231
1743	249
1744	245
1745	250
1746	232
1747	243
1748	239
1749	234
1750	240
1751	224
1752	206
1753	217
1754	180
1755	180
1756	183
1757	180
1758	216
1759	215
1760	700
1761	473
1762	201
1763	274
1764	381
1765	343
1766	156
1767	64
1768	51
1769	47
1770	37
1771	26
1772	22
1773	19
1774	23
1775	21
1776	27
1777	41
1778	46
1779	55
1780	46
1781	60
1782	47
1783	50
1784	51
1785	41
1786	48
1787	50
1788	55
1789	56
1790	52
1791	49
1792	53
1793	73
1794	82
1795	90
1796	106
1797	113
1798	121
1799	116
1800	111
1801	83
1802	85
1803	87
1804	90
1805	90
1806	100
1807	95
1808	96
1809	102
1810	112
1811	315
1812	784
1813	761
1814	204
1815	122
1816	158
1817	226
1818	128
1819	49
1820	47
1821	27
1822	25
1823	27
1824	18
1825	28
1826	16
1827	24
1828	24
1829	25
1830	46
1831	54
1832	60
1833	86
1834	58
1835	63
1836	59
1837	59
1838	54
1839	53
1840	55
1841	60
1842	55
1843	64
1844	64
1845	55
1846	57
1847	63
1848	69
1849	70
1850	72
1851	71
1852	73
1853	71
1854	70
1855	68
1856	63
1857	67
1858	76
1859	65
1860	44
1861	36
1862	29
1863	20
1864	53
1865	92
1866	134
1867	97
1868	64
1869	52
1870	63
1871	36
1872	22
1873	48
1874	52
1875	43
1876	44
1877	51
1878	69
1879	54
1880	10
1881	12
1882	10
1883	9
1884	12
1885	12
1886	18
1887	16
1888	20
1889	20
1890	18
1891	30
1892	27
1893	29
1894	33
1895	34
1896	59
1897	63
1898	67
1899	62
1900	72
1901	48
1902	70
1903	57
1904	61
1905	38
1906	44
1907	37
1908	43
1909	50
1910	64
1911	64
1912	72
1913	70
1914	65
1915	72
1916	84
1917	85
1918	98
1919	142
1920	97
1921	106
1922	89
1923	61
1924	46
1925	127
1926	134
1927	99
1928	85
1929	75
1930	79
1931	81
1932	74
1933	62
1934	71
1935	58
1936	48
1937	50
1938	54
1939	61
1940	59
1941	62
1942	54
1943	57
1944	44
1945	41
1946	48
1947	44
1948	56
1949	59
1950	67
1951	68
1952	99
1953	88
1954	74
1955	86
1956	93
1957	96
1958	120
1959	99
1960	100
1961	63
1962	57
1963	46
1964	48
1965	60
1966	57
1967	72
1968	82
1969	92
1970	100
1971	117
1972	129
1973	132
1974	142
1975	147
1976	169
1977	208
1978	198
1979	203
1980	218
1981	220
1982	222
1983	237
1984	245
1985	260
1986	259
1987	275
1988	280
1989	296
1990	366
1991	317
1992	297
1993	288
1994	288
1995	254
1996	254
1997	248
1998	271
[truncated: 39,710 more rows]
