# Supplementary material for: PM2.5 concentration prediction based on EEMD-ALSTM
Source: Sci Rep. 2024 Jun 2;14:12636. doi: 10.1038/s41598-024-63620-9 (PMC11144699; doi:10.1038/s41598-024-63620-9)
Supplement: Supplementary file 1 — Supplementary Information. [file 41598_2024_63620_MOESM1_ESM.zip › Code/attEMD_IMF_10_test.xlsx]

## Sheet: Sheet1
	0
0	18.2581
1	18.3327
2	18.4058
3	18.4774
4	18.5475
5	18.6161
6	18.6832
7	18.7487
8	18.8127
9	18.8751
10	18.936
11	18.9952
12	19.0528
13	19.1089
14	19.1633
15	19.2161
16	19.2672
17	19.3166
18	19.3645
19	19.4106
20	19.455
21	19.4977
22	19.5387
23	19.578
24	19.6155
25	19.6513
26	19.6854
27	19.7176
28	19.7481
29	19.7768
30	19.8037
31	19.8288
32	19.8521
33	19.8736
34	19.8932
35	19.911
36	19.927
37	19.9411
38	19.9534
39	19.9638
40	19.9725
41	19.9792
42	19.9842
43	19.9873
44	19.9885
45	19.9879
46	19.9855
47	19.9812
48	19.9751
49	19.9672
50	19.9574
51	19.9458
52	19.9324
53	19.9171
54	19.9
55	19.8811
56	19.8604
57	19.8379
58	19.8135
59	19.7873
60	19.7593
61	19.7295
62	19.6979
63	19.6644
64	19.6292
65	19.5921
66	19.5532
67	19.5126
68	19.4701
69	19.4258
70	19.3798
71	19.3319
72	19.2823
73	19.2309
74	19.1776
75	19.1227
76	19.0659
77	19.0074
78	18.9471
79	18.885
80	18.8212
81	18.7556
82	18.6883
83	18.6192
84	18.5484
85	18.4759
86	18.4016
87	18.3256
88	18.2478
89	18.1684
90	18.0872
91	18.0043
92	17.9197
93	17.8335
94	17.7455
95	17.6558
96	17.5644
97	17.4714
98	17.3767
99	17.2803
100	17.1822
101	17.0825
102	16.9812
103	16.8782
104	16.7735
105	16.6672
106	16.5593
107	16.4498
108	16.3387
109	16.2259
110	16.1116
111	15.9957
112	15.8782
113	15.7592
114	15.6386
115	15.5164
116	15.3927
117	15.2674
118	15.1406
119	15.0123
120	14.8825
121	14.7512
122	14.6184
123	14.4841
124	14.3483
125	14.211
126	14.0723
127	13.9321
128	13.7905
129	13.6474
130	13.5029
131	13.3569
132	13.2096
133	13.0608
134	12.9107
135	12.7591
136	12.6062
137	12.4519
138	12.2963
139	12.1393
140	11.9809
141	11.8212
142	11.6602
143	11.4979
144	11.3342
145	11.1693
146	11.003
147	10.8355
148	10.6667
149	10.4967
150	10.3254
151	10.1529
152	9.97912
153	9.80414
154	9.62795
155	9.45057
156	9.27199
157	9.09225
158	8.91133
159	8.72926
160	8.54605
161	8.3617
162	8.17624
163	7.98966
164	7.80198
165	7.61321
166	7.42337
167	7.23247
168	7.04051
169	6.8475
170	6.65348
171	6.45842
172	6.26237
173	6.06532
174	5.86729
175	5.66829
176	5.46833
177	5.26743
178	5.06559
179	4.86284
180	4.65918
181	4.45462
182	4.24919
183	4.04288
184	3.83572
185	3.62772
186	3.41889
187	3.20924
188	2.99878
189	2.78754
190	2.57551
191	2.36272
192	2.14918
193	1.93489
194	1.71987
195	1.50415
196	1.28771
197	1.07059
198	0.852795
199	0.634336
200	0.415225
201	0.195484
202	-0.024883
203	-0.245858
204	-0.467431
205	-0.689587
206	-0.912311
207	-1.13559
208	-1.35942
209	-1.58377
210	-1.80865
211	-2.03403
212	-2.2599
213	-2.48626
214	-2.71309
215	-2.94038
216	-3.16811
217	-3.39628
218	-3.62488
219	-3.85389
220	-4.08329
221	-4.31309
222	-4.54327
223	-4.77382
224	-5.00471
225	-5.23596
226	-5.46753
227	-5.69942
228	-5.93162
229	-6.16412
230	-6.3969
231	-6.62995
232	-6.86327
233	-7.09683
234	-7.33064
235	-7.56467
236	-7.79891
237	-8.03336
238	-8.268
239	-8.50282
240	-8.73782
241	-8.97297
242	-9.20827
243	-9.44371
244	-9.67928
245	-9.91496
246	-10.1507
247	-10.3866
248	-10.6226
249	-10.8586
250	-11.0947
251	-11.3309
252	-11.567
253	-11.8033
254	-12.0395
255	-12.2757
256	-12.512
257	-12.7482
258	-12.9844
259	-13.2206
260	-13.4568
261	-13.6929
262	-13.9289
263	-14.1649
264	-14.4007
265	-14.6365
266	-14.8722
267	-15.1078
268	-15.3433
269	-15.5787
270	-15.8139
271	-16.0489
272	-16.2838
273	-16.5186
274	-16.7532
275	-16.9876
276	-17.2218
277	-17.4557
278	-17.6895
279	-17.9231
280	-18.1564
281	-18.3895
282	-18.6224
283	-18.8549
284	-19.0873
285	-19.3193
286	-19.5511
287	-19.7825
288	-20.0136
289	-20.2445
290	-20.475
291	-20.7051
292	-20.9349
293	-21.1644
294	-21.3934
295	-21.6221
296	-21.8504
297	-22.0782
298	-22.3056
299	-22.5326
300	-22.7592
301	-22.9852
302	-23.2108
303	-23.4359
304	-23.6605
305	-23.8845
306	-24.108
307	-24.331
308	-24.5533
309	-24.7751
310	-24.9963
311	-25.2169
312	-25.4368
313	-25.6561
314	-25.8747
315	-26.0926
316	-26.3098
317	-26.5263
318	-26.7421
319	-26.9571
320	-27.1713
321	-27.3848
322	-27.5974
323	-27.8093
324	-28.0202
325	-28.2304
326	-28.4396
327	-28.648
328	-28.8554
329	-29.0619
330	-29.2675
331	-29.4721
332	-29.6757
333	-29.8783
334	-30.0799
335	-30.2804
336	-30.4799
337	-30.6783
338	-30.8756
339	-31.0718
340	-31.2668
341	-31.4607
342	-31.6535
343	-31.845
344	-32.0354
345	-32.2245
346	-32.4124
347	-32.5991
348	-32.7845
349	-32.9686
350	-33.1513
351	-33.3328
352	-33.513
353	-33.6918
354	-33.8692
355	-34.0452
356	-34.2199
357	-34.3932
358	-34.565
359	-34.7354
360	-34.9044
361	-35.0719
362	-35.2379
363	-35.4024
364	-35.5655
365	-35.727
366	-35.8871
367	-36.0456
368	-36.2025
369	-36.3579
370	-36.5118
371	-36.6641
372	-36.8148
373	-36.9639
374	-37.1114
375	-37.2574
376	-37.4017
377	-37.5444
378	-37.6854
379	-37.8249
380	-37.9627
381	-38.0988
382	-38.2333
383	-38.3661
384	-38.4973
385	-38.6268
386	-38.7546
387	-38.8807
388	-39.0052
389	-39.1279
390	-39.249
391	-39.3684
392	-39.486
393	-39.602
394	-39.7163
395	-39.8288
396	-39.9396
397	-40.0487
398	-40.1561
399	-40.2618
400	-40.3658
401	-40.468
402	-40.5685
403	-40.6673
404	-40.7644
405	-40.8597
406	-40.9533
407	-41.0452
408	-41.1354
409	-41.2238
410	-41.3106
411	-41.3955
412	-41.4788
413	-41.5604
414	-41.6402
415	-41.7183
416	-41.7947
417	-41.8693
418	-41.9422
419	-42.0135
420	-42.0829
421	-42.1507
422	-42.2168
423	-42.2811
424	-42.3437
425	-42.4046
426	-42.4637
427	-42.5211
428	-42.5768
429	-42.6308
430	-42.6831
431	-42.7336
432	-42.7824
433	-42.8295
434	-42.8748
435	-42.9184
436	-42.9603
437	-43.0005
438	-43.0389
439	-43.0755
440	-43.1105
441	-43.1437
442	-43.1752
443	-43.2049
444	-43.2329
445	-43.2591
446	-43.2836
447	-43.3064
448	-43.3273
449	-43.3466
450	-43.3641
451	-43.3798
452	-43.3938
453	-43.406
454	-43.4164
455	-43.4251
456	-43.432
457	-43.4372
458	-43.4405
459	-43.4421
460	-43.4419
461	-43.4399
462	-43.4361
463	-43.4305
464	-43.4232
465	-43.414
466	-43.403
467	-43.3902
468	-43.3756
469	-43.3592
470	-43.3409
471	-43.3209
472	-43.299
473	-43.2752
474	-43.2496
475	-43.2222
476	-43.1929
477	-43.1618
478	-43.1288
479	-43.0939
480	-43.0572
481	-43.0186
482	-42.978
483	-42.9356
484	-42.8914
485	-42.8452
486	-42.797
487	-42.747
488	-42.6951
489	-42.6412
490	-42.5853
491	-42.5276
492	-42.4678
493	-42.4062
494	-42.3425
495	-42.2769
496	-42.2092
497	-42.1396
498	-42.068
499	-41.9944
500	-41.9187
501	-41.841
502	-41.7613
503	-41.6796
504	-41.5958
505	-41.5099
506	-41.422
507	-41.332
508	-41.2399
509	-41.1457
510	-41.0494
511	-40.9509
512	-40.8504
513	-40.7477
514	-40.6428
515	-40.5358
516	-40.4267
517	-40.3153
518	-40.2018
519	-40.086
520	-39.9681
521	-39.8479
522	-39.7255
523	-39.6008
524	-39.4739
525	-39.3447
526	-39.2133
527	-39.0795
528	-38.9435
529	-38.8052
530	-38.6646
531	-38.5216
532	-38.3763
533	-38.2287
534	-38.0787
535	-37.9264
536	-37.7718
537	-37.6147
538	-37.4553
539	-37.2935
540	-37.1293
541	-36.9627
542	-36.7937
543	-36.6223
544	-36.4485
545	-36.2723
546	-36.0937
547	-35.9127
548	-35.7292
549	-35.5434
550	-35.3551
551	-35.1644
552	-34.9713
553	-34.7758
554	-34.5779
555	-34.3776
556	-34.1749
557	-33.9698
558	-33.7623
559	-33.5524
560	-33.3402
561	-33.1255
562	-32.9086
563	-32.6892
564	-32.4676
565	-32.2436
566	-32.0173
567	-31.7887
568	-31.5578
569	-31.3247
570	-31.0893
571	-30.8516
572	-30.6117
573	-30.3696
574	-30.1253
575	-29.8788
576	-29.6301
577	-29.3793
578	-29.1264
579	-28.8713
580	-28.6142
581	-28.3549
582	-28.0936
583	-27.8303
584	-27.5649
585	-27.2976
586	-27.0282
587	-26.757
588	-26.4837
589	-26.2086
590	-25.9316
591	-25.6528
592	-25.3721
593	-25.0896
594	-24.8053
595	-24.5192
596	-24.2315
597	-23.942
598	-23.6508
599	-23.3579
600	-23.0635
601	-22.7674
602	-22.4697
603	-22.1705
604	-21.8698
605	-21.5675
606	-21.2638
607	-20.9586
608	-20.652
609	-20.344
610	-20.0346
611	-19.7238
612	-19.4117
613	-19.0983
614	-18.7836
615	-18.4677
616	-18.1505
617	-17.832
618	-17.5124
619	-17.1916
620	-16.8696
621	-16.5465
622	-16.2223
623	-15.8969
624	-15.5705
625	-15.243
626	-14.9145
627	-14.5849
628	-14.2543
629	-13.9227
630	-13.5901
631	-13.2565
632	-12.922
633	-12.5865
634	-12.25
635	-11.9127
636	-11.5744
637	-11.2352
638	-10.8951
639	-10.5542
640	-10.2123
641	-9.86963
642	-9.52608
643	-9.18169
644	-8.83646
645	-8.49041
646	-8.14354
647	-7.79585
648	-7.44737
649	-7.09809
650	-6.74802
651	-6.39718
652	-6.04556
653	-5.69318
654	-5.34004
655	-4.98616
656	-4.63153
657	-4.27617
658	-3.92008
659	-3.56327
660	-3.20575
661	-2.84753
662	-2.48861
663	-2.12901
664	-1.76872
665	-1.40777
666	-1.04616
667	-0.683892
668	-0.320987
669	0.0425522
670	0.406714
671	0.771483
672	1.13686
673	1.50282
674	1.86936
675	2.23647
676	2.60414
677	2.97234
678	3.34108
679	3.71033
680	4.08009
681	4.45034
682	4.82106
683	5.19225
684	5.56387
685	5.93593
686	6.3084
687	6.68128
688	7.05453
689	7.42815
690	7.80211
691	8.17639
692	8.55099
693	8.92588
694	9.30104
695	9.67646
696	10.0521
697	10.4279
698	10.804
699	11.1802
700	11.5566
701	11.933
702	12.3096
703	12.6863
704	13.063
705	13.4398
706	13.8166
707	14.1933
708	14.57
709	14.9467
710	15.3232
711	15.6997
712	16.076
713	16.4522
714	16.8281
715	17.2039
716	17.5794
717	17.9546
718	18.3295
719	18.7041
720	19.0784
721	19.4523
722	19.8258
723	20.1989
724	20.5715
725	20.9436
726	21.3152
727	21.6863
728	22.0568
729	22.4267
730	22.796
731	23.1647
732	23.5326
733	23.8999
734	24.2664
735	24.6322
736	24.9972
737	25.3614
738	25.7247
739	26.0872
740	26.4487
741	26.8094
742	27.169
743	27.5278
744	27.8855
745	28.2421
746	28.5977
747	28.9522
748	29.3056
749	29.6579
750	30.009
751	30.3589
752	30.7076
753	31.0551
754	31.4012
755	31.7462
756	32.0897
757	32.432
758	32.7729
759	33.1124
760	33.4505
761	33.7871
762	34.1223
763	34.4561
764	34.7883
765	35.119
766	35.4482
767	35.7758
768	36.1018
769	36.4262
770	36.7489
771	37.0701
772	37.3895
773	37.7073
774	38.0233
775	38.3376
776	38.6502
777	38.961
778	39.27
779	39.5772
780	39.8825
781	40.1861
782	40.4878
783	40.7876
784	41.0855
785	41.3815
786	41.6756
787	41.9677
788	42.2579
789	42.5461
790	42.8323
791	43.1166
792	43.3988
793	43.679
794	43.9571
795	44.2332
796	44.5073
797	44.7793
798	45.0492
799	45.317
800	45.5826
801	45.8462
802	46.1076
803	46.3669
804	46.624
805	46.879
806	47.1318
807	47.3825
808	47.6309
809	47.8771
810	48.1211
811	48.3629
812	48.6025
813	48.8399
814	49.075
815	49.3079
816	49.5385
817	49.7669
818	49.993
819	50.2168
820	50.4384
821	50.6576
822	50.8746
823	51.0893
824	51.3017
825	51.5118
826	51.7196
827	51.9251
828	52.1283
829	52.3292
830	52.5277
831	52.724
832	52.9179
833	53.1095
834	53.2988
835	53.4857
836	53.6704
837	53.8527
838	54.0326
839	54.2103
840	54.3856
841	54.5586
842	54.7293
843	54.8976
844	55.0636
845	55.2272
846	55.3886
847	55.5476
848	55.7043
849	55.8586
850	56.0106
851	56.1602
852	56.3076
853	56.4526
854	56.5952
855	56.7355
856	56.8735
857	57.0092
858	57.1425
859	57.2734
860	57.4021
861	57.5283
862	57.6523
863	57.7739
864	57.8931
865	58.01
866	58.1245
867	58.2368
868	58.3466
869	58.4541
870	58.5592
871	58.662
872	58.7625
873	58.8605
874	58.9562
875	59.0496
876	59.1406
877	59.2292
878	59.3154
879	59.3993
880	59.4808
881	59.56
882	59.6367
883	59.7111
884	59.7831
885	59.8527
886	59.92
887	59.9848
888	60.0473
889	60.1074
890	60.165
891	60.2203
892	60.2732
893	60.3237
894	60.3717
895	60.4174
896	60.4606
897	60.5014
898	60.5398
899	60.5758
900	60.6093
901	60.6404
902	60.6691
903	60.6953
904	60.7191
905	60.7404
906	60.7592
907	60.7755
908	60.7894
909	60.8008
910	60.8098
911	60.8162
912	60.8201
913	60.8215
914	60.8204
915	60.8168
916	60.8106
917	60.8019
918	60.7906
919	60.7768
920	60.7604
921	60.7415
922	60.72
923	60.6958
924	60.6691
925	60.6398
926	60.6078
927	60.5733
928	60.536
929	60.4962
930	60.4536
931	60.4084
932	60.3606
933	60.31
934	60.2568
935	60.2008
936	60.1421
937	60.0807
938	60.0166
939	59.9497
940	59.8801
941	59.8077
942	59.7325
943	59.6545
944	59.5738
945	59.4903
946	59.4039
947	59.3148
948	59.2228
949	59.1281
950	59.0304
951	58.93
952	58.8267
953	58.7206
954	58.6116
955	58.4998
956	58.3851
957	58.2675
958	58.1471
959	58.0238
960	57.8976
961	57.7685
962	57.6366
963	57.5018
964	57.3641
965	57.2235
966	57.08
967	56.9337
968	56.7845
969	56.6324
970	56.4775
971	56.3196
972	56.159
973	55.9955
974	55.8292
975	55.66
976	55.488
977	55.3133
978	55.1357
979	54.9552
980	54.7721
981	54.5861
982	54.3973
983	54.2058
984	54.0115
985	53.8145
986	53.6147
987	53.4121
988	53.2068
989	52.9988
990	52.7881
991	52.5746
992	52.3584
993	52.1395
994	51.9178
995	51.6935
996	51.4665
997	51.2368
998	51.0044
999	50.7694
1000	50.5316
1001	50.2912
1002	50.0482
1003	49.8025
1004	49.5542
1005	49.3032
1006	49.0497
1007	48.7935
1008	48.5347
1009	48.2733
1010	48.0094
1011	47.7428
1012	47.4737
1013	47.2021
1014	46.9279
1015	46.6511
1016	46.3719
1017	46.0901
1018	45.8058
1019	45.5191
1020	45.2298
1021	44.9381
1022	44.6439
1023	44.3473
1024	44.0483
1025	43.7468
1026	43.443
1027	43.1367
1028	42.8281
1029	42.5171
1030	42.2038
1031	41.8882
1032	41.5702
1033	41.25
1034	40.9274
1035	40.6026
1036	40.2756
1037	39.9463
1038	39.6148
1039	39.2811
1040	38.9453
1041	38.6073
1042	38.2671
1043	37.9249
1044	37.5805
1045	37.2341
1046	36.8857
1047	36.5352
1048	36.1827
1049	35.8282
1050	35.4717
1051	35.1133
1052	34.753
1053	34.3908
1054	34.0268
1055	33.6609
1056	33.2932
1057	32.9237
1058	32.5524
1059	32.1794
1060	31.8047
1061	31.4283
1062	31.0503
1063	30.6706
1064	30.2894
1065	29.9066
1066	29.5222
1067	29.1364
1068	28.7491
1069	28.3603
1070	27.9701
1071	27.5786
1072	27.1857
1073	26.7914
1074	26.396
1075	25.9992
1076	25.6013
1077	25.2021
1078	24.8019
1079	24.4005
1080	23.998
1081	23.5945
1082	23.19
1083	22.7846
1084	22.3782
1085	21.9709
1086	21.5627
1087	21.1538
1088	20.744
1089	20.3335
1090	19.9223
1091	19.5104
1092	19.0979
1093	18.6848
1094	18.2711
1095	17.8569
1096	17.4422
1097	17.0271
1098	16.6115
1099	16.1956
1100	15.7794
1101	15.3628
1102	14.946
1103	14.529
1104	14.1118
1105	13.6945
1106	13.277
1107	12.8595
1108	12.442
1109	12.0244
1110	11.607
1111	11.1896
1112	10.7723
1113	10.3552
1114	9.93822
1115	9.52151
1116	9.10507
1117	8.68893
1118	8.27312
1119	7.85767
1120	7.44263
1121	7.02802
1122	6.61388
1123	6.20024
1124	5.78713
1125	5.37458
1126	4.96263
1127	4.55132
1128	4.14065
1129	3.73068
1130	3.32142
1131	2.9129
1132	2.50517
1133	2.09822
1134	1.69211
1135	1.28685
1136	0.882463
1137	0.478982
1138	0.0764309
1139	-0.325172
1140	-0.7258
1141	-1.12543
1142	-1.52405
1143	-1.92163
1144	-2.31815
1145	-2.7136
1146	-3.10796
1147	-3.5012
1148	-3.89332
1149	-4.28429
1150	-4.6741
1151	-5.06274
1152	-5.4502
1153	-5.83645
1154	-6.2215
1155	-6.60532
1156	-6.98792
1157	-7.36927
1158	-7.74938
1159	-8.12823
1160	-8.50581
1161	-8.88213
1162	-9.25716
1163	-9.63093
1164	-10.0034
1165	-10.3746
1166	-10.7445
1167	-11.1131
1168	-11.4804
1169	-11.8464
1170	-12.2111
1171	-12.5745
1172	-12.9366
1173	-13.2975
1174	-13.657
1175	-14.0152
1176	-14.3721
1177	-14.7278
1178	-15.0821
1179	-15.4352
1180	-15.7869
1181	-16.1374
1182	-16.4866
1183	-16.8345
1184	-17.1811
1185	-17.5265
1186	-17.8705
1187	-18.2133
1188	-18.5548
1189	-18.8951
1190	-19.234
1191	-19.5717
1192	-19.9081
1193	-20.2432
1194	-20.577
1195	-20.9095
1196	-21.2408
1197	-21.5707
1198	-21.8993
1199	-22.2266
1200	-22.5526
1201	-22.8773
1202	-23.2006
1203	-23.5226
1204	-23.8432
1205	-24.1624
1206	-24.4802
1207	-24.7967
1208	-25.1117
1209	-25.4253
1210	-25.7374
1211	-26.0481
1212	-26.3573
1213	-26.665
1214	-26.9711
1215	-27.2757
1216	-27.5788
1217	-27.8802
1218	-28.18
1219	-28.4782
1220	-28.7747
1221	-29.0694
1222	-29.3625
1223	-29.6538
1224	-29.9434
1225	-30.2311
1226	-30.517
1227	-30.801
1228	-31.0831
1229	-31.3633
1230	-31.6416
1231	-31.9178
1232	-32.1921
1233	-32.4643
1234	-32.7344
1235	-33.0024
1236	-33.2683
1237	-33.5321
1238	-33.7936
1239	-34.053
1240	-34.3101
1241	-34.5649
1242	-34.8175
1243	-35.0677
1244	-35.3156
1245	-35.5612
1246	-35.8043
1247	-36.045
1248	-36.2833
1249	-36.5192
1250	-36.7526
1251	-36.9834
1252	-37.2118
1253	-37.4376
1254	-37.6609
1255	-37.8817
1256	-38.0998
1257	-38.3154
1258	-38.5283
1259	-38.7386
1260	-38.9463
1261	-39.1514
1262	-39.3537
1263	-39.5534
1264	-39.7505
1265	-39.9448
1266	-40.1365
1267	-40.3254
1268	-40.5116
1269	-40.6951
1270	-40.8759
1271	-41.054
1272	-41.2293
1273	-41.4019
1274	-41.5717
1275	-41.7388
1276	-41.9031
1277	-42.0647
1278	-42.2235
1279	-42.3795
1280	-42.5328
1281	-42.6834
1282	-42.8312
1283	-42.9762
1284	-43.1184
1285	-43.2579
1286	-43.3947
1287	-43.5287
1288	-43.6599
1289	-43.7883
1290	-43.9141
1291	-44.037
1292	-44.1573
1293	-44.2747
1294	-44.3895
1295	-44.5015
1296	-44.6107
1297	-44.7172
1298	-44.821
1299	-44.9221
1300	-45.0205
1301	-45.1161
1302	-45.2091
1303	-45.2993
1304	-45.3868
1305	-45.4717
1306	-45.5538
1307	-45.6333
1308	-45.7101
1309	-45.7843
1310	-45.8557
1311	-45.9246
1312	-45.9908
1313	-46.0543
1314	-46.1152
1315	-46.1736
1316	-46.2293
1317	-46.2823
1318	-46.3328
1319	-46.3807
1320	-46.426
1321	-46.4688
1322	-46.509
1323	-46.5466
1324	-46.5817
1325	-46.6142
1326	-46.6442
1327	-46.6716
1328	-46.6966
1329	-46.719
1330	-46.739
1331	-46.7564
1332	-46.7714
1333	-46.7838
1334	-46.7939
1335	-46.8014
1336	-46.8065
1337	-46.8092
1338	-46.8095
1339	-46.8073
1340	-46.8027
1341	-46.7958
1342	-46.7864
1343	-46.7747
1344	-46.7605
1345	-46.744
1346	-46.7252
1347	-46.704
1348	-46.6805
1349	-46.6546
1350	-46.6264
1351	-46.5959
1352	-46.5631
1353	-46.528
1354	-46.4906
1355	-46.4509
1356	-46.409
1357	-46.3648
1358	-46.3183
1359	-46.2696
1360	-46.2186
1361	-46.1654
1362	-46.11
1363	-46.0523
1364	-45.9925
1365	-45.9304
1366	-45.8661
1367	-45.7996
1368	-45.7309
1369	-45.6601
1370	-45.5871
1371	-45.5119
1372	-45.4345
1373	-45.3549
1374	-45.2733
1375	-45.1894
1376	-45.1035
1377	-45.0154
1378	-44.9251
1379	-44.8328
1380	-44.7383
1381	-44.6417
1382	-44.543
1383	-44.4422
1384	-44.3394
1385	-44.2344
1386	-44.1274
1387	-44.0183
1388	-43.9071
1389	-43.7938
1390	-43.6785
1391	-43.5612
1392	-43.4418
1393	-43.3204
1394	-43.1969
1395	-43.0715
1396	-42.944
1397	-42.8145
1398	-42.683
1399	-42.5495
1400	-42.414
1401	-42.2765
1402	-42.137
1403	-41.9956
1404	-41.8522
1405	-41.7069
1406	-41.5596
1407	-41.4103
1408	-41.2592
1409	-41.1061
1410	-40.9511
1411	-40.7941
1412	-40.6353
1413	-40.4746
1414	-40.312
1415	-40.1475
1416	-39.9812
1417	-39.813
1418	-39.6429
1419	-39.4711
1420	-39.2973
1421	-39.1218
1422	-38.9445
1423	-38.7654
1424	-38.5844
1425	-38.4017
1426	-38.2173
1427	-38.0311
1428	-37.8432
1429	-37.6535
1430	-37.4621
1431	-37.269
1432	-37.0743
1433	-36.8778
1434	-36.6797
1435	-36.48
1436	-36.2786
1437	-36.0757
1438	-35.8711
1439	-35.6649
1440	-35.4572
1441	-35.248
1442	-35.0372
1443	-34.8249
1444	-34.6111
1445	-34.3959
1446	-34.1791
1447	-33.961
1448	-33.7415
1449	-33.5205
1450	-33.2982
1451	-33.0746
1452	-32.8496
1453	-32.6233
1454	-32.3958
1455	-32.1669
1456	-31.9369
1457	-31.7056
1458	-31.4732
1459	-31.2396
1460	-31.0049
1461	-30.7691
1462	-30.5321
1463	-30.2942
1464	-30.0552
1465	-29.8152
1466	-29.5742
1467	-29.3322
1468	-29.0894
1469	-28.8456
1470	-28.601
1471	-28.3556
1472	-28.1093
1473	-27.8622
1474	-27.6144
1475	-27.3659
1476	-27.1167
1477	-26.8668
1478	-26.6162
1479	-26.3651
1480	-26.1133
1481	-25.861
1482	-25.6082
1483	-25.3549
1484	-25.1011
1485	-24.8468
1486	-24.5921
1487	-24.337
1488	-24.0816
1489	-23.8258
1490	-23.5697
1491	-23.3133
1492	-23.0567
1493	-22.7998
1494	-22.5426
1495	-22.2853
1496	-22.0278
1497	-21.7702
1498	-21.5124
1499	-21.2545
1500	-20.9965
1501	-20.7385
1502	-20.4804
1503	-20.2223
1504	-19.9642
1505	-19.7061
1506	-19.448
1507	-19.19
1508	-18.932
1509	-18.6741
1510	-18.4163
1511	-18.1586
1512	-17.901
1513	-17.6436
1514	-17.3863
1515	-17.1292
1516	-16.8723
1517	-16.6156
1518	-16.3591
1519	-16.1028
1520	-15.8467
1521	-15.5909
1522	-15.3354
1523	-15.0801
1524	-14.8251
1525	-14.5704
1526	-14.316
1527	-14.062
1528	-13.8082
1529	-13.5548
1530	-13.3018
1531	-13.0491
1532	-12.7968
1533	-12.5448
1534	-12.2933
1535	-12.0421
1536	-11.7914
1537	-11.5411
1538	-11.2912
1539	-11.0418
1540	-10.7928
1541	-10.5442
1542	-10.2961
1543	-10.0485
1544	-9.80142
1545	-9.55478
1546	-9.30864
1547	-9.06301
1548	-8.81789
1549	-8.5733
1550	-8.32924
1551	-8.08572
1552	-7.84275
1553	-7.60034
1554	-7.35849
1555	-7.11722
1556	-6.87653
1557	-6.63643
1558	-6.39693
1559	-6.15804
1560	-5.91977
1561	-5.68212
1562	-5.44512
1563	-5.20876
1564	-4.97305
1565	-4.738
1566	-4.50363
1567	-4.26994
1568	-4.03693
1569	-3.80463
1570	-3.57304
1571	-3.34217
1572	-3.11203
1573	-2.88263
1574	-2.65397
1575	-2.42608
1576	-2.19895
1577	-1.9726
1578	-1.74705
1579	-1.52229
1580	-1.29834
1581	-1.07521
1582	-0.852909
1583	-0.631448
1584	-0.410842
1585	-0.191098
1586	0.0277742
1587	0.245763
1588	0.462854
1589	0.679039
1590	0.894309
1591	1.10865
1592	1.32205
1593	1.5345
1594	1.74599
1595	1.95651
1596	2.16604
1597	2.37458
1598	2.58211
1599	2.78862
1600	2.99409
1601	3.19853
1602	3.40191
1603	3.60423
1604	3.80546
1605	4.00561
1606	4.20466
1607	4.40259
1608	4.59939
1609	4.79506
1610	4.98959
1611	5.18295
1612	5.37513
1613	5.56613
1614	5.75593
1615	5.94452
1616	6.13189
1617	6.31803
1618	6.50291
1619	6.68654
1620	6.86891
1621	7.04998
1622	7.22976
1623	7.40823
1624	7.58539
1625	7.76121
1626	7.93568
1627	8.1088
1628	8.28056
1629	8.45092
1630	8.6199
1631	8.78747
1632	8.95362
1633	9.11834
1634	9.28162
1635	9.44345
1636	9.6038
1637	9.76268
1638	9.92006
1639	10.0759
1640	10.2303
1641	10.3832
1642	10.5344
1643	10.6842
1644	10.8324
1645	10.979
1646	11.124
1647	11.2674
1648	11.4092
1649	11.5493
1650	11.6879
1651	11.8247
1652	11.96
1653	12.0935
1654	12.2253
1655	12.3555
1656	12.4839
1657	12.6106
1658	12.7356
1659	12.8588
1660	12.9803
1661	13.1
1662	13.2179
1663	13.3341
1664	13.4484
1665	13.5609
1666	13.6715
1667	13.7804
1668	13.8874
1669	13.9925
1670	14.0958
1671	14.1972
1672	14.2967
1673	14.3943
1674	14.49
1675	14.5838
1676	14.6756
1677	14.7656
1678	14.8536
1679	14.9397
1680	15.0238
1681	15.1061
1682	15.1863
1683	15.2647
1684	15.3411
1685	15.4156
1686	15.4881
1687	15.5587
1688	15.6274
1689	15.6943
1690	15.7592
1691	15.8222
1692	15.8834
1693	15.9427
1694	16.0001
1695	16.0558
1696	16.1096
1697	16.1616
1698	16.2118
1699	16.2603
1700	16.307
1701	16.3519
1702	16.3951
1703	16.4366
1704	16.4764
1705	16.5145
1706	16.551
1707	16.5857
1708	16.6188
1709	16.6503
1710	16.6802
1711	16.7084
1712	16.735
1713	16.7601
1714	16.7836
1715	16.8055
1716	16.8259
1717	16.8447
1718	16.862
1719	16.8778
1720	16.8921
1721	16.9049
1722	16.9162
1723	16.9261
1724	16.9345
1725	16.9414
1726	16.947
1727	16.9511
1728	16.9538
1729	16.9551
1730	16.955
1731	16.9536
1732	16.9508
1733	16.9466
1734	16.9412
1735	16.9344
1736	16.9262
1737	16.9168
1738	16.9061
1739	16.8941
1740	16.8809
1741	16.8664
1742	16.8507
1743	16.8337
1744	16.8155
1745	16.7962
1746	16.7756
1747	16.7538
1748	16.7309
1749	16.7068
1750	16.6816
1751	16.6552
1752	16.6278
1753	16.5992
1754	16.5695
1755	16.5387
1756	16.5069
1757	16.474
1758	16.4401
1759	16.4051
1760	16.3691
1761	16.3321
1762	16.2941
1763	16.2551
1764	16.2151
1765	16.1742
1766	16.1323
1767	16.0895
1768	16.0457
1769	16.0011
1770	15.9555
1771	15.9091
1772	15.8618
1773	15.8136
1774	15.7646
1775	15.7148
1776	15.6641
1777	15.6126
1778	15.5604
1779	15.5073
1780	15.4535
1781	15.399
1782	15.3437
1783	15.2877
1784	15.2309
1785	15.1735
1786	15.1154
1787	15.0566
1788	14.9972
1789	14.9371
1790	14.8764
1791	14.8151
1792	14.7531
1793	14.6906
1794	14.6275
1795	14.5639
1796	14.4997
1797	14.4349
1798	14.3697
1799	14.304
1800	14.2378
1801	14.1711
1802	14.104
1803	14.0364
1804	13.9684
1805	13.9001
1806	13.8313
1807	13.7621
1808	13.6926
1809	13.6228
1810	13.5526
1811	13.4821
1812	13.4113
1813	13.3402
1814	13.2688
1815	13.1972
1816	13.1253
1817	13.0533
1818	12.981
1819	12.9085
1820	12.8358
1821	12.7629
1822	12.6899
1823	12.6168
1824	12.5435
1825	12.4702
1826	12.3967
1827	12.3231
1828	12.2495
1829	12.1758
1830	12.1021
1831	12.0283
1832	11.9545
1833	11.8808
1834	11.807
1835	11.7332
1836	11.6594
1837	11.5857
1838	11.5121
1839	11.4385
1840	11.365
1841	11.2916
1842	11.2183
1843	11.1451
1844	11.072
1845	10.9991
1846	10.9263
1847	10.8537
1848	10.7813
1849	10.7091
1850	10.637
1851	10.5652
1852	10.4936
1853	10.4222
1854	10.3511
1855	10.2803
1856	10.2097
1857	10.1393
1858	10.0693
1859	9.99951
1860	9.93005
1861	9.8609
1862	9.79207
1863	9.72356
1864	9.65539
1865	9.58756
1866	9.52009
1867	9.45297
1868	9.38622
1869	9.31984
1870	9.25385
1871	9.18824
1872	9.12304
1873	9.05825
1874	8.99386
1875	8.92989
1876	8.86634
1877	8.80323
1878	8.74055
1879	8.67831
1880	8.61652
1881	8.55519
1882	8.4943
1883	8.43388
1884	8.37393
1885	8.31444
1886	8.25543
1887	8.19689
1888	8.13883
1889	8.08126
1890	8.02418
1891	7.96758
1892	7.91148
1893	7.85587
1894	7.80076
1895	7.74614
1896	7.69204
1897	7.63843
1898	7.58534
1899	7.53275
1900	7.48067
1901	7.4291
1902	7.37805
1903	7.3275
1904	7.27747
1905	7.22795
1906	7.17895
1907	7.13046
1908	7.08249
1909	7.03503
1910	6.98808
1911	6.94165
1912	6.89573
1913	6.85033
1914	6.80544
1915	6.76107
1916	6.71721
1917	6.67385
1918	6.63102
1919	6.58869
1920	6.54687
1921	6.50554
1922	6.46472
1923	6.42441
1924	6.38458
1925	6.34525
1926	6.30641
1927	6.26804
1928	6.23016
1929	6.19276
1930	6.15582
1931	6.11935
1932	6.08335
1933	6.0478
1934	6.01271
1935	5.97807
1936	5.94388
1937	5.91013
1938	5.87681
1939	5.84394
1940	5.81151
1941	5.7795
1942	5.74792
1943	5.71677
1944	5.68604
1945	5.65573
1946	5.62584
1947	5.59636
1948	5.56729
1949	5.53863
1950	5.51038
1951	5.48253
1952	5.45508
1953	5.42803
1954	5.40137
1955	5.3751
1956	5.34923
1957	5.32374
1958	5.29863
1959	5.27391
1960	5.24956
1961	5.22558
1962	5.20198
1963	5.17876
1964	5.1559
1965	5.1334
1966	5.11126
1967	5.08949
1968	5.06807
1969	5.04701
1970	5.0263
1971	5.00593
1972	4.98592
1973	4.96625
1974	4.94691
1975	4.92792
1976	4.90926
1977	4.89094
1978	4.87295
1979	4.85529
1980	4.83796
1981	4.82095
1982	4.80426
1983	4.78789
1984	4.77184
1985	4.7561
1986	4.74068
1987	4.72557
1988	4.71075
1989	4.69625
1990	4.68205
1991	4.66815
1992	4.65455
1993	4.64124
1994	4.62822
1995	4.61549
1996	4.60305
1997	4.59089
1998	4.57901
[truncated: 6,329 more rows]
