# Supplementary material for: PM2.5 concentration prediction based on EEMD-ALSTM
Source: Sci Rep. 2024 Jun 2;14:12636. doi: 10.1038/s41598-024-63620-9 (PMC11144699; doi:10.1038/s41598-024-63620-9)
Supplement: Supplementary file 1 — Supplementary Information. [file 41598_2024_63620_MOESM1_ESM.zip › Code/attEMD_IMF_10_train.xlsx]

## Sheet: Sheet1
	0
0	-13.7514
1	-13.8215
2	-13.8908
3	-13.9593
4	-14.027
5	-14.094
6	-14.1601
7	-14.2254
8	-14.2898
9	-14.3534
10	-14.4162
11	-14.4781
12	-14.5391
13	-14.5993
14	-14.6586
15	-14.717
16	-14.7745
17	-14.8312
18	-14.8869
19	-14.9417
20	-14.9956
21	-15.0485
22	-15.1005
23	-15.1516
24	-15.2017
25	-15.2509
26	-15.2991
27	-15.3463
28	-15.3925
29	-15.4378
30	-15.4821
31	-15.5253
32	-15.5676
33	-15.6088
34	-15.649
35	-15.6881
36	-15.7262
37	-15.7633
38	-15.7992
39	-15.8341
40	-15.8678
41	-15.9005
42	-15.932
43	-15.9624
44	-15.9916
45	-16.0197
46	-16.0465
47	-16.0722
48	-16.0966
49	-16.1198
50	-16.1417
51	-16.1623
52	-16.1817
53	-16.1998
54	-16.2165
55	-16.2319
56	-16.2459
57	-16.2586
58	-16.2698
59	-16.2797
60	-16.2881
61	-16.2952
62	-16.3007
63	-16.3048
64	-16.3074
65	-16.3085
66	-16.3081
67	-16.3061
68	-16.3026
69	-16.2975
70	-16.2909
71	-16.2826
72	-16.2727
73	-16.2612
74	-16.2481
75	-16.2333
76	-16.2168
77	-16.1987
78	-16.1788
79	-16.1572
80	-16.1339
81	-16.1089
82	-16.0821
83	-16.0535
84	-16.0232
85	-15.991
86	-15.9571
87	-15.9213
88	-15.8837
89	-15.8442
90	-15.8029
91	-15.7597
92	-15.7146
93	-15.6676
94	-15.6187
95	-15.5679
96	-15.5151
97	-15.4603
98	-15.4037
99	-15.345
100	-15.2843
101	-15.2217
102	-15.157
103	-15.0903
104	-15.0216
105	-14.9508
106	-14.878
107	-14.8031
108	-14.7262
109	-14.6472
110	-14.5661
111	-14.4829
112	-14.3976
113	-14.3102
114	-14.2207
115	-14.1291
116	-14.0354
117	-13.9396
118	-13.8417
119	-13.7416
120	-13.6395
121	-13.5353
122	-13.4289
123	-13.3204
124	-13.2099
125	-13.0973
126	-12.9826
127	-12.8658
128	-12.747
129	-12.6261
130	-12.5032
131	-12.3782
132	-12.2513
133	-12.1223
134	-11.9913
135	-11.8584
136	-11.7235
137	-11.5867
138	-11.448
139	-11.3074
140	-11.1648
141	-11.0205
142	-10.8742
143	-10.7262
144	-10.5763
145	-10.4247
146	-10.2713
147	-10.1162
148	-9.95942
149	-9.80091
150	-9.64075
151	-9.47894
152	-9.31551
153	-9.15049
154	-8.9839
155	-8.81575
156	-8.64608
157	-8.4749
158	-8.30224
159	-8.12811
160	-7.95253
161	-7.77554
162	-7.59714
163	-7.41736
164	-7.23622
165	-7.05374
166	-6.86994
167	-6.68483
168	-6.49845
169	-6.3108
170	-6.1219
171	-5.93178
172	-5.74045
173	-5.54794
174	-5.35426
175	-5.15943
176	-4.96347
177	-4.7664
178	-4.56824
179	-4.369
180	-4.16871
181	-3.96739
182	-3.76505
183	-3.56171
184	-3.35739
185	-3.15212
186	-2.9459
187	-2.73875
188	-2.5307
189	-2.32177
190	-2.11196
191	-1.90131
192	-1.68982
193	-1.47751
194	-1.26441
195	-1.05053
196	-0.83589
197	-0.620508
198	-0.404398
199	-0.187582
200	0.0299282
201	0.248105
202	0.466937
203	0.686407
204	0.906499
205	1.12719
206	1.34846
207	1.5703
208	1.79268
209	2.0156
210	2.23901
211	2.46292
212	2.68731
213	2.91214
214	3.13741
215	3.3631
216	3.58918
217	3.81563
218	4.04245
219	4.2696
220	4.49707
221	4.72484
222	4.95289
223	5.18121
224	5.40976
225	5.63854
226	5.86752
227	6.09668
228	6.32601
229	6.55548
230	6.78508
231	7.01478
232	7.24457
233	7.47441
234	7.7043
235	7.93421
236	8.16412
237	8.394
238	8.62384
239	8.85361
240	9.08329
241	9.31285
242	9.54227
243	9.77152
244	10.0006
245	10.2294
246	10.458
247	10.6863
248	10.9144
249	11.1421
250	11.3694
251	11.5964
252	11.8229
253	12.049
254	12.2746
255	12.4998
256	12.7243
257	12.9484
258	13.1718
259	13.3946
260	13.6167
261	13.8381
262	14.0588
263	14.2787
264	14.4978
265	14.7161
266	14.9336
267	15.1502
268	15.3658
269	15.5805
270	15.7942
271	16.0068
272	16.2185
273	16.429
274	16.6385
275	16.8468
276	17.0539
277	17.2598
278	17.4645
279	17.6679
280	17.8701
281	18.0709
282	18.2704
283	18.4685
284	18.6652
285	18.8604
286	19.0542
287	19.2465
288	19.4372
289	19.6264
290	19.814
291	20
292	20.1844
293	20.3671
294	20.548
295	20.7273
296	20.9048
297	21.0805
298	21.2544
299	21.4264
300	21.5966
301	21.7649
302	21.9313
303	22.0956
304	22.2581
305	22.4185
306	22.5768
307	22.7331
308	22.8873
309	23.0394
310	23.1893
311	23.337
312	23.4826
313	23.6259
314	23.7669
315	23.9057
316	24.0421
317	24.1762
318	24.308
319	24.4373
320	24.5643
321	24.6888
322	24.8108
323	24.9303
324	25.0474
325	25.1619
326	25.2738
327	25.3831
328	25.4898
329	25.5939
330	25.6954
331	25.7941
332	25.8901
333	25.9835
334	26.074
335	26.1618
336	26.2468
337	26.329
338	26.4083
339	26.4848
340	26.5584
341	26.629
342	26.6968
343	26.7616
344	26.8234
345	26.8822
346	26.938
347	26.9908
348	27.0405
349	27.0871
350	27.1306
351	27.171
352	27.2083
353	27.2423
354	27.2732
355	27.3009
356	27.3253
357	27.3464
358	27.3643
359	27.3789
360	27.3901
361	27.3981
362	27.4026
363	27.4038
364	27.4015
365	27.3959
366	27.3868
367	27.3742
368	27.3582
369	27.3387
370	27.3157
371	27.2892
372	27.2592
373	27.2257
374	27.1887
375	27.1481
376	27.1042
377	27.0567
378	27.0058
379	26.9514
380	26.8937
381	26.8325
382	26.768
383	26.7002
384	26.6292
385	26.5548
386	26.4773
387	26.3966
388	26.3128
389	26.2259
390	26.136
391	26.043
392	25.947
393	25.8481
394	25.7463
395	25.6417
396	25.5342
397	25.4238
398	25.3107
399	25.1949
400	25.0763
401	24.955
402	24.8311
403	24.7045
404	24.5753
405	24.4436
406	24.3093
407	24.1725
408	24.0332
409	23.8915
410	23.7473
411	23.6007
412	23.4517
413	23.3004
414	23.1468
415	22.9909
416	22.8328
417	22.6724
418	22.5099
419	22.3451
420	22.1782
421	22.0093
422	21.8382
423	21.6651
424	21.4899
425	21.3128
426	21.1337
427	20.9527
428	20.7698
429	20.585
430	20.3984
431	20.2099
432	20.0197
433	19.8277
434	19.634
435	19.4387
436	19.2416
437	19.043
438	18.8427
439	18.6409
440	18.4376
441	18.2327
442	18.0264
443	17.8186
444	17.6094
445	17.3989
446	17.187
447	16.9738
448	16.7594
449	16.5436
450	16.3267
451	16.1086
452	15.8893
453	15.6689
454	15.4475
455	15.225
456	15.0014
457	14.7769
458	14.5514
459	14.325
460	14.0977
461	13.8696
462	13.6406
463	13.4108
464	13.1803
465	12.9491
466	12.7172
467	12.4846
468	12.2514
469	12.0176
470	11.7832
471	11.5484
472	11.313
473	11.0772
474	10.8409
475	10.6043
476	10.3673
477	10.13
478	9.89247
479	9.65465
480	9.41661
481	9.1784
482	8.94003
483	8.70156
484	8.46301
485	8.22441
486	7.9858
487	7.74722
488	7.50869
489	7.27025
490	7.03193
491	6.79376
492	6.55579
493	6.31802
494	6.08051
495	5.84328
496	5.60636
497	5.36979
498	5.13359
499	4.89781
500	4.66247
501	4.42759
502	4.19323
503	3.95939
504	3.72612
505	3.49345
506	3.26142
507	3.03003
508	2.79934
509	2.56937
510	2.34016
511	2.11173
512	1.88412
513	1.65735
514	1.43146
515	1.20647
516	0.98242
517	0.75933
518	0.537236
519	0.316167
520	0.0961506
521	-0.122787
522	-0.340616
523	-0.557308
524	-0.772832
525	-0.98716
526	-1.20027
527	-1.41213
528	-1.62271
529	-1.83199
530	-2.03994
531	-2.24654
532	-2.45176
533	-2.65558
534	-2.85796
535	-3.05889
536	-3.25835
537	-3.45631
538	-3.65274
539	-3.84764
540	-4.04096
541	-4.2327
542	-4.42284
543	-4.61135
544	-4.7982
545	-4.9834
546	-5.16691
547	-5.34871
548	-5.52878
549	-5.70712
550	-5.88369
551	-6.05848
552	-6.23147
553	-6.40265
554	-6.57198
555	-6.73947
556	-6.90508
557	-7.06881
558	-7.23062
559	-7.39052
560	-7.54848
561	-7.70447
562	-7.85848
563	-8.01051
564	-8.16051
565	-8.3085
566	-8.45443
567	-8.59831
568	-8.74011
569	-8.87982
570	-9.01742
571	-9.15291
572	-9.28626
573	-9.41747
574	-9.54653
575	-9.67341
576	-9.79812
577	-9.92064
578	-10.041
579	-10.1591
580	-10.275
581	-10.3886
582	-10.5001
583	-10.6093
584	-10.7162
585	-10.8209
586	-10.9234
587	-11.0235
588	-11.1214
589	-11.2171
590	-11.3105
591	-11.4016
592	-11.4904
593	-11.5769
594	-11.6612
595	-11.7432
596	-11.8229
597	-11.9004
598	-11.9756
599	-12.0486
600	-12.1193
601	-12.1878
602	-12.2541
603	-12.3183
604	-12.3803
605	-12.4401
606	-12.4978
607	-12.5534
608	-12.6069
609	-12.6583
610	-12.7077
611	-12.7551
612	-12.8005
613	-12.8439
614	-12.8853
615	-12.9248
616	-12.9624
617	-12.9981
618	-13.0319
619	-13.0638
620	-13.0939
621	-13.1221
622	-13.1486
623	-13.1732
624	-13.1961
625	-13.2172
626	-13.2366
627	-13.2542
628	-13.2701
629	-13.2844
630	-13.297
631	-13.3079
632	-13.3173
633	-13.325
634	-13.3311
635	-13.3357
636	-13.3388
637	-13.3404
638	-13.3405
639	-13.3391
640	-13.3363
641	-13.332
642	-13.3264
643	-13.3195
644	-13.3112
645	-13.3016
646	-13.2907
647	-13.2785
648	-13.2652
649	-13.2506
650	-13.2349
651	-13.218
652	-13.1999
653	-13.1808
654	-13.1606
655	-13.1394
656	-13.1172
657	-13.094
658	-13.0698
659	-13.0447
660	-13.0187
661	-12.9919
662	-12.9642
663	-12.9357
664	-12.9064
665	-12.8764
666	-12.8456
667	-12.8141
668	-12.782
669	-12.7492
670	-12.7157
671	-12.6817
672	-12.6471
673	-12.612
674	-12.5763
675	-12.54
676	-12.5034
677	-12.4662
678	-12.4286
679	-12.3906
680	-12.3522
681	-12.3135
682	-12.2744
683	-12.2349
684	-12.1952
685	-12.1552
686	-12.115
687	-12.0746
688	-12.0339
689	-11.9931
690	-11.9521
691	-11.911
692	-11.8698
693	-11.8285
694	-11.7871
695	-11.7457
696	-11.7043
697	-11.6629
698	-11.6215
699	-11.5802
700	-11.539
701	-11.4978
702	-11.4567
703	-11.4158
704	-11.375
705	-11.3344
706	-11.2939
707	-11.2537
708	-11.2137
709	-11.174
710	-11.1345
711	-11.0952
712	-11.0563
713	-11.0177
714	-10.9794
715	-10.9415
716	-10.9039
717	-10.8667
718	-10.8299
719	-10.7935
720	-10.7575
721	-10.722
722	-10.6869
723	-10.6523
724	-10.6182
725	-10.5845
726	-10.5514
727	-10.5187
728	-10.4866
729	-10.4551
730	-10.4241
731	-10.3937
732	-10.3638
733	-10.3346
734	-10.306
735	-10.278
736	-10.2506
737	-10.2239
738	-10.1978
739	-10.1724
740	-10.1477
741	-10.1237
742	-10.1003
743	-10.0777
744	-10.0559
745	-10.0347
746	-10.0143
747	-9.99473
748	-9.97589
749	-9.95785
750	-9.9406
751	-9.92417
752	-9.90856
753	-9.89379
754	-9.87987
755	-9.8668
756	-9.8546
757	-9.84328
758	-9.83285
759	-9.82332
760	-9.81469
761	-9.80698
762	-9.80019
763	-9.79433
764	-9.78941
765	-9.78543
766	-9.78242
767	-9.78035
768	-9.77926
769	-9.77914
770	-9.78
771	-9.78185
772	-9.78469
773	-9.78853
774	-9.79338
775	-9.79924
776	-9.8061
777	-9.81399
778	-9.82289
779	-9.83282
780	-9.84377
781	-9.85574
782	-9.86873
783	-9.88274
784	-9.89776
785	-9.91379
786	-9.93083
787	-9.94886
788	-9.96788
789	-9.98787
790	-10.0088
791	-10.0308
792	-10.0537
793	-10.0775
794	-10.1022
795	-10.1279
796	-10.1544
797	-10.1819
798	-10.2102
799	-10.2393
800	-10.2693
801	-10.3001
802	-10.3316
803	-10.364
804	-10.3971
805	-10.431
806	-10.4655
807	-10.5008
808	-10.5367
809	-10.5733
810	-10.6105
811	-10.6483
812	-10.6867
813	-10.7256
814	-10.7651
815	-10.8051
816	-10.8455
817	-10.8865
818	-10.9279
819	-10.9697
820	-11.0119
821	-11.0545
822	-11.0974
823	-11.1407
824	-11.1843
825	-11.2282
826	-11.2723
827	-11.3167
828	-11.3613
829	-11.4062
830	-11.4512
831	-11.4963
832	-11.5417
833	-11.5871
834	-11.6326
835	-11.6782
836	-11.7239
837	-11.7696
838	-11.8153
839	-11.861
840	-11.9067
841	-11.9524
842	-11.998
843	-12.0434
844	-12.0888
845	-12.1341
846	-12.1792
847	-12.2241
848	-12.2689
849	-12.3134
850	-12.3577
851	-12.4018
852	-12.4455
853	-12.489
854	-12.5322
855	-12.575
856	-12.6175
857	-12.6596
858	-12.7013
859	-12.7426
860	-12.7835
861	-12.8238
862	-12.8637
863	-12.9032
864	-12.942
865	-12.9804
866	-13.0182
867	-13.0553
868	-13.0919
869	-13.1279
870	-13.1632
871	-13.1979
872	-13.2318
873	-13.2651
874	-13.2976
875	-13.3294
876	-13.3604
877	-13.3906
878	-13.42
879	-13.4486
880	-13.4763
881	-13.5031
882	-13.529
883	-13.5541
884	-13.5782
885	-13.6013
886	-13.6234
887	-13.6446
888	-13.6647
889	-13.6838
890	-13.7018
891	-13.7187
892	-13.7345
893	-13.7492
894	-13.7627
895	-13.775
896	-13.7862
897	-13.7961
898	-13.8047
899	-13.812
900	-13.8181
901	-13.8228
902	-13.8262
903	-13.8282
904	-13.8288
905	-13.828
906	-13.8257
907	-13.822
908	-13.8168
909	-13.8101
910	-13.8019
911	-13.7921
912	-13.7808
913	-13.7678
914	-13.7533
915	-13.7372
916	-13.7193
917	-13.6999
918	-13.6788
919	-13.6559
920	-13.6314
921	-13.6051
922	-13.5771
923	-13.5473
924	-13.5158
925	-13.4824
926	-13.4473
927	-13.4103
928	-13.3714
929	-13.3307
930	-13.2882
931	-13.2437
932	-13.1974
933	-13.1491
934	-13.0989
935	-13.0468
936	-12.9926
937	-12.9366
938	-12.8785
939	-12.8184
940	-12.7563
941	-12.6921
942	-12.6259
943	-12.5577
944	-12.4873
945	-12.4149
946	-12.3404
947	-12.2638
948	-12.185
949	-12.1041
950	-12.0211
951	-11.9359
952	-11.8485
953	-11.759
954	-11.6672
955	-11.5733
956	-11.4772
957	-11.3789
958	-11.2783
959	-11.1755
960	-11.0706
961	-10.9634
962	-10.8539
963	-10.7423
964	-10.6284
965	-10.5124
966	-10.3941
967	-10.2736
968	-10.1509
969	-10.026
970	-9.89889
971	-9.76959
972	-9.63811
973	-9.50445
974	-9.3686
975	-9.23059
976	-9.09041
977	-8.94808
978	-8.8036
979	-8.65697
980	-8.50821
981	-8.35734
982	-8.20435
983	-8.04926
984	-7.89207
985	-7.73282
986	-7.5715
987	-7.40812
988	-7.2427
989	-7.07526
990	-6.90581
991	-6.73437
992	-6.56094
993	-6.38556
994	-6.20824
995	-6.02899
996	-5.84785
997	-5.66484
998	-5.47997
999	-5.29329
1000	-5.1048
1001	-4.91455
1002	-4.72257
1003	-4.52888
1004	-4.33352
1005	-4.13651
1006	-3.93791
1007	-3.73773
1008	-3.53603
1009	-3.33283
1010	-3.12817
1011	-2.92209
1012	-2.71463
1013	-2.50581
1014	-2.2957
1015	-2.08431
1016	-1.8717
1017	-1.65789
1018	-1.44293
1019	-1.22685
1020	-1.00969
1021	-0.79149
1022	-0.572289
1023	-0.352128
1024	-0.131037
1025	0.0909446
1026	0.313777
1027	0.537432
1028	0.761868
1029	0.987046
1030	1.21294
1031	1.4395
1032	1.66671
1033	1.89451
1034	2.12289
1035	2.35179
1036	2.58119
1037	2.81105
1038	3.04134
1039	3.27201
1040	3.50303
1041	3.73436
1042	3.96596
1043	4.19781
1044	4.42985
1045	4.66207
1046	4.8944
1047	5.12684
1048	5.35933
1049	5.59183
1050	5.82432
1051	6.05676
1052	6.2891
1053	6.52133
1054	6.75339
1055	6.98525
1056	7.21689
1057	7.44827
1058	7.67935
1059	7.91009
1060	8.14047
1061	8.37045
1062	8.59999
1063	8.82907
1064	9.05765
1065	9.28568
1066	9.51316
1067	9.74003
1068	9.96627
1069	10.1918
1070	10.4167
1071	10.6409
1072	10.8643
1073	11.0869
1074	11.3086
1075	11.5295
1076	11.7496
1077	11.9687
1078	12.1868
1079	12.404
1080	12.6202
1081	12.8353
1082	13.0494
1083	13.2624
1084	13.4742
1085	13.6849
1086	13.8944
1087	14.1027
1088	14.3097
1089	14.5154
1090	14.7199
1091	14.923
1092	15.1247
1093	15.3251
1094	15.524
1095	15.7215
1096	15.9174
1097	16.1119
1098	16.3049
1099	16.4962
1100	16.686
1101	16.8741
1102	17.0606
1103	17.2454
1104	17.4285
1105	17.6098
1106	17.7894
1107	17.9672
1108	18.1431
1109	18.3172
1110	18.4894
1111	18.6597
1112	18.8281
1113	18.9945
1114	19.1589
1115	19.3213
1116	19.4816
1117	19.6399
1118	19.7961
1119	19.9502
1120	20.1021
1121	20.2518
1122	20.3994
1123	20.5447
1124	20.6877
1125	20.8285
1126	20.967
1127	21.1032
1128	21.237
1129	21.3684
1130	21.4974
1131	21.624
1132	21.7481
1133	21.8698
1134	21.9889
1135	22.1056
1136	22.2197
1137	22.3312
1138	22.4402
1139	22.5465
1140	22.6502
1141	22.7513
1142	22.8497
1143	22.9454
1144	23.0384
1145	23.1287
1146	23.2162
1147	23.301
1148	23.383
1149	23.4622
1150	23.5385
1151	23.6121
1152	23.6827
1153	23.7505
1154	23.8154
1155	23.8774
1156	23.9365
1157	23.9926
1158	24.0458
1159	24.096
1160	24.1432
1161	24.1875
1162	24.2287
1163	24.2669
1164	24.302
1165	24.3342
1166	24.3633
1167	24.3893
1168	24.4123
1169	24.4322
1170	24.449
1171	24.4628
1172	24.4736
1173	24.4812
1174	24.4858
1175	24.4873
1176	24.4858
1177	24.4813
1178	24.4737
1179	24.4631
1180	24.4495
1181	24.4329
1182	24.4133
1183	24.3908
1184	24.3653
1185	24.3368
1186	24.3055
1187	24.2713
1188	24.2342
1189	24.1942
1190	24.1514
1191	24.1059
1192	24.0575
1193	24.0064
1194	23.9525
1195	23.896
1196	23.8367
1197	23.7748
1198	23.7103
1199	23.6432
1200	23.5735
1201	23.5012
1202	23.4264
1203	23.349
1204	23.2692
1205	23.1869
1206	23.1021
1207	23.015
1208	22.9254
1209	22.8335
1210	22.7392
1211	22.6425
1212	22.5436
1213	22.4424
1214	22.3388
1215	22.2331
1216	22.1251
1217	22.0149
1218	21.9025
1219	21.788
1220	21.6714
1221	21.5526
1222	21.4317
1223	21.3088
1224	21.1838
1225	21.0568
1226	20.9278
1227	20.7968
1228	20.6639
1229	20.529
1230	20.3923
1231	20.2536
1232	20.1131
1233	19.9707
1234	19.8265
1235	19.6806
1236	19.5328
1237	19.3834
1238	19.2322
1239	19.0792
1240	18.9247
1241	18.7684
1242	18.6105
1243	18.4511
1244	18.29
1245	18.1274
1246	17.9632
1247	17.7976
1248	17.6304
1249	17.4618
1250	17.2917
1251	17.1202
1252	16.9473
1253	16.7731
1254	16.5975
1255	16.4206
1256	16.2424
1257	16.0629
1258	15.8821
1259	15.7002
1260	15.517
1261	15.3326
1262	15.1472
1263	14.9605
1264	14.7728
1265	14.584
1266	14.3941
1267	14.2032
1268	14.0113
1269	13.8185
1270	13.6246
1271	13.4299
1272	13.2342
1273	13.0376
1274	12.8402
1275	12.642
1276	12.4429
1277	12.243
1278	12.0424
1279	11.8411
1280	11.639
1281	11.4362
1282	11.2328
1283	11.0288
1284	10.8241
1285	10.6188
1286	10.413
1287	10.2066
1288	9.99966
1289	9.79225
1290	9.58436
1291	9.37601
1292	9.16723
1293	8.95805
1294	8.74846
1295	8.53851
1296	8.32821
1297	8.11758
1298	7.90663
1299	7.6954
1300	7.48391
1301	7.27215
1302	7.06016
1303	6.84797
1304	6.63558
1305	6.42301
1306	6.21029
1307	5.99744
1308	5.78446
1309	5.57139
1310	5.35824
1311	5.14505
1312	4.9318
1313	4.71855
1314	4.5053
1315	4.29207
1316	4.07889
1317	3.86578
1318	3.65275
1319	3.43982
1320	3.22702
1321	3.01437
1322	2.80188
1323	2.58959
1324	2.37749
1325	2.16563
1326	1.954
1327	1.74265
1328	1.53158
1329	1.32081
1330	1.11036
1331	0.900264
1332	0.690526
1333	0.481169
1334	0.272209
1335	0.063673
1336	-0.144425
1337	-0.352067
1338	-0.559231
1339	-0.765899
1340	-0.972049
1341	-1.17767
1342	-1.38273
1343	-1.58722
1344	-1.79113
1345	-1.99442
1346	-2.19708
1347	-2.3991
1348	-2.60046
1349	-2.80113
1350	-3.0011
1351	-3.20036
1352	-3.39888
1353	-3.59665
1354	-3.79365
1355	-3.98987
1356	-4.18529
1357	-4.37988
1358	-4.57365
1359	-4.76657
1360	-4.95863
1361	-5.14981
1362	-5.3401
1363	-5.52948
1364	-5.71795
1365	-5.90548
1366	-6.09208
1367	-6.27771
1368	-6.46237
1369	-6.64605
1370	-6.82874
1371	-7.01042
1372	-7.19108
1373	-7.37072
1374	-7.54932
1375	-7.72688
1376	-7.90337
1377	-8.0788
1378	-8.25315
1379	-8.42642
1380	-8.59859
1381	-8.76965
1382	-8.93961
1383	-9.10844
1384	-9.27614
1385	-9.44271
1386	-9.60813
1387	-9.7724
1388	-9.9355
1389	-10.0974
1390	-10.2582
1391	-10.4178
1392	-10.5762
1393	-10.7333
1394	-10.8893
1395	-11.0441
1396	-11.1976
1397	-11.3499
1398	-11.501
1399	-11.6508
1400	-11.7994
1401	-11.9467
1402	-12.0928
1403	-12.2375
1404	-12.381
1405	-12.5232
1406	-12.6641
1407	-12.8037
1408	-12.942
1409	-13.0789
1410	-13.2146
1411	-13.3489
1412	-13.4818
1413	-13.6134
1414	-13.7436
1415	-13.8725
1416	-14
1417	-14.126
1418	-14.2507
1419	-14.374
1420	-14.4959
1421	-14.6164
1422	-14.7354
1423	-14.853
1424	-14.9692
1425	-15.0839
1426	-15.1971
1427	-15.3089
1428	-15.4192
1429	-15.5281
1430	-15.6354
1431	-15.7412
1432	-15.8455
1433	-15.9483
1434	-16.0496
1435	-16.1493
1436	-16.2476
1437	-16.3442
1438	-16.4393
1439	-16.5329
1440	-16.6249
1441	-16.7153
1442	-16.8041
1443	-16.8914
1444	-16.977
1445	-17.0611
1446	-17.1436
1447	-17.2244
1448	-17.3036
1449	-17.3812
1450	-17.4572
1451	-17.5315
1452	-17.6042
1453	-17.6753
1454	-17.7447
1455	-17.8124
1456	-17.8784
1457	-17.9428
1458	-18.0055
1459	-18.0665
1460	-18.1258
1461	-18.1834
1462	-18.2393
1463	-18.2935
1464	-18.346
1465	-18.3968
1466	-18.4459
1467	-18.4932
1468	-18.5388
1469	-18.5827
1470	-18.6249
1471	-18.6653
1472	-18.704
1473	-18.741
1474	-18.7762
1475	-18.8097
1476	-18.8414
1477	-18.8714
1478	-18.8997
1479	-18.9263
1480	-18.9511
1481	-18.9741
1482	-18.9955
1483	-19.015
1484	-19.0329
1485	-19.049
1486	-19.0634
1487	-19.076
1488	-19.0869
1489	-19.096
1490	-19.1034
1491	-19.1091
1492	-19.113
1493	-19.1152
1494	-19.1156
1495	-19.1143
1496	-19.1113
1497	-19.1065
1498	-19.1
1499	-19.0918
1500	-19.0818
1501	-19.0701
1502	-19.0567
1503	-19.0416
1504	-19.0247
1505	-19.0061
1506	-18.9858
1507	-18.9638
1508	-18.9401
1509	-18.9147
1510	-18.8876
1511	-18.8587
1512	-18.8282
1513	-18.796
1514	-18.762
1515	-18.7264
1516	-18.6891
1517	-18.6501
1518	-18.6095
1519	-18.5671
1520	-18.5231
1521	-18.4774
1522	-18.4301
1523	-18.381
1524	-18.3304
1525	-18.278
1526	-18.2241
1527	-18.1685
1528	-18.1112
1529	-18.0523
1530	-17.9918
1531	-17.9296
1532	-17.8658
1533	-17.8004
1534	-17.7334
1535	-17.6648
1536	-17.5946
1537	-17.5228
1538	-17.4494
1539	-17.3744
1540	-17.2978
1541	-17.2196
1542	-17.1399
1543	-17.0587
1544	-16.9759
1545	-16.8915
1546	-16.8056
1547	-16.7182
1548	-16.6293
1549	-16.5389
1550	-16.4469
1551	-16.3535
1552	-16.2586
1553	-16.1623
1554	-16.0645
1555	-15.9652
1556	-15.8646
1557	-15.7625
1558	-15.659
1559	-15.5541
1560	-15.4478
1561	-15.3401
1562	-15.2311
1563	-15.1208
1564	-15.0091
1565	-14.8961
1566	-14.7818
1567	-14.6662
1568	-14.5493
1569	-14.4312
1570	-14.3118
1571	-14.1912
1572	-14.0694
1573	-13.9464
1574	-13.8223
1575	-13.6969
1576	-13.5705
1577	-13.4429
1578	-13.3142
1579	-13.1845
1580	-13.0537
1581	-12.9218
1582	-12.7889
1583	-12.655
1584	-12.5202
1585	-12.3843
1586	-12.2476
1587	-12.1099
1588	-11.9712
1589	-11.8317
1590	-11.6914
1591	-11.5502
1592	-11.4081
1593	-11.2653
1594	-11.1216
1595	-10.9772
1596	-10.832
1597	-10.6861
1598	-10.5395
1599	-10.3922
1600	-10.2442
1601	-10.0955
1602	-9.94621
1603	-9.79629
1604	-9.64575
1605	-9.49463
1606	-9.34293
1607	-9.19069
1608	-9.03791
1609	-8.88462
1610	-8.73082
1611	-8.57654
1612	-8.42181
1613	-8.26662
1614	-8.11101
1615	-7.95498
1616	-7.79856
1617	-7.64177
1618	-7.48461
1619	-7.32711
1620	-7.16929
1621	-7.01115
1622	-6.85272
1623	-6.69401
1624	-6.53504
1625	-6.37582
1626	-6.21638
1627	-6.05672
1628	-5.89685
1629	-5.73681
1630	-5.5766
1631	-5.41624
1632	-5.25574
1633	-5.09513
1634	-4.9344
1635	-4.77359
1636	-4.6127
1637	-4.45175
1638	-4.29076
1639	-4.12975
1640	-3.96872
1641	-3.80769
1642	-3.64669
1643	-3.48572
1644	-3.3248
1645	-3.16394
1646	-3.00317
1647	-2.8425
1648	-2.68194
1649	-2.5215
1650	-2.36122
1651	-2.20109
1652	-2.04114
1653	-1.88138
1654	-1.72183
1655	-1.56249
1656	-1.4034
1657	-1.24456
1658	-1.086
1659	-0.927718
1660	-0.76974
1661	-0.612083
1662	-0.454764
1663	-0.297791
1664	-0.141188
1665	0.0150271
1666	0.170844
1667	0.326238
1668	0.481198
1669	0.635704
1670	0.789737
1671	0.943281
1672	1.09631
1673	1.24882
1674	1.40078
1675	1.55217
1676	1.70298
1677	1.85319
1678	2.00278
1679	2.15172
1680	2.30001
1681	2.44761
1682	2.59451
1683	2.74069
1684	2.88614
1685	3.03083
1686	3.17475
1687	3.31786
1688	3.46017
1689	3.60164
1690	3.74227
1691	3.88202
1692	4.02089
1693	4.15886
1694	4.29591
1695	4.43201
1696	4.56716
1697	4.70133
1698	4.8345
1699	4.96667
1700	5.09781
1701	5.22789
1702	5.35692
1703	5.48486
1704	5.6117
1705	5.73742
1706	5.86201
1707	5.98544
1708	6.1077
1709	6.22877
1710	6.34863
1711	6.46727
1712	6.58467
1713	6.70081
1714	6.81567
1715	6.92924
1716	7.04149
1717	7.15242
1718	7.262
1719	7.37022
1720	7.47706
1721	7.58251
1722	7.68653
1723	7.78914
1724	7.89028
1725	7.98997
1726	8.08818
1727	8.18488
1728	8.28008
1729	8.37374
1730	8.46585
1731	8.5564
1732	8.64537
1733	8.73274
1734	8.8185
1735	8.90263
1736	8.9851
1737	9.06592
1738	9.14507
1739	9.22251
1740	9.29826
1741	9.37227
1742	9.44456
1743	9.51508
1744	9.58386
1745	9.65084
1746	9.71604
1747	9.77942
1748	9.841
1749	9.90075
1750	9.95867
1751	10.0147
1752	10.0689
1753	10.1213
1754	10.1718
1755	10.2204
1756	10.2671
1757	10.3119
1758	10.3549
1759	10.396
1760	10.4352
1761	10.4725
1762	10.508
1763	10.5416
1764	10.5733
1765	10.6032
1766	10.6313
1767	10.6575
1768	10.682
1769	10.7046
1770	10.7255
1771	10.7445
1772	10.7619
1773	10.7774
1774	10.7913
1775	10.8034
1776	10.8138
1777	10.8225
1778	10.8295
1779	10.8348
1780	10.8385
1781	10.8405
1782	10.8409
1783	10.8396
1784	10.8368
1785	10.8323
1786	10.8262
1787	10.8186
1788	10.8094
1789	10.7986
1790	10.7863
1791	10.7725
1792	10.7572
1793	10.7403
1794	10.722
1795	10.7022
1796	10.681
1797	10.6583
1798	10.6342
1799	10.6086
1800	10.5817
1801	10.5534
1802	10.5237
1803	10.4926
1804	10.4602
1805	10.4265
1806	10.3914
1807	10.3551
1808	10.3175
1809	10.2786
1810	10.2384
1811	10.1971
1812	10.1545
1813	10.1107
1814	10.0657
1815	10.0195
1816	9.97213
1817	9.92364
1818	9.87402
1819	9.82328
1820	9.77144
1821	9.71851
1822	9.6645
1823	9.60944
1824	9.55333
1825	9.4962
1826	9.43804
1827	9.3789
1828	9.31876
1829	9.25767
1830	9.19561
1831	9.13262
1832	9.06869
1833	9.00386
1834	8.93813
1835	8.87153
1836	8.80406
1837	8.73574
1838	8.66658
1839	8.59661
1840	8.52583
1841	8.45426
1842	8.38191
1843	8.30881
1844	8.23496
1845	8.16039
1846	8.0851
1847	8.00912
1848	7.93245
1849	7.85512
1850	7.77713
1851	7.69852
1852	7.61928
1853	7.53943
1854	7.459
1855	7.378
1856	7.29644
1857	7.21434
1858	7.1317
1859	7.04857
1860	6.96493
1861	6.88082
1862	6.79623
1863	6.71121
1864	6.62573
1865	6.53984
1866	6.45354
1867	6.36685
1868	6.27977
1869	6.19233
1870	6.10453
1871	6.01639
1872	5.92792
1873	5.83912
1874	5.75002
1875	5.66062
1876	5.57094
1877	5.48097
1878	5.39074
1879	5.30025
1880	5.20952
1881	5.11854
1882	5.02735
1883	4.93593
1884	4.84431
1885	4.75249
1886	4.66048
1887	4.56828
1888	4.47591
1889	4.38336
1890	4.29066
1891	4.1978
1892	4.10479
1893	4.01163
1894	3.91833
1895	3.82489
1896	3.73132
1897	3.63762
1898	3.5438
1899	3.44985
1900	3.35579
1901	3.26162
1902	3.16735
1903	3.07297
1904	2.9785
1905	2.88394
1906	2.7893
1907	2.69459
1908	2.59981
1909	2.50498
1910	2.41009
1911	2.31516
1912	2.2202
1913	2.12522
1914	2.03022
1915	1.93521
1916	1.84021
1917	1.74522
1918	1.65024
1919	1.55529
1920	1.46039
1921	1.36553
1922	1.27071
1923	1.17597
1924	1.0813
1925	0.98671
1926	0.892209
1927	0.79781
1928	0.70352
1929	0.609345
1930	0.515297
1931	0.421383
1932	0.327618
1933	0.234004
1934	0.14055
1935	0.0472767
1936	-0.0458227
1937	-0.13873
1938	-0.231435
1939	-0.323934
1940	-0.416215
1941	-0.508272
1942	-0.600086
1943	-0.691657
1944	-0.782976
1945	-0.87403
1946	-0.964812
1947	-1.05531
1948	-1.14552
1949	-1.23543
1950	-1.32502
1951	-1.4143
1952	-1.50325
1953	-1.59186
1954	-1.68013
1955	-1.76804
1956	-1.85558
1957	-1.94275
1958	-2.02954
1959	-2.11593
1960	-2.20193
1961	-2.28751
1962	-2.37266
1963	-2.45739
1964	-2.54168
1965	-2.62553
1966	-2.70892
1967	-2.79184
1968	-2.87428
1969	-2.95624
1970	-3.0377
1971	-3.11867
1972	-3.19912
1973	-3.27905
1974	-3.35844
1975	-3.4373
1976	-3.51561
1977	-3.59336
1978	-3.67055
1979	-3.74716
1980	-3.82319
1981	-3.89863
1982	-3.97346
1983	-4.04769
1984	-4.12131
1985	-4.19431
1986	-4.26668
1987	-4.33841
1988	-4.4095
1989	-4.47995
1990	-4.54974
1991	-4.61888
1992	-4.68734
1993	-4.75513
1994	-4.82225
1995	-4.88868
1996	-4.95441
1997	-5.01944
1998	-5.08377
[truncated: 31,382 more rows]
