# Supplementary material for: PM2.5 concentration prediction based on EEMD-ALSTM
Source: Sci Rep. 2024 Jun 2;14:12636. doi: 10.1038/s41598-024-63620-9 (PMC11144699; doi:10.1038/s41598-024-63620-9)
Supplement: Supplementary file 1 — Supplementary Information. [file 41598_2024_63620_MOESM1_ESM.zip › Code/attEMD_IMF_11_test.xlsx]

## Sheet: Sheet1
	0
0	-15.9679
1	-15.939
2	-15.91
3	-15.8809
4	-15.8516
5	-15.8221
6	-15.7926
7	-15.7629
8	-15.733
9	-15.703
10	-15.6729
11	-15.6426
12	-15.6122
13	-15.5817
14	-15.551
15	-15.5202
16	-15.4893
17	-15.4582
18	-15.4269
19	-15.3956
20	-15.364
21	-15.3324
22	-15.3006
23	-15.2686
24	-15.2366
25	-15.2043
26	-15.172
27	-15.1395
28	-15.1068
29	-15.074
30	-15.0411
31	-15.008
32	-14.9748
33	-14.9415
34	-14.908
35	-14.8743
36	-14.8405
37	-14.8066
38	-14.7725
39	-14.7383
40	-14.7039
41	-14.6694
42	-14.6348
43	-14.6
44	-14.5651
45	-14.53
46	-14.4947
47	-14.4594
48	-14.4239
49	-14.3882
50	-14.3524
51	-14.3164
52	-14.2804
53	-14.2441
54	-14.2077
55	-14.1712
56	-14.1345
57	-14.0977
58	-14.0607
59	-14.0236
60	-13.9864
61	-13.949
62	-13.9114
63	-13.8738
64	-13.8359
65	-13.7979
66	-13.7598
67	-13.7215
68	-13.6831
69	-13.6446
70	-13.6059
71	-13.567
72	-13.528
73	-13.4889
74	-13.4496
75	-13.4102
76	-13.3706
77	-13.3309
78	-13.291
79	-13.251
80	-13.2109
81	-13.1706
82	-13.1301
83	-13.0895
84	-13.0488
85	-13.0079
86	-12.9669
87	-12.9258
88	-12.8845
89	-12.843
90	-12.8014
91	-12.7597
92	-12.7178
93	-12.6758
94	-12.6336
95	-12.5913
96	-12.5489
97	-12.5063
98	-12.4636
99	-12.4207
100	-12.3777
101	-12.3345
102	-12.2912
103	-12.2478
104	-12.2042
105	-12.1605
106	-12.1166
107	-12.0726
108	-12.0285
109	-11.9842
110	-11.9398
111	-11.8952
112	-11.8505
113	-11.8057
114	-11.7607
115	-11.7156
116	-11.6704
117	-11.625
118	-11.5794
119	-11.5338
120	-11.488
121	-11.4421
122	-11.396
123	-11.3498
124	-11.3034
125	-11.257
126	-11.2103
127	-11.1636
128	-11.1167
129	-11.0697
130	-11.0226
131	-10.9753
132	-10.9279
133	-10.8803
134	-10.8327
135	-10.7848
136	-10.7369
137	-10.6888
138	-10.6406
139	-10.5923
140	-10.5439
141	-10.4953
142	-10.4466
143	-10.3977
144	-10.3487
145	-10.2997
146	-10.2504
147	-10.2011
148	-10.1516
149	-10.102
150	-10.0523
151	-10.0024
152	-9.95243
153	-9.90232
154	-9.8521
155	-9.80175
156	-9.75127
157	-9.70068
158	-9.64995
159	-9.59911
160	-9.54815
161	-9.49707
162	-9.44586
163	-9.39454
164	-9.3431
165	-9.29153
166	-9.23985
167	-9.18805
168	-9.13613
169	-9.0841
170	-9.03194
171	-8.97968
172	-8.92729
173	-8.87479
174	-8.82217
175	-8.76944
176	-8.7166
177	-8.66364
178	-8.61056
179	-8.55738
180	-8.50408
181	-8.45067
182	-8.39715
183	-8.34352
184	-8.28977
185	-8.23592
186	-8.18195
187	-8.12788
188	-8.0737
189	-8.01941
190	-7.96501
191	-7.91051
192	-7.85589
193	-7.80118
194	-7.74635
195	-7.69142
196	-7.63639
197	-7.58125
198	-7.526
199	-7.47065
200	-7.41521
201	-7.35965
202	-7.304
203	-7.24824
204	-7.19239
205	-7.13643
206	-7.08037
207	-7.02421
208	-6.96796
209	-6.9116
210	-6.85515
211	-6.7986
212	-6.74195
213	-6.6852
214	-6.62837
215	-6.57143
216	-6.5144
217	-6.45727
218	-6.40005
219	-6.34274
220	-6.28533
221	-6.22783
222	-6.17024
223	-6.11256
224	-6.05478
225	-5.99692
226	-5.93896
227	-5.88092
228	-5.82279
229	-5.76456
230	-5.70626
231	-5.64786
232	-5.58937
233	-5.5308
234	-5.47215
235	-5.4134
236	-5.35458
237	-5.29567
238	-5.23667
239	-5.17759
240	-5.11843
241	-5.05919
242	-4.99986
243	-4.94045
244	-4.88097
245	-4.8214
246	-4.76175
247	-4.70203
248	-4.64222
249	-4.58234
250	-4.52238
251	-4.46235
252	-4.40223
253	-4.34204
254	-4.28178
255	-4.22144
256	-4.16102
257	-4.10054
258	-4.03998
259	-3.97934
260	-3.91864
261	-3.85786
262	-3.79701
263	-3.73609
264	-3.6751
265	-3.61405
266	-3.55292
267	-3.49173
268	-3.43046
269	-3.36913
270	-3.30774
271	-3.24627
272	-3.18475
273	-3.12315
274	-3.0615
275	-2.99978
276	-2.93799
277	-2.87614
278	-2.81424
279	-2.75226
280	-2.69023
281	-2.62814
282	-2.56598
283	-2.50377
284	-2.4415
285	-2.37918
286	-2.31679
287	-2.25434
288	-2.19184
289	-2.12929
290	-2.06667
291	-2.00401
292	-1.94129
293	-1.87851
294	-1.81568
295	-1.7528
296	-1.68987
297	-1.62689
298	-1.56385
299	-1.50077
300	-1.43763
301	-1.37445
302	-1.31122
303	-1.24793
304	-1.18461
305	-1.12123
306	-1.05781
307	-0.994344
308	-0.930832
309	-0.867276
310	-0.803674
311	-0.74003
312	-0.676344
313	-0.612615
314	-0.548844
315	-0.485033
316	-0.42118
317	-0.357289
318	-0.293358
319	-0.229387
320	-0.165379
321	-0.101333
322	-0.0372524
323	0.0268681
324	0.091021
325	0.155211
326	0.219437
327	0.283694
328	0.347987
329	0.41231
330	0.476667
331	0.541055
332	0.605475
333	0.669924
334	0.734404
335	0.798912
336	0.863449
337	0.928013
338	0.992608
339	1.05723
340	1.12187
341	1.18655
342	1.25124
343	1.31597
344	1.38071
345	1.44548
346	1.51027
347	1.57508
348	1.63992
349	1.70477
350	1.76965
351	1.83454
352	1.89946
353	1.96439
354	2.02934
355	2.09431
356	2.15929
357	2.2243
358	2.28931
359	2.35434
360	2.41939
361	2.48445
362	2.54952
363	2.6146
364	2.6797
365	2.74481
366	2.80993
367	2.87506
368	2.9402
369	3.00535
370	3.0705
371	3.13566
372	3.20084
373	3.26601
374	3.33119
375	3.39639
376	3.46158
377	3.52678
378	3.59198
379	3.65718
380	3.72239
381	3.7876
382	3.85281
383	3.91802
384	3.98324
385	4.04845
386	4.11366
387	4.17887
388	4.24407
389	4.30928
390	4.37448
391	4.43968
392	4.50487
393	4.57006
394	4.63524
395	4.70041
396	4.76558
397	4.83075
398	4.8959
399	4.96105
400	5.02618
401	5.0913
402	5.15642
403	5.22153
404	5.28662
405	5.3517
406	5.41677
407	5.48183
408	5.54686
409	5.61189
410	5.6769
411	5.7419
412	5.80688
413	5.87184
414	5.93678
415	6.00171
416	6.06661
417	6.13149
418	6.19636
419	6.26121
420	6.32603
421	6.39084
422	6.45562
423	6.52037
424	6.5851
425	6.64981
426	6.7145
427	6.77916
428	6.84379
429	6.9084
430	6.97298
431	7.03753
432	7.10205
433	7.16655
434	7.23101
435	7.29544
436	7.35984
437	7.42422
438	7.48855
439	7.55286
440	7.61713
441	7.68137
442	7.74557
443	7.80975
444	7.87388
445	7.93798
446	8.00203
447	8.06606
448	8.13004
449	8.19399
450	8.2579
451	8.32177
452	8.3856
453	8.44938
454	8.51313
455	8.57683
456	8.64049
457	8.70411
458	8.76768
459	8.83121
460	8.89469
461	8.95813
462	9.02152
463	9.08487
464	9.14817
465	9.21142
466	9.27462
467	9.33776
468	9.40087
469	9.46392
470	9.52692
471	9.58987
472	9.65276
473	9.71561
474	9.77839
475	9.84113
476	9.90381
477	9.96643
478	10.029
479	10.0915
480	10.154
481	10.2164
482	10.2787
483	10.341
484	10.4032
485	10.4654
486	10.5275
487	10.5895
488	10.6515
489	10.7134
490	10.7752
491	10.837
492	10.8988
493	10.9604
494	11.022
495	11.0835
496	11.145
497	11.2064
498	11.2677
499	11.329
500	11.3902
501	11.4513
502	11.5123
503	11.5733
504	11.6342
505	11.6951
506	11.7558
507	11.8165
508	11.8771
509	11.9377
510	11.9981
511	12.0585
512	12.1188
513	12.1791
514	12.2392
515	12.2993
516	12.3593
517	12.4193
518	12.4791
519	12.5389
520	12.5985
521	12.6582
522	12.7177
523	12.7771
524	12.8365
525	12.8957
526	12.9549
527	13.014
528	13.073
529	13.132
530	13.1908
531	13.2496
532	13.3083
533	13.3668
534	13.4253
535	13.4837
536	13.542
537	13.6003
538	13.6584
539	13.7164
540	13.7744
541	13.8322
542	13.89
543	13.9476
544	14.0052
545	14.0627
546	14.1201
547	14.1774
548	14.2345
549	14.2916
550	14.3486
551	14.4055
552	14.4623
553	14.519
554	14.5756
555	14.6321
556	14.6884
557	14.7447
558	14.8009
559	14.857
560	14.9129
561	14.9688
562	15.0245
563	15.0802
564	15.1357
565	15.1912
566	15.2465
567	15.3017
568	15.3568
569	15.4118
570	15.4667
571	15.5215
572	15.5761
573	15.6307
574	15.6851
575	15.7395
576	15.7937
577	15.8478
578	15.9017
579	15.9556
580	16.0094
581	16.063
582	16.1165
583	16.1699
584	16.2231
585	16.2763
586	16.3293
587	16.3822
588	16.435
589	16.4877
590	16.5402
591	16.5927
592	16.645
593	16.6971
594	16.7492
595	16.8011
596	16.8529
597	16.9046
598	16.9561
599	17.0075
600	17.0588
601	17.1099
602	17.161
603	17.2119
604	17.2626
605	17.3133
606	17.3638
607	17.4141
608	17.4644
609	17.5145
610	17.5644
611	17.6143
612	17.664
613	17.7135
614	17.7629
615	17.8122
616	17.8614
617	17.9104
618	17.9592
619	18.008
620	18.0566
621	18.105
622	18.1533
623	18.2015
624	18.2495
625	18.2974
626	18.3451
627	18.3927
628	18.4402
629	18.4875
630	18.5347
631	18.5817
632	18.6285
633	18.6753
634	18.7218
635	18.7683
636	18.8145
637	18.8607
638	18.9066
639	18.9525
640	18.9981
641	19.0437
642	19.089
643	19.1343
644	19.1793
645	19.2242
646	19.269
647	19.3136
648	19.358
649	19.4023
650	19.4465
651	19.4905
652	19.5343
653	19.5779
654	19.6215
655	19.6648
656	19.708
657	19.751
658	19.7939
659	19.8366
660	19.8792
661	19.9215
662	19.9638
663	20.0058
664	20.0477
665	20.0895
666	20.131
667	20.1724
668	20.2137
669	20.2547
670	20.2956
671	20.3364
672	20.377
673	20.4174
674	20.4576
675	20.4977
676	20.5376
677	20.5773
678	20.6168
679	20.6562
680	20.6955
681	20.7345
682	20.7734
683	20.8121
684	20.8506
685	20.889
686	20.9271
687	20.9651
688	21.003
689	21.0406
690	21.0781
691	21.1154
692	21.1525
693	21.1894
694	21.2262
695	21.2628
696	21.2992
697	21.3354
698	21.3715
699	21.4073
700	21.443
701	21.4785
702	21.5139
703	21.549
704	21.584
705	21.6187
706	21.6533
707	21.6877
708	21.7219
709	21.756
710	21.7898
711	21.8235
712	21.857
713	21.8902
714	21.9233
715	21.9562
716	21.989
717	22.0215
718	22.0538
719	22.086
720	22.118
721	22.1497
722	22.1813
723	22.2127
724	22.2439
725	22.2749
726	22.3057
727	22.3363
728	22.3667
729	22.3969
730	22.427
731	22.4568
732	22.4864
733	22.5159
734	22.5451
735	22.5742
736	22.603
737	22.6316
738	22.6601
739	22.6883
740	22.7164
741	22.7442
742	22.7719
743	22.7993
744	22.8265
745	22.8536
746	22.8804
747	22.907
748	22.9335
749	22.9597
750	22.9857
751	23.0115
752	23.0371
753	23.0625
754	23.0877
755	23.1127
756	23.1374
757	23.162
758	23.1864
759	23.2105
760	23.2344
761	23.2582
762	23.2817
763	23.305
764	23.3281
765	23.3509
766	23.3736
767	23.3961
768	23.4183
769	23.4403
770	23.4621
771	23.4837
772	23.5051
773	23.5263
774	23.5472
775	23.5679
776	23.5884
777	23.6087
778	23.6288
779	23.6486
780	23.6683
781	23.6877
782	23.7068
783	23.7258
784	23.7445
785	23.7631
786	23.7814
787	23.7994
788	23.8173
789	23.8349
790	23.8523
791	23.8695
792	23.8864
793	23.9031
794	23.9196
795	23.9359
796	23.9519
797	23.9677
798	23.9833
799	23.9987
800	24.0138
801	24.0287
802	24.0433
803	24.0577
804	24.0719
805	24.0859
806	24.0996
807	24.1131
808	24.1263
809	24.1393
810	24.1521
811	24.1647
812	24.177
813	24.189
814	24.2009
815	24.2125
816	24.2238
817	24.2349
818	24.2458
819	24.2564
820	24.2668
821	24.277
822	24.2869
823	24.2965
824	24.306
825	24.3151
826	24.3241
827	24.3327
828	24.3412
829	24.3494
830	24.3573
831	24.365
832	24.3725
833	24.3797
834	24.3866
835	24.3933
836	24.3998
837	24.406
838	24.4119
839	24.4176
840	24.4231
841	24.4283
842	24.4332
843	24.4379
844	24.4423
845	24.4465
846	24.4504
847	24.4541
848	24.4575
849	24.4606
850	24.4635
851	24.4661
852	24.4685
853	24.4706
854	24.4725
855	24.4741
856	24.4754
857	24.4765
858	24.4773
859	24.4778
860	24.4781
861	24.4781
862	24.4778
863	24.4773
864	24.4765
865	24.4755
866	24.4742
867	24.4726
868	24.4707
869	24.4686
870	24.4662
871	24.4636
872	24.4606
873	24.4574
874	24.454
875	24.4502
876	24.4462
877	24.4419
878	24.4374
879	24.4326
880	24.4275
881	24.4221
882	24.4164
883	24.4105
884	24.4043
885	24.3978
886	24.3911
887	24.3841
888	24.3768
889	24.3692
890	24.3613
891	24.3532
892	24.3448
893	24.3361
894	24.3271
895	24.3179
896	24.3083
897	24.2985
898	24.2884
899	24.278
900	24.2674
901	24.2564
902	24.2452
903	24.2337
904	24.2219
905	24.2099
906	24.1975
907	24.1849
908	24.1719
909	24.1587
910	24.1453
911	24.1315
912	24.1174
913	24.1031
914	24.0884
915	24.0735
916	24.0583
917	24.0429
918	24.0271
919	24.011
920	23.9947
921	23.9781
922	23.9612
923	23.944
924	23.9265
925	23.9088
926	23.8907
927	23.8724
928	23.8538
929	23.8349
930	23.8157
931	23.7963
932	23.7765
933	23.7565
934	23.7362
935	23.7156
936	23.6948
937	23.6736
938	23.6522
939	23.6305
940	23.6086
941	23.5863
942	23.5638
943	23.541
944	23.5179
945	23.4945
946	23.4709
947	23.447
948	23.4228
949	23.3983
950	23.3736
951	23.3486
952	23.3234
953	23.2978
954	23.272
955	23.246
956	23.2196
957	23.193
958	23.1661
959	23.139
960	23.1116
961	23.084
962	23.056
963	23.0278
964	22.9994
965	22.9707
966	22.9417
967	22.9125
968	22.883
969	22.8533
970	22.8233
971	22.793
972	22.7625
973	22.7317
974	22.7007
975	22.6695
976	22.6379
977	22.6062
978	22.5742
979	22.5419
980	22.5094
981	22.4766
982	22.4436
983	22.4103
984	22.3768
985	22.3431
986	22.3091
987	22.2749
988	22.2404
989	22.2057
990	22.1707
991	22.1356
992	22.1001
993	22.0644
994	22.0285
995	21.9924
996	21.956
997	21.9194
998	21.8826
999	21.8455
1000	21.8082
1001	21.7706
1002	21.7329
1003	21.6949
1004	21.6566
1005	21.6182
1006	21.5795
1007	21.5406
1008	21.5015
1009	21.4621
1010	21.4225
1011	21.3827
1012	21.3427
1013	21.3024
1014	21.262
1015	21.2213
1016	21.1804
1017	21.1392
1018	21.0979
1019	21.0563
1020	21.0146
1021	20.9726
1022	20.9304
1023	20.888
1024	20.8454
1025	20.8025
1026	20.7595
1027	20.7162
1028	20.6728
1029	20.6291
1030	20.5852
1031	20.5411
1032	20.4968
1033	20.4524
1034	20.4077
1035	20.3628
1036	20.3177
1037	20.2724
1038	20.2269
1039	20.1812
1040	20.1353
1041	20.0892
1042	20.0429
1043	19.9965
1044	19.9498
1045	19.9029
1046	19.8559
1047	19.8086
1048	19.7612
1049	19.7136
1050	19.6657
1051	19.6177
1052	19.5696
1053	19.5212
1054	19.4726
1055	19.4239
1056	19.375
1057	19.3258
1058	19.2766
1059	19.2271
1060	19.1774
1061	19.1276
1062	19.0776
1063	19.0274
1064	18.9771
1065	18.9265
1066	18.8758
1067	18.825
1068	18.7739
1069	18.7227
1070	18.6713
1071	18.6197
1072	18.568
1073	18.5161
1074	18.4641
1075	18.4119
1076	18.3595
1077	18.3069
1078	18.2542
1079	18.2013
1080	18.1483
1081	18.0951
1082	18.0418
1083	17.9883
1084	17.9346
1085	17.8808
1086	17.8268
1087	17.7727
1088	17.7184
1089	17.664
1090	17.6094
1091	17.5547
1092	17.4998
1093	17.4448
1094	17.3896
1095	17.3343
1096	17.2788
1097	17.2232
1098	17.1675
1099	17.1116
1100	17.0556
1101	16.9994
1102	16.9431
1103	16.8867
1104	16.8301
1105	16.7734
1106	16.7166
1107	16.6596
1108	16.6025
1109	16.5452
1110	16.4879
1111	16.4304
1112	16.3728
1113	16.315
1114	16.2571
1115	16.1991
1116	16.141
1117	16.0828
1118	16.0244
1119	15.9659
1120	15.9073
1121	15.8486
1122	15.7898
1123	15.7308
1124	15.6717
1125	15.6126
1126	15.5533
1127	15.4939
1128	15.4343
1129	15.3747
1130	15.315
1131	15.2551
1132	15.1952
1133	15.1351
1134	15.075
1135	15.0147
1136	14.9544
1137	14.8939
1138	14.8333
1139	14.7727
1140	14.7119
1141	14.6511
1142	14.5901
1143	14.5291
1144	14.468
1145	14.4067
1146	14.3454
1147	14.284
1148	14.2225
1149	14.161
1150	14.0993
1151	14.0375
1152	13.9757
1153	13.9138
1154	13.8518
1155	13.7897
1156	13.7276
1157	13.6653
1158	13.603
1159	13.5407
1160	13.4782
1161	13.4157
1162	13.3531
1163	13.2904
1164	13.2276
1165	13.1648
1166	13.102
1167	13.039
1168	12.976
1169	12.9129
1170	12.8498
1171	12.7866
1172	12.7233
1173	12.66
1174	12.5966
1175	12.5332
1176	12.4697
1177	12.4062
1178	12.3426
1179	12.2789
1180	12.2153
1181	12.1515
1182	12.0877
1183	12.0239
1184	11.96
1185	11.8961
1186	11.8321
1187	11.7681
1188	11.704
1189	11.6399
1190	11.5758
1191	11.5116
1192	11.4474
1193	11.3831
1194	11.3189
1195	11.2546
1196	11.1902
1197	11.1258
1198	11.0614
1199	10.997
1200	10.9326
1201	10.8681
1202	10.8036
1203	10.739
1204	10.6745
1205	10.6099
1206	10.5453
1207	10.4807
1208	10.4161
1209	10.3515
1210	10.2868
1211	10.2222
1212	10.1575
1213	10.0928
1214	10.0281
1215	9.96342
1216	9.8987
1217	9.83399
1218	9.76927
1219	9.70455
1220	9.63983
1221	9.5751
1222	9.51038
1223	9.44566
1224	9.38094
1225	9.31623
1226	9.25152
1227	9.18682
1228	9.12213
1229	9.05745
1230	8.99278
1231	8.92812
1232	8.86347
1233	8.79885
1234	8.73423
1235	8.66963
1236	8.60505
1237	8.54049
1238	8.47595
1239	8.41144
1240	8.34694
1241	8.28248
1242	8.21803
1243	8.15362
1244	8.08923
1245	8.02487
1246	7.96055
1247	7.89626
1248	7.832
1249	7.76777
1250	7.70358
1251	7.63943
1252	7.57532
1253	7.51125
1254	7.44721
1255	7.38322
1256	7.31927
1257	7.25537
1258	7.19152
1259	7.12771
1260	7.06394
1261	7.00023
1262	6.93657
1263	6.87297
1264	6.80941
1265	6.74592
1266	6.68248
1267	6.61909
1268	6.55576
1269	6.49249
1270	6.42929
1271	6.36614
1272	6.30306
1273	6.24004
1274	6.1771
1275	6.11421
1276	6.0514
1277	5.98865
1278	5.92597
1279	5.86338
1280	5.80085
1281	5.73839
1282	5.67601
1283	5.61371
1284	5.55148
1285	5.48933
1286	5.42727
1287	5.36528
1288	5.30337
1289	5.24156
1290	5.17982
1291	5.11817
1292	5.05661
1293	4.99514
1294	4.93375
1295	4.87246
1296	4.81125
1297	4.75014
1298	4.68913
1299	4.6282
1300	4.56737
1301	4.50665
1302	4.44601
1303	4.38548
1304	4.32504
1305	4.26471
1306	4.20448
1307	4.14435
1308	4.08433
1309	4.02441
1310	3.9646
1311	3.90489
1312	3.84529
1313	3.7858
1314	3.72643
1315	3.66716
1316	3.60801
1317	3.54896
1318	3.49003
1319	3.43121
1320	3.37252
1321	3.31394
1322	3.25547
1323	3.19712
1324	3.1389
1325	3.08079
1326	3.0228
1327	2.96493
1328	2.9072
1329	2.84957
1330	2.79208
1331	2.73471
1332	2.67746
1333	2.62034
1334	2.56335
1335	2.50648
1336	2.44974
1337	2.39314
1338	2.33666
1339	2.28031
1340	2.22409
1341	2.168
1342	2.11205
1343	2.05622
1344	2.00053
1345	1.94497
1346	1.88955
1347	1.83426
1348	1.77911
1349	1.72408
1350	1.6692
1351	1.61445
1352	1.55984
1353	1.50537
1354	1.45103
1355	1.39683
1356	1.34277
1357	1.28885
1358	1.23507
1359	1.18143
1360	1.12792
1361	1.07456
1362	1.02134
1363	0.96826
1364	0.915318
1365	0.862521
1366	0.809865
1367	0.757352
1368	0.704981
1369	0.652753
1370	0.600669
1371	0.54873
1372	0.49693
1373	0.445278
1374	0.393771
1375	0.342408
1376	0.29119
1377	0.240117
1378	0.18919
1379	0.138412
1380	0.0877773
1381	0.0372903
1382	-0.0130544
1383	-0.063247
1384	-0.113292
1385	-0.16319
1386	-0.212944
1387	-0.262547
1388	-0.312004
1389	-0.361313
1390	-0.410473
1391	-0.459485
1392	-0.508348
1393	-0.557063
1394	-0.605631
1395	-0.65405
1396	-0.702319
1397	-0.75044
1398	-0.798415
1399	-0.846237
1400	-0.893912
1401	-0.941439
1402	-0.988817
1403	-1.03605
1404	-1.08312
1405	-1.13005
1406	-1.17683
1407	-1.22347
1408	-1.26995
1409	-1.31628
1410	-1.36247
1411	-1.4085
1412	-1.45439
1413	-1.50012
1414	-1.54571
1415	-1.59115
1416	-1.63643
1417	-1.68157
1418	-1.72656
1419	-1.7714
1420	-1.81609
1421	-1.86062
1422	-1.90501
1423	-1.94925
1424	-1.99334
1425	-2.03728
1426	-2.08107
1427	-2.12471
1428	-2.1682
1429	-2.21154
1430	-2.25473
1431	-2.29777
1432	-2.34066
1433	-2.38339
1434	-2.42598
1435	-2.46842
1436	-2.51071
1437	-2.55285
1438	-2.59484
1439	-2.63668
1440	-2.67836
1441	-2.7199
1442	-2.76129
1443	-2.80253
1444	-2.84361
1445	-2.88455
1446	-2.92533
1447	-2.96597
1448	-3.00645
1449	-3.04679
1450	-3.08698
1451	-3.12701
1452	-3.16689
1453	-3.20662
1454	-3.24621
1455	-3.28564
1456	-3.32492
1457	-3.36405
1458	-3.40303
1459	-3.44186
1460	-3.48054
1461	-3.51907
1462	-3.55745
1463	-3.59567
1464	-3.63375
1465	-3.67168
1466	-3.70945
1467	-3.74707
1468	-3.78455
1469	-3.82187
1470	-3.85904
1471	-3.89607
1472	-3.93294
1473	-3.96966
1474	-4.00623
1475	-4.04265
1476	-4.07892
1477	-4.11504
1478	-4.151
1479	-4.18682
1480	-4.22248
1481	-4.25799
1482	-4.29336
1483	-4.32857
1484	-4.36363
1485	-4.39855
1486	-4.43331
1487	-4.46791
1488	-4.50238
1489	-4.53668
1490	-4.57084
1491	-4.60485
1492	-4.6387
1493	-4.67241
1494	-4.70596
1495	-4.73936
1496	-4.77261
1497	-4.80571
1498	-4.83866
1499	-4.87146
1500	-4.9041
1501	-4.9366
1502	-4.96894
1503	-5.00113
1504	-5.03318
1505	-5.06507
1506	-5.09681
1507	-5.1284
1508	-5.15983
1509	-5.19112
1510	-5.22225
1511	-5.25324
1512	-5.28407
1513	-5.31475
1514	-5.34527
1515	-5.37565
1516	-5.40587
1517	-5.43595
1518	-5.46587
1519	-5.49564
1520	-5.52525
1521	-5.55472
1522	-5.58404
1523	-5.6132
1524	-5.64221
1525	-5.67107
1526	-5.69977
1527	-5.72833
1528	-5.75673
1529	-5.78498
1530	-5.81308
1531	-5.84102
1532	-5.86881
1533	-5.89646
1534	-5.92394
1535	-5.95128
1536	-5.97846
1537	-6.00549
1538	-6.03237
1539	-6.0591
1540	-6.08567
1541	-6.1121
1542	-6.13836
1543	-6.16448
1544	-6.19044
1545	-6.21625
1546	-6.24191
1547	-6.26741
1548	-6.29276
1549	-6.31796
1550	-6.34301
1551	-6.3679
1552	-6.39264
1553	-6.41723
1554	-6.44166
1555	-6.46594
1556	-6.49007
1557	-6.51404
1558	-6.53786
1559	-6.56152
1560	-6.58504
1561	-6.6084
1562	-6.6316
1563	-6.65466
1564	-6.67756
1565	-6.7003
1566	-6.72289
1567	-6.74534
1568	-6.76762
1569	-6.78975
1570	-6.81173
1571	-6.83355
1572	-6.85522
1573	-6.87674
1574	-6.8981
1575	-6.91931
1576	-6.94037
1577	-6.96127
1578	-6.98201
1579	-7.00261
1580	-7.02305
1581	-7.04333
1582	-7.06346
1583	-7.08344
1584	-7.10326
1585	-7.12293
1586	-7.14244
1587	-7.1618
1588	-7.18101
1589	-7.20006
1590	-7.21896
1591	-7.2377
1592	-7.25629
1593	-7.27473
1594	-7.29301
1595	-7.31113
1596	-7.3291
1597	-7.34692
1598	-7.36458
1599	-7.38209
1600	-7.39944
1601	-7.41664
1602	-7.43368
1603	-7.45057
1604	-7.4673
1605	-7.48388
1606	-7.5003
1607	-7.51658
1608	-7.53269
1609	-7.54865
1610	-7.56445
1611	-7.5801
1612	-7.5956
1613	-7.61094
1614	-7.62612
1615	-7.64115
1616	-7.65603
1617	-7.67075
1618	-7.68531
1619	-7.69973
1620	-7.71398
1621	-7.72808
1622	-7.74203
1623	-7.75582
1624	-7.76945
1625	-7.78294
1626	-7.79627
1627	-7.80944
1628	-7.82245
1629	-7.83532
1630	-7.84803
1631	-7.86058
1632	-7.87298
1633	-7.88522
1634	-7.89732
1635	-7.90925
1636	-7.92104
1637	-7.93267
1638	-7.94414
1639	-7.95546
1640	-7.96663
1641	-7.97765
1642	-7.98851
1643	-7.99921
1644	-8.00977
1645	-8.02017
1646	-8.03042
1647	-8.04051
1648	-8.05045
1649	-8.06024
1650	-8.06988
1651	-8.07936
1652	-8.08869
1653	-8.09787
1654	-8.10689
1655	-8.11577
1656	-8.12449
1657	-8.13306
1658	-8.14148
1659	-8.14975
1660	-8.15786
1661	-8.16583
1662	-8.17364
1663	-8.1813
1664	-8.18881
1665	-8.19617
1666	-8.20338
1667	-8.21044
1668	-8.21735
1669	-8.22411
1670	-8.23072
1671	-8.23717
1672	-8.24348
1673	-8.24964
1674	-8.25565
1675	-8.26151
1676	-8.26723
1677	-8.27279
1678	-8.27821
1679	-8.28347
1680	-8.28859
1681	-8.29356
1682	-8.29838
1683	-8.30306
1684	-8.30758
1685	-8.31197
1686	-8.3162
1687	-8.32028
1688	-8.32422
1689	-8.32802
1690	-8.33166
1691	-8.33516
1692	-8.33852
1693	-8.34173
1694	-8.34479
1695	-8.34771
1696	-8.35049
1697	-8.35312
1698	-8.35561
1699	-8.35795
1700	-8.36015
1701	-8.36221
1702	-8.36412
1703	-8.36589
1704	-8.36752
1705	-8.36901
1706	-8.37036
1707	-8.37156
1708	-8.37263
1709	-8.37355
1710	-8.37434
1711	-8.37498
1712	-8.37549
1713	-8.37586
1714	-8.37608
1715	-8.37618
1716	-8.37613
1717	-8.37595
1718	-8.37563
1719	-8.37517
1720	-8.37458
1721	-8.37385
1722	-8.37299
1723	-8.37199
1724	-8.37086
1725	-8.3696
1726	-8.3682
1727	-8.36667
1728	-8.36501
1729	-8.36321
1730	-8.36129
1731	-8.35923
1732	-8.35705
1733	-8.35473
1734	-8.35229
1735	-8.34971
1736	-8.34701
1737	-8.34418
1738	-8.34122
1739	-8.33813
1740	-8.33492
1741	-8.33158
1742	-8.32812
1743	-8.32453
1744	-8.32082
1745	-8.31698
1746	-8.31302
1747	-8.30894
1748	-8.30473
1749	-8.3004
1750	-8.29595
1751	-8.29138
1752	-8.28669
1753	-8.28188
1754	-8.27695
1755	-8.2719
1756	-8.26673
1757	-8.26145
1758	-8.25605
1759	-8.25053
1760	-8.24489
1761	-8.23914
1762	-8.23327
1763	-8.22729
1764	-8.2212
1765	-8.21499
1766	-8.20867
1767	-8.20223
1768	-8.19568
1769	-8.18902
1770	-8.18226
1771	-8.17538
1772	-8.16839
1773	-8.16129
1774	-8.15408
1775	-8.14676
1776	-8.13934
1777	-8.13181
1778	-8.12417
1779	-8.11642
1780	-8.10857
1781	-8.10062
1782	-8.09256
1783	-8.0844
1784	-8.07613
1785	-8.06777
1786	-8.05929
1787	-8.05072
1788	-8.04205
1789	-8.03328
1790	-8.0244
1791	-8.01543
1792	-8.00636
1793	-7.9972
1794	-7.98793
1795	-7.97857
1796	-7.96911
1797	-7.95956
1798	-7.94991
1799	-7.94017
1800	-7.93034
1801	-7.92041
1802	-7.91039
1803	-7.90027
1804	-7.89007
1805	-7.87977
1806	-7.86939
1807	-7.85892
1808	-7.84835
1809	-7.8377
1810	-7.82696
1811	-7.81614
1812	-7.80523
1813	-7.79423
1814	-7.78315
1815	-7.77198
1816	-7.76073
1817	-7.7494
1818	-7.73798
1819	-7.72648
1820	-7.71491
1821	-7.70325
1822	-7.69151
1823	-7.67969
1824	-7.66779
1825	-7.65581
1826	-7.64376
1827	-7.63163
1828	-7.61942
1829	-7.60714
1830	-7.59478
1831	-7.58235
1832	-7.56984
1833	-7.55726
1834	-7.54461
1835	-7.53189
1836	-7.51909
1837	-7.50623
1838	-7.49329
1839	-7.48029
1840	-7.46721
1841	-7.45407
1842	-7.44086
1843	-7.42759
1844	-7.41424
1845	-7.40084
1846	-7.38736
1847	-7.37383
1848	-7.36023
1849	-7.34656
1850	-7.33284
1851	-7.31905
1852	-7.3052
1853	-7.29129
1854	-7.27732
1855	-7.26329
1856	-7.24921
1857	-7.23506
1858	-7.22086
1859	-7.2066
1860	-7.19228
1861	-7.17791
1862	-7.16349
1863	-7.14901
1864	-7.13447
1865	-7.11989
1866	-7.10525
1867	-7.09056
1868	-7.07582
1869	-7.06103
1870	-7.04619
1871	-7.0313
1872	-7.01636
1873	-7.00138
1874	-6.98635
1875	-6.97127
1876	-6.95615
1877	-6.94098
1878	-6.92577
1879	-6.91051
1880	-6.89521
1881	-6.87987
1882	-6.86448
1883	-6.84906
1884	-6.8336
1885	-6.81809
1886	-6.80255
1887	-6.78697
1888	-6.77135
1889	-6.75569
1890	-6.74
1891	-6.72427
1892	-6.70851
1893	-6.69271
1894	-6.67688
1895	-6.66102
1896	-6.64512
1897	-6.62919
1898	-6.61323
1899	-6.59724
1900	-6.58122
1901	-6.56517
1902	-6.5491
1903	-6.53299
1904	-6.51686
1905	-6.5007
1906	-6.48451
1907	-6.46831
1908	-6.45208
1909	-6.43582
1910	-6.41954
1911	-6.40323
1912	-6.38691
1913	-6.37056
1914	-6.3542
1915	-6.33781
1916	-6.32141
1917	-6.30498
1918	-6.28854
1919	-6.27208
1920	-6.25561
1921	-6.23912
1922	-6.22261
1923	-6.20609
1924	-6.18955
1925	-6.17301
1926	-6.15645
1927	-6.13987
1928	-6.12329
1929	-6.10669
1930	-6.09008
1931	-6.07347
1932	-6.05684
1933	-6.04021
1934	-6.02356
1935	-6.00691
1936	-5.99025
1937	-5.97359
1938	-5.95692
1939	-5.94025
1940	-5.92357
1941	-5.90689
1942	-5.8902
1943	-5.87351
1944	-5.85682
1945	-5.84013
1946	-5.82344
1947	-5.80675
1948	-5.79006
1949	-5.77337
1950	-5.75668
1951	-5.74
1952	-5.72332
1953	-5.70664
1954	-5.68996
1955	-5.6733
1956	-5.65664
1957	-5.63998
1958	-5.62333
1959	-5.60669
1960	-5.59005
1961	-5.57343
1962	-5.55681
1963	-5.54021
1964	-5.52361
1965	-5.50703
1966	-5.49045
1967	-5.47389
1968	-5.45734
1969	-5.44081
1970	-5.42429
1971	-5.40778
1972	-5.39129
1973	-5.37481
1974	-5.35835
1975	-5.34191
1976	-5.32549
1977	-5.30908
1978	-5.29269
1979	-5.27632
1980	-5.25997
1981	-5.24364
1982	-5.22733
1983	-5.21104
1984	-5.19478
1985	-5.17854
1986	-5.16232
1987	-5.14613
1988	-5.12995
1989	-5.11381
1990	-5.09769
1991	-5.0816
1992	-5.06553
1993	-5.04949
1994	-5.03348
1995	-5.0175
1996	-5.00154
1997	-4.98561
1998	-4.96972
[truncated: 6,329 more rows]
