# Supplementary material for: PM2.5 concentration prediction based on EEMD-ALSTM
Source: Sci Rep. 2024 Jun 2;14:12636. doi: 10.1038/s41598-024-63620-9 (PMC11144699; doi:10.1038/s41598-024-63620-9)
Supplement: Supplementary file 1 — Supplementary Information. [file 41598_2024_63620_MOESM1_ESM.zip › Code/attEMD_IMF_11_train.xlsx]

## Sheet: Sheet1
	0
0	0.331871
1	0.335097
2	0.338408
3	0.341812
4	0.3453
5	0.348875
6	0.352541
7	0.356293
8	0.360131
9	0.364053
10	0.368068
11	0.372163
12	0.376347
13	0.380616
14	0.384968
15	0.389402
16	0.393923
17	0.398524
18	0.40321
19	0.407976
20	0.412824
21	0.417754
22	0.422762
23	0.427852
24	0.433019
25	0.438267
26	0.443591
27	0.448991
28	0.45447
29	0.460025
30	0.465651
31	0.471355
32	0.477131
33	0.482982
34	0.488901
35	0.494897
36	0.500958
37	0.507093
38	0.513294
39	0.519566
40	0.525904
41	0.532312
42	0.538784
43	0.545321
44	0.551924
45	0.558591
46	0.56532
47	0.572112
48	0.578966
49	0.58588
50	0.592857
51	0.59989
52	0.606984
53	0.614135
54	0.621344
55	0.628607
56	0.635928
57	0.643301
58	0.650727
59	0.65821
60	0.665743
61	0.673325
62	0.680958
63	0.688643
64	0.696376
65	0.704158
66	0.711985
67	0.71986
68	0.727782
69	0.735747
70	0.743759
71	0.75181
72	0.759907
73	0.768044
74	0.776223
75	0.784442
76	0.792701
77	0.801
78	0.809336
79	0.81771
80	0.826119
81	0.834565
82	0.843046
83	0.851562
84	0.86011
85	0.868694
86	0.877307
87	0.88595
88	0.894623
89	0.903326
90	0.912059
91	0.920822
92	0.92961
93	0.938423
94	0.947261
95	0.956124
96	0.965012
97	0.973919
98	0.982852
99	0.991805
100	1.00078
101	1.00977
102	1.01878
103	1.0278
104	1.03684
105	1.0459
106	1.05497
107	1.06405
108	1.07315
109	1.08226
110	1.09138
111	1.1005
112	1.10964
113	1.11878
114	1.12793
115	1.13708
116	1.14623
117	1.15539
118	1.16455
119	1.17371
120	1.18287
121	1.19203
122	1.20118
123	1.21033
124	1.21947
125	1.2286
126	1.23773
127	1.24685
128	1.25596
129	1.26506
130	1.27414
131	1.28321
132	1.29227
133	1.30131
134	1.31033
135	1.31933
136	1.32832
137	1.33728
138	1.34622
139	1.35514
140	1.36403
141	1.37289
142	1.38174
143	1.39055
144	1.39933
145	1.40808
146	1.4168
147	1.42549
148	1.43414
149	1.44276
150	1.45134
151	1.45989
152	1.46839
153	1.47686
154	1.48528
155	1.49367
156	1.502
157	1.5103
158	1.51855
159	1.52675
160	1.53491
161	1.54301
162	1.55107
163	1.55907
164	1.56703
165	1.57493
166	1.58277
167	1.59056
168	1.5983
169	1.60597
170	1.61359
171	1.62115
172	1.62864
173	1.63607
174	1.64344
175	1.65076
176	1.658
177	1.66517
178	1.67228
179	1.67932
180	1.68629
181	1.69319
182	1.70002
183	1.70678
184	1.71346
185	1.72007
186	1.72661
187	1.73307
188	1.73945
189	1.74575
190	1.75198
191	1.75812
192	1.76419
193	1.77017
194	1.77607
195	1.78189
196	1.78762
197	1.79327
198	1.79883
199	1.80431
200	1.8097
201	1.81499
202	1.8202
203	1.82532
204	1.83034
205	1.83527
206	1.84011
207	1.84486
208	1.8495
209	1.85406
210	1.85851
211	1.86286
212	1.86712
213	1.87127
214	1.87533
215	1.87928
216	1.88313
217	1.88688
218	1.89051
219	1.89405
220	1.89748
221	1.90079
222	1.904
223	1.9071
224	1.9101
225	1.91298
226	1.91574
227	1.9184
228	1.92094
229	1.92336
230	1.92567
231	1.92786
232	1.92993
233	1.93188
234	1.93372
235	1.93543
236	1.93703
237	1.9385
238	1.93984
239	1.94107
240	1.94216
241	1.94314
242	1.94398
243	1.94469
244	1.94528
245	1.94574
246	1.94607
247	1.94626
248	1.94633
249	1.94626
250	1.94605
251	1.94571
252	1.94523
253	1.94462
254	1.94387
255	1.94298
256	1.94194
257	1.94077
258	1.93946
259	1.93801
260	1.93641
261	1.93466
262	1.93277
263	1.93074
264	1.92856
265	1.92623
266	1.92375
267	1.92112
268	1.91834
269	1.91541
270	1.91233
271	1.90909
272	1.9057
273	1.90215
274	1.89844
275	1.89458
276	1.89056
277	1.88639
278	1.88205
279	1.87755
280	1.87289
281	1.86807
282	1.86308
283	1.85793
284	1.85262
285	1.84713
286	1.84148
287	1.83567
288	1.82968
289	1.82352
290	1.8172
291	1.8107
292	1.80403
293	1.79718
294	1.79016
295	1.78296
296	1.77559
297	1.76804
298	1.76031
299	1.75241
300	1.74432
301	1.73605
302	1.72761
303	1.71897
304	1.71015
305	1.70115
306	1.69197
307	1.68259
308	1.67304
309	1.66329
310	1.65336
311	1.64323
312	1.63291
313	1.62241
314	1.6117
315	1.60081
316	1.58972
317	1.57845
318	1.56697
319	1.55529
320	1.54342
321	1.53136
322	1.51909
323	1.50663
324	1.49396
325	1.48109
326	1.46802
327	1.45476
328	1.44128
329	1.4276
330	1.41372
331	1.39963
332	1.38534
333	1.37084
334	1.35613
335	1.34122
336	1.3261
337	1.31076
338	1.29522
339	1.27947
340	1.26351
341	1.24733
342	1.23095
343	1.21435
344	1.19754
345	1.18051
346	1.16328
347	1.14583
348	1.12816
349	1.11027
350	1.09218
351	1.07387
352	1.05534
353	1.0366
354	1.01764
355	0.998462
356	0.979064
357	0.959452
358	0.939626
359	0.919575
360	0.899309
361	0.878829
362	0.858124
363	0.837205
364	0.816068
365	0.79471
366	0.773137
367	0.751341
368	0.729334
369	0.707105
370	0.684658
371	0.661995
372	0.639114
373	0.616019
374	0.592707
375	0.569178
376	0.545436
377	0.521483
378	0.497312
379	0.472929
380	0.448335
381	0.423533
382	0.398519
383	0.373295
384	0.347865
385	0.32223
386	0.29639
387	0.270345
388	0.244096
389	0.21765
390	0.191002
391	0.164159
392	0.137117
393	0.109882
394	0.0824527
395	0.0548338
396	0.0270253
397	-0.000972871
398	-0.0291581
399	-0.0575256
400	-0.0860776
401	-0.114812
402	-0.143723
403	-0.172814
404	-0.202077
405	-0.23152
406	-0.261135
407	-0.29092
408	-0.320877
409	-0.351001
410	-0.381289
411	-0.411743
412	-0.442361
413	-0.473141
414	-0.504081
415	-0.535178
416	-0.566432
417	-0.597842
418	-0.629405
419	-0.661119
420	-0.692982
421	-0.724995
422	-0.757155
423	-0.789459
424	-0.821906
425	-0.854496
426	-0.887225
427	-0.920093
428	-0.953097
429	-0.986237
430	-1.01951
431	-1.05291
432	-1.08645
433	-1.12011
434	-1.1539
435	-1.18781
436	-1.22184
437	-1.256
438	-1.29028
439	-1.32468
440	-1.35919
441	-1.39381
442	-1.42855
443	-1.4634
444	-1.49835
445	-1.53342
446	-1.56859
447	-1.60387
448	-1.63924
449	-1.67472
450	-1.7103
451	-1.74597
452	-1.78174
453	-1.8176
454	-1.85355
455	-1.8896
456	-1.92573
457	-1.96195
458	-1.99825
459	-2.03464
460	-2.07111
461	-2.10766
462	-2.14428
463	-2.18098
464	-2.21776
465	-2.25461
466	-2.29153
467	-2.32852
468	-2.36557
469	-2.40269
470	-2.43988
471	-2.47713
472	-2.51444
473	-2.55181
474	-2.58923
475	-2.62671
476	-2.66425
477	-2.70184
478	-2.73947
479	-2.77716
480	-2.81489
481	-2.85267
482	-2.89049
483	-2.92835
484	-2.96625
485	-3.00419
486	-3.04217
487	-3.08018
488	-3.11822
489	-3.1563
490	-3.1944
491	-3.23254
492	-3.2707
493	-3.30888
494	-3.34709
495	-3.38532
496	-3.42356
497	-3.46183
498	-3.50011
499	-3.53841
500	-3.57672
501	-3.61504
502	-3.65336
503	-3.6917
504	-3.73004
505	-3.76839
506	-3.80673
507	-3.84508
508	-3.88343
509	-3.92178
510	-3.96012
511	-3.99845
512	-4.03678
513	-4.0751
514	-4.1134
515	-4.15169
516	-4.18997
517	-4.22824
518	-4.26648
519	-4.3047
520	-4.34291
521	-4.38109
522	-4.41924
523	-4.45737
524	-4.49548
525	-4.53355
526	-4.57159
527	-4.60959
528	-4.64757
529	-4.6855
530	-4.7234
531	-4.76126
532	-4.79907
533	-4.83685
534	-4.87457
535	-4.91225
536	-4.94989
537	-4.98747
538	-5.025
539	-5.06248
540	-5.09991
541	-5.13727
542	-5.17458
543	-5.21183
544	-5.24902
545	-5.28614
546	-5.3232
547	-5.36019
548	-5.39711
549	-5.43397
550	-5.47075
551	-5.50746
552	-5.54409
553	-5.58065
554	-5.61713
555	-5.65353
556	-5.68985
557	-5.72608
558	-5.76223
559	-5.7983
560	-5.83427
561	-5.87016
562	-5.90595
563	-5.94165
564	-5.97726
565	-6.01277
566	-6.04818
567	-6.0835
568	-6.11871
569	-6.15382
570	-6.18882
571	-6.22372
572	-6.25851
573	-6.2932
574	-6.32777
575	-6.36222
576	-6.39657
577	-6.43079
578	-6.4649
579	-6.49889
580	-6.53276
581	-6.56651
582	-6.60013
583	-6.63362
584	-6.66698
585	-6.70021
586	-6.73331
587	-6.76628
588	-6.79911
589	-6.83181
590	-6.86436
591	-6.89677
592	-6.92904
593	-6.96116
594	-6.99314
595	-7.02497
596	-7.05665
597	-7.08818
598	-7.11955
599	-7.15077
600	-7.18183
601	-7.21273
602	-7.24347
603	-7.27405
604	-7.30447
605	-7.33472
606	-7.3648
607	-7.39472
608	-7.42447
609	-7.45405
610	-7.48345
611	-7.51268
612	-7.54174
613	-7.57062
614	-7.59933
615	-7.62785
616	-7.65619
617	-7.68435
618	-7.71233
619	-7.74013
620	-7.76774
621	-7.79516
622	-7.82239
623	-7.84944
624	-7.87629
625	-7.90296
626	-7.92942
627	-7.9557
628	-7.98178
629	-8.00766
630	-8.03335
631	-8.05883
632	-8.08411
633	-8.1092
634	-8.13408
635	-8.15875
636	-8.18322
637	-8.20748
638	-8.23154
639	-8.25538
640	-8.27902
641	-8.30244
642	-8.32565
643	-8.34864
644	-8.37142
645	-8.39398
646	-8.41633
647	-8.43845
648	-8.46036
649	-8.48204
650	-8.50349
651	-8.52473
652	-8.54574
653	-8.56651
654	-8.58707
655	-8.60739
656	-8.62748
657	-8.64734
658	-8.66697
659	-8.68635
660	-8.70551
661	-8.72443
662	-8.74311
663	-8.76154
664	-8.77974
665	-8.7977
666	-8.81541
667	-8.83287
668	-8.85009
669	-8.86706
670	-8.88378
671	-8.90025
672	-8.91647
673	-8.93244
674	-8.94815
675	-8.96361
676	-8.97881
677	-8.99375
678	-9.00843
679	-9.02286
680	-9.03701
681	-9.05091
682	-9.06454
683	-9.07791
684	-9.09101
685	-9.10384
686	-9.1164
687	-9.12869
688	-9.14071
689	-9.15245
690	-9.16393
691	-9.17512
692	-9.18604
693	-9.19668
694	-9.20704
695	-9.21712
696	-9.22691
697	-9.23643
698	-9.24566
699	-9.2546
700	-9.26325
701	-9.27162
702	-9.2797
703	-9.28748
704	-9.29498
705	-9.30218
706	-9.30908
707	-9.31569
708	-9.32201
709	-9.32802
710	-9.33373
711	-9.33915
712	-9.34426
713	-9.34906
714	-9.35357
715	-9.35776
716	-9.36165
717	-9.36523
718	-9.36851
719	-9.37146
720	-9.37411
721	-9.37645
722	-9.37847
723	-9.38017
724	-9.38157
725	-9.38263
726	-9.38338
727	-9.38382
728	-9.38392
729	-9.38371
730	-9.38317
731	-9.3823
732	-9.38111
733	-9.37959
734	-9.37774
735	-9.37557
736	-9.37306
737	-9.37021
738	-9.36704
739	-9.36352
740	-9.35968
741	-9.35549
742	-9.35097
743	-9.3461
744	-9.3409
745	-9.33535
746	-9.32946
747	-9.32322
748	-9.31664
749	-9.30971
750	-9.30244
751	-9.29482
752	-9.28684
753	-9.27851
754	-9.26984
755	-9.2608
756	-9.25142
757	-9.24167
758	-9.23158
759	-9.22112
760	-9.2103
761	-9.19913
762	-9.18759
763	-9.17569
764	-9.16344
765	-9.15082
766	-9.13783
767	-9.12448
768	-9.11077
769	-9.09669
770	-9.08224
771	-9.06743
772	-9.05226
773	-9.03671
774	-9.02081
775	-9.00453
776	-8.98788
777	-8.97087
778	-8.95349
779	-8.93575
780	-8.91763
781	-8.89915
782	-8.8803
783	-8.86108
784	-8.8415
785	-8.82155
786	-8.80124
787	-8.78055
788	-8.75951
789	-8.73809
790	-8.71631
791	-8.69417
792	-8.67166
793	-8.64879
794	-8.62555
795	-8.60195
796	-8.578
797	-8.55368
798	-8.529
799	-8.50396
800	-8.47857
801	-8.45282
802	-8.42672
803	-8.40026
804	-8.37345
805	-8.34629
806	-8.31879
807	-8.29094
808	-8.26274
809	-8.23421
810	-8.20533
811	-8.17611
812	-8.14655
813	-8.11667
814	-8.08644
815	-8.05589
816	-8.02501
817	-7.99381
818	-7.96228
819	-7.93042
820	-7.89825
821	-7.86576
822	-7.83295
823	-7.79983
824	-7.7664
825	-7.73266
826	-7.69861
827	-7.66425
828	-7.6296
829	-7.59464
830	-7.55939
831	-7.52383
832	-7.48799
833	-7.45185
834	-7.41542
835	-7.37871
836	-7.34171
837	-7.30443
838	-7.26687
839	-7.22903
840	-7.19092
841	-7.15253
842	-7.11387
843	-7.07495
844	-7.03575
845	-6.99629
846	-6.95658
847	-6.9166
848	-6.87636
849	-6.83587
850	-6.79513
851	-6.75414
852	-6.71289
853	-6.67141
854	-6.62968
855	-6.58771
856	-6.5455
857	-6.50306
858	-6.46038
859	-6.41748
860	-6.37434
861	-6.33098
862	-6.28739
863	-6.24359
864	-6.19956
865	-6.15531
866	-6.11086
867	-6.06618
868	-6.0213
869	-5.97622
870	-5.93092
871	-5.88543
872	-5.83973
873	-5.79384
874	-5.74776
875	-5.70147
876	-5.655
877	-5.60834
878	-5.5615
879	-5.51447
880	-5.46726
881	-5.41987
882	-5.37231
883	-5.32457
884	-5.27666
885	-5.22858
886	-5.18034
887	-5.13193
888	-5.08336
889	-5.03463
890	-4.98575
891	-4.93671
892	-4.88752
893	-4.83818
894	-4.78869
895	-4.73906
896	-4.68928
897	-4.63937
898	-4.58931
899	-4.53913
900	-4.48881
901	-4.43836
902	-4.38779
903	-4.33708
904	-4.28626
905	-4.23532
906	-4.18426
907	-4.13308
908	-4.08179
909	-4.03039
910	-3.97888
911	-3.92727
912	-3.87555
913	-3.82374
914	-3.77182
915	-3.71981
916	-3.66771
917	-3.61552
918	-3.56324
919	-3.51087
920	-3.45842
921	-3.40589
922	-3.35328
923	-3.30059
924	-3.24784
925	-3.19501
926	-3.14211
927	-3.08914
928	-3.03612
929	-2.98303
930	-2.92988
931	-2.87667
932	-2.82342
933	-2.77011
934	-2.71674
935	-2.66334
936	-2.60989
937	-2.55639
938	-2.50286
939	-2.44929
940	-2.39568
941	-2.34204
942	-2.28837
943	-2.23467
944	-2.18094
945	-2.12719
946	-2.07341
947	-2.01962
948	-1.96581
949	-1.91199
950	-1.85815
951	-1.8043
952	-1.75044
953	-1.69658
954	-1.64271
955	-1.58884
956	-1.53497
957	-1.4811
958	-1.42724
959	-1.37338
960	-1.31953
961	-1.26569
962	-1.21186
963	-1.15804
964	-1.10425
965	-1.05047
966	-0.996707
967	-0.942969
968	-0.889258
969	-0.835572
970	-0.781914
971	-0.728286
972	-0.674692
973	-0.621131
974	-0.567605
975	-0.514119
976	-0.460673
977	-0.407267
978	-0.353905
979	-0.300589
980	-0.24732
981	-0.1941
982	-0.140931
983	-0.0878143
984	-0.0347523
985	0.0182523
986	0.0711995
987	0.124087
988	0.176914
989	0.229677
990	0.282377
991	0.335007
992	0.387573
993	0.440068
994	0.492492
995	0.544842
996	0.597118
997	0.64932
998	0.701443
999	0.753487
1000	0.805451
1001	0.857333
1002	0.90913
1003	0.960845
1004	1.01247
1005	1.06401
1006	1.11545
1007	1.16681
1008	1.21808
1009	1.26925
1010	1.32032
1011	1.3713
1012	1.42217
1013	1.47295
1014	1.52362
1015	1.57419
1016	1.62466
1017	1.67502
1018	1.72527
1019	1.77541
1020	1.82544
1021	1.87535
1022	1.92515
1023	1.97484
1024	2.02441
1025	2.07385
1026	2.12318
1027	2.17239
1028	2.22147
1029	2.27043
1030	2.31926
1031	2.36796
1032	2.41653
1033	2.46497
1034	2.51328
1035	2.56146
1036	2.60949
1037	2.6574
1038	2.70516
1039	2.75278
1040	2.80026
1041	2.8476
1042	2.89479
1043	2.94184
1044	2.98874
1045	3.03549
1046	3.08209
1047	3.12853
1048	3.17483
1049	3.22096
1050	3.26694
1051	3.31277
1052	3.35843
1053	3.40393
1054	3.44927
1055	3.49445
1056	3.53946
1057	3.5843
1058	3.62897
1059	3.67348
1060	3.71781
1061	3.76197
1062	3.80596
1063	3.84977
1064	3.8934
1065	3.93685
1066	3.98012
1067	4.02321
1068	4.06612
1069	4.10884
1070	4.15138
1071	4.19373
1072	4.23589
1073	4.27786
1074	4.31964
1075	4.36122
1076	4.40261
1077	4.44381
1078	4.4848
1079	4.5256
1080	4.56619
1081	4.60659
1082	4.64678
1083	4.68677
1084	4.72654
1085	4.76612
1086	4.80547
1087	4.84463
1088	4.88356
1089	4.92229
1090	4.9608
1091	4.99909
1092	5.03717
1093	5.07503
1094	5.11266
1095	5.15008
1096	5.18726
1097	5.22423
1098	5.26097
1099	5.29748
1100	5.33376
1101	5.36981
1102	5.40563
1103	5.44122
1104	5.47657
1105	5.51168
1106	5.54656
1107	5.58119
1108	5.61559
1109	5.64974
1110	5.68365
1111	5.71732
1112	5.75074
1113	5.78391
1114	5.81684
1115	5.84951
1116	5.88192
1117	5.91409
1118	5.94601
1119	5.97766
1120	6.00906
1121	6.0402
1122	6.07108
1123	6.1017
1124	6.13206
1125	6.16215
1126	6.19197
1127	6.22153
1128	6.25082
1129	6.27984
1130	6.30858
1131	6.33706
1132	6.36526
1133	6.39318
1134	6.42083
1135	6.4482
1136	6.47529
1137	6.5021
1138	6.52862
1139	6.55486
1140	6.58081
1141	6.60648
1142	6.63186
1143	6.65695
1144	6.68175
1145	6.70626
1146	6.73047
1147	6.75439
1148	6.77801
1149	6.80133
1150	6.82435
1151	6.84708
1152	6.86949
1153	6.89161
1154	6.91343
1155	6.93493
1156	6.95613
1157	6.97702
1158	6.9976
1159	7.01786
1160	7.03783
1161	7.05746
1162	7.07679
1163	7.0958
1164	7.11449
1165	7.13286
1166	7.15092
1167	7.16865
1168	7.18606
1169	7.20315
1170	7.21992
1171	7.23636
1172	7.25248
1173	7.26827
1174	7.28374
1175	7.29889
1176	7.3137
1177	7.3282
1178	7.34236
1179	7.3562
1180	7.36972
1181	7.38291
1182	7.39577
1183	7.40831
1184	7.42052
1185	7.43241
1186	7.44397
1187	7.45521
1188	7.46613
1189	7.47672
1190	7.487
1191	7.49694
1192	7.50658
1193	7.51589
1194	7.52488
1195	7.53355
1196	7.54191
1197	7.54995
1198	7.55767
1199	7.56508
1200	7.57218
1201	7.57896
1202	7.58544
1203	7.5916
1204	7.59745
1205	7.603
1206	7.60825
1207	7.61318
1208	7.61781
1209	7.62214
1210	7.62617
1211	7.6299
1212	7.63333
1213	7.63646
1214	7.63929
1215	7.64183
1216	7.64407
1217	7.64602
1218	7.64768
1219	7.64905
1220	7.65013
1221	7.65092
1222	7.65142
1223	7.65164
1224	7.65157
1225	7.65122
1226	7.6506
1227	7.64968
1228	7.64849
1229	7.64702
1230	7.64528
1231	7.64325
1232	7.64096
1233	7.63839
1234	7.63555
1235	7.63244
1236	7.62907
1237	7.62542
1238	7.62151
1239	7.61733
1240	7.61289
1241	7.60819
1242	7.60322
1243	7.598
1244	7.59252
1245	7.58678
1246	7.58078
1247	7.57453
1248	7.56803
1249	7.56128
1250	7.55428
1251	7.54703
1252	7.53953
1253	7.53179
1254	7.5238
1255	7.51557
1256	7.50709
1257	7.49838
1258	7.48943
1259	7.48024
1260	7.47081
1261	7.46115
1262	7.45126
1263	7.44113
1264	7.43078
1265	7.4202
1266	7.40938
1267	7.39835
1268	7.38709
1269	7.3756
1270	7.36389
1271	7.35196
1272	7.33981
1273	7.32744
1274	7.31486
1275	7.30206
1276	7.28905
1277	7.27583
1278	7.26239
1279	7.24875
1280	7.2349
1281	7.22084
1282	7.20658
1283	7.19211
1284	7.17744
1285	7.16257
1286	7.1475
1287	7.13223
1288	7.11677
1289	7.10111
1290	7.08526
1291	7.06921
1292	7.05298
1293	7.03655
1294	7.01994
1295	7.00314
1296	6.98616
1297	6.96898
1298	6.95163
1299	6.9341
1300	6.91639
1301	6.8985
1302	6.88043
1303	6.86219
1304	6.84378
1305	6.82519
1306	6.80643
1307	6.7875
1308	6.76841
1309	6.74915
1310	6.72972
1311	6.71013
1312	6.69038
1313	6.67046
1314	6.65039
1315	6.63016
1316	6.60978
1317	6.58924
1318	6.56855
1319	6.5477
1320	6.5267
1321	6.50556
1322	6.48427
1323	6.46283
1324	6.44124
1325	6.41952
1326	6.39765
1327	6.37565
1328	6.3535
1329	6.33122
1330	6.3088
1331	6.28624
1332	6.26356
1333	6.24074
1334	6.2178
1335	6.19472
1336	6.17153
1337	6.1482
1338	6.12475
1339	6.10117
1340	6.07748
1341	6.05367
1342	6.02973
1343	6.00568
1344	5.98153
1345	5.95725
1346	5.93286
1347	5.90836
1348	5.88375
1349	5.85904
1350	5.83421
1351	5.80929
1352	5.78426
1353	5.75913
1354	5.7339
1355	5.70857
1356	5.68314
1357	5.65762
1358	5.63199
1359	5.60628
1360	5.58048
1361	5.55459
1362	5.52862
1363	5.50255
1364	5.4764
1365	5.45016
1366	5.42384
1367	5.39745
1368	5.37097
1369	5.34441
1370	5.31778
1371	5.29108
1372	5.2643
1373	5.23745
1374	5.21053
1375	5.18354
1376	5.15648
1377	5.12936
1378	5.10218
1379	5.07493
1380	5.04762
1381	5.02025
1382	4.99283
1383	4.96535
1384	4.93782
1385	4.91023
1386	4.88259
1387	4.8549
1388	4.82716
1389	4.79938
1390	4.77155
1391	4.74367
1392	4.71575
1393	4.68779
1394	4.6598
1395	4.63176
1396	4.60369
1397	4.57559
1398	4.54745
1399	4.51928
1400	4.49108
1401	4.46285
1402	4.4346
1403	4.40631
1404	4.37801
1405	4.34968
1406	4.32133
1407	4.29296
1408	4.26458
1409	4.23617
1410	4.20776
1411	4.17933
1412	4.15088
1413	4.12243
1414	4.09397
1415	4.0655
1416	4.03702
1417	4.00854
1418	3.98006
1419	3.95158
1420	3.92309
1421	3.89461
1422	3.86613
1423	3.83766
1424	3.80919
1425	3.78073
1426	3.75228
1427	3.72384
1428	3.69541
1429	3.667
1430	3.6386
1431	3.61021
1432	3.58185
1433	3.5535
1434	3.52518
1435	3.49687
1436	3.46859
1437	3.44034
1438	3.41211
1439	3.38391
1440	3.35573
1441	3.32759
1442	3.29949
1443	3.27141
1444	3.24337
1445	3.21537
1446	3.1874
1447	3.15948
1448	3.13159
1449	3.10375
1450	3.07595
1451	3.04819
1452	3.02048
1453	2.99281
1454	2.96519
1455	2.93762
1456	2.9101
1457	2.88263
1458	2.85521
1459	2.82784
1460	2.80053
1461	2.77328
1462	2.74607
1463	2.71893
1464	2.69184
1465	2.66481
1466	2.63784
1467	2.61093
1468	2.58408
1469	2.5573
1470	2.53057
1471	2.50391
1472	2.47731
1473	2.45078
1474	2.42431
1475	2.39791
1476	2.37158
1477	2.34532
1478	2.31912
1479	2.29299
1480	2.26694
1481	2.24095
1482	2.21504
1483	2.1892
1484	2.16343
1485	2.13774
1486	2.11212
1487	2.08658
1488	2.06111
1489	2.03572
1490	2.01041
1491	1.98518
1492	1.96002
1493	1.93494
1494	1.90995
1495	1.88503
1496	1.8602
1497	1.83545
1498	1.81077
1499	1.78619
1500	1.76169
1501	1.73727
1502	1.71293
1503	1.68869
1504	1.66452
1505	1.64045
1506	1.61646
1507	1.59256
1508	1.56874
1509	1.54502
1510	1.52138
1511	1.49783
1512	1.47438
1513	1.45101
1514	1.42774
1515	1.40455
1516	1.38146
1517	1.35846
1518	1.33555
1519	1.31274
1520	1.29002
1521	1.26739
1522	1.24485
1523	1.22242
1524	1.20008
1525	1.17782
1526	1.15568
1527	1.13362
1528	1.11166
1529	1.0898
1530	1.06803
1531	1.04637
1532	1.0248
1533	1.00333
1534	0.981954
1535	0.96068
1536	0.939501
1537	0.918427
1538	0.897448
1539	0.876568
1540	0.855791
1541	0.835114
1542	0.814534
1543	0.794059
1544	0.773681
1545	0.753405
1546	0.733227
1547	0.713153
1548	0.693179
1549	0.673308
1550	0.653536
1551	0.63387
1552	0.614303
1553	0.594838
1554	0.575475
1555	0.556215
1556	0.53706
1557	0.518004
1558	0.499056
1559	0.480208
1560	0.461462
1561	0.442823
1562	0.424286
1563	0.405852
1564	0.387523
1565	0.369298
1566	0.351178
1567	0.333161
1568	0.315251
1569	0.297443
1570	0.27974
1571	0.262144
1572	0.24465
1573	0.227264
1574	0.20998
1575	0.192801
1576	0.175729
1577	0.158759
1578	0.141897
1579	0.12514
1580	0.108485
1581	0.0919367
1582	0.0754937
1583	0.0591579
1584	0.0429269
1585	0.0267982
1586	0.0107793
1587	-0.00513729
1588	-0.0209491
1589	-0.0366536
1590	-0.0522533
1591	-0.0677457
1592	-0.0831358
1593	-0.0984187
1594	-0.113599
1595	-0.128672
1596	-0.143638
1597	-0.158502
1598	-0.173256
1599	-0.18791
1600	-0.202454
1601	-0.216894
1602	-0.231228
1603	-0.245458
1604	-0.259581
1605	-0.273601
1606	-0.287514
1607	-0.30132
1608	-0.315021
1609	-0.328617
1610	-0.342106
1611	-0.35549
1612	-0.368769
1613	-0.381941
1614	-0.395005
1615	-0.407965
1616	-0.42082
1617	-0.433565
1618	-0.446208
1619	-0.458744
1620	-0.471172
1621	-0.483496
1622	-0.49571
1623	-0.507819
1624	-0.51982
1625	-0.531717
1626	-0.543509
1627	-0.555192
1628	-0.566769
1629	-0.57824
1630	-0.589602
1631	-0.600858
1632	-0.612006
1633	-0.623048
1634	-0.633984
1635	-0.644813
1636	-0.655535
1637	-0.666149
1638	-0.676656
1639	-0.687053
1640	-0.697346
1641	-0.707531
1642	-0.717609
1643	-0.727577
1644	-0.73744
1645	-0.747194
1646	-0.75684
1647	-0.766379
1648	-0.775808
1649	-0.785133
1650	-0.794347
1651	-0.803452
1652	-0.812452
1653	-0.821343
1654	-0.830123
1655	-0.838799
1656	-0.847362
1657	-0.855818
1658	-0.864167
1659	-0.872406
1660	-0.880535
1661	-0.888557
1662	-0.896469
1663	-0.904272
1664	-0.911967
1665	-0.919552
1666	-0.92703
1667	-0.934396
1668	-0.941654
1669	-0.948803
1670	-0.955839
1671	-0.962768
1672	-0.969587
1673	-0.976299
1674	-0.982899
1675	-0.989389
1676	-0.995769
1677	-1.00204
1678	-1.0082
1679	-1.01425
1680	-1.02019
1681	-1.02602
1682	-1.03174
1683	-1.03735
1684	-1.04285
1685	-1.04824
1686	-1.05352
1687	-1.05868
1688	-1.06374
1689	-1.06869
1690	-1.07352
1691	-1.07825
1692	-1.08286
1693	-1.08736
1694	-1.09176
1695	-1.09604
1696	-1.10021
1697	-1.10427
1698	-1.10821
1699	-1.11205
1700	-1.11578
1701	-1.11939
1702	-1.12289
1703	-1.12628
1704	-1.12956
1705	-1.13273
1706	-1.13579
1707	-1.13874
1708	-1.14157
1709	-1.1443
1710	-1.14691
1711	-1.14941
1712	-1.1518
1713	-1.15408
1714	-1.15624
1715	-1.1583
1716	-1.16025
1717	-1.16208
1718	-1.1638
1719	-1.16541
1720	-1.16691
1721	-1.16831
1722	-1.16958
1723	-1.17075
1724	-1.17181
1725	-1.17276
1726	-1.17359
1727	-1.17432
1728	-1.17493
1729	-1.17544
1730	-1.17583
1731	-1.17612
1732	-1.17629
1733	-1.17636
1734	-1.17631
1735	-1.17615
1736	-1.17589
1737	-1.17552
1738	-1.17503
1739	-1.17444
1740	-1.17374
1741	-1.17293
1742	-1.17201
1743	-1.17098
1744	-1.16984
1745	-1.1686
1746	-1.16724
1747	-1.16578
1748	-1.16421
1749	-1.16253
1750	-1.16074
1751	-1.15885
1752	-1.15685
1753	-1.15474
1754	-1.15252
1755	-1.1502
1756	-1.14777
1757	-1.14524
1758	-1.1426
1759	-1.13985
1760	-1.137
1761	-1.13404
1762	-1.13097
1763	-1.1278
1764	-1.12452
1765	-1.12114
1766	-1.11766
1767	-1.11407
1768	-1.11037
1769	-1.10657
1770	-1.10266
1771	-1.09865
1772	-1.09454
1773	-1.09032
1774	-1.086
1775	-1.08157
1776	-1.07704
1777	-1.0724
1778	-1.06766
1779	-1.06282
1780	-1.05788
1781	-1.05283
1782	-1.04768
1783	-1.04242
1784	-1.03707
1785	-1.03161
1786	-1.02605
1787	-1.02039
1788	-1.01463
1789	-1.00877
1790	-1.00281
1791	-0.996742
1792	-0.990579
1793	-0.984316
1794	-0.977956
1795	-0.971493
1796	-0.964936
1797	-0.958279
1798	-0.951525
1799	-0.944673
1800	-0.937727
1801	-0.930683
1802	-0.923542
1803	-0.916306
1804	-0.908975
1805	-0.901549
1806	-0.894029
1807	-0.886414
1808	-0.878706
1809	-0.870906
1810	-0.863014
1811	-0.85503
1812	-0.846955
1813	-0.838786
1814	-0.830532
1815	-0.822183
1816	-0.81375
1817	-0.805226
1818	-0.796613
1819	-0.787912
1820	-0.779124
1821	-0.770252
1822	-0.761292
1823	-0.752249
1824	-0.743119
1825	-0.733905
1826	-0.724605
1827	-0.715226
1828	-0.705762
1829	-0.696218
1830	-0.686592
1831	-0.676883
1832	-0.667097
1833	-0.657229
1834	-0.647283
1835	-0.63726
1836	-0.627157
1837	-0.616977
1838	-0.606724
1839	-0.596392
1840	-0.585985
1841	-0.575505
1842	-0.56495
1843	-0.554321
1844	-0.543622
1845	-0.532848
1846	-0.522004
1847	-0.51109
1848	-0.500104
1849	-0.48905
1850	-0.477929
1851	-0.466741
1852	-0.455483
1853	-0.44416
1854	-0.43277
1855	-0.421317
1856	-0.409802
1857	-0.398219
1858	-0.386577
1859	-0.374872
1860	-0.363105
1861	-0.351278
1862	-0.339391
1863	-0.327446
1864	-0.315445
1865	-0.303386
1866	-0.291272
1867	-0.2791
1868	-0.266877
1869	-0.254595
1870	-0.242264
1871	-0.229883
1872	-0.217448
1873	-0.204964
1874	-0.192431
1875	-0.179848
1876	-0.16722
1877	-0.154542
1878	-0.141822
1879	-0.129054
1880	-0.116244
1881	-0.103392
1882	-0.0904941
1883	-0.0775567
1884	-0.0645794
1885	-0.0515621
1886	-0.0385075
1887	-0.0254129
1888	-0.0122834
1889	0.000881029
1890	0.0140829
1891	0.0273197
1892	0.0405889
1893	0.0538906
1894	0.0672222
1895	0.0805863
1896	0.0939803
1897	0.107404
1898	0.120856
1899	0.134339
1900	0.147848
1901	0.161384
1902	0.174946
1903	0.188534
1904	0.20215
1905	0.215789
1906	0.229452
1907	0.243141
1908	0.256849
1909	0.270582
1910	0.284338
1911	0.298116
1912	0.311915
1913	0.325733
1914	0.339571
1915	0.353429
1916	0.367307
1917	0.3812
1918	0.395113
1919	0.409046
1920	0.422994
1921	0.436959
1922	0.45094
1923	0.464935
1924	0.478948
1925	0.492976
1926	0.507013
1927	0.521069
1928	0.535136
1929	0.549216
1930	0.563309
1931	0.577417
1932	0.591534
1933	0.605662
1934	0.619802
1935	0.633952
1936	0.648112
1937	0.662282
1938	0.676462
1939	0.690649
1940	0.704844
1941	0.719049
1942	0.733262
1943	0.747479
1944	0.761706
1945	0.775936
1946	0.790176
1947	0.804418
1948	0.818668
1949	0.832923
1950	0.84718
1951	0.861443
1952	0.87571
1953	0.889977
1954	0.90425
1955	0.918527
1956	0.932804
1957	0.947086
1958	0.961364
1959	0.975646
1960	0.989928
1961	1.00422
1962	1.0185
1963	1.03278
1964	1.04706
1965	1.06134
1966	1.07562
1967	1.0899
1968	1.10417
1969	1.11845
1970	1.13272
1971	1.14698
1972	1.16125
1973	1.1755
1974	1.18976
1975	1.20401
1976	1.21825
1977	1.23249
1978	1.24672
1979	1.26095
1980	1.27517
1981	1.28938
1982	1.30358
1983	1.31778
1984	1.33197
1985	1.34616
1986	1.36033
1987	1.37449
1988	1.38865
1989	1.4028
1990	1.41693
1991	1.43105
1992	1.44517
1993	1.45927
1994	1.47336
1995	1.48744
1996	1.50151
1997	1.51556
1998	1.5296
[truncated: 31,382 more rows]
