# Supplementary material for: PM2.5 concentration prediction based on EEMD-ALSTM
Source: Sci Rep. 2024 Jun 2;14:12636. doi: 10.1038/s41598-024-63620-9 (PMC11144699; doi:10.1038/s41598-024-63620-9)
Supplement: Supplementary file 1 — Supplementary Information. [file 41598_2024_63620_MOESM1_ESM.zip › Code/attEMD_IMF_12_test.xlsx]

## Sheet: Sheet1
	0
0	16.9245
1	16.9499
2	16.9753
3	17.0007
4	17.0261
5	17.0514
6	17.0768
7	17.1022
8	17.1275
9	17.1528
10	17.1781
11	17.2035
12	17.2288
13	17.2541
14	17.2793
15	17.3046
16	17.3299
17	17.3551
18	17.3804
19	17.4056
20	17.4309
21	17.4561
22	17.4813
23	17.5065
24	17.5317
25	17.5569
26	17.582
27	17.6072
28	17.6323
29	17.6575
30	17.6826
31	17.7077
32	17.7328
33	17.7579
34	17.783
35	17.8081
36	17.8332
37	17.8582
38	17.8833
39	17.9083
40	17.9333
41	17.9583
42	17.9833
43	18.0083
44	18.0333
45	18.0583
46	18.0832
47	18.1082
48	18.1331
49	18.158
50	18.1829
51	18.2078
52	18.2327
53	18.2576
54	18.2824
55	18.3073
56	18.3321
57	18.3569
58	18.3817
59	18.4065
60	18.4313
61	18.4561
62	18.4808
63	18.5056
64	18.5303
65	18.555
66	18.5797
67	18.6044
68	18.6291
69	18.6537
70	18.6784
71	18.703
72	18.7276
73	18.7522
74	18.7768
75	18.8014
76	18.826
77	18.8505
78	18.8751
79	18.8996
80	18.9241
81	18.9486
82	18.9731
83	18.9975
84	19.022
85	19.0464
86	19.0708
87	19.0952
88	19.1196
89	19.144
90	19.1684
91	19.1927
92	19.217
93	19.2414
94	19.2656
95	19.2899
96	19.3142
97	19.3384
98	19.3627
99	19.3869
100	19.4111
101	19.4353
102	19.4595
103	19.4836
104	19.5078
105	19.5319
106	19.556
107	19.5801
108	19.6041
109	19.6282
110	19.6522
111	19.6763
112	19.7003
113	19.7243
114	19.7482
115	19.7722
116	19.7961
117	19.82
118	19.8439
119	19.8678
120	19.8917
121	19.9156
122	19.9394
123	19.9632
124	19.987
125	20.0108
126	20.0345
127	20.0583
128	20.082
129	20.1057
130	20.1294
131	20.1531
132	20.1767
133	20.2003
134	20.224
135	20.2476
136	20.2711
137	20.2947
138	20.3182
139	20.3417
140	20.3652
141	20.3887
142	20.4122
143	20.4356
144	20.4591
145	20.4825
146	20.5058
147	20.5292
148	20.5526
149	20.5759
150	20.5992
151	20.6225
152	20.6457
153	20.669
154	20.6922
155	20.7154
156	20.7386
157	20.7618
158	20.7849
159	20.808
160	20.8311
161	20.8542
162	20.8773
163	20.9003
164	20.9233
165	20.9463
166	20.9693
167	20.9923
168	21.0152
169	21.0381
170	21.061
171	21.0839
172	21.1067
173	21.1296
174	21.1524
175	21.1751
176	21.1979
177	21.2207
178	21.2434
179	21.2661
180	21.2887
181	21.3114
182	21.334
183	21.3566
184	21.3792
185	21.4018
186	21.4243
187	21.4468
188	21.4693
189	21.4918
190	21.5143
191	21.5367
192	21.5591
193	21.5815
194	21.6038
195	21.6262
196	21.6485
197	21.6708
198	21.693
199	21.7153
200	21.7375
201	21.7597
202	21.7819
203	21.804
204	21.8261
205	21.8482
206	21.8703
207	21.8923
208	21.9144
209	21.9364
210	21.9584
211	21.9803
212	22.0022
213	22.0241
214	22.046
215	22.0679
216	22.0897
217	22.1115
218	22.1333
219	22.1551
220	22.1768
221	22.1985
222	22.2202
223	22.2418
224	22.2635
225	22.2851
226	22.3066
227	22.3282
228	22.3497
229	22.3712
230	22.3927
231	22.4142
232	22.4356
233	22.457
234	22.4784
235	22.4997
236	22.521
237	22.5423
238	22.5636
239	22.5848
240	22.6061
241	22.6272
242	22.6484
243	22.6695
244	22.6907
245	22.7117
246	22.7328
247	22.7538
248	22.7748
249	22.7958
250	22.8168
251	22.8377
252	22.8586
253	22.8795
254	22.9003
255	22.9211
256	22.9419
257	22.9627
258	22.9834
259	23.0041
260	23.0248
261	23.0454
262	23.066
263	23.0866
264	23.1072
265	23.1277
266	23.1482
267	23.1687
268	23.1892
269	23.2096
270	23.23
271	23.2504
272	23.2707
273	23.291
274	23.3113
275	23.3316
276	23.3518
277	23.372
278	23.3921
279	23.4123
280	23.4324
281	23.4525
282	23.4725
283	23.4925
284	23.5125
285	23.5325
286	23.5524
287	23.5723
288	23.5922
289	23.6121
290	23.6319
291	23.6517
292	23.6714
293	23.6912
294	23.7109
295	23.7305
296	23.7502
297	23.7698
298	23.7894
299	23.8089
300	23.8284
301	23.8479
302	23.8674
303	23.8868
304	23.9062
305	23.9256
306	23.9449
307	23.9642
308	23.9835
309	24.0027
310	24.0219
311	24.0411
312	24.0603
313	24.0794
314	24.0985
315	24.1175
316	24.1366
317	24.1556
318	24.1745
319	24.1935
320	24.2124
321	24.2313
322	24.2501
323	24.2689
324	24.2877
325	24.3064
326	24.3251
327	24.3438
328	24.3625
329	24.3811
330	24.3997
331	24.4182
332	24.4368
333	24.4553
334	24.4737
335	24.4921
336	24.5105
337	24.5289
338	24.5472
339	24.5655
340	24.5838
341	24.602
342	24.6202
343	24.6384
344	24.6565
345	24.6746
346	24.6927
347	24.7107
348	24.7288
349	24.7467
350	24.7647
351	24.7826
352	24.8004
353	24.8183
354	24.8361
355	24.8539
356	24.8716
357	24.8893
358	24.907
359	24.9246
360	24.9422
361	24.9598
362	24.9773
363	24.9949
364	25.0123
365	25.0298
366	25.0472
367	25.0645
368	25.0819
369	25.0992
370	25.1164
371	25.1337
372	25.1509
373	25.1681
374	25.1852
375	25.2023
376	25.2194
377	25.2364
378	25.2534
379	25.2703
380	25.2873
381	25.3042
382	25.321
383	25.3378
384	25.3546
385	25.3714
386	25.3881
387	25.4048
388	25.4214
389	25.4381
390	25.4546
391	25.4712
392	25.4877
393	25.5042
394	25.5206
395	25.537
396	25.5534
397	25.5697
398	25.586
399	25.6023
400	25.6185
401	25.6347
402	25.6509
403	25.667
404	25.6831
405	25.6991
406	25.7151
407	25.7311
408	25.7471
409	25.763
410	25.7788
411	25.7947
412	25.8105
413	25.8262
414	25.842
415	25.8577
416	25.8733
417	25.8889
418	25.9045
419	25.9201
420	25.9356
421	25.951
422	25.9665
423	25.9819
424	25.9972
425	26.0126
426	26.0279
427	26.0431
428	26.0583
429	26.0735
430	26.0887
431	26.1038
432	26.1188
433	26.1339
434	26.1489
435	26.1638
436	26.1788
437	26.1936
438	26.2085
439	26.2233
440	26.2381
441	26.2528
442	26.2675
443	26.2822
444	26.2968
445	26.3114
446	26.3259
447	26.3404
448	26.3549
449	26.3694
450	26.3838
451	26.3981
452	26.4124
453	26.4267
454	26.441
455	26.4552
456	26.4694
457	26.4835
458	26.4976
459	26.5117
460	26.5257
461	26.5397
462	26.5536
463	26.5675
464	26.5814
465	26.5952
466	26.609
467	26.6227
468	26.6365
469	26.6501
470	26.6638
471	26.6774
472	26.6909
473	26.7045
474	26.7179
475	26.7314
476	26.7448
477	26.7582
478	26.7715
479	26.7848
480	26.798
481	26.8112
482	26.8244
483	26.8375
484	26.8506
485	26.8637
486	26.8767
487	26.8897
488	26.9026
489	26.9155
490	26.9284
491	26.9412
492	26.9539
493	26.9667
494	26.9794
495	26.992
496	27.0047
497	27.0172
498	27.0298
499	27.0423
500	27.0547
501	27.0672
502	27.0795
503	27.0919
504	27.1042
505	27.1165
506	27.1287
507	27.1408
508	27.153
509	27.1651
510	27.1772
511	27.1892
512	27.2011
513	27.2131
514	27.225
515	27.2368
516	27.2487
517	27.2604
518	27.2722
519	27.2839
520	27.2955
521	27.3071
522	27.3187
523	27.3302
524	27.3417
525	27.3532
526	27.3646
527	27.376
528	27.3873
529	27.3986
530	27.4098
531	27.421
532	27.4322
533	27.4433
534	27.4544
535	27.4654
536	27.4764
537	27.4874
538	27.4983
539	27.5092
540	27.52
541	27.5308
542	27.5415
543	27.5523
544	27.5629
545	27.5736
546	27.5841
547	27.5947
548	27.6052
549	27.6156
550	27.626
551	27.6364
552	27.6467
553	27.657
554	27.6673
555	27.6775
556	27.6876
557	27.6978
558	27.7078
559	27.7179
560	27.7279
561	27.7378
562	27.7477
563	27.7576
564	27.7674
565	27.7772
566	27.7869
567	27.7966
568	27.8063
569	27.8159
570	27.8254
571	27.835
572	27.8444
573	27.8539
574	27.8633
575	27.8726
576	27.8819
577	27.8912
578	27.9004
579	27.9096
580	27.9187
581	27.9278
582	27.9369
583	27.9459
584	27.9548
585	27.9638
586	27.9726
587	27.9815
588	27.9902
589	27.999
590	28.0077
591	28.0163
592	28.025
593	28.0335
594	28.042
595	28.0505
596	28.059
597	28.0674
598	28.0757
599	28.084
600	28.0923
601	28.1005
602	28.1086
603	28.1168
604	28.1249
605	28.1329
606	28.1409
607	28.1488
608	28.1567
609	28.1646
610	28.1724
611	28.1802
612	28.1879
613	28.1956
614	28.2032
615	28.2108
616	28.2184
617	28.2259
618	28.2333
619	28.2407
620	28.2481
621	28.2554
622	28.2627
623	28.2699
624	28.2771
625	28.2842
626	28.2913
627	28.2984
628	28.3054
629	28.3124
630	28.3193
631	28.3261
632	28.3329
633	28.3397
634	28.3465
635	28.3531
636	28.3598
637	28.3664
638	28.3729
639	28.3794
640	28.3859
641	28.3923
642	28.3986
643	28.405
644	28.4112
645	28.4175
646	28.4236
647	28.4298
648	28.4359
649	28.4419
650	28.4479
651	28.4538
652	28.4597
653	28.4656
654	28.4714
655	28.4771
656	28.4829
657	28.4885
658	28.4941
659	28.4997
660	28.5052
661	28.5107
662	28.5162
663	28.5215
664	28.5269
665	28.5322
666	28.5374
667	28.5426
668	28.5478
669	28.5529
670	28.5579
671	28.5629
672	28.5679
673	28.5728
674	28.5777
675	28.5825
676	28.5872
677	28.592
678	28.5966
679	28.6013
680	28.6058
681	28.6104
682	28.6149
683	28.6193
684	28.6237
685	28.628
686	28.6323
687	28.6366
688	28.6407
689	28.6449
690	28.649
691	28.653
692	28.657
693	28.661
694	28.6649
695	28.6688
696	28.6726
697	28.6763
698	28.68
699	28.6837
700	28.6873
701	28.6909
702	28.6944
703	28.6979
704	28.7013
705	28.7047
706	28.708
707	28.7112
708	28.7145
709	28.7176
710	28.7208
711	28.7238
712	28.7269
713	28.7298
714	28.7328
715	28.7356
716	28.7385
717	28.7413
718	28.744
719	28.7467
720	28.7493
721	28.7519
722	28.7544
723	28.7569
724	28.7593
725	28.7617
726	28.764
727	28.7663
728	28.7686
729	28.7707
730	28.7729
731	28.7749
732	28.777
733	28.779
734	28.7809
735	28.7828
736	28.7846
737	28.7864
738	28.7881
739	28.7898
740	28.7914
741	28.793
742	28.7945
743	28.796
744	28.7974
745	28.7988
746	28.8001
747	28.8014
748	28.8026
749	28.8038
750	28.8049
751	28.806
752	28.8071
753	28.808
754	28.8089
755	28.8098
756	28.8106
757	28.8114
758	28.8121
759	28.8128
760	28.8134
761	28.8139
762	28.8145
763	28.8149
764	28.8153
765	28.8157
766	28.816
767	28.8162
768	28.8164
769	28.8166
770	28.8167
771	28.8167
772	28.8167
773	28.8167
774	28.8166
775	28.8164
776	28.8162
777	28.8159
778	28.8156
779	28.8153
780	28.8148
781	28.8144
782	28.8138
783	28.8133
784	28.8126
785	28.8119
786	28.8112
787	28.8104
788	28.8096
789	28.8087
790	28.8078
791	28.8068
792	28.8057
793	28.8046
794	28.8035
795	28.8023
796	28.801
797	28.7997
798	28.7984
799	28.7969
800	28.7955
801	28.794
802	28.7924
803	28.7908
804	28.7891
805	28.7874
806	28.7856
807	28.7837
808	28.7818
809	28.7799
810	28.7779
811	28.7759
812	28.7738
813	28.7716
814	28.7694
815	28.7671
816	28.7648
817	28.7624
818	28.76
819	28.7576
820	28.755
821	28.7524
822	28.7498
823	28.7471
824	28.7444
825	28.7416
826	28.7387
827	28.7358
828	28.7329
829	28.7299
830	28.7268
831	28.7237
832	28.7205
833	28.7173
834	28.714
835	28.7107
836	28.7073
837	28.7039
838	28.7004
839	28.6968
840	28.6932
841	28.6896
842	28.6859
843	28.6821
844	28.6783
845	28.6744
846	28.6705
847	28.6665
848	28.6625
849	28.6584
850	28.6542
851	28.6501
852	28.6458
853	28.6415
854	28.6371
855	28.6327
856	28.6283
857	28.6237
858	28.6192
859	28.6145
860	28.6098
861	28.6051
862	28.6003
863	28.5955
864	28.5906
865	28.5856
866	28.5806
867	28.5755
868	28.5704
869	28.5653
870	28.56
871	28.5547
872	28.5494
873	28.544
874	28.5386
875	28.5331
876	28.5275
877	28.5219
878	28.5162
879	28.5105
880	28.5048
881	28.4989
882	28.493
883	28.4871
884	28.4811
885	28.4751
886	28.469
887	28.4628
888	28.4566
889	28.4504
890	28.4441
891	28.4377
892	28.4313
893	28.4248
894	28.4183
895	28.4117
896	28.405
897	28.3983
898	28.3916
899	28.3848
900	28.3779
901	28.371
902	28.3641
903	28.3571
904	28.35
905	28.3429
906	28.3357
907	28.3285
908	28.3212
909	28.3138
910	28.3064
911	28.299
912	28.2915
913	28.2839
914	28.2763
915	28.2687
916	28.261
917	28.2532
918	28.2454
919	28.2375
920	28.2296
921	28.2216
922	28.2135
923	28.2054
924	28.1973
925	28.1891
926	28.1809
927	28.1726
928	28.1642
929	28.1558
930	28.1473
931	28.1388
932	28.1303
933	28.1216
934	28.113
935	28.1042
936	28.0955
937	28.0866
938	28.0777
939	28.0688
940	28.0598
941	28.0508
942	28.0417
943	28.0325
944	28.0233
945	28.0141
946	28.0048
947	27.9954
948	27.986
949	27.9765
950	27.967
951	27.9574
952	27.9478
953	27.9381
954	27.9284
955	27.9186
956	27.9088
957	27.8989
958	27.8889
959	27.879
960	27.8689
961	27.8588
962	27.8487
963	27.8385
964	27.8282
965	27.8179
966	27.8076
967	27.7971
968	27.7867
969	27.7762
970	27.7656
971	27.755
972	27.7443
973	27.7336
974	27.7228
975	27.712
976	27.7011
977	27.6902
978	27.6792
979	27.6682
980	27.6571
981	27.646
982	27.6348
983	27.6235
984	27.6122
985	27.6009
986	27.5895
987	27.5781
988	27.5666
989	27.555
990	27.5434
991	27.5318
992	27.5201
993	27.5083
994	27.4965
995	27.4847
996	27.4728
997	27.4608
998	27.4488
999	27.4367
1000	27.4246
1001	27.4125
1002	27.4003
1003	27.388
1004	27.3757
1005	27.3633
1006	27.3509
1007	27.3384
1008	27.3259
1009	27.3133
1010	27.3007
1011	27.288
1012	27.2753
1013	27.2625
1014	27.2497
1015	27.2369
1016	27.2239
1017	27.211
1018	27.1979
1019	27.1849
1020	27.1717
1021	27.1586
1022	27.1453
1023	27.1321
1024	27.1187
1025	27.1053
1026	27.0919
1027	27.0784
1028	27.0649
1029	27.0513
1030	27.0377
1031	27.024
1032	27.0103
1033	26.9965
1034	26.9827
1035	26.9688
1036	26.9549
1037	26.9409
1038	26.9269
1039	26.9128
1040	26.8987
1041	26.8845
1042	26.8703
1043	26.856
1044	26.8417
1045	26.8273
1046	26.8129
1047	26.7984
1048	26.7839
1049	26.7693
1050	26.7547
1051	26.74
1052	26.7253
1053	26.7105
1054	26.6957
1055	26.6808
1056	26.6659
1057	26.6509
1058	26.6359
1059	26.6208
1060	26.6057
1061	26.5905
1062	26.5753
1063	26.5601
1064	26.5448
1065	26.5294
1066	26.514
1067	26.4985
1068	26.483
1069	26.4675
1070	26.4518
1071	26.4362
1072	26.4205
1073	26.4047
1074	26.3889
1075	26.3731
1076	26.3572
1077	26.3412
1078	26.3252
1079	26.3092
1080	26.2931
1081	26.277
1082	26.2608
1083	26.2445
1084	26.2282
1085	26.2119
1086	26.1955
1087	26.1791
1088	26.1626
1089	26.1461
1090	26.1295
1091	26.1129
1092	26.0962
1093	26.0795
1094	26.0627
1095	26.0459
1096	26.029
1097	26.0121
1098	25.9952
1099	25.9782
1100	25.9611
1101	25.944
1102	25.9268
1103	25.9097
1104	25.8924
1105	25.8751
1106	25.8578
1107	25.8404
1108	25.8229
1109	25.8054
1110	25.7879
1111	25.7703
1112	25.7527
1113	25.735
1114	25.7173
1115	25.6995
1116	25.6817
1117	25.6639
1118	25.646
1119	25.628
1120	25.61
1121	25.5919
1122	25.5738
1123	25.5557
1124	25.5375
1125	25.5192
1126	25.501
1127	25.4826
1128	25.4642
1129	25.4458
1130	25.4273
1131	25.4088
1132	25.3902
1133	25.3716
1134	25.353
1135	25.3343
1136	25.3155
1137	25.2967
1138	25.2779
1139	25.259
1140	25.24
1141	25.221
1142	25.202
1143	25.1829
1144	25.1638
1145	25.1446
1146	25.1254
1147	25.1061
1148	25.0868
1149	25.0675
1150	25.0481
1151	25.0286
1152	25.0091
1153	24.9896
1154	24.97
1155	24.9503
1156	24.9307
1157	24.9109
1158	24.8912
1159	24.8714
1160	24.8515
1161	24.8316
1162	24.8116
1163	24.7916
1164	24.7716
1165	24.7515
1166	24.7314
1167	24.7112
1168	24.691
1169	24.6707
1170	24.6504
1171	24.63
1172	24.6096
1173	24.5891
1174	24.5686
1175	24.5481
1176	24.5275
1177	24.5069
1178	24.4862
1179	24.4655
1180	24.4447
1181	24.4239
1182	24.403
1183	24.3821
1184	24.3612
1185	24.3402
1186	24.3192
1187	24.2981
1188	24.277
1189	24.2558
1190	24.2346
1191	24.2133
1192	24.192
1193	24.1707
1194	24.1493
1195	24.1278
1196	24.1063
1197	24.0848
1198	24.0633
1199	24.0416
1200	24.02
1201	23.9983
1202	23.9765
1203	23.9547
1204	23.9329
1205	23.911
1206	23.8891
1207	23.8671
1208	23.8451
1209	23.8231
1210	23.801
1211	23.7789
1212	23.7567
1213	23.7344
1214	23.7122
1215	23.6899
1216	23.6675
1217	23.6451
1218	23.6227
1219	23.6002
1220	23.5776
1221	23.5551
1222	23.5325
1223	23.5098
1224	23.4871
1225	23.4643
1226	23.4416
1227	23.4187
1228	23.3959
1229	23.3729
1230	23.35
1231	23.327
1232	23.3039
1233	23.2808
1234	23.2577
1235	23.2345
1236	23.2113
1237	23.1881
1238	23.1648
1239	23.1414
1240	23.118
1241	23.0946
1242	23.0712
1243	23.0476
1244	23.0241
1245	23.0005
1246	22.9769
1247	22.9532
1248	22.9295
1249	22.9057
1250	22.8819
1251	22.858
1252	22.8342
1253	22.8102
1254	22.7863
1255	22.7623
1256	22.7382
1257	22.7141
1258	22.69
1259	22.6658
1260	22.6416
1261	22.6173
1262	22.593
1263	22.5687
1264	22.5443
1265	22.5199
1266	22.4954
1267	22.4709
1268	22.4463
1269	22.4217
1270	22.3971
1271	22.3724
1272	22.3477
1273	22.323
1274	22.2982
1275	22.2734
1276	22.2485
1277	22.2236
1278	22.1986
1279	22.1736
1280	22.1486
1281	22.1235
1282	22.0984
1283	22.0733
1284	22.0481
1285	22.0228
1286	21.9976
1287	21.9722
1288	21.9469
1289	21.9215
1290	21.8961
1291	21.8706
1292	21.8451
1293	21.8195
1294	21.7939
1295	21.7683
1296	21.7426
1297	21.7169
1298	21.6912
1299	21.6654
1300	21.6396
1301	21.6137
1302	21.5878
1303	21.5619
1304	21.5359
1305	21.5099
1306	21.4838
1307	21.4577
1308	21.4316
1309	21.4054
1310	21.3792
1311	21.3529
1312	21.3266
1313	21.3003
1314	21.2739
1315	21.2475
1316	21.2211
1317	21.1946
1318	21.1681
1319	21.1415
1320	21.1149
1321	21.0883
1322	21.0616
1323	21.0349
1324	21.0082
1325	20.9814
1326	20.9546
1327	20.9277
1328	20.9008
1329	20.8739
1330	20.8469
1331	20.8199
1332	20.7928
1333	20.7658
1334	20.7386
1335	20.7115
1336	20.6843
1337	20.6571
1338	20.6298
1339	20.6025
1340	20.5752
1341	20.5478
1342	20.5204
1343	20.4929
1344	20.4654
1345	20.4379
1346	20.4104
1347	20.3828
1348	20.3551
1349	20.3275
1350	20.2997
1351	20.272
1352	20.2442
1353	20.2164
1354	20.1886
1355	20.1607
1356	20.1328
1357	20.1048
1358	20.0768
1359	20.0488
1360	20.0208
1361	19.9927
1362	19.9645
1363	19.9364
1364	19.9082
1365	19.8799
1366	19.8517
1367	19.8234
1368	19.795
1369	19.7667
1370	19.7383
1371	19.7098
1372	19.6813
1373	19.6528
1374	19.6243
1375	19.5957
1376	19.5671
1377	19.5384
1378	19.5098
1379	19.481
1380	19.4523
1381	19.4235
1382	19.3947
1383	19.3658
1384	19.3369
1385	19.308
1386	19.2791
1387	19.2501
1388	19.2211
1389	19.192
1390	19.1629
1391	19.1338
1392	19.1047
1393	19.0755
1394	19.0462
1395	19.017
1396	18.9877
1397	18.9584
1398	18.929
1399	18.8997
1400	18.8702
1401	18.8408
1402	18.8113
1403	18.7818
1404	18.7523
1405	18.7227
1406	18.6931
1407	18.6634
1408	18.6338
1409	18.604
1410	18.5743
1411	18.5445
1412	18.5147
1413	18.4849
1414	18.455
1415	18.4251
1416	18.3952
1417	18.3653
1418	18.3353
1419	18.3052
1420	18.2752
1421	18.2451
1422	18.215
1423	18.1848
1424	18.1547
1425	18.1245
1426	18.0942
1427	18.0639
1428	18.0336
1429	18.0033
1430	17.973
1431	17.9426
1432	17.9121
1433	17.8817
1434	17.8512
1435	17.8207
1436	17.7902
1437	17.7596
1438	17.729
1439	17.6983
1440	17.6677
1441	17.637
1442	17.6063
1443	17.5755
1444	17.5448
1445	17.5139
1446	17.4831
1447	17.4522
1448	17.4213
1449	17.3904
1450	17.3595
1451	17.3285
1452	17.2975
1453	17.2664
1454	17.2354
1455	17.2043
1456	17.1731
1457	17.142
1458	17.1108
1459	17.0796
1460	17.0484
1461	17.0171
1462	16.9858
1463	16.9545
1464	16.9231
1465	16.8918
1466	16.8604
1467	16.8289
1468	16.7975
1469	16.766
1470	16.7345
1471	16.7029
1472	16.6714
1473	16.6398
1474	16.6081
1475	16.5765
1476	16.5448
1477	16.5131
1478	16.4814
1479	16.4496
1480	16.4178
1481	16.386
1482	16.3542
1483	16.3223
1484	16.2905
1485	16.2586
1486	16.2266
1487	16.1947
1488	16.1627
1489	16.1306
1490	16.0986
1491	16.0665
1492	16.0345
1493	16.0023
1494	15.9702
1495	15.938
1496	15.9058
1497	15.8736
1498	15.8414
1499	15.8091
1500	15.7768
1501	15.7445
1502	15.7122
1503	15.6798
1504	15.6474
1505	15.615
1506	15.5826
1507	15.5501
1508	15.5176
1509	15.4851
1510	15.4526
1511	15.4201
1512	15.3875
1513	15.3549
1514	15.3222
1515	15.2896
1516	15.2569
1517	15.2242
1518	15.1915
1519	15.1588
1520	15.126
1521	15.0932
1522	15.0604
1523	15.0276
1524	14.9947
1525	14.9619
1526	14.929
1527	14.896
1528	14.8631
1529	14.8301
1530	14.7972
1531	14.7642
1532	14.7311
1533	14.6981
1534	14.665
1535	14.6319
1536	14.5988
1537	14.5657
1538	14.5325
1539	14.4993
1540	14.4661
1541	14.4329
1542	14.3997
1543	14.3664
1544	14.3331
1545	14.2998
1546	14.2665
1547	14.2332
1548	14.1998
1549	14.1664
1550	14.133
1551	14.0996
1552	14.0662
1553	14.0327
1554	13.9992
1555	13.9657
1556	13.9322
1557	13.8986
1558	13.8651
1559	13.8315
1560	13.7979
1561	13.7643
1562	13.7307
1563	13.697
1564	13.6633
1565	13.6297
1566	13.5959
1567	13.5622
1568	13.5285
1569	13.4947
1570	13.4609
1571	13.4271
1572	13.3933
1573	13.3595
1574	13.3256
1575	13.2918
1576	13.2579
1577	13.224
1578	13.19
1579	13.1561
1580	13.1221
1581	13.0882
1582	13.0542
1583	13.0202
1584	12.9861
1585	12.9521
1586	12.918
1587	12.884
1588	12.8499
1589	12.8158
1590	12.7817
1591	12.7475
1592	12.7134
1593	12.6792
1594	12.645
1595	12.6108
1596	12.5766
1597	12.5424
1598	12.5081
1599	12.4739
1600	12.4396
1601	12.4053
1602	12.371
1603	12.3367
1604	12.3023
1605	12.268
1606	12.2336
1607	12.1992
1608	12.1648
1609	12.1304
1610	12.096
1611	12.0616
1612	12.0271
1613	11.9927
1614	11.9582
1615	11.9237
1616	11.8892
1617	11.8547
1618	11.8201
1619	11.7856
1620	11.751
1621	11.7165
1622	11.6819
1623	11.6473
1624	11.6127
1625	11.5781
1626	11.5434
1627	11.5088
1628	11.4741
1629	11.4395
1630	11.4048
1631	11.3701
1632	11.3354
1633	11.3007
1634	11.266
1635	11.2312
1636	11.1965
1637	11.1617
1638	11.1269
1639	11.0922
1640	11.0574
1641	11.0226
1642	10.9877
1643	10.9529
1644	10.9181
1645	10.8832
1646	10.8484
1647	10.8135
1648	10.7786
1649	10.7437
1650	10.7089
1651	10.6739
1652	10.639
1653	10.6041
1654	10.5692
1655	10.5342
1656	10.4993
1657	10.4643
1658	10.4293
1659	10.3944
1660	10.3594
1661	10.3244
1662	10.2894
1663	10.2544
1664	10.2193
1665	10.1843
1666	10.1493
1667	10.1142
1668	10.0792
1669	10.0441
1670	10.009
1671	9.97397
1672	9.93889
1673	9.9038
1674	9.8687
1675	9.8336
1676	9.79849
1677	9.76337
1678	9.72824
1679	9.69311
1680	9.65797
1681	9.62283
1682	9.58768
1683	9.55252
1684	9.51736
1685	9.48219
1686	9.44702
1687	9.41184
1688	9.37665
1689	9.34146
1690	9.30626
1691	9.27106
1692	9.23586
1693	9.20064
1694	9.16543
1695	9.1302
1696	9.09498
1697	9.05975
1698	9.02451
1699	8.98927
1700	8.95403
1701	8.91878
1702	8.88353
1703	8.84828
1704	8.81302
1705	8.77775
1706	8.74249
1707	8.70722
1708	8.67195
1709	8.63667
1710	8.60139
1711	8.56611
1712	8.53082
1713	8.49553
1714	8.46025
1715	8.42495
1716	8.38966
1717	8.35436
1718	8.31906
1719	8.28376
1720	8.24846
1721	8.21315
1722	8.17784
1723	8.14253
1724	8.10723
1725	8.07192
1726	8.0366
1727	8.00129
1728	7.96598
1729	7.93066
1730	7.89534
1731	7.86003
1732	7.82471
1733	7.78939
1734	7.75407
1735	7.71876
1736	7.68344
1737	7.64812
1738	7.6128
1739	7.57749
1740	7.54217
1741	7.50685
1742	7.47154
1743	7.43622
1744	7.40091
1745	7.3656
1746	7.33029
1747	7.29497
1748	7.25967
1749	7.22436
1750	7.18905
1751	7.15375
1752	7.11844
1753	7.08315
1754	7.04785
1755	7.01255
1756	6.97726
1757	6.94196
1758	6.90667
1759	6.87138
1760	6.8361
1761	6.80082
1762	6.76554
1763	6.73027
1764	6.69499
1765	6.65972
1766	6.62446
1767	6.5892
1768	6.55394
1769	6.51869
1770	6.48343
1771	6.44819
1772	6.41294
1773	6.37771
1774	6.34247
1775	6.30724
1776	6.27201
1777	6.23679
1778	6.20158
1779	6.16637
1780	6.13116
1781	6.09596
1782	6.06076
1783	6.02557
1784	5.99038
1785	5.9552
1786	5.92003
1787	5.88486
1788	5.8497
1789	5.81454
1790	5.77939
1791	5.74424
1792	5.70911
1793	5.67397
1794	5.63884
1795	5.60373
1796	5.56861
1797	5.53351
1798	5.49841
1799	5.46332
1800	5.42823
1801	5.39315
1802	5.35808
1803	5.32302
1804	5.28796
1805	5.25291
1806	5.21787
1807	5.18284
1808	5.14781
1809	5.1128
1810	5.07779
1811	5.04279
1812	5.0078
1813	4.97281
1814	4.93784
1815	4.90287
1816	4.86791
1817	4.83296
1818	4.79802
1819	4.76309
1820	4.72817
1821	4.69325
1822	4.65835
1823	4.62346
1824	4.58857
1825	4.5537
1826	4.51883
1827	4.48397
1828	4.44913
1829	4.41429
1830	4.37946
1831	4.34464
1832	4.30984
1833	4.27504
1834	4.24025
1835	4.20548
1836	4.17072
1837	4.13596
1838	4.10122
1839	4.06648
1840	4.03176
1841	3.99705
1842	3.96235
1843	3.92766
1844	3.89299
1845	3.85832
1846	3.82367
1847	3.78902
1848	3.75439
1849	3.71977
1850	3.68516
1851	3.65057
1852	3.61598
1853	3.58141
1854	3.54685
1855	3.51231
1856	3.47777
1857	3.44325
1858	3.40874
1859	3.37424
1860	3.33975
1861	3.30528
1862	3.27082
1863	3.23638
1864	3.20194
1865	3.16752
1866	3.13311
1867	3.09872
1868	3.06434
1869	3.02997
1870	2.99562
1871	2.96127
1872	2.92695
1873	2.89263
1874	2.85833
1875	2.82405
1876	2.78978
1877	2.75552
1878	2.72127
1879	2.68704
1880	2.65283
1881	2.61863
1882	2.58444
1883	2.55027
1884	2.51611
1885	2.48196
1886	2.44784
1887	2.41372
1888	2.37962
1889	2.34554
1890	2.31147
1891	2.27741
1892	2.24337
1893	2.20935
1894	2.17534
1895	2.14135
1896	2.10737
1897	2.07341
1898	2.03946
1899	2.00553
1900	1.97161
1901	1.93771
1902	1.90383
1903	1.86996
1904	1.83611
1905	1.80227
1906	1.76845
1907	1.73464
1908	1.70086
1909	1.66709
1910	1.63333
1911	1.59959
1912	1.56587
1913	1.53216
1914	1.49847
1915	1.4648
1916	1.43114
1917	1.3975
1918	1.36388
1919	1.33027
1920	1.29668
1921	1.26311
1922	1.22955
1923	1.19601
1924	1.16249
1925	1.12899
1926	1.0955
1927	1.06203
1928	1.02858
1929	0.995147
1930	0.96173
1931	0.928329
1932	0.894947
1933	0.861582
1934	0.828234
1935	0.794906
1936	0.761593
1937	0.7283
1938	0.695024
1939	0.661764
1940	0.628525
1941	0.595301
1942	0.562097
1943	0.528912
1944	0.495743
1945	0.462593
1946	0.429461
1947	0.396347
1948	0.363251
1949	0.330174
1950	0.297116
1951	0.264075
1952	0.231052
1953	0.19805
1954	0.165064
1955	0.132098
1956	0.0991491
1957	0.0662203
1958	0.03331
1959	0.000418096
1960	-0.0324553
1961	-0.0653103
1962	-0.0981468
1963	-0.130963
1964	-0.163763
1965	-0.196542
1966	-0.229302
1967	-0.262044
1968	-0.294767
1969	-0.327471
1970	-0.360154
1971	-0.392821
1972	-0.425468
1973	-0.458095
1974	-0.490703
1975	-0.523293
1976	-0.555863
1977	-0.588414
1978	-0.620947
1979	-0.65346
1980	-0.685954
1981	-0.718428
1982	-0.750884
1983	-0.783319
1984	-0.815736
1985	-0.848133
1986	-0.880512
1987	-0.91287
1988	-0.945208
1989	-0.97753
1990	-1.00983
1991	-1.04211
1992	-1.07437
1993	-1.10661
1994	-1.13884
1995	-1.17104
1996	-1.20323
1997	-1.23539
1998	-1.26753
[truncated: 6,329 more rows]
