# Supplementary material for: PM2.5 concentration prediction based on EEMD-ALSTM
Source: Sci Rep. 2024 Jun 2;14:12636. doi: 10.1038/s41598-024-63620-9 (PMC11144699; doi:10.1038/s41598-024-63620-9)
Supplement: Supplementary file 1 — Supplementary Information. [file 41598_2024_63620_MOESM1_ESM.zip › Code/attEMD_IMF_12_train.xlsx]

## Sheet: Sheet1
	0
0	0.328607
1	0.328396
2	0.328186
3	0.327975
4	0.327765
5	0.327553
6	0.327344
7	0.327132
8	0.326921
9	0.326711
10	0.3265
11	0.32629
12	0.326079
13	0.325867
14	0.325657
15	0.325446
16	0.325236
17	0.325025
18	0.324813
19	0.324604
20	0.324392
21	0.324181
22	0.323969
23	0.32376
24	0.323548
25	0.323337
26	0.323125
27	0.322914
28	0.322703
29	0.322491
30	0.32228
31	0.322068
32	0.321857
33	0.321646
34	0.321434
35	0.321221
36	0.32101
37	0.320798
38	0.320585
39	0.320374
40	0.320161
41	0.319949
42	0.319736
43	0.319525
44	0.319312
45	0.319098
46	0.318885
47	0.318674
48	0.318461
49	0.318248
50	0.318035
51	0.317823
52	0.31761
53	0.317397
54	0.317184
55	0.316973
56	0.316759
57	0.316548
58	0.316335
59	0.316124
60	0.31591
61	0.315699
62	0.315488
63	0.315276
64	0.315065
65	0.314853
66	0.314644
67	0.314432
68	0.314222
69	0.314013
70	0.313803
71	0.313593
72	0.313385
73	0.313177
74	0.312971
75	0.312763
76	0.312556
77	0.312352
78	0.312147
79	0.311942
80	0.311738
81	0.311534
82	0.311333
83	0.311132
84	0.31093
85	0.310732
86	0.310533
87	0.310335
88	0.310138
89	0.309942
90	0.309749
91	0.309555
92	0.309363
93	0.309172
94	0.308982
95	0.308794
96	0.308607
97	0.308422
98	0.308237
99	0.308055
100	0.307873
101	0.307694
102	0.307516
103	0.307338
104	0.307164
105	0.306991
106	0.30682
107	0.30665
108	0.306482
109	0.306318
110	0.306153
111	0.305992
112	0.305833
113	0.305675
114	0.305519
115	0.305367
116	0.305216
117	0.305066
118	0.30492
119	0.304778
120	0.304637
121	0.304497
122	0.30436
123	0.304226
124	0.304095
125	0.303965
126	0.30384
127	0.303717
128	0.303596
129	0.303477
130	0.303361
131	0.303251
132	0.303142
133	0.303036
134	0.302934
135	0.302833
136	0.302737
137	0.302643
138	0.302553
139	0.302465
140	0.302382
141	0.302301
142	0.302224
143	0.30215
144	0.30208
145	0.302014
146	0.30195
147	0.301892
148	0.301836
149	0.301784
150	0.301737
151	0.301692
152	0.301653
153	0.301616
154	0.301583
155	0.301554
156	0.301531
157	0.301511
158	0.301494
159	0.301482
160	0.301475
161	0.30147
162	0.301472
163	0.301479
164	0.301487
165	0.301502
166	0.301521
167	0.301543
168	0.301571
169	0.301603
170	0.301642
171	0.301684
172	0.301731
173	0.301781
174	0.301838
175	0.3019
176	0.301965
177	0.302038
178	0.302113
179	0.302195
180	0.302281
181	0.302373
182	0.30247
183	0.302573
184	0.30268
185	0.302794
186	0.302912
187	0.303036
188	0.303165
189	0.303299
190	0.30344
191	0.303586
192	0.303737
193	0.303895
194	0.304058
195	0.304227
196	0.304402
197	0.304581
198	0.304768
199	0.30496
200	0.305158
201	0.305363
202	0.305573
203	0.305789
204	0.306013
205	0.306241
206	0.306476
207	0.306717
208	0.306964
209	0.307217
210	0.307476
211	0.307742
212	0.308016
213	0.308294
214	0.30858
215	0.308872
216	0.30917
217	0.309476
218	0.309788
219	0.310107
220	0.31043
221	0.310763
222	0.311102
223	0.311446
224	0.311798
225	0.312157
226	0.312523
227	0.312897
228	0.313276
229	0.313662
230	0.314056
231	0.314457
232	0.314865
233	0.315281
234	0.315702
235	0.316132
236	0.316568
237	0.317013
238	0.317463
239	0.317922
240	0.318387
241	0.318862
242	0.319342
243	0.31983
244	0.320325
245	0.320828
246	0.321338
247	0.321857
248	0.322382
249	0.322917
250	0.323458
251	0.324006
252	0.324563
253	0.325127
254	0.325699
255	0.32628
256	0.326867
257	0.327463
258	0.328067
259	0.328678
260	0.329298
261	0.329926
262	0.330562
263	0.331206
264	0.331857
265	0.332517
266	0.333186
267	0.333862
268	0.334547
269	0.33524
270	0.335941
271	0.336651
272	0.337369
273	0.338094
274	0.338829
275	0.339572
276	0.340324
277	0.341084
278	0.341852
279	0.342629
280	0.343415
281	0.34421
282	0.345012
283	0.345824
284	0.346645
285	0.347473
286	0.348311
287	0.349158
288	0.350014
289	0.350878
290	0.351752
291	0.352635
292	0.353524
293	0.354425
294	0.355334
295	0.356252
296	0.357178
297	0.358115
298	0.359061
299	0.360016
300	0.360979
301	0.36195
302	0.362934
303	0.363924
304	0.364925
305	0.365935
306	0.366954
307	0.367982
308	0.369021
309	0.370068
310	0.371123
311	0.372191
312	0.373266
313	0.37435
314	0.375446
315	0.37655
316	0.377664
317	0.378788
318	0.379921
319	0.381063
320	0.382216
321	0.383379
322	0.38455
323	0.385733
324	0.386924
325	0.388126
326	0.389337
327	0.390559
328	0.39179
329	0.39303
330	0.394282
331	0.395542
332	0.396814
333	0.398096
334	0.399386
335	0.400688
336	0.402
337	0.403321
338	0.404653
339	0.405995
340	0.407348
341	0.40871
342	0.410083
343	0.411465
344	0.41286
345	0.414264
346	0.415677
347	0.417101
348	0.418538
349	0.419982
350	0.421439
351	0.422905
352	0.424382
353	0.42587
354	0.427367
355	0.428875
356	0.430395
357	0.431926
358	0.433466
359	0.435016
360	0.436578
361	0.438151
362	0.439735
363	0.441329
364	0.442933
365	0.444548
366	0.446174
367	0.447812
368	0.44946
369	0.451117
370	0.452787
371	0.454468
372	0.45616
373	0.457861
374	0.459574
375	0.461299
376	0.463034
377	0.464779
378	0.466536
379	0.468302
380	0.470081
381	0.471871
382	0.473672
383	0.475484
384	0.477306
385	0.47914
386	0.480986
387	0.48284
388	0.484707
389	0.486587
390	0.488474
391	0.490374
392	0.492286
393	0.494209
394	0.496142
395	0.498087
396	0.500042
397	0.50201
398	0.503988
399	0.505976
400	0.507976
401	0.509988
402	0.51201
403	0.514044
404	0.516089
405	0.518145
406	0.520213
407	0.522292
408	0.524381
409	0.526482
410	0.528594
411	0.530717
412	0.532851
413	0.534997
414	0.537155
415	0.539323
416	0.541503
417	0.543694
418	0.545895
419	0.548108
420	0.550332
421	0.552568
422	0.554815
423	0.557074
424	0.559342
425	0.561624
426	0.563916
427	0.566218
428	0.568534
429	0.570859
430	0.573196
431	0.575544
432	0.577903
433	0.580274
434	0.582656
435	0.585051
436	0.587454
437	0.589871
438	0.592298
439	0.594737
440	0.597187
441	0.599649
442	0.60212
443	0.604603
444	0.607098
445	0.609605
446	0.612124
447	0.614652
448	0.617193
449	0.619743
450	0.622307
451	0.624881
452	0.627466
453	0.630064
454	0.632671
455	0.635291
456	0.637922
457	0.640564
458	0.643219
459	0.645881
460	0.648559
461	0.651247
462	0.653945
463	0.656655
464	0.659377
465	0.66211
466	0.664853
467	0.66761
468	0.670375
469	0.673154
470	0.675944
471	0.678745
472	0.681557
473	0.684381
474	0.687217
475	0.690062
476	0.69292
477	0.695789
478	0.69867
479	0.701561
480	0.704465
481	0.707378
482	0.710306
483	0.713242
484	0.716192
485	0.719152
486	0.722122
487	0.725105
488	0.7281
489	0.731105
490	0.734122
491	0.737151
492	0.74019
493	0.743242
494	0.746304
495	0.749378
496	0.752463
497	0.755559
498	0.758667
499	0.761787
500	0.764918
501	0.768059
502	0.771214
503	0.774378
504	0.777555
505	0.780743
506	0.783943
507	0.787152
508	0.790374
509	0.793609
510	0.796852
511	0.800109
512	0.803376
513	0.806656
514	0.809947
515	0.813249
516	0.816561
517	0.819887
518	0.823222
519	0.82657
520	0.829929
521	0.8333
522	0.836681
523	0.840075
524	0.843478
525	0.846894
526	0.850322
527	0.853762
528	0.857211
529	0.860673
530	0.864146
531	0.867629
532	0.871126
533	0.874633
534	0.878153
535	0.881684
536	0.885224
537	0.888778
538	0.892342
539	0.895919
540	0.899505
541	0.903104
542	0.906714
543	0.910335
544	0.913968
545	0.917612
546	0.921269
547	0.924937
548	0.928614
549	0.932304
550	0.936007
551	0.939719
552	0.943444
553	0.947179
554	0.950927
555	0.954686
556	0.958454
557	0.962236
558	0.966028
559	0.969834
560	0.973649
561	0.977477
562	0.981314
563	0.985165
564	0.989026
565	0.992898
566	0.996784
567	1.00068
568	1.00459
569	1.00851
570	1.01244
571	1.01638
572	1.02033
573	1.02429
574	1.02827
575	1.03226
576	1.03626
577	1.04027
578	1.04429
579	1.04832
580	1.05236
581	1.05642
582	1.06048
583	1.06456
584	1.06865
585	1.07275
586	1.07687
587	1.08099
588	1.08513
589	1.08927
590	1.09343
591	1.0976
592	1.10178
593	1.10597
594	1.11018
595	1.11439
596	1.11862
597	1.12286
598	1.12711
599	1.13137
600	1.13564
601	1.13992
602	1.14422
603	1.14852
604	1.15284
605	1.15717
606	1.16151
607	1.16586
608	1.17022
609	1.1746
610	1.17898
611	1.18338
612	1.18779
613	1.19221
614	1.19664
615	1.20108
616	1.20554
617	1.21
618	1.21448
619	1.21897
620	1.22347
621	1.22798
622	1.2325
623	1.23703
624	1.24157
625	1.24613
626	1.2507
627	1.25528
628	1.25987
629	1.26447
630	1.26908
631	1.27371
632	1.27834
633	1.28299
634	1.28764
635	1.29231
636	1.29699
637	1.30168
638	1.30639
639	1.3111
640	1.31583
641	1.32056
642	1.32531
643	1.33007
644	1.33484
645	1.33962
646	1.34442
647	1.34922
648	1.35404
649	1.35886
650	1.3637
651	1.36855
652	1.37341
653	1.37828
654	1.38317
655	1.38806
656	1.39297
657	1.39788
658	1.40281
659	1.40775
660	1.4127
661	1.41766
662	1.42264
663	1.42762
664	1.43262
665	1.43762
666	1.44264
667	1.44767
668	1.45271
669	1.45776
670	1.46282
671	1.4679
672	1.47298
673	1.47808
674	1.48318
675	1.4883
676	1.49343
677	1.49857
678	1.50372
679	1.50889
680	1.51406
681	1.51924
682	1.52444
683	1.52965
684	1.53487
685	1.5401
686	1.54534
687	1.55059
688	1.55585
689	1.56112
690	1.56641
691	1.5717
692	1.57701
693	1.58233
694	1.58766
695	1.593
696	1.59835
697	1.60371
698	1.60908
699	1.61447
700	1.61986
701	1.62527
702	1.63068
703	1.63611
704	1.64155
705	1.647
706	1.65246
707	1.65793
708	1.66341
709	1.66891
710	1.67441
711	1.67992
712	1.68545
713	1.69099
714	1.69653
715	1.70209
716	1.70766
717	1.71324
718	1.71883
719	1.72443
720	1.73004
721	1.73566
722	1.7413
723	1.74694
724	1.7526
725	1.75826
726	1.76394
727	1.76963
728	1.77532
729	1.78103
730	1.78675
731	1.79248
732	1.79822
733	1.80397
734	1.80973
735	1.8155
736	1.82128
737	1.82707
738	1.83287
739	1.83868
740	1.84451
741	1.85034
742	1.85618
743	1.86204
744	1.8679
745	1.87377
746	1.87966
747	1.88555
748	1.89146
749	1.89737
750	1.9033
751	1.90923
752	1.91517
753	1.92113
754	1.92709
755	1.93307
756	1.93905
757	1.94504
758	1.95105
759	1.95706
760	1.96309
761	1.96912
762	1.97516
763	1.98121
764	1.98727
765	1.99335
766	1.99943
767	2.00551
768	2.01162
769	2.01772
770	2.02384
771	2.02997
772	2.03611
773	2.04225
774	2.04841
775	2.05457
776	2.06074
777	2.06693
778	2.07312
779	2.07932
780	2.08552
781	2.09174
782	2.09797
783	2.1042
784	2.11045
785	2.1167
786	2.12296
787	2.12923
788	2.13551
789	2.14179
790	2.14809
791	2.15439
792	2.1607
793	2.16702
794	2.17335
795	2.17968
796	2.18602
797	2.19238
798	2.19873
799	2.2051
800	2.21147
801	2.21786
802	2.22425
803	2.23064
804	2.23704
805	2.24346
806	2.24988
807	2.2563
808	2.26273
809	2.26918
810	2.27562
811	2.28207
812	2.28854
813	2.295
814	2.30148
815	2.30796
816	2.31444
817	2.32094
818	2.32744
819	2.33395
820	2.34046
821	2.34698
822	2.3535
823	2.36003
824	2.36657
825	2.37311
826	2.37966
827	2.38622
828	2.39278
829	2.39934
830	2.40591
831	2.41249
832	2.41907
833	2.42566
834	2.43225
835	2.43885
836	2.44545
837	2.45206
838	2.45867
839	2.46529
840	2.47191
841	2.47854
842	2.48517
843	2.4918
844	2.49844
845	2.50509
846	2.51173
847	2.51839
848	2.52504
849	2.53171
850	2.53837
851	2.54504
852	2.55171
853	2.55839
854	2.56507
855	2.57175
856	2.57844
857	2.58513
858	2.59183
859	2.59852
860	2.60522
861	2.61193
862	2.61863
863	2.62534
864	2.63206
865	2.63877
866	2.64549
867	2.65221
868	2.65893
869	2.66566
870	2.67239
871	2.67912
872	2.68585
873	2.69259
874	2.69933
875	2.70607
876	2.71281
877	2.71955
878	2.7263
879	2.73304
880	2.73979
881	2.74654
882	2.75329
883	2.76005
884	2.7668
885	2.77356
886	2.78032
887	2.78707
888	2.79383
889	2.80059
890	2.80736
891	2.81412
892	2.82088
893	2.82765
894	2.83441
895	2.84117
896	2.84794
897	2.85471
898	2.86147
899	2.86824
900	2.875
901	2.88177
902	2.88854
903	2.8953
904	2.90207
905	2.90883
906	2.9156
907	2.92237
908	2.92913
909	2.93589
910	2.94266
911	2.94942
912	2.95618
913	2.96295
914	2.96971
915	2.97647
916	2.98322
917	2.98998
918	2.99674
919	3.00349
920	3.01025
921	3.017
922	3.02375
923	3.0305
924	3.03724
925	3.04399
926	3.05073
927	3.05748
928	3.06422
929	3.07096
930	3.07769
931	3.08443
932	3.09116
933	3.09789
934	3.10461
935	3.11134
936	3.11806
937	3.12478
938	3.1315
939	3.13821
940	3.14492
941	3.15163
942	3.15833
943	3.16504
944	3.17173
945	3.17843
946	3.18512
947	3.19181
948	3.1985
949	3.20518
950	3.21186
951	3.21854
952	3.22521
953	3.23188
954	3.23854
955	3.2452
956	3.25186
957	3.25851
958	3.26516
959	3.2718
960	3.27844
961	3.28507
962	3.2917
963	3.29833
964	3.30495
965	3.31157
966	3.31818
967	3.32479
968	3.33139
969	3.33799
970	3.34458
971	3.35117
972	3.35775
973	3.36433
974	3.3709
975	3.37746
976	3.38402
977	3.39058
978	3.39713
979	3.40367
980	3.41021
981	3.41674
982	3.42326
983	3.42978
984	3.4363
985	3.4428
986	3.44931
987	3.4558
988	3.46229
989	3.46878
990	3.47525
991	3.48172
992	3.48818
993	3.49464
994	3.50108
995	3.50753
996	3.51396
997	3.52039
998	3.52681
999	3.53322
1000	3.53963
1001	3.54603
1002	3.55242
1003	3.5588
1004	3.56518
1005	3.57155
1006	3.57791
1007	3.58426
1008	3.59061
1009	3.59694
1010	3.60327
1011	3.6096
1012	3.61591
1013	3.62221
1014	3.62851
1015	3.6348
1016	3.64108
1017	3.64735
1018	3.65361
1019	3.65986
1020	3.66611
1021	3.67234
1022	3.67857
1023	3.68479
1024	3.691
1025	3.69719
1026	3.70339
1027	3.70956
1028	3.71574
1029	3.7219
1030	3.72805
1031	3.7342
1032	3.74033
1033	3.74645
1034	3.75257
1035	3.75867
1036	3.76476
1037	3.77085
1038	3.77692
1039	3.78298
1040	3.78904
1041	3.79508
1042	3.80111
1043	3.80713
1044	3.81314
1045	3.81915
1046	3.82514
1047	3.83111
1048	3.83708
1049	3.84304
1050	3.84898
1051	3.85492
1052	3.86084
1053	3.86676
1054	3.87266
1055	3.87855
1056	3.88443
1057	3.89029
1058	3.89615
1059	3.90199
1060	3.90782
1061	3.91364
1062	3.91945
1063	3.92524
1064	3.93103
1065	3.9368
1066	3.94256
1067	3.9483
1068	3.95404
1069	3.95976
1070	3.96547
1071	3.97117
1072	3.97685
1073	3.98252
1074	3.98818
1075	3.99382
1076	3.99946
1077	4.00508
1078	4.01068
1079	4.01627
1080	4.02186
1081	4.02742
1082	4.03297
1083	4.03851
1084	4.04404
1085	4.04955
1086	4.05505
1087	4.06053
1088	4.066
1089	4.07146
1090	4.0769
1091	4.08233
1092	4.08774
1093	4.09314
1094	4.09853
1095	4.1039
1096	4.10925
1097	4.1146
1098	4.11992
1099	4.12523
1100	4.13053
1101	4.13582
1102	4.14108
1103	4.14634
1104	4.15157
1105	4.1568
1106	4.162
1107	4.16719
1108	4.17237
1109	4.17753
1110	4.18268
1111	4.18781
1112	4.19292
1113	4.19802
1114	4.2031
1115	4.20817
1116	4.21322
1117	4.21825
1118	4.22327
1119	4.22827
1120	4.23326
1121	4.23823
1122	4.24318
1123	4.24812
1124	4.25304
1125	4.25794
1126	4.26283
1127	4.2677
1128	4.27255
1129	4.27739
1130	4.28221
1131	4.28701
1132	4.29179
1133	4.29656
1134	4.30131
1135	4.30604
1136	4.31076
1137	4.31546
1138	4.32014
1139	4.3248
1140	4.32944
1141	4.33407
1142	4.33868
1143	4.34327
1144	4.34785
1145	4.3524
1146	4.35694
1147	4.36146
1148	4.36596
1149	4.37044
1150	4.37491
1151	4.37935
1152	4.38378
1153	4.38819
1154	4.39258
1155	4.39695
1156	4.4013
1157	4.40563
1158	4.40995
1159	4.41424
1160	4.41852
1161	4.42278
1162	4.42701
1163	4.43123
1164	4.43543
1165	4.43961
1166	4.44377
1167	4.44791
1168	4.45204
1169	4.45613
1170	4.46022
1171	4.46428
1172	4.46832
1173	4.47234
1174	4.47635
1175	4.48033
1176	4.48429
1177	4.48823
1178	4.49215
1179	4.49606
1180	4.49994
1181	4.5038
1182	4.50764
1183	4.51146
1184	4.51526
1185	4.51904
1186	4.5228
1187	4.52653
1188	4.53025
1189	4.53395
1190	4.53762
1191	4.54128
1192	4.54491
1193	4.54852
1194	4.55212
1195	4.55569
1196	4.55923
1197	4.56276
1198	4.56627
1199	4.56975
1200	4.57322
1201	4.57666
1202	4.58008
1203	4.58348
1204	4.58686
1205	4.59022
1206	4.59355
1207	4.59686
1208	4.60015
1209	4.60342
1210	4.60667
1211	4.6099
1212	4.6131
1213	4.61628
1214	4.61944
1215	4.62257
1216	4.62569
1217	4.62878
1218	4.63185
1219	4.6349
1220	4.63793
1221	4.64093
1222	4.64391
1223	4.64687
1224	4.6498
1225	4.65272
1226	4.65561
1227	4.65847
1228	4.66132
1229	4.66414
1230	4.66694
1231	4.66972
1232	4.67247
1233	4.6752
1234	4.67791
1235	4.6806
1236	4.68326
1237	4.6859
1238	4.68851
1239	4.69111
1240	4.69368
1241	4.69622
1242	4.69875
1243	4.70125
1244	4.70372
1245	4.70618
1246	4.70861
1247	4.71102
1248	4.7134
1249	4.71576
1250	4.71809
1251	4.72041
1252	4.72269
1253	4.72496
1254	4.7272
1255	4.72942
1256	4.73162
1257	4.73379
1258	4.73594
1259	4.73806
1260	4.74016
1261	4.74224
1262	4.74429
1263	4.74632
1264	4.74832
1265	4.7503
1266	4.75226
1267	4.75419
1268	4.7561
1269	4.75798
1270	4.75984
1271	4.76168
1272	4.76349
1273	4.76528
1274	4.76704
1275	4.76878
1276	4.77049
1277	4.77219
1278	4.77385
1279	4.77549
1280	4.77711
1281	4.7787
1282	4.78027
1283	4.78181
1284	4.78333
1285	4.78483
1286	4.7863
1287	4.78774
1288	4.78916
1289	4.79056
1290	4.79193
1291	4.79328
1292	4.7946
1293	4.7959
1294	4.79717
1295	4.79842
1296	4.79964
1297	4.80084
1298	4.80201
1299	4.80316
1300	4.80428
1301	4.80538
1302	4.80645
1303	4.8075
1304	4.80852
1305	4.80952
1306	4.81049
1307	4.81144
1308	4.81236
1309	4.81326
1310	4.81413
1311	4.81498
1312	4.81579
1313	4.81659
1314	4.81736
1315	4.81811
1316	4.81882
1317	4.81952
1318	4.82019
1319	4.82083
1320	4.82145
1321	4.82204
1322	4.82261
1323	4.82315
1324	4.82366
1325	4.82415
1326	4.82462
1327	4.82506
1328	4.82547
1329	4.82586
1330	4.82622
1331	4.82656
1332	4.82687
1333	4.82715
1334	4.82741
1335	4.82764
1336	4.82785
1337	4.82803
1338	4.82819
1339	4.82831
1340	4.82842
1341	4.8285
1342	4.82855
1343	4.82858
1344	4.82858
1345	4.82855
1346	4.8285
1347	4.82842
1348	4.82831
1349	4.82818
1350	4.82803
1351	4.82785
1352	4.82764
1353	4.8274
1354	4.82714
1355	4.82685
1356	4.82654
1357	4.8262
1358	4.82583
1359	4.82544
1360	4.82502
1361	4.82458
1362	4.82411
1363	4.82361
1364	4.82308
1365	4.82254
1366	4.82196
1367	4.82135
1368	4.82072
1369	4.82007
1370	4.81939
1371	4.81868
1372	4.81794
1373	4.81718
1374	4.81639
1375	4.81558
1376	4.81473
1377	4.81386
1378	4.81297
1379	4.81205
1380	4.8111
1381	4.81013
1382	4.80912
1383	4.8081
1384	4.80704
1385	4.80596
1386	4.80485
1387	4.80371
1388	4.80255
1389	4.80136
1390	4.80015
1391	4.7989
1392	4.79764
1393	4.79634
1394	4.79502
1395	4.79367
1396	4.79229
1397	4.79088
1398	4.78945
1399	4.78799
1400	4.78651
1401	4.785
1402	4.78346
1403	4.78189
1404	4.7803
1405	4.77868
1406	4.77703
1407	4.77535
1408	4.77365
1409	4.77192
1410	4.77017
1411	4.76838
1412	4.76657
1413	4.76474
1414	4.76287
1415	4.76098
1416	4.75906
1417	4.75711
1418	4.75514
1419	4.75313
1420	4.7511
1421	4.74905
1422	4.74696
1423	4.74485
1424	4.74271
1425	4.74055
1426	4.73836
1427	4.73613
1428	4.73389
1429	4.73161
1430	4.72931
1431	4.72698
1432	4.72461
1433	4.72223
1434	4.71982
1435	4.71738
1436	4.71491
1437	4.71241
1438	4.70989
1439	4.70733
1440	4.70475
1441	4.70215
1442	4.69951
1443	4.69685
1444	4.69416
1445	4.69144
1446	4.6887
1447	4.68592
1448	4.68312
1449	4.68029
1450	4.67744
1451	4.67456
1452	4.67164
1453	4.6687
1454	4.66573
1455	4.66274
1456	4.65972
1457	4.65667
1458	4.65359
1459	4.65048
1460	4.64735
1461	4.64419
1462	4.64099
1463	4.63778
1464	4.63453
1465	4.63126
1466	4.62795
1467	4.62462
1468	4.62127
1469	4.61788
1470	4.61446
1471	4.61102
1472	4.60755
1473	4.60405
1474	4.60053
1475	4.59698
1476	4.5934
1477	4.58978
1478	4.58614
1479	4.58248
1480	4.57878
1481	4.57506
1482	4.57131
1483	4.56753
1484	4.56372
1485	4.55989
1486	4.55603
1487	4.55214
1488	4.54822
1489	4.54427
1490	4.54029
1491	4.53629
1492	4.53226
1493	4.5282
1494	4.5241
1495	4.51999
1496	4.51584
1497	4.51167
1498	4.50747
1499	4.50324
1500	4.49898
1501	4.49469
1502	4.49038
1503	4.48603
1504	4.48166
1505	4.47726
1506	4.47283
1507	4.46837
1508	4.46389
1509	4.45937
1510	4.45483
1511	4.45026
1512	4.44567
1513	4.44104
1514	4.43638
1515	4.4317
1516	4.42698
1517	4.42224
1518	4.41747
1519	4.41268
1520	4.40785
1521	4.40299
1522	4.39811
1523	4.3932
1524	4.38826
1525	4.38329
1526	4.37829
1527	4.37327
1528	4.36821
1529	4.36313
1530	4.35802
1531	4.35288
1532	4.34771
1533	4.34252
1534	4.33729
1535	4.33204
1536	4.32675
1537	4.32144
1538	4.3161
1539	4.31073
1540	4.30533
1541	4.29991
1542	4.29445
1543	4.28897
1544	4.28346
1545	4.27792
1546	4.27235
1547	4.26676
1548	4.26113
1549	4.25547
1550	4.24979
1551	4.24408
1552	4.23833
1553	4.23257
1554	4.22677
1555	4.22094
1556	4.21509
1557	4.2092
1558	4.20329
1559	4.19735
1560	4.19137
1561	4.18538
1562	4.17935
1563	4.17329
1564	4.16721
1565	4.16109
1566	4.15495
1567	4.14878
1568	4.14258
1569	4.13634
1570	4.13009
1571	4.1238
1572	4.11749
1573	4.11114
1574	4.10477
1575	4.09837
1576	4.09194
1577	4.08548
1578	4.07899
1579	4.07247
1580	4.06593
1581	4.05935
1582	4.05275
1583	4.04612
1584	4.03946
1585	4.03277
1586	4.02605
1587	4.0193
1588	4.01253
1589	4.00572
1590	3.99889
1591	3.99203
1592	3.98514
1593	3.97822
1594	3.97127
1595	3.9643
1596	3.95729
1597	3.95026
1598	3.9432
1599	3.9361
1600	3.92898
1601	3.92184
1602	3.91466
1603	3.90746
1604	3.90022
1605	3.89296
1606	3.88567
1607	3.87835
1608	3.87101
1609	3.86363
1610	3.85623
1611	3.8488
1612	3.84134
1613	3.83385
1614	3.82633
1615	3.81879
1616	3.81121
1617	3.80361
1618	3.79599
1619	3.78833
1620	3.78064
1621	3.77293
1622	3.76519
1623	3.75742
1624	3.74962
1625	3.74179
1626	3.73394
1627	3.72606
1628	3.71815
1629	3.71021
1630	3.70224
1631	3.69425
1632	3.68623
1633	3.67818
1634	3.6701
1635	3.662
1636	3.65386
1637	3.6457
1638	3.63752
1639	3.6293
1640	3.62105
1641	3.61278
1642	3.60448
1643	3.59615
1644	3.5878
1645	3.57942
1646	3.57101
1647	3.56257
1648	3.55411
1649	3.54562
1650	3.5371
1651	3.52855
1652	3.51998
1653	3.51138
1654	3.50275
1655	3.49409
1656	3.48541
1657	3.4767
1658	3.46796
1659	3.4592
1660	3.45041
1661	3.44159
1662	3.43274
1663	3.42387
1664	3.41497
1665	3.40605
1666	3.39709
1667	3.38811
1668	3.3791
1669	3.37007
1670	3.36101
1671	3.35192
1672	3.34281
1673	3.33367
1674	3.3245
1675	3.3153
1676	3.30609
1677	3.29684
1678	3.28757
1679	3.27826
1680	3.26894
1681	3.25958
1682	3.25021
1683	3.2408
1684	3.23137
1685	3.22191
1686	3.21242
1687	3.20292
1688	3.19338
1689	3.18381
1690	3.17422
1691	3.16461
1692	3.15497
1693	3.1453
1694	3.13561
1695	3.12589
1696	3.11614
1697	3.10637
1698	3.09658
1699	3.08676
1700	3.07691
1701	3.06703
1702	3.05714
1703	3.04721
1704	3.03726
1705	3.02728
1706	3.01728
1707	3.00726
1708	2.9972
1709	2.98713
1710	2.97702
1711	2.96689
1712	2.95674
1713	2.94656
1714	2.93636
1715	2.92613
1716	2.91588
1717	2.9056
1718	2.89529
1719	2.88497
1720	2.87461
1721	2.86423
1722	2.85383
1723	2.8434
1724	2.83295
1725	2.82247
1726	2.81197
1727	2.80145
1728	2.79089
1729	2.78032
1730	2.76972
1731	2.7591
1732	2.74845
1733	2.73778
1734	2.72708
1735	2.71636
1736	2.70562
1737	2.69485
1738	2.68406
1739	2.67324
1740	2.6624
1741	2.65154
1742	2.64065
1743	2.62973
1744	2.6188
1745	2.60784
1746	2.59686
1747	2.58585
1748	2.57482
1749	2.56377
1750	2.5527
1751	2.5416
1752	2.53047
1753	2.51933
1754	2.50816
1755	2.49697
1756	2.48575
1757	2.47451
1758	2.46325
1759	2.45197
1760	2.44067
1761	2.42934
1762	2.41799
1763	2.40661
1764	2.39521
1765	2.3838
1766	2.37235
1767	2.36089
1768	2.3494
1769	2.3379
1770	2.32637
1771	2.31482
1772	2.30324
1773	2.29164
1774	2.28003
1775	2.26839
1776	2.25672
1777	2.24504
1778	2.23334
1779	2.22161
1780	2.20986
1781	2.19809
1782	2.1863
1783	2.17449
1784	2.16266
1785	2.1508
1786	2.13892
1787	2.12703
1788	2.11511
1789	2.10317
1790	2.09121
1791	2.07923
1792	2.06723
1793	2.05521
1794	2.04317
1795	2.0311
1796	2.01902
1797	2.00692
1798	1.99479
1799	1.98265
1800	1.97048
1801	1.9583
1802	1.94609
1803	1.93387
1804	1.92162
1805	1.90936
1806	1.89708
1807	1.88477
1808	1.87245
1809	1.8601
1810	1.84774
1811	1.83536
1812	1.82296
1813	1.81054
1814	1.7981
1815	1.78564
1816	1.77316
1817	1.76066
1818	1.74814
1819	1.73561
1820	1.72305
1821	1.71048
1822	1.69789
1823	1.68527
1824	1.67264
1825	1.66
1826	1.64733
1827	1.63464
1828	1.62194
1829	1.60922
1830	1.59648
1831	1.58372
1832	1.57095
1833	1.55815
1834	1.54534
1835	1.53251
1836	1.51966
1837	1.50679
1838	1.49391
1839	1.48101
1840	1.46809
1841	1.45515
1842	1.4422
1843	1.42923
1844	1.41624
1845	1.40323
1846	1.39021
1847	1.37717
1848	1.36411
1849	1.35104
1850	1.33795
1851	1.32484
1852	1.31171
1853	1.29857
1854	1.28541
1855	1.27224
1856	1.25905
1857	1.24584
1858	1.23261
1859	1.21937
1860	1.20612
1861	1.19284
1862	1.17955
1863	1.16625
1864	1.15293
1865	1.13959
1866	1.12623
1867	1.11286
1868	1.09948
1869	1.08608
1870	1.07266
1871	1.05923
1872	1.04578
1873	1.03232
1874	1.01884
1875	1.00535
1876	0.991838
1877	0.978312
1878	0.964773
1879	0.951217
1880	0.937648
1881	0.924064
1882	0.910463
1883	0.89685
1884	0.883221
1885	0.869576
1886	0.855918
1887	0.842245
1888	0.828558
1889	0.814854
1890	0.801138
1891	0.787407
1892	0.773662
1893	0.759902
1894	0.746129
1895	0.73234
1896	0.71854
1897	0.704722
1898	0.690893
1899	0.67705
1900	0.663191
1901	0.649321
1902	0.635435
1903	0.621537
1904	0.607625
1905	0.593699
1906	0.579759
1907	0.565807
1908	0.55184
1909	0.53786
1910	0.523868
1911	0.509861
1912	0.495842
1913	0.48181
1914	0.467766
1915	0.453706
1916	0.439634
1917	0.425551
1918	0.411453
1919	0.397344
1920	0.383221
1921	0.369087
1922	0.354937
1923	0.340777
1924	0.326604
1925	0.312419
1926	0.298222
1927	0.284012
1928	0.26979
1929	0.255555
1930	0.241308
1931	0.227049
1932	0.212778
1933	0.198494
1934	0.1842
1935	0.169893
1936	0.155575
1937	0.141244
1938	0.126903
1939	0.112549
1940	0.0981827
1941	0.0838064
1942	0.0694184
1943	0.0550187
1944	0.0406072
1945	0.0261839
1946	0.0117506
1947	-0.00269441
1948	-0.0171512
1949	-0.0316181
1950	-0.046095
1951	-0.0605854
1952	-0.0750858
1953	-0.0895963
1954	-0.104118
1955	-0.118651
1956	-0.133195
1957	-0.147749
1958	-0.162313
1959	-0.176889
1960	-0.191475
1961	-0.206071
1962	-0.220677
1963	-0.235295
1964	-0.249921
1965	-0.264558
1966	-0.279206
1967	-0.293864
1968	-0.308532
1969	-0.323209
1970	-0.337897
1971	-0.352594
1972	-0.367301
1973	-0.382017
1974	-0.396744
1975	-0.411481
1976	-0.426227
1977	-0.440982
1978	-0.455748
1979	-0.470522
1980	-0.485304
1981	-0.500098
1982	-0.514901
1983	-0.529711
1984	-0.544532
1985	-0.559362
1986	-0.574201
1987	-0.589047
1988	-0.603905
1989	-0.618769
1990	-0.633644
1991	-0.648527
1992	-0.663418
1993	-0.678318
1994	-0.693228
1995	-0.708144
1996	-0.723071
1997	-0.738004
1998	-0.752948
[truncated: 31,382 more rows]
