# Supplementary material for: PM2.5 concentration prediction based on EEMD-ALSTM
Source: Sci Rep. 2024 Jun 2;14:12636. doi: 10.1038/s41598-024-63620-9 (PMC11144699; doi:10.1038/s41598-024-63620-9)
Supplement: Supplementary file 1 — Supplementary Information. [file 41598_2024_63620_MOESM1_ESM.zip › Code/attEMD_IMF_13_test.xlsx]

## Sheet: Sheet1
	0
0	11.9517
1	11.9553
2	11.9588
3	11.9624
4	11.9659
5	11.9695
6	11.973
7	11.9765
8	11.98
9	11.9835
10	11.987
11	11.9905
12	11.994
13	11.9975
14	12.001
15	12.0045
16	12.008
17	12.0115
18	12.0149
19	12.0184
20	12.0218
21	12.0253
22	12.0287
23	12.0322
24	12.0356
25	12.039
26	12.0425
27	12.0459
28	12.0493
29	12.0527
30	12.0561
31	12.0595
32	12.0629
33	12.0663
34	12.0697
35	12.0731
36	12.0764
37	12.0798
38	12.0832
39	12.0865
40	12.0899
41	12.0932
42	12.0966
43	12.0999
44	12.1032
45	12.1066
46	12.1099
47	12.1132
48	12.1165
49	12.1198
50	12.1231
51	12.1264
52	12.1297
53	12.133
54	12.1363
55	12.1395
56	12.1428
57	12.1461
58	12.1493
59	12.1526
60	12.1558
61	12.1591
62	12.1623
63	12.1655
64	12.1688
65	12.172
66	12.1752
67	12.1784
68	12.1816
69	12.1848
70	12.188
71	12.1912
72	12.1944
73	12.1976
74	12.2007
75	12.2039
76	12.2071
77	12.2102
78	12.2134
79	12.2165
80	12.2197
81	12.2228
82	12.2259
83	12.229
84	12.2322
85	12.2353
86	12.2384
87	12.2415
88	12.2446
89	12.2477
90	12.2508
91	12.2539
92	12.2569
93	12.26
94	12.2631
95	12.2661
96	12.2692
97	12.2722
98	12.2753
99	12.2783
100	12.2814
101	12.2844
102	12.2874
103	12.2904
104	12.2934
105	12.2965
106	12.2995
107	12.3025
108	12.3054
109	12.3084
110	12.3114
111	12.3144
112	12.3174
113	12.3203
114	12.3233
115	12.3262
116	12.3292
117	12.3321
118	12.3351
119	12.338
120	12.3409
121	12.3439
122	12.3468
123	12.3497
124	12.3526
125	12.3555
126	12.3584
127	12.3613
128	12.3642
129	12.367
130	12.3699
131	12.3728
132	12.3756
133	12.3785
134	12.3813
135	12.3842
136	12.387
137	12.3899
138	12.3927
139	12.3955
140	12.3983
141	12.4012
142	12.404
143	12.4068
144	12.4096
145	12.4124
146	12.4151
147	12.4179
148	12.4207
149	12.4235
150	12.4262
151	12.429
152	12.4317
153	12.4345
154	12.4372
155	12.44
156	12.4427
157	12.4454
158	12.4482
159	12.4509
160	12.4536
161	12.4563
162	12.459
163	12.4617
164	12.4644
165	12.467
166	12.4697
167	12.4724
168	12.4751
169	12.4777
170	12.4804
171	12.483
172	12.4857
173	12.4883
174	12.4909
175	12.4936
176	12.4962
177	12.4988
178	12.5014
179	12.504
180	12.5066
181	12.5092
182	12.5118
183	12.5144
184	12.517
185	12.5195
186	12.5221
187	12.5247
188	12.5272
189	12.5298
190	12.5323
191	12.5349
192	12.5374
193	12.5399
194	12.5425
195	12.545
196	12.5475
197	12.55
198	12.5525
199	12.555
200	12.5575
201	12.56
202	12.5624
203	12.5649
204	12.5674
205	12.5698
206	12.5723
207	12.5747
208	12.5772
209	12.5796
210	12.5821
211	12.5845
212	12.5869
213	12.5893
214	12.5917
215	12.5941
216	12.5965
217	12.5989
218	12.6013
219	12.6037
220	12.6061
221	12.6085
222	12.6108
223	12.6132
224	12.6155
225	12.6179
226	12.6202
227	12.6226
228	12.6249
229	12.6272
230	12.6296
231	12.6319
232	12.6342
233	12.6365
234	12.6388
235	12.6411
236	12.6434
237	12.6457
238	12.6479
239	12.6502
240	12.6525
241	12.6547
242	12.657
243	12.6592
244	12.6615
245	12.6637
246	12.6659
247	12.6682
248	12.6704
249	12.6726
250	12.6748
251	12.677
252	12.6792
253	12.6814
254	12.6836
255	12.6858
256	12.6879
257	12.6901
258	12.6923
259	12.6944
260	12.6966
261	12.6987
262	12.7009
263	12.703
264	12.7051
265	12.7073
266	12.7094
267	12.7115
268	12.7136
269	12.7157
270	12.7178
271	12.7199
272	12.722
273	12.7241
274	12.7261
275	12.7282
276	12.7303
277	12.7323
278	12.7344
279	12.7364
280	12.7384
281	12.7405
282	12.7425
283	12.7445
284	12.7465
285	12.7485
286	12.7505
287	12.7525
288	12.7545
289	12.7565
290	12.7585
291	12.7605
292	12.7624
293	12.7644
294	12.7664
295	12.7683
296	12.7703
297	12.7722
298	12.7741
299	12.7761
300	12.778
301	12.7799
302	12.7818
303	12.7837
304	12.7856
305	12.7875
306	12.7894
307	12.7913
308	12.7932
309	12.795
310	12.7969
311	12.7988
312	12.8006
313	12.8025
314	12.8043
315	12.8062
316	12.808
317	12.8098
318	12.8116
319	12.8134
320	12.8152
321	12.8171
322	12.8188
323	12.8206
324	12.8224
325	12.8242
326	12.826
327	12.8277
328	12.8295
329	12.8313
330	12.833
331	12.8348
332	12.8365
333	12.8382
334	12.8399
335	12.8417
336	12.8434
337	12.8451
338	12.8468
339	12.8485
340	12.8502
341	12.8519
342	12.8535
343	12.8552
344	12.8569
345	12.8585
346	12.8602
347	12.8618
348	12.8635
349	12.8651
350	12.8668
351	12.8684
352	12.87
353	12.8716
354	12.8732
355	12.8748
356	12.8764
357	12.878
358	12.8796
359	12.8812
360	12.8828
361	12.8843
362	12.8859
363	12.8874
364	12.889
365	12.8905
366	12.8921
367	12.8936
368	12.8951
369	12.8967
370	12.8982
371	12.8997
372	12.9012
373	12.9027
374	12.9042
375	12.9057
376	12.9071
377	12.9086
378	12.9101
379	12.9115
380	12.913
381	12.9144
382	12.9159
383	12.9173
384	12.9188
385	12.9202
386	12.9216
387	12.923
388	12.9244
389	12.9258
390	12.9272
391	12.9286
392	12.93
393	12.9314
394	12.9327
395	12.9341
396	12.9355
397	12.9368
398	12.9382
399	12.9395
400	12.9408
401	12.9422
402	12.9435
403	12.9448
404	12.9461
405	12.9474
406	12.9487
407	12.95
408	12.9513
409	12.9526
410	12.9539
411	12.9551
412	12.9564
413	12.9577
414	12.9589
415	12.9602
416	12.9614
417	12.9626
418	12.9639
419	12.9651
420	12.9663
421	12.9675
422	12.9687
423	12.9699
424	12.9711
425	12.9723
426	12.9735
427	12.9746
428	12.9758
429	12.977
430	12.9781
431	12.9793
432	12.9804
433	12.9816
434	12.9827
435	12.9838
436	12.9849
437	12.986
438	12.9871
439	12.9882
440	12.9893
441	12.9904
442	12.9915
443	12.9926
444	12.9937
445	12.9947
446	12.9958
447	12.9968
448	12.9979
449	12.9989
450	12.9999
451	13.001
452	13.002
453	13.003
454	13.004
455	13.005
456	13.006
457	13.007
458	13.008
459	13.009
460	13.0099
461	13.0109
462	13.0119
463	13.0128
464	13.0138
465	13.0147
466	13.0157
467	13.0166
468	13.0175
469	13.0184
470	13.0193
471	13.0202
472	13.0211
473	13.022
474	13.0229
475	13.0238
476	13.0247
477	13.0255
478	13.0264
479	13.0273
480	13.0281
481	13.029
482	13.0298
483	13.0306
484	13.0314
485	13.0323
486	13.0331
487	13.0339
488	13.0347
489	13.0355
490	13.0363
491	13.037
492	13.0378
493	13.0386
494	13.0394
495	13.0401
496	13.0409
497	13.0416
498	13.0423
499	13.0431
500	13.0438
501	13.0445
502	13.0452
503	13.0459
504	13.0466
505	13.0473
506	13.048
507	13.0487
508	13.0494
509	13.0501
510	13.0507
511	13.0514
512	13.052
513	13.0527
514	13.0533
515	13.0539
516	13.0546
517	13.0552
518	13.0558
519	13.0564
520	13.057
521	13.0576
522	13.0582
523	13.0588
524	13.0593
525	13.0599
526	13.0605
527	13.061
528	13.0616
529	13.0621
530	13.0627
531	13.0632
532	13.0637
533	13.0642
534	13.0648
535	13.0653
536	13.0658
537	13.0663
538	13.0667
539	13.0672
540	13.0677
541	13.0682
542	13.0686
543	13.0691
544	13.0695
545	13.07
546	13.0704
547	13.0709
548	13.0713
549	13.0717
550	13.0721
551	13.0725
552	13.0729
553	13.0733
554	13.0737
555	13.0741
556	13.0744
557	13.0748
558	13.0752
559	13.0755
560	13.0759
561	13.0762
562	13.0766
563	13.0769
564	13.0772
565	13.0775
566	13.0778
567	13.0781
568	13.0784
569	13.0787
570	13.079
571	13.0793
572	13.0796
573	13.0798
574	13.0801
575	13.0803
576	13.0806
577	13.0808
578	13.0811
579	13.0813
580	13.0815
581	13.0817
582	13.0819
583	13.0821
584	13.0823
585	13.0825
586	13.0827
587	13.0829
588	13.083
589	13.0832
590	13.0833
591	13.0835
592	13.0836
593	13.0838
594	13.0839
595	13.084
596	13.0842
597	13.0843
598	13.0844
599	13.0845
600	13.0846
601	13.0846
602	13.0847
603	13.0848
604	13.0849
605	13.0849
606	13.085
607	13.085
608	13.0851
609	13.0851
610	13.0851
611	13.0851
612	13.0852
613	13.0852
614	13.0852
615	13.0852
616	13.0851
617	13.0851
618	13.0851
619	13.0851
620	13.085
621	13.085
622	13.0849
623	13.0849
624	13.0848
625	13.0847
626	13.0847
627	13.0846
628	13.0845
629	13.0844
630	13.0843
631	13.0842
632	13.0841
633	13.0839
634	13.0838
635	13.0837
636	13.0835
637	13.0834
638	13.0832
639	13.0831
640	13.0829
641	13.0827
642	13.0825
643	13.0823
644	13.0822
645	13.082
646	13.0817
647	13.0815
648	13.0813
649	13.0811
650	13.0808
651	13.0806
652	13.0804
653	13.0801
654	13.0798
655	13.0796
656	13.0793
657	13.079
658	13.0787
659	13.0784
660	13.0781
661	13.0778
662	13.0775
663	13.0772
664	13.0769
665	13.0765
666	13.0762
667	13.0758
668	13.0755
669	13.0751
670	13.0748
671	13.0744
672	13.074
673	13.0736
674	13.0732
675	13.0728
676	13.0724
677	13.072
678	13.0716
679	13.0712
680	13.0707
681	13.0703
682	13.0698
683	13.0694
684	13.0689
685	13.0685
686	13.068
687	13.0675
688	13.067
689	13.0665
690	13.066
691	13.0655
692	13.065
693	13.0645
694	13.064
695	13.0634
696	13.0629
697	13.0623
698	13.0618
699	13.0612
700	13.0607
701	13.0601
702	13.0595
703	13.0589
704	13.0583
705	13.0577
706	13.0571
707	13.0565
708	13.0559
709	13.0552
710	13.0546
711	13.054
712	13.0533
713	13.0527
714	13.052
715	13.0513
716	13.0507
717	13.05
718	13.0493
719	13.0486
720	13.0479
721	13.0472
722	13.0465
723	13.0457
724	13.045
725	13.0443
726	13.0435
727	13.0428
728	13.042
729	13.0413
730	13.0405
731	13.0397
732	13.0389
733	13.0381
734	13.0373
735	13.0365
736	13.0357
737	13.0349
738	13.0341
739	13.0333
740	13.0324
741	13.0316
742	13.0307
743	13.0299
744	13.029
745	13.0281
746	13.0273
747	13.0264
748	13.0255
749	13.0246
750	13.0237
751	13.0228
752	13.0218
753	13.0209
754	13.02
755	13.019
756	13.0181
757	13.0171
758	13.0162
759	13.0152
760	13.0142
761	13.0132
762	13.0123
763	13.0113
764	13.0103
765	13.0093
766	13.0082
767	13.0072
768	13.0062
769	13.0051
770	13.0041
771	13.0031
772	13.002
773	13.0009
774	12.9999
775	12.9988
776	12.9977
777	12.9966
778	12.9955
779	12.9944
780	12.9933
781	12.9922
782	12.991
783	12.9899
784	12.9888
785	12.9876
786	12.9865
787	12.9853
788	12.9841
789	12.983
790	12.9818
791	12.9806
792	12.9794
793	12.9782
794	12.977
795	12.9758
796	12.9746
797	12.9733
798	12.9721
799	12.9708
800	12.9696
801	12.9683
802	12.9671
803	12.9658
804	12.9645
805	12.9632
806	12.9619
807	12.9606
808	12.9593
809	12.958
810	12.9567
811	12.9554
812	12.9541
813	12.9527
814	12.9514
815	12.95
816	12.9487
817	12.9473
818	12.9459
819	12.9445
820	12.9431
821	12.9417
822	12.9403
823	12.9389
824	12.9375
825	12.9361
826	12.9347
827	12.9332
828	12.9318
829	12.9303
830	12.9289
831	12.9274
832	12.9259
833	12.9245
834	12.923
835	12.9215
836	12.92
837	12.9185
838	12.917
839	12.9155
840	12.9139
841	12.9124
842	12.9108
843	12.9093
844	12.9078
845	12.9062
846	12.9046
847	12.903
848	12.9015
849	12.8999
850	12.8983
851	12.8967
852	12.8951
853	12.8935
854	12.8918
855	12.8902
856	12.8886
857	12.8869
858	12.8853
859	12.8836
860	12.8819
861	12.8803
862	12.8786
863	12.8769
864	12.8752
865	12.8735
866	12.8718
867	12.8701
868	12.8684
869	12.8667
870	12.8649
871	12.8632
872	12.8614
873	12.8597
874	12.8579
875	12.8562
876	12.8544
877	12.8526
878	12.8508
879	12.849
880	12.8472
881	12.8454
882	12.8436
883	12.8418
884	12.8399
885	12.8381
886	12.8363
887	12.8344
888	12.8325
889	12.8307
890	12.8288
891	12.8269
892	12.825
893	12.8232
894	12.8213
895	12.8194
896	12.8174
897	12.8155
898	12.8136
899	12.8117
900	12.8097
901	12.8078
902	12.8058
903	12.8039
904	12.8019
905	12.7999
906	12.7979
907	12.796
908	12.794
909	12.792
910	12.7899
911	12.7879
912	12.7859
913	12.7839
914	12.7818
915	12.7798
916	12.7778
917	12.7757
918	12.7736
919	12.7716
920	12.7695
921	12.7674
922	12.7653
923	12.7632
924	12.7611
925	12.759
926	12.7569
927	12.7548
928	12.7526
929	12.7505
930	12.7483
931	12.7462
932	12.744
933	12.7419
934	12.7397
935	12.7375
936	12.7353
937	12.7331
938	12.7309
939	12.7287
940	12.7265
941	12.7243
942	12.7221
943	12.7198
944	12.7176
945	12.7154
946	12.7131
947	12.7108
948	12.7086
949	12.7063
950	12.704
951	12.7017
952	12.6994
953	12.6971
954	12.6948
955	12.6925
956	12.6902
957	12.6879
958	12.6855
959	12.6832
960	12.6808
961	12.6785
962	12.6761
963	12.6738
964	12.6714
965	12.669
966	12.6666
967	12.6642
968	12.6618
969	12.6594
970	12.657
971	12.6546
972	12.6521
973	12.6497
974	12.6473
975	12.6448
976	12.6423
977	12.6399
978	12.6374
979	12.6349
980	12.6325
981	12.63
982	12.6275
983	12.625
984	12.6225
985	12.6199
986	12.6174
987	12.6149
988	12.6124
989	12.6098
990	12.6073
991	12.6047
992	12.6021
993	12.5996
994	12.597
995	12.5944
996	12.5918
997	12.5892
998	12.5866
999	12.584
1000	12.5814
1001	12.5788
1002	12.5761
1003	12.5735
1004	12.5709
1005	12.5682
1006	12.5655
1007	12.5629
1008	12.5602
1009	12.5575
1010	12.5549
1011	12.5522
1012	12.5495
1013	12.5468
1014	12.5441
1015	12.5413
1016	12.5386
1017	12.5359
1018	12.5332
1019	12.5304
1020	12.5277
1021	12.5249
1022	12.5221
1023	12.5194
1024	12.5166
1025	12.5138
1026	12.511
1027	12.5082
1028	12.5054
1029	12.5026
1030	12.4998
1031	12.497
1032	12.4942
1033	12.4913
1034	12.4885
1035	12.4856
1036	12.4828
1037	12.4799
1038	12.477
1039	12.4742
1040	12.4713
1041	12.4684
1042	12.4655
1043	12.4626
1044	12.4597
1045	12.4568
1046	12.4539
1047	12.4509
1048	12.448
1049	12.4451
1050	12.4421
1051	12.4392
1052	12.4362
1053	12.4332
1054	12.4303
1055	12.4273
1056	12.4243
1057	12.4213
1058	12.4183
1059	12.4153
1060	12.4123
1061	12.4093
1062	12.4062
1063	12.4032
1064	12.4002
1065	12.3971
1066	12.3941
1067	12.391
1068	12.388
1069	12.3849
1070	12.3818
1071	12.3787
1072	12.3756
1073	12.3725
1074	12.3694
1075	12.3663
1076	12.3632
1077	12.3601
1078	12.357
1079	12.3538
1080	12.3507
1081	12.3475
1082	12.3444
1083	12.3412
1084	12.3381
1085	12.3349
1086	12.3317
1087	12.3285
1088	12.3253
1089	12.3221
1090	12.3189
1091	12.3157
1092	12.3125
1093	12.3093
1094	12.306
1095	12.3028
1096	12.2995
1097	12.2963
1098	12.293
1099	12.2898
1100	12.2865
1101	12.2832
1102	12.2799
1103	12.2766
1104	12.2734
1105	12.27
1106	12.2667
1107	12.2634
1108	12.2601
1109	12.2568
1110	12.2534
1111	12.2501
1112	12.2467
1113	12.2434
1114	12.24
1115	12.2367
1116	12.2333
1117	12.2299
1118	12.2265
1119	12.2231
1120	12.2197
1121	12.2163
1122	12.2129
1123	12.2095
1124	12.2061
1125	12.2027
1126	12.1992
1127	12.1958
1128	12.1923
1129	12.1889
1130	12.1854
1131	12.1819
1132	12.1785
1133	12.175
1134	12.1715
1135	12.168
1136	12.1645
1137	12.161
1138	12.1575
1139	12.154
1140	12.1504
1141	12.1469
1142	12.1434
1143	12.1398
1144	12.1363
1145	12.1327
1146	12.1292
1147	12.1256
1148	12.122
1149	12.1184
1150	12.1148
1151	12.1112
1152	12.1076
1153	12.104
1154	12.1004
1155	12.0968
1156	12.0932
1157	12.0895
1158	12.0859
1159	12.0823
1160	12.0786
1161	12.0749
1162	12.0713
1163	12.0676
1164	12.0639
1165	12.0603
1166	12.0566
1167	12.0529
1168	12.0492
1169	12.0455
1170	12.0417
1171	12.038
1172	12.0343
1173	12.0306
1174	12.0268
1175	12.0231
1176	12.0193
1177	12.0156
1178	12.0118
1179	12.008
1180	12.0043
1181	12.0005
1182	11.9967
1183	11.9929
1184	11.9891
1185	11.9853
1186	11.9815
1187	11.9777
1188	11.9738
1189	11.97
1190	11.9662
1191	11.9623
1192	11.9585
1193	11.9546
1194	11.9507
1195	11.9469
1196	11.943
1197	11.9391
1198	11.9352
1199	11.9313
1200	11.9274
1201	11.9235
1202	11.9196
1203	11.9157
1204	11.9118
1205	11.9078
1206	11.9039
1207	11.9
1208	11.896
1209	11.8921
1210	11.8881
1211	11.8841
1212	11.8802
1213	11.8762
1214	11.8722
1215	11.8682
1216	11.8642
1217	11.8602
1218	11.8562
1219	11.8522
1220	11.8481
1221	11.8441
1222	11.8401
1223	11.836
1224	11.832
1225	11.8279
1226	11.8239
1227	11.8198
1228	11.8157
1229	11.8117
1230	11.8076
1231	11.8035
1232	11.7994
1233	11.7953
1234	11.7912
1235	11.7871
1236	11.7829
1237	11.7788
1238	11.7747
1239	11.7705
1240	11.7664
1241	11.7622
1242	11.7581
1243	11.7539
1244	11.7498
1245	11.7456
1246	11.7414
1247	11.7372
1248	11.733
1249	11.7288
1250	11.7246
1251	11.7204
1252	11.7162
1253	11.712
1254	11.7077
1255	11.7035
1256	11.6993
1257	11.695
1258	11.6908
1259	11.6865
1260	11.6822
1261	11.678
1262	11.6737
1263	11.6694
1264	11.6651
1265	11.6608
1266	11.6565
1267	11.6522
1268	11.6479
1269	11.6436
1270	11.6392
1271	11.6349
1272	11.6306
1273	11.6262
1274	11.6219
1275	11.6175
1276	11.6132
1277	11.6088
1278	11.6044
1279	11.6
1280	11.5957
1281	11.5913
1282	11.5869
1283	11.5825
1284	11.5781
1285	11.5736
1286	11.5692
1287	11.5648
1288	11.5604
1289	11.5559
1290	11.5515
1291	11.547
1292	11.5426
1293	11.5381
1294	11.5336
1295	11.5292
1296	11.5247
1297	11.5202
1298	11.5157
1299	11.5112
1300	11.5067
1301	11.5022
1302	11.4977
1303	11.4931
1304	11.4886
1305	11.4841
1306	11.4795
1307	11.475
1308	11.4704
1309	11.4659
1310	11.4613
1311	11.4568
1312	11.4522
1313	11.4476
1314	11.443
1315	11.4384
1316	11.4338
1317	11.4292
1318	11.4246
1319	11.42
1320	11.4154
1321	11.4107
1322	11.4061
1323	11.4015
1324	11.3968
1325	11.3922
1326	11.3875
1327	11.3829
1328	11.3782
1329	11.3735
1330	11.3688
1331	11.3641
1332	11.3595
1333	11.3548
1334	11.3501
1335	11.3453
1336	11.3406
1337	11.3359
1338	11.3312
1339	11.3264
1340	11.3217
1341	11.317
1342	11.3122
1343	11.3075
1344	11.3027
1345	11.2979
1346	11.2932
1347	11.2884
1348	11.2836
1349	11.2788
1350	11.274
1351	11.2692
1352	11.2644
1353	11.2596
1354	11.2548
1355	11.2499
1356	11.2451
1357	11.2403
1358	11.2354
1359	11.2306
1360	11.2257
1361	11.2209
1362	11.216
1363	11.2111
1364	11.2063
1365	11.2014
1366	11.1965
1367	11.1916
1368	11.1867
1369	11.1818
1370	11.1769
1371	11.172
1372	11.167
1373	11.1621
1374	11.1572
1375	11.1522
1376	11.1473
1377	11.1423
1378	11.1374
1379	11.1324
1380	11.1274
1381	11.1225
1382	11.1175
1383	11.1125
1384	11.1075
1385	11.1025
1386	11.0975
1387	11.0925
1388	11.0875
1389	11.0825
1390	11.0775
1391	11.0724
1392	11.0674
1393	11.0623
1394	11.0573
1395	11.0522
1396	11.0472
1397	11.0421
1398	11.037
1399	11.032
1400	11.0269
1401	11.0218
1402	11.0167
1403	11.0116
1404	11.0065
1405	11.0014
1406	10.9963
1407	10.9912
1408	10.986
1409	10.9809
1410	10.9758
1411	10.9706
1412	10.9655
1413	10.9603
1414	10.9552
1415	10.95
1416	10.9448
1417	10.9397
1418	10.9345
1419	10.9293
1420	10.9241
1421	10.9189
1422	10.9137
1423	10.9085
1424	10.9033
1425	10.898
1426	10.8928
1427	10.8876
1428	10.8823
1429	10.8771
1430	10.8719
1431	10.8666
1432	10.8613
1433	10.8561
1434	10.8508
1435	10.8455
1436	10.8402
1437	10.835
1438	10.8297
1439	10.8244
1440	10.8191
1441	10.8138
1442	10.8084
1443	10.8031
1444	10.7978
1445	10.7925
1446	10.7871
1447	10.7818
1448	10.7764
1449	10.7711
1450	10.7657
1451	10.7604
1452	10.755
1453	10.7496
1454	10.7442
1455	10.7388
1456	10.7334
1457	10.7281
1458	10.7226
1459	10.7172
1460	10.7118
1461	10.7064
1462	10.701
1463	10.6956
1464	10.6901
1465	10.6847
1466	10.6792
1467	10.6738
1468	10.6683
1469	10.6629
1470	10.6574
1471	10.6519
1472	10.6464
1473	10.641
1474	10.6355
1475	10.63
1476	10.6245
1477	10.619
1478	10.6135
1479	10.6079
1480	10.6024
1481	10.5969
1482	10.5914
1483	10.5858
1484	10.5803
1485	10.5747
1486	10.5692
1487	10.5636
1488	10.558
1489	10.5525
1490	10.5469
1491	10.5413
1492	10.5357
1493	10.5301
1494	10.5245
1495	10.5189
1496	10.5133
1497	10.5077
1498	10.5021
1499	10.4965
1500	10.4909
1501	10.4852
1502	10.4796
1503	10.4739
1504	10.4683
1505	10.4626
1506	10.457
1507	10.4513
1508	10.4456
1509	10.44
1510	10.4343
1511	10.4286
1512	10.4229
1513	10.4172
1514	10.4115
1515	10.4058
1516	10.4001
1517	10.3944
1518	10.3886
1519	10.3829
1520	10.3772
1521	10.3714
1522	10.3657
1523	10.3599
1524	10.3542
1525	10.3484
1526	10.3426
1527	10.3369
1528	10.3311
1529	10.3253
1530	10.3195
1531	10.3137
1532	10.3079
1533	10.3021
1534	10.2963
1535	10.2905
1536	10.2847
1537	10.2789
1538	10.273
1539	10.2672
1540	10.2614
1541	10.2555
1542	10.2497
1543	10.2438
1544	10.238
1545	10.2321
1546	10.2262
1547	10.2204
1548	10.2145
1549	10.2086
1550	10.2027
1551	10.1968
1552	10.1909
1553	10.185
1554	10.1791
1555	10.1732
1556	10.1672
1557	10.1613
1558	10.1554
1559	10.1495
1560	10.1435
1561	10.1376
1562	10.1316
1563	10.1257
1564	10.1197
1565	10.1137
1566	10.1077
1567	10.1018
1568	10.0958
1569	10.0898
1570	10.0838
1571	10.0778
1572	10.0718
1573	10.0658
1574	10.0598
1575	10.0538
1576	10.0477
1577	10.0417
1578	10.0357
1579	10.0296
1580	10.0236
1581	10.0175
1582	10.0115
1583	10.0054
1584	9.99937
1585	9.9933
1586	9.98723
1587	9.98115
1588	9.97507
1589	9.96898
1590	9.96288
1591	9.95678
1592	9.95068
1593	9.94457
1594	9.93846
1595	9.93234
1596	9.92622
1597	9.92008
1598	9.91395
1599	9.90781
1600	9.90167
1601	9.89552
1602	9.88937
1603	9.88321
1604	9.87704
1605	9.87088
1606	9.8647
1607	9.85852
1608	9.85234
1609	9.84615
1610	9.83995
1611	9.83376
1612	9.82755
1613	9.82135
1614	9.81513
1615	9.80892
1616	9.80269
1617	9.79646
1618	9.79023
1619	9.78399
1620	9.77775
1621	9.7715
1622	9.76525
1623	9.75899
1624	9.75273
1625	9.74646
1626	9.74019
1627	9.73392
1628	9.72763
1629	9.72135
1630	9.71506
1631	9.70876
1632	9.70246
1633	9.69615
1634	9.68984
1635	9.68353
1636	9.6772
1637	9.67088
1638	9.66455
1639	9.65821
1640	9.65187
1641	9.64553
1642	9.63918
1643	9.63282
1644	9.62646
1645	9.6201
1646	9.61373
1647	9.60736
1648	9.60098
1649	9.5946
1650	9.58821
1651	9.58182
1652	9.57542
1653	9.56902
1654	9.56261
1655	9.5562
1656	9.54978
1657	9.54336
1658	9.53693
1659	9.5305
1660	9.52407
1661	9.51763
1662	9.51118
1663	9.50473
1664	9.49828
1665	9.49182
1666	9.48535
1667	9.47889
1668	9.47241
1669	9.46593
1670	9.45945
1671	9.45296
1672	9.44647
1673	9.43997
1674	9.43347
1675	9.42697
1676	9.42045
1677	9.41394
1678	9.40742
1679	9.40089
1680	9.39436
1681	9.38783
1682	9.38129
1683	9.37475
1684	9.3682
1685	9.36164
1686	9.35509
1687	9.34853
1688	9.34196
1689	9.33539
1690	9.32881
1691	9.32223
1692	9.31564
1693	9.30905
1694	9.30246
1695	9.29586
1696	9.28925
1697	9.28265
1698	9.27603
1699	9.26941
1700	9.26279
1701	9.25616
1702	9.24953
1703	9.2429
1704	9.23626
1705	9.22961
1706	9.22296
1707	9.21631
1708	9.20965
1709	9.20299
1710	9.19632
1711	9.18964
1712	9.18297
1713	9.17629
1714	9.1696
1715	9.16291
1716	9.15621
1717	9.14952
1718	9.14281
1719	9.1361
1720	9.12939
1721	9.12267
1722	9.11595
1723	9.10922
1724	9.10249
1725	9.09575
1726	9.08902
1727	9.08227
1728	9.07552
1729	9.06877
1730	9.06201
1731	9.05525
1732	9.04848
1733	9.04171
1734	9.03493
1735	9.02815
1736	9.02137
1737	9.01458
1738	9.00778
1739	9.00099
1740	8.99418
1741	8.98738
1742	8.98057
1743	8.97375
1744	8.96693
1745	8.96011
1746	8.95328
1747	8.94645
1748	8.93961
1749	8.93277
1750	8.92592
1751	8.91907
1752	8.91221
1753	8.90535
1754	8.89849
1755	8.89162
1756	8.88475
1757	8.87787
1758	8.87099
1759	8.86411
1760	8.85722
1761	8.85032
1762	8.84342
1763	8.83652
1764	8.82961
1765	8.8227
1766	8.81579
1767	8.80887
1768	8.80194
1769	8.79501
1770	8.78808
1771	8.78114
1772	8.7742
1773	8.76725
1774	8.76031
1775	8.75335
1776	8.74639
1777	8.73943
1778	8.73246
1779	8.72549
1780	8.71852
1781	8.71153
1782	8.70455
1783	8.69757
1784	8.69057
1785	8.68358
1786	8.67657
1787	8.66957
1788	8.66256
1789	8.65555
1790	8.64853
1791	8.64151
1792	8.63448
1793	8.62745
1794	8.62042
1795	8.61338
1796	8.60634
1797	8.59929
1798	8.59224
1799	8.58518
1800	8.57812
1801	8.57106
1802	8.56399
1803	8.55692
1804	8.54984
1805	8.54277
1806	8.53568
1807	8.52859
1808	8.5215
1809	8.5144
1810	8.50731
1811	8.5002
1812	8.49309
1813	8.48598
1814	8.47886
1815	8.47174
1816	8.46462
1817	8.45749
1818	8.45035
1819	8.44322
1820	8.43607
1821	8.42893
1822	8.42178
1823	8.41463
1824	8.40747
1825	8.40031
1826	8.39314
1827	8.38597
1828	8.3788
1829	8.37162
1830	8.36444
1831	8.35726
1832	8.35007
1833	8.34287
1834	8.33568
1835	8.32847
1836	8.32127
1837	8.31406
1838	8.30684
1839	8.29963
1840	8.29241
1841	8.28518
1842	8.27795
1843	8.27072
1844	8.26348
1845	8.25624
1846	8.249
1847	8.24175
1848	8.2345
1849	8.22724
1850	8.21998
1851	8.21271
1852	8.20545
1853	8.19817
1854	8.1909
1855	8.18362
1856	8.17634
1857	8.16905
1858	8.16176
1859	8.15446
1860	8.14716
1861	8.13986
1862	8.13255
1863	8.12524
1864	8.11793
1865	8.11061
1866	8.10328
1867	8.09596
1868	8.08863
1869	8.0813
1870	8.07396
1871	8.06662
1872	8.05927
1873	8.05192
1874	8.04457
1875	8.03721
1876	8.02986
1877	8.02249
1878	8.01512
1879	8.00775
1880	8.00038
1881	7.993
1882	7.98562
1883	7.97823
1884	7.97084
1885	7.96344
1886	7.95605
1887	7.94865
1888	7.94124
1889	7.93383
1890	7.92642
1891	7.919
1892	7.91158
1893	7.90416
1894	7.89673
1895	7.8893
1896	7.88187
1897	7.87443
1898	7.86699
1899	7.85954
1900	7.85209
1901	7.84464
1902	7.83718
1903	7.82972
1904	7.82226
1905	7.81479
1906	7.80732
1907	7.79985
1908	7.79237
1909	7.78489
1910	7.7774
1911	7.76991
1912	7.76242
1913	7.75492
1914	7.74742
1915	7.73992
1916	7.73241
1917	7.7249
1918	7.71739
1919	7.70987
1920	7.70235
1921	7.69483
1922	7.6873
1923	7.67977
1924	7.67223
1925	7.66469
1926	7.65715
1927	7.64961
1928	7.64206
1929	7.63451
1930	7.62695
1931	7.61939
1932	7.61183
1933	7.60426
1934	7.59669
1935	7.58912
1936	7.58154
1937	7.57396
1938	7.56638
1939	7.55879
1940	7.5512
1941	7.54361
1942	7.53601
1943	7.52841
1944	7.5208
1945	7.5132
1946	7.50559
1947	7.49797
1948	7.49035
1949	7.48273
1950	7.47511
1951	7.46748
1952	7.45985
1953	7.45222
1954	7.44458
1955	7.43694
1956	7.42929
1957	7.42164
1958	7.41399
1959	7.40634
1960	7.39868
1961	7.39102
1962	7.38336
1963	7.37569
1964	7.36802
1965	7.36034
1966	7.35267
1967	7.34498
1968	7.3373
1969	7.32961
1970	7.32192
1971	7.31423
1972	7.30653
1973	7.29883
1974	7.29113
1975	7.28342
1976	7.27571
1977	7.268
1978	7.26028
1979	7.25256
1980	7.24484
1981	7.23712
1982	7.22939
1983	7.22165
1984	7.21392
1985	7.20618
1986	7.19844
1987	7.19069
1988	7.18295
1989	7.17519
1990	7.16744
1991	7.15968
1992	7.15192
1993	7.14416
1994	7.13639
1995	7.12862
1996	7.12085
1997	7.11307
1998	7.10529
[truncated: 6,329 more rows]
