# Supplementary material for: PM2.5 concentration prediction based on EEMD-ALSTM
Source: Sci Rep. 2024 Jun 2;14:12636. doi: 10.1038/s41598-024-63620-9 (PMC11144699; doi:10.1038/s41598-024-63620-9)
Supplement: Supplementary file 1 — Supplementary Information. [file 41598_2024_63620_MOESM1_ESM.zip › Code/attEMD_IMF_13_train.xlsx]

## Sheet: Sheet1
	0
0	-8.14137
1	-8.1422
2	-8.14302
3	-8.14384
4	-8.14467
5	-8.14549
6	-8.14632
7	-8.14714
8	-8.14797
9	-8.14879
10	-8.14962
11	-8.15044
12	-8.15126
13	-8.15209
14	-8.15291
15	-8.15374
16	-8.15456
17	-8.15539
18	-8.15621
19	-8.15704
20	-8.15786
21	-8.15869
22	-8.15951
23	-8.16034
24	-8.16116
25	-8.16199
26	-8.16281
27	-8.16364
28	-8.16446
29	-8.16529
30	-8.16611
31	-8.16694
32	-8.16776
33	-8.16859
34	-8.16941
35	-8.17024
36	-8.17107
37	-8.17189
38	-8.17272
39	-8.17354
40	-8.17437
41	-8.17519
42	-8.17602
43	-8.17685
44	-8.17767
45	-8.1785
46	-8.17932
47	-8.18015
48	-8.18098
49	-8.1818
50	-8.18263
51	-8.18346
52	-8.18428
53	-8.18511
54	-8.18594
55	-8.18676
56	-8.18759
57	-8.18842
58	-8.18925
59	-8.19007
60	-8.1909
61	-8.19173
62	-8.19255
63	-8.19338
64	-8.19421
65	-8.19504
66	-8.19586
67	-8.19669
68	-8.19752
69	-8.19835
70	-8.19917
71	-8.2
72	-8.20083
73	-8.20166
74	-8.20249
75	-8.20331
76	-8.20414
77	-8.20497
78	-8.2058
79	-8.20663
80	-8.20746
81	-8.20829
82	-8.20911
83	-8.20994
84	-8.21077
85	-8.2116
86	-8.21243
87	-8.21326
88	-8.21409
89	-8.21492
90	-8.21575
91	-8.21658
92	-8.2174
93	-8.21823
94	-8.21906
95	-8.21989
96	-8.22072
97	-8.22155
98	-8.22238
99	-8.22321
100	-8.22404
101	-8.22487
102	-8.2257
103	-8.22653
104	-8.22736
105	-8.2282
106	-8.22903
107	-8.22986
108	-8.23069
109	-8.23152
110	-8.23235
111	-8.23318
112	-8.23401
113	-8.23484
114	-8.23567
115	-8.2365
116	-8.23733
117	-8.23817
118	-8.239
119	-8.23983
120	-8.24066
121	-8.24149
122	-8.24232
123	-8.24315
124	-8.24399
125	-8.24482
126	-8.24565
127	-8.24648
128	-8.24732
129	-8.24815
130	-8.24898
131	-8.24981
132	-8.25064
133	-8.25148
134	-8.25231
135	-8.25314
136	-8.25398
137	-8.25481
138	-8.25564
139	-8.25647
140	-8.25731
141	-8.25814
142	-8.25897
143	-8.25981
144	-8.26064
145	-8.26147
146	-8.26231
147	-8.26314
148	-8.26398
149	-8.26481
150	-8.26564
151	-8.26648
152	-8.26731
153	-8.26814
154	-8.26898
155	-8.26981
156	-8.27065
157	-8.27148
158	-8.27232
159	-8.27315
160	-8.27398
161	-8.27482
162	-8.27565
163	-8.27649
164	-8.27732
165	-8.27816
166	-8.27899
167	-8.27983
168	-8.28066
169	-8.2815
170	-8.28233
171	-8.28317
172	-8.28401
173	-8.28484
174	-8.28568
175	-8.28651
176	-8.28735
177	-8.28818
178	-8.28902
179	-8.28985
180	-8.29069
181	-8.29153
182	-8.29236
183	-8.2932
184	-8.29403
185	-8.29487
186	-8.29571
187	-8.29654
188	-8.29738
189	-8.29822
190	-8.29905
191	-8.29989
192	-8.30073
193	-8.30156
194	-8.3024
195	-8.30324
196	-8.30407
197	-8.30491
198	-8.30575
199	-8.30658
200	-8.30742
201	-8.30826
202	-8.30909
203	-8.30993
204	-8.31077
205	-8.31161
206	-8.31244
207	-8.31328
208	-8.31412
209	-8.31495
210	-8.31579
211	-8.31663
212	-8.31747
213	-8.31831
214	-8.31914
215	-8.31998
216	-8.32082
217	-8.32166
218	-8.32249
219	-8.32333
220	-8.32417
221	-8.32501
222	-8.32585
223	-8.32668
224	-8.32752
225	-8.32836
226	-8.3292
227	-8.33004
228	-8.33087
229	-8.33171
230	-8.33255
231	-8.33339
232	-8.33423
233	-8.33506
234	-8.3359
235	-8.33674
236	-8.33758
237	-8.33842
238	-8.33926
239	-8.3401
240	-8.34093
241	-8.34177
242	-8.34261
243	-8.34345
244	-8.34429
245	-8.34513
246	-8.34597
247	-8.34681
248	-8.34764
249	-8.34848
250	-8.34932
251	-8.35016
252	-8.351
253	-8.35184
254	-8.35268
255	-8.35351
256	-8.35435
257	-8.35519
258	-8.35603
259	-8.35687
260	-8.35771
261	-8.35855
262	-8.35939
263	-8.36023
264	-8.36107
265	-8.36191
266	-8.36274
267	-8.36358
268	-8.36442
269	-8.36526
270	-8.3661
271	-8.36694
272	-8.36778
273	-8.36862
274	-8.36946
275	-8.3703
276	-8.37114
277	-8.37197
278	-8.37281
279	-8.37365
280	-8.37449
281	-8.37533
282	-8.37617
283	-8.37701
284	-8.37785
285	-8.37869
286	-8.37953
287	-8.38037
288	-8.3812
289	-8.38204
290	-8.38288
291	-8.38372
292	-8.38456
293	-8.3854
294	-8.38624
295	-8.38708
296	-8.38792
297	-8.38876
298	-8.3896
299	-8.39043
300	-8.39127
301	-8.39211
302	-8.39295
303	-8.39379
304	-8.39463
305	-8.39547
306	-8.39631
307	-8.39715
308	-8.39799
309	-8.39882
310	-8.39966
311	-8.4005
312	-8.40134
313	-8.40218
314	-8.40302
315	-8.40386
316	-8.4047
317	-8.40553
318	-8.40637
319	-8.40721
320	-8.40805
321	-8.40889
322	-8.40973
323	-8.41057
324	-8.4114
325	-8.41224
326	-8.41308
327	-8.41392
328	-8.41476
329	-8.4156
330	-8.41643
331	-8.41727
332	-8.41811
333	-8.41895
334	-8.41979
335	-8.42062
336	-8.42146
337	-8.4223
338	-8.42314
339	-8.42398
340	-8.42482
341	-8.42565
342	-8.42649
343	-8.42733
344	-8.42816
345	-8.429
346	-8.42984
347	-8.43068
348	-8.43151
349	-8.43235
350	-8.43319
351	-8.43403
352	-8.43486
353	-8.4357
354	-8.43654
355	-8.43738
356	-8.43821
357	-8.43905
358	-8.43989
359	-8.44072
360	-8.44156
361	-8.4424
362	-8.44323
363	-8.44407
364	-8.44491
365	-8.44574
366	-8.44658
367	-8.44742
368	-8.44825
369	-8.44909
370	-8.44992
371	-8.45076
372	-8.4516
373	-8.45243
374	-8.45327
375	-8.4541
376	-8.45494
377	-8.45577
378	-8.45661
379	-8.45744
380	-8.45828
381	-8.45911
382	-8.45995
383	-8.46078
384	-8.46162
385	-8.46245
386	-8.46329
387	-8.46412
388	-8.46496
389	-8.46579
390	-8.46663
391	-8.46746
392	-8.4683
393	-8.46913
394	-8.46996
395	-8.4708
396	-8.47163
397	-8.47246
398	-8.4733
399	-8.47413
400	-8.47496
401	-8.4758
402	-8.47663
403	-8.47746
404	-8.4783
405	-8.47913
406	-8.47996
407	-8.4808
408	-8.48163
409	-8.48246
410	-8.48329
411	-8.48413
412	-8.48496
413	-8.48579
414	-8.48662
415	-8.48745
416	-8.48828
417	-8.48912
418	-8.48995
419	-8.49078
420	-8.49161
421	-8.49244
422	-8.49327
423	-8.4941
424	-8.49493
425	-8.49576
426	-8.49659
427	-8.49742
428	-8.49825
429	-8.49908
430	-8.49992
431	-8.50074
432	-8.50157
433	-8.5024
434	-8.50323
435	-8.50406
436	-8.50489
437	-8.50572
438	-8.50655
439	-8.50738
440	-8.50821
441	-8.50903
442	-8.50986
443	-8.51069
444	-8.51152
445	-8.51235
446	-8.51317
447	-8.514
448	-8.51483
449	-8.51565
450	-8.51648
451	-8.51731
452	-8.51814
453	-8.51896
454	-8.51979
455	-8.52062
456	-8.52144
457	-8.52227
458	-8.52309
459	-8.52392
460	-8.52474
461	-8.52557
462	-8.52639
463	-8.52722
464	-8.52804
465	-8.52887
466	-8.52969
467	-8.53052
468	-8.53134
469	-8.53217
470	-8.53299
471	-8.53381
472	-8.53464
473	-8.53546
474	-8.53628
475	-8.53711
476	-8.53793
477	-8.53875
478	-8.53957
479	-8.5404
480	-8.54122
481	-8.54204
482	-8.54286
483	-8.54368
484	-8.5445
485	-8.54533
486	-8.54615
487	-8.54697
488	-8.54779
489	-8.54861
490	-8.54943
491	-8.55025
492	-8.55107
493	-8.55189
494	-8.55271
495	-8.55353
496	-8.55434
497	-8.55516
498	-8.55598
499	-8.5568
500	-8.55762
501	-8.55844
502	-8.55925
503	-8.56007
504	-8.56089
505	-8.56171
506	-8.56252
507	-8.56334
508	-8.56416
509	-8.56497
510	-8.56579
511	-8.5666
512	-8.56742
513	-8.56823
514	-8.56905
515	-8.56986
516	-8.57068
517	-8.57149
518	-8.57231
519	-8.57312
520	-8.57394
521	-8.57475
522	-8.57556
523	-8.57638
524	-8.57719
525	-8.578
526	-8.57881
527	-8.57963
528	-8.58044
529	-8.58125
530	-8.58206
531	-8.58287
532	-8.58368
533	-8.58449
534	-8.5853
535	-8.58611
536	-8.58692
537	-8.58773
538	-8.58854
539	-8.58935
540	-8.59016
541	-8.59097
542	-8.59178
543	-8.59259
544	-8.59339
545	-8.5942
546	-8.59501
547	-8.59582
548	-8.59662
549	-8.59743
550	-8.59824
551	-8.59904
552	-8.59985
553	-8.60065
554	-8.60146
555	-8.60226
556	-8.60307
557	-8.60387
558	-8.60468
559	-8.60548
560	-8.60628
561	-8.60709
562	-8.60789
563	-8.60869
564	-8.60949
565	-8.6103
566	-8.6111
567	-8.6119
568	-8.6127
569	-8.6135
570	-8.6143
571	-8.6151
572	-8.6159
573	-8.6167
574	-8.6175
575	-8.6183
576	-8.6191
577	-8.6199
578	-8.6207
579	-8.62149
580	-8.62229
581	-8.62309
582	-8.62389
583	-8.62468
584	-8.62548
585	-8.62628
586	-8.62707
587	-8.62787
588	-8.62866
589	-8.62946
590	-8.63025
591	-8.63104
592	-8.63184
593	-8.63263
594	-8.63342
595	-8.63422
596	-8.63501
597	-8.6358
598	-8.63659
599	-8.63738
600	-8.63818
601	-8.63897
602	-8.63976
603	-8.64055
604	-8.64134
605	-8.64213
606	-8.64291
607	-8.6437
608	-8.64449
609	-8.64528
610	-8.64607
611	-8.64685
612	-8.64764
613	-8.64843
614	-8.64921
615	-8.65
616	-8.65079
617	-8.65157
618	-8.65235
619	-8.65314
620	-8.65392
621	-8.65471
622	-8.65549
623	-8.65627
624	-8.65706
625	-8.65784
626	-8.65862
627	-8.6594
628	-8.66018
629	-8.66096
630	-8.66174
631	-8.66252
632	-8.6633
633	-8.66408
634	-8.66486
635	-8.66564
636	-8.66641
637	-8.66719
638	-8.66797
639	-8.66875
640	-8.66952
641	-8.6703
642	-8.67107
643	-8.67185
644	-8.67262
645	-8.6734
646	-8.67417
647	-8.67494
648	-8.67572
649	-8.67649
650	-8.67726
651	-8.67803
652	-8.67881
653	-8.67958
654	-8.68035
655	-8.68112
656	-8.68189
657	-8.68266
658	-8.68343
659	-8.68419
660	-8.68496
661	-8.68573
662	-8.6865
663	-8.68726
664	-8.68803
665	-8.6888
666	-8.68956
667	-8.69032
668	-8.69109
669	-8.69185
670	-8.69262
671	-8.69338
672	-8.69414
673	-8.69491
674	-8.69567
675	-8.69643
676	-8.69719
677	-8.69795
678	-8.69871
679	-8.69947
680	-8.70023
681	-8.70099
682	-8.70175
683	-8.7025
684	-8.70326
685	-8.70402
686	-8.70477
687	-8.70553
688	-8.70628
689	-8.70704
690	-8.70779
691	-8.70855
692	-8.7093
693	-8.71005
694	-8.71081
695	-8.71156
696	-8.71231
697	-8.71306
698	-8.71381
699	-8.71456
700	-8.71531
701	-8.71606
702	-8.71681
703	-8.71756
704	-8.7183
705	-8.71905
706	-8.7198
707	-8.72054
708	-8.72129
709	-8.72203
710	-8.72278
711	-8.72352
712	-8.72427
713	-8.72501
714	-8.72575
715	-8.72649
716	-8.72723
717	-8.72798
718	-8.72871
719	-8.72946
720	-8.7302
721	-8.73093
722	-8.73167
723	-8.73241
724	-8.73315
725	-8.73388
726	-8.73462
727	-8.73536
728	-8.73609
729	-8.73682
730	-8.73756
731	-8.73829
732	-8.73902
733	-8.73976
734	-8.74049
735	-8.74122
736	-8.74195
737	-8.74268
738	-8.74341
739	-8.74414
740	-8.74487
741	-8.7456
742	-8.74632
743	-8.74705
744	-8.74778
745	-8.7485
746	-8.74923
747	-8.74995
748	-8.75068
749	-8.7514
750	-8.75212
751	-8.75284
752	-8.75357
753	-8.75429
754	-8.75501
755	-8.75573
756	-8.75645
757	-8.75716
758	-8.75788
759	-8.7586
760	-8.75932
761	-8.76003
762	-8.76075
763	-8.76147
764	-8.76218
765	-8.76289
766	-8.76361
767	-8.76432
768	-8.76503
769	-8.76574
770	-8.76645
771	-8.76717
772	-8.76787
773	-8.76858
774	-8.76929
775	-8.77
776	-8.77071
777	-8.77141
778	-8.77212
779	-8.77282
780	-8.77353
781	-8.77423
782	-8.77494
783	-8.77564
784	-8.77634
785	-8.77704
786	-8.77774
787	-8.77844
788	-8.77914
789	-8.77984
790	-8.78054
791	-8.78124
792	-8.78194
793	-8.78263
794	-8.78333
795	-8.78402
796	-8.78472
797	-8.78541
798	-8.7861
799	-8.78679
800	-8.78749
801	-8.78818
802	-8.78887
803	-8.78956
804	-8.79025
805	-8.79093
806	-8.79162
807	-8.79231
808	-8.79299
809	-8.79368
810	-8.79436
811	-8.79505
812	-8.79573
813	-8.79641
814	-8.7971
815	-8.79778
816	-8.79846
817	-8.79914
818	-8.79982
819	-8.80049
820	-8.80117
821	-8.80185
822	-8.80253
823	-8.8032
824	-8.80388
825	-8.80455
826	-8.80522
827	-8.80589
828	-8.80657
829	-8.80724
830	-8.80791
831	-8.80858
832	-8.80925
833	-8.80992
834	-8.81058
835	-8.81125
836	-8.81192
837	-8.81258
838	-8.81325
839	-8.81391
840	-8.81457
841	-8.81524
842	-8.8159
843	-8.81656
844	-8.81722
845	-8.81788
846	-8.81853
847	-8.81919
848	-8.81985
849	-8.82051
850	-8.82116
851	-8.82182
852	-8.82247
853	-8.82312
854	-8.82378
855	-8.82443
856	-8.82508
857	-8.82573
858	-8.82638
859	-8.82703
860	-8.82767
861	-8.82832
862	-8.82897
863	-8.82961
864	-8.83026
865	-8.8309
866	-8.83154
867	-8.83218
868	-8.83282
869	-8.83346
870	-8.8341
871	-8.83474
872	-8.83538
873	-8.83602
874	-8.83665
875	-8.83729
876	-8.83792
877	-8.83856
878	-8.83919
879	-8.83982
880	-8.84046
881	-8.84109
882	-8.84171
883	-8.84234
884	-8.84297
885	-8.8436
886	-8.84422
887	-8.84485
888	-8.84547
889	-8.8461
890	-8.84672
891	-8.84734
892	-8.84796
893	-8.84858
894	-8.8492
895	-8.84982
896	-8.85044
897	-8.85106
898	-8.85167
899	-8.85229
900	-8.8529
901	-8.85351
902	-8.85413
903	-8.85474
904	-8.85535
905	-8.85596
906	-8.85657
907	-8.85718
908	-8.85778
909	-8.85839
910	-8.859
911	-8.8596
912	-8.8602
913	-8.86081
914	-8.86141
915	-8.86201
916	-8.86261
917	-8.86321
918	-8.8638
919	-8.8644
920	-8.865
921	-8.86559
922	-8.86619
923	-8.86678
924	-8.86737
925	-8.86797
926	-8.86856
927	-8.86914
928	-8.86973
929	-8.87032
930	-8.87091
931	-8.8715
932	-8.87208
933	-8.87266
934	-8.87325
935	-8.87383
936	-8.87441
937	-8.87499
938	-8.87557
939	-8.87615
940	-8.87673
941	-8.8773
942	-8.87788
943	-8.87845
944	-8.87903
945	-8.8796
946	-8.88017
947	-8.88074
948	-8.88131
949	-8.88188
950	-8.88245
951	-8.88301
952	-8.88358
953	-8.88414
954	-8.88471
955	-8.88527
956	-8.88583
957	-8.88639
958	-8.88695
959	-8.88751
960	-8.88807
961	-8.88863
962	-8.88918
963	-8.88974
964	-8.89029
965	-8.89084
966	-8.89139
967	-8.89194
968	-8.89249
969	-8.89304
970	-8.89359
971	-8.89414
972	-8.89468
973	-8.89523
974	-8.89577
975	-8.89631
976	-8.89685
977	-8.89739
978	-8.89793
979	-8.89847
980	-8.89901
981	-8.89954
982	-8.90008
983	-8.90061
984	-8.90115
985	-8.90168
986	-8.90221
987	-8.90274
988	-8.90327
989	-8.9038
990	-8.90432
991	-8.90485
992	-8.90537
993	-8.90589
994	-8.90642
995	-8.90694
996	-8.90746
997	-8.90798
998	-8.90849
999	-8.90901
1000	-8.90953
1001	-8.91004
1002	-8.91056
1003	-8.91107
1004	-8.91158
1005	-8.91209
1006	-8.9126
1007	-8.91311
1008	-8.91361
1009	-8.91412
1010	-8.91463
1011	-8.91513
1012	-8.91563
1013	-8.91613
1014	-8.91663
1015	-8.91713
1016	-8.91763
1017	-8.91813
1018	-8.91862
1019	-8.91912
1020	-8.91961
1021	-8.9201
1022	-8.92059
1023	-8.92109
1024	-8.92157
1025	-8.92206
1026	-8.92255
1027	-8.92303
1028	-8.92352
1029	-8.924
1030	-8.92448
1031	-8.92496
1032	-8.92544
1033	-8.92592
1034	-8.9264
1035	-8.92688
1036	-8.92735
1037	-8.92782
1038	-8.9283
1039	-8.92877
1040	-8.92924
1041	-8.92971
1042	-8.93017
1043	-8.93064
1044	-8.93111
1045	-8.93157
1046	-8.93203
1047	-8.9325
1048	-8.93296
1049	-8.93342
1050	-8.93387
1051	-8.93433
1052	-8.93479
1053	-8.93524
1054	-8.93569
1055	-8.93615
1056	-8.9366
1057	-8.93705
1058	-8.9375
1059	-8.93794
1060	-8.93839
1061	-8.93883
1062	-8.93928
1063	-8.93972
1064	-8.94016
1065	-8.9406
1066	-8.94104
1067	-8.94148
1068	-8.94191
1069	-8.94235
1070	-8.94278
1071	-8.94321
1072	-8.94365
1073	-8.94408
1074	-8.9445
1075	-8.94493
1076	-8.94536
1077	-8.94578
1078	-8.94621
1079	-8.94663
1080	-8.94705
1081	-8.94747
1082	-8.94789
1083	-8.9483
1084	-8.94872
1085	-8.94913
1086	-8.94955
1087	-8.94996
1088	-8.95037
1089	-8.95078
1090	-8.95119
1091	-8.95159
1092	-8.952
1093	-8.9524
1094	-8.95281
1095	-8.95321
1096	-8.95361
1097	-8.95401
1098	-8.95441
1099	-8.9548
1100	-8.9552
1101	-8.95559
1102	-8.95598
1103	-8.95637
1104	-8.95676
1105	-8.95715
1106	-8.95754
1107	-8.95792
1108	-8.95831
1109	-8.95869
1110	-8.95907
1111	-8.95945
1112	-8.95983
1113	-8.96021
1114	-8.96059
1115	-8.96096
1116	-8.96133
1117	-8.96171
1118	-8.96208
1119	-8.96245
1120	-8.96281
1121	-8.96318
1122	-8.96354
1123	-8.96391
1124	-8.96427
1125	-8.96463
1126	-8.96499
1127	-8.96535
1128	-8.96571
1129	-8.96606
1130	-8.96642
1131	-8.96677
1132	-8.96712
1133	-8.96747
1134	-8.96782
1135	-8.96817
1136	-8.96851
1137	-8.96886
1138	-8.9692
1139	-8.96954
1140	-8.96988
1141	-8.97022
1142	-8.97056
1143	-8.97089
1144	-8.97123
1145	-8.97156
1146	-8.9719
1147	-8.97223
1148	-8.97255
1149	-8.97288
1150	-8.97321
1151	-8.97353
1152	-8.97386
1153	-8.97418
1154	-8.9745
1155	-8.97482
1156	-8.97513
1157	-8.97545
1158	-8.97576
1159	-8.97608
1160	-8.97639
1161	-8.9767
1162	-8.97701
1163	-8.97731
1164	-8.97762
1165	-8.97792
1166	-8.97823
1167	-8.97853
1168	-8.97883
1169	-8.97913
1170	-8.97942
1171	-8.97972
1172	-8.98001
1173	-8.9803
1174	-8.98059
1175	-8.98088
1176	-8.98117
1177	-8.98146
1178	-8.98174
1179	-8.98203
1180	-8.98231
1181	-8.98259
1182	-8.98287
1183	-8.98314
1184	-8.98342
1185	-8.98369
1186	-8.98397
1187	-8.98424
1188	-8.98451
1189	-8.98477
1190	-8.98504
1191	-8.98531
1192	-8.98557
1193	-8.98583
1194	-8.98609
1195	-8.98635
1196	-8.98661
1197	-8.98686
1198	-8.98712
1199	-8.98737
1200	-8.98762
1201	-8.98787
1202	-8.98812
1203	-8.98837
1204	-8.98861
1205	-8.98886
1206	-8.9891
1207	-8.98934
1208	-8.98958
1209	-8.98981
1210	-8.99005
1211	-8.99028
1212	-8.99051
1213	-8.99075
1214	-8.99098
1215	-8.9912
1216	-8.99143
1217	-8.99165
1218	-8.99188
1219	-8.9921
1220	-8.99232
1221	-8.99253
1222	-8.99275
1223	-8.99297
1224	-8.99318
1225	-8.99339
1226	-8.9936
1227	-8.99381
1228	-8.99402
1229	-8.99422
1230	-8.99442
1231	-8.99463
1232	-8.99483
1233	-8.99503
1234	-8.99522
1235	-8.99542
1236	-8.99561
1237	-8.99581
1238	-8.996
1239	-8.99619
1240	-8.99637
1241	-8.99656
1242	-8.99674
1243	-8.99693
1244	-8.99711
1245	-8.99728
1246	-8.99746
1247	-8.99764
1248	-8.99781
1249	-8.99798
1250	-8.99815
1251	-8.99832
1252	-8.99849
1253	-8.99866
1254	-8.99882
1255	-8.99898
1256	-8.99914
1257	-8.9993
1258	-8.99946
1259	-8.99962
1260	-8.99977
1261	-8.99992
1262	-9.00007
1263	-9.00022
1264	-9.00037
1265	-9.00051
1266	-9.00066
1267	-9.0008
1268	-9.00094
1269	-9.00108
1270	-9.00122
1271	-9.00135
1272	-9.00149
1273	-9.00162
1274	-9.00175
1275	-9.00188
1276	-9.002
1277	-9.00213
1278	-9.00225
1279	-9.00237
1280	-9.00249
1281	-9.00261
1282	-9.00273
1283	-9.00284
1284	-9.00295
1285	-9.00307
1286	-9.00317
1287	-9.00328
1288	-9.00339
1289	-9.00349
1290	-9.00359
1291	-9.0037
1292	-9.00379
1293	-9.00389
1294	-9.00399
1295	-9.00408
1296	-9.00417
1297	-9.00426
1298	-9.00435
1299	-9.00444
1300	-9.00452
1301	-9.0046
1302	-9.00469
1303	-9.00476
1304	-9.00484
1305	-9.00492
1306	-9.00499
1307	-9.00506
1308	-9.00514
1309	-9.0052
1310	-9.00527
1311	-9.00534
1312	-9.0054
1313	-9.00546
1314	-9.00552
1315	-9.00558
1316	-9.00563
1317	-9.00569
1318	-9.00574
1319	-9.00579
1320	-9.00584
1321	-9.00589
1322	-9.00593
1323	-9.00597
1324	-9.00601
1325	-9.00605
1326	-9.00609
1327	-9.00613
1328	-9.00616
1329	-9.0062
1330	-9.00622
1331	-9.00625
1332	-9.00628
1333	-9.00631
1334	-9.00633
1335	-9.00635
1336	-9.00637
1337	-9.00639
1338	-9.0064
1339	-9.00641
1340	-9.00643
1341	-9.00644
1342	-9.00644
1343	-9.00645
1344	-9.00646
1345	-9.00646
1346	-9.00646
1347	-9.00646
1348	-9.00645
1349	-9.00645
1350	-9.00644
1351	-9.00643
1352	-9.00642
1353	-9.00641
1354	-9.00639
1355	-9.00638
1356	-9.00636
1357	-9.00634
1358	-9.00632
1359	-9.00629
1360	-9.00627
1361	-9.00624
1362	-9.00621
1363	-9.00618
1364	-9.00614
1365	-9.00611
1366	-9.00607
1367	-9.00603
1368	-9.00599
1369	-9.00595
1370	-9.0059
1371	-9.00585
1372	-9.00581
1373	-9.00575
1374	-9.0057
1375	-9.00565
1376	-9.00559
1377	-9.00553
1378	-9.00547
1379	-9.00541
1380	-9.00534
1381	-9.00528
1382	-9.00521
1383	-9.00514
1384	-9.00506
1385	-9.00499
1386	-9.00491
1387	-9.00484
1388	-9.00475
1389	-9.00467
1390	-9.00459
1391	-9.0045
1392	-9.00441
1393	-9.00432
1394	-9.00423
1395	-9.00414
1396	-9.00404
1397	-9.00394
1398	-9.00384
1399	-9.00374
1400	-9.00364
1401	-9.00353
1402	-9.00342
1403	-9.00331
1404	-9.0032
1405	-9.00309
1406	-9.00297
1407	-9.00285
1408	-9.00273
1409	-9.00261
1410	-9.00248
1411	-9.00236
1412	-9.00223
1413	-9.0021
1414	-9.00197
1415	-9.00183
1416	-9.0017
1417	-9.00156
1418	-9.00142
1419	-9.00127
1420	-9.00113
1421	-9.00098
1422	-9.00084
1423	-9.00068
1424	-9.00053
1425	-9.00038
1426	-9.00022
1427	-9.00006
1428	-8.9999
1429	-8.99974
1430	-8.99957
1431	-8.99941
1432	-8.99924
1433	-8.99907
1434	-8.99889
1435	-8.99872
1436	-8.99854
1437	-8.99836
1438	-8.99818
1439	-8.998
1440	-8.99781
1441	-8.99762
1442	-8.99743
1443	-8.99724
1444	-8.99705
1445	-8.99685
1446	-8.99665
1447	-8.99645
1448	-8.99625
1449	-8.99605
1450	-8.99584
1451	-8.99563
1452	-8.99542
1453	-8.99521
1454	-8.99499
1455	-8.99478
1456	-8.99456
1457	-8.99434
1458	-8.99411
1459	-8.99389
1460	-8.99366
1461	-8.99343
1462	-8.9932
1463	-8.99296
1464	-8.99273
1465	-8.99249
1466	-8.99225
1467	-8.99201
1468	-8.99176
1469	-8.99152
1470	-8.99127
1471	-8.99102
1472	-8.99076
1473	-8.99051
1474	-8.99025
1475	-8.98999
1476	-8.98973
1477	-8.98947
1478	-8.9892
1479	-8.98893
1480	-8.98866
1481	-8.98839
1482	-8.98812
1483	-8.98784
1484	-8.98756
1485	-8.98728
1486	-8.987
1487	-8.98671
1488	-8.98643
1489	-8.98614
1490	-8.98584
1491	-8.98555
1492	-8.98526
1493	-8.98496
1494	-8.98466
1495	-8.98435
1496	-8.98405
1497	-8.98374
1498	-8.98343
1499	-8.98312
1500	-8.98281
1501	-8.98249
1502	-8.98218
1503	-8.98186
1504	-8.98153
1505	-8.98121
1506	-8.98088
1507	-8.98055
1508	-8.98022
1509	-8.97989
1510	-8.97956
1511	-8.97922
1512	-8.97888
1513	-8.97854
1514	-8.97819
1515	-8.97785
1516	-8.9775
1517	-8.97715
1518	-8.9768
1519	-8.97644
1520	-8.97608
1521	-8.97572
1522	-8.97536
1523	-8.975
1524	-8.97463
1525	-8.97427
1526	-8.9739
1527	-8.97352
1528	-8.97315
1529	-8.97277
1530	-8.97239
1531	-8.97201
1532	-8.97163
1533	-8.97124
1534	-8.97085
1535	-8.97046
1536	-8.97007
1537	-8.96967
1538	-8.96928
1539	-8.96888
1540	-8.96848
1541	-8.96807
1542	-8.96767
1543	-8.96726
1544	-8.96685
1545	-8.96644
1546	-8.96602
1547	-8.9656
1548	-8.96518
1549	-8.96476
1550	-8.96434
1551	-8.96391
1552	-8.96348
1553	-8.96305
1554	-8.96262
1555	-8.96218
1556	-8.96175
1557	-8.96131
1558	-8.96087
1559	-8.96042
1560	-8.95998
1561	-8.95953
1562	-8.95908
1563	-8.95862
1564	-8.95817
1565	-8.95771
1566	-8.95725
1567	-8.95679
1568	-8.95632
1569	-8.95585
1570	-8.95539
1571	-8.95491
1572	-8.95444
1573	-8.95396
1574	-8.95348
1575	-8.953
1576	-8.95252
1577	-8.95204
1578	-8.95155
1579	-8.95106
1580	-8.95057
1581	-8.95007
1582	-8.94957
1583	-8.94908
1584	-8.94858
1585	-8.94807
1586	-8.94757
1587	-8.94706
1588	-8.94655
1589	-8.94603
1590	-8.94552
1591	-8.945
1592	-8.94448
1593	-8.94396
1594	-8.94343
1595	-8.94291
1596	-8.94238
1597	-8.94184
1598	-8.94131
1599	-8.94078
1600	-8.94024
1601	-8.9397
1602	-8.93915
1603	-8.93861
1604	-8.93806
1605	-8.93751
1606	-8.93696
1607	-8.9364
1608	-8.93584
1609	-8.93529
1610	-8.93472
1611	-8.93416
1612	-8.93359
1613	-8.93302
1614	-8.93245
1615	-8.93188
1616	-8.9313
1617	-8.93072
1618	-8.93014
1619	-8.92956
1620	-8.92897
1621	-8.92839
1622	-8.9278
1623	-8.92721
1624	-8.92661
1625	-8.92601
1626	-8.92541
1627	-8.92481
1628	-8.92421
1629	-8.9236
1630	-8.92299
1631	-8.92238
1632	-8.92176
1633	-8.92115
1634	-8.92053
1635	-8.91991
1636	-8.91928
1637	-8.91866
1638	-8.91803
1639	-8.9174
1640	-8.91677
1641	-8.91613
1642	-8.91549
1643	-8.91485
1644	-8.91421
1645	-8.91356
1646	-8.91292
1647	-8.91227
1648	-8.91161
1649	-8.91096
1650	-8.9103
1651	-8.90964
1652	-8.90898
1653	-8.90832
1654	-8.90765
1655	-8.90698
1656	-8.90631
1657	-8.90563
1658	-8.90496
1659	-8.90428
1660	-8.9036
1661	-8.90291
1662	-8.90223
1663	-8.90154
1664	-8.90085
1665	-8.90015
1666	-8.89946
1667	-8.89876
1668	-8.89806
1669	-8.89736
1670	-8.89665
1671	-8.89594
1672	-8.89523
1673	-8.89452
1674	-8.8938
1675	-8.89308
1676	-8.89236
1677	-8.89164
1678	-8.89091
1679	-8.89019
1680	-8.88946
1681	-8.88872
1682	-8.88799
1683	-8.88725
1684	-8.88651
1685	-8.88577
1686	-8.88502
1687	-8.88427
1688	-8.88352
1689	-8.88277
1690	-8.88202
1691	-8.88126
1692	-8.8805
1693	-8.87974
1694	-8.87897
1695	-8.87821
1696	-8.87743
1697	-8.87666
1698	-8.87589
1699	-8.87511
1700	-8.87433
1701	-8.87355
1702	-8.87276
1703	-8.87197
1704	-8.87119
1705	-8.87039
1706	-8.8696
1707	-8.8688
1708	-8.868
1709	-8.8672
1710	-8.86639
1711	-8.86559
1712	-8.86478
1713	-8.86396
1714	-8.86315
1715	-8.86233
1716	-8.86151
1717	-8.86069
1718	-8.85986
1719	-8.85904
1720	-8.85821
1721	-8.85737
1722	-8.85654
1723	-8.8557
1724	-8.85486
1725	-8.85402
1726	-8.85317
1727	-8.85232
1728	-8.85147
1729	-8.85062
1730	-8.84977
1731	-8.84891
1732	-8.84805
1733	-8.84718
1734	-8.84632
1735	-8.84545
1736	-8.84458
1737	-8.84371
1738	-8.84283
1739	-8.84195
1740	-8.84107
1741	-8.84019
1742	-8.8393
1743	-8.83841
1744	-8.83752
1745	-8.83663
1746	-8.83573
1747	-8.83483
1748	-8.83393
1749	-8.83303
1750	-8.83212
1751	-8.83121
1752	-8.8303
1753	-8.82939
1754	-8.82847
1755	-8.82755
1756	-8.82663
1757	-8.8257
1758	-8.82478
1759	-8.82385
1760	-8.82291
1761	-8.82198
1762	-8.82104
1763	-8.8201
1764	-8.81916
1765	-8.81821
1766	-8.81727
1767	-8.81631
1768	-8.81536
1769	-8.81441
1770	-8.81345
1771	-8.81249
1772	-8.81152
1773	-8.81056
1774	-8.80959
1775	-8.80862
1776	-8.80764
1777	-8.80667
1778	-8.80569
1779	-8.80471
1780	-8.80372
1781	-8.80274
1782	-8.80175
1783	-8.80075
1784	-8.79976
1785	-8.79876
1786	-8.79776
1787	-8.79676
1788	-8.79575
1789	-8.79474
1790	-8.79373
1791	-8.79272
1792	-8.7917
1793	-8.79069
1794	-8.78967
1795	-8.78864
1796	-8.78761
1797	-8.78659
1798	-8.78555
1799	-8.78452
1800	-8.78348
1801	-8.78244
1802	-8.7814
1803	-8.78036
1804	-8.77931
1805	-8.77826
1806	-8.77721
1807	-8.77615
1808	-8.77509
1809	-8.77403
1810	-8.77297
1811	-8.7719
1812	-8.77083
1813	-8.76976
1814	-8.76869
1815	-8.76761
1816	-8.76653
1817	-8.76545
1818	-8.76436
1819	-8.76327
1820	-8.76218
1821	-8.76109
1822	-8.76
1823	-8.7589
1824	-8.7578
1825	-8.75669
1826	-8.75559
1827	-8.75448
1828	-8.75337
1829	-8.75225
1830	-8.75113
1831	-8.75001
1832	-8.74889
1833	-8.74777
1834	-8.74664
1835	-8.74551
1836	-8.74437
1837	-8.74324
1838	-8.7421
1839	-8.74096
1840	-8.73981
1841	-8.73867
1842	-8.73752
1843	-8.73636
1844	-8.73521
1845	-8.73405
1846	-8.73289
1847	-8.73173
1848	-8.73056
1849	-8.72939
1850	-8.72822
1851	-8.72705
1852	-8.72587
1853	-8.72469
1854	-8.72351
1855	-8.72232
1856	-8.72114
1857	-8.71994
1858	-8.71875
1859	-8.71756
1860	-8.71636
1861	-8.71515
1862	-8.71395
1863	-8.71274
1864	-8.71153
1865	-8.71032
1866	-8.70911
1867	-8.70789
1868	-8.70667
1869	-8.70545
1870	-8.70422
1871	-8.70299
1872	-8.70176
1873	-8.70052
1874	-8.69929
1875	-8.69805
1876	-8.6968
1877	-8.69556
1878	-8.69431
1879	-8.69306
1880	-8.69181
1881	-8.69055
1882	-8.68929
1883	-8.68803
1884	-8.68676
1885	-8.68549
1886	-8.68422
1887	-8.68295
1888	-8.68168
1889	-8.6804
1890	-8.67912
1891	-8.67783
1892	-8.67654
1893	-8.67525
1894	-8.67396
1895	-8.67267
1896	-8.67137
1897	-8.67007
1898	-8.66876
1899	-8.66746
1900	-8.66615
1901	-8.66484
1902	-8.66352
1903	-8.6622
1904	-8.66088
1905	-8.65956
1906	-8.65823
1907	-8.6569
1908	-8.65557
1909	-8.65424
1910	-8.6529
1911	-8.65156
1912	-8.65022
1913	-8.64887
1914	-8.64752
1915	-8.64617
1916	-8.64482
1917	-8.64346
1918	-8.6421
1919	-8.64074
1920	-8.63937
1921	-8.638
1922	-8.63663
1923	-8.63526
1924	-8.63388
1925	-8.6325
1926	-8.63112
1927	-8.62974
1928	-8.62835
1929	-8.62696
1930	-8.62556
1931	-8.62417
1932	-8.62277
1933	-8.62136
1934	-8.61996
1935	-8.61855
1936	-8.61714
1937	-8.61573
1938	-8.61431
1939	-8.61289
1940	-8.61147
1941	-8.61004
1942	-8.60862
1943	-8.60719
1944	-8.60575
1945	-8.60432
1946	-8.60288
1947	-8.60143
1948	-8.59999
1949	-8.59854
1950	-8.59709
1951	-8.59564
1952	-8.59418
1953	-8.59272
1954	-8.59126
1955	-8.5898
1956	-8.58833
1957	-8.58686
1958	-8.58538
1959	-8.58391
1960	-8.58243
1961	-8.58094
1962	-8.57946
1963	-8.57797
1964	-8.57648
1965	-8.57499
1966	-8.57349
1967	-8.57199
1968	-8.57049
1969	-8.56898
1970	-8.56748
1971	-8.56596
1972	-8.56445
1973	-8.56293
1974	-8.56142
1975	-8.55989
1976	-8.55837
1977	-8.55684
1978	-8.55531
1979	-8.55377
1980	-8.55224
1981	-8.5507
1982	-8.54915
1983	-8.54761
1984	-8.54606
1985	-8.54451
1986	-8.54295
1987	-8.5414
1988	-8.53984
1989	-8.53827
1990	-8.53671
1991	-8.53514
1992	-8.53357
1993	-8.53199
1994	-8.53041
1995	-8.52883
1996	-8.52725
1997	-8.52566
1998	-8.52407
[truncated: 31,382 more rows]
