# Supplementary material for: PM2.5 concentration prediction based on EEMD-ALSTM
Source: Sci Rep. 2024 Jun 2;14:12636. doi: 10.1038/s41598-024-63620-9 (PMC11144699; doi:10.1038/s41598-024-63620-9)
Supplement: Supplementary file 1 — Supplementary Information. [file 41598_2024_63620_MOESM1_ESM.zip › Code/attEMD_IMF_14_test.xlsx]

## Sheet: Sheet1
	0
0	27.0065
1	27.0062
2	27.0058
3	27.0055
4	27.0051
5	27.0048
6	27.0044
7	27.0041
8	27.0037
9	27.0034
10	27.003
11	27.0026
12	27.0023
13	27.0019
14	27.0016
15	27.0012
16	27.0009
17	27.0005
18	27.0002
19	26.9998
20	26.9995
21	26.9991
22	26.9987
23	26.9984
24	26.998
25	26.9977
26	26.9973
27	26.997
28	26.9966
29	26.9963
30	26.9959
31	26.9955
32	26.9952
33	26.9948
34	26.9945
35	26.9941
36	26.9938
37	26.9934
38	26.993
39	26.9927
40	26.9923
41	26.992
42	26.9916
43	26.9913
44	26.9909
45	26.9905
46	26.9902
47	26.9898
48	26.9895
49	26.9891
50	26.9887
51	26.9884
52	26.988
53	26.9877
54	26.9873
55	26.9869
56	26.9866
57	26.9862
58	26.9859
59	26.9855
60	26.9851
61	26.9848
62	26.9844
63	26.9841
64	26.9837
65	26.9833
66	26.983
67	26.9826
68	26.9823
69	26.9819
70	26.9815
71	26.9812
72	26.9808
73	26.9805
74	26.9801
75	26.9797
76	26.9794
77	26.979
78	26.9786
79	26.9783
80	26.9779
81	26.9776
82	26.9772
83	26.9768
84	26.9765
85	26.9761
86	26.9757
87	26.9754
88	26.975
89	26.9746
90	26.9743
91	26.9739
92	26.9736
93	26.9732
94	26.9728
95	26.9725
96	26.9721
97	26.9717
98	26.9714
99	26.971
100	26.9706
101	26.9703
102	26.9699
103	26.9695
104	26.9692
105	26.9688
106	26.9684
107	26.9681
108	26.9677
109	26.9673
110	26.967
111	26.9666
112	26.9662
113	26.9659
114	26.9655
115	26.9651
116	26.9648
117	26.9644
118	26.964
119	26.9637
120	26.9633
121	26.9629
122	26.9626
123	26.9622
124	26.9618
125	26.9615
126	26.9611
127	26.9607
128	26.9604
129	26.96
130	26.9596
131	26.9592
132	26.9589
133	26.9585
134	26.9581
135	26.9578
136	26.9574
137	26.957
138	26.9567
139	26.9563
140	26.9559
141	26.9555
142	26.9552
143	26.9548
144	26.9544
145	26.9541
146	26.9537
147	26.9533
148	26.9529
149	26.9526
150	26.9522
151	26.9518
152	26.9515
153	26.9511
154	26.9507
155	26.9503
156	26.95
157	26.9496
158	26.9492
159	26.9488
160	26.9485
161	26.9481
162	26.9477
163	26.9474
164	26.947
165	26.9466
166	26.9462
167	26.9459
168	26.9455
169	26.9451
170	26.9447
171	26.9444
172	26.944
173	26.9436
174	26.9432
175	26.9429
176	26.9425
177	26.9421
178	26.9417
179	26.9414
180	26.941
181	26.9406
182	26.9402
183	26.9399
184	26.9395
185	26.9391
186	26.9387
187	26.9384
188	26.938
189	26.9376
190	26.9372
191	26.9368
192	26.9365
193	26.9361
194	26.9357
195	26.9353
196	26.935
197	26.9346
198	26.9342
199	26.9338
200	26.9334
201	26.9331
202	26.9327
203	26.9323
204	26.9319
205	26.9316
206	26.9312
207	26.9308
208	26.9304
209	26.93
210	26.9297
211	26.9293
212	26.9289
213	26.9285
214	26.9281
215	26.9278
216	26.9274
217	26.927
218	26.9266
219	26.9262
220	26.9259
221	26.9255
222	26.9251
223	26.9247
224	26.9243
225	26.9239
226	26.9236
227	26.9232
228	26.9228
229	26.9224
230	26.922
231	26.9217
232	26.9213
233	26.9209
234	26.9205
235	26.9201
236	26.9197
237	26.9194
238	26.919
239	26.9186
240	26.9182
241	26.9178
242	26.9174
243	26.9171
244	26.9167
245	26.9163
246	26.9159
247	26.9155
248	26.9151
249	26.9148
250	26.9144
251	26.914
252	26.9136
253	26.9132
254	26.9128
255	26.9124
256	26.9121
257	26.9117
258	26.9113
259	26.9109
260	26.9105
261	26.9101
262	26.9097
263	26.9094
264	26.909
265	26.9086
266	26.9082
267	26.9078
268	26.9074
269	26.907
270	26.9067
271	26.9063
272	26.9059
273	26.9055
274	26.9051
275	26.9047
276	26.9043
277	26.9039
278	26.9035
279	26.9032
280	26.9028
281	26.9024
282	26.902
283	26.9016
284	26.9012
285	26.9008
286	26.9004
287	26.9
288	26.8997
289	26.8993
290	26.8989
291	26.8985
292	26.8981
293	26.8977
294	26.8973
295	26.8969
296	26.8965
297	26.8962
298	26.8958
299	26.8954
300	26.895
301	26.8946
302	26.8942
303	26.8938
304	26.8934
305	26.893
306	26.8926
307	26.8922
308	26.8918
309	26.8915
310	26.8911
311	26.8907
312	26.8903
313	26.8899
314	26.8895
315	26.8891
316	26.8887
317	26.8883
318	26.8879
319	26.8875
320	26.8871
321	26.8867
322	26.8863
323	26.886
324	26.8856
325	26.8852
326	26.8848
327	26.8844
328	26.884
329	26.8836
330	26.8832
331	26.8828
332	26.8824
333	26.882
334	26.8816
335	26.8812
336	26.8808
337	26.8804
338	26.88
339	26.8796
340	26.8792
341	26.8788
342	26.8784
343	26.878
344	26.8777
345	26.8773
346	26.8769
347	26.8765
348	26.8761
349	26.8757
350	26.8753
351	26.8749
352	26.8745
353	26.8741
354	26.8737
355	26.8733
356	26.8729
357	26.8725
358	26.8721
359	26.8717
360	26.8713
361	26.8709
362	26.8705
363	26.8701
364	26.8697
365	26.8693
366	26.8689
367	26.8685
368	26.8681
369	26.8677
370	26.8673
371	26.8669
372	26.8665
373	26.8661
374	26.8657
375	26.8653
376	26.8649
377	26.8645
378	26.8641
379	26.8637
380	26.8633
381	26.8629
382	26.8625
383	26.8621
384	26.8617
385	26.8613
386	26.8609
387	26.8605
388	26.8601
389	26.8597
390	26.8593
391	26.8589
392	26.8585
393	26.8581
394	26.8577
395	26.8573
396	26.8569
397	26.8565
398	26.8561
399	26.8557
400	26.8553
401	26.8549
402	26.8545
403	26.854
404	26.8536
405	26.8532
406	26.8528
407	26.8524
408	26.852
409	26.8516
410	26.8512
411	26.8508
412	26.8504
413	26.85
414	26.8496
415	26.8492
416	26.8488
417	26.8484
418	26.848
419	26.8476
420	26.8472
421	26.8468
422	26.8464
423	26.8459
424	26.8455
425	26.8451
426	26.8447
427	26.8443
428	26.8439
429	26.8435
430	26.8431
431	26.8427
432	26.8423
433	26.8419
434	26.8415
435	26.8411
436	26.8407
437	26.8402
438	26.8398
439	26.8394
440	26.839
441	26.8386
442	26.8382
443	26.8378
444	26.8374
445	26.837
446	26.8366
447	26.8362
448	26.8358
449	26.8353
450	26.8349
451	26.8345
452	26.8341
453	26.8337
454	26.8333
455	26.8329
456	26.8325
457	26.8321
458	26.8317
459	26.8312
460	26.8308
461	26.8304
462	26.83
463	26.8296
464	26.8292
465	26.8288
466	26.8284
467	26.828
468	26.8275
469	26.8271
470	26.8267
471	26.8263
472	26.8259
473	26.8255
474	26.8251
475	26.8247
476	26.8243
477	26.8238
478	26.8234
479	26.823
480	26.8226
481	26.8222
482	26.8218
483	26.8214
484	26.8209
485	26.8205
486	26.8201
487	26.8197
488	26.8193
489	26.8189
490	26.8185
491	26.8181
492	26.8176
493	26.8172
494	26.8168
495	26.8164
496	26.816
497	26.8156
498	26.8151
499	26.8147
500	26.8143
501	26.8139
502	26.8135
503	26.8131
504	26.8127
505	26.8122
506	26.8118
507	26.8114
508	26.811
509	26.8106
510	26.8102
511	26.8097
512	26.8093
513	26.8089
514	26.8085
515	26.8081
516	26.8077
517	26.8072
518	26.8068
519	26.8064
520	26.806
521	26.8056
522	26.8052
523	26.8047
524	26.8043
525	26.8039
526	26.8035
527	26.8031
528	26.8026
529	26.8022
530	26.8018
531	26.8014
532	26.801
533	26.8006
534	26.8001
535	26.7997
536	26.7993
537	26.7989
538	26.7985
539	26.798
540	26.7976
541	26.7972
542	26.7968
543	26.7964
544	26.7959
545	26.7955
546	26.7951
547	26.7947
548	26.7943
549	26.7938
550	26.7934
551	26.793
552	26.7926
553	26.7921
554	26.7917
555	26.7913
556	26.7909
557	26.7905
558	26.79
559	26.7896
560	26.7892
561	26.7888
562	26.7883
563	26.7879
564	26.7875
565	26.7871
566	26.7867
567	26.7862
568	26.7858
569	26.7854
570	26.785
571	26.7845
572	26.7841
573	26.7837
574	26.7833
575	26.7828
576	26.7824
577	26.782
578	26.7816
579	26.7812
580	26.7807
581	26.7803
582	26.7799
583	26.7795
584	26.779
585	26.7786
586	26.7782
587	26.7778
588	26.7773
589	26.7769
590	26.7765
591	26.7761
592	26.7756
593	26.7752
594	26.7748
595	26.7743
596	26.7739
597	26.7735
598	26.7731
599	26.7726
600	26.7722
601	26.7718
602	26.7714
603	26.7709
604	26.7705
605	26.7701
606	26.7697
607	26.7692
608	26.7688
609	26.7684
610	26.7679
611	26.7675
612	26.7671
613	26.7667
614	26.7662
615	26.7658
616	26.7654
617	26.7649
618	26.7645
619	26.7641
620	26.7637
621	26.7632
622	26.7628
623	26.7624
624	26.7619
625	26.7615
626	26.7611
627	26.7607
628	26.7602
629	26.7598
630	26.7594
631	26.7589
632	26.7585
633	26.7581
634	26.7576
635	26.7572
636	26.7568
637	26.7564
638	26.7559
639	26.7555
640	26.7551
641	26.7546
642	26.7542
643	26.7538
644	26.7533
645	26.7529
646	26.7525
647	26.752
648	26.7516
649	26.7512
650	26.7507
651	26.7503
652	26.7499
653	26.7495
654	26.749
655	26.7486
656	26.7482
657	26.7477
658	26.7473
659	26.7469
660	26.7464
661	26.746
662	26.7456
663	26.7451
664	26.7447
665	26.7443
666	26.7438
667	26.7434
668	26.743
669	26.7425
670	26.7421
671	26.7417
672	26.7412
673	26.7408
674	26.7403
675	26.7399
676	26.7395
677	26.739
678	26.7386
679	26.7382
680	26.7377
681	26.7373
682	26.7369
683	26.7364
684	26.736
685	26.7356
686	26.7351
687	26.7347
688	26.7343
689	26.7338
690	26.7334
691	26.7329
692	26.7325
693	26.7321
694	26.7316
695	26.7312
696	26.7308
697	26.7303
698	26.7299
699	26.7295
700	26.729
701	26.7286
702	26.7281
703	26.7277
704	26.7273
705	26.7268
706	26.7264
707	26.726
708	26.7255
709	26.7251
710	26.7246
711	26.7242
712	26.7238
713	26.7233
714	26.7229
715	26.7224
716	26.722
717	26.7216
718	26.7211
719	26.7207
720	26.7203
721	26.7198
722	26.7194
723	26.7189
724	26.7185
725	26.7181
726	26.7176
727	26.7172
728	26.7167
729	26.7163
730	26.7159
731	26.7154
732	26.715
733	26.7145
734	26.7141
735	26.7136
736	26.7132
737	26.7128
738	26.7123
739	26.7119
740	26.7114
741	26.711
742	26.7106
743	26.7101
744	26.7097
745	26.7092
746	26.7088
747	26.7084
748	26.7079
749	26.7075
750	26.707
751	26.7066
752	26.7061
753	26.7057
754	26.7053
755	26.7048
756	26.7044
757	26.7039
758	26.7035
759	26.703
760	26.7026
761	26.7022
762	26.7017
763	26.7013
764	26.7008
765	26.7004
766	26.6999
767	26.6995
768	26.6991
769	26.6986
770	26.6982
771	26.6977
772	26.6973
773	26.6968
774	26.6964
775	26.6959
776	26.6955
777	26.6951
778	26.6946
779	26.6942
780	26.6937
781	26.6933
782	26.6928
783	26.6924
784	26.6919
785	26.6915
786	26.691
787	26.6906
788	26.6902
789	26.6897
790	26.6893
791	26.6888
792	26.6884
793	26.6879
794	26.6875
795	26.687
796	26.6866
797	26.6861
798	26.6857
799	26.6852
800	26.6848
801	26.6844
802	26.6839
803	26.6835
804	26.683
805	26.6826
806	26.6821
807	26.6817
808	26.6812
809	26.6808
810	26.6803
811	26.6799
812	26.6794
813	26.679
814	26.6785
815	26.6781
816	26.6776
817	26.6772
818	26.6767
819	26.6763
820	26.6758
821	26.6754
822	26.6749
823	26.6745
824	26.674
825	26.6736
826	26.6731
827	26.6727
828	26.6723
829	26.6718
830	26.6714
831	26.6709
832	26.6705
833	26.67
834	26.6696
835	26.6691
836	26.6687
837	26.6682
838	26.6678
839	26.6673
840	26.6669
841	26.6664
842	26.6659
843	26.6655
844	26.665
845	26.6646
846	26.6641
847	26.6637
848	26.6632
849	26.6628
850	26.6623
851	26.6619
852	26.6614
853	26.661
854	26.6605
855	26.6601
856	26.6596
857	26.6592
858	26.6587
859	26.6583
860	26.6578
861	26.6574
862	26.6569
863	26.6565
864	26.656
865	26.6556
866	26.6551
867	26.6547
868	26.6542
869	26.6537
870	26.6533
871	26.6528
872	26.6524
873	26.6519
874	26.6515
875	26.651
876	26.6506
877	26.6501
878	26.6497
879	26.6492
880	26.6488
881	26.6483
882	26.6479
883	26.6474
884	26.6469
885	26.6465
886	26.646
887	26.6456
888	26.6451
889	26.6447
890	26.6442
891	26.6438
892	26.6433
893	26.6429
894	26.6424
895	26.6419
896	26.6415
897	26.641
898	26.6406
899	26.6401
900	26.6397
901	26.6392
902	26.6388
903	26.6383
904	26.6378
905	26.6374
906	26.6369
907	26.6365
908	26.636
909	26.6356
910	26.6351
911	26.6346
912	26.6342
913	26.6337
914	26.6333
915	26.6328
916	26.6324
917	26.6319
918	26.6314
919	26.631
920	26.6305
921	26.6301
922	26.6296
923	26.6292
924	26.6287
925	26.6282
926	26.6278
927	26.6273
928	26.6269
929	26.6264
930	26.626
931	26.6255
932	26.625
933	26.6246
934	26.6241
935	26.6237
936	26.6232
937	26.6227
938	26.6223
939	26.6218
940	26.6214
941	26.6209
942	26.6205
943	26.62
944	26.6195
945	26.6191
946	26.6186
947	26.6182
948	26.6177
949	26.6172
950	26.6168
951	26.6163
952	26.6159
953	26.6154
954	26.6149
955	26.6145
956	26.614
957	26.6136
958	26.6131
959	26.6126
960	26.6122
961	26.6117
962	26.6113
963	26.6108
964	26.6103
965	26.6099
966	26.6094
967	26.609
968	26.6085
969	26.608
970	26.6076
971	26.6071
972	26.6066
973	26.6062
974	26.6057
975	26.6053
976	26.6048
977	26.6043
978	26.6039
979	26.6034
980	26.603
981	26.6025
982	26.602
983	26.6016
984	26.6011
985	26.6006
986	26.6002
987	26.5997
988	26.5993
989	26.5988
990	26.5983
991	26.5979
992	26.5974
993	26.5969
994	26.5965
995	26.596
996	26.5956
997	26.5951
998	26.5946
999	26.5942
1000	26.5937
1001	26.5932
1002	26.5928
1003	26.5923
1004	26.5918
1005	26.5914
1006	26.5909
1007	26.5905
1008	26.59
1009	26.5895
1010	26.5891
1011	26.5886
1012	26.5881
1013	26.5877
1014	26.5872
1015	26.5867
1016	26.5863
1017	26.5858
1018	26.5853
1019	26.5849
1020	26.5844
1021	26.584
1022	26.5835
1023	26.583
1024	26.5826
1025	26.5821
1026	26.5816
1027	26.5812
1028	26.5807
1029	26.5802
1030	26.5798
1031	26.5793
1032	26.5788
1033	26.5784
1034	26.5779
1035	26.5774
1036	26.577
1037	26.5765
1038	26.576
1039	26.5756
1040	26.5751
1041	26.5746
1042	26.5742
1043	26.5737
1044	26.5732
1045	26.5728
1046	26.5723
1047	26.5718
1048	26.5714
1049	26.5709
1050	26.5704
1051	26.57
1052	26.5695
1053	26.569
1054	26.5686
1055	26.5681
1056	26.5676
1057	26.5672
1058	26.5667
1059	26.5662
1060	26.5658
1061	26.5653
1062	26.5648
1063	26.5644
1064	26.5639
1065	26.5634
1066	26.563
1067	26.5625
1068	26.562
1069	26.5616
1070	26.5611
1071	26.5606
1072	26.5602
1073	26.5597
1074	26.5592
1075	26.5587
1076	26.5583
1077	26.5578
1078	26.5573
1079	26.5569
1080	26.5564
1081	26.5559
1082	26.5555
1083	26.555
1084	26.5545
1085	26.5541
1086	26.5536
1087	26.5531
1088	26.5526
1089	26.5522
1090	26.5517
1091	26.5512
1092	26.5508
1093	26.5503
1094	26.5498
1095	26.5494
1096	26.5489
1097	26.5484
1098	26.548
1099	26.5475
1100	26.547
1101	26.5465
1102	26.5461
1103	26.5456
1104	26.5451
1105	26.5447
1106	26.5442
1107	26.5437
1108	26.5432
1109	26.5428
1110	26.5423
1111	26.5418
1112	26.5414
1113	26.5409
1114	26.5404
1115	26.54
1116	26.5395
1117	26.539
1118	26.5385
1119	26.5381
1120	26.5376
1121	26.5371
1122	26.5367
1123	26.5362
1124	26.5357
1125	26.5352
1126	26.5348
1127	26.5343
1128	26.5338
1129	26.5333
1130	26.5329
1131	26.5324
1132	26.5319
1133	26.5315
1134	26.531
1135	26.5305
1136	26.53
1137	26.5296
1138	26.5291
1139	26.5286
1140	26.5282
1141	26.5277
1142	26.5272
1143	26.5267
1144	26.5263
1145	26.5258
1146	26.5253
1147	26.5248
1148	26.5244
1149	26.5239
1150	26.5234
1151	26.523
1152	26.5225
1153	26.522
1154	26.5215
1155	26.5211
1156	26.5206
1157	26.5201
1158	26.5196
1159	26.5192
1160	26.5187
1161	26.5182
1162	26.5177
1163	26.5173
1164	26.5168
1165	26.5163
1166	26.5159
1167	26.5154
1168	26.5149
1169	26.5144
1170	26.514
1171	26.5135
1172	26.513
1173	26.5125
1174	26.5121
1175	26.5116
1176	26.5111
1177	26.5106
1178	26.5102
1179	26.5097
1180	26.5092
1181	26.5087
1182	26.5083
1183	26.5078
1184	26.5073
1185	26.5068
1186	26.5064
1187	26.5059
1188	26.5054
1189	26.5049
1190	26.5045
1191	26.504
1192	26.5035
1193	26.503
1194	26.5026
1195	26.5021
1196	26.5016
1197	26.5011
1198	26.5007
1199	26.5002
1200	26.4997
1201	26.4992
1202	26.4988
1203	26.4983
1204	26.4978
1205	26.4973
1206	26.4969
1207	26.4964
1208	26.4959
1209	26.4954
1210	26.495
1211	26.4945
1212	26.494
1213	26.4935
1214	26.493
1215	26.4926
1216	26.4921
1217	26.4916
1218	26.4911
1219	26.4907
1220	26.4902
1221	26.4897
1222	26.4892
1223	26.4888
1224	26.4883
1225	26.4878
1226	26.4873
1227	26.4869
1228	26.4864
1229	26.4859
1230	26.4854
1231	26.4849
1232	26.4845
1233	26.484
1234	26.4835
1235	26.483
1236	26.4826
1237	26.4821
1238	26.4816
1239	26.4811
1240	26.4807
1241	26.4802
1242	26.4797
1243	26.4792
1244	26.4787
1245	26.4783
1246	26.4778
1247	26.4773
1248	26.4768
1249	26.4764
1250	26.4759
1251	26.4754
1252	26.4749
1253	26.4744
1254	26.474
1255	26.4735
1256	26.473
1257	26.4725
1258	26.4721
1259	26.4716
1260	26.4711
1261	26.4706
1262	26.4701
1263	26.4697
1264	26.4692
1265	26.4687
1266	26.4682
1267	26.4677
1268	26.4673
1269	26.4668
1270	26.4663
1271	26.4658
1272	26.4654
1273	26.4649
1274	26.4644
1275	26.4639
1276	26.4634
1277	26.463
1278	26.4625
1279	26.462
1280	26.4615
1281	26.461
1282	26.4606
1283	26.4601
1284	26.4596
1285	26.4591
1286	26.4587
1287	26.4582
1288	26.4577
1289	26.4572
1290	26.4567
1291	26.4563
1292	26.4558
1293	26.4553
1294	26.4548
1295	26.4543
1296	26.4539
1297	26.4534
1298	26.4529
1299	26.4524
1300	26.4519
1301	26.4515
1302	26.451
1303	26.4505
1304	26.45
1305	26.4495
1306	26.4491
1307	26.4486
1308	26.4481
1309	26.4476
1310	26.4471
1311	26.4467
1312	26.4462
1313	26.4457
1314	26.4452
1315	26.4447
1316	26.4443
1317	26.4438
1318	26.4433
1319	26.4428
1320	26.4423
1321	26.4419
1322	26.4414
1323	26.4409
1324	26.4404
1325	26.4399
1326	26.4395
1327	26.439
1328	26.4385
1329	26.438
1330	26.4375
1331	26.4371
1332	26.4366
1333	26.4361
1334	26.4356
1335	26.4351
1336	26.4347
1337	26.4342
1338	26.4337
1339	26.4332
1340	26.4327
1341	26.4323
1342	26.4318
1343	26.4313
1344	26.4308
1345	26.4303
1346	26.4298
1347	26.4294
1348	26.4289
1349	26.4284
1350	26.4279
1351	26.4274
1352	26.427
1353	26.4265
1354	26.426
1355	26.4255
1356	26.425
1357	26.4246
1358	26.4241
1359	26.4236
1360	26.4231
1361	26.4226
1362	26.4221
1363	26.4217
1364	26.4212
1365	26.4207
1366	26.4202
1367	26.4197
1368	26.4193
1369	26.4188
1370	26.4183
1371	26.4178
1372	26.4173
1373	26.4169
1374	26.4164
1375	26.4159
1376	26.4154
1377	26.4149
1378	26.4144
1379	26.414
1380	26.4135
1381	26.413
1382	26.4125
1383	26.412
1384	26.4116
1385	26.4111
1386	26.4106
1387	26.4101
1388	26.4096
1389	26.4091
1390	26.4087
1391	26.4082
1392	26.4077
1393	26.4072
1394	26.4067
1395	26.4063
1396	26.4058
1397	26.4053
1398	26.4048
1399	26.4043
1400	26.4038
1401	26.4034
1402	26.4029
1403	26.4024
1404	26.4019
1405	26.4014
1406	26.4009
1407	26.4005
1408	26.4
1409	26.3995
1410	26.399
1411	26.3985
1412	26.3981
1413	26.3976
1414	26.3971
1415	26.3966
1416	26.3961
1417	26.3956
1418	26.3952
1419	26.3947
1420	26.3942
1421	26.3937
1422	26.3932
1423	26.3927
1424	26.3923
1425	26.3918
1426	26.3913
1427	26.3908
1428	26.3903
1429	26.3899
1430	26.3894
1431	26.3889
1432	26.3884
1433	26.3879
1434	26.3874
1435	26.387
1436	26.3865
1437	26.386
1438	26.3855
1439	26.385
1440	26.3845
1441	26.3841
1442	26.3836
1443	26.3831
1444	26.3826
1445	26.3821
1446	26.3816
1447	26.3812
1448	26.3807
1449	26.3802
1450	26.3797
1451	26.3792
1452	26.3787
1453	26.3783
1454	26.3778
1455	26.3773
1456	26.3768
1457	26.3763
1458	26.3759
1459	26.3754
1460	26.3749
1461	26.3744
1462	26.3739
1463	26.3734
1464	26.373
1465	26.3725
1466	26.372
1467	26.3715
1468	26.371
1469	26.3705
1470	26.3701
1471	26.3696
1472	26.3691
1473	26.3686
1474	26.3681
1475	26.3676
1476	26.3672
1477	26.3667
1478	26.3662
1479	26.3657
1480	26.3652
1481	26.3647
1482	26.3643
1483	26.3638
1484	26.3633
1485	26.3628
1486	26.3623
1487	26.3618
1488	26.3614
1489	26.3609
1490	26.3604
1491	26.3599
1492	26.3594
1493	26.3589
1494	26.3585
1495	26.358
1496	26.3575
1497	26.357
1498	26.3565
1499	26.356
1500	26.3556
1501	26.3551
1502	26.3546
1503	26.3541
1504	26.3536
1505	26.3531
1506	26.3527
1507	26.3522
1508	26.3517
1509	26.3512
1510	26.3507
1511	26.3502
1512	26.3498
1513	26.3493
1514	26.3488
1515	26.3483
1516	26.3478
1517	26.3473
1518	26.3469
1519	26.3464
1520	26.3459
1521	26.3454
1522	26.3449
1523	26.3444
1524	26.344
1525	26.3435
1526	26.343
1527	26.3425
1528	26.342
1529	26.3415
1530	26.3411
1531	26.3406
1532	26.3401
1533	26.3396
1534	26.3391
1535	26.3386
1536	26.3382
1537	26.3377
1538	26.3372
1539	26.3367
1540	26.3362
1541	26.3357
1542	26.3353
1543	26.3348
1544	26.3343
1545	26.3338
1546	26.3333
1547	26.3328
1548	26.3324
1549	26.3319
1550	26.3314
1551	26.3309
1552	26.3304
1553	26.3299
1554	26.3295
1555	26.329
1556	26.3285
1557	26.328
1558	26.3275
1559	26.327
1560	26.3266
1561	26.3261
1562	26.3256
1563	26.3251
1564	26.3246
1565	26.3241
1566	26.3237
1567	26.3232
1568	26.3227
1569	26.3222
1570	26.3217
1571	26.3212
1572	26.3208
1573	26.3203
1574	26.3198
1575	26.3193
1576	26.3188
1577	26.3183
1578	26.3179
1579	26.3174
1580	26.3169
1581	26.3164
1582	26.3159
1583	26.3154
1584	26.315
1585	26.3145
1586	26.314
1587	26.3135
1588	26.313
1589	26.3125
1590	26.3121
1591	26.3116
1592	26.3111
1593	26.3106
1594	26.3101
1595	26.3097
1596	26.3092
1597	26.3087
1598	26.3082
1599	26.3077
1600	26.3072
1601	26.3068
1602	26.3063
1603	26.3058
1604	26.3053
1605	26.3048
1606	26.3043
1607	26.3039
1608	26.3034
1609	26.3029
1610	26.3024
1611	26.3019
1612	26.3014
1613	26.301
1614	26.3005
1615	26.3
1616	26.2995
1617	26.299
1618	26.2985
1619	26.2981
1620	26.2976
1621	26.2971
1622	26.2966
1623	26.2961
1624	26.2957
1625	26.2952
1626	26.2947
1627	26.2942
1628	26.2937
1629	26.2932
1630	26.2928
1631	26.2923
1632	26.2918
1633	26.2913
1634	26.2908
1635	26.2903
1636	26.2899
1637	26.2894
1638	26.2889
1639	26.2884
1640	26.2879
1641	26.2875
1642	26.287
1643	26.2865
1644	26.286
1645	26.2855
1646	26.285
1647	26.2846
1648	26.2841
1649	26.2836
1650	26.2831
1651	26.2826
1652	26.2821
1653	26.2817
1654	26.2812
1655	26.2807
1656	26.2802
1657	26.2797
1658	26.2793
1659	26.2788
1660	26.2783
1661	26.2778
1662	26.2773
1663	26.2768
1664	26.2764
1665	26.2759
1666	26.2754
1667	26.2749
1668	26.2744
1669	26.274
1670	26.2735
1671	26.273
1672	26.2725
1673	26.272
1674	26.2715
1675	26.2711
1676	26.2706
1677	26.2701
1678	26.2696
1679	26.2691
1680	26.2687
1681	26.2682
1682	26.2677
1683	26.2672
1684	26.2667
1685	26.2663
1686	26.2658
1687	26.2653
1688	26.2648
1689	26.2643
1690	26.2638
1691	26.2634
1692	26.2629
1693	26.2624
1694	26.2619
1695	26.2614
1696	26.261
1697	26.2605
1698	26.26
1699	26.2595
1700	26.259
1701	26.2586
1702	26.2581
1703	26.2576
1704	26.2571
1705	26.2566
1706	26.2561
1707	26.2557
1708	26.2552
1709	26.2547
1710	26.2542
1711	26.2537
1712	26.2533
1713	26.2528
1714	26.2523
1715	26.2518
1716	26.2513
1717	26.2509
1718	26.2504
1719	26.2499
1720	26.2494
1721	26.2489
1722	26.2485
1723	26.248
1724	26.2475
1725	26.247
1726	26.2465
1727	26.2461
1728	26.2456
1729	26.2451
1730	26.2446
1731	26.2441
1732	26.2437
1733	26.2432
1734	26.2427
1735	26.2422
1736	26.2417
1737	26.2413
1738	26.2408
1739	26.2403
1740	26.2398
1741	26.2393
1742	26.2389
1743	26.2384
1744	26.2379
1745	26.2374
1746	26.2369
1747	26.2365
1748	26.236
1749	26.2355
1750	26.235
1751	26.2345
1752	26.2341
1753	26.2336
1754	26.2331
1755	26.2326
1756	26.2321
1757	26.2317
1758	26.2312
1759	26.2307
1760	26.2302
1761	26.2298
1762	26.2293
1763	26.2288
1764	26.2283
1765	26.2278
1766	26.2274
1767	26.2269
1768	26.2264
1769	26.2259
1770	26.2254
1771	26.225
1772	26.2245
1773	26.224
1774	26.2235
1775	26.223
1776	26.2226
1777	26.2221
1778	26.2216
1779	26.2211
1780	26.2207
1781	26.2202
1782	26.2197
1783	26.2192
1784	26.2187
1785	26.2183
1786	26.2178
1787	26.2173
1788	26.2168
1789	26.2164
1790	26.2159
1791	26.2154
1792	26.2149
1793	26.2144
1794	26.214
1795	26.2135
1796	26.213
1797	26.2125
1798	26.2121
1799	26.2116
1800	26.2111
1801	26.2106
1802	26.2101
1803	26.2097
1804	26.2092
1805	26.2087
1806	26.2082
1807	26.2078
1808	26.2073
1809	26.2068
1810	26.2063
1811	26.2058
1812	26.2054
1813	26.2049
1814	26.2044
1815	26.2039
1816	26.2035
1817	26.203
1818	26.2025
1819	26.202
1820	26.2016
1821	26.2011
1822	26.2006
1823	26.2001
1824	26.1997
1825	26.1992
1826	26.1987
1827	26.1982
1828	26.1977
1829	26.1973
1830	26.1968
1831	26.1963
1832	26.1958
1833	26.1954
1834	26.1949
1835	26.1944
1836	26.1939
1837	26.1935
1838	26.193
1839	26.1925
1840	26.192
1841	26.1916
1842	26.1911
1843	26.1906
1844	26.1901
1845	26.1897
1846	26.1892
1847	26.1887
1848	26.1882
1849	26.1878
1850	26.1873
1851	26.1868
1852	26.1863
1853	26.1859
1854	26.1854
1855	26.1849
1856	26.1844
1857	26.184
1858	26.1835
1859	26.183
1860	26.1825
1861	26.1821
1862	26.1816
1863	26.1811
1864	26.1806
1865	26.1802
1866	26.1797
1867	26.1792
1868	26.1787
1869	26.1783
1870	26.1778
1871	26.1773
1872	26.1768
1873	26.1764
1874	26.1759
1875	26.1754
1876	26.1749
1877	26.1745
1878	26.174
1879	26.1735
1880	26.173
1881	26.1726
1882	26.1721
1883	26.1716
1884	26.1712
1885	26.1707
1886	26.1702
1887	26.1697
1888	26.1693
1889	26.1688
1890	26.1683
1891	26.1678
1892	26.1674
1893	26.1669
1894	26.1664
1895	26.166
1896	26.1655
1897	26.165
1898	26.1645
1899	26.1641
1900	26.1636
1901	26.1631
1902	26.1626
1903	26.1622
1904	26.1617
1905	26.1612
1906	26.1608
1907	26.1603
1908	26.1598
1909	26.1593
1910	26.1589
1911	26.1584
1912	26.1579
1913	26.1575
1914	26.157
1915	26.1565
1916	26.156
1917	26.1556
1918	26.1551
1919	26.1546
1920	26.1542
1921	26.1537
1922	26.1532
1923	26.1527
1924	26.1523
1925	26.1518
1926	26.1513
1927	26.1509
1928	26.1504
1929	26.1499
1930	26.1494
1931	26.149
1932	26.1485
1933	26.148
1934	26.1476
1935	26.1471
1936	26.1466
1937	26.1462
1938	26.1457
1939	26.1452
1940	26.1447
1941	26.1443
1942	26.1438
1943	26.1433
1944	26.1429
1945	26.1424
1946	26.1419
1947	26.1415
1948	26.141
1949	26.1405
1950	26.14
1951	26.1396
1952	26.1391
1953	26.1386
1954	26.1382
1955	26.1377
1956	26.1372
1957	26.1368
1958	26.1363
1959	26.1358
1960	26.1354
1961	26.1349
1962	26.1344
1963	26.1339
1964	26.1335
1965	26.133
1966	26.1325
1967	26.1321
1968	26.1316
1969	26.1311
1970	26.1307
1971	26.1302
1972	26.1297
1973	26.1293
1974	26.1288
1975	26.1283
1976	26.1279
1977	26.1274
1978	26.1269
1979	26.1265
1980	26.126
1981	26.1255
1982	26.1251
1983	26.1246
1984	26.1241
1985	26.1237
1986	26.1232
1987	26.1227
1988	26.1223
1989	26.1218
1990	26.1213
1991	26.1209
1992	26.1204
1993	26.1199
1994	26.1195
1995	26.119
1996	26.1185
1997	26.1181
1998	26.1176
[truncated: 6,329 more rows]
