# Supplementary material for: PM2.5 concentration prediction based on EEMD-ALSTM
Source: Sci Rep. 2024 Jun 2;14:12636. doi: 10.1038/s41598-024-63620-9 (PMC11144699; doi:10.1038/s41598-024-63620-9)
Supplement: Supplementary file 1 — Supplementary Information. [file 41598_2024_63620_MOESM1_ESM.zip › Code/attEMD_IMF_14_train.xlsx]

## Sheet: Sheet1
	0
0	26.3964
1	26.3964
2	26.3964
3	26.3964
4	26.3964
5	26.3963
6	26.3963
7	26.3963
8	26.3963
9	26.3962
10	26.3962
11	26.3962
12	26.3962
13	26.3961
14	26.3961
15	26.3961
16	26.3961
17	26.3961
18	26.396
19	26.396
20	26.396
21	26.396
22	26.396
23	26.3959
24	26.3959
25	26.3959
26	26.3959
27	26.3959
28	26.3958
29	26.3958
30	26.3958
31	26.3958
32	26.3958
33	26.3957
34	26.3957
35	26.3957
36	26.3957
37	26.3957
38	26.3957
39	26.3956
40	26.3956
41	26.3956
42	26.3956
43	26.3956
44	26.3956
45	26.3955
46	26.3955
47	26.3955
48	26.3955
49	26.3955
50	26.3955
51	26.3954
52	26.3954
53	26.3954
54	26.3954
55	26.3954
56	26.3954
57	26.3954
58	26.3953
59	26.3953
60	26.3953
61	26.3953
62	26.3953
63	26.3953
64	26.3953
65	26.3952
66	26.3952
67	26.3952
68	26.3952
69	26.3952
70	26.3952
71	26.3952
72	26.3952
73	26.3951
74	26.3951
75	26.3951
76	26.3951
77	26.3951
78	26.3951
79	26.3951
80	26.3951
81	26.3951
82	26.3951
83	26.395
84	26.395
85	26.395
86	26.395
87	26.395
88	26.395
89	26.395
90	26.395
91	26.395
92	26.395
93	26.3949
94	26.3949
95	26.3949
96	26.3949
97	26.3949
98	26.3949
99	26.3949
100	26.3949
101	26.3949
102	26.3949
103	26.3949
104	26.3949
105	26.3949
106	26.3949
107	26.3949
108	26.3948
109	26.3948
110	26.3948
111	26.3948
112	26.3948
113	26.3948
114	26.3948
115	26.3948
116	26.3948
117	26.3948
118	26.3948
119	26.3948
120	26.3948
121	26.3948
122	26.3948
123	26.3948
124	26.3948
125	26.3948
126	26.3948
127	26.3948
128	26.3948
129	26.3948
130	26.3948
131	26.3948
132	26.3948
133	26.3948
134	26.3948
135	26.3948
136	26.3948
137	26.3948
138	26.3948
139	26.3948
140	26.3948
141	26.3948
142	26.3948
143	26.3948
144	26.3948
145	26.3948
146	26.3948
147	26.3948
148	26.3948
149	26.3948
150	26.3948
151	26.3948
152	26.3948
153	26.3948
154	26.3948
155	26.3948
156	26.3948
157	26.3948
158	26.3948
159	26.3948
160	26.3948
161	26.3948
162	26.3948
163	26.3948
164	26.3948
165	26.3948
166	26.3948
167	26.3948
168	26.3948
169	26.3948
170	26.3948
171	26.3948
172	26.3948
173	26.3948
174	26.3949
175	26.3949
176	26.3949
177	26.3949
178	26.3949
179	26.3949
180	26.3949
181	26.3949
182	26.3949
183	26.3949
184	26.3949
185	26.3949
186	26.3949
187	26.3949
188	26.395
189	26.395
190	26.395
191	26.395
192	26.395
193	26.395
194	26.395
195	26.395
196	26.395
197	26.395
198	26.395
199	26.3951
200	26.3951
201	26.3951
202	26.3951
203	26.3951
204	26.3951
205	26.3951
206	26.3951
207	26.3951
208	26.3952
209	26.3952
210	26.3952
211	26.3952
212	26.3952
213	26.3952
214	26.3952
215	26.3952
216	26.3953
217	26.3953
218	26.3953
219	26.3953
220	26.3953
221	26.3953
222	26.3953
223	26.3953
224	26.3954
225	26.3954
226	26.3954
227	26.3954
228	26.3954
229	26.3954
230	26.3955
231	26.3955
232	26.3955
233	26.3955
234	26.3955
235	26.3955
236	26.3955
237	26.3956
238	26.3956
239	26.3956
240	26.3956
241	26.3956
242	26.3957
243	26.3957
244	26.3957
245	26.3957
246	26.3957
247	26.3957
248	26.3958
249	26.3958
250	26.3958
251	26.3958
252	26.3958
253	26.3959
254	26.3959
255	26.3959
256	26.3959
257	26.3959
258	26.396
259	26.396
260	26.396
261	26.396
262	26.396
263	26.3961
264	26.3961
265	26.3961
266	26.3961
267	26.3962
268	26.3962
269	26.3962
270	26.3962
271	26.3962
272	26.3963
273	26.3963
274	26.3963
275	26.3963
276	26.3964
277	26.3964
278	26.3964
279	26.3964
280	26.3965
281	26.3965
282	26.3965
283	26.3965
284	26.3966
285	26.3966
286	26.3966
287	26.3966
288	26.3967
289	26.3967
290	26.3967
291	26.3967
292	26.3968
293	26.3968
294	26.3968
295	26.3968
296	26.3969
297	26.3969
298	26.3969
299	26.397
300	26.397
301	26.397
302	26.397
303	26.3971
304	26.3971
305	26.3971
306	26.3972
307	26.3972
308	26.3972
309	26.3972
310	26.3973
311	26.3973
312	26.3973
313	26.3974
314	26.3974
315	26.3974
316	26.3975
317	26.3975
318	26.3975
319	26.3975
320	26.3976
321	26.3976
322	26.3976
323	26.3977
324	26.3977
325	26.3977
326	26.3978
327	26.3978
328	26.3978
329	26.3979
330	26.3979
331	26.3979
332	26.398
333	26.398
334	26.398
335	26.3981
336	26.3981
337	26.3981
338	26.3982
339	26.3982
340	26.3983
341	26.3983
342	26.3983
343	26.3984
344	26.3984
345	26.3984
346	26.3985
347	26.3985
348	26.3985
349	26.3986
350	26.3986
351	26.3986
352	26.3987
353	26.3987
354	26.3988
355	26.3988
356	26.3988
357	26.3989
358	26.3989
359	26.399
360	26.399
361	26.399
362	26.3991
363	26.3991
364	26.3991
365	26.3992
366	26.3992
367	26.3993
368	26.3993
369	26.3993
370	26.3994
371	26.3994
372	26.3995
373	26.3995
374	26.3996
375	26.3996
376	26.3996
377	26.3997
378	26.3997
379	26.3998
380	26.3998
381	26.3998
382	26.3999
383	26.3999
384	26.4
385	26.4
386	26.4001
387	26.4001
388	26.4001
389	26.4002
390	26.4002
391	26.4003
392	26.4003
393	26.4004
394	26.4004
395	26.4005
396	26.4005
397	26.4005
398	26.4006
399	26.4006
400	26.4007
401	26.4007
402	26.4008
403	26.4008
404	26.4009
405	26.4009
406	26.401
407	26.401
408	26.4011
409	26.4011
410	26.4012
411	26.4012
412	26.4013
413	26.4013
414	26.4013
415	26.4014
416	26.4014
417	26.4015
418	26.4015
419	26.4016
420	26.4016
421	26.4017
422	26.4017
423	26.4018
424	26.4018
425	26.4019
426	26.4019
427	26.402
428	26.402
429	26.4021
430	26.4021
431	26.4022
432	26.4022
433	26.4023
434	26.4024
435	26.4024
436	26.4025
437	26.4025
438	26.4026
439	26.4026
440	26.4027
441	26.4027
442	26.4028
443	26.4028
444	26.4029
445	26.4029
446	26.403
447	26.403
448	26.4031
449	26.4032
450	26.4032
451	26.4033
452	26.4033
453	26.4034
454	26.4034
455	26.4035
456	26.4035
457	26.4036
458	26.4037
459	26.4037
460	26.4038
461	26.4038
462	26.4039
463	26.4039
464	26.404
465	26.4041
466	26.4041
467	26.4042
468	26.4042
469	26.4043
470	26.4043
471	26.4044
472	26.4045
473	26.4045
474	26.4046
475	26.4046
476	26.4047
477	26.4048
478	26.4048
479	26.4049
480	26.4049
481	26.405
482	26.4051
483	26.4051
484	26.4052
485	26.4052
486	26.4053
487	26.4054
488	26.4054
489	26.4055
490	26.4056
491	26.4056
492	26.4057
493	26.4057
494	26.4058
495	26.4059
496	26.4059
497	26.406
498	26.4061
499	26.4061
500	26.4062
501	26.4063
502	26.4063
503	26.4064
504	26.4064
505	26.4065
506	26.4066
507	26.4066
508	26.4067
509	26.4068
510	26.4068
511	26.4069
512	26.407
513	26.407
514	26.4071
515	26.4072
516	26.4072
517	26.4073
518	26.4074
519	26.4074
520	26.4075
521	26.4076
522	26.4076
523	26.4077
524	26.4078
525	26.4079
526	26.4079
527	26.408
528	26.4081
529	26.4081
530	26.4082
531	26.4083
532	26.4083
533	26.4084
534	26.4085
535	26.4085
536	26.4086
537	26.4087
538	26.4088
539	26.4088
540	26.4089
541	26.409
542	26.409
543	26.4091
544	26.4092
545	26.4093
546	26.4093
547	26.4094
548	26.4095
549	26.4095
550	26.4096
551	26.4097
552	26.4098
553	26.4098
554	26.4099
555	26.41
556	26.4101
557	26.4101
558	26.4102
559	26.4103
560	26.4104
561	26.4104
562	26.4105
563	26.4106
564	26.4107
565	26.4107
566	26.4108
567	26.4109
568	26.411
569	26.411
570	26.4111
571	26.4112
572	26.4113
573	26.4114
574	26.4114
575	26.4115
576	26.4116
577	26.4117
578	26.4117
579	26.4118
580	26.4119
581	26.412
582	26.4121
583	26.4121
584	26.4122
585	26.4123
586	26.4124
587	26.4125
588	26.4125
589	26.4126
590	26.4127
591	26.4128
592	26.4129
593	26.4129
594	26.413
595	26.4131
596	26.4132
597	26.4133
598	26.4133
599	26.4134
600	26.4135
601	26.4136
602	26.4137
603	26.4138
604	26.4138
605	26.4139
606	26.414
607	26.4141
608	26.4142
609	26.4143
610	26.4143
611	26.4144
612	26.4145
613	26.4146
614	26.4147
615	26.4148
616	26.4149
617	26.4149
618	26.415
619	26.4151
620	26.4152
621	26.4153
622	26.4154
623	26.4155
624	26.4155
625	26.4156
626	26.4157
627	26.4158
628	26.4159
629	26.416
630	26.4161
631	26.4162
632	26.4162
633	26.4163
634	26.4164
635	26.4165
636	26.4166
637	26.4167
638	26.4168
639	26.4169
640	26.417
641	26.417
642	26.4171
643	26.4172
644	26.4173
645	26.4174
646	26.4175
647	26.4176
648	26.4177
649	26.4178
650	26.4179
651	26.418
652	26.418
653	26.4181
654	26.4182
655	26.4183
656	26.4184
657	26.4185
658	26.4186
659	26.4187
660	26.4188
661	26.4189
662	26.419
663	26.4191
664	26.4192
665	26.4193
666	26.4194
667	26.4195
668	26.4195
669	26.4196
670	26.4197
671	26.4198
672	26.4199
673	26.42
674	26.4201
675	26.4202
676	26.4203
677	26.4204
678	26.4205
679	26.4206
680	26.4207
681	26.4208
682	26.4209
683	26.421
684	26.4211
685	26.4212
686	26.4213
687	26.4214
688	26.4215
689	26.4216
690	26.4217
691	26.4218
692	26.4219
693	26.422
694	26.4221
695	26.4222
696	26.4223
697	26.4224
698	26.4225
699	26.4226
700	26.4227
701	26.4228
702	26.4229
703	26.423
704	26.4231
705	26.4232
706	26.4233
707	26.4234
708	26.4235
709	26.4236
710	26.4237
711	26.4238
712	26.4239
713	26.424
714	26.4241
715	26.4242
716	26.4243
717	26.4244
718	26.4245
719	26.4246
720	26.4247
721	26.4248
722	26.4249
723	26.425
724	26.4251
725	26.4253
726	26.4254
727	26.4255
728	26.4256
729	26.4257
730	26.4258
731	26.4259
732	26.426
733	26.4261
734	26.4262
735	26.4263
736	26.4264
737	26.4265
738	26.4266
739	26.4267
740	26.4269
741	26.427
742	26.4271
743	26.4272
744	26.4273
745	26.4274
746	26.4275
747	26.4276
748	26.4277
749	26.4278
750	26.4279
751	26.4281
752	26.4282
753	26.4283
754	26.4284
755	26.4285
756	26.4286
757	26.4287
758	26.4288
759	26.4289
760	26.4291
761	26.4292
762	26.4293
763	26.4294
764	26.4295
765	26.4296
766	26.4297
767	26.4298
768	26.43
769	26.4301
770	26.4302
771	26.4303
772	26.4304
773	26.4305
774	26.4306
775	26.4308
776	26.4309
777	26.431
778	26.4311
779	26.4312
780	26.4313
781	26.4314
782	26.4316
783	26.4317
784	26.4318
785	26.4319
786	26.432
787	26.4321
788	26.4323
789	26.4324
790	26.4325
791	26.4326
792	26.4327
793	26.4328
794	26.433
795	26.4331
796	26.4332
797	26.4333
798	26.4334
799	26.4336
800	26.4337
801	26.4338
802	26.4339
803	26.434
804	26.4342
805	26.4343
806	26.4344
807	26.4345
808	26.4346
809	26.4348
810	26.4349
811	26.435
812	26.4351
813	26.4352
814	26.4354
815	26.4355
816	26.4356
817	26.4357
818	26.4358
819	26.436
820	26.4361
821	26.4362
822	26.4363
823	26.4365
824	26.4366
825	26.4367
826	26.4368
827	26.437
828	26.4371
829	26.4372
830	26.4373
831	26.4375
832	26.4376
833	26.4377
834	26.4378
835	26.438
836	26.4381
837	26.4382
838	26.4383
839	26.4385
840	26.4386
841	26.4387
842	26.4388
843	26.439
844	26.4391
845	26.4392
846	26.4393
847	26.4395
848	26.4396
849	26.4397
850	26.4399
851	26.44
852	26.4401
853	26.4402
854	26.4404
855	26.4405
856	26.4406
857	26.4408
858	26.4409
859	26.441
860	26.4411
861	26.4413
862	26.4414
863	26.4415
864	26.4417
865	26.4418
866	26.4419
867	26.4421
868	26.4422
869	26.4423
870	26.4424
871	26.4426
872	26.4427
873	26.4428
874	26.443
875	26.4431
876	26.4432
877	26.4434
878	26.4435
879	26.4436
880	26.4438
881	26.4439
882	26.444
883	26.4442
884	26.4443
885	26.4444
886	26.4446
887	26.4447
888	26.4448
889	26.445
890	26.4451
891	26.4453
892	26.4454
893	26.4455
894	26.4457
895	26.4458
896	26.4459
897	26.4461
898	26.4462
899	26.4463
900	26.4465
901	26.4466
902	26.4468
903	26.4469
904	26.447
905	26.4472
906	26.4473
907	26.4474
908	26.4476
909	26.4477
910	26.4479
911	26.448
912	26.4481
913	26.4483
914	26.4484
915	26.4486
916	26.4487
917	26.4488
918	26.449
919	26.4491
920	26.4493
921	26.4494
922	26.4495
923	26.4497
924	26.4498
925	26.45
926	26.4501
927	26.4502
928	26.4504
929	26.4505
930	26.4507
931	26.4508
932	26.451
933	26.4511
934	26.4512
935	26.4514
936	26.4515
937	26.4517
938	26.4518
939	26.452
940	26.4521
941	26.4522
942	26.4524
943	26.4525
944	26.4527
945	26.4528
946	26.453
947	26.4531
948	26.4533
949	26.4534
950	26.4536
951	26.4537
952	26.4538
953	26.454
954	26.4541
955	26.4543
956	26.4544
957	26.4546
958	26.4547
959	26.4549
960	26.455
961	26.4552
962	26.4553
963	26.4555
964	26.4556
965	26.4558
966	26.4559
967	26.4561
968	26.4562
969	26.4564
970	26.4565
971	26.4566
972	26.4568
973	26.4569
974	26.4571
975	26.4572
976	26.4574
977	26.4575
978	26.4577
979	26.4579
980	26.458
981	26.4582
982	26.4583
983	26.4585
984	26.4586
985	26.4588
986	26.4589
987	26.4591
988	26.4592
989	26.4594
990	26.4595
991	26.4597
992	26.4598
993	26.46
994	26.4601
995	26.4603
996	26.4604
997	26.4606
998	26.4607
999	26.4609
1000	26.4611
1001	26.4612
1002	26.4614
1003	26.4615
1004	26.4617
1005	26.4618
1006	26.462
1007	26.4621
1008	26.4623
1009	26.4625
1010	26.4626
1011	26.4628
1012	26.4629
1013	26.4631
1014	26.4632
1015	26.4634
1016	26.4636
1017	26.4637
1018	26.4639
1019	26.464
1020	26.4642
1021	26.4643
1022	26.4645
1023	26.4647
1024	26.4648
1025	26.465
1026	26.4651
1027	26.4653
1028	26.4654
1029	26.4656
1030	26.4658
1031	26.4659
1032	26.4661
1033	26.4662
1034	26.4664
1035	26.4666
1036	26.4667
1037	26.4669
1038	26.4671
1039	26.4672
1040	26.4674
1041	26.4675
1042	26.4677
1043	26.4679
1044	26.468
1045	26.4682
1046	26.4683
1047	26.4685
1048	26.4687
1049	26.4688
1050	26.469
1051	26.4692
1052	26.4693
1053	26.4695
1054	26.4696
1055	26.4698
1056	26.47
1057	26.4701
1058	26.4703
1059	26.4705
1060	26.4706
1061	26.4708
1062	26.471
1063	26.4711
1064	26.4713
1065	26.4715
1066	26.4716
1067	26.4718
1068	26.472
1069	26.4721
1070	26.4723
1071	26.4725
1072	26.4726
1073	26.4728
1074	26.473
1075	26.4731
1076	26.4733
1077	26.4735
1078	26.4736
1079	26.4738
1080	26.474
1081	26.4741
1082	26.4743
1083	26.4745
1084	26.4746
1085	26.4748
1086	26.475
1087	26.4751
1088	26.4753
1089	26.4755
1090	26.4757
1091	26.4758
1092	26.476
1093	26.4762
1094	26.4763
1095	26.4765
1096	26.4767
1097	26.4768
1098	26.477
1099	26.4772
1100	26.4774
1101	26.4775
1102	26.4777
1103	26.4779
1104	26.478
1105	26.4782
1106	26.4784
1107	26.4786
1108	26.4787
1109	26.4789
1110	26.4791
1111	26.4793
1112	26.4794
1113	26.4796
1114	26.4798
1115	26.4799
1116	26.4801
1117	26.4803
1118	26.4805
1119	26.4806
1120	26.4808
1121	26.481
1122	26.4812
1123	26.4813
1124	26.4815
1125	26.4817
1126	26.4819
1127	26.482
1128	26.4822
1129	26.4824
1130	26.4826
1131	26.4828
1132	26.4829
1133	26.4831
1134	26.4833
1135	26.4835
1136	26.4836
1137	26.4838
1138	26.484
1139	26.4842
1140	26.4844
1141	26.4845
1142	26.4847
1143	26.4849
1144	26.4851
1145	26.4852
1146	26.4854
1147	26.4856
1148	26.4858
1149	26.486
1150	26.4861
1151	26.4863
1152	26.4865
1153	26.4867
1154	26.4869
1155	26.487
1156	26.4872
1157	26.4874
1158	26.4876
1159	26.4878
1160	26.4879
1161	26.4881
1162	26.4883
1163	26.4885
1164	26.4887
1165	26.4889
1166	26.489
1167	26.4892
1168	26.4894
1169	26.4896
1170	26.4898
1171	26.49
1172	26.4901
1173	26.4903
1174	26.4905
1175	26.4907
1176	26.4909
1177	26.4911
1178	26.4912
1179	26.4914
1180	26.4916
1181	26.4918
1182	26.492
1183	26.4922
1184	26.4923
1185	26.4925
1186	26.4927
1187	26.4929
1188	26.4931
1189	26.4933
1190	26.4935
1191	26.4936
1192	26.4938
1193	26.494
1194	26.4942
1195	26.4944
1196	26.4946
1197	26.4948
1198	26.495
1199	26.4951
1200	26.4953
1201	26.4955
1202	26.4957
1203	26.4959
1204	26.4961
1205	26.4963
1206	26.4965
1207	26.4967
1208	26.4968
1209	26.497
1210	26.4972
1211	26.4974
1212	26.4976
1213	26.4978
1214	26.498
1215	26.4982
1216	26.4984
1217	26.4986
1218	26.4987
1219	26.4989
1220	26.4991
1221	26.4993
1222	26.4995
1223	26.4997
1224	26.4999
1225	26.5001
1226	26.5003
1227	26.5005
1228	26.5007
1229	26.5009
1230	26.501
1231	26.5012
1232	26.5014
1233	26.5016
1234	26.5018
1235	26.502
1236	26.5022
1237	26.5024
1238	26.5026
1239	26.5028
1240	26.503
1241	26.5032
1242	26.5034
1243	26.5036
1244	26.5038
1245	26.504
1246	26.5042
1247	26.5043
1248	26.5045
1249	26.5047
1250	26.5049
1251	26.5051
1252	26.5053
1253	26.5055
1254	26.5057
1255	26.5059
1256	26.5061
1257	26.5063
1258	26.5065
1259	26.5067
1260	26.5069
1261	26.5071
1262	26.5073
1263	26.5075
1264	26.5077
1265	26.5079
1266	26.5081
1267	26.5083
1268	26.5085
1269	26.5087
1270	26.5089
1271	26.5091
1272	26.5093
1273	26.5095
1274	26.5097
1275	26.5099
1276	26.5101
1277	26.5103
1278	26.5105
1279	26.5107
1280	26.5109
1281	26.5111
1282	26.5113
1283	26.5115
1284	26.5117
1285	26.5119
1286	26.5121
1287	26.5123
1288	26.5125
1289	26.5127
1290	26.5129
1291	26.5131
1292	26.5133
1293	26.5135
1294	26.5137
1295	26.5139
1296	26.5141
1297	26.5143
1298	26.5145
1299	26.5147
1300	26.5149
1301	26.5151
1302	26.5153
1303	26.5155
1304	26.5157
1305	26.516
1306	26.5162
1307	26.5164
1308	26.5166
1309	26.5168
1310	26.517
1311	26.5172
1312	26.5174
1313	26.5176
1314	26.5178
1315	26.518
1316	26.5182
1317	26.5184
1318	26.5186
1319	26.5188
1320	26.519
1321	26.5192
1322	26.5195
1323	26.5197
1324	26.5199
1325	26.5201
1326	26.5203
1327	26.5205
1328	26.5207
1329	26.5209
1330	26.5211
1331	26.5213
1332	26.5215
1333	26.5217
1334	26.5219
1335	26.5222
1336	26.5224
1337	26.5226
1338	26.5228
1339	26.523
1340	26.5232
1341	26.5234
1342	26.5236
1343	26.5238
1344	26.524
1345	26.5243
1346	26.5245
1347	26.5247
1348	26.5249
1349	26.5251
1350	26.5253
1351	26.5255
1352	26.5257
1353	26.5259
1354	26.5262
1355	26.5264
1356	26.5266
1357	26.5268
1358	26.527
1359	26.5272
1360	26.5274
1361	26.5277
1362	26.5279
1363	26.5281
1364	26.5283
1365	26.5285
1366	26.5287
1367	26.5289
1368	26.5292
1369	26.5294
1370	26.5296
1371	26.5298
1372	26.53
1373	26.5302
1374	26.5304
1375	26.5307
1376	26.5309
1377	26.5311
1378	26.5313
1379	26.5315
1380	26.5317
1381	26.5319
1382	26.5322
1383	26.5324
1384	26.5326
1385	26.5328
1386	26.533
1387	26.5332
1388	26.5335
1389	26.5337
1390	26.5339
1391	26.5341
1392	26.5343
1393	26.5346
1394	26.5348
1395	26.535
1396	26.5352
1397	26.5354
1398	26.5356
1399	26.5359
1400	26.5361
1401	26.5363
1402	26.5365
1403	26.5367
1404	26.537
1405	26.5372
1406	26.5374
1407	26.5376
1408	26.5378
1409	26.5381
1410	26.5383
1411	26.5385
1412	26.5387
1413	26.5389
1414	26.5392
1415	26.5394
1416	26.5396
1417	26.5398
1418	26.5401
1419	26.5403
1420	26.5405
1421	26.5407
1422	26.5409
1423	26.5412
1424	26.5414
1425	26.5416
1426	26.5418
1427	26.5421
1428	26.5423
1429	26.5425
1430	26.5427
1431	26.5429
1432	26.5432
1433	26.5434
1434	26.5436
1435	26.5438
1436	26.5441
1437	26.5443
1438	26.5445
1439	26.5447
1440	26.545
1441	26.5452
1442	26.5454
1443	26.5456
1444	26.5459
1445	26.5461
1446	26.5463
1447	26.5465
1448	26.5468
1449	26.547
1450	26.5472
1451	26.5475
1452	26.5477
1453	26.5479
1454	26.5481
1455	26.5484
1456	26.5486
1457	26.5488
1458	26.549
1459	26.5493
1460	26.5495
1461	26.5497
1462	26.55
1463	26.5502
1464	26.5504
1465	26.5506
1466	26.5509
1467	26.5511
1468	26.5513
1469	26.5516
1470	26.5518
1471	26.552
1472	26.5522
1473	26.5525
1474	26.5527
1475	26.5529
1476	26.5532
1477	26.5534
1478	26.5536
1479	26.5539
1480	26.5541
1481	26.5543
1482	26.5546
1483	26.5548
1484	26.555
1485	26.5552
1486	26.5555
1487	26.5557
1488	26.5559
1489	26.5562
1490	26.5564
1491	26.5566
1492	26.5569
1493	26.5571
1494	26.5573
1495	26.5576
1496	26.5578
1497	26.558
1498	26.5583
1499	26.5585
1500	26.5587
1501	26.559
1502	26.5592
1503	26.5594
1504	26.5597
1505	26.5599
1506	26.5601
1507	26.5604
1508	26.5606
1509	26.5608
1510	26.5611
1511	26.5613
1512	26.5616
1513	26.5618
1514	26.562
1515	26.5623
1516	26.5625
1517	26.5627
1518	26.563
1519	26.5632
1520	26.5634
1521	26.5637
1522	26.5639
1523	26.5641
1524	26.5644
1525	26.5646
1526	26.5649
1527	26.5651
1528	26.5653
1529	26.5656
1530	26.5658
1531	26.566
1532	26.5663
1533	26.5665
1534	26.5668
1535	26.567
1536	26.5672
1537	26.5675
1538	26.5677
1539	26.568
1540	26.5682
1541	26.5684
1542	26.5687
1543	26.5689
1544	26.5692
1545	26.5694
1546	26.5696
1547	26.5699
1548	26.5701
1549	26.5704
1550	26.5706
1551	26.5708
1552	26.5711
1553	26.5713
1554	26.5716
1555	26.5718
1556	26.572
1557	26.5723
1558	26.5725
1559	26.5728
1560	26.573
1561	26.5733
1562	26.5735
1563	26.5737
1564	26.574
1565	26.5742
1566	26.5745
1567	26.5747
1568	26.575
1569	26.5752
1570	26.5754
1571	26.5757
1572	26.5759
1573	26.5762
1574	26.5764
1575	26.5767
1576	26.5769
1577	26.5772
1578	26.5774
1579	26.5776
1580	26.5779
1581	26.5781
1582	26.5784
1583	26.5786
1584	26.5789
1585	26.5791
1586	26.5794
1587	26.5796
1588	26.5798
1589	26.5801
1590	26.5803
1591	26.5806
1592	26.5808
1593	26.5811
1594	26.5813
1595	26.5816
1596	26.5818
1597	26.5821
1598	26.5823
1599	26.5826
1600	26.5828
1601	26.5831
1602	26.5833
1603	26.5836
1604	26.5838
1605	26.5841
1606	26.5843
1607	26.5845
1608	26.5848
1609	26.585
1610	26.5853
1611	26.5855
1612	26.5858
1613	26.586
1614	26.5863
1615	26.5865
1616	26.5868
1617	26.587
1618	26.5873
1619	26.5875
1620	26.5878
1621	26.588
1622	26.5883
1623	26.5885
1624	26.5888
1625	26.589
1626	26.5893
1627	26.5895
1628	26.5898
1629	26.59
1630	26.5903
1631	26.5906
1632	26.5908
1633	26.5911
1634	26.5913
1635	26.5916
1636	26.5918
1637	26.5921
1638	26.5923
1639	26.5926
1640	26.5928
1641	26.5931
1642	26.5933
1643	26.5936
1644	26.5938
1645	26.5941
1646	26.5943
1647	26.5946
1648	26.5949
1649	26.5951
1650	26.5954
1651	26.5956
1652	26.5959
1653	26.5961
1654	26.5964
1655	26.5966
1656	26.5969
1657	26.5971
1658	26.5974
1659	26.5977
1660	26.5979
1661	26.5982
1662	26.5984
1663	26.5987
1664	26.5989
1665	26.5992
1666	26.5994
1667	26.5997
1668	26.6
1669	26.6002
1670	26.6005
1671	26.6007
1672	26.601
1673	26.6012
1674	26.6015
1675	26.6018
1676	26.602
1677	26.6023
1678	26.6025
1679	26.6028
1680	26.603
1681	26.6033
1682	26.6036
1683	26.6038
1684	26.6041
1685	26.6043
1686	26.6046
1687	26.6049
1688	26.6051
1689	26.6054
1690	26.6056
1691	26.6059
1692	26.6062
1693	26.6064
1694	26.6067
1695	26.6069
1696	26.6072
1697	26.6075
1698	26.6077
1699	26.608
1700	26.6082
1701	26.6085
1702	26.6088
1703	26.609
1704	26.6093
1705	26.6095
1706	26.6098
1707	26.6101
1708	26.6103
1709	26.6106
1710	26.6108
1711	26.6111
1712	26.6114
1713	26.6116
1714	26.6119
1715	26.6122
1716	26.6124
1717	26.6127
1718	26.6129
1719	26.6132
1720	26.6135
1721	26.6137
1722	26.614
1723	26.6143
1724	26.6145
1725	26.6148
1726	26.6151
1727	26.6153
1728	26.6156
1729	26.6158
1730	26.6161
1731	26.6164
1732	26.6166
1733	26.6169
1734	26.6172
1735	26.6174
1736	26.6177
1737	26.618
1738	26.6182
1739	26.6185
1740	26.6188
1741	26.619
1742	26.6193
1743	26.6196
1744	26.6198
1745	26.6201
1746	26.6204
1747	26.6206
1748	26.6209
1749	26.6212
1750	26.6214
1751	26.6217
1752	26.622
1753	26.6222
1754	26.6225
1755	26.6228
1756	26.623
1757	26.6233
1758	26.6236
1759	26.6238
1760	26.6241
1761	26.6244
1762	26.6246
1763	26.6249
1764	26.6252
1765	26.6254
1766	26.6257
1767	26.626
1768	26.6262
1769	26.6265
1770	26.6268
1771	26.6271
1772	26.6273
1773	26.6276
1774	26.6279
1775	26.6281
1776	26.6284
1777	26.6287
1778	26.6289
1779	26.6292
1780	26.6295
1781	26.6298
1782	26.63
1783	26.6303
1784	26.6306
1785	26.6308
1786	26.6311
1787	26.6314
1788	26.6317
1789	26.6319
1790	26.6322
1791	26.6325
1792	26.6327
1793	26.633
1794	26.6333
1795	26.6336
1796	26.6338
1797	26.6341
1798	26.6344
1799	26.6346
1800	26.6349
1801	26.6352
1802	26.6355
1803	26.6357
1804	26.636
1805	26.6363
1806	26.6366
1807	26.6368
1808	26.6371
1809	26.6374
1810	26.6377
1811	26.6379
1812	26.6382
1813	26.6385
1814	26.6388
1815	26.639
1816	26.6393
1817	26.6396
1818	26.6399
1819	26.6401
1820	26.6404
1821	26.6407
1822	26.641
1823	26.6412
1824	26.6415
1825	26.6418
1826	26.6421
1827	26.6423
1828	26.6426
1829	26.6429
1830	26.6432
1831	26.6434
1832	26.6437
1833	26.644
1834	26.6443
1835	26.6445
1836	26.6448
1837	26.6451
1838	26.6454
1839	26.6457
1840	26.6459
1841	26.6462
1842	26.6465
1843	26.6468
1844	26.647
1845	26.6473
1846	26.6476
1847	26.6479
1848	26.6482
1849	26.6484
1850	26.6487
1851	26.649
1852	26.6493
1853	26.6495
1854	26.6498
1855	26.6501
1856	26.6504
1857	26.6507
1858	26.6509
1859	26.6512
1860	26.6515
1861	26.6518
1862	26.6521
1863	26.6523
1864	26.6526
1865	26.6529
1866	26.6532
1867	26.6535
1868	26.6537
1869	26.654
1870	26.6543
1871	26.6546
1872	26.6549
1873	26.6551
1874	26.6554
1875	26.6557
1876	26.656
1877	26.6563
1878	26.6566
1879	26.6568
1880	26.6571
1881	26.6574
1882	26.6577
1883	26.658
1884	26.6582
1885	26.6585
1886	26.6588
1887	26.6591
1888	26.6594
1889	26.6597
1890	26.6599
1891	26.6602
1892	26.6605
1893	26.6608
1894	26.6611
1895	26.6614
1896	26.6616
1897	26.6619
1898	26.6622
1899	26.6625
1900	26.6628
1901	26.6631
1902	26.6634
1903	26.6636
1904	26.6639
1905	26.6642
1906	26.6645
1907	26.6648
1908	26.6651
1909	26.6653
1910	26.6656
1911	26.6659
1912	26.6662
1913	26.6665
1914	26.6668
1915	26.6671
1916	26.6673
1917	26.6676
1918	26.6679
1919	26.6682
1920	26.6685
1921	26.6688
1922	26.6691
1923	26.6694
1924	26.6696
1925	26.6699
1926	26.6702
1927	26.6705
1928	26.6708
1929	26.6711
1930	26.6714
1931	26.6716
1932	26.6719
1933	26.6722
1934	26.6725
1935	26.6728
1936	26.6731
1937	26.6734
1938	26.6737
1939	26.674
1940	26.6742
1941	26.6745
1942	26.6748
1943	26.6751
1944	26.6754
1945	26.6757
1946	26.676
1947	26.6763
1948	26.6766
1949	26.6768
1950	26.6771
1951	26.6774
1952	26.6777
1953	26.678
1954	26.6783
1955	26.6786
1956	26.6789
1957	26.6792
1958	26.6795
1959	26.6797
1960	26.68
1961	26.6803
1962	26.6806
1963	26.6809
1964	26.6812
1965	26.6815
1966	26.6818
1967	26.6821
1968	26.6824
1969	26.6827
1970	26.6829
1971	26.6832
1972	26.6835
1973	26.6838
1974	26.6841
1975	26.6844
1976	26.6847
1977	26.685
1978	26.6853
1979	26.6856
1980	26.6859
1981	26.6862
1982	26.6865
1983	26.6868
1984	26.687
1985	26.6873
1986	26.6876
1987	26.6879
1988	26.6882
1989	26.6885
1990	26.6888
1991	26.6891
1992	26.6894
1993	26.6897
1994	26.69
1995	26.6903
1996	26.6906
1997	26.6909
1998	26.6912
[truncated: 31,382 more rows]
