# Supplementary material for: PM2.5 concentration prediction based on EEMD-ALSTM
Source: Sci Rep. 2024 Jun 2;14:12636. doi: 10.1038/s41598-024-63620-9 (PMC11144699; doi:10.1038/s41598-024-63620-9)
Supplement: Supplementary file 1 — Supplementary Information. [file 41598_2024_63620_MOESM1_ESM.zip › Code/attEMD_IMF_15_test.xlsx]

## Sheet: Sheet1
	0
0	96.7449
1	96.7448
2	96.7447
3	96.7446
4	96.7445
5	96.7444
6	96.7443
7	96.7442
8	96.7441
9	96.744
10	96.7439
11	96.7438
12	96.7437
13	96.7436
14	96.7435
15	96.7434
16	96.7433
17	96.7433
18	96.7432
19	96.7431
20	96.743
21	96.7429
22	96.7428
23	96.7427
24	96.7426
25	96.7425
26	96.7424
27	96.7423
28	96.7422
29	96.7421
30	96.742
31	96.7419
32	96.7418
33	96.7417
34	96.7417
35	96.7416
36	96.7415
37	96.7414
38	96.7413
39	96.7412
40	96.7411
41	96.741
42	96.7409
43	96.7408
44	96.7407
45	96.7406
46	96.7405
47	96.7404
48	96.7403
49	96.7402
50	96.7402
51	96.7401
52	96.74
53	96.7399
54	96.7398
55	96.7397
56	96.7396
57	96.7395
58	96.7394
59	96.7393
60	96.7392
61	96.7391
62	96.739
63	96.7389
64	96.7388
65	96.7388
66	96.7387
67	96.7386
68	96.7385
69	96.7384
70	96.7383
71	96.7382
72	96.7381
73	96.738
74	96.7379
75	96.7378
76	96.7377
77	96.7376
78	96.7375
79	96.7375
80	96.7374
81	96.7373
82	96.7372
83	96.7371
84	96.737
85	96.7369
86	96.7368
87	96.7367
88	96.7366
89	96.7365
90	96.7364
91	96.7363
92	96.7363
93	96.7362
94	96.7361
95	96.736
96	96.7359
97	96.7358
98	96.7357
99	96.7356
100	96.7355
101	96.7354
102	96.7353
103	96.7352
104	96.7351
105	96.7351
106	96.735
107	96.7349
108	96.7348
109	96.7347
110	96.7346
111	96.7345
112	96.7344
113	96.7343
114	96.7342
115	96.7341
116	96.734
117	96.734
118	96.7339
119	96.7338
120	96.7337
121	96.7336
122	96.7335
123	96.7334
124	96.7333
125	96.7332
126	96.7331
127	96.733
128	96.7329
129	96.7329
130	96.7328
131	96.7327
132	96.7326
133	96.7325
134	96.7324
135	96.7323
136	96.7322
137	96.7321
138	96.732
139	96.7319
140	96.7319
141	96.7318
142	96.7317
143	96.7316
144	96.7315
145	96.7314
146	96.7313
147	96.7312
148	96.7311
149	96.731
150	96.7309
151	96.7309
152	96.7308
153	96.7307
154	96.7306
155	96.7305
156	96.7304
157	96.7303
158	96.7302
159	96.7301
160	96.73
161	96.73
162	96.7299
163	96.7298
164	96.7297
165	96.7296
166	96.7295
167	96.7294
168	96.7293
169	96.7292
170	96.7291
171	96.7291
172	96.729
173	96.7289
174	96.7288
175	96.7287
176	96.7286
177	96.7285
178	96.7284
179	96.7283
180	96.7283
181	96.7282
182	96.7281
183	96.728
184	96.7279
185	96.7278
186	96.7277
187	96.7276
188	96.7275
189	96.7274
190	96.7274
191	96.7273
192	96.7272
193	96.7271
194	96.727
195	96.7269
196	96.7268
197	96.7267
198	96.7266
199	96.7266
200	96.7265
201	96.7264
202	96.7263
203	96.7262
204	96.7261
205	96.726
206	96.7259
207	96.7259
208	96.7258
209	96.7257
210	96.7256
211	96.7255
212	96.7254
213	96.7253
214	96.7252
215	96.7251
216	96.725
217	96.725
218	96.7249
219	96.7248
220	96.7247
221	96.7246
222	96.7245
223	96.7244
224	96.7243
225	96.7243
226	96.7242
227	96.7241
228	96.724
229	96.7239
230	96.7238
231	96.7237
232	96.7236
233	96.7235
234	96.7235
235	96.7234
236	96.7233
237	96.7232
238	96.7231
239	96.723
240	96.7229
241	96.7228
242	96.7228
243	96.7227
244	96.7226
245	96.7225
246	96.7224
247	96.7223
248	96.7222
249	96.7221
250	96.7221
251	96.722
252	96.7219
253	96.7218
254	96.7217
255	96.7216
256	96.7215
257	96.7215
258	96.7214
259	96.7213
260	96.7212
261	96.7211
262	96.721
263	96.7209
264	96.7208
265	96.7207
266	96.7207
267	96.7206
268	96.7205
269	96.7204
270	96.7203
271	96.7202
272	96.7201
273	96.7201
274	96.72
275	96.7199
276	96.7198
277	96.7197
278	96.7196
279	96.7195
280	96.7195
281	96.7194
282	96.7193
283	96.7192
284	96.7191
285	96.719
286	96.7189
287	96.7188
288	96.7188
289	96.7187
290	96.7186
291	96.7185
292	96.7184
293	96.7183
294	96.7182
295	96.7182
296	96.7181
297	96.718
298	96.7179
299	96.7178
300	96.7177
301	96.7176
302	96.7176
303	96.7175
304	96.7174
305	96.7173
306	96.7172
307	96.7171
308	96.717
309	96.717
310	96.7169
311	96.7168
312	96.7167
313	96.7166
314	96.7165
315	96.7164
316	96.7164
317	96.7163
318	96.7162
319	96.7161
320	96.716
321	96.7159
322	96.7158
323	96.7158
324	96.7157
325	96.7156
326	96.7155
327	96.7154
328	96.7153
329	96.7153
330	96.7152
331	96.7151
332	96.715
333	96.7149
334	96.7148
335	96.7147
336	96.7147
337	96.7146
338	96.7145
339	96.7144
340	96.7143
341	96.7142
342	96.7141
343	96.7141
344	96.714
345	96.7139
346	96.7138
347	96.7137
348	96.7136
349	96.7136
350	96.7135
351	96.7134
352	96.7133
353	96.7132
354	96.7131
355	96.7131
356	96.713
357	96.7129
358	96.7128
359	96.7127
360	96.7126
361	96.7125
362	96.7125
363	96.7124
364	96.7123
365	96.7122
366	96.7121
367	96.712
368	96.712
369	96.7119
370	96.7118
371	96.7117
372	96.7116
373	96.7115
374	96.7115
375	96.7114
376	96.7113
377	96.7112
378	96.7111
379	96.711
380	96.711
381	96.7109
382	96.7108
383	96.7107
384	96.7106
385	96.7105
386	96.7105
387	96.7104
388	96.7103
389	96.7102
390	96.7101
391	96.71
392	96.71
393	96.7099
394	96.7098
395	96.7097
396	96.7096
397	96.7095
398	96.7095
399	96.7094
400	96.7093
401	96.7092
402	96.7091
403	96.709
404	96.709
405	96.7089
406	96.7088
407	96.7087
408	96.7086
409	96.7085
410	96.7085
411	96.7084
412	96.7083
413	96.7082
414	96.7081
415	96.7081
416	96.708
417	96.7079
418	96.7078
419	96.7077
420	96.7076
421	96.7076
422	96.7075
423	96.7074
424	96.7073
425	96.7072
426	96.7071
427	96.7071
428	96.707
429	96.7069
430	96.7068
431	96.7067
432	96.7067
433	96.7066
434	96.7065
435	96.7064
436	96.7063
437	96.7062
438	96.7062
439	96.7061
440	96.706
441	96.7059
442	96.7058
443	96.7058
444	96.7057
445	96.7056
446	96.7055
447	96.7054
448	96.7053
449	96.7053
450	96.7052
451	96.7051
452	96.705
453	96.7049
454	96.7049
455	96.7048
456	96.7047
457	96.7046
458	96.7045
459	96.7045
460	96.7044
461	96.7043
462	96.7042
463	96.7041
464	96.704
465	96.704
466	96.7039
467	96.7038
468	96.7037
469	96.7037
470	96.7036
471	96.7035
472	96.7034
473	96.7033
474	96.7032
475	96.7032
476	96.7031
477	96.703
478	96.7029
479	96.7028
480	96.7028
481	96.7027
482	96.7026
483	96.7025
484	96.7024
485	96.7024
486	96.7023
487	96.7022
488	96.7021
489	96.702
490	96.702
491	96.7019
492	96.7018
493	96.7017
494	96.7016
495	96.7016
496	96.7015
497	96.7014
498	96.7013
499	96.7012
500	96.7012
501	96.7011
502	96.701
503	96.7009
504	96.7008
505	96.7008
506	96.7007
507	96.7006
508	96.7005
509	96.7004
510	96.7004
511	96.7003
512	96.7002
513	96.7001
514	96.7
515	96.7
516	96.6999
517	96.6998
518	96.6997
519	96.6996
520	96.6996
521	96.6995
522	96.6994
523	96.6993
524	96.6992
525	96.6992
526	96.6991
527	96.699
528	96.6989
529	96.6989
530	96.6988
531	96.6987
532	96.6986
533	96.6985
534	96.6985
535	96.6984
536	96.6983
537	96.6982
538	96.6981
539	96.6981
540	96.698
541	96.6979
542	96.6978
543	96.6978
544	96.6977
545	96.6976
546	96.6975
547	96.6974
548	96.6974
549	96.6973
550	96.6972
551	96.6971
552	96.697
553	96.697
554	96.6969
555	96.6968
556	96.6967
557	96.6967
558	96.6966
559	96.6965
560	96.6964
561	96.6963
562	96.6963
563	96.6962
564	96.6961
565	96.696
566	96.696
567	96.6959
568	96.6958
569	96.6957
570	96.6956
571	96.6956
572	96.6955
573	96.6954
574	96.6953
575	96.6953
576	96.6952
577	96.6951
578	96.695
579	96.6949
580	96.6949
581	96.6948
582	96.6947
583	96.6946
584	96.6946
585	96.6945
586	96.6944
587	96.6943
588	96.6942
589	96.6942
590	96.6941
591	96.694
592	96.6939
593	96.6939
594	96.6938
595	96.6937
596	96.6936
597	96.6936
598	96.6935
599	96.6934
600	96.6933
601	96.6932
602	96.6932
603	96.6931
604	96.693
605	96.6929
606	96.6929
607	96.6928
608	96.6927
609	96.6926
610	96.6926
611	96.6925
612	96.6924
613	96.6923
614	96.6922
615	96.6922
616	96.6921
617	96.692
618	96.6919
619	96.6919
620	96.6918
621	96.6917
622	96.6916
623	96.6916
624	96.6915
625	96.6914
626	96.6913
627	96.6913
628	96.6912
629	96.6911
630	96.691
631	96.691
632	96.6909
633	96.6908
634	96.6907
635	96.6907
636	96.6906
637	96.6905
638	96.6904
639	96.6903
640	96.6903
641	96.6902
642	96.6901
643	96.69
644	96.69
645	96.6899
646	96.6898
647	96.6898
648	96.6897
649	96.6896
650	96.6895
651	96.6894
652	96.6894
653	96.6893
654	96.6892
655	96.6891
656	96.6891
657	96.689
658	96.6889
659	96.6888
660	96.6888
661	96.6887
662	96.6886
663	96.6885
664	96.6885
665	96.6884
666	96.6883
667	96.6882
668	96.6882
669	96.6881
670	96.688
671	96.6879
672	96.6879
673	96.6878
674	96.6877
675	96.6877
676	96.6876
677	96.6875
678	96.6874
679	96.6874
680	96.6873
681	96.6872
682	96.6871
683	96.687
684	96.687
685	96.6869
686	96.6868
687	96.6868
688	96.6867
689	96.6866
690	96.6865
691	96.6865
692	96.6864
693	96.6863
694	96.6862
695	96.6862
696	96.6861
697	96.686
698	96.6859
699	96.6859
700	96.6858
701	96.6857
702	96.6856
703	96.6856
704	96.6855
705	96.6854
706	96.6854
707	96.6853
708	96.6852
709	96.6851
710	96.6851
711	96.685
712	96.6849
713	96.6848
714	96.6848
715	96.6847
716	96.6846
717	96.6845
718	96.6845
719	96.6844
720	96.6843
721	96.6842
722	96.6842
723	96.6841
724	96.684
725	96.684
726	96.6839
727	96.6838
728	96.6837
729	96.6837
730	96.6836
731	96.6835
732	96.6834
733	96.6834
734	96.6833
735	96.6832
736	96.6832
737	96.6831
738	96.683
739	96.6829
740	96.6829
741	96.6828
742	96.6827
743	96.6826
744	96.6826
745	96.6825
746	96.6824
747	96.6824
748	96.6823
749	96.6822
750	96.6821
751	96.6821
752	96.682
753	96.6819
754	96.6819
755	96.6818
756	96.6817
757	96.6816
758	96.6816
759	96.6815
760	96.6814
761	96.6814
762	96.6813
763	96.6812
764	96.6811
765	96.6811
766	96.681
767	96.6809
768	96.6808
769	96.6808
770	96.6807
771	96.6806
772	96.6806
773	96.6805
774	96.6804
775	96.6803
776	96.6803
777	96.6802
778	96.6801
779	96.6801
780	96.68
781	96.6799
782	96.6798
783	96.6798
784	96.6797
785	96.6796
786	96.6796
787	96.6795
788	96.6794
789	96.6793
790	96.6793
791	96.6792
792	96.6791
793	96.6791
794	96.679
795	96.6789
796	96.6788
797	96.6788
798	96.6787
799	96.6786
800	96.6786
801	96.6785
802	96.6784
803	96.6784
804	96.6783
805	96.6782
806	96.6781
807	96.6781
808	96.678
809	96.6779
810	96.6779
811	96.6778
812	96.6777
813	96.6777
814	96.6776
815	96.6775
816	96.6774
817	96.6774
818	96.6773
819	96.6772
820	96.6772
821	96.6771
822	96.677
823	96.6769
824	96.6769
825	96.6768
826	96.6767
827	96.6767
828	96.6766
829	96.6765
830	96.6765
831	96.6764
832	96.6763
833	96.6762
834	96.6762
835	96.6761
836	96.676
837	96.676
838	96.6759
839	96.6758
840	96.6758
841	96.6757
842	96.6756
843	96.6756
844	96.6755
845	96.6754
846	96.6753
847	96.6753
848	96.6752
849	96.6751
850	96.6751
851	96.675
852	96.6749
853	96.6749
854	96.6748
855	96.6747
856	96.6747
857	96.6746
858	96.6745
859	96.6744
860	96.6744
861	96.6743
862	96.6742
863	96.6742
864	96.6741
865	96.674
866	96.674
867	96.6739
868	96.6738
869	96.6738
870	96.6737
871	96.6736
872	96.6735
873	96.6735
874	96.6734
875	96.6733
876	96.6733
877	96.6732
878	96.6731
879	96.6731
880	96.673
881	96.6729
882	96.6729
883	96.6728
884	96.6727
885	96.6727
886	96.6726
887	96.6725
888	96.6725
889	96.6724
890	96.6723
891	96.6722
892	96.6722
893	96.6721
894	96.672
895	96.672
896	96.6719
897	96.6718
898	96.6718
899	96.6717
900	96.6716
901	96.6716
902	96.6715
903	96.6714
904	96.6714
905	96.6713
906	96.6712
907	96.6712
908	96.6711
909	96.671
910	96.671
911	96.6709
912	96.6708
913	96.6708
914	96.6707
915	96.6706
916	96.6706
917	96.6705
918	96.6704
919	96.6704
920	96.6703
921	96.6702
922	96.6702
923	96.6701
924	96.67
925	96.67
926	96.6699
927	96.6698
928	96.6697
929	96.6697
930	96.6696
931	96.6696
932	96.6695
933	96.6694
934	96.6693
935	96.6693
936	96.6692
937	96.6691
938	96.6691
939	96.669
940	96.669
941	96.6689
942	96.6688
943	96.6687
944	96.6687
945	96.6686
946	96.6686
947	96.6685
948	96.6684
949	96.6684
950	96.6683
951	96.6682
952	96.6682
953	96.6681
954	96.668
955	96.668
956	96.6679
957	96.6678
958	96.6678
959	96.6677
960	96.6676
961	96.6676
962	96.6675
963	96.6674
964	96.6674
965	96.6673
966	96.6672
967	96.6672
968	96.6671
969	96.667
970	96.667
971	96.6669
972	96.6668
973	96.6668
974	96.6667
975	96.6666
976	96.6666
977	96.6665
978	96.6664
979	96.6664
980	96.6663
981	96.6662
982	96.6662
983	96.6661
984	96.666
985	96.666
986	96.6659
987	96.6658
988	96.6658
989	96.6657
990	96.6657
991	96.6656
992	96.6655
993	96.6655
994	96.6654
995	96.6653
996	96.6653
997	96.6652
998	96.6651
999	96.6651
1000	96.665
1001	96.6649
1002	96.6649
1003	96.6648
1004	96.6647
1005	96.6647
1006	96.6646
1007	96.6646
1008	96.6645
1009	96.6644
1010	96.6644
1011	96.6643
1012	96.6642
1013	96.6642
1014	96.6641
1015	96.664
1016	96.664
1017	96.6639
1018	96.6638
1019	96.6638
1020	96.6637
1021	96.6637
1022	96.6636
1023	96.6635
1024	96.6635
1025	96.6634
1026	96.6633
1027	96.6633
1028	96.6632
1029	96.6631
1030	96.6631
1031	96.663
1032	96.6629
1033	96.6629
1034	96.6628
1035	96.6628
1036	96.6627
1037	96.6626
1038	96.6626
1039	96.6625
1040	96.6624
1041	96.6624
1042	96.6623
1043	96.6622
1044	96.6622
1045	96.6621
1046	96.6621
1047	96.662
1048	96.6619
1049	96.6619
1050	96.6618
1051	96.6617
1052	96.6617
1053	96.6616
1054	96.6616
1055	96.6615
1056	96.6614
1057	96.6614
1058	96.6613
1059	96.6612
1060	96.6612
1061	96.6611
1062	96.661
1063	96.661
1064	96.6609
1065	96.6609
1066	96.6608
1067	96.6607
1068	96.6607
1069	96.6606
1070	96.6605
1071	96.6605
1072	96.6604
1073	96.6604
1074	96.6603
1075	96.6602
1076	96.6602
1077	96.6601
1078	96.66
1079	96.66
1080	96.6599
1081	96.6599
1082	96.6598
1083	96.6597
1084	96.6597
1085	96.6596
1086	96.6595
1087	96.6595
1088	96.6594
1089	96.6594
1090	96.6593
1091	96.6592
1092	96.6592
1093	96.6591
1094	96.659
1095	96.659
1096	96.6589
1097	96.6589
1098	96.6588
1099	96.6587
1100	96.6587
1101	96.6586
1102	96.6586
1103	96.6585
1104	96.6584
1105	96.6584
1106	96.6583
1107	96.6582
1108	96.6582
1109	96.6581
1110	96.6581
1111	96.658
1112	96.6579
1113	96.6579
1114	96.6578
1115	96.6578
1116	96.6577
1117	96.6576
1118	96.6576
1119	96.6575
1120	96.6574
1121	96.6574
1122	96.6573
1123	96.6573
1124	96.6572
1125	96.6571
1126	96.6571
1127	96.657
1128	96.657
1129	96.6569
1130	96.6568
1131	96.6568
1132	96.6567
1133	96.6566
1134	96.6566
1135	96.6565
1136	96.6565
1137	96.6564
1138	96.6563
1139	96.6563
1140	96.6562
1141	96.6562
1142	96.6561
1143	96.656
1144	96.656
1145	96.6559
1146	96.6559
1147	96.6558
1148	96.6557
1149	96.6557
1150	96.6556
1151	96.6556
1152	96.6555
1153	96.6554
1154	96.6554
1155	96.6553
1156	96.6553
1157	96.6552
1158	96.6551
1159	96.6551
1160	96.655
1161	96.655
1162	96.6549
1163	96.6548
1164	96.6548
1165	96.6547
1166	96.6547
1167	96.6546
1168	96.6545
1169	96.6545
1170	96.6544
1171	96.6544
1172	96.6543
1173	96.6542
1174	96.6542
1175	96.6541
1176	96.6541
1177	96.654
1178	96.6539
1179	96.6539
1180	96.6538
1181	96.6538
1182	96.6537
1183	96.6536
1184	96.6536
1185	96.6535
1186	96.6535
1187	96.6534
1188	96.6533
1189	96.6533
1190	96.6532
1191	96.6532
1192	96.6531
1193	96.6531
1194	96.653
1195	96.6529
1196	96.6529
1197	96.6528
1198	96.6528
1199	96.6527
1200	96.6526
1201	96.6526
1202	96.6525
1203	96.6525
1204	96.6524
1205	96.6523
1206	96.6523
1207	96.6522
1208	96.6522
1209	96.6521
1210	96.6521
1211	96.652
1212	96.6519
1213	96.6519
1214	96.6518
1215	96.6518
1216	96.6517
1217	96.6516
1218	96.6516
1219	96.6515
1220	96.6515
1221	96.6514
1222	96.6513
1223	96.6513
1224	96.6512
1225	96.6512
1226	96.6511
1227	96.6511
1228	96.651
1229	96.6509
1230	96.6509
1231	96.6508
1232	96.6508
1233	96.6507
1234	96.6507
1235	96.6506
1236	96.6505
1237	96.6505
1238	96.6504
1239	96.6504
1240	96.6503
1241	96.6503
1242	96.6502
1243	96.6501
1244	96.6501
1245	96.65
1246	96.65
1247	96.6499
1248	96.6498
1249	96.6498
1250	96.6497
1251	96.6497
1252	96.6496
1253	96.6496
1254	96.6495
1255	96.6494
1256	96.6494
1257	96.6493
1258	96.6493
1259	96.6492
1260	96.6492
1261	96.6491
1262	96.649
1263	96.649
1264	96.6489
1265	96.6489
1266	96.6488
1267	96.6488
1268	96.6487
1269	96.6486
1270	96.6486
1271	96.6485
1272	96.6485
1273	96.6484
1274	96.6484
1275	96.6483
1276	96.6482
1277	96.6482
1278	96.6481
1279	96.6481
1280	96.648
1281	96.648
1282	96.6479
1283	96.6479
1284	96.6478
1285	96.6477
1286	96.6477
1287	96.6476
1288	96.6476
1289	96.6475
1290	96.6475
1291	96.6474
1292	96.6473
1293	96.6473
1294	96.6472
1295	96.6472
1296	96.6471
1297	96.6471
1298	96.647
1299	96.647
1300	96.6469
1301	96.6468
1302	96.6468
1303	96.6467
1304	96.6467
1305	96.6466
1306	96.6466
1307	96.6465
1308	96.6465
1309	96.6464
1310	96.6463
1311	96.6463
1312	96.6462
1313	96.6462
1314	96.6461
1315	96.6461
1316	96.646
1317	96.646
1318	96.6459
1319	96.6458
1320	96.6458
1321	96.6457
1322	96.6457
1323	96.6456
1324	96.6456
1325	96.6455
1326	96.6455
1327	96.6454
1328	96.6453
1329	96.6453
1330	96.6452
1331	96.6452
1332	96.6451
1333	96.6451
1334	96.645
1335	96.645
1336	96.6449
1337	96.6448
1338	96.6448
1339	96.6447
1340	96.6447
1341	96.6446
1342	96.6446
1343	96.6445
1344	96.6445
1345	96.6444
1346	96.6443
1347	96.6443
1348	96.6442
1349	96.6442
1350	96.6441
1351	96.6441
1352	96.644
1353	96.644
1354	96.6439
1355	96.6439
1356	96.6438
1357	96.6438
1358	96.6437
1359	96.6436
1360	96.6436
1361	96.6435
1362	96.6435
1363	96.6434
1364	96.6434
1365	96.6433
1366	96.6433
1367	96.6432
1368	96.6432
1369	96.6431
1370	96.6431
1371	96.643
1372	96.6429
1373	96.6429
1374	96.6428
1375	96.6428
1376	96.6427
1377	96.6427
1378	96.6426
1379	96.6426
1380	96.6425
1381	96.6425
1382	96.6424
1383	96.6423
1384	96.6423
1385	96.6422
1386	96.6422
1387	96.6421
1388	96.6421
1389	96.642
1390	96.642
1391	96.6419
1392	96.6419
1393	96.6418
1394	96.6418
1395	96.6417
1396	96.6417
1397	96.6416
1398	96.6416
1399	96.6415
1400	96.6414
1401	96.6414
1402	96.6413
1403	96.6413
1404	96.6412
1405	96.6412
1406	96.6411
1407	96.6411
1408	96.641
1409	96.641
1410	96.6409
1411	96.6409
1412	96.6408
1413	96.6408
1414	96.6407
1415	96.6407
1416	96.6406
1417	96.6405
1418	96.6405
1419	96.6404
1420	96.6404
1421	96.6403
1422	96.6403
1423	96.6402
1424	96.6402
1425	96.6401
1426	96.6401
1427	96.64
1428	96.64
1429	96.6399
1430	96.6399
1431	96.6398
1432	96.6398
1433	96.6397
1434	96.6397
1435	96.6396
1436	96.6396
1437	96.6395
1438	96.6395
1439	96.6394
1440	96.6393
1441	96.6393
1442	96.6392
1443	96.6392
1444	96.6391
1445	96.6391
1446	96.639
1447	96.639
1448	96.6389
1449	96.6389
1450	96.6388
1451	96.6388
1452	96.6387
1453	96.6387
1454	96.6386
1455	96.6386
1456	96.6385
1457	96.6385
1458	96.6384
1459	96.6384
1460	96.6383
1461	96.6383
1462	96.6382
1463	96.6382
1464	96.6381
1465	96.6381
1466	96.638
1467	96.638
1468	96.6379
1469	96.6379
1470	96.6378
1471	96.6378
1472	96.6377
1473	96.6376
1474	96.6376
1475	96.6376
1476	96.6375
1477	96.6374
1478	96.6374
1479	96.6374
1480	96.6373
1481	96.6372
1482	96.6372
1483	96.6371
1484	96.6371
1485	96.637
1486	96.637
1487	96.6369
1488	96.6369
1489	96.6368
1490	96.6368
1491	96.6367
1492	96.6367
1493	96.6366
1494	96.6366
1495	96.6365
1496	96.6365
1497	96.6364
1498	96.6364
1499	96.6363
1500	96.6363
1501	96.6362
1502	96.6362
1503	96.6361
1504	96.6361
1505	96.636
1506	96.636
1507	96.6359
1508	96.6359
1509	96.6358
1510	96.6358
1511	96.6357
1512	96.6357
1513	96.6356
1514	96.6356
1515	96.6355
1516	96.6355
1517	96.6354
1518	96.6354
1519	96.6353
1520	96.6353
1521	96.6352
1522	96.6352
1523	96.6351
1524	96.6351
1525	96.635
1526	96.635
1527	96.6349
1528	96.6349
1529	96.6348
1530	96.6348
1531	96.6347
1532	96.6347
1533	96.6346
1534	96.6346
1535	96.6345
1536	96.6345
1537	96.6345
1538	96.6344
1539	96.6344
1540	96.6343
1541	96.6343
1542	96.6342
1543	96.6342
1544	96.6341
1545	96.6341
1546	96.634
1547	96.634
1548	96.6339
1549	96.6339
1550	96.6338
1551	96.6338
1552	96.6337
1553	96.6337
1554	96.6336
1555	96.6336
1556	96.6335
1557	96.6335
1558	96.6334
1559	96.6334
1560	96.6333
1561	96.6333
1562	96.6332
1563	96.6332
1564	96.6331
1565	96.6331
1566	96.633
1567	96.633
1568	96.6329
1569	96.6329
1570	96.6329
1571	96.6328
1572	96.6328
1573	96.6327
1574	96.6327
1575	96.6326
1576	96.6326
1577	96.6325
1578	96.6325
1579	96.6324
1580	96.6324
1581	96.6323
1582	96.6323
1583	96.6322
1584	96.6322
1585	96.6321
1586	96.6321
1587	96.632
1588	96.632
1589	96.6319
1590	96.6319
1591	96.6318
1592	96.6318
1593	96.6317
1594	96.6317
1595	96.6316
1596	96.6316
1597	96.6316
1598	96.6315
1599	96.6315
1600	96.6314
1601	96.6314
1602	96.6313
1603	96.6313
1604	96.6312
1605	96.6312
1606	96.6311
1607	96.6311
1608	96.631
1609	96.631
1610	96.6309
1611	96.6309
1612	96.6309
1613	96.6308
1614	96.6308
1615	96.6307
1616	96.6307
1617	96.6306
1618	96.6306
1619	96.6305
1620	96.6305
1621	96.6304
1622	96.6304
1623	96.6303
1624	96.6303
1625	96.6302
1626	96.6302
1627	96.6301
1628	96.6301
1629	96.6301
1630	96.63
1631	96.63
1632	96.6299
1633	96.6299
1634	96.6298
1635	96.6298
1636	96.6297
1637	96.6297
1638	96.6296
1639	96.6296
1640	96.6295
1641	96.6295
1642	96.6295
1643	96.6294
1644	96.6294
1645	96.6293
1646	96.6293
1647	96.6292
1648	96.6292
1649	96.6291
1650	96.6291
1651	96.629
1652	96.629
1653	96.629
1654	96.6289
1655	96.6289
1656	96.6288
1657	96.6288
1658	96.6287
1659	96.6287
1660	96.6286
1661	96.6286
1662	96.6285
1663	96.6285
1664	96.6284
1665	96.6284
1666	96.6284
1667	96.6283
1668	96.6283
1669	96.6282
1670	96.6282
1671	96.6281
1672	96.6281
1673	96.628
1674	96.628
1675	96.628
1676	96.6279
1677	96.6279
1678	96.6278
1679	96.6278
1680	96.6277
1681	96.6277
1682	96.6276
1683	96.6276
1684	96.6275
1685	96.6275
1686	96.6274
1687	96.6274
1688	96.6274
1689	96.6273
1690	96.6273
1691	96.6272
1692	96.6272
1693	96.6271
1694	96.6271
1695	96.6271
1696	96.627
1697	96.627
1698	96.6269
1699	96.6269
1700	96.6268
1701	96.6268
1702	96.6267
1703	96.6267
1704	96.6267
1705	96.6266
1706	96.6266
1707	96.6265
1708	96.6265
1709	96.6264
1710	96.6264
1711	96.6263
1712	96.6263
1713	96.6263
1714	96.6262
1715	96.6262
1716	96.6261
1717	96.6261
1718	96.626
1719	96.626
1720	96.6259
1721	96.6259
1722	96.6259
1723	96.6258
1724	96.6258
1725	96.6257
1726	96.6257
1727	96.6256
1728	96.6256
1729	96.6255
1730	96.6255
1731	96.6255
1732	96.6254
1733	96.6254
1734	96.6253
1735	96.6253
1736	96.6253
1737	96.6252
1738	96.6252
1739	96.6251
1740	96.6251
1741	96.625
1742	96.625
1743	96.6249
1744	96.6249
1745	96.6249
1746	96.6248
1747	96.6248
1748	96.6247
1749	96.6247
1750	96.6246
1751	96.6246
1752	96.6246
1753	96.6245
1754	96.6245
1755	96.6244
1756	96.6244
1757	96.6244
1758	96.6243
1759	96.6243
1760	96.6242
1761	96.6242
1762	96.6241
1763	96.6241
1764	96.624
1765	96.624
1766	96.624
1767	96.6239
1768	96.6239
1769	96.6238
1770	96.6238
1771	96.6237
1772	96.6237
1773	96.6237
1774	96.6236
1775	96.6236
1776	96.6235
1777	96.6235
1778	96.6234
1779	96.6234
1780	96.6234
1781	96.6233
1782	96.6233
1783	96.6232
1784	96.6232
1785	96.6232
1786	96.6231
1787	96.6231
1788	96.623
1789	96.623
1790	96.6229
1791	96.6229
1792	96.6229
1793	96.6228
1794	96.6228
1795	96.6227
1796	96.6227
1797	96.6227
1798	96.6226
1799	96.6226
1800	96.6225
1801	96.6225
1802	96.6225
1803	96.6224
1804	96.6224
1805	96.6223
1806	96.6223
1807	96.6222
1808	96.6222
1809	96.6222
1810	96.6221
1811	96.6221
1812	96.622
1813	96.622
1814	96.622
1815	96.6219
1816	96.6219
1817	96.6218
1818	96.6218
1819	96.6217
1820	96.6217
1821	96.6217
1822	96.6216
1823	96.6216
1824	96.6215
1825	96.6215
1826	96.6215
1827	96.6214
1828	96.6214
1829	96.6213
1830	96.6213
1831	96.6213
1832	96.6212
1833	96.6212
1834	96.6211
1835	96.6211
1836	96.6211
1837	96.621
1838	96.621
1839	96.6209
1840	96.6209
1841	96.6208
1842	96.6208
1843	96.6208
1844	96.6207
1845	96.6207
1846	96.6206
1847	96.6206
1848	96.6206
1849	96.6205
1850	96.6205
1851	96.6204
1852	96.6204
1853	96.6204
1854	96.6203
1855	96.6203
1856	96.6202
1857	96.6202
1858	96.6202
1859	96.6201
1860	96.6201
1861	96.62
1862	96.62
1863	96.62
1864	96.6199
1865	96.6199
1866	96.6198
1867	96.6198
1868	96.6198
1869	96.6197
1870	96.6197
1871	96.6196
1872	96.6196
1873	96.6196
1874	96.6195
1875	96.6195
1876	96.6195
1877	96.6194
1878	96.6194
1879	96.6193
1880	96.6193
1881	96.6192
1882	96.6192
1883	96.6192
1884	96.6191
1885	96.6191
1886	96.6191
1887	96.619
1888	96.619
1889	96.6189
1890	96.6189
1891	96.6189
1892	96.6188
1893	96.6188
1894	96.6187
1895	96.6187
1896	96.6187
1897	96.6186
1898	96.6186
1899	96.6186
1900	96.6185
1901	96.6185
1902	96.6184
1903	96.6184
1904	96.6184
1905	96.6183
1906	96.6183
1907	96.6182
1908	96.6182
1909	96.6182
1910	96.6181
1911	96.6181
1912	96.618
1913	96.618
1914	96.618
1915	96.6179
1916	96.6179
1917	96.6179
1918	96.6178
1919	96.6178
1920	96.6177
1921	96.6177
1922	96.6177
1923	96.6176
1924	96.6176
1925	96.6175
1926	96.6175
1927	96.6175
1928	96.6174
1929	96.6174
1930	96.6174
1931	96.6173
1932	96.6173
1933	96.6172
1934	96.6172
1935	96.6172
1936	96.6171
1937	96.6171
1938	96.6171
1939	96.617
1940	96.617
1941	96.6169
1942	96.6169
1943	96.6169
1944	96.6168
1945	96.6168
1946	96.6168
1947	96.6167
1948	96.6167
1949	96.6166
1950	96.6166
1951	96.6166
1952	96.6165
1953	96.6165
1954	96.6165
1955	96.6164
1956	96.6164
1957	96.6163
1958	96.6163
1959	96.6163
1960	96.6162
1961	96.6162
1962	96.6162
1963	96.6161
1964	96.6161
1965	96.616
1966	96.616
1967	96.616
1968	96.6159
1969	96.6159
1970	96.6159
1971	96.6158
1972	96.6158
1973	96.6157
1974	96.6157
1975	96.6157
1976	96.6156
1977	96.6156
1978	96.6156
1979	96.6155
1980	96.6155
1981	96.6155
1982	96.6154
1983	96.6154
1984	96.6153
1985	96.6153
1986	96.6153
1987	96.6152
1988	96.6152
1989	96.6152
1990	96.6151
1991	96.6151
1992	96.6151
1993	96.615
1994	96.615
1995	96.6149
1996	96.6149
1997	96.6149
1998	96.6148
[truncated: 6,329 more rows]
