# Supplementary material for: PM2.5 concentration prediction based on EEMD-ALSTM
Source: Sci Rep. 2024 Jun 2;14:12636. doi: 10.1038/s41598-024-63620-9 (PMC11144699; doi:10.1038/s41598-024-63620-9)
Supplement: Supplementary file 1 — Supplementary Information. [file 41598_2024_63620_MOESM1_ESM.zip › Code/attEMD_IMF_15_train.xlsx]

## Sheet: Sheet1
	0
0	100.591
1	100.591
2	100.591
3	100.591
4	100.591
5	100.591
6	100.591
7	100.591
8	100.591
9	100.591
10	100.591
11	100.591
12	100.591
13	100.591
14	100.591
15	100.591
16	100.591
17	100.591
18	100.591
19	100.591
20	100.591
21	100.591
22	100.591
23	100.591
24	100.591
25	100.591
26	100.591
27	100.591
28	100.591
29	100.591
30	100.591
31	100.591
32	100.591
33	100.591
34	100.591
35	100.591
36	100.591
37	100.591
38	100.591
39	100.591
40	100.591
41	100.591
42	100.591
43	100.591
44	100.591
45	100.591
46	100.591
47	100.591
48	100.591
49	100.591
50	100.591
51	100.591
52	100.592
53	100.592
54	100.592
55	100.592
56	100.592
57	100.592
58	100.592
59	100.592
60	100.592
61	100.592
62	100.592
63	100.592
64	100.592
65	100.592
66	100.592
67	100.592
68	100.592
69	100.592
70	100.592
71	100.592
72	100.592
73	100.592
74	100.592
75	100.592
76	100.592
77	100.592
78	100.592
79	100.592
80	100.592
81	100.592
82	100.592
83	100.592
84	100.592
85	100.592
86	100.592
87	100.592
88	100.592
89	100.592
90	100.592
91	100.592
92	100.592
93	100.592
94	100.592
95	100.592
96	100.592
97	100.592
98	100.592
99	100.592
100	100.592
101	100.592
102	100.592
103	100.592
104	100.592
105	100.592
106	100.592
107	100.592
108	100.592
109	100.592
110	100.592
111	100.592
112	100.593
113	100.593
114	100.593
115	100.593
116	100.593
117	100.593
118	100.593
119	100.593
120	100.593
121	100.593
122	100.593
123	100.593
124	100.593
125	100.593
126	100.593
127	100.593
128	100.593
129	100.593
130	100.593
131	100.593
132	100.593
133	100.593
134	100.593
135	100.593
136	100.593
137	100.593
138	100.593
139	100.593
140	100.593
141	100.593
142	100.593
143	100.593
144	100.593
145	100.593
146	100.593
147	100.593
148	100.593
149	100.593
150	100.593
151	100.593
152	100.593
153	100.593
154	100.593
155	100.593
156	100.593
157	100.593
158	100.593
159	100.593
160	100.593
161	100.593
162	100.593
163	100.593
164	100.593
165	100.593
166	100.593
167	100.593
168	100.593
169	100.593
170	100.593
171	100.593
172	100.593
173	100.594
174	100.594
175	100.594
176	100.594
177	100.594
178	100.594
179	100.594
180	100.594
181	100.594
182	100.594
183	100.594
184	100.594
185	100.594
186	100.594
187	100.594
188	100.594
189	100.594
190	100.594
191	100.594
192	100.594
193	100.594
194	100.594
195	100.594
196	100.594
197	100.594
198	100.594
199	100.594
200	100.594
201	100.594
202	100.594
203	100.594
204	100.594
205	100.594
206	100.594
207	100.594
208	100.594
209	100.594
210	100.594
211	100.594
212	100.594
213	100.594
214	100.594
215	100.594
216	100.594
217	100.594
218	100.594
219	100.594
220	100.594
221	100.594
222	100.594
223	100.594
224	100.594
225	100.594
226	100.594
227	100.594
228	100.594
229	100.594
230	100.594
231	100.594
232	100.594
233	100.594
234	100.594
235	100.595
236	100.595
237	100.595
238	100.595
239	100.595
240	100.595
241	100.595
242	100.595
243	100.595
244	100.595
245	100.595
246	100.595
247	100.595
248	100.595
249	100.595
250	100.595
251	100.595
252	100.595
253	100.595
254	100.595
255	100.595
256	100.595
257	100.595
258	100.595
259	100.595
260	100.595
261	100.595
262	100.595
263	100.595
264	100.595
265	100.595
266	100.595
267	100.595
268	100.595
269	100.595
270	100.595
271	100.595
272	100.595
273	100.595
274	100.595
275	100.595
276	100.595
277	100.595
278	100.595
279	100.595
280	100.595
281	100.595
282	100.595
283	100.595
284	100.595
285	100.595
286	100.595
287	100.595
288	100.595
289	100.595
290	100.595
291	100.595
292	100.595
293	100.595
294	100.595
295	100.595
296	100.595
297	100.595
298	100.596
299	100.596
300	100.596
301	100.596
302	100.596
303	100.596
304	100.596
305	100.596
306	100.596
307	100.596
308	100.596
309	100.596
310	100.596
311	100.596
312	100.596
313	100.596
314	100.596
315	100.596
316	100.596
317	100.596
318	100.596
319	100.596
320	100.596
321	100.596
322	100.596
323	100.596
324	100.596
325	100.596
326	100.596
327	100.596
328	100.596
329	100.596
330	100.596
331	100.596
332	100.596
333	100.596
334	100.596
335	100.596
336	100.596
337	100.596
338	100.596
339	100.596
340	100.596
341	100.596
342	100.596
343	100.596
344	100.596
345	100.596
346	100.596
347	100.596
348	100.596
349	100.596
350	100.596
351	100.596
352	100.596
353	100.596
354	100.596
355	100.596
356	100.596
357	100.596
358	100.596
359	100.596
360	100.596
361	100.596
362	100.597
363	100.597
364	100.597
365	100.597
366	100.597
367	100.597
368	100.597
369	100.597
370	100.597
371	100.597
372	100.597
373	100.597
374	100.597
375	100.597
376	100.597
377	100.597
378	100.597
379	100.597
380	100.597
381	100.597
382	100.597
383	100.597
384	100.597
385	100.597
386	100.597
387	100.597
388	100.597
389	100.597
390	100.597
391	100.597
392	100.597
393	100.597
394	100.597
395	100.597
396	100.597
397	100.597
398	100.597
399	100.597
400	100.597
401	100.597
402	100.597
403	100.597
404	100.597
405	100.597
406	100.597
407	100.597
408	100.597
409	100.597
410	100.597
411	100.597
412	100.597
413	100.597
414	100.597
415	100.597
416	100.597
417	100.597
418	100.597
419	100.597
420	100.597
421	100.597
422	100.597
423	100.597
424	100.597
425	100.597
426	100.597
427	100.598
428	100.598
429	100.598
430	100.598
431	100.598
432	100.598
433	100.598
434	100.598
435	100.598
436	100.598
437	100.598
438	100.598
439	100.598
440	100.598
441	100.598
442	100.598
443	100.598
444	100.598
445	100.598
446	100.598
447	100.598
448	100.598
449	100.598
450	100.598
451	100.598
452	100.598
453	100.598
454	100.598
455	100.598
456	100.598
457	100.598
458	100.598
459	100.598
460	100.598
461	100.598
462	100.598
463	100.598
464	100.598
465	100.598
466	100.598
467	100.598
468	100.598
469	100.598
470	100.598
471	100.598
472	100.598
473	100.598
474	100.598
475	100.598
476	100.598
477	100.598
478	100.598
479	100.598
480	100.598
481	100.598
482	100.598
483	100.598
484	100.598
485	100.598
486	100.598
487	100.598
488	100.598
489	100.598
490	100.598
491	100.598
492	100.599
493	100.599
494	100.599
495	100.599
496	100.599
497	100.599
498	100.599
499	100.599
500	100.599
501	100.599
502	100.599
503	100.599
504	100.599
505	100.599
506	100.599
507	100.599
508	100.599
509	100.599
510	100.599
511	100.599
512	100.599
513	100.599
514	100.599
515	100.599
516	100.599
517	100.599
518	100.599
519	100.599
520	100.599
521	100.599
522	100.599
523	100.599
524	100.599
525	100.599
526	100.599
527	100.599
528	100.599
529	100.599
530	100.599
531	100.599
532	100.599
533	100.599
534	100.599
535	100.599
536	100.599
537	100.599
538	100.599
539	100.599
540	100.599
541	100.599
542	100.599
543	100.599
544	100.599
545	100.599
546	100.599
547	100.599
548	100.599
549	100.599
550	100.599
551	100.599
552	100.599
553	100.599
554	100.599
555	100.599
556	100.599
557	100.599
558	100.599
559	100.6
560	100.6
561	100.6
562	100.6
563	100.6
564	100.6
565	100.6
566	100.6
567	100.6
568	100.6
569	100.6
570	100.6
571	100.6
572	100.6
573	100.6
574	100.6
575	100.6
576	100.6
577	100.6
578	100.6
579	100.6
580	100.6
581	100.6
582	100.6
583	100.6
584	100.6
585	100.6
586	100.6
587	100.6
588	100.6
589	100.6
590	100.6
591	100.6
592	100.6
593	100.6
594	100.6
595	100.6
596	100.6
597	100.6
598	100.6
599	100.6
600	100.6
601	100.6
602	100.6
603	100.6
604	100.6
605	100.6
606	100.6
607	100.6
608	100.6
609	100.6
610	100.6
611	100.6
612	100.6
613	100.6
614	100.6
615	100.6
616	100.6
617	100.6
618	100.6
619	100.6
620	100.6
621	100.6
622	100.6
623	100.6
624	100.6
625	100.6
626	100.6
627	100.601
628	100.601
629	100.601
630	100.601
631	100.601
632	100.601
633	100.601
634	100.601
635	100.601
636	100.601
637	100.601
638	100.601
639	100.601
640	100.601
641	100.601
642	100.601
643	100.601
644	100.601
645	100.601
646	100.601
647	100.601
648	100.601
649	100.601
650	100.601
651	100.601
652	100.601
653	100.601
654	100.601
655	100.601
656	100.601
657	100.601
658	100.601
659	100.601
660	100.601
661	100.601
662	100.601
663	100.601
664	100.601
665	100.601
666	100.601
667	100.601
668	100.601
669	100.601
670	100.601
671	100.601
672	100.601
673	100.601
674	100.601
675	100.601
676	100.601
677	100.601
678	100.601
679	100.601
680	100.601
681	100.601
682	100.601
683	100.601
684	100.601
685	100.601
686	100.601
687	100.601
688	100.601
689	100.601
690	100.601
691	100.601
692	100.601
693	100.601
694	100.601
695	100.601
696	100.602
697	100.602
698	100.602
699	100.602
700	100.602
701	100.602
702	100.602
703	100.602
704	100.602
705	100.602
706	100.602
707	100.602
708	100.602
709	100.602
710	100.602
711	100.602
712	100.602
713	100.602
714	100.602
715	100.602
716	100.602
717	100.602
718	100.602
719	100.602
720	100.602
721	100.602
722	100.602
723	100.602
724	100.602
725	100.602
726	100.602
727	100.602
728	100.602
729	100.602
730	100.602
731	100.602
732	100.602
733	100.602
734	100.602
735	100.602
736	100.602
737	100.602
738	100.602
739	100.602
740	100.602
741	100.602
742	100.602
743	100.602
744	100.602
745	100.602
746	100.602
747	100.602
748	100.602
749	100.602
750	100.602
751	100.602
752	100.602
753	100.602
754	100.602
755	100.602
756	100.602
757	100.602
758	100.602
759	100.602
760	100.602
761	100.602
762	100.602
763	100.602
764	100.602
765	100.602
766	100.602
767	100.603
768	100.603
769	100.603
770	100.603
771	100.603
772	100.603
773	100.603
774	100.603
775	100.603
776	100.603
777	100.603
778	100.603
779	100.603
780	100.603
781	100.603
782	100.603
783	100.603
784	100.603
785	100.603
786	100.603
787	100.603
788	100.603
789	100.603
790	100.603
791	100.603
792	100.603
793	100.603
794	100.603
795	100.603
796	100.603
797	100.603
798	100.603
799	100.603
800	100.603
801	100.603
802	100.603
803	100.603
804	100.603
805	100.603
806	100.603
807	100.603
808	100.603
809	100.603
810	100.603
811	100.603
812	100.603
813	100.603
814	100.603
815	100.603
816	100.603
817	100.603
818	100.603
819	100.603
820	100.603
821	100.603
822	100.603
823	100.603
824	100.603
825	100.603
826	100.603
827	100.603
828	100.603
829	100.603
830	100.603
831	100.603
832	100.603
833	100.603
834	100.603
835	100.603
836	100.603
837	100.603
838	100.604
839	100.604
840	100.604
841	100.604
842	100.604
843	100.604
844	100.604
845	100.604
846	100.604
847	100.604
848	100.604
849	100.604
850	100.604
851	100.604
852	100.604
853	100.604
854	100.604
855	100.604
856	100.604
857	100.604
858	100.604
859	100.604
860	100.604
861	100.604
862	100.604
863	100.604
864	100.604
865	100.604
866	100.604
867	100.604
868	100.604
869	100.604
870	100.604
871	100.604
872	100.604
873	100.604
874	100.604
875	100.604
876	100.604
877	100.604
878	100.604
879	100.604
880	100.604
881	100.604
882	100.604
883	100.604
884	100.604
885	100.604
886	100.604
887	100.604
888	100.604
889	100.604
890	100.604
891	100.604
892	100.604
893	100.604
894	100.604
895	100.604
896	100.604
897	100.604
898	100.604
899	100.604
900	100.604
901	100.604
902	100.604
903	100.604
904	100.604
905	100.604
906	100.604
907	100.604
908	100.604
909	100.604
910	100.604
911	100.604
912	100.605
913	100.605
914	100.605
915	100.605
916	100.605
917	100.605
918	100.605
919	100.605
920	100.605
921	100.605
922	100.605
923	100.605
924	100.605
925	100.605
926	100.605
927	100.605
928	100.605
929	100.605
930	100.605
931	100.605
932	100.605
933	100.605
934	100.605
935	100.605
936	100.605
937	100.605
938	100.605
939	100.605
940	100.605
941	100.605
942	100.605
943	100.605
944	100.605
945	100.605
946	100.605
947	100.605
948	100.605
949	100.605
950	100.605
951	100.605
952	100.605
953	100.605
954	100.605
955	100.605
956	100.605
957	100.605
958	100.605
959	100.605
960	100.605
961	100.605
962	100.605
963	100.605
964	100.605
965	100.605
966	100.605
967	100.605
968	100.605
969	100.605
970	100.605
971	100.605
972	100.605
973	100.605
974	100.605
975	100.605
976	100.605
977	100.605
978	100.605
979	100.605
980	100.605
981	100.605
982	100.605
983	100.605
984	100.605
985	100.605
986	100.605
987	100.606
988	100.606
989	100.606
990	100.606
991	100.606
992	100.606
993	100.606
994	100.606
995	100.606
996	100.606
997	100.606
998	100.606
999	100.606
1000	100.606
1001	100.606
1002	100.606
1003	100.606
1004	100.606
1005	100.606
1006	100.606
1007	100.606
1008	100.606
1009	100.606
1010	100.606
1011	100.606
1012	100.606
1013	100.606
1014	100.606
1015	100.606
1016	100.606
1017	100.606
1018	100.606
1019	100.606
1020	100.606
1021	100.606
1022	100.606
1023	100.606
1024	100.606
1025	100.606
1026	100.606
1027	100.606
1028	100.606
1029	100.606
1030	100.606
1031	100.606
1032	100.606
1033	100.606
1034	100.606
1035	100.606
1036	100.606
1037	100.606
1038	100.606
1039	100.606
1040	100.606
1041	100.606
1042	100.606
1043	100.606
1044	100.606
1045	100.606
1046	100.606
1047	100.606
1048	100.606
1049	100.606
1050	100.606
1051	100.606
1052	100.606
1053	100.606
1054	100.606
1055	100.606
1056	100.606
1057	100.606
1058	100.606
1059	100.606
1060	100.606
1061	100.606
1062	100.606
1063	100.607
1064	100.607
1065	100.607
1066	100.607
1067	100.607
1068	100.607
1069	100.607
1070	100.607
1071	100.607
1072	100.607
1073	100.607
1074	100.607
1075	100.607
1076	100.607
1077	100.607
1078	100.607
1079	100.607
1080	100.607
1081	100.607
1082	100.607
1083	100.607
1084	100.607
1085	100.607
1086	100.607
1087	100.607
1088	100.607
1089	100.607
1090	100.607
1091	100.607
1092	100.607
1093	100.607
1094	100.607
1095	100.607
1096	100.607
1097	100.607
1098	100.607
1099	100.607
1100	100.607
1101	100.607
1102	100.607
1103	100.607
1104	100.607
1105	100.607
1106	100.607
1107	100.607
1108	100.607
1109	100.607
1110	100.607
1111	100.607
1112	100.607
1113	100.607
1114	100.607
1115	100.607
1116	100.607
1117	100.607
1118	100.607
1119	100.607
1120	100.607
1121	100.607
1122	100.607
1123	100.607
1124	100.607
1125	100.607
1126	100.607
1127	100.607
1128	100.607
1129	100.607
1130	100.607
1131	100.607
1132	100.607
1133	100.607
1134	100.607
1135	100.607
1136	100.607
1137	100.607
1138	100.607
1139	100.607
1140	100.607
1141	100.608
1142	100.608
1143	100.608
1144	100.608
1145	100.608
1146	100.608
1147	100.608
1148	100.608
1149	100.608
1150	100.608
1151	100.608
1152	100.608
1153	100.608
1154	100.608
1155	100.608
1156	100.608
1157	100.608
1158	100.608
1159	100.608
1160	100.608
1161	100.608
1162	100.608
1163	100.608
1164	100.608
1165	100.608
1166	100.608
1167	100.608
1168	100.608
1169	100.608
1170	100.608
1171	100.608
1172	100.608
1173	100.608
1174	100.608
1175	100.608
1176	100.608
1177	100.608
1178	100.608
1179	100.608
1180	100.608
1181	100.608
1182	100.608
1183	100.608
1184	100.608
1185	100.608
1186	100.608
1187	100.608
1188	100.608
1189	100.608
1190	100.608
1191	100.608
1192	100.608
1193	100.608
1194	100.608
1195	100.608
1196	100.608
1197	100.608
1198	100.608
1199	100.608
1200	100.608
1201	100.608
1202	100.608
1203	100.608
1204	100.608
1205	100.608
1206	100.608
1207	100.608
1208	100.608
1209	100.608
1210	100.608
1211	100.608
1212	100.608
1213	100.608
1214	100.608
1215	100.608
1216	100.608
1217	100.608
1218	100.608
1219	100.608
1220	100.608
1221	100.609
1222	100.609
1223	100.609
1224	100.609
1225	100.609
1226	100.609
1227	100.609
1228	100.609
1229	100.609
1230	100.609
1231	100.609
1232	100.609
1233	100.609
1234	100.609
1235	100.609
1236	100.609
1237	100.609
1238	100.609
1239	100.609
1240	100.609
1241	100.609
1242	100.609
1243	100.609
1244	100.609
1245	100.609
1246	100.609
1247	100.609
1248	100.609
1249	100.609
1250	100.609
1251	100.609
1252	100.609
1253	100.609
1254	100.609
1255	100.609
1256	100.609
1257	100.609
1258	100.609
1259	100.609
1260	100.609
1261	100.609
1262	100.609
1263	100.609
1264	100.609
1265	100.609
1266	100.609
1267	100.609
1268	100.609
1269	100.609
1270	100.609
1271	100.609
1272	100.609
1273	100.609
1274	100.609
1275	100.609
1276	100.609
1277	100.609
1278	100.609
1279	100.609
1280	100.609
1281	100.609
1282	100.609
1283	100.609
1284	100.609
1285	100.609
1286	100.609
1287	100.609
1288	100.609
1289	100.609
1290	100.609
1291	100.609
1292	100.609
1293	100.609
1294	100.609
1295	100.609
1296	100.609
1297	100.609
1298	100.609
1299	100.609
1300	100.609
1301	100.609
1302	100.609
1303	100.61
1304	100.61
1305	100.61
1306	100.61
1307	100.61
1308	100.61
1309	100.61
1310	100.61
1311	100.61
1312	100.61
1313	100.61
1314	100.61
1315	100.61
1316	100.61
1317	100.61
1318	100.61
1319	100.61
1320	100.61
1321	100.61
1322	100.61
1323	100.61
1324	100.61
1325	100.61
1326	100.61
1327	100.61
1328	100.61
1329	100.61
1330	100.61
1331	100.61
1332	100.61
1333	100.61
1334	100.61
1335	100.61
1336	100.61
1337	100.61
1338	100.61
1339	100.61
1340	100.61
1341	100.61
1342	100.61
1343	100.61
1344	100.61
1345	100.61
1346	100.61
1347	100.61
1348	100.61
1349	100.61
1350	100.61
1351	100.61
1352	100.61
1353	100.61
1354	100.61
1355	100.61
1356	100.61
1357	100.61
1358	100.61
1359	100.61
1360	100.61
1361	100.61
1362	100.61
1363	100.61
1364	100.61
1365	100.61
1366	100.61
1367	100.61
1368	100.61
1369	100.61
1370	100.61
1371	100.61
1372	100.61
1373	100.61
1374	100.61
1375	100.61
1376	100.61
1377	100.61
1378	100.61
1379	100.61
1380	100.61
1381	100.61
1382	100.61
1383	100.61
1384	100.61
1385	100.61
1386	100.61
1387	100.61
1388	100.611
1389	100.611
1390	100.611
1391	100.611
1392	100.611
1393	100.611
1394	100.611
1395	100.611
1396	100.611
1397	100.611
1398	100.611
1399	100.611
1400	100.611
1401	100.611
1402	100.611
1403	100.611
1404	100.611
1405	100.611
1406	100.611
1407	100.611
1408	100.611
1409	100.611
1410	100.611
1411	100.611
1412	100.611
1413	100.611
1414	100.611
1415	100.611
1416	100.611
1417	100.611
1418	100.611
1419	100.611
1420	100.611
1421	100.611
1422	100.611
1423	100.611
1424	100.611
1425	100.611
1426	100.611
1427	100.611
1428	100.611
1429	100.611
1430	100.611
1431	100.611
1432	100.611
1433	100.611
1434	100.611
1435	100.611
1436	100.611
1437	100.611
1438	100.611
1439	100.611
1440	100.611
1441	100.611
1442	100.611
1443	100.611
1444	100.611
1445	100.611
1446	100.611
1447	100.611
1448	100.611
1449	100.611
1450	100.611
1451	100.611
1452	100.611
1453	100.611
1454	100.611
1455	100.611
1456	100.611
1457	100.611
1458	100.611
1459	100.611
1460	100.611
1461	100.611
1462	100.611
1463	100.611
1464	100.611
1465	100.611
1466	100.611
1467	100.611
1468	100.611
1469	100.611
1470	100.611
1471	100.611
1472	100.611
1473	100.611
1474	100.612
1475	100.612
1476	100.612
1477	100.612
1478	100.612
1479	100.612
1480	100.612
1481	100.612
1482	100.612
1483	100.612
1484	100.612
1485	100.612
1486	100.612
1487	100.612
1488	100.612
1489	100.612
1490	100.612
1491	100.612
1492	100.612
1493	100.612
1494	100.612
1495	100.612
1496	100.612
1497	100.612
1498	100.612
1499	100.612
1500	100.612
1501	100.612
1502	100.612
1503	100.612
1504	100.612
1505	100.612
1506	100.612
1507	100.612
1508	100.612
1509	100.612
1510	100.612
1511	100.612
1512	100.612
1513	100.612
1514	100.612
1515	100.612
1516	100.612
1517	100.612
1518	100.612
1519	100.612
1520	100.612
1521	100.612
1522	100.612
1523	100.612
1524	100.612
1525	100.612
1526	100.612
1527	100.612
1528	100.612
1529	100.612
1530	100.612
1531	100.612
1532	100.612
1533	100.612
1534	100.612
1535	100.612
1536	100.612
1537	100.612
1538	100.612
1539	100.612
1540	100.612
1541	100.612
1542	100.612
1543	100.612
1544	100.612
1545	100.612
1546	100.612
1547	100.612
1548	100.612
1549	100.612
1550	100.612
1551	100.612
1552	100.612
1553	100.612
1554	100.612
1555	100.612
1556	100.612
1557	100.612
1558	100.612
1559	100.612
1560	100.612
1561	100.612
1562	100.612
1563	100.612
1564	100.613
1565	100.613
1566	100.613
1567	100.613
1568	100.613
1569	100.613
1570	100.613
1571	100.613
1572	100.613
1573	100.613
1574	100.613
1575	100.613
1576	100.613
1577	100.613
1578	100.613
1579	100.613
1580	100.613
1581	100.613
1582	100.613
1583	100.613
1584	100.613
1585	100.613
1586	100.613
1587	100.613
1588	100.613
1589	100.613
1590	100.613
1591	100.613
1592	100.613
1593	100.613
1594	100.613
1595	100.613
1596	100.613
1597	100.613
1598	100.613
1599	100.613
1600	100.613
1601	100.613
1602	100.613
1603	100.613
1604	100.613
1605	100.613
1606	100.613
1607	100.613
1608	100.613
1609	100.613
1610	100.613
1611	100.613
1612	100.613
1613	100.613
1614	100.613
1615	100.613
1616	100.613
1617	100.613
1618	100.613
1619	100.613
1620	100.613
1621	100.613
1622	100.613
1623	100.613
1624	100.613
1625	100.613
1626	100.613
1627	100.613
1628	100.613
1629	100.613
1630	100.613
1631	100.613
1632	100.613
1633	100.613
1634	100.613
1635	100.613
1636	100.613
1637	100.613
1638	100.613
1639	100.613
1640	100.613
1641	100.613
1642	100.613
1643	100.613
1644	100.613
1645	100.613
1646	100.613
1647	100.613
1648	100.613
1649	100.613
1650	100.613
1651	100.613
1652	100.613
1653	100.613
1654	100.613
1655	100.613
1656	100.613
1657	100.614
1658	100.614
1659	100.614
1660	100.614
1661	100.614
1662	100.614
1663	100.614
1664	100.614
1665	100.614
1666	100.614
1667	100.614
1668	100.614
1669	100.614
1670	100.614
1671	100.614
1672	100.614
1673	100.614
1674	100.614
1675	100.614
1676	100.614
1677	100.614
1678	100.614
1679	100.614
1680	100.614
1681	100.614
1682	100.614
1683	100.614
1684	100.614
1685	100.614
1686	100.614
1687	100.614
1688	100.614
1689	100.614
1690	100.614
1691	100.614
1692	100.614
1693	100.614
1694	100.614
1695	100.614
1696	100.614
1697	100.614
1698	100.614
1699	100.614
1700	100.614
1701	100.614
1702	100.614
1703	100.614
1704	100.614
1705	100.614
1706	100.614
1707	100.614
1708	100.614
1709	100.614
1710	100.614
1711	100.614
1712	100.614
1713	100.614
1714	100.614
1715	100.614
1716	100.614
1717	100.614
1718	100.614
1719	100.614
1720	100.614
1721	100.614
1722	100.614
1723	100.614
1724	100.614
1725	100.614
1726	100.614
1727	100.614
1728	100.614
1729	100.614
1730	100.614
1731	100.614
1732	100.614
1733	100.614
1734	100.614
1735	100.614
1736	100.614
1737	100.614
1738	100.614
1739	100.614
1740	100.614
1741	100.614
1742	100.614
1743	100.614
1744	100.614
1745	100.614
1746	100.614
1747	100.614
1748	100.614
1749	100.614
1750	100.614
1751	100.614
1752	100.614
1753	100.615
1754	100.615
1755	100.615
1756	100.615
1757	100.615
1758	100.615
1759	100.615
1760	100.615
1761	100.615
1762	100.615
1763	100.615
1764	100.615
1765	100.615
1766	100.615
1767	100.615
1768	100.615
1769	100.615
1770	100.615
1771	100.615
1772	100.615
1773	100.615
1774	100.615
1775	100.615
1776	100.615
1777	100.615
1778	100.615
1779	100.615
1780	100.615
1781	100.615
1782	100.615
1783	100.615
1784	100.615
1785	100.615
1786	100.615
1787	100.615
1788	100.615
1789	100.615
1790	100.615
1791	100.615
1792	100.615
1793	100.615
1794	100.615
1795	100.615
1796	100.615
1797	100.615
1798	100.615
1799	100.615
1800	100.615
1801	100.615
1802	100.615
1803	100.615
1804	100.615
1805	100.615
1806	100.615
1807	100.615
1808	100.615
1809	100.615
1810	100.615
1811	100.615
1812	100.615
1813	100.615
1814	100.615
1815	100.615
1816	100.615
1817	100.615
1818	100.615
1819	100.615
1820	100.615
1821	100.615
1822	100.615
1823	100.615
1824	100.615
1825	100.615
1826	100.615
1827	100.615
1828	100.615
1829	100.615
1830	100.615
1831	100.615
1832	100.615
1833	100.615
1834	100.615
1835	100.615
1836	100.615
1837	100.615
1838	100.615
1839	100.615
1840	100.615
1841	100.615
1842	100.615
1843	100.615
1844	100.615
1845	100.615
1846	100.615
1847	100.615
1848	100.615
1849	100.615
1850	100.615
1851	100.615
1852	100.615
1853	100.615
1854	100.616
1855	100.616
1856	100.616
1857	100.616
1858	100.616
1859	100.616
1860	100.616
1861	100.616
1862	100.616
1863	100.616
1864	100.616
1865	100.616
1866	100.616
1867	100.616
1868	100.616
1869	100.616
1870	100.616
1871	100.616
1872	100.616
1873	100.616
1874	100.616
1875	100.616
1876	100.616
1877	100.616
1878	100.616
1879	100.616
1880	100.616
1881	100.616
1882	100.616
1883	100.616
1884	100.616
1885	100.616
1886	100.616
1887	100.616
1888	100.616
1889	100.616
1890	100.616
1891	100.616
1892	100.616
1893	100.616
1894	100.616
1895	100.616
1896	100.616
1897	100.616
1898	100.616
1899	100.616
1900	100.616
1901	100.616
1902	100.616
1903	100.616
1904	100.616
1905	100.616
1906	100.616
1907	100.616
1908	100.616
1909	100.616
1910	100.616
1911	100.616
1912	100.616
1913	100.616
1914	100.616
1915	100.616
1916	100.616
1917	100.616
1918	100.616
1919	100.616
1920	100.616
1921	100.616
1922	100.616
1923	100.616
1924	100.616
1925	100.616
1926	100.616
1927	100.616
1928	100.616
1929	100.616
1930	100.616
1931	100.616
1932	100.616
1933	100.616
1934	100.616
1935	100.616
1936	100.616
1937	100.616
1938	100.616
1939	100.616
1940	100.616
1941	100.616
1942	100.616
1943	100.616
1944	100.616
1945	100.616
1946	100.616
1947	100.616
1948	100.616
1949	100.616
1950	100.616
1951	100.616
1952	100.616
1953	100.616
1954	100.616
1955	100.616
1956	100.616
1957	100.616
1958	100.616
1959	100.617
1960	100.617
1961	100.617
1962	100.617
1963	100.617
1964	100.617
1965	100.617
1966	100.617
1967	100.617
1968	100.617
1969	100.617
1970	100.617
1971	100.617
1972	100.617
1973	100.617
1974	100.617
1975	100.617
1976	100.617
1977	100.617
1978	100.617
1979	100.617
1980	100.617
1981	100.617
1982	100.617
1983	100.617
1984	100.617
1985	100.617
1986	100.617
1987	100.617
1988	100.617
1989	100.617
1990	100.617
1991	100.617
1992	100.617
1993	100.617
1994	100.617
1995	100.617
1996	100.617
1997	100.617
1998	100.617
[truncated: 31,382 more rows]
