# Supplementary material for: PM2.5 concentration prediction based on EEMD-ALSTM
Source: Sci Rep. 2024 Jun 2;14:12636. doi: 10.1038/s41598-024-63620-9 (PMC11144699; doi:10.1038/s41598-024-63620-9)
Supplement: Supplementary file 1 — Supplementary Information. [file 41598_2024_63620_MOESM1_ESM.zip › Code/attEMD_IMF_16_test.xlsx]

## Sheet: Sheet1
	0
0	104.128
1	104.128
2	104.128
3	104.128
4	104.128
5	104.128
6	104.128
7	104.128
8	104.128
9	104.128
10	104.128
11	104.128
12	104.128
13	104.128
14	104.128
15	104.128
16	104.128
17	104.128
18	104.128
19	104.128
20	104.128
21	104.128
22	104.128
23	104.128
24	104.128
25	104.128
26	104.128
27	104.128
28	104.128
29	104.128
30	104.128
31	104.128
32	104.128
33	104.128
34	104.128
35	104.128
36	104.128
37	104.128
38	104.128
39	104.128
40	104.128
41	104.128
42	104.128
43	104.128
44	104.128
45	104.128
46	104.129
47	104.129
48	104.129
49	104.129
50	104.129
51	104.129
52	104.129
53	104.129
54	104.129
55	104.129
56	104.129
57	104.129
58	104.129
59	104.129
60	104.129
61	104.129
62	104.129
63	104.129
64	104.129
65	104.129
66	104.129
67	104.129
68	104.129
69	104.129
70	104.129
71	104.129
72	104.129
73	104.129
74	104.129
75	104.129
76	104.129
77	104.129
78	104.129
79	104.129
80	104.129
81	104.129
82	104.129
83	104.129
84	104.129
85	104.129
86	104.129
87	104.129
88	104.129
89	104.129
90	104.129
91	104.129
92	104.129
93	104.129
94	104.129
95	104.129
96	104.129
97	104.129
98	104.129
99	104.129
100	104.129
101	104.129
102	104.129
103	104.129
104	104.129
105	104.129
106	104.129
107	104.129
108	104.129
109	104.129
110	104.129
111	104.129
112	104.129
113	104.129
114	104.129
115	104.129
116	104.129
117	104.129
118	104.129
119	104.129
120	104.129
121	104.129
122	104.13
123	104.13
124	104.13
125	104.13
126	104.13
127	104.13
128	104.13
129	104.13
130	104.13
131	104.13
132	104.13
133	104.13
134	104.13
135	104.13
136	104.13
137	104.13
138	104.13
139	104.13
140	104.13
141	104.13
142	104.13
143	104.13
144	104.13
145	104.13
146	104.13
147	104.13
148	104.13
149	104.13
150	104.13
151	104.13
152	104.13
153	104.13
154	104.13
155	104.13
156	104.13
157	104.13
158	104.13
159	104.13
160	104.13
161	104.13
162	104.13
163	104.13
164	104.13
165	104.13
166	104.13
167	104.13
168	104.13
169	104.13
170	104.13
171	104.13
172	104.13
173	104.13
174	104.13
175	104.13
176	104.13
177	104.13
178	104.13
179	104.13
180	104.13
181	104.13
182	104.13
183	104.13
184	104.13
185	104.13
186	104.13
187	104.13
188	104.13
189	104.13
190	104.13
191	104.13
192	104.13
193	104.13
194	104.13
195	104.13
196	104.13
197	104.13
198	104.131
199	104.131
200	104.131
201	104.131
202	104.131
203	104.131
204	104.131
205	104.131
206	104.131
207	104.131
208	104.131
209	104.131
210	104.131
211	104.131
212	104.131
213	104.131
214	104.131
215	104.131
216	104.131
217	104.131
218	104.131
219	104.131
220	104.131
221	104.131
222	104.131
223	104.131
224	104.131
225	104.131
226	104.131
227	104.131
228	104.131
229	104.131
230	104.131
231	104.131
232	104.131
233	104.131
234	104.131
235	104.131
236	104.131
237	104.131
238	104.131
239	104.131
240	104.131
241	104.131
242	104.131
243	104.131
244	104.131
245	104.131
246	104.131
247	104.131
248	104.131
249	104.131
250	104.131
251	104.131
252	104.131
253	104.131
254	104.131
255	104.131
256	104.131
257	104.131
258	104.131
259	104.131
260	104.131
261	104.131
262	104.131
263	104.131
264	104.131
265	104.131
266	104.131
267	104.131
268	104.131
269	104.131
270	104.131
271	104.131
272	104.131
273	104.131
274	104.131
275	104.132
276	104.132
277	104.132
278	104.132
279	104.132
280	104.132
281	104.132
282	104.132
283	104.132
284	104.132
285	104.132
286	104.132
287	104.132
288	104.132
289	104.132
290	104.132
291	104.132
292	104.132
293	104.132
294	104.132
295	104.132
296	104.132
297	104.132
298	104.132
299	104.132
300	104.132
301	104.132
302	104.132
303	104.132
304	104.132
305	104.132
306	104.132
307	104.132
308	104.132
309	104.132
310	104.132
311	104.132
312	104.132
313	104.132
314	104.132
315	104.132
316	104.132
317	104.132
318	104.132
319	104.132
320	104.132
321	104.132
322	104.132
323	104.132
324	104.132
325	104.132
326	104.132
327	104.132
328	104.132
329	104.132
330	104.132
331	104.132
332	104.132
333	104.132
334	104.132
335	104.132
336	104.132
337	104.132
338	104.132
339	104.132
340	104.132
341	104.132
342	104.132
343	104.132
344	104.132
345	104.132
346	104.132
347	104.132
348	104.132
349	104.132
350	104.132
351	104.132
352	104.132
353	104.132
354	104.133
355	104.133
356	104.133
357	104.133
358	104.133
359	104.133
360	104.133
361	104.133
362	104.133
363	104.133
364	104.133
365	104.133
366	104.133
367	104.133
368	104.133
369	104.133
370	104.133
371	104.133
372	104.133
373	104.133
374	104.133
375	104.133
376	104.133
377	104.133
378	104.133
379	104.133
380	104.133
381	104.133
382	104.133
383	104.133
384	104.133
385	104.133
386	104.133
387	104.133
388	104.133
389	104.133
390	104.133
391	104.133
392	104.133
393	104.133
394	104.133
395	104.133
396	104.133
397	104.133
398	104.133
399	104.133
400	104.133
401	104.133
402	104.133
403	104.133
404	104.133
405	104.133
406	104.133
407	104.133
408	104.133
409	104.133
410	104.133
411	104.133
412	104.133
413	104.133
414	104.133
415	104.133
416	104.133
417	104.133
418	104.133
419	104.133
420	104.133
421	104.133
422	104.133
423	104.133
424	104.133
425	104.133
426	104.133
427	104.133
428	104.133
429	104.133
430	104.133
431	104.133
432	104.133
433	104.134
434	104.134
435	104.134
436	104.134
437	104.134
438	104.134
439	104.134
440	104.134
441	104.134
442	104.134
443	104.134
444	104.134
445	104.134
446	104.134
447	104.134
448	104.134
449	104.134
450	104.134
451	104.134
452	104.134
453	104.134
454	104.134
455	104.134
456	104.134
457	104.134
458	104.134
459	104.134
460	104.134
461	104.134
462	104.134
463	104.134
464	104.134
465	104.134
466	104.134
467	104.134
468	104.134
469	104.134
470	104.134
471	104.134
472	104.134
473	104.134
474	104.134
475	104.134
476	104.134
477	104.134
478	104.134
479	104.134
480	104.134
481	104.134
482	104.134
483	104.134
484	104.134
485	104.134
486	104.134
487	104.134
488	104.134
489	104.134
490	104.134
491	104.134
492	104.134
493	104.134
494	104.134
495	104.134
496	104.134
497	104.134
498	104.134
499	104.134
500	104.134
501	104.134
502	104.134
503	104.134
504	104.134
505	104.134
506	104.134
507	104.134
508	104.134
509	104.134
510	104.134
511	104.134
512	104.135
513	104.135
514	104.135
515	104.135
516	104.135
517	104.135
518	104.135
519	104.135
520	104.135
521	104.135
522	104.135
523	104.135
524	104.135
525	104.135
526	104.135
527	104.135
528	104.135
529	104.135
530	104.135
531	104.135
532	104.135
533	104.135
534	104.135
535	104.135
536	104.135
537	104.135
538	104.135
539	104.135
540	104.135
541	104.135
542	104.135
543	104.135
544	104.135
545	104.135
546	104.135
547	104.135
548	104.135
549	104.135
550	104.135
551	104.135
552	104.135
553	104.135
554	104.135
555	104.135
556	104.135
557	104.135
558	104.135
559	104.135
560	104.135
561	104.135
562	104.135
563	104.135
564	104.135
565	104.135
566	104.135
567	104.135
568	104.135
569	104.135
570	104.135
571	104.135
572	104.135
573	104.135
574	104.135
575	104.135
576	104.135
577	104.135
578	104.135
579	104.135
580	104.135
581	104.135
582	104.135
583	104.135
584	104.135
585	104.135
586	104.135
587	104.135
588	104.135
589	104.135
590	104.135
591	104.135
592	104.136
593	104.136
594	104.136
595	104.136
596	104.136
597	104.136
598	104.136
599	104.136
600	104.136
601	104.136
602	104.136
603	104.136
604	104.136
605	104.136
606	104.136
607	104.136
608	104.136
609	104.136
610	104.136
611	104.136
612	104.136
613	104.136
614	104.136
615	104.136
616	104.136
617	104.136
618	104.136
619	104.136
620	104.136
621	104.136
622	104.136
623	104.136
624	104.136
625	104.136
626	104.136
627	104.136
628	104.136
629	104.136
630	104.136
631	104.136
632	104.136
633	104.136
634	104.136
635	104.136
636	104.136
637	104.136
638	104.136
639	104.136
640	104.136
641	104.136
642	104.136
643	104.136
644	104.136
645	104.136
646	104.136
647	104.136
648	104.136
649	104.136
650	104.136
651	104.136
652	104.136
653	104.136
654	104.136
655	104.136
656	104.136
657	104.136
658	104.136
659	104.136
660	104.136
661	104.136
662	104.136
663	104.136
664	104.136
665	104.136
666	104.136
667	104.136
668	104.136
669	104.136
670	104.136
671	104.136
672	104.136
673	104.137
674	104.137
675	104.137
676	104.137
677	104.137
678	104.137
679	104.137
680	104.137
681	104.137
682	104.137
683	104.137
684	104.137
685	104.137
686	104.137
687	104.137
688	104.137
689	104.137
690	104.137
691	104.137
692	104.137
693	104.137
694	104.137
695	104.137
696	104.137
697	104.137
698	104.137
699	104.137
700	104.137
701	104.137
702	104.137
703	104.137
704	104.137
705	104.137
706	104.137
707	104.137
708	104.137
709	104.137
710	104.137
711	104.137
712	104.137
713	104.137
714	104.137
715	104.137
716	104.137
717	104.137
718	104.137
719	104.137
720	104.137
721	104.137
722	104.137
723	104.137
724	104.137
725	104.137
726	104.137
727	104.137
728	104.137
729	104.137
730	104.137
731	104.137
732	104.137
733	104.137
734	104.137
735	104.137
736	104.137
737	104.137
738	104.137
739	104.137
740	104.137
741	104.137
742	104.137
743	104.137
744	104.137
745	104.137
746	104.137
747	104.137
748	104.137
749	104.137
750	104.137
751	104.137
752	104.137
753	104.137
754	104.138
755	104.138
756	104.138
757	104.138
758	104.138
759	104.138
760	104.138
761	104.138
762	104.138
763	104.138
764	104.138
765	104.138
766	104.138
767	104.138
768	104.138
769	104.138
770	104.138
771	104.138
772	104.138
773	104.138
774	104.138
775	104.138
776	104.138
777	104.138
778	104.138
779	104.138
780	104.138
781	104.138
782	104.138
783	104.138
784	104.138
785	104.138
786	104.138
787	104.138
788	104.138
789	104.138
790	104.138
791	104.138
792	104.138
793	104.138
794	104.138
795	104.138
796	104.138
797	104.138
798	104.138
799	104.138
800	104.138
801	104.138
802	104.138
803	104.138
804	104.138
805	104.138
806	104.138
807	104.138
808	104.138
809	104.138
810	104.138
811	104.138
812	104.138
813	104.138
814	104.138
815	104.138
816	104.138
817	104.138
818	104.138
819	104.138
820	104.138
821	104.138
822	104.138
823	104.138
824	104.138
825	104.138
826	104.138
827	104.138
828	104.138
829	104.138
830	104.138
831	104.138
832	104.138
833	104.138
834	104.138
835	104.138
836	104.138
837	104.139
838	104.139
839	104.139
840	104.139
841	104.139
842	104.139
843	104.139
844	104.139
845	104.139
846	104.139
847	104.139
848	104.139
849	104.139
850	104.139
851	104.139
852	104.139
853	104.139
854	104.139
855	104.139
856	104.139
857	104.139
858	104.139
859	104.139
860	104.139
861	104.139
862	104.139
863	104.139
864	104.139
865	104.139
866	104.139
867	104.139
868	104.139
869	104.139
870	104.139
871	104.139
872	104.139
873	104.139
874	104.139
875	104.139
876	104.139
877	104.139
878	104.139
879	104.139
880	104.139
881	104.139
882	104.139
883	104.139
884	104.139
885	104.139
886	104.139
887	104.139
888	104.139
889	104.139
890	104.139
891	104.139
892	104.139
893	104.139
894	104.139
895	104.139
896	104.139
897	104.139
898	104.139
899	104.139
900	104.139
901	104.139
902	104.139
903	104.139
904	104.139
905	104.139
906	104.139
907	104.139
908	104.139
909	104.139
910	104.139
911	104.139
912	104.139
913	104.139
914	104.139
915	104.139
916	104.139
917	104.139
918	104.139
919	104.139
920	104.139
921	104.14
922	104.14
923	104.14
924	104.14
925	104.14
926	104.14
927	104.14
928	104.14
929	104.14
930	104.14
931	104.14
932	104.14
933	104.14
934	104.14
935	104.14
936	104.14
937	104.14
938	104.14
939	104.14
940	104.14
941	104.14
942	104.14
943	104.14
944	104.14
945	104.14
946	104.14
947	104.14
948	104.14
949	104.14
950	104.14
951	104.14
952	104.14
953	104.14
954	104.14
955	104.14
956	104.14
957	104.14
958	104.14
959	104.14
960	104.14
961	104.14
962	104.14
963	104.14
964	104.14
965	104.14
966	104.14
967	104.14
968	104.14
969	104.14
970	104.14
971	104.14
972	104.14
973	104.14
974	104.14
975	104.14
976	104.14
977	104.14
978	104.14
979	104.14
980	104.14
981	104.14
982	104.14
983	104.14
984	104.14
985	104.14
986	104.14
987	104.14
988	104.14
989	104.14
990	104.14
991	104.14
992	104.14
993	104.14
994	104.14
995	104.14
996	104.14
997	104.14
998	104.14
999	104.14
1000	104.14
1001	104.14
1002	104.14
1003	104.14
1004	104.14
1005	104.141
1006	104.141
1007	104.141
1008	104.141
1009	104.141
1010	104.141
1011	104.141
1012	104.141
1013	104.141
1014	104.141
1015	104.141
1016	104.141
1017	104.141
1018	104.141
1019	104.141
1020	104.141
1021	104.141
1022	104.141
1023	104.141
1024	104.141
1025	104.141
1026	104.141
1027	104.141
1028	104.141
1029	104.141
1030	104.141
1031	104.141
1032	104.141
1033	104.141
1034	104.141
1035	104.141
1036	104.141
1037	104.141
1038	104.141
1039	104.141
1040	104.141
1041	104.141
1042	104.141
1043	104.141
1044	104.141
1045	104.141
1046	104.141
1047	104.141
1048	104.141
1049	104.141
1050	104.141
1051	104.141
1052	104.141
1053	104.141
1054	104.141
1055	104.141
1056	104.141
1057	104.141
1058	104.141
1059	104.141
1060	104.141
1061	104.141
1062	104.141
1063	104.141
1064	104.141
1065	104.141
1066	104.141
1067	104.141
1068	104.141
1069	104.141
1070	104.141
1071	104.141
1072	104.141
1073	104.141
1074	104.141
1075	104.141
1076	104.141
1077	104.141
1078	104.141
1079	104.141
1080	104.141
1081	104.141
1082	104.141
1083	104.141
1084	104.141
1085	104.141
1086	104.141
1087	104.141
1088	104.141
1089	104.141
1090	104.142
1091	104.142
1092	104.142
1093	104.142
1094	104.142
1095	104.142
1096	104.142
1097	104.142
1098	104.142
1099	104.142
1100	104.142
1101	104.142
1102	104.142
1103	104.142
1104	104.142
1105	104.142
1106	104.142
1107	104.142
1108	104.142
1109	104.142
1110	104.142
1111	104.142
1112	104.142
1113	104.142
1114	104.142
1115	104.142
1116	104.142
1117	104.142
1118	104.142
1119	104.142
1120	104.142
1121	104.142
1122	104.142
1123	104.142
1124	104.142
1125	104.142
1126	104.142
1127	104.142
1128	104.142
1129	104.142
1130	104.142
1131	104.142
1132	104.142
1133	104.142
1134	104.142
1135	104.142
1136	104.142
1137	104.142
1138	104.142
1139	104.142
1140	104.142
1141	104.142
1142	104.142
1143	104.142
1144	104.142
1145	104.142
1146	104.142
1147	104.142
1148	104.142
1149	104.142
1150	104.142
1151	104.142
1152	104.142
1153	104.142
1154	104.142
1155	104.142
1156	104.142
1157	104.142
1158	104.142
1159	104.142
1160	104.142
1161	104.142
1162	104.142
1163	104.142
1164	104.142
1165	104.142
1166	104.142
1167	104.142
1168	104.142
1169	104.142
1170	104.142
1171	104.142
1172	104.142
1173	104.142
1174	104.142
1175	104.142
1176	104.143
1177	104.143
1178	104.143
1179	104.143
1180	104.143
1181	104.143
1182	104.143
1183	104.143
1184	104.143
1185	104.143
1186	104.143
1187	104.143
1188	104.143
1189	104.143
1190	104.143
1191	104.143
1192	104.143
1193	104.143
1194	104.143
1195	104.143
1196	104.143
1197	104.143
1198	104.143
1199	104.143
1200	104.143
1201	104.143
1202	104.143
1203	104.143
1204	104.143
1205	104.143
1206	104.143
1207	104.143
1208	104.143
1209	104.143
1210	104.143
1211	104.143
1212	104.143
1213	104.143
1214	104.143
1215	104.143
1216	104.143
1217	104.143
1218	104.143
1219	104.143
1220	104.143
1221	104.143
1222	104.143
1223	104.143
1224	104.143
1225	104.143
1226	104.143
1227	104.143
1228	104.143
1229	104.143
1230	104.143
1231	104.143
1232	104.143
1233	104.143
1234	104.143
1235	104.143
1236	104.143
1237	104.143
1238	104.143
1239	104.143
1240	104.143
1241	104.143
1242	104.143
1243	104.143
1244	104.143
1245	104.143
1246	104.143
1247	104.143
1248	104.143
1249	104.143
1250	104.143
1251	104.143
1252	104.143
1253	104.143
1254	104.143
1255	104.143
1256	104.143
1257	104.143
1258	104.143
1259	104.143
1260	104.143
1261	104.143
1262	104.143
1263	104.144
1264	104.144
1265	104.144
1266	104.144
1267	104.144
1268	104.144
1269	104.144
1270	104.144
1271	104.144
1272	104.144
1273	104.144
1274	104.144
1275	104.144
1276	104.144
1277	104.144
1278	104.144
1279	104.144
1280	104.144
1281	104.144
1282	104.144
1283	104.144
1284	104.144
1285	104.144
1286	104.144
1287	104.144
1288	104.144
1289	104.144
1290	104.144
1291	104.144
1292	104.144
1293	104.144
1294	104.144
1295	104.144
1296	104.144
1297	104.144
1298	104.144
1299	104.144
1300	104.144
1301	104.144
1302	104.144
1303	104.144
1304	104.144
1305	104.144
1306	104.144
1307	104.144
1308	104.144
1309	104.144
1310	104.144
1311	104.144
1312	104.144
1313	104.144
1314	104.144
1315	104.144
1316	104.144
1317	104.144
1318	104.144
1319	104.144
1320	104.144
1321	104.144
1322	104.144
1323	104.144
1324	104.144
1325	104.144
1326	104.144
1327	104.144
1328	104.144
1329	104.144
1330	104.144
1331	104.144
1332	104.144
1333	104.144
1334	104.144
1335	104.144
1336	104.144
1337	104.144
1338	104.144
1339	104.144
1340	104.144
1341	104.144
1342	104.144
1343	104.144
1344	104.144
1345	104.144
1346	104.144
1347	104.144
1348	104.144
1349	104.144
1350	104.144
1351	104.145
1352	104.145
1353	104.145
1354	104.145
1355	104.145
1356	104.145
1357	104.145
1358	104.145
1359	104.145
1360	104.145
1361	104.145
1362	104.145
1363	104.145
1364	104.145
1365	104.145
1366	104.145
1367	104.145
1368	104.145
1369	104.145
1370	104.145
1371	104.145
1372	104.145
1373	104.145
1374	104.145
1375	104.145
1376	104.145
1377	104.145
1378	104.145
1379	104.145
1380	104.145
1381	104.145
1382	104.145
1383	104.145
1384	104.145
1385	104.145
1386	104.145
1387	104.145
1388	104.145
1389	104.145
1390	104.145
1391	104.145
1392	104.145
1393	104.145
1394	104.145
1395	104.145
1396	104.145
1397	104.145
1398	104.145
1399	104.145
1400	104.145
1401	104.145
1402	104.145
1403	104.145
1404	104.145
1405	104.145
1406	104.145
1407	104.145
1408	104.145
1409	104.145
1410	104.145
1411	104.145
1412	104.145
1413	104.145
1414	104.145
1415	104.145
1416	104.145
1417	104.145
1418	104.145
1419	104.145
1420	104.145
1421	104.145
1422	104.145
1423	104.145
1424	104.145
1425	104.145
1426	104.145
1427	104.145
1428	104.145
1429	104.145
1430	104.145
1431	104.145
1432	104.145
1433	104.145
1434	104.145
1435	104.145
1436	104.145
1437	104.145
1438	104.145
1439	104.145
1440	104.146
1441	104.146
1442	104.146
1443	104.146
1444	104.146
1445	104.146
1446	104.146
1447	104.146
1448	104.146
1449	104.146
1450	104.146
1451	104.146
1452	104.146
1453	104.146
1454	104.146
1455	104.146
1456	104.146
1457	104.146
1458	104.146
1459	104.146
1460	104.146
1461	104.146
1462	104.146
1463	104.146
1464	104.146
1465	104.146
1466	104.146
1467	104.146
1468	104.146
1469	104.146
1470	104.146
1471	104.146
1472	104.146
1473	104.146
1474	104.146
1475	104.146
1476	104.146
1477	104.146
1478	104.146
1479	104.146
1480	104.146
1481	104.146
1482	104.146
1483	104.146
1484	104.146
1485	104.146
1486	104.146
1487	104.146
1488	104.146
1489	104.146
1490	104.146
1491	104.146
1492	104.146
1493	104.146
1494	104.146
1495	104.146
1496	104.146
1497	104.146
1498	104.146
1499	104.146
1500	104.146
1501	104.146
1502	104.146
1503	104.146
1504	104.146
1505	104.146
1506	104.146
1507	104.146
1508	104.146
1509	104.146
1510	104.146
1511	104.146
1512	104.146
1513	104.146
1514	104.146
1515	104.146
1516	104.146
1517	104.146
1518	104.146
1519	104.146
1520	104.146
1521	104.146
1522	104.146
1523	104.146
1524	104.146
1525	104.146
1526	104.146
1527	104.146
1528	104.146
1529	104.146
1530	104.146
1531	104.146
1532	104.147
1533	104.147
1534	104.147
1535	104.147
1536	104.147
1537	104.147
1538	104.147
1539	104.147
1540	104.147
1541	104.147
1542	104.147
1543	104.147
1544	104.147
1545	104.147
1546	104.147
1547	104.147
1548	104.147
1549	104.147
1550	104.147
1551	104.147
1552	104.147
1553	104.147
1554	104.147
1555	104.147
1556	104.147
1557	104.147
1558	104.147
1559	104.147
1560	104.147
1561	104.147
1562	104.147
1563	104.147
1564	104.147
1565	104.147
1566	104.147
1567	104.147
1568	104.147
1569	104.147
1570	104.147
1571	104.147
1572	104.147
1573	104.147
1574	104.147
1575	104.147
1576	104.147
1577	104.147
1578	104.147
1579	104.147
1580	104.147
1581	104.147
1582	104.147
1583	104.147
1584	104.147
1585	104.147
1586	104.147
1587	104.147
1588	104.147
1589	104.147
1590	104.147
1591	104.147
1592	104.147
1593	104.147
1594	104.147
1595	104.147
1596	104.147
1597	104.147
1598	104.147
1599	104.147
1600	104.147
1601	104.147
1602	104.147
1603	104.147
1604	104.147
1605	104.147
1606	104.147
1607	104.147
1608	104.147
1609	104.147
1610	104.147
1611	104.147
1612	104.147
1613	104.147
1614	104.147
1615	104.147
1616	104.147
1617	104.147
1618	104.147
1619	104.147
1620	104.147
1621	104.147
1622	104.147
1623	104.148
1624	104.148
1625	104.148
1626	104.148
1627	104.148
1628	104.148
1629	104.148
1630	104.148
1631	104.148
1632	104.148
1633	104.148
1634	104.148
1635	104.148
1636	104.148
1637	104.148
1638	104.148
1639	104.148
1640	104.148
1641	104.148
1642	104.148
1643	104.148
1644	104.148
1645	104.148
1646	104.148
1647	104.148
1648	104.148
1649	104.148
1650	104.148
1651	104.148
1652	104.148
1653	104.148
1654	104.148
1655	104.148
1656	104.148
1657	104.148
1658	104.148
1659	104.148
1660	104.148
1661	104.148
1662	104.148
1663	104.148
1664	104.148
1665	104.148
1666	104.148
1667	104.148
1668	104.148
1669	104.148
1670	104.148
1671	104.148
1672	104.148
1673	104.148
1674	104.148
1675	104.148
1676	104.148
1677	104.148
1678	104.148
1679	104.148
1680	104.148
1681	104.148
1682	104.148
1683	104.148
1684	104.148
1685	104.148
1686	104.148
1687	104.148
1688	104.148
1689	104.148
1690	104.148
1691	104.148
1692	104.148
1693	104.148
1694	104.148
1695	104.148
1696	104.148
1697	104.148
1698	104.148
1699	104.148
1700	104.148
1701	104.148
1702	104.148
1703	104.148
1704	104.148
1705	104.148
1706	104.148
1707	104.148
1708	104.148
1709	104.148
1710	104.148
1711	104.148
1712	104.148
1713	104.148
1714	104.148
1715	104.149
1716	104.149
1717	104.149
1718	104.149
1719	104.149
1720	104.149
1721	104.149
1722	104.149
1723	104.149
1724	104.149
1725	104.149
1726	104.149
1727	104.149
1728	104.149
1729	104.149
1730	104.149
1731	104.149
1732	104.149
1733	104.149
1734	104.149
1735	104.149
1736	104.149
1737	104.149
1738	104.149
1739	104.149
1740	104.149
1741	104.149
1742	104.149
1743	104.149
1744	104.149
1745	104.149
1746	104.149
1747	104.149
1748	104.149
1749	104.149
1750	104.149
1751	104.149
1752	104.149
1753	104.149
1754	104.149
1755	104.149
1756	104.149
1757	104.149
1758	104.149
1759	104.149
1760	104.149
1761	104.149
1762	104.149
1763	104.149
1764	104.149
1765	104.149
1766	104.149
1767	104.149
1768	104.149
1769	104.149
1770	104.149
1771	104.149
1772	104.149
1773	104.149
1774	104.149
1775	104.149
1776	104.149
1777	104.149
1778	104.149
1779	104.149
1780	104.149
1781	104.149
1782	104.149
1783	104.149
1784	104.149
1785	104.149
1786	104.149
1787	104.149
1788	104.149
1789	104.149
1790	104.149
1791	104.149
1792	104.149
1793	104.149
1794	104.149
1795	104.149
1796	104.149
1797	104.149
1798	104.149
1799	104.149
1800	104.149
1801	104.149
1802	104.149
1803	104.149
1804	104.149
1805	104.149
1806	104.149
1807	104.149
1808	104.149
1809	104.15
1810	104.15
1811	104.15
1812	104.15
1813	104.15
1814	104.15
1815	104.15
1816	104.15
1817	104.15
1818	104.15
1819	104.15
1820	104.15
1821	104.15
1822	104.15
1823	104.15
1824	104.15
1825	104.15
1826	104.15
1827	104.15
1828	104.15
1829	104.15
1830	104.15
1831	104.15
1832	104.15
1833	104.15
1834	104.15
1835	104.15
1836	104.15
1837	104.15
1838	104.15
1839	104.15
1840	104.15
1841	104.15
1842	104.15
1843	104.15
1844	104.15
1845	104.15
1846	104.15
1847	104.15
1848	104.15
1849	104.15
1850	104.15
1851	104.15
1852	104.15
1853	104.15
1854	104.15
1855	104.15
1856	104.15
1857	104.15
1858	104.15
1859	104.15
1860	104.15
1861	104.15
1862	104.15
1863	104.15
1864	104.15
1865	104.15
1866	104.15
1867	104.15
1868	104.15
1869	104.15
1870	104.15
1871	104.15
1872	104.15
1873	104.15
1874	104.15
1875	104.15
1876	104.15
1877	104.15
1878	104.15
1879	104.15
1880	104.15
1881	104.15
1882	104.15
1883	104.15
1884	104.15
1885	104.15
1886	104.15
1887	104.15
1888	104.15
1889	104.15
1890	104.15
1891	104.15
1892	104.15
1893	104.15
1894	104.15
1895	104.15
1896	104.15
1897	104.15
1898	104.15
1899	104.15
1900	104.15
1901	104.15
1902	104.15
1903	104.15
1904	104.151
1905	104.151
1906	104.151
1907	104.151
1908	104.151
1909	104.151
1910	104.151
1911	104.151
1912	104.151
1913	104.151
1914	104.151
1915	104.151
1916	104.151
1917	104.151
1918	104.151
1919	104.151
1920	104.151
1921	104.151
1922	104.151
1923	104.151
1924	104.151
1925	104.151
1926	104.151
1927	104.151
1928	104.151
1929	104.151
1930	104.151
1931	104.151
1932	104.151
1933	104.151
1934	104.151
1935	104.151
1936	104.151
1937	104.151
1938	104.151
1939	104.151
1940	104.151
1941	104.151
1942	104.151
1943	104.151
1944	104.151
1945	104.151
1946	104.151
1947	104.151
1948	104.151
1949	104.151
1950	104.151
1951	104.151
1952	104.151
1953	104.151
1954	104.151
1955	104.151
1956	104.151
1957	104.151
1958	104.151
1959	104.151
1960	104.151
1961	104.151
1962	104.151
1963	104.151
1964	104.151
1965	104.151
1966	104.151
1967	104.151
1968	104.151
1969	104.151
1970	104.151
1971	104.151
1972	104.151
1973	104.151
1974	104.151
1975	104.151
1976	104.151
1977	104.151
1978	104.151
1979	104.151
1980	104.151
1981	104.151
1982	104.151
1983	104.151
1984	104.151
1985	104.151
1986	104.151
1987	104.151
1988	104.151
1989	104.151
1990	104.151
1991	104.151
1992	104.151
1993	104.151
1994	104.151
1995	104.151
1996	104.151
1997	104.151
1998	104.151
[truncated: 6,329 more rows]
