# Supplementary material for: PM2.5 concentration prediction based on EEMD-ALSTM
Source: Sci Rep. 2024 Jun 2;14:12636. doi: 10.1038/s41598-024-63620-9 (PMC11144699; doi:10.1038/s41598-024-63620-9)
Supplement: Supplementary file 1 — Supplementary Information. [file 41598_2024_63620_MOESM1_ESM.zip › Code/attEMD_IMF_16_train.xlsx]

## Sheet: Sheet1
	0
0	103.353
1	103.353
2	103.353
3	103.353
4	103.353
5	103.353
6	103.353
7	103.353
8	103.353
9	103.353
10	103.353
11	103.353
12	103.353
13	103.353
14	103.353
15	103.353
16	103.353
17	103.353
18	103.353
19	103.353
20	103.353
21	103.353
22	103.353
23	103.353
24	103.353
25	103.353
26	103.353
27	103.353
28	103.353
29	103.353
30	103.353
31	103.353
32	103.353
33	103.353
34	103.353
35	103.353
36	103.353
37	103.353
38	103.353
39	103.353
40	103.353
41	103.353
42	103.353
43	103.353
44	103.353
45	103.353
46	103.353
47	103.353
48	103.353
49	103.353
50	103.353
51	103.353
52	103.353
53	103.353
54	103.353
55	103.353
56	103.353
57	103.353
58	103.353
59	103.353
60	103.353
61	103.353
62	103.353
63	103.353
64	103.353
65	103.353
66	103.353
67	103.353
68	103.353
69	103.353
70	103.353
71	103.353
72	103.353
73	103.353
74	103.353
75	103.353
76	103.353
77	103.353
78	103.353
79	103.353
80	103.354
81	103.354
82	103.354
83	103.354
84	103.354
85	103.354
86	103.354
87	103.354
88	103.354
89	103.354
90	103.354
91	103.354
92	103.354
93	103.354
94	103.354
95	103.354
96	103.354
97	103.354
98	103.354
99	103.354
100	103.354
101	103.354
102	103.354
103	103.354
104	103.354
105	103.354
106	103.354
107	103.354
108	103.354
109	103.354
110	103.354
111	103.354
112	103.354
113	103.354
114	103.354
115	103.354
116	103.354
117	103.354
118	103.354
119	103.354
120	103.354
121	103.354
122	103.354
123	103.354
124	103.354
125	103.354
126	103.354
127	103.354
128	103.354
129	103.354
130	103.354
131	103.354
132	103.354
133	103.354
134	103.354
135	103.354
136	103.354
137	103.354
138	103.354
139	103.354
140	103.354
141	103.354
142	103.354
143	103.354
144	103.354
145	103.354
146	103.354
147	103.354
148	103.354
149	103.354
150	103.354
151	103.354
152	103.354
153	103.354
154	103.354
155	103.354
156	103.354
157	103.354
158	103.354
159	103.354
160	103.354
161	103.354
162	103.354
163	103.354
164	103.354
165	103.354
166	103.354
167	103.354
168	103.354
169	103.354
170	103.354
171	103.355
172	103.355
173	103.355
174	103.355
175	103.355
176	103.355
177	103.355
178	103.355
179	103.355
180	103.355
181	103.355
182	103.355
183	103.355
184	103.355
185	103.355
186	103.355
187	103.355
188	103.355
189	103.355
190	103.355
191	103.355
192	103.355
193	103.355
194	103.355
195	103.355
196	103.355
197	103.355
198	103.355
199	103.355
200	103.355
201	103.355
202	103.355
203	103.355
204	103.355
205	103.355
206	103.355
207	103.355
208	103.355
209	103.355
210	103.355
211	103.355
212	103.355
213	103.355
214	103.355
215	103.355
216	103.355
217	103.355
218	103.355
219	103.355
220	103.355
221	103.355
222	103.355
223	103.355
224	103.355
225	103.355
226	103.355
227	103.355
228	103.355
229	103.355
230	103.355
231	103.355
232	103.355
233	103.355
234	103.355
235	103.355
236	103.355
237	103.355
238	103.355
239	103.355
240	103.355
241	103.355
242	103.355
243	103.355
244	103.355
245	103.355
246	103.355
247	103.355
248	103.355
249	103.355
250	103.355
251	103.355
252	103.355
253	103.355
254	103.355
255	103.355
256	103.355
257	103.355
258	103.355
259	103.356
260	103.356
261	103.356
262	103.356
263	103.356
264	103.356
265	103.356
266	103.356
267	103.356
268	103.356
269	103.356
270	103.356
271	103.356
272	103.356
273	103.356
274	103.356
275	103.356
276	103.356
277	103.356
278	103.356
279	103.356
280	103.356
281	103.356
282	103.356
283	103.356
284	103.356
285	103.356
286	103.356
287	103.356
288	103.356
289	103.356
290	103.356
291	103.356
292	103.356
293	103.356
294	103.356
295	103.356
296	103.356
297	103.356
298	103.356
299	103.356
300	103.356
301	103.356
302	103.356
303	103.356
304	103.356
305	103.356
306	103.356
307	103.356
308	103.356
309	103.356
310	103.356
311	103.356
312	103.356
313	103.356
314	103.356
315	103.356
316	103.356
317	103.356
318	103.356
319	103.356
320	103.356
321	103.356
322	103.356
323	103.356
324	103.356
325	103.356
326	103.356
327	103.356
328	103.356
329	103.356
330	103.356
331	103.356
332	103.356
333	103.356
334	103.356
335	103.356
336	103.356
337	103.356
338	103.356
339	103.356
340	103.356
341	103.356
342	103.356
343	103.356
344	103.356
345	103.356
346	103.356
347	103.357
348	103.357
349	103.357
350	103.357
351	103.357
352	103.357
353	103.357
354	103.357
355	103.357
356	103.357
357	103.357
358	103.357
359	103.357
360	103.357
361	103.357
362	103.357
363	103.357
364	103.357
365	103.357
366	103.357
367	103.357
368	103.357
369	103.357
370	103.357
371	103.357
372	103.357
373	103.357
374	103.357
375	103.357
376	103.357
377	103.357
378	103.357
379	103.357
380	103.357
381	103.357
382	103.357
383	103.357
384	103.357
385	103.357
386	103.357
387	103.357
388	103.357
389	103.357
390	103.357
391	103.357
392	103.357
393	103.357
394	103.357
395	103.357
396	103.357
397	103.357
398	103.357
399	103.357
400	103.357
401	103.357
402	103.357
403	103.357
404	103.357
405	103.357
406	103.357
407	103.357
408	103.357
409	103.357
410	103.357
411	103.357
412	103.357
413	103.357
414	103.357
415	103.357
416	103.357
417	103.357
418	103.357
419	103.357
420	103.357
421	103.357
422	103.357
423	103.357
424	103.357
425	103.357
426	103.357
427	103.357
428	103.357
429	103.357
430	103.357
431	103.357
432	103.357
433	103.357
434	103.358
435	103.358
436	103.358
437	103.358
438	103.358
439	103.358
440	103.358
441	103.358
442	103.358
443	103.358
444	103.358
445	103.358
446	103.358
447	103.358
448	103.358
449	103.358
450	103.358
451	103.358
452	103.358
453	103.358
454	103.358
455	103.358
456	103.358
457	103.358
458	103.358
459	103.358
460	103.358
461	103.358
462	103.358
463	103.358
464	103.358
465	103.358
466	103.358
467	103.358
468	103.358
469	103.358
470	103.358
471	103.358
472	103.358
473	103.358
474	103.358
475	103.358
476	103.358
477	103.358
478	103.358
479	103.358
480	103.358
481	103.358
482	103.358
483	103.358
484	103.358
485	103.358
486	103.358
487	103.358
488	103.358
489	103.358
490	103.358
491	103.358
492	103.358
493	103.358
494	103.358
495	103.358
496	103.358
497	103.358
498	103.358
499	103.358
500	103.358
501	103.358
502	103.358
503	103.358
504	103.358
505	103.358
506	103.358
507	103.358
508	103.358
509	103.358
510	103.358
511	103.358
512	103.358
513	103.358
514	103.358
515	103.358
516	103.358
517	103.358
518	103.358
519	103.359
520	103.359
521	103.359
522	103.359
523	103.359
524	103.359
525	103.359
526	103.359
527	103.359
528	103.359
529	103.359
530	103.359
531	103.359
532	103.359
533	103.359
534	103.359
535	103.359
536	103.359
537	103.359
538	103.359
539	103.359
540	103.359
541	103.359
542	103.359
543	103.359
544	103.359
545	103.359
546	103.359
547	103.359
548	103.359
549	103.359
550	103.359
551	103.359
552	103.359
553	103.359
554	103.359
555	103.359
556	103.359
557	103.359
558	103.359
559	103.359
560	103.359
561	103.359
562	103.359
563	103.359
564	103.359
565	103.359
566	103.359
567	103.359
568	103.359
569	103.359
570	103.359
571	103.359
572	103.359
573	103.359
574	103.359
575	103.359
576	103.359
577	103.359
578	103.359
579	103.359
580	103.359
581	103.359
582	103.359
583	103.359
584	103.359
585	103.359
586	103.359
587	103.359
588	103.359
589	103.359
590	103.359
591	103.359
592	103.359
593	103.359
594	103.359
595	103.359
596	103.359
597	103.359
598	103.359
599	103.359
600	103.359
601	103.359
602	103.359
603	103.36
604	103.36
605	103.36
606	103.36
607	103.36
608	103.36
609	103.36
610	103.36
611	103.36
612	103.36
613	103.36
614	103.36
615	103.36
616	103.36
617	103.36
618	103.36
619	103.36
620	103.36
621	103.36
622	103.36
623	103.36
624	103.36
625	103.36
626	103.36
627	103.36
628	103.36
629	103.36
630	103.36
631	103.36
632	103.36
633	103.36
634	103.36
635	103.36
636	103.36
637	103.36
638	103.36
639	103.36
640	103.36
641	103.36
642	103.36
643	103.36
644	103.36
645	103.36
646	103.36
647	103.36
648	103.36
649	103.36
650	103.36
651	103.36
652	103.36
653	103.36
654	103.36
655	103.36
656	103.36
657	103.36
658	103.36
659	103.36
660	103.36
661	103.36
662	103.36
663	103.36
664	103.36
665	103.36
666	103.36
667	103.36
668	103.36
669	103.36
670	103.36
671	103.36
672	103.36
673	103.36
674	103.36
675	103.36
676	103.36
677	103.36
678	103.36
679	103.36
680	103.36
681	103.36
682	103.36
683	103.36
684	103.36
685	103.36
686	103.361
687	103.361
688	103.361
689	103.361
690	103.361
691	103.361
692	103.361
693	103.361
694	103.361
695	103.361
696	103.361
697	103.361
698	103.361
699	103.361
700	103.361
701	103.361
702	103.361
703	103.361
704	103.361
705	103.361
706	103.361
707	103.361
708	103.361
709	103.361
710	103.361
711	103.361
712	103.361
713	103.361
714	103.361
715	103.361
716	103.361
717	103.361
718	103.361
719	103.361
720	103.361
721	103.361
722	103.361
723	103.361
724	103.361
725	103.361
726	103.361
727	103.361
728	103.361
729	103.361
730	103.361
731	103.361
732	103.361
733	103.361
734	103.361
735	103.361
736	103.361
737	103.361
738	103.361
739	103.361
740	103.361
741	103.361
742	103.361
743	103.361
744	103.361
745	103.361
746	103.361
747	103.361
748	103.361
749	103.361
750	103.361
751	103.361
752	103.361
753	103.361
754	103.361
755	103.361
756	103.361
757	103.361
758	103.361
759	103.361
760	103.361
761	103.361
762	103.361
763	103.361
764	103.361
765	103.361
766	103.361
767	103.361
768	103.362
769	103.362
770	103.362
771	103.362
772	103.362
773	103.362
774	103.362
775	103.362
776	103.362
777	103.362
778	103.362
779	103.362
780	103.362
781	103.362
782	103.362
783	103.362
784	103.362
785	103.362
786	103.362
787	103.362
788	103.362
789	103.362
790	103.362
791	103.362
792	103.362
793	103.362
794	103.362
795	103.362
796	103.362
797	103.362
798	103.362
799	103.362
800	103.362
801	103.362
802	103.362
803	103.362
804	103.362
805	103.362
806	103.362
807	103.362
808	103.362
809	103.362
810	103.362
811	103.362
812	103.362
813	103.362
814	103.362
815	103.362
816	103.362
817	103.362
818	103.362
819	103.362
820	103.362
821	103.362
822	103.362
823	103.362
824	103.362
825	103.362
826	103.362
827	103.362
828	103.362
829	103.362
830	103.362
831	103.362
832	103.362
833	103.362
834	103.362
835	103.362
836	103.362
837	103.362
838	103.362
839	103.362
840	103.362
841	103.362
842	103.362
843	103.362
844	103.362
845	103.362
846	103.362
847	103.362
848	103.362
849	103.363
850	103.363
851	103.363
852	103.363
853	103.363
854	103.363
855	103.363
856	103.363
857	103.363
858	103.363
859	103.363
860	103.363
861	103.363
862	103.363
863	103.363
864	103.363
865	103.363
866	103.363
867	103.363
868	103.363
869	103.363
870	103.363
871	103.363
872	103.363
873	103.363
874	103.363
875	103.363
876	103.363
877	103.363
878	103.363
879	103.363
880	103.363
881	103.363
882	103.363
883	103.363
884	103.363
885	103.363
886	103.363
887	103.363
888	103.363
889	103.363
890	103.363
891	103.363
892	103.363
893	103.363
894	103.363
895	103.363
896	103.363
897	103.363
898	103.363
899	103.363
900	103.363
901	103.363
902	103.363
903	103.363
904	103.363
905	103.363
906	103.363
907	103.363
908	103.363
909	103.363
910	103.363
911	103.363
912	103.363
913	103.363
914	103.363
915	103.363
916	103.363
917	103.363
918	103.363
919	103.363
920	103.363
921	103.363
922	103.363
923	103.363
924	103.363
925	103.363
926	103.363
927	103.363
928	103.363
929	103.364
930	103.364
931	103.364
932	103.364
933	103.364
934	103.364
935	103.364
936	103.364
937	103.364
938	103.364
939	103.364
940	103.364
941	103.364
942	103.364
943	103.364
944	103.364
945	103.364
946	103.364
947	103.364
948	103.364
949	103.364
950	103.364
951	103.364
952	103.364
953	103.364
954	103.364
955	103.364
956	103.364
957	103.364
958	103.364
959	103.364
960	103.364
961	103.364
962	103.364
963	103.364
964	103.364
965	103.364
966	103.364
967	103.364
968	103.364
969	103.364
970	103.364
971	103.364
972	103.364
973	103.364
974	103.364
975	103.364
976	103.364
977	103.364
978	103.364
979	103.364
980	103.364
981	103.364
982	103.364
983	103.364
984	103.364
985	103.364
986	103.364
987	103.364
988	103.364
989	103.364
990	103.364
991	103.364
992	103.364
993	103.364
994	103.364
995	103.364
996	103.364
997	103.364
998	103.364
999	103.364
1000	103.364
1001	103.364
1002	103.364
1003	103.364
1004	103.364
1005	103.364
1006	103.364
1007	103.364
1008	103.365
1009	103.365
1010	103.365
1011	103.365
1012	103.365
1013	103.365
1014	103.365
1015	103.365
1016	103.365
1017	103.365
1018	103.365
1019	103.365
1020	103.365
1021	103.365
1022	103.365
1023	103.365
1024	103.365
1025	103.365
1026	103.365
1027	103.365
1028	103.365
1029	103.365
1030	103.365
1031	103.365
1032	103.365
1033	103.365
1034	103.365
1035	103.365
1036	103.365
1037	103.365
1038	103.365
1039	103.365
1040	103.365
1041	103.365
1042	103.365
1043	103.365
1044	103.365
1045	103.365
1046	103.365
1047	103.365
1048	103.365
1049	103.365
1050	103.365
1051	103.365
1052	103.365
1053	103.365
1054	103.365
1055	103.365
1056	103.365
1057	103.365
1058	103.365
1059	103.365
1060	103.365
1061	103.365
1062	103.365
1063	103.365
1064	103.365
1065	103.365
1066	103.365
1067	103.365
1068	103.365
1069	103.365
1070	103.365
1071	103.365
1072	103.365
1073	103.365
1074	103.365
1075	103.365
1076	103.365
1077	103.365
1078	103.365
1079	103.365
1080	103.365
1081	103.365
1082	103.365
1083	103.365
1084	103.365
1085	103.365
1086	103.366
1087	103.366
1088	103.366
1089	103.366
1090	103.366
1091	103.366
1092	103.366
1093	103.366
1094	103.366
1095	103.366
1096	103.366
1097	103.366
1098	103.366
1099	103.366
1100	103.366
1101	103.366
1102	103.366
1103	103.366
1104	103.366
1105	103.366
1106	103.366
1107	103.366
1108	103.366
1109	103.366
1110	103.366
1111	103.366
1112	103.366
1113	103.366
1114	103.366
1115	103.366
1116	103.366
1117	103.366
1118	103.366
1119	103.366
1120	103.366
1121	103.366
1122	103.366
1123	103.366
1124	103.366
1125	103.366
1126	103.366
1127	103.366
1128	103.366
1129	103.366
1130	103.366
1131	103.366
1132	103.366
1133	103.366
1134	103.366
1135	103.366
1136	103.366
1137	103.366
1138	103.366
1139	103.366
1140	103.366
1141	103.366
1142	103.366
1143	103.366
1144	103.366
1145	103.366
1146	103.366
1147	103.366
1148	103.366
1149	103.366
1150	103.366
1151	103.366
1152	103.366
1153	103.366
1154	103.366
1155	103.366
1156	103.366
1157	103.366
1158	103.366
1159	103.366
1160	103.366
1161	103.366
1162	103.366
1163	103.367
1164	103.367
1165	103.367
1166	103.367
1167	103.367
1168	103.367
1169	103.367
1170	103.367
1171	103.367
1172	103.367
1173	103.367
1174	103.367
1175	103.367
1176	103.367
1177	103.367
1178	103.367
1179	103.367
1180	103.367
1181	103.367
1182	103.367
1183	103.367
1184	103.367
1185	103.367
1186	103.367
1187	103.367
1188	103.367
1189	103.367
1190	103.367
1191	103.367
1192	103.367
1193	103.367
1194	103.367
1195	103.367
1196	103.367
1197	103.367
1198	103.367
1199	103.367
1200	103.367
1201	103.367
1202	103.367
1203	103.367
1204	103.367
1205	103.367
1206	103.367
1207	103.367
1208	103.367
1209	103.367
1210	103.367
1211	103.367
1212	103.367
1213	103.367
1214	103.367
1215	103.367
1216	103.367
1217	103.367
1218	103.367
1219	103.367
1220	103.367
1221	103.367
1222	103.367
1223	103.367
1224	103.367
1225	103.367
1226	103.367
1227	103.367
1228	103.367
1229	103.367
1230	103.367
1231	103.367
1232	103.367
1233	103.367
1234	103.367
1235	103.367
1236	103.367
1237	103.367
1238	103.367
1239	103.367
1240	103.368
1241	103.368
1242	103.368
1243	103.368
1244	103.368
1245	103.368
1246	103.368
1247	103.368
1248	103.368
1249	103.368
1250	103.368
1251	103.368
1252	103.368
1253	103.368
1254	103.368
1255	103.368
1256	103.368
1257	103.368
1258	103.368
1259	103.368
1260	103.368
1261	103.368
1262	103.368
1263	103.368
1264	103.368
1265	103.368
1266	103.368
1267	103.368
1268	103.368
1269	103.368
1270	103.368
1271	103.368
1272	103.368
1273	103.368
1274	103.368
1275	103.368
1276	103.368
1277	103.368
1278	103.368
1279	103.368
1280	103.368
1281	103.368
1282	103.368
1283	103.368
1284	103.368
1285	103.368
1286	103.368
1287	103.368
1288	103.368
1289	103.368
1290	103.368
1291	103.368
1292	103.368
1293	103.368
1294	103.368
1295	103.368
1296	103.368
1297	103.368
1298	103.368
1299	103.368
1300	103.368
1301	103.368
1302	103.368
1303	103.368
1304	103.368
1305	103.368
1306	103.368
1307	103.368
1308	103.368
1309	103.368
1310	103.368
1311	103.368
1312	103.368
1313	103.368
1314	103.368
1315	103.368
1316	103.369
1317	103.369
1318	103.369
1319	103.369
1320	103.369
1321	103.369
1322	103.369
1323	103.369
1324	103.369
1325	103.369
1326	103.369
1327	103.369
1328	103.369
1329	103.369
1330	103.369
1331	103.369
1332	103.369
1333	103.369
1334	103.369
1335	103.369
1336	103.369
1337	103.369
1338	103.369
1339	103.369
1340	103.369
1341	103.369
1342	103.369
1343	103.369
1344	103.369
1345	103.369
1346	103.369
1347	103.369
1348	103.369
1349	103.369
1350	103.369
1351	103.369
1352	103.369
1353	103.369
1354	103.369
1355	103.369
1356	103.369
1357	103.369
1358	103.369
1359	103.369
1360	103.369
1361	103.369
1362	103.369
1363	103.369
1364	103.369
1365	103.369
1366	103.369
1367	103.369
1368	103.369
1369	103.369
1370	103.369
1371	103.369
1372	103.369
1373	103.369
1374	103.369
1375	103.369
1376	103.369
1377	103.369
1378	103.369
1379	103.369
1380	103.369
1381	103.369
1382	103.369
1383	103.369
1384	103.369
1385	103.369
1386	103.369
1387	103.369
1388	103.369
1389	103.369
1390	103.37
1391	103.37
1392	103.37
1393	103.37
1394	103.37
1395	103.37
1396	103.37
1397	103.37
1398	103.37
1399	103.37
1400	103.37
1401	103.37
1402	103.37
1403	103.37
1404	103.37
1405	103.37
1406	103.37
1407	103.37
1408	103.37
1409	103.37
1410	103.37
1411	103.37
1412	103.37
1413	103.37
1414	103.37
1415	103.37
1416	103.37
1417	103.37
1418	103.37
1419	103.37
1420	103.37
1421	103.37
1422	103.37
1423	103.37
1424	103.37
1425	103.37
1426	103.37
1427	103.37
1428	103.37
1429	103.37
1430	103.37
1431	103.37
1432	103.37
1433	103.37
1434	103.37
1435	103.37
1436	103.37
1437	103.37
1438	103.37
1439	103.37
1440	103.37
1441	103.37
1442	103.37
1443	103.37
1444	103.37
1445	103.37
1446	103.37
1447	103.37
1448	103.37
1449	103.37
1450	103.37
1451	103.37
1452	103.37
1453	103.37
1454	103.37
1455	103.37
1456	103.37
1457	103.37
1458	103.37
1459	103.37
1460	103.37
1461	103.37
1462	103.37
1463	103.37
1464	103.37
1465	103.371
1466	103.371
1467	103.371
1468	103.371
1469	103.371
1470	103.371
1471	103.371
1472	103.371
1473	103.371
1474	103.371
1475	103.371
1476	103.371
1477	103.371
1478	103.371
1479	103.371
1480	103.371
1481	103.371
1482	103.371
1483	103.371
1484	103.371
1485	103.371
1486	103.371
1487	103.371
1488	103.371
1489	103.371
1490	103.371
1491	103.371
1492	103.371
1493	103.371
1494	103.371
1495	103.371
1496	103.371
1497	103.371
1498	103.371
1499	103.371
1500	103.371
1501	103.371
1502	103.371
1503	103.371
1504	103.371
1505	103.371
1506	103.371
1507	103.371
1508	103.371
1509	103.371
1510	103.371
1511	103.371
1512	103.371
1513	103.371
1514	103.371
1515	103.371
1516	103.371
1517	103.371
1518	103.371
1519	103.371
1520	103.371
1521	103.371
1522	103.371
1523	103.371
1524	103.371
1525	103.371
1526	103.371
1527	103.371
1528	103.371
1529	103.371
1530	103.371
1531	103.371
1532	103.371
1533	103.371
1534	103.371
1535	103.371
1536	103.371
1537	103.372
1538	103.372
1539	103.372
1540	103.372
1541	103.372
1542	103.372
1543	103.372
1544	103.372
1545	103.372
1546	103.372
1547	103.372
1548	103.372
1549	103.372
1550	103.372
1551	103.372
1552	103.372
1553	103.372
1554	103.372
1555	103.372
1556	103.372
1557	103.372
1558	103.372
1559	103.372
1560	103.372
1561	103.372
1562	103.372
1563	103.372
1564	103.372
1565	103.372
1566	103.372
1567	103.372
1568	103.372
1569	103.372
1570	103.372
1571	103.372
1572	103.372
1573	103.372
1574	103.372
1575	103.372
1576	103.372
1577	103.372
1578	103.372
1579	103.372
1580	103.372
1581	103.372
1582	103.372
1583	103.372
1584	103.372
1585	103.372
1586	103.372
1587	103.372
1588	103.372
1589	103.372
1590	103.372
1591	103.372
1592	103.372
1593	103.372
1594	103.372
1595	103.372
1596	103.372
1597	103.372
1598	103.372
1599	103.372
1600	103.372
1601	103.372
1602	103.372
1603	103.372
1604	103.372
1605	103.372
1606	103.372
1607	103.372
1608	103.372
1609	103.372
1610	103.373
1611	103.373
1612	103.373
1613	103.373
1614	103.373
1615	103.373
1616	103.373
1617	103.373
1618	103.373
1619	103.373
1620	103.373
1621	103.373
1622	103.373
1623	103.373
1624	103.373
1625	103.373
1626	103.373
1627	103.373
1628	103.373
1629	103.373
1630	103.373
1631	103.373
1632	103.373
1633	103.373
1634	103.373
1635	103.373
1636	103.373
1637	103.373
1638	103.373
1639	103.373
1640	103.373
1641	103.373
1642	103.373
1643	103.373
1644	103.373
1645	103.373
1646	103.373
1647	103.373
1648	103.373
1649	103.373
1650	103.373
1651	103.373
1652	103.373
1653	103.373
1654	103.373
1655	103.373
1656	103.373
1657	103.373
1658	103.373
1659	103.373
1660	103.373
1661	103.373
1662	103.373
1663	103.373
1664	103.373
1665	103.373
1666	103.373
1667	103.373
1668	103.373
1669	103.373
1670	103.373
1671	103.373
1672	103.373
1673	103.373
1674	103.373
1675	103.373
1676	103.373
1677	103.373
1678	103.373
1679	103.373
1680	103.373
1681	103.374
1682	103.374
1683	103.374
1684	103.374
1685	103.374
1686	103.374
1687	103.374
1688	103.374
1689	103.374
1690	103.374
1691	103.374
1692	103.374
1693	103.374
1694	103.374
1695	103.374
1696	103.374
1697	103.374
1698	103.374
1699	103.374
1700	103.374
1701	103.374
1702	103.374
1703	103.374
1704	103.374
1705	103.374
1706	103.374
1707	103.374
1708	103.374
1709	103.374
1710	103.374
1711	103.374
1712	103.374
1713	103.374
1714	103.374
1715	103.374
1716	103.374
1717	103.374
1718	103.374
1719	103.374
1720	103.374
1721	103.374
1722	103.374
1723	103.374
1724	103.374
1725	103.374
1726	103.374
1727	103.374
1728	103.374
1729	103.374
1730	103.374
1731	103.374
1732	103.374
1733	103.374
1734	103.374
1735	103.374
1736	103.374
1737	103.374
1738	103.374
1739	103.374
1740	103.374
1741	103.374
1742	103.374
1743	103.374
1744	103.374
1745	103.374
1746	103.374
1747	103.374
1748	103.374
1749	103.374
1750	103.374
1751	103.374
1752	103.375
1753	103.375
1754	103.375
1755	103.375
1756	103.375
1757	103.375
1758	103.375
1759	103.375
1760	103.375
1761	103.375
1762	103.375
1763	103.375
1764	103.375
1765	103.375
1766	103.375
1767	103.375
1768	103.375
1769	103.375
1770	103.375
1771	103.375
1772	103.375
1773	103.375
1774	103.375
1775	103.375
1776	103.375
1777	103.375
1778	103.375
1779	103.375
1780	103.375
1781	103.375
1782	103.375
1783	103.375
1784	103.375
1785	103.375
1786	103.375
1787	103.375
1788	103.375
1789	103.375
1790	103.375
1791	103.375
1792	103.375
1793	103.375
1794	103.375
1795	103.375
1796	103.375
1797	103.375
1798	103.375
1799	103.375
1800	103.375
1801	103.375
1802	103.375
1803	103.375
1804	103.375
1805	103.375
1806	103.375
1807	103.375
1808	103.375
1809	103.375
1810	103.375
1811	103.375
1812	103.375
1813	103.375
1814	103.375
1815	103.375
1816	103.375
1817	103.375
1818	103.375
1819	103.375
1820	103.375
1821	103.375
1822	103.376
1823	103.376
1824	103.376
1825	103.376
1826	103.376
1827	103.376
1828	103.376
1829	103.376
1830	103.376
1831	103.376
1832	103.376
1833	103.376
1834	103.376
1835	103.376
1836	103.376
1837	103.376
1838	103.376
1839	103.376
1840	103.376
1841	103.376
1842	103.376
1843	103.376
1844	103.376
1845	103.376
1846	103.376
1847	103.376
1848	103.376
1849	103.376
1850	103.376
1851	103.376
1852	103.376
1853	103.376
1854	103.376
1855	103.376
1856	103.376
1857	103.376
1858	103.376
1859	103.376
1860	103.376
1861	103.376
1862	103.376
1863	103.376
1864	103.376
1865	103.376
1866	103.376
1867	103.376
1868	103.376
1869	103.376
1870	103.376
1871	103.376
1872	103.376
1873	103.376
1874	103.376
1875	103.376
1876	103.376
1877	103.376
1878	103.376
1879	103.376
1880	103.376
1881	103.376
1882	103.376
1883	103.376
1884	103.376
1885	103.376
1886	103.376
1887	103.376
1888	103.376
1889	103.376
1890	103.376
1891	103.377
1892	103.377
1893	103.377
1894	103.377
1895	103.377
1896	103.377
1897	103.377
1898	103.377
1899	103.377
1900	103.377
1901	103.377
1902	103.377
1903	103.377
1904	103.377
1905	103.377
1906	103.377
1907	103.377
1908	103.377
1909	103.377
1910	103.377
1911	103.377
1912	103.377
1913	103.377
1914	103.377
1915	103.377
1916	103.377
1917	103.377
1918	103.377
1919	103.377
1920	103.377
1921	103.377
1922	103.377
1923	103.377
1924	103.377
1925	103.377
1926	103.377
1927	103.377
1928	103.377
1929	103.377
1930	103.377
1931	103.377
1932	103.377
1933	103.377
1934	103.377
1935	103.377
1936	103.377
1937	103.377
1938	103.377
1939	103.377
1940	103.377
1941	103.377
1942	103.377
1943	103.377
1944	103.377
1945	103.377
1946	103.377
1947	103.377
1948	103.377
1949	103.377
1950	103.377
1951	103.377
1952	103.377
1953	103.377
1954	103.377
1955	103.377
1956	103.377
1957	103.377
1958	103.377
1959	103.377
1960	103.378
1961	103.378
1962	103.378
1963	103.378
1964	103.378
1965	103.378
1966	103.378
1967	103.378
1968	103.378
1969	103.378
1970	103.378
1971	103.378
1972	103.378
1973	103.378
1974	103.378
1975	103.378
1976	103.378
1977	103.378
1978	103.378
1979	103.378
1980	103.378
1981	103.378
1982	103.378
1983	103.378
1984	103.378
1985	103.378
1986	103.378
1987	103.378
1988	103.378
1989	103.378
1990	103.378
1991	103.378
1992	103.378
1993	103.378
1994	103.378
1995	103.378
1996	103.378
1997	103.378
1998	103.378
[truncated: 31,382 more rows]
