# Supplementary material for: PM2.5 concentration prediction based on EEMD-ALSTM
Source: Sci Rep. 2024 Jun 2;14:12636. doi: 10.1038/s41598-024-63620-9 (PMC11144699; doi:10.1038/s41598-024-63620-9)
Supplement: Supplementary file 1 — Supplementary Information. [file 41598_2024_63620_MOESM1_ESM.zip › Code/attEMD_IMF_1_test.xlsx]

## Sheet: Sheet1
	0
0	2.27859
1	5.26941
2	-4.42403
3	-5.07435
4	-2.08879
5	2.25584
6	-1.73317
7	-2.2074
8	-0.477493
9	-2.66319
10	-0.548169
11	-1.65756
12	-1.86222
13	-0.0566723
14	-2.67618
15	-5.31696
16	9.12834
17	3.03057
18	-13.2493
19	-5.92957
20	6.69847
21	5.87709
22	-5.48345
23	1.25261
24	-4.58384
25	-4.57923
26	3.28777
27	-0.548662
28	2.77729
29	-4.89052
30	-3.10732
31	4.94271
32	4.08339
33	-4.33993
34	0.818013
35	-8.99781
36	-13.3031
37	14.6776
38	-0.0998492
39	-10.6148
40	-2.13845
41	8.53146
42	4.87828
43	-3.9727
44	-12.8556
45	5.56717
46	4.74579
47	-8.11503
48	0.483293
49	2.0923
50	-1.74012
51	-3.90777
52	1.08807
53	0.2585
54	1.14744
55	-3.23764
56	-2.6923
57	1.78686
58	2.83621
59	-3.64548
60	-1.76008
61	-2.7457
62	-2.5007
63	-2.35435
64	9.28166
65	-5.77794
66	-8.37414
67	8.14887
68	8.30629
69	-7.4538
70	-24.2521
71	5.482
72	13.9865
73	-2.96377
74	-11.0356
75	-4.50106
76	2.412
77	3.31199
78	2.88309
79	-0.558091
80	-4.05983
81	-0.982444
82	0.69155
83	-1.57693
84	7.6116
85	-5.51183
86	-6.34002
87	2.98443
88	6.24317
89	-0.0566301
90	-5.5643
91	1.13938
92	4.00072
93	-3.79238
94	-3.64617
95	1.44847
96	-0.423465
97	0.049905
98	0.202207
99	-2.69787
100	0.0172268
101	0.0657516
102	-1.14516
103	-3.32698
104	-2.25837
105	-1.87986
106	2.52906
107	-1.83285
108	-1.31898
109	-4.16993
110	-0.243876
111	5.52261
112	4.86029
113	-13.7984
114	0.0250656
115	4.91496
116	-2.24462
117	-6.24768
118	-1.1095
119	1.67049
120	-0.431909
121	-1.19622
122	-2.08149
123	-1.8571
124	-0.750755
125	0.60324
126	-2.24164
127	-2.71669
128	-0.18298
129	-0.651608
130	0.949134
131	-0.562172
132	-1.36636
133	-3.28483
134	-0.0739825
135	-0.0019411
136	-0.993196
137	-1.01384
138	0.364782
139	-2.86803
140	-2.32701
141	-0.0197157
142	0.715841
143	-0.743451
144	-0.452442
145	-2.62324
146	-1.2551
147	-2.12884
148	1.17923
149	-0.185134
150	0.723117
151	-2.26572
152	-3.07382
153	-1.91707
154	1.31384
155	1.89233
156	-0.448544
157	-3.00933
158	-3.39612
159	0.886677
160	-0.998079
161	-2.15147
162	0.294584
163	-1.45705
164	-3.46533
165	-1.11447
166	-0.617846
167	-0.338406
168	1.5755
169	1.72259
170	-2.17519
171	-6.89952
172	-2.49067
173	3.50816
174	1.58265
175	-2.93195
176	-2.27452
177	-1.24232
178	1.08538
179	-0.754766
180	-1.43745
181	-1.47737
182	4.89545
183	0.860247
184	-5.59448
185	-1.80751
186	0.51037
187	-2.91938
188	2.41383
189	0.625546
190	-2.67455
191	-2.28794
192	-1.89
193	-0.613343
194	0.56437
195	-1.37834
196	-1.7209
197	-0.628528
198	0.92186
199	4.68106
200	-7.72907
201	-5.68893
202	2.01206
203	4.76679
204	-2.06945
205	-3.29959
206	-0.0318469
207	-3.2315
208	-1.64337
209	1.44305
210	-1.87858
211	-1.32707
212	-3.91948
213	0.121595
214	1.54729
215	-3.00336
216	-2.26638
217	-2.37164
218	-3.7298
219	2.74724
220	1.25451
221	-2.47157
222	-0.832267
223	1.31013
224	-1.236
225	-0.612273
226	1.75607
227	-2.67707
228	-1.78989
229	-0.647189
230	-1.8335
231	0.775202
232	-1.37703
233	-0.114556
234	0.474174
235	-1.91735
236	-3.82731
237	-1.32937
238	-1.85876
239	2.29056
240	-0.353282
241	-2.85331
242	-3.15697
243	1.22356
244	-1.72647
245	-1.92689
246	-0.618057
247	0.0365213
248	-1.1177
249	-2.07337
250	-1.30147
251	0.0617688
252	0.037802
253	-1.92914
254	-4.86197
255	0.376941
256	0.0218991
257	0.313287
258	-0.0171121
259	-1.61414
260	0.29153
261	0.652933
262	-0.993294
263	0.297328
264	-0.810426
265	-2.4248
266	0.0318067
267	-0.785248
268	-0.733304
269	1.7815
270	-2.08764
271	-2.18239
272	-0.786093
273	-1.59895
274	-2.20352
275	0.780536
276	1.10113
277	-0.176113
278	-2.04186
279	-1.58792
280	-0.134047
281	-1.93612
282	-1.44098
283	-3.82132
284	-3.53302
285	-0.574585
286	2.27671
287	-1.79863
288	-2.57165
289	0.367019
290	-0.418638
291	-0.146221
292	0.131136
293	0.343052
294	-1.08623
295	-1.49229
296	-0.156959
297	0.873138
298	-1.24163
299	-0.809187
300	1.30936
301	-7.40616
302	-2.04103
303	5.02287
304	-1.81418
305	-4.51816
306	-1.94951
307	-1.50188
308	-1.38971
309	-1.24767
310	2.23514
311	-0.786051
312	-3.96374
313	0.511285
314	1.19128
315	-2.17244
316	-2.13881
317	0.324799
318	-1.20857
319	-3.07028
320	2.89279
321	-1.03074
322	-2.5
323	-1.01111
324	-0.105099
325	1.63863
326	-2.66319
327	-2.40246
328	-1.13095
329	1.43979
330	-0.956535
331	-2.68582
332	-2.98257
333	-1.40588
334	-0.994195
335	0.0367887
336	-0.549591
337	-3.35245
338	-0.479745
339	-0.196927
340	-0.931639
341	-1.71575
342	-0.1126
343	-1.01947
344	-3.34721
345	0.768433
346	-0.623898
347	-2.03804
348	-0.158042
349	-0.748292
350	-0.388465
351	3.44854
352	0.0162839
353	-2.62839
354	-1.76258
355	0.628966
356	1.62249
357	-1.76038
358	-0.166458
359	-6.72546
360	0.283283
361	1.36157
362	2.62013
363	0.763634
364	-4.78974
365	-1.33439
366	-0.0939525
367	-1.34969
368	-0.358981
369	0.164603
370	-2.35288
371	-1.79487
372	-1.90468
373	-0.462617
374	-0.0587692
375	-2.03064
376	4.12688
377	-0.927952
378	-3.86679
379	-7.34066
380	-18.5673
381	16.39
382	-5.39025
383	0.40012
384	12.3349
385	4.34622
386	-3.42926
387	-5.15773
388	-0.907546
389	2.60191
390	-2.246
391	-2.82848
392	0.307067
393	-0.918593
394	0.0031253
395	-3.6191
396	-0.975098
397	-0.198405
398	-0.703595
399	-1.13408
400	-2.2622
401	-1.18321
402	-1.16512
403	-1.45033
404	-0.30349
405	0.123762
406	-4.91988
407	-1.93998
408	0.64121
409	-1.15978
410	-1.24474
411	1.84069
412	-1.71573
413	-3.40116
414	-2.54195
415	1.80104
416	-2.40254
417	-2.45178
418	6.25963
419	-1.98324
420	-5.3406
421	-1.63353
422	3.28839
423	0.997504
424	-4.85555
425	-1.54096
426	-0.449557
427	-2.35151
428	-0.172749
429	-0.202627
430	-0.57975
431	-0.701315
432	0.376716
433	-1.55585
434	-1.63281
435	-0.416865
436	1.2373
437	1.52718
438	-3.21354
439	-2.43958
440	0.932415
441	-0.377178
442	-1.63676
443	-1.40994
444	-1.93525
445	-2.07553
446	-2.42306
447	-0.401821
448	0.132079
449	-1.52263
450	-1.35447
451	-1.00357
452	0.0414329
453	0.789866
454	0.70606
455	-2.77944
456	-1.81605
457	0.33838
458	0.211973
459	-0.48125
460	-0.820122
461	-1.88059
462	-1.65794
463	-0.997404
464	-0.437201
465	-0.695939
466	-1.03356
467	-2.2498
468	-0.756848
469	1.82858
470	-1.6908
471	-2.91209
472	-2.83933
473	0.191806
474	0.0952211
475	-0.525905
476	-4.47582
477	-2.97708
478	0.0473578
479	0.658647
480	-1.39219
481	-0.857951
482	0.572799
483	-1.83133
484	-2.52527
485	-1.579
486	1.17169
487	0.989004
488	-1.82455
489	-0.55059
490	-0.643474
491	-0.432472
492	-0.51922
493	0.41622
494	-1.61964
495	0.456498
496	-0.726169
497	-0.767432
498	0.902777
499	0.882497
500	-4.76409
501	-3.3957
502	1.67544
503	0.128265
504	-1.3449
505	-0.571193
506	3.34057
507	-1.80147
508	-8.73286
509	-2.21631
510	4.53064
511	1.01683
512	-2.5551
513	-3.94138
514	-0.695249
515	1.5315
516	-1.75636
517	-0.768431
518	-0.71598
519	-1.29424
520	-2.89217
521	-0.426069
522	0.719767
523	0.284113
524	-2.75916
525	-2.99942
526	5.35759
527	-2.08399
528	-4.60136
529	-1.37425
530	0.568648
531	-0.212942
532	-0.903591
533	-1.67132
534	0.287984
535	1.34813
536	-2.78604
537	-2.30978
538	-0.311582
539	0.363163
540	-0.384074
541	-3.14948
542	-3.36167
543	0.259612
544	0.206232
545	-1.0273
546	-1.33968
547	-2.00832
548	-0.622209
549	-0.439579
550	-0.352128
551	-1.06175
552	-1.06099
553	0.58403
554	-0.558992
555	-4.0582
556	-1.22286
557	0.802096
558	-0.203316
559	-1.49642
560	-2.76086
561	-1.23188
562	-1.11454
563	-1.63712
564	-1.15773
565	0.231268
566	-0.770007
567	-2.26162
568	-1.52691
569	-0.632102
570	-0.550871
571	-1.56149
572	0.620255
573	-1.57157
574	-1.12805
575	-1.65685
576	1.36607
577	3.20465
578	-2.86578
579	-2.66909
580	0.34173
581	1.52473
582	-3.48273
583	-1.5628
584	1.72429
585	-0.669326
586	-1.74661
587	-2.27788
588	-0.601394
589	-0.478337
590	0.391788
591	-1.91973
592	-1.76405
593	2.35903
594	1.88238
595	-3.18008
596	-2.73549
597	-0.378754
598	-2.88427
599	-0.285631
600	-0.680275
601	-1.66727
602	-0.234292
603	0.32805
604	0.240894
605	-0.776847
606	-3.31628
607	-0.659503
608	-1.35449
609	-1.69641
610	-1.56146
611	0.512256
612	-2.3447
613	-2.31113
614	0.193397
615	-1.11679
616	-0.622969
617	-0.643178
618	-2.4572
619	-1.41561
620	0.141255
621	-2.26951
622	-1.29708
623	0.591095
624	-0.221091
625	-2.72662
626	-0.457678
627	0.243498
628	-1.29912
629	0.468052
630	-0.521768
631	-1.2922
632	-0.673211
633	-0.451837
634	-1.19352
635	-0.979517
636	-1.09815
637	-0.596905
638	-1.01276
639	-1.61728
640	-1.60637
641	-0.995574
642	-0.351143
643	-1.01443
644	-1.5683
645	-1.90543
646	-1.00326
647	2.62606
648	-1.64371
649	-3.32892
650	0.281369
651	0.442086
652	-1.53499
653	-3.3629
654	-0.878526
655	1.68938
656	0.700937
657	-2.26226
658	-0.132415
659	0.163181
660	-3.32854
661	-5.61426
662	3.38822
663	3.24413
664	-5.71091
665	-0.862159
666	-1.04836
667	-2.0675
668	2.18738
669	2.39245
670	-3.78553
671	-3.11607
672	-4.32873
673	1.03051
674	2.43142
675	-0.295511
676	-2.75291
677	-3.222
678	0.78283
679	1.08027
680	-1.93197
681	-3.10336
682	0.759665
683	2.59312
684	-6.01101
685	-5.179
686	6.49325
687	8.3292
688	-5.90611
689	-11.0468
690	-1.61597
691	4.7168
692	14.784
693	-5.19379
694	-10.4788
695	1.15907
696	2.49197
697	-2.17965
698	1.11233
699	-0.281128
700	-3.43331
701	-1.59867
702	-2.35236
703	-0.0791615
704	-0.555712
705	-1.37941
706	-3.06583
707	0.0476955
708	-0.574191
709	-2.40614
710	0.983192
711	1.93544
712	-1.51695
713	-2.97924
714	-3.07829
715	-1.26712
716	0.158242
717	-2.84852
718	-1.35509
719	1.03885
720	-0.681162
721	-1.6311
722	-0.222329
723	-0.128306
724	-1.02991
725	-0.911134
726	-0.643052
727	-2.00056
728	-1.52154
729	-0.696826
730	0.610868
731	-1.09206
732	-0.518151
733	0.87076
734	-4.94188
735	-4.27417
736	2.98604
737	9.22922
738	-15.817
739	-9.34498
740	21.195
741	13.9015
742	-24.3191
743	-3.56966
744	6.82392
745	-4.23644
746	-6.8675
747	-2.23892
748	5.4878
749	-3.16934
750	-3.46809
751	-0.587026
752	-0.561975
753	1.18248
754	-1.65331
755	2.4539
756	-1.19067
757	-8.04718
758	-2.48248
759	4.24822
760	-0.377192
761	0.518547
762	-4.19564
763	-0.718105
764	-0.10728
765	0.102328
766	-2.64435
767	-1.93608
768	1.75893
769	-1.64217
770	-2.88271
771	1.04085
772	1.41103
773	-2.32901
774	-1.13828
775	0.254967
776	2.31191
777	-4.84636
778	-2.3265
779	-0.331102
780	6.59275
781	-1.19164
782	-13.753
783	4.38698
784	3.25436
785	-4.49671
786	-3.05709
787	0.111377
788	-4.74896
789	-1.51322
790	1.55776
791	1.22687
792	-0.84385
793	-6.31795
794	1.29934
795	2.37882
796	1.07278
797	-3.51408
798	-3.14115
799	1.42183
800	-0.264817
801	-1.71579
802	-0.705101
803	2.51013
804	-1.03688
805	-1.14422
806	-1.27288
807	-1.16965
808	-2.09476
809	-0.496027
810	-2.00148
811	-1.54747
812	2.46151
813	-2.40599
814	-1.64516
815	-1.34424
816	-1.82462
817	0.033594
818	-2.93306
819	-2.63043
820	-0.453765
821	0.944743
822	-1.91579
823	-2.49569
824	-1.26858
825	-1.98365
826	-0.0259924
827	1.62795
828	-1.08632
829	1.29152
830	-0.832985
831	-2.6559
832	-1.37258
833	-0.48498
834	1.6692
835	-1.51648
836	-3.10581
837	0.461536
838	-0.285575
839	-1.72526
840	-1.05215
841	0.926167
842	-2.09412
843	-1.21619
844	0.424143
845	-2.24492
846	-2.14565
847	-0.875923
848	-0.244227
849	0.423876
850	-3.3124
851	-1.91066
852	-0.207778
853	0.107324
854	-0.723143
855	-4.94939
856	-0.395966
857	2.49205
858	-2.28243
859	-2.77327
860	0.972215
861	0.177029
862	-1.27414
863	-0.246367
864	-0.896118
865	-0.791356
866	-2.18668
867	-1.48789
868	0.438174
869	-0.0751083
870	2.26796
871	-1.95954
872	-4.69181
873	-1.19827
874	3.1589
875	-2.30393
876	-3.48097
877	-1.31505
878	-0.785572
879	-2.78639
880	4.44629
881	-0.835546
882	-4.22111
883	1.49585
884	-0.10576
885	-2.77035
886	0.597681
887	-3.3755
888	-5.05372
889	3.50028
890	4.33727
891	-2.68412
892	-6.6737
893	-1.43096
894	2.50982
895	4.99855
896	-4.25135
897	-4.70377
898	0.506993
899	-1.56101
900	3.7644
901	2.30078
902	-3.88576
903	-5.78957
904	0.320493
905	0.195494
906	2.38215
907	-1.92942
908	-1.67606
909	-6.11031
910	2.71379
911	1.62796
912	-1.55147
913	1.12127
914	-1.46391
915	-0.866677
916	-5.27781
917	-2.38304
918	5.7855
919	3.43267
920	-8.47012
921	-5.49513
922	-0.171215
923	2.44789
924	-1.55223
925	-4.55154
926	0.108464
927	2.72168
928	-2.26821
929	-2.77674
930	-0.716416
931	1.76183
932	-0.29264
933	-2.80072
934	-3.59544
935	1.3375
936	1.84507
937	-1.00534
938	-2.52126
939	-0.200741
940	-0.502656
941	-1.85889
942	-1.17614
943	0.623759
944	0.344812
945	-2.53338
946	-1.87047
947	1.50495
948	-1.69661
949	-1.51177
950	-1.72751
951	-0.792876
952	0.758089
953	-3.14999
954	-2.40075
955	2.85703
956	0.665205
957	-3.48384
958	-1.43276
959	-0.156649
960	-2.34956
961	-0.595484
962	0.565946
963	1.58467
964	-3.39178
965	-3.2367
966	1.81784
967	-1.3271
968	-2.49063
969	-5.3556
970	0.759707
971	4.01609
972	-4.71102
973	-6.13891
974	0.462408
975	3.74408
976	-0.282352
977	-1.78768
978	-1.93878
979	1.97386
980	-3.09845
981	-0.886956
982	-1.76881
983	1.11262
984	-2.60368
985	-1.03533
986	0.902101
987	0.00389933
988	-1.2819
989	-0.0600499
990	-0.849915
991	-3.0785
992	0.314498
993	0.00845909
994	-1.53647
995	-2.56794
996	0.158213
997	0.171485
998	-1.42698
999	-2.01502
1000	0.677843
1001	-3.80599
1002	-1.69358
1003	2.81161
1004	-3.47263
1005	-1.86515
1006	-0.0203912
1007	-1.35504
1008	-0.79859
1009	-0.118919
1010	-1.48709
1011	-3.05509
1012	2.63318
1013	-1.72929
1014	-2.43179
1015	-3.99763
1016	-1.62475
1017	12.0021
1018	3.5624
1019	-20.2222
1020	-0.785431
1021	12.0321
1022	-0.837714
1023	-8.64097
1024	-4.75039
1025	2.50239
1026	1.70777
1027	-1.76372
1028	-0.545833
1029	-1.81125
1030	-2.463
1031	-1.80272
1032	0.662883
1033	1.11896
1034	-1.55626
1035	-3.60311
1036	-1.21183
1037	-0.0277375
1038	-0.0254013
1039	-1.64316
1040	-1.92944
1041	-0.397064
1042	-0.328949
1043	1.26008
1044	-0.254388
1045	-0.664485
1046	0.471035
1047	-1.04203
1048	-1.41303
1049	-6.78105
1050	-5.01168
1051	11.1227
1052	-1.00022
1053	-10.0373
1054	1.44328
1055	5.18989
1056	0.959112
1057	-3.14691
1058	-3.77836
1059	-0.450163
1060	1.69388
1061	-3.03349
1062	-4.6352
1063	0.744944
1064	1.74611
1065	-2.32694
1066	-2.09626
1067	1.12902
1068	-1.84559
1069	0.735923
1070	0.698137
1071	-1.37007
1072	-1.62541
1073	-2.31506
1074	-0.351804
1075	3.07559
1076	-0.0210808
1077	-4.86619
1078	-0.251137
1079	-1.29507
1080	-3.62934
1081	0.907505
1082	1.05126
1083	-0.674576
1084	-1.55053
1085	-0.666132
1086	-1.36622
1087	-1.59297
1088	-0.453864
1089	0.179169
1090	-0.91523
1091	-0.464348
1092	-0.351072
1093	-5.30312
1094	0.185896
1095	3.07985
1096	-0.0195046
1097	-4.79411
1098	-1.26817
1099	1.0018
1100	-2.95292
1101	-1.86269
1102	1.30336
1103	-1.12487
1104	-4.98854
1105	0.0825129
1106	1.32301
1107	-0.79365
1108	-2.16294
1109	0.0611355
1110	-0.384074
1111	1.2938
1112	0.264368
1113	-2.02798
1114	-1.33857
1115	-2.05143
1116	0.660167
1117	0.182054
1118	-3.09433
1119	-1.49754
1120	0.530031
1121	2.77908
1122	-8.72408
1123	-3.60561
1124	5.62729
1125	1.89959
1126	-5.09761
1127	-1.15975
1128	-0.79237
1129	-2.53743
1130	-3.28899
1131	-0.224046
1132	2.37131
1133	-4.03425
1134	0.0990772
1135	2.73311
1136	-1.07627
1137	-3.14848
1138	-2.88831
1139	0.413152
1140	2.40022
1141	-1.63129
1142	-4.49809
1143	0.128322
1144	2.40551
1145	0.227159
1146	-4.15398
1147	-5.25333
1148	4.19831
1149	3.42946
1150	-10.9038
1151	-4.87714
1152	7.87019
1153	2.18252
1154	-6.85091
1155	-4.82984
1156	-1.51392
1157	-0.556754
1158	0.317397
1159	1.05833
1160	-0.41277
1161	-1.64417
1162	0.741187
1163	0.0393219
1164	-2.4651
1165	-0.841556
1166	-0.800194
1167	-2.06287
1168	-1.59269
1169	0.80204
1170	-1.37643
1171	-1.82431
1172	0.597231
1173	-0.748165
1174	-0.843793
1175	-0.274443
1176	-0.599832
1177	-1.29161
1178	-2.05272
1179	-0.367538
1180	-0.245973
1181	0.979758
1182	-2.41118
1183	-1.82504
1184	-1.61439
1185	-0.314862
1186	1.00603
1187	-0.00647271
1188	-0.211057
1189	-0.131036
1190	-2.42285
1191	-4.23889
1192	-1.49947
1193	1.6077
1194	1.61037
1195	-1.98302
1196	-1.63433
1197	-1.59832
1198	-0.579356
1199	1.00125
1200	-0.0384332
1201	-2.27359
1202	-1.91542
1203	-4.06725
1204	0.10966
1205	3.74107
1206	0.158157
1207	-2.0293
1208	-2.50829
1209	-2.11962
1210	-2.17101
1211	-1.55886
1212	0.997392
1213	-0.995434
1214	-1.79431
1215	-1.81492
1216	-0.416218
1217	1.23681
1218	-1.96466
1219	-2.16729
1220	-0.395769
1221	-0.130909
1222	0.417247
1223	-0.56061
1224	-2.83144
1225	-1.55875
1226	2.13774
1227	-2.22599
1228	-2.9932
1229	0.144816
1230	1.71386
1231	-1.63104
1232	-1.86222
1233	0.134964
1234	0.904522
1235	-1.1823
1236	-3.793
1237	-2.13587
1238	-0.553587
1239	-1.37349
1240	-2.7377
1241	2.44866
1242	2.21193
1243	-3.59344
1244	-4.76748
1245	3.74859
1246	0.337775
1247	-3.21767
1248	-0.713024
1249	0.474075
1250	-1.11007
1251	-1.13693
1252	-1.97874
1253	1.15659
1254	-1.64592
1255	-2.38934
1256	1.54323
1257	0.469853
1258	-4.21699
1259	-2.1584
1260	0.801083
1261	0.271813
1262	-1.32465
1263	-3.42025
1264	1.90024
1265	-6.61555
1266	-1.22992
1267	8.02668
1268	-6.26839
1269	-14.0376
1270	9.13842
1271	-0.314679
1272	-5.74618
1273	-0.497238
1274	-1.35527
1275	1.75409
1276	0.919791
1277	-3.30636
1278	-1.77781
1279	2.5368
1280	0.516239
1281	-1.7881
1282	-2.10421
1283	1.26991
1284	0.586014
1285	-4.85751
1286	2.56033
1287	4.93235
1288	-0.554882
1289	-7.08595
1290	-3.64814
1291	0.654945
1292	2.22898
1293	-2.17002
1294	-1.93552
1295	-0.176577
1296	-2.02851
1297	-2.09794
1298	-1.03452
1299	0.501462
1300	0.0891696
1301	-1.04456
1302	-2.27742
1303	-1.77297
1304	-0.611767
1305	0.274741
1306	-2.22737
1307	-0.650018
1308	-1.25217
1309	-2.13515
1310	0.0203088
1311	-0.159267
1312	-0.85349
1313	0.212452
1314	1.25365
1315	-2.61861
1316	-2.94472
1317	0.849425
1318	0.660533
1319	0.534323
1320	0.376631
1321	-5.7619
1322	-1.46965
1323	4.85925
1324	3.43329
1325	-5.30889
1326	-6.6473
1327	1.59293
1328	5.86122
1329	0.113826
1330	-4.27047
1331	0.481351
1332	3.4059
1333	-11.735
1334	1.80285
1335	3.63
1336	-4.75156
1337	-3.87667
1338	1.07768
1339	-0.449374
1340	-3.55641
1341	-0.794382
1342	0.442481
1343	-1.45142
1344	-3.98119
1345	-0.998502
1346	1.57927
1347	0.119118
1348	-2.02401
1349	-0.170821
1350	0.380713
1351	-2.53164
1352	-0.814352
1353	-1.80946
1354	-1.79205
1355	-1.59468
1356	-0.00298253
1357	-0.912696
1358	-2.68287
1359	0.729858
1360	3.80899
1361	-3.84268
1362	-5.90636
1363	-0.446588
1364	1.08659
1365	-0.292063
1366	-1.33886
1367	-0.7156
1368	-2.41063
1369	-0.81172
1370	-2.81317
1371	-2.49824
1372	-0.0320299
1373	1.16783
1374	-0.500123
1375	-1.16906
1376	1.61767
1377	1.93203
1378	-0.74255
1379	-1.85906
1380	-0.963192
1381	0.0268248
1382	-2.15415
1383	-1.60906
1384	2.25795
1385	-2.04395
1386	-0.167584
1387	-0.72524
1388	-0.150555
1389	-3.40617
1390	-1.55011
1391	0.587942
1392	-1.3562
1393	-1.52961
1394	-0.279861
1395	-0.046638
1396	-1.9577
1397	-1.67278
1398	-2.38363
1399	-1.36456
1400	0.226328
1401	-1.58799
1402	-2.4367
1403	0.375632
1404	0.0529308
1405	-2.56994
1406	-0.880708
1407	0.697686
1408	-0.778085
1409	-1.50669
1410	-2.43726
1411	-1.5758
1412	0.627024
1413	0.537335
1414	-1.31128
1415	0.0801627
1416	-1.07897
1417	-1.84168
1418	-2.59347
1419	-2.41926
1420	1.24693
1421	1.30549
1422	-1.80299
1423	-1.3017
1424	-0.638703
1425	1.08624
1426	-0.413051
1427	-1.06729
1428	-3.13592
1429	-0.590586
1430	2.30697
1431	-2.11791
1432	-3.71342
1433	1.33018
1434	-0.565817
1435	-4.51305
1436	0.451952
1437	2.28531
1438	1.13707
1439	-2.77881
1440	-1.79576
1441	-2.38689
1442	-0.845215
1443	-0.0313684
1444	-0.747391
1445	-2.33175
1446	-0.406352
1447	2.62725
1448	-1.85932
1449	-3.38102
1450	-3.55368
1451	0.525288
1452	-0.856488
1453	-0.363527
1454	0.331935
1455	-3.1377
1456	0.407353
1457	-1.70667
1458	-0.154749
1459	0.271222
1460	0.74524
1461	-2.24073
1462	-1.63597
1463	-0.200445
1464	0.334257
1465	-1.48928
1466	-0.17334
1467	2.85009
1468	-6.57344
1469	-6.80269
1470	4.57427
1471	5.89184
1472	-4.09265
1473	-3.39371
1474	0.391113
1475	-0.618578
1476	-0.860569
1477	-1.27427
1478	0.615315
1479	-3.35297
1480	-2.18414
1481	-1.03135
1482	-1.00168
1483	-1.33083
1484	-1.33084
1485	1.29856
1486	0.85625
1487	-1.00102
1488	-4.47385
1489	-0.867971
1490	0.153513
1491	0.0949678
1492	-1.97231
1493	-2.64744
1494	0.886142
1495	0.0351703
1496	-1.4104
1497	-1.31401
1498	-0.176873
1499	-1.18026
1500	-0.0686065
1501	-2.11706
1502	-1.52645
1503	-0.741072
1504	-1.44575
1505	-0.0193076
1506	-3.8459
1507	-1.17618
1508	-0.348863
1509	-3.32539
1510	-2.55888
1511	0.380262
1512	0.139988
1513	-1.4711
1514	-1.82803
1515	-1.09286
1516	-0.974155
1517	0.787938
1518	2.86616
1519	-0.817223
1520	-3.18856
1521	-1.75203
1522	-0.797126
1523	1.05319
1524	-0.73336
1525	-4.92293
1526	0.11612
1527	2.60856
1528	0.673213
1529	-1.87627
1530	-1.72498
1531	-1.08395
1532	-0.904717
1533	0.327079
1534	-0.108153
1535	-2.26088
1536	-1.65187
1537	-2.76185
1538	0.218067
1539	-0.76062
1540	-1.34299
1541	0.553843
1542	-0.83732
1543	-2.32453
1544	0.340491
1545	-1.75337
1546	-0.928881
1547	1.27863
1548	0.456582
1549	-0.967343
1550	-2.70005
1551	-3.78266
1552	0.178789
1553	1.74882
1554	-3.00384
1555	-3.14076
1556	-0.123535
1557	-0.86154
1558	-1.18388
1559	-0.546438
1560	2.66398
1561	-2.38689
1562	-2.88015
1563	-1.41772
1564	0.276936
1565	-1.40131
1566	-0.923603
1567	0.4762
1568	-0.901522
1569	-1.67898
1570	-0.47731
1571	-1.67867
1572	-0.786867
1573	-0.113374
1574	-2.65376
1575	-0.0444566
1576	0.142972
1577	-1.02109
1578	-2.85406
1579	-1.72681
1580	1.92124
1581	-1.26483
1582	-1.64321
1583	-0.23553
1584	2.9172
1585	-1.69368
1586	-4.24007
1587	0.668259
1588	-1.13196
1589	-3.994
1590	0.946193
1591	1.0079
1592	-4.78597
1593	-4.13083
1594	-0.0344505
1595	2.49848
1596	-2.66689
1597	-3.01127
1598	4.50776
1599	-1.3595
1600	-9.66867
1601	-0.877344
1602	7.80674
1603	-0.484417
1604	-4.48863
1605	-2.11729
1606	-0.345288
1607	0.886381
1608	0.911488
1609	-1.20738
1610	-0.14373
1611	-0.719062
1612	-2.57545
1613	0.241485
1614	0.0933916
1615	-1.50227
1616	-0.877598
1617	-1.1578
1618	-0.618437
1619	-0.927051
1620	-5.15738
1621	1.68575
1622	5.86597
1623	-3.85653
1624	-8.2981
1625	-0.231927
1626	2.75649
1627	-1.18783
1628	-1.95916
1629	-1.20586
1630	0.188879
1631	-1.34628
1632	-0.035309
1633	2.45328
1634	-0.303209
1635	-2.78622
1636	-2.14373
1637	0.204993
1638	-1.65156
1639	-0.0115391
1640	-1.90112
1641	-1.18513
1642	1.31833
1643	0.0586868
1644	-2.90079
1645	-2.11259
1646	0.982868
1647	0.372564
1648	-3.79017
1649	-3.00195
1650	2.17693
1651	-1.7779
1652	-0.859513
1653	-1.1872
1654	-1.02174
1655	-2.01384
1656	0.916301
1657	0.345572
1658	-2.38181
1659	-2.17246
1660	-1.38218
1661	0.699262
1662	0.808865
1663	-3.37319
1664	-4.61473
1665	1.64834
1666	-0.647766
1667	-1.25526
1668	-1.76278
1669	-2.63029
1670	0.33876
1671	3.14754
1672	-3.80728
1673	-3.5869
1674	0.753712
1675	1.23495
1676	0.17513
1677	-1.99206
1678	-0.0467506
1679	-3.46498
1680	-2.95642
1681	2.00009
1682	1.19052
1683	-0.62211
1684	-3.58946
1685	0.930811
1686	1.26519
1687	-3.93356
1688	-4.72899
1689	2.2389
1690	1.29143
1691	-1.93738
1692	-1.4613
1693	-1.12136
1694	-2.32563
1695	-0.804262
1696	5.6115
1697	-3.30461
1698	-3.23173
1699	-0.183529
1700	0.137441
1701	-4.17603
1702	2.2205
1703	-3.91656
1704	-2.77159
1705	-0.781055
1706	1.25845
1707	4.15398
1708	7.64048
1709	-10.2244
1710	-14.1605
1711	8.88605
1712	8.76708
1713	-2.11853
1714	-6.0745
1715	-2.15225
1716	-0.835701
1717	-0.19742
1718	1.1473
1719	-1.73759
1720	-0.713038
1721	0.00031063
1722	-0.915216
1723	-3.11543
1724	2.13925
1725	-1.39885
1726	-3.44286
1727	-0.300873
1728	-2.28238
1729	1.04953
1730	-0.606461
1731	-1.25946
1732	-1.86871
1733	-2.37819
1734	-1.41534
1735	2.30509
1736	-2.51147
1737	-0.300085
1738	0.975719
1739	-4.24557
1740	-3.70503
1741	1.76333
1742	1.85315
1743	-3.10103
1744	-0.166571
1745	3.791
1746	-9.21652
1747	-0.228648
1748	5.05608
1749	-1.66427
1750	-3.55205
1751	-3.34551
1752	-1.21213
1753	-0.0829331
1754	-2.20575
1755	-0.712222
1756	0.154892
1757	-2.57659
1758	-2.01488
1759	-0.0736306
1760	1.0727
1761	0.552928
1762	-3.01048
1763	-2.69676
1764	-0.99162
1765	0.412842
1766	-0.464222
1767	-3.92577
1768	0.677533
1769	0.0458801
1770	-2.24037
1771	-0.775327
1772	-1.58314
1773	-1.7822
1774	0.358716
1775	-0.132007
1776	-2.23856
1777	-4.02786
1778	1.06841
1779	2.47723
1780	-1.88062
1781	-0.456467
1782	4.42883
1783	-0.951117
1784	-3.30971
1785	-2.17496
1786	-0.872644
1787	-0.671086
1788	-0.319168
1789	1.19014
1790	-1.97613
1791	-3.7864
1792	-1.08621
1793	3.48936
1794	-0.412657
1795	-1.72408
1796	-4.89577
1797	-5.33755
1798	2.82507
1799	2.65906
1800	0.780325
1801	-2.0095
1802	-4.39306
1803	0.191103
1804	0.240092
1805	-1.41417
1806	-1.76042
1807	-0.535911
1808	-3.88145
1809	-2.61975
1810	-1.7198
1811	3.41572
1812	1.59797
1813	-5.5573
1814	-2.82228
1815	2.37044
1816	-1.38587
1817	-1.32271
1818	1.89769
1819	1.63622
1820	-2.60259
1821	-3.84147
1822	0.566185
1823	1.90719
1824	-2.47858
1825	-2.59951
1826	-0.608473
1827	-1.46519
1828	-2.67691
1829	3.65638
1830	-2.44254
1831	-3.48021
1832	0.16594
1833	0.508175
1834	-2.61537
1835	-1.00227
1836	-1.50494
1837	1.19049
1838	0.0968255
1839	-3.74846
1840	-0.415922
1841	0.440271
1842	-1.79338
1843	1.46691
1844	0.270153
1845	-2.13518
1846	-2.48175
1847	-1.63041
1848	3.44097
1849	1.72998
1850	-5.8326
1851	-4.55175
1852	3.18449
1853	2.70398
1854	-0.825808
1855	-3.33201
1856	-5.46353
1857	3.47838
1858	-0.715051
1859	-1.9937
1860	-0.657181
1861	0.803982
1862	-1.79435
1863	-3.20296
1864	-2.85694
1865	-0.0186884
1866	1.6361
1867	-1.22946
1868	0.0991617
1869	-0.787176
1870	-5.08813
1871	-0.572938
1872	3.31836
1873	-0.466361
1874	-2.41359
1875	-0.439664
1876	-1.15315
1877	-2.08163
1878	-0.29651
1879	-0.28656
1880	-1.86464
1881	-1.0812
1882	0.0980077
1883	-0.122015
1884	-1.04608
1885	0.398867
1886	-1.34998
1887	0.021871
1888	-1.04766
1889	-2.94842
1890	-3.2184
1891	-0.208819
1892	-0.257752
1893	-1.92952
1894	-1.24089
1895	-0.791244
1896	-0.75288
1897	-1.30447
1898	-2.03043
1899	0.492933
1900	0.267042
1901	-2.49357
1902	-0.782631
1903	0.333117
1904	-1.80945
1905	-1.19578
1906	-0.097119
1907	-1.94641
1908	-1.42167
1909	-1.0468
1910	1.39187
1911	-1.28122
1912	-0.809215
1913	-0.356209
1914	-0.117511
1915	-1.12449
1916	-0.746223
1917	-1.96639
1918	-0.995743
1919	-0.673394
1920	-3.47818
1921	-1.30707
1922	0.957114
1923	-0.310668
1924	-1.81148
1925	-1.38025
1926	-0.403453
1927	-0.426632
1928	-2.62018
1929	-1.15508
1930	0.299327
1931	-1.25656
1932	0.225625
1933	-0.42818
1934	-2.82867
1935	-1.21983
1936	0.717417
1937	0.434782
1938	-1.32082
1939	-2.6182
1940	-1.9157
1941	-1.79255
1942	0.151486
1943	1.106
1944	-3.16288
1945	-2.0284
1946	-4.01266
1947	-0.747856
1948	3.51939
1949	-1.24283
1950	-4.23967
1951	-1.00288
1952	-0.184289
1953	0.887704
1954	-2.05342
1955	-0.944953
1956	-0.605166
1957	1.93258
1958	-3.39377
1959	-0.290275
1960	0.777299
1961	-1.32975
1962	-3.33306
1963	-1.74889
1964	0.0490747
1965	0.234617
1966	-2.75281
1967	-0.779844
1968	-1.13535
1969	-3.28105
1970	1.46416
1971	1.59979
1972	0.476186
1973	-4.79323
1974	-2.19108
1975	1.79125
1976	-0.292457
1977	-0.362936
1978	-1.27088
1979	-3.22872
1980	-1.88529
1981	1.40398
1982	1.01749
1983	-1.42363
1984	-2.02592
1985	0.0691714
1986	-0.5073
1987	-2.02949
1988	-0.253572
1989	2.09415
1990	-1.6603
1991	-3.98946
1992	0.256825
1993	1.06461
1994	-0.938676
1995	1.04086
1996	-0.915905
1997	-5.97596
1998	-2.17054
[truncated: 6,329 more rows]
