# Supplementary material for: PM2.5 concentration prediction based on EEMD-ALSTM
Source: Sci Rep. 2024 Jun 2;14:12636. doi: 10.1038/s41598-024-63620-9 (PMC11144699; doi:10.1038/s41598-024-63620-9)
Supplement: Supplementary file 1 — Supplementary Information. [file 41598_2024_63620_MOESM1_ESM.zip › Code/attEMD_IMF_1_train.xlsx]

## Sheet: Sheet1
	0
0	-1.66289
1	2.34249
2	1.65013
3	-2.27343
4	-3.6593
5	-0.0497482
6	0.651146
7	-1.52541
8	0.252561
9	0.331132
10	-3.97128
11	-0.796437
12	-0.340545
13	-3.0168
14	-0.787908
15	1.15776
16	-0.606503
17	-4.01437
18	-1.82393
19	0.750194
20	0.899835
21	0.748308
22	-1.69623
23	-1.15048
24	0.0195066
25	-1.25196
26	-3.16097
27	0.915288
28	0.0288654
29	-1.71196
30	-2.26482
31	0.863428
32	0.0773339
33	-1.43953
34	-2.53072
35	-1.33312
36	0.77433
37	-1.08526
38	-3.61668
39	-0.96778
40	-0.500348
41	-1.12727
42	-0.48809
43	-0.0706471
44	-0.246916
45	-0.680444
46	-1.73351
47	0.695941
48	0.159832
49	-0.976983
50	-0.980164
51	-0.570827
52	-0.312188
53	-1.19314
54	-2.67926
55	0.19327
56	0.333834
57	-0.626628
58	-1.10352
59	-2.92292
60	-2.11048
61	-0.733318
62	-0.79161
63	-1.57699
64	-0.304278
65	0.231662
66	0.539685
67	-2.15997
68	-0.526341
69	0.96066
70	-5.32094
71	-1.66832
72	2.44913
73	2.63252
74	-5.80627
75	-3.85345
76	-0.275245
77	2.51709
78	-1.54732
79	-1.84156
80	-0.89647
81	-1.61325
82	0.0642598
83	-0.977617
84	-0.115428
85	-0.987693
86	0.289743
87	-3.26093
88	-3.38355
89	-1.21942
90	3.80243
91	-5.44638
92	-0.589798
93	5.14857
94	-4.86187
95	1.46871
96	2.12599
97	0.136231
98	-9.00259
99	-1.263
100	4.36542
101	0.000169896
102	-3.55523
103	-1.80904
104	-0.380302
105	-2.82858
106	1.06538
107	-1.45548
108	-1.53826
109	-0.122155
110	-1.00849
111	-1.5986
112	0.628065
113	-1.51623
114	-1.85308
115	-2.40918
116	0.567086
117	3.58311
118	-1.45418
119	-5.70803
120	-3.87282
121	-3.76863
122	9.18303
123	-5.93908
124	-4.58958
125	6.70292
126	3.01957
127	-3.1595
128	-3.24548
129	2.23793
130	0.840362
131	-5.06234
132	1.41844
133	4.35779
134	-9.46728
135	-0.253783
136	5.94557
137	-4.91956
138	-3.33308
139	0.725903
140	1.4079
141	-1.81699
142	-7.17548
143	0.102976
144	2.61371
145	-2.06021
146	-1.87452
147	0.547327
148	-4.36761
149	-2.7245
150	-1.34925
151	1.5215
152	1.32672
153	-1.79712
154	-0.858486
155	0.450066
156	-2.10558
157	0.353776
158	-0.500545
159	-2.24294
160	-1.97943
161	0.385821
162	0.195339
163	-2.09638
164	-0.586632
165	-1.69555
166	-3.09955
167	1.04247
168	-0.217418
169	-2.81682
170	-2.64828
171	3.13403
172	-0.9276
173	-3.97871
174	-1.36995
175	2.42401
176	-0.708253
177	-3.67006
178	-2.49322
179	0.510145
180	-0.266196
181	-2.47878
182	-0.340841
183	-0.268082
184	-0.594006
185	-0.620337
186	-2.01935
187	1.08702
188	-0.325881
189	-2.49132
190	-0.634678
191	-0.026485
192	-2.08282
193	-0.813071
194	-2.25201
195	-1.66031
196	1.32382
197	-0.739609
198	-1.65533
199	-0.97749
200	0.299833
201	-1.17916
202	-1.38698
203	0.926364
204	0.730998
205	-1.4718
206	-2.30251
207	1.75143
208	-1.34357
209	-2.4433
210	-2.15267
211	-1.49788
212	-0.444533
213	-0.41049
214	-1.68475
215	-0.487077
216	0.529369
217	-1.22477
218	-0.526454
219	-2.27529
220	-1.31536
221	-0.931189
222	-0.645599
223	-0.181686
224	1.82077
225	-2.09611
226	-3.02796
227	0.722019
228	-0.218417
229	-0.550168
230	-1.42898
231	-1.80362
232	-0.923814
233	-0.185471
234	-0.533885
235	-0.942912
236	-2.76514
237	-1.52902
238	-0.756905
239	-1.61314
240	-0.282634
241	-0.711729
242	-3.56755
243	-2.09784
244	-2.64227
245	0.527103
246	1.89724
247	-1.22147
248	-2.83962
249	-0.57481
250	0.54948
251	0.855265
252	-2.56773
253	0.457455
254	-0.390534
255	-3.37636
256	-0.733867
257	0.264847
258	0.677477
259	0.977661
260	2.27968
261	-3.44159
262	-7.00175
263	-5.08658
264	-1.29619
265	14.04
266	-7.45914
267	-2.74582
268	6.68166
269	3.15264
270	-5.02598
271	-4.45191
272	0.899005
273	-0.725015
274	-2.28597
275	1.75227
276	0.887352
277	-3.15255
278	0.171287
279	-1.24919
280	-5.75531
281	-0.202106
282	1.46209
283	0.464491
284	-1.89994
285	0.483251
286	-2.01643
287	-3.70306
288	0.863639
289	0.655325
290	-4.46586
291	-4.42474
292	-1.05253
293	0.842613
294	0.982376
295	-0.240371
296	-2.5853
297	-0.991789
298	-1.8697
299	-1.36698
300	-0.973521
301	0.142156
302	-0.125111
303	-3.88234
304	-2.47565
305	1.43497
306	-0.225271
307	-2.39655
308	-1.28388
309	1.10998
310	-0.162447
311	-2.72134
312	-1.12701
313	0.919707
314	-2.80744
315	-1.02468
316	-1.8951
317	-1.49174
318	-0.950934
319	1.40078
320	0.208807
321	-0.353465
322	-0.999459
323	-3.86726
324	0.441341
325	-2.42368
326	-2.20718
327	1.70973
328	0.192721
329	-4.23468
330	-3.96537
331	1.6604
332	0.316707
333	-1.42701
334	-1.95381
335	-1.74188
336	1.52797
337	0.890716
338	-3.91848
339	-2.47904
340	-0.0299048
341	0.347823
342	4.69299
343	-4.71994
344	-8.21564
345	-1.59841
346	6.82417
347	5.32345
348	-8.21239
349	-3.51145
350	0.883116
351	2.59511
352	0.110392
353	-0.15458
354	-2.82495
355	0.184939
356	-0.106844
357	0.258739
358	-3.9836
359	-0.341925
360	-1.44322
361	-1.4623
362	2.84316
363	3.75405
364	1.21229
365	-8.88552
366	-11.9146
367	0.660279
368	12.2005
369	7.75844
370	-9.75338
371	-13.1207
372	1.57861
373	6.26498
374	-1.37394
375	0.0761096
376	-0.0468209
377	-7.16462
378	-6.75117
379	13.0943
380	-1.48884
381	-11.0245
382	-0.992914
383	11.2529
384	-2.84581
385	-3.78982
386	-5.87892
387	-4.71935
388	2.45974
389	6.97239
390	1.42754
391	-5.83304
392	-9.23167
393	2.79057
394	4.68109
395	1.11199
396	-6.96569
397	-0.272979
398	0.136428
399	0.251885
400	-3.17757
401	-2.63797
402	9.83066
403	-5.43683
404	-5.18929
405	2.64482
406	-0.871025
407	-0.0565034
408	1.70012
409	1.18217
410	-0.791961
411	-6.19744
412	-12.9548
413	7.98652
414	4.87873
415	-3.00612
416	-6.66418
417	-1.03506
418	1.94993
419	-1.06255
420	-0.732966
421	-1.24023
422	-0.845989
423	-0.869759
424	-2.161
425	-3.22976
426	-0.333649
427	0.00534888
428	-1.16392
429	-1.34756
430	-1.24097
431	-0.680599
432	-1.14948
433	0.492961
434	1.06192
435	-2.4536
436	-1.47743
437	1.82009
438	-2.17319
439	-1.69895
440	0.407579
441	-1.43758
442	-1.96338
443	-1.28817
444	-0.0023633
445	-1.12118
446	-2.51402
447	-0.979362
448	-2.2582
449	0.911924
450	0.542288
451	-3.21765
452	-3.24536
453	2.01177
454	1.35221
455	-3.6517
456	-1.5663
457	1.5778
458	0.23283
459	-1.73126
460	-0.783771
461	-0.00513575
462	-2.26527
463	-3.2959
464	-2.05651
465	1.4767
466	-0.367679
467	-2.7094
468	-0.681598
469	1.33021
470	-0.620633
471	-0.528129
472	-1.16859
473	0.121454
474	-0.618719
475	-1.085
476	-0.577188
477	-2.38087
478	-1.72636
479	2.34301
480	-0.0235296
481	-4.99828
482	1.7634
483	1.33047
484	-2.52724
485	-3.79224
486	-0.572685
487	-1.48616
488	-2.15
489	-0.417386
490	-2.58092
491	-2.04049
492	-0.0544909
493	0.885818
494	-0.998811
495	-3.85509
496	-2.27702
497	4.36843
498	-0.592514
499	-4.85663
500	-0.271009
501	1.25203
502	2.98266
503	-6.59078
504	-3.93123
505	3.35436
506	4.65035
507	-7.07266
508	-4.32096
509	5.2801
510	3.18591
511	-7.29881
512	-2.26309
513	1.25319
514	0.0779532
515	-0.809131
516	-2.35372
517	-0.479097
518	0.570829
519	-1.24471
520	-0.958984
521	-0.167401
522	-4.61405
523	-2.18799
524	3.6145
525	-0.0337327
526	-3.36676
527	-1.03219
528	1.61462
529	0.800421
530	-3.3199
531	-2.38259
532	0.831552
533	-1.1276
534	-1.20134
535	-1.16174
536	-0.0597262
537	-1.10488
538	-0.921225
539	-1.59444
540	-0.525145
541	-2.09901
542	-0.333495
543	-0.492045
544	-0.261678
545	-2.50939
546	-1.24476
547	2.96705
548	1.19811
549	-1.4745
550	-2.73454
551	-0.93178
552	1.68411
553	-1.18758
554	-0.596145
555	-0.944727
556	-0.795663
557	-2.43511
558	-1.52719
559	-1.61104
560	-1.26989
561	0.303746
562	-1.29531
563	-3.63214
564	-1.72948
565	-0.241385
566	0.314315
567	0.0605445
568	-2.04435
569	-3.02602
570	-2.19848
571	-0.638098
572	-0.364371
573	-0.931625
574	-2.10544
575	0.0500598
576	-2.22551
577	-0.895457
578	0.500786
579	0.840404
580	-1.04887
581	0.0654842
582	-1.59247
583	-1.29097
584	0.669047
585	-1.30748
586	1.13379
587	-0.652748
588	-1.85392
589	-2.80296
590	-0.537108
591	-1.80472
592	-2.55497
593	-0.554713
594	0.0926176
595	0.566368
596	-0.894852
597	-0.756032
598	-1.5492
599	-1.05312
600	-0.658532
601	1.48603
602	-2.91284
603	-3.4364
604	2.42429
605	0.924942
606	-5.59091
607	-0.90611
608	2.98515
609	-0.360586
610	-3.37095
611	-1.44838
612	1.57305
613	0.5529
614	-1.15804
615	-1.79287
616	-3.06912
617	-0.580073
618	0.46435
619	-2.37092
620	-1.7974
621	0.0716905
622	-2.6145
623	-4.3091
624	1.06434
625	0.849917
626	0.915077
627	-1.33431
628	-5.74697
629	-2.46328
630	3.13834
631	2.27193
632	-0.10963
633	-4.64752
634	-2.82753
635	1.60962
636	0.210651
637	-2.57234
638	-1.68394
639	1.83466
640	0.924013
641	-0.930218
642	-3.55236
643	-1.22177
644	-2.569
645	1.43254
646	2.71127
647	-2.32701
648	-3.64105
649	-1.63266
650	-0.128094
651	-0.233194
652	1.21737
653	-1.03643
654	-3.28767
655	2.31843
656	-1.91726
657	-1.27842
658	0.33496
659	0.253701
660	-2.17607
661	-1.67936
662	0.715489
663	-2.81257
664	-3.16682
665	-0.514478
666	-0.74597
667	-1.00827
668	0.230508
669	0.150135
670	0.278062
671	1.87481
672	-1.01956
673	-3.63839
674	-3.12533
675	2.14876
676	1.23914
677	-3.11885
678	-3.51208
679	-1.89898
680	2.1898
681	2.48836
682	-4.92552
683	-0.136609
684	0.441819
685	1.02058
686	-5.24917
687	-3.656
688	2.15416
689	0.391169
690	-2.98584
691	-0.0122428
692	-1.88901
693	-1.78444
694	-0.400779
695	4.82733
696	-5.0029
697	-5.78958
698	-0.183374
699	2.83776
700	2.30207
701	-3.41934
702	-3.28944
703	1.28985
704	1.57299
705	-1.85537
706	-5.88749
707	0.233182
708	2.79965
709	-2.74151
710	-4.12579
711	-1.021
712	-1.74612
713	0.608644
714	-0.218727
715	-1.06964
716	-0.0345209
717	-2.59326
718	0.166812
719	1.09446
720	-2.36484
721	-4.038
722	2.89068
723	2.48023
724	-5.85542
725	-5.79891
726	2.30894
727	0.260287
728	-1.4981
729	0.938945
730	0.598962
731	-4.76737
732	-1.3677
733	1.74927
734	-3.38127
735	-1.60779
736	2.78991
737	-1.51322
738	-5.21335
739	-0.00885111
740	3.2754
741	-0.108181
742	-3.29434
743	-2.1352
744	-0.222808
745	-1.52081
746	-1.52346
747	-0.195337
748	-0.39173
749	-2.34849
750	-0.516969
751	1.21765
752	-2.03524
753	-2.69753
754	1.75102
755	-0.491707
756	-4.04284
757	-1.00697
758	2.07651
759	1.39016
760	-1.84275
761	-0.952651
762	-2.29864
763	-1.79338
764	1.91241
765	-1.75303
766	-1.76633
767	-4.30504
768	-0.391491
769	10.2309
770	-6.92415
771	-5.66401
772	2.51209
773	5.53556
774	-0.975055
775	-5.32012
776	-4.45231
777	0.693014
778	-1.06747
779	-1.26145
780	0.424734
781	-0.60981
782	0.280215
783	-4.876
784	-2.25591
785	1.16094
786	-1.256
787	0.0358176
788	-0.759522
789	-0.912894
790	-2.22647
791	-1.70396
792	-1.099
793	2.27314
794	-2.73356
795	-2.81845
796	0.0298646
797	2.90308
798	-0.0343098
799	-5.36543
800	-3.52196
801	1.0435
802	-1.69301
803	-3.08164
804	-0.152033
805	-2.26147
806	-0.562116
807	0.760538
808	0.00760061
809	-1.42726
810	-1.24063
811	-0.242299
812	-2.45823
813	-1.66458
814	0.444901
815	1.2338
816	0.288406
817	-0.993886
818	-4.7052
819	-0.0102584
820	3.4931
821	-2.60387
822	-5.10203
823	4.61688
824	-2.47204
825	-2.99445
826	0.209482
827	-1.68874
828	-4.3034
829	-0.467656
830	4.61463
831	-2.01263
832	-6.89069
833	-0.637056
834	3.79601
835	3.64256
836	-2.59463
837	-5.08043
838	-4.00257
839	8.92633
840	1.48637
841	-7.50767
842	-2.26747
843	2.83278
844	-6.48236
845	1.20776
846	5.77844
847	0.275866
848	-5.06182
849	-0.568744
850	1.25013
851	-0.749516
852	-2.39014
853	0.0236301
854	-0.785065
855	-3.39267
856	-2.25688
857	-1.33846
858	-0.509679
859	-1.19515
860	-0.873376
861	-1.51691
862	-2.00697
863	-0.146404
864	1.28468
865	-0.460886
866	-3.21937
867	-4.16566
868	0.0333126
869	1.13078
870	-1.48026
871	-2.19452
872	-1.01035
873	0.642153
874	-1.71341
875	-2.28323
876	-0.796423
877	-0.983626
878	-2.10244
879	-0.55636
880	0.498239
881	-1.94407
882	-2.06381
883	-0.871208
884	-0.0913349
885	0.191469
886	-0.00503723
887	-1.60022
888	-1.41012
889	-0.215813
890	-0.156438
891	-2.96205
892	-1.69811
893	2.97845
894	2.44208
895	-2.58086
896	-2.67383
897	-0.659011
898	1.14682
899	0.966923
900	-3.98549
901	-3.89752
902	-0.652227
903	1.51291
904	-1.18974
905	-3.3601
906	-2.15381
907	-0.193775
908	-0.935889
909	-0.809229
910	-1.51443
911	-0.412727
912	-0.608544
913	1.65321
914	-0.461548
915	-2.26939
916	2.11079
917	1.94181
918	-7.81397
919	0.272672
920	3.88977
921	-1.29659
922	-4.05562
923	-1.31381
924	-0.32795
925	-0.0932911
926	-0.919424
927	-1.28501
928	-2.0807
929	1.03953
930	0.812679
931	-2.60902
932	-2.00246
933	-1.58451
934	2.39494
935	-0.692702
936	-7.83242
937	-4.76545
938	-0.944038
939	-24.5105
940	-39.7008
941	9.63608
942	93.4018
943	-15.1725
944	-65.2711
945	39.9471
946	59.4312
947	-14.337
948	-53.5842
949	-28.1884
950	10.5495
951	16.3051
952	3.25478
953	-0.115161
954	-3.85717
955	-0.187822
956	-0.192156
957	-0.641222
958	2.54176
959	-0.769894
960	-3.24317
961	0.113165
962	3.59451
963	-5.3311
964	-4.36141
965	3.10862
966	2.48594
967	-6.40692
968	-4.91653
969	2.82052
970	2.96818
971	0.824234
972	-2.44352
973	0.483392
974	-2.35706
975	-2.84928
976	-0.373308
977	2.19316
978	-1.29532
979	-2.98478
980	-1.42004
981	0.167882
982	-0.761647
983	-1.21009
984	-0.326162
985	-0.790118
986	-1.58162
987	-1.00279
988	1.48837
989	-4.39416
990	-1.91216
991	0.683008
992	1.2707
993	-0.791004
994	-4.08118
995	-0.709393
996	-0.726323
997	-0.922548
998	1.57761
999	-0.694926
1000	-2.66506
1001	-3.11123
1002	-1.63532
1003	-1.69844
1004	0.477284
1005	1.28644
1006	-0.00605051
1007	-1.6714
1008	-1.19869
1009	-1.7931
1010	1.63165
1011	-1.06048
1012	-2.10272
1013	-0.290515
1014	-0.0199409
1015	-3.69353
1016	-1.45344
1017	0.0875653
1018	-0.00279958
1019	-0.412924
1020	1.99574
1021	-0.229788
1022	-3.25655
1023	0.191539
1024	0.801322
1025	-3.1524
1026	-0.117948
1027	0.455794
1028	-1.61877
1029	-2.1291
1030	0.342011
1031	1.80133
1032	-2.96288
1033	-5.66422
1034	0.91146
1035	2.57045
1036	1.15506
1037	-2.48512
1038	-3.50232
1039	0.980771
1040	3.64284
1041	-5.12704
1042	-3.93562
1043	0.0243479
1044	1.07924
1045	2.03972
1046	-4.73746
1047	-2.97672
1048	-0.0113702
1049	-1.61921
1050	-0.219754
1051	-1.15155
1052	-2.16605
1053	-1.16396
1054	-0.909009
1055	-5.77431
1056	1.57914
1057	10.3872
1058	-7.87584
1059	-2.1469
1060	-6.25438
1061	0.844021
1062	7.48534
1063	5.86035
1064	-5.41983
1065	-4.6574
1066	-2.63928
1067	-1.26872
1068	-2.13226
1069	0.838926
1070	0.18066
1071	-1.24853
1072	-1.88616
1073	0.981658
1074	-1.24404
1075	-3.40311
1076	0.0369435
1077	1.8496
1078	-4.14655
1079	-3.44385
1080	0.836252
1081	0.130897
1082	-3.22378
1083	-1.52888
1084	0.356394
1085	-2.51523
1086	0.0654983
1087	0.270842
1088	-1.62854
1089	-1.10145
1090	-1.27653
1091	-0.41291
1092	0.21324
1093	-2.8912
1094	-1.64983
1095	-2.03979
1096	-2.04055
1097	1.0015
1098	0.077151
1099	-1.77536
1100	-2.26927
1101	-0.0496215
1102	0.438807
1103	-2.49569
1104	-2.94249
1105	1.07943
1106	0.726311
1107	4.95228
1108	-3.12764
1109	-7.20616
1110	2.71719
1111	3.62705
1112	-3.44193
1113	-4.87711
1114	-0.760592
1115	2.26285
1116	-2.29777
1117	-0.567872
1118	-3.39615
1119	-0.148571
1120	0.827133
1121	-0.0244162
1122	-5.02951
1123	-2.64041
1124	-0.399639
1125	1.31686
1126	-2.11131
1127	-0.932652
1128	0.518209
1129	-1.48338
1130	-1.19029
1131	1.64264
1132	-2.02757
1133	-4.35599
1134	2.72623
1135	-0.792947
1136	-4.25684
1137	-0.967428
1138	2.2092
1139	0.717417
1140	-0.66388
1141	0.816578
1142	-1.71747
1143	-3.59852
1144	0.896767
1145	2.14763
1146	-2.07377
1147	-2.89621
1148	-0.798449
1149	2.75395
1150	1.27455
1151	-2.46538
1152	-2.14048
1153	0.976859
1154	-2.68617
1155	-5.0438
1156	-0.863848
1157	2.2215
1158	-1.93716
1159	-0.727027
1160	-3.45532
1161	-4.07168
1162	1.96164
1163	2.84525
1164	-2.78446
1165	-4.64349
1166	-0.868478
1167	-0.691872
1168	-1.57641
1169	-0.703243
1170	0.371706
1171	-0.931935
1172	-2.02017
1173	-1.16222
1174	-2.21451
1175	-1.87113
1176	0.31043
1177	0.403624
1178	-2.49033
1179	1.63992
1180	0.595078
1181	-2.37651
1182	-1.38249
1183	1.44043
1184	0.735149
1185	-2.83154
1186	-0.847509
1187	-0.268011
1188	0.787488
1189	-0.334508
1190	-2.25115
1191	-2.08951
1192	0.465983
1193	1.17353
1194	-1.39103
1195	-3.2969
1196	-1.58216
1197	0.884735
1198	3.9283
1199	-0.597707
1200	-8.81609
1201	0.475468
1202	1.33262
1203	0.865665
1204	-4.65204
1205	-1.42649
1206	0.411477
1207	-1.07688
1208	-0.011525
1209	-1.53046
1210	-0.16211
1211	-2.00593
1212	0.0331437
1213	1.4303
1214	-3.84514
1215	-1.56255
1216	1.93715
1217	2.84328
1218	-5.64152
1219	-2.11325
1220	1.35059
1221	-1.44954
1222	-0.999233
1223	-1.31722
1224	-1.77009
1225	-1.05441
1226	-4.4227
1227	0.929826
1228	3.75985
1229	-1.67778
1230	-3.70524
1231	-0.276174
1232	-0.0200675
1233	-0.103283
1234	-1.32264
1235	-2.09701
1236	-1.52028
1237	0.454541
1238	-3.04337
1239	-2.29568
1240	-0.49417
1241	1.16862
1242	-2.17371
1243	-3.30978
1244	-2.66231
1245	0.798296
1246	-0.0205038
1247	-1.11615
1248	-1.38564
1249	0.95171
1250	0.435444
1251	-2.72945
1252	-2.68891
1253	1.23461
1254	1.6965
1255	-1.85823
1256	-2.86744
1257	-1.49666
1258	-0.315467
1259	-1.46057
1260	0.582426
1261	-1.78222
1262	-0.110981
1263	4.16172
1264	-6.65962
1265	-2.36363
1266	2.18263
1267	-0.387438
1268	-2.44161
1269	-0.83117
1270	0.889703
1271	-2.08348
1272	-3.30374
1273	1.86034
1274	-1.40181
1275	-1.49833
1276	-1.19938
1277	-1.55227
1278	-1.45225
1279	-0.934792
1280	-0.993534
1281	-0.054899
1282	0.313203
1283	-2.217
1284	-1.03528
1285	-0.138706
1286	2.46369
1287	-3.00418
1288	-1.26357
1289	1.76094
1290	-0.798857
1291	-3.22884
1292	-0.37601
1293	-1.33798
1294	-2.05577
1295	2.45716
1296	-2.80846
1297	-6.93387
1298	0.323336
1299	4.44724
1300	-7.53162
1301	-1.76657
1302	3.51215
1303	-0.944559
1304	-2.00079
1305	-0.785277
1306	-0.314439
1307	-1.89793
1308	-3.65341
1309	-0.356828
1310	1.05439
1311	-0.189327
1312	-0.0966968
1313	0.214197
1314	-1.60928
1315	0.0969381
1316	-1.49353
1317	-0.550759
1318	-0.665597
1319	0.267662
1320	-1.83161
1321	-1.10803
1322	2.57784
1323	0.0606148
1324	-2.37776
1325	-3.34264
1326	0.368173
1327	0.989877
1328	-1.21786
1329	-1.78697
1330	0.442044
1331	-0.770063
1332	-1.22926
1333	1.52328
1334	-0.695995
1335	-8.85771
1336	-0.351128
1337	4.05347
1338	0.780339
1339	-2.83127
1340	-4.03721
1341	-0.673183
1342	1.12988
1343	-1.53797
1344	-3.63308
1345	1.67414
1346	-0.53328
1347	-5.62995
1348	-4.34947
1349	-0.4685
1350	1.80475
1351	4.1868
1352	-1.90627
1353	-6.91648
1354	-1.04065
1355	2.90136
1356	0.477185
1357	-1.8111
1358	-1.85489
1359	-0.424211
1360	-1.81594
1361	0.0975714
1362	0.542457
1363	0.556137
1364	-2.71445
1365	-1.28298
1366	0.866116
1367	-3.94988
1368	-3.9755
1369	3.07112
1370	0.0461756
1371	-0.176802
1372	-4.01972
1373	-1.94157
1374	1.44747
1375	-0.223315
1376	-3.75233
1377	-3.1302
1378	-0.222878
1379	0.363037
1380	-0.716824
1381	-2.99347
1382	-0.27502
1383	1.23399
1384	-0.565128
1385	-0.887449
1386	0.340407
1387	-4.36792
1388	-0.670621
1389	0.604605
1390	2.93353
1391	-0.034169
1392	-3.58013
1393	-0.179448
1394	-0.112783
1395	1.67774
1396	1.18782
1397	-12.4043
1398	-3.43064
1399	11.5419
1400	2.001
1401	-7.98416
1402	-4.55136
1403	-0.0108917
1404	2.17175
1405	0.337902
1406	-1.86059
1407	-4.65529
1408	-1.35743
1409	2.34904
1410	-0.475959
1411	-0.759776
1412	-0.0104695
1413	-2.43072
1414	-1.55832
1415	-1.34095
1416	-1.47775
1417	-0.390168
1418	-1.26877
1419	0.810062
1420	0.621381
1421	-1.91743
1422	-1.43983
1423	-1.33387
1424	-1.21008
1425	-0.988158
1426	0.0924346
1427	-2.34128
1428	-0.0310729
1429	-1.94191
1430	-1.35869
1431	-0.655802
1432	0.426873
1433	-1.30551
1434	-1.47414
1435	-0.062189
1436	0.0587994
1437	-3.66778
1438	-0.905364
1439	2.81081
1440	0.838715
1441	-4.93556
1442	-1.78364
1443	1.9406
1444	-1.65627
1445	-3.78125
1446	0.243765
1447	2.09956
1448	-3.62693
1449	-4.88589
1450	0.967598
1451	2.55324
1452	-0.0696057
1453	-3.78664
1454	-2.21204
1455	0.764295
1456	-0.416204
1457	-1.83077
1458	-0.830888
1459	-1.93563
1460	1.27808
1461	-1.24059
1462	-2.99285
1463	-1.85194
1464	1.99612
1465	-0.114668
1466	-2.34605
1467	-4.73794
1468	0.989074
1469	0.269533
1470	0.0288513
1471	-0.514506
1472	-1.90108
1473	0.785208
1474	-1.34924
1475	-0.279819
1476	1.5838
1477	-2.70471
1478	-3.28108
1479	0.644982
1480	1.34471
1481	-0.550013
1482	-1.74342
1483	-2.59941
1484	-1.28981
1485	-0.13219
1486	-0.15724
1487	-1.10934
1488	-2.06972
1489	-3.04457
1490	0.873237
1491	1.92488
1492	-4.73116
1493	-4.07065
1494	0.981784
1495	0.467939
1496	-2.07013
1497	-0.526173
1498	1.45455
1499	0.0346073
1500	-1.91995
1501	-1.5391
1502	0.0123011
1503	-1.18548
1504	-1.48015
1505	-0.574486
1506	-1.51367
1507	-0.664795
1508	0.361587
1509	-1.76536
1510	-1.44214
1511	0.828118
1512	1.10922
1513	-2.13271
1514	-1.9667
1515	0.469515
1516	-2.87605
1517	-1.82309
1518	-1.42383
1519	0.487811
1520	-0.904098
1521	0.70682
1522	-3.28177
1523	-2.49434
1524	0.460691
1525	0.0701425
1526	-5.0698
1527	0.106015
1528	2.50158
1529	-1.37152
1530	-3.44478
1531	-1.12541
1532	-1.42598
1533	-2.22897
1534	-0.326528
1535	0.158959
1536	-0.744591
1537	-2.17682
1538	-2.72088
1539	1.87346
1540	0.0601786
1541	-2.88179
1542	0.944096
1543	-1.09815
1544	-2.25017
1545	0.47226
1546	-2.97822
1547	1.42214
1548	0.266733
1549	-2.95637
1550	-2.60862
1551	1.24809
1552	-2.75039
1553	-2.40157
1554	1.34904
1555	1.26367
1556	-1.48217
1557	-5.15162
1558	-0.354745
1559	1.75903
1560	-0.389436
1561	-1.71597
1562	-1.57082
1563	-3.91983
1564	-0.391997
1565	15.1659
1566	-10.0163
1567	1.68587
1568	6.92015
1569	-4.25138
1570	-9.55107
1571	-1.15166
1572	2.65613
1573	-1.63186
1574	-2.6379
1575	1.96346
1576	-0.819067
1577	-2.38475
1578	-0.416766
1579	-0.901142
1580	-0.587645
1581	-1.98525
1582	-1.86555
1583	-0.153553
1584	-0.668566
1585	0.89802
1586	-4.3181
1587	1.4547
1588	-0.432261
1589	-1.71889
1590	-4.39307
1591	-0.530521
1592	0.132656
1593	0.772373
1594	-1.10025
1595	-1.75663
1596	-1.40401
1597	-0.324502
1598	-2.14659
1599	-0.325557
1600	1.27085
1601	-2.12932
1602	-2.63476
1603	-1.37387
1604	0.630979
1605	0.460776
1606	-1.30772
1607	1.307
1608	-3.25693
1609	-4.76825
1610	1.53043
1611	1.50414
1612	-2.47396
1613	-1.39156
1614	2.27122
1615	-1.82918
1616	-3.45137
1617	-1.11192
1618	1.59216
1619	0.927827
1620	-4.89939
1621	-2.3022
1622	-0.205244
1623	-1.27394
1624	-0.802418
1625	-0.925771
1626	0.279033
1627	0.146912
1628	-1.37066
1629	2.20017
1630	0.406875
1631	-1.83364
1632	0.824684
1633	-1.18672
1634	0.000127676
1635	-2.05242
1636	0.497746
1637	0.827625
1638	-2.00487
1639	1.1578
1640	-6.38025
1641	-3.79736
1642	0.408226
1643	4.12572
1644	0.0592919
1645	-5.03168
1646	-4.30099
1647	0.321
1648	1.30263
1649	0.239853
1650	-2.45136
1651	-1.98755
1652	-0.354351
1653	-2.57645
1654	-1.28214
1655	2.51172
1656	-1.77597
1657	-1.55393
1658	-1.60909
1659	-2.64739
1660	-0.289586
1661	0.567043
1662	-0.927079
1663	-0.736245
1664	-1.32437
1665	-1.9188
1666	-1.22505
1667	1.65365
1668	-1.84349
1669	-5.11534
1670	0.460607
1671	1.05007
1672	-1.15538
1673	-1.7153
1674	-1.75774
1675	-0.289515
1676	-1.36831
1677	-0.692576
1678	0.813425
1679	-1.77141
1680	-2.08759
1681	0.42624
1682	-0.298171
1683	-0.710941
1684	-0.588137
1685	-4.32905
1686	3.34876
1687	2.26339
1688	-7.71801
1689	-3.18146
1690	3.24387
1691	-0.558077
1692	-2.12015
1693	-2.81865
1694	-0.795438
1695	-0.493128
1696	-0.533814
1697	-3.3383
1698	-2.95281
1699	1.13036
1700	1.89077
1701	-1.85785
1702	-1.27237
1703	-0.241089
1704	-0.0703656
1705	-2.77418
1706	-0.657153
1707	1.19422
1708	-2.10679
1709	0.0865942
1710	-1.04563
1711	-2.30102
1712	-0.545312
1713	0.888985
1714	-1.74578
1715	-1.67844
1716	-0.361852
1717	-0.887013
1718	-1.49725
1719	0.62732
1720	0.492596
1721	-0.533125
1722	1.26892
1723	-3.49731
1724	-3.54804
1725	-1.16118
1726	0.693352
1727	-1.90651
1728	-1.59857
1729	0.341828
1730	-3.74556
1731	-1.42727
1732	1.02108
1733	1.45131
1734	-0.779324
1735	-1.44083
1736	-2.59498
1737	0.584424
1738	1.23685
1739	-0.0451744
1740	-1.85548
1741	-3.17372
1742	-0.0259502
1743	0.137948
1744	-2.45691
1745	0.258401
1746	-1.82728
1747	-1.3053
1748	-1.63663
1749	-1.45791
1750	1.25944
1751	-0.439945
1752	-3.7125
1753	0.790852
1754	-2.04349
1755	0.863709
1756	-1.37675
1757	-10.5617
1758	-13.1557
1759	-5.6244
1760	48.1443
1761	-15.835
1762	-33.0298
1763	45.242
1764	54.0577
1765	-28.8951
1766	-69.4028
1767	-18.0118
1768	41.386
1769	30.5287
1770	-6.01856
1771	-13.7023
1772	-7.33144
1773	-0.206891
1774	2.99513
1775	0.498112
1776	0.00730507
1777	-4.32511
1778	-5.25734
1779	-3.54258
1780	2.73087
1781	1.48983
1782	-4.27078
1783	-3.78444
1784	0.0167483
1785	-6.39278
1786	-3.66911
1787	4.17222
1788	3.89205
1789	-0.0706612
1790	-3.18018
1791	-3.56869
1792	-3.02198
1793	2.23401
1794	-1.18739
1795	-3.5702
1796	-1.74121
1797	-0.623912
1798	1.70156
1799	0.177972
1800	-2.996
1801	-2.99494
1802	1.07765
1803	2.4301
1804	0.164321
1805	-2.1968
1806	-1.16384
1807	-2.7046
1808	-7.65537
1809	-18.6602
1810	-14.433
1811	34.934
1812	72.1555
1813	-18.7481
1814	-90.239
1815	1.44239
1816	78.6191
1817	27.8756
1818	-51.4081
1819	-40.7279
1820	11.5376
1821	17.7174
1822	3.12663
1823	-1.35557
1824	-3.07084
1825	-4.15104
1826	-4.47827
1827	-0.504486
1828	1.90242
1829	-1.37997
1830	0.940451
1831	-2.38519
1832	-3.91928
1833	-1.04973
1834	-5.8282
1835	1.2395
1836	3.21784
1837	-2.92273
1838	-6.23453
1839	-1.77847
1840	2.20936
1841	1.33743
1842	-2.92192
1843	-0.30888
1844	0.567142
1845	-0.987173
1846	-0.879455
1847	0.000380996
1848	0.870493
1849	-1.82466
1850	-3.24144
1851	-0.0968235
1852	0.496001
1853	-1.03692
1854	-0.893754
1855	-1.52019
1856	-1.26029
1857	-1.53216
1858	0.44286
1859	-2.24716
1860	-1.57558
1861	0.392591
1862	-0.414557
1863	-1.75393
1864	1.46316
1865	1.01453
1866	-0.323643
1867	-6.39482
1868	-3.19436
1869	4.70279
1870	2.41842
1871	-5.13032
1872	-4.0571
1873	1.21339
1874	1.35615
1875	-3.97546
1876	-2.48137
1877	0.673705
1878	2.02535
1879	-3.88155
1880	-7.23228
1881	2.9072
1882	2.60641
1883	-2.24693
1884	-1.23544
1885	-1.86076
1886	0.0564351
1887	-0.0848752
1888	-0.641503
1889	0.315004
1890	-2.20294
1891	-0.378797
1892	-0.225988
1893	-2.07158
1894	-3.84934
1895	-1.61379
1896	3.52268
1897	-1.20178
1898	-3.25405
1899	-1.57333
1900	1.07461
1901	-2.50461
1902	2.4142
1903	-1.21088
1904	-1.47573
1905	-1.92066
1906	0.0345933
1907	0.556277
1908	0.126774
1909	-2.24129
1910	-2.79976
1911	-2.13723
1912	0.236925
1913	-0.32156
1914	-1.24673
1915	1.19784
1916	0.521953
1917	-3.77496
1918	-0.996194
1919	2.71898
1920	-5.38284
1921	-0.371816
1922	2.33814
1923	-3.92239
1924	-4.86955
1925	5.43249
1926	-0.0233044
1927	-7.7299
1928	-2.71221
1929	3.66584
1930	2.47557
1931	-2.28151
1932	-2.51773
1933	-1.58276
1934	1.18293
1935	-1.81312
1936	-2.17576
1937	0.622957
1938	-0.257611
1939	-1.01864
1940	-4.56574
1941	-0.148416
1942	1.21177
1943	-0.109447
1944	-3.0557
1945	-0.682218
1946	0.0587149
1947	-2.725
1948	-0.636859
1949	-1.00355
1950	-3.00837
1951	-0.92639
1952	2.29235
1953	-0.500235
1954	-2.32111
1955	0.615343
1956	1.12628
1957	-1.3678
1958	-0.673788
1959	-1.51098
1960	1.27908
1961	-3.56301
1962	-1.67177
1963	1.06497
1964	-1.04116
1965	-0.714206
1966	-1.58138
1967	-1.88851
1968	0.351905
1969	-1.24297
1970	-4.07497
1971	0.492976
1972	0.469895
1973	-0.915793
1974	-1.70923
1975	-0.667286
1976	0.678223
1977	2.13685
1978	-3.52212
1979	-2.76947
1980	2.13481
1981	-0.448136
1982	-1.61206
1983	-2.22485
1984	-1.76937
1985	-1.69167
1986	-1.77615
1987	-0.325276
1988	-2.5482
1989	-1.61166
1990	5.14857
1991	-3.88459
1992	-5.6174
1993	2.4642
1994	1.49266
1995	-4.99937
1996	-4.09791
1997	2.00361
1998	5.8235
[truncated: 31,382 more rows]
