# Supplementary material for: PM2.5 concentration prediction based on EEMD-ALSTM
Source: Sci Rep. 2024 Jun 2;14:12636. doi: 10.1038/s41598-024-63620-9 (PMC11144699; doi:10.1038/s41598-024-63620-9)
Supplement: Supplementary file 1 — Supplementary Information. [file 41598_2024_63620_MOESM1_ESM.zip › Code/attEMD_IMF_2_test.xlsx]

## Sheet: Sheet1
	0
0	-3.06772
1	12.3457
2	14.5427
3	-1.81775
4	-14.574
5	-11.9272
6	-2.88606
7	4.6857
8	11.3257
9	10.8711
10	6.86349
11	5.44151
12	0.810655
13	-8.05504
14	-19.1175
15	-27.8566
16	-8.8545
17	32.6744
18	41.21
19	5.73808
20	-25.6991
21	-25.0558
22	-8.87777
23	8.05929
24	18.6845
25	13.8807
26	1.86634
27	0.0847113
28	2.82999
29	-6.36622
30	-26.517
31	-24.584
32	9.08576
33	38.4911
34	32.48
35	-6.61716
36	-40.2556
37	-28.8705
38	19.1324
39	26.1454
40	-3.54671
41	-5.82019
42	14.4108
43	11.851
44	-18.3215
45	-32.1604
46	-5.94479
47	17.3239
48	13.8845
49	2.99936
50	-4.69389
51	-12.0327
52	-9.47719
53	3.75373
54	11.9402
55	9.66803
56	4.54214
57	8.09313
58	12.8346
59	6.31873
60	-12.8511
61	-31.7953
62	-38.9354
63	-25.9326
64	8.92363
65	40.3188
66	44.7822
67	36.1137
68	28.8624
69	4.73092
70	-46.2891
71	-71.4497
72	-31.8542
73	22.6339
74	30.9545
75	14.974
76	7.85392
77	4.72254
78	-1.33051
79	-5.21723
80	-7.23943
81	-7.67692
82	-9.33081
83	-7.53996
84	6.77026
85	18.3859
86	5.97152
87	-8.10594
88	-2.04183
89	3.63539
90	-2.99246
91	-3.61788
92	6.50217
93	8.97949
94	1.3535
95	-3.27823
96	-2.86123
97	-2.93324
98	-4.84816
99	-1.10645
100	7.58599
101	8.71451
102	2.43322
103	-1.48759
104	-6.26531
105	-9.47279
106	-2.41991
107	8.76149
108	2.54317
109	-10.4455
110	-5.16887
111	14.6828
112	21.7905
113	-2.18666
114	-28.4026
115	-11.3288
116	17.1493
117	12.8579
118	-4.18348
119	-5.41324
120	-0.416517
121	-1.16048
122	-3.19842
123	0.814114
124	2.60509
125	-0.846864
126	-2.01885
127	1.25917
128	2.70283
129	-0.36484
130	-3.66677
131	-1.77893
132	2.19802
133	2.30227
134	1.24421
135	0.130486
136	-1.34809
137	-0.609061
138	-0.0804632
139	-0.694673
140	-1.43612
141	-0.155982
142	2.07753
143	3.33265
144	1.47028
145	-1.16478
146	-0.68927
147	-0.454771
148	-1.32414
149	-0.0908743
150	2.9745
151	0.729836
152	-3.02621
153	-0.0298362
154	1.69108
155	-2.92061
156	-3.14232
157	2.96131
158	5.75286
159	1.18828
160	-2.54643
161	-1.81508
162	1.51977
163	4.37122
164	3.23851
165	-0.86828
166	-5.07437
167	-5.40244
168	-0.935788
169	6.06721
170	7.33615
171	-1.43309
172	-8.82262
173	-7.10787
174	0.541929
175	6.59671
176	5.53644
177	1.07679
178	-0.317001
179	-0.910027
180	-3.76177
181	-5.86553
182	1.75618
183	10.5205
184	4.71899
185	-8.81348
186	-8.32732
187	1.41142
188	3.7308
189	2.71595
190	2.74627
191	0.676559
192	-0.538438
193	0.881433
194	-0.167125
195	-7.98057
196	-12.4823
197	-6.05204
198	7.41789
199	18.4254
200	13.0701
201	-4.94199
202	-11.1437
203	-6.5382
204	-2.67036
205	3.49993
206	10.1154
207	5.5311
208	-6.11873
209	-5.9467
210	3.39546
211	4.47125
212	-3.51227
213	-4.8321
214	1.26134
215	5.29382
216	1.19299
217	-5.25755
218	-5.84912
219	1.72558
220	7.61292
221	6.61153
222	-1.74189
223	-4.72882
224	1.36977
225	1.00098
226	-5.24193
227	-5.4912
228	-1.85305
229	-0.304508
230	5.75984
231	10.5447
232	4.18998
233	-5.77728
234	-5.77199
235	-2.75272
236	0.759236
237	3.53896
238	2.42039
239	2.07895
240	2.26165
241	-4.791
242	-4.94518
243	2.34939
244	3.89179
245	-0.898781
246	-2.72371
247	0.963973
248	2.0723
249	-0.625237
250	-1.21372
251	1.75069
252	3.25167
253	1.81759
254	-2.49575
255	-4.56157
256	-0.750944
257	4.76711
258	4.74206
259	0.964524
260	-4.67881
261	-7.72258
262	-2.44798
263	4.1041
264	3.78549
265	-0.530428
266	-1.38549
267	2.15604
268	3.54278
269	-0.295706
270	-3.98472
271	-2.29971
272	1.27029
273	-0.210111
274	-3.08984
275	1.59142
276	8.37657
277	5.58853
278	-5.53443
279	-9.39465
280	-0.842131
281	7.47002
282	4.90029
283	-0.486847
284	-4.19122
285	-5.19879
286	-0.679633
287	3.45371
288	2.3891
289	-0.720709
290	-2.89124
291	-2.78715
292	1.87792
293	6.32305
294	3.52221
295	-3.79691
296	-9.16869
297	-6.91618
298	1.81953
299	12.9668
300	16.2194
301	-0.566264
302	-21.3319
303	-14.1144
304	6.96535
305	13.7287
306	4.26577
307	-4.38144
308	-1.82407
309	3.30167
310	2.16372
311	-1.63023
312	-1.60017
313	-0.721389
314	-0.05373
315	1.68031
316	-0.226192
317	0.296288
318	1.71657
319	-3.13058
320	-3.51016
321	3.86289
322	5.90024
323	-1.23101
324	-6.03781
325	-0.194632
326	4.59509
327	-1.23786
328	-3.58261
329	1.72219
330	3.3514
331	0.902548
332	0.861282
333	-1.23703
334	-5.79822
335	-3.90817
336	4.49628
337	6.33261
338	-0.465406
339	-4.69061
340	-2.7929
341	1.13254
342	3.58165
343	0.285275
344	-0.246163
345	1.49339
346	0.349772
347	0.79312
348	-0.0601402
349	-3.90846
350	-3.76208
351	4.13153
352	6.19196
353	-3.54067
354	-11.4121
355	-4.80974
356	6.8224
357	12.77
358	12.0079
359	3.27066
360	-10.744
361	-15.3719
362	-8.11207
363	1.13742
364	4.49522
365	5.49851
366	8.20413
367	4.64052
368	-3.11862
369	-3.49758
370	0.0538137
371	1.84761
372	2.42817
373	-3.7954
374	-9.7135
375	-2.67469
376	9.78449
377	13.8239
378	4.62193
379	-25.23
380	-39.693
381	10.8786
382	71.9839
383	14.5126
384	-52.148
385	-33.2069
386	4.50941
387	16.31
388	20.9474
389	24.8003
390	12.4623
391	-12.8568
392	-24.1649
393	-16.2488
394	-0.532441
395	11.3568
396	8.4993
397	2.20307
398	1.52468
399	0.644362
400	-5.9997
401	-4.16755
402	1.07192
403	2.45738
404	0.255479
405	1.29806
406	0.381779
407	-3.64878
408	-3.72374
409	2.34624
410	4.64504
411	0.749299
412	-2.47382
413	-2.14318
414	-0.289863
415	2.3742
416	0.493651
417	-7.36341
418	-3.03756
419	10.7136
420	7.40122
421	-6.35541
422	-7.8712
423	-0.771706
424	1.84621
425	0.545164
426	2.79844
427	3.3465
428	-1.08454
429	-3.52641
430	-0.324099
431	0.257432
432	-2.38958
433	0.674614
434	3.2146
435	0.111711
436	2.17777
437	7.69887
438	1.97996
439	-12.1041
440	-12.5491
441	2.91255
442	10.3838
443	4.65342
444	-1.24805
445	-0.0435513
446	2.8072
447	-0.582414
448	-5.42559
449	-2.68723
450	1.96867
451	5.08584
452	2.18968
453	-4.8272
454	-6.86114
455	1.24644
456	5.46548
457	2.00207
458	-0.157281
459	1.20969
460	0.595791
461	-2.02941
462	-2.8356
463	-1.11071
464	0.0325097
465	1.76349
466	3.67482
467	0.571545
468	-3.40768
469	-1.19141
470	2.29924
471	0.871573
472	0.541086
473	0.83109
474	-0.0370981
475	0.225398
476	0.42819
477	-0.416465
478	-0.30073
479	0.143134
480	0.788783
481	-0.733719
482	-0.913925
483	0.162106
484	0.933523
485	0.537782
486	0.238356
487	0.648001
488	0.461308
489	-0.74037
490	-2.00805
491	0.343517
492	2.25346
493	-0.0650273
494	-1.9356
495	-1.01646
496	0.762145
497	-0.0315484
498	1.1725
499	6.32343
500	6.35383
501	-3.09891
502	-9.65794
503	-10.5845
504	-5.28365
505	6.67541
506	17.2457
507	13.2102
508	-5.62577
509	-15.8023
510	-6.88693
511	6.8744
512	8.80164
513	-1.48061
514	-7.36132
515	-2.1403
516	2.11614
517	3.20468
518	1.98978
519	-0.477417
520	-2.72222
521	-4.48531
522	0.469783
523	7.68784
524	1.70685
525	-7.34319
526	-1.85046
527	7.9342
528	4.05945
529	-5.86505
530	-6.1342
531	-0.275847
532	-0.147464
533	-0.714488
534	4.66263
535	5.94075
536	-2.12042
537	-6.0265
538	-2.98642
539	1.37549
540	3.77833
541	0.0764513
542	-6.19883
543	-5.41791
544	3.90247
545	10.6545
546	6.53285
547	-4.01194
548	-11.2049
549	-7.38105
550	2.90404
551	9.40646
552	7.29453
553	-0.586561
554	-3.53018
555	-2.40669
556	-3.08767
557	-1.18991
558	3.03542
559	4.90007
560	2.66815
561	-2.71031
562	-5.92418
563	-1.67398
564	4.54021
565	4.51335
566	1.237
567	-2.38586
568	-3.86011
569	0.503529
570	5.15622
571	3.45928
572	-1.63863
573	-2.73407
574	-2.97444
575	-5.40027
576	-1.5016
577	6.57592
578	5.01755
579	-1.01408
580	-0.163356
581	5.87144
582	5.37772
583	-9.45128
584	-16.0489
585	-3.62633
586	9.43115
587	10.1695
588	2.20421
589	-1.85644
590	-1.45062
591	-3.05756
592	-2.89081
593	1.06881
594	4.14727
595	2.9412
596	-1.42648
597	-3.9616
598	-0.708508
599	1.94161
600	2.31643
601	2.11382
602	0.291943
603	-1.31272
604	-1.70135
605	-2.09642
606	-2.17563
607	1.0089
608	1.55135
609	-1.53971
610	0.819053
611	2.59099
612	0.57176
613	-0.523045
614	0.632918
615	-0.668946
616	-1.88396
617	-0.543463
618	1.698
619	1.83253
620	-0.424975
621	-3.62633
622	-3.70983
623	1.54331
624	4.46687
625	0.641041
626	-4.07773
627	-0.0807214
628	3.52487
629	0.719941
630	-0.00855806
631	0.0839111
632	-0.966023
633	0.12035
634	2.69452
635	1.68241
636	-1.73721
637	-2.11175
638	-1.91486
639	-0.955965
640	1.39206
641	3.14579
642	4.19582
643	0.917708
644	-4.98228
645	-5.10625
646	0.960824
647	5.91594
648	6.39761
649	0.323331
650	-5.79124
651	-1.09165
652	5.26305
653	-1.96661
654	-9.51791
655	-4.08663
656	4.62313
657	5.15217
658	2.07091
659	1.62449
660	0.177163
661	-8.60233
662	-7.4486
663	9.75773
664	16.3505
665	2.68503
666	-15.4971
667	-18.8658
668	-4.40749
669	13.8474
670	19.6109
671	9.13932
672	-7.90801
673	-17.0312
674	-8.30583
675	9.35786
676	14.1892
677	0.896895
678	-11.1141
679	-5.73858
680	1.57986
681	0.53471
682	0.623437
683	5.41574
684	2.85935
685	-9.72678
686	-8.474
687	15.1069
688	25.0677
689	0.379319
690	-27.5415
691	-23.4792
692	8.63038
693	29.6831
694	10.5139
695	-14.5362
696	-16.2002
697	-5.82698
698	2.43137
699	4.91891
700	5.05346
701	5.98336
702	3.55977
703	-0.750127
704	-3.03724
705	-3.6532
706	-0.280227
707	0.454554
708	-2.77043
709	-2.92899
710	1.66522
711	5.15183
712	4.17105
713	0.407738
714	-3.37518
715	-5.83064
716	-1.31283
717	4.41053
718	1.13506
719	-1.77068
720	2.23103
721	3.40899
722	-1.01507
723	-3.88945
724	-0.598951
725	3.51799
726	2.59793
727	-1.37499
728	-2.38935
729	0.108863
730	0.139529
731	-0.572898
732	3.08151
733	5.27812
734	-2.53733
735	-9.31033
736	-2.45481
737	9.2817
738	1.70895
739	-12.8565
740	0.238941
741	27.4648
742	16.3688
743	-22.8349
744	-22.5569
745	2.16497
746	4.55352
747	0.409562
748	10.2812
749	10.917
750	-3.43139
751	-10.6658
752	-7.86302
753	-5.47394
754	0.0694045
755	12.8735
756	17.3883
757	1.9107
758	-16.468
759	-13.6986
760	1.04899
761	5.69487
762	2.24027
763	1.90237
764	5.02623
765	3.5643
766	-3.02747
767	-5.70948
768	-2.84481
769	1.81975
770	2.06979
771	-0.419881
772	-2.10367
773	-4.04069
774	-0.918098
775	8.3212
776	14.3192
777	3.54174
778	-16.0731
779	-17.3849
780	0.651297
781	13.2756
782	5.30128
783	-3.77688
784	2.24699
785	6.02934
786	-0.573517
787	-6.65356
788	-8.93433
789	-8.15473
790	-2.20459
791	6.49229
792	11.3518
793	4.62795
794	-6.79739
795	-3.60974
796	7.32831
797	6.18072
798	-3.88535
799	-4.0651
800	6.39572
801	4.16832
802	-7.64396
803	-5.08307
804	4.938
805	3.82968
806	-3.45887
807	-3.55872
808	3.34374
809	5.20661
810	1.5996
811	-2.31397
812	-1.91524
813	-0.817472
814	-4.69626
815	-5.49012
816	3.48599
817	9.60658
818	5.93865
819	-2.94458
820	-3.93706
821	-0.0706631
822	-2.60356
823	-2.90678
824	3.59146
825	4.20761
826	-2.29497
827	-4.7368
828	-0.157677
829	4.07074
830	3.71612
831	-0.742529
832	-2.88545
833	-0.059839
834	1.0849
835	0.493668
836	-1.36139
837	-2.45905
838	-0.0403591
839	0.0974455
840	-0.234969
841	1.43824
842	-1.75744
843	-4.434
844	1.61244
845	6.66296
846	3.34555
847	-4.19818
848	-4.5195
849	-1.15624
850	0.228616
851	1.69872
852	2.64778
853	1.95131
854	-2.16881
855	-3.31491
856	-0.620875
857	5.69362
858	8.13585
859	2.80579
860	-6.10478
861	-7.31922
862	-2.66331
863	3.18267
864	4.37341
865	1.97892
866	2.01396
867	2.53885
868	-2.21631
869	-3.92907
870	2.10814
871	2.0905
872	-7.19231
873	-7.88726
874	3.94642
875	9.19339
876	3.90923
877	-2.99814
878	-5.10008
879	-5.27341
880	-0.299801
881	8.2727
882	3.37289
883	-7.23726
884	-5.33846
885	1.43435
886	3.22699
887	-1.04707
888	-4.37402
889	1.51251
890	12.5919
891	10.2635
892	-7.29781
893	-16.5558
894	-7.93554
895	8.60195
896	17.3194
897	9.79724
898	-5.87991
899	-13.7803
900	-7.51442
901	6.30995
902	10.0819
903	-0.104581
904	-9.31519
905	-5.09343
906	6.36801
907	9.48395
908	4.94538
909	-1.38463
910	-9.04731
911	-11.9546
912	-8.21406
913	2.65561
914	14.3884
915	16.0332
916	-1.67675
917	-20.1909
918	-13.4386
919	10.6112
920	17.6211
921	2.43495
922	-5.96135
923	-6.2558
924	-8.48953
925	-5.64607
926	6.32776
927	13.1462
928	5.11274
929	-5.1587
930	-4.98972
931	0.643166
932	4.43377
933	1.99484
934	-3.64198
935	-4.43316
936	-0.741901
937	2.32392
938	1.52305
939	1.12036
940	2.5839
941	-0.511111
942	-3.8766
943	-3.18561
944	0.319915
945	4.51213
946	3.32724
947	-2.84074
948	-5.42706
949	-1.80256
950	1.63309
951	5.07156
952	6.27326
953	2.04365
954	-4.79215
955	-7.01707
956	-1.68177
957	1.86076
958	3.52783
959	4.76173
960	2.37993
961	-3.20085
962	-6.36932
963	-2.31598
964	4.57069
965	5.31114
966	0.863467
967	-3.45468
968	-5.50705
969	-2.93675
970	2.9096
971	9.48643
972	7.4265
973	-4.15694
974	-9.78374
975	-4.25826
976	-1.30213
977	-1.59949
978	1.12987
979	6.99498
980	11.1829
981	6.39221
982	-0.793174
983	-0.598452
984	-3.86279
985	-12.9444
986	-10.3309
987	0.627541
988	7.34942
989	7.76464
990	6.50291
991	-0.529206
992	-9.83676
993	-5.01305
994	7.18398
995	5.95716
996	-3.26286
997	-5.56791
998	-2.81752
999	1.67902
1000	6.01958
1001	2.38905
1002	-4.63021
1003	-2.00553
1004	3.59785
1005	-0.776748
1006	-4.45308
1007	-1.5119
1008	2.08247
1009	5.07013
1010	5.91788
1011	0.810492
1012	-5.0162
1013	-4.26592
1014	-5.04282
1015	-6.97892
1016	3.77149
1017	24.1465
1018	26.1552
1019	-7.38969
1020	-42.6353
1021	-24.4939
1022	16.9853
1023	26.5025
1024	11.9746
1025	0.381444
1026	-5.23773
1027	-9.19221
1028	-11.5571
1029	-3.71785
1030	5.76377
1031	3.8362
1032	-0.835515
1033	-0.385163
1034	3.28091
1035	2.12956
1036	-0.691911
1037	0.204998
1038	-0.138352
1039	0.525237
1040	2.65988
1041	1.28765
1042	-1.13065
1043	-3.27263
1044	-4.58937
1045	-3.50153
1046	2.14117
1047	8.68441
1048	3.34281
1049	-9.69171
1050	-10.7798
1051	6.05938
1052	21.715
1053	5.6045
1054	-16.8608
1055	-13.6866
1056	5.67835
1057	8.49688
1058	-1.10928
1059	-2.08591
1060	4.70052
1061	3.97905
1062	-2.78778
1063	-3.48808
1064	2.80264
1065	2.23167
1066	-4.38773
1067	-6.84575
1068	-2.77509
1069	3.78838
1070	7.54501
1071	5.46632
1072	-3.68566
1073	-9.75196
1074	-5.01813
1075	6.7976
1076	8.88925
1077	1.31697
1078	-2.41856
1079	-1.62636
1080	-1.56732
1081	-2.46683
1082	-3.97076
1083	-0.592094
1084	0.841604
1085	0.0593031
1086	5.22183
1087	7.51302
1088	1.23015
1089	-5.64534
1090	-6.11577
1091	-1.00131
1092	5.48466
1093	4.08307
1094	-2.2931
1095	-2.76758
1096	1.05125
1097	0.853271
1098	-0.68008
1099	2.37199
1100	1.19789
1101	-5.22984
1102	-2.13673
1103	4.48656
1104	2.63837
1105	-2.07238
1106	-1.43472
1107	-0.922185
1108	-0.479112
1109	1.69214
1110	2.41237
1111	1.22653
1112	-2.48278
1113	-5.97216
1114	-3.08826
1115	6.76329
1116	7.46795
1117	-3.96106
1118	-8.49464
1119	0.117648
1120	8.82702
1121	14.4303
1122	6.16324
1123	-16.3142
1124	-19.1489
1125	-1.42041
1126	6.51175
1127	3.24183
1128	2.94601
1129	6.86323
1130	4.19696
1131	-1.30046
1132	-2.58657
1133	-3.60012
1134	-4.92254
1135	3.93989
1136	10.5555
1137	-0.252547
1138	-11.2638
1139	-9.53945
1140	0.473526
1141	8.94142
1142	5.77987
1143	-0.53257
1144	-2.25862
1145	-1.4339
1146	-0.388304
1147	2.62455
1148	7.87109
1149	10.5094
1150	-3.30406
1151	-23.5487
1152	-19.6794
1153	6.3407
1154	20.294
1155	11.5813
1156	0.297742
1157	-2.7137
1158	-1.53418
1159	-2.49697
1160	-4.69602
1161	-2.65465
1162	0.885761
1163	2.38976
1164	0.586929
1165	-1.99308
1166	-1.25585
1167	1.59792
1168	2.60493
1169	-0.181648
1170	-3.63506
1171	-2.47138
1172	2.56103
1173	3.40505
1174	-0.645242
1175	-1.44003
1176	1.52769
1177	2.33775
1178	-0.973698
1179	-4.9992
1180	-3.5047
1181	0.50087
1182	3.02528
1183	3.07461
1184	-0.420655
1185	-2.53161
1186	1.09645
1187	1.52328
1188	0.625665
1189	1.72925
1190	0.251478
1191	-1.20374
1192	-1.54746
1193	0.721094
1194	2.33474
1195	0.15228
1196	-2.02461
1197	0.203699
1198	1.83288
1199	0.300547
1200	-0.486262
1201	1.70899
1202	2.94552
1203	-1.25215
1204	-4.26249
1205	0.17484
1206	3.45702
1207	1.56689
1208	-2.91099
1209	-1.27898
1210	2.94272
1211	1.09094
1212	-1.04599
1213	0.104071
1214	-2.99115
1215	-5.09715
1216	-0.0127913
1217	4.74172
1218	4.81091
1219	0.0165145
1220	-1.44829
1221	0.293371
1222	-0.771474
1223	-1.94211
1224	-2.34149
1225	-1.66886
1226	2.74825
1227	1.46006
1228	-5.08067
1229	-2.03276
1230	5.13108
1231	3.81375
1232	-3.1939
1233	-4.68972
1234	2.41131
1235	9.03505
1236	6.39938
1237	-2.47272
1238	-7.13447
1239	-2.90393
1240	-0.55834
1241	1.31585
1242	6.83243
1243	2.84244
1244	-7.81241
1245	-5.92911
1246	3.95184
1247	7.03317
1248	2.18849
1249	-3.17403
1250	-3.64034
1251	-1.24887
1252	2.04758
1253	2.35166
1254	-0.50181
1255	-2.78459
1256	0.317713
1257	2.04559
1258	-0.583034
1259	-2.82825
1260	-2.88349
1261	0.408969
1262	4.22779
1263	4.43123
1264	0.52053
1265	-1.3981
1266	-2.38244
1267	-0.756004
1268	-1.32231
1269	-10.2623
1270	-3.12344
1271	19.5529
1272	13.5616
1273	-11.2946
1274	-14.4199
1275	2.62828
1276	7.32537
1277	1.25844
1278	2.93385
1279	7.19589
1280	1.29262
1281	-8.00673
1282	-8.58289
1283	-2.62463
1284	2.51875
1285	0.914
1286	-0.0576105
1287	5.33133
1288	4.83971
1289	-3.18786
1290	-8.21474
1291	-4.43755
1292	2.9345
1293	4.94012
1294	2.54272
1295	1.16572
1296	0.49748
1297	-1.15795
1298	-1.77836
1299	0.514482
1300	1.1199
1301	-0.00888502
1302	0.670682
1303	0.412324
1304	-2.32085
1305	-1.74964
1306	1.22408
1307	0.208698
1308	-1.33339
1309	0.844031
1310	2.67611
1311	0.101309
1312	-2.25487
1313	-0.275916
1314	2.9916
1315	3.95974
1316	-1.4406
1317	-4.73203
1318	-0.434198
1319	4.49749
1320	2.10904
1321	-6.86514
1322	-8.54323
1323	3.39466
1324	13.7377
1325	10.575
1326	-4.56498
1327	-15.866
1328	-11.8896
1329	1.64972
1330	11.5033
1331	15.4249
1332	11.7936
1333	-9.44707
1334	-27.315
1335	-7.08294
1336	17.7
1337	11.9734
1338	-2.01267
1339	-4.01811
1340	0.140036
1341	-3.16098
1342	-4.94316
1343	0.0129352
1344	1.91642
1345	-0.545356
1346	0.660701
1347	5.58684
1348	4.62031
1349	-2.23998
1350	-3.56759
1351	1.21403
1352	2.46039
1353	-1.47787
1354	-2.76138
1355	-0.699311
1356	-1.36187
1357	0.627093
1358	4.06804
1359	3.08503
1360	3.96715
1361	1.35857
1362	-6.89956
1363	-6.32119
1364	2.26599
1365	5.44413
1366	0.960411
1367	-3.90366
1368	-3.30689
1369	0.139675
1370	2.69594
1371	0.792973
1372	-1.04607
1373	0.842482
1374	0.525443
1375	-1.24206
1376	1.53454
1377	2.08114
1378	-2.83225
1379	-5.1262
1380	-0.100588
1381	5.95151
1382	3.02448
1383	-2.78231
1384	-1.65632
1385	2.95662
1386	2.03377
1387	-2.28373
1388	-2.07357
1389	1.20109
1390	0.704333
1391	-1.9602
1392	-0.220823
1393	-0.725399
1394	1.49748
1395	4.30613
1396	0.324415
1397	-4.1052
1398	-2.27089
1399	2.36944
1400	3.51339
1401	0.0731387
1402	-2.64886
1403	-2.02965
1404	-0.508014
1405	-1.20251
1406	0.872743
1407	6.1779
1408	5.59554
1409	-1.2461
1410	-5.45933
1411	-1.87155
1412	2.95179
1413	3.18822
1414	-1.09491
1415	-3.93876
1416	-0.148436
1417	2.62447
1418	1.69657
1419	-2.78074
1420	-4.6016
1421	0.0657563
1422	1.41661
1423	-1.25428
1424	0.944226
1425	5.36004
1426	4.56229
1427	-0.850392
1428	-8.09168
1429	-7.94911
1430	1.9712
1431	8.55793
1432	4.70521
1433	-0.667303
1434	2.29957
1435	-0.455477
1436	-10.2333
1437	-6.72689
1438	5.5625
1439	7.85315
1440	2.39014
1441	-3.18487
1442	-3.51367
1443	-0.0917691
1444	2.77411
1445	1.79769
1446	-0.587207
1447	0.320397
1448	2.77687
1449	0.627816
1450	-4.75773
1451	-4.07848
1452	3.21906
1453	6.85664
1454	3.10339
1455	-3.65801
1456	-6.27342
1457	-0.368953
1458	2.11034
1459	-1.18145
1460	0.508941
1461	3.54916
1462	1.03641
1463	-3.6519
1464	-4.98814
1465	-0.472341
1466	7.44682
1467	14.6322
1468	5.75933
1469	-16.9856
1470	-19.4112
1471	2.70482
1472	15.356
1473	6.61344
1474	-3.80367
1475	-3.40255
1476	0.71551
1477	1.15129
1478	-1.75259
1479	-2.11431
1480	-1.32972
1481	-1.17011
1482	0.608199
1483	2.23583
1484	-0.342005
1485	-3.34173
1486	-0.630589
1487	4.1536
1488	3.0682
1489	-0.831729
1490	-2.63669
1491	-3.16493
1492	-1.001
1493	1.92434
1494	2.1303
1495	0.245463
1496	1.83297
1497	0.710829
1498	-2.45652
1499	-2.31922
1500	1.52646
1501	2.61056
1502	2.48573
1503	1.55857
1504	0.342166
1505	-1.91716
1506	-3.82529
1507	-3.1498
1508	4.85917
1509	9.40541
1510	0.873328
1511	-7.12585
1512	-5.34585
1513	1.3154
1514	2.68324
1515	0.0696368
1516	-2.70662
1517	-3.75171
1518	-1.03491
1519	3.53584
1520	7.10315
1521	2.14485
1522	-6.26211
1523	-5.71386
1524	1.66298
1525	4.65421
1526	0.359512
1527	-3.17595
1528	-1.5817
1529	0.0652056
1530	0.205583
1531	1.723
1532	2.78965
1533	0.0187
1534	-2.38382
1535	-0.260962
1536	4.23726
1537	2.46476
1538	-2.45671
1539	-1.81569
1540	0.449968
1541	0.502668
1542	0.53009
1543	0.479411
1544	-1.02585
1545	-1.72502
1546	-0.916497
1547	1.89483
1548	3.44017
1549	1.18384
1550	-2.05207
1551	-2.33655
1552	-1.01177
1553	-0.163993
1554	0.767402
1555	0.618369
1556	-0.361278
1557	0.565599
1558	2.46748
1559	1.82286
1560	-1.01421
1561	-1.80459
1562	-1.17272
1563	0.626095
1564	1.15092
1565	-0.402905
1566	-1.04029
1567	-0.717861
1568	-0.579041
1569	0.788301
1570	4.16268
1571	4.6026
1572	0.303051
1573	-3.83275
1574	-3.05403
1575	-0.410279
1576	0.846741
1577	-0.0231422
1578	-1.81667
1579	-1.93148
1580	1.58886
1581	3.29394
1582	1.18833
1583	-0.288246
1584	0.628195
1585	1.60067
1586	-1.47951
1587	-2.61121
1588	-1.28577
1589	-3.50539
1590	-4.32913
1591	1.63399
1592	7.21547
1593	5.03694
1594	1.98353
1595	-6.45831
1596	-15.8736
1597	-7.77088
1598	15.9776
1599	25.8196
1600	3.29362
1601	-20.221
1602	-13.5584
1603	4.96993
1604	10.1736
1605	4.98579
1606	0.633297
1607	-3.35597
1608	-4.44468
1609	2.46965
1610	4.73087
1611	-1.60887
1612	-8.36944
1613	-9.27456
1614	-0.747107
1615	6.33919
1616	7.59731
1617	6.89567
1618	3.9919
1619	-1.0195
1620	-12.1252
1621	-13.4825
1622	2.87043
1623	17.3097
1624	9.01246
1625	-5.75392
1626	-8.67622
1627	-3.8311
1628	0.121985
1629	3.82185
1630	5.36187
1631	-0.106121
1632	-3.37459
1633	-1.28893
1634	0.189097
1635	0.0948728
1636	0.250342
1637	2.07989
1638	4.41092
1639	2.60313
1640	-1.62637
1641	-7.52208
1642	-9.54278
1643	-1.43025
1644	9.341
1645	8.76509
1646	0.934271
1647	-3.21653
1648	-3.00983
1649	-1.79675
1650	0.105757
1651	5.05661
1652	5.60553
1653	-0.387779
1654	-6.89555
1655	-8.0968
1656	-4.15033
1657	1.84343
1658	6.27901
1659	5.56527
1660	1.5352
1661	-2.52656
1662	-0.476196
1663	2.40832
1664	-1.22762
1665	-4.21201
1666	-1.26992
1667	3.04086
1668	3.29227
1669	-0.647427
1670	-3.57156
1671	-0.703028
1672	2.72848
1673	0.346442
1674	-2.55935
1675	-0.0947978
1676	2.23485
1677	1.086
1678	0.149811
1679	2.01177
1680	-0.968363
1681	-3.58554
1682	1.00049
1683	5.07779
1684	2.73575
1685	0.903615
1686	3.45125
1687	-2.3314
1688	-13.1051
1689	-9.39571
1690	4.43546
1691	12.2901
1692	9.39168
1693	-0.413712
1694	-7.95504
1695	-5.5894
1696	5.54335
1697	8.27756
1698	-2.66673
1699	-7.31089
1700	-2.80799
1701	-1.64341
1702	-1.10177
1703	2.10267
1704	-4.99353
1705	-14.5562
1706	-4.03501
1707	24.0316
1708	42.2418
1709	21.5034
1710	-30.9208
1711	-48.1916
1712	-8.81789
1713	27.3979
1714	20.202
1715	3.84097
1716	-2.96951
1717	-6.08757
1718	-7.76755
1719	-7.34776
1720	-3.90105
1721	0.799917
1722	0.504544
1723	-4.78202
1724	-1.20408
1725	7.8713
1726	7.42011
1727	-1.66507
1728	-5.13317
1729	1.35404
1730	7.90111
1731	0.165203
1732	-8.47902
1733	-5.12614
1734	-1.36962
1735	-1.89573
1736	0.822486
1737	6.19525
1738	13.4705
1739	12.2564
1740	-4.25685
1741	-14.6924
1742	-6.09968
1743	8.1577
1744	17.3412
1745	14.2628
1746	-9.03761
1747	-32.6169
1748	-19.44
1749	11.8301
1750	20.7702
1751	9.76085
1752	-1.89209
1753	-6.00056
1754	-3.71534
1755	-1.81107
1756	-1.73301
1757	-1.70972
1758	0.235568
1759	2.37682
1760	0.977955
1761	-2.94621
1762	-1.9833
1763	2.30482
1764	2.3661
1765	0.776961
1766	0.826142
1767	0.119859
1768	-3.26312
1769	-1.77158
1770	1.51492
1771	0.892489
1772	0.0299026
1773	0.10395
1774	-0.0836726
1775	1.87227
1776	2.8357
1777	-0.486219
1778	-2.13026
1779	1.79031
1780	0.954405
1781	-3.36604
1782	-1.20899
1783	1.87986
1784	-1.8635
1785	-3.19629
1786	0.891095
1787	4.26247
1788	3.93096
1789	0.141318
1790	-1.37095
1791	-3.68133
1792	-6.24219
1793	-0.423047
1794	11.7563
1795	15.5985
1796	3.96688
1797	-13.7608
1798	-15.9052
1799	-2.8397
1800	6.03262
1801	4.96604
1802	0.0749025
1803	-1.34788
1804	3.85615
1805	7.9861
1806	8.46029
1807	5.34976
1808	-3.6717
1809	-17.3688
1810	-23.0498
1811	-7.57016
1812	16.3765
1813	20.1812
1814	5.5078
1815	-3.40176
1816	-3.34739
1817	-5.06254
1818	-4.99517
1819	-2.10085
1820	-0.734932
1821	-3.60563
1822	-2.69071
1823	4.32432
1824	7.61056
1825	4.91662
1826	2.37957
1827	-1.35946
1828	-5.66053
1829	-1.99874
1830	5.56761
1831	1.95312
1832	-6.56755
1833	-2.53209
1834	3.49322
1835	2.60258
1836	1.86487
1837	2.78628
1838	0.219711
1839	-4.44547
1840	-5.92119
1841	1.08729
1842	4.2463
1843	-0.249088
1844	-0.3985
1845	-0.199304
1846	-3.83701
1847	-0.0744059
1848	9.9123
1849	10.8038
1850	-0.872719
1851	-13.6983
1852	-13.1715
1853	-2.00826
1854	6.51914
1855	6.79058
1856	1.89139
1857	0.934323
1858	4.49075
1859	1.36138
1860	-5.79363
1861	-7.12748
1862	-3.09828
1863	0.229244
1864	2.96495
1865	5.66983
1866	3.83244
1867	-2.57327
1868	-1.42624
1869	4.04304
1870	-0.423417
1871	-6.0246
1872	-1.8549
1873	3.76375
1874	3.07777
1875	1.60213
1876	-0.05034
1877	-2.33586
1878	-2.32738
1879	3.09078
1880	2.57327
1881	-2.57411
1882	-2.75045
1883	0.71705
1884	1.66454
1885	0.145242
1886	-0.175608
1887	-0.210154
1888	0.836751
1889	1.96493
1890	-0.99286
1891	-3.67752
1892	-1.6136
1893	1.73567
1894	2.16554
1895	0.998596
1896	1.16816
1897	0.799134
1898	-0.697375
1899	-1.66087
1900	-0.892432
1901	1.18472
1902	0.445347
1903	0.727504
1904	2.4764
1905	-1.31901
1906	-1.48044
1907	1.78718
1908	0.88521
1909	-2.69071
1910	-1.83842
1911	4.3347
1912	5.06474
1913	-1.98132
1914	-4.26811
1915	-1.71457
1916	-0.914028
1917	-2.1343
1918	2.62221
1919	7.78684
1920	1.52056
1921	-8.4172
1922	-7.25129
1923	1.90644
1924	4.97516
1925	-0.360908
1926	-2.36827
1927	2.25718
1928	2.5033
1929	-1.34233
1930	-1.36879
1931	2.13154
1932	2.61122
1933	0.974418
1934	-0.296119
1935	-0.759514
1936	-1.56604
1937	-0.99933
1938	-0.890117
1939	0.0420259
1940	-0.874354
1941	-3.83926
1942	-2.16556
1943	5.23716
1944	8.9327
1945	5.84494
1946	-3.5688
1947	-9.75056
1948	-3.02711
1949	5.4749
1950	2.94257
1951	0.0358481
1952	3.67449
1953	1.5538
1954	-6.18656
1955	-7.12536
1956	0.780282
1957	7.69376
1958	3.91188
1959	-5.15248
1960	-3.66092
1961	-0.820191
1962	-0.570076
1963	3.25549
1964	5.84181
1965	0.0191818
1966	-3.60765
1967	1.9141
1968	3.71138
1969	-3.39953
1970	-4.18586
1971	1.06491
1972	0.472949
1973	-3.00851
1974	-1.71663
1975	3.00751
1976	2.70932
1977	-1.18916
1978	-2.30489
1979	1.26985
1980	2.59393
1981	-0.376998
1982	-0.695361
1983	1.14025
1984	-0.499504
1985	-1.23883
1986	1.61074
1987	0.0790928
1988	-0.00811064
1989	5.08228
1990	1.69383
1991	-7.10778
1992	-4.69782
1993	6.06323
1994	5.85305
1995	-0.856346
1996	-1.7557
1997	-0.897732
1998	-2.8315
[truncated: 6,329 more rows]
