# Supplementary material for: PM2.5 concentration prediction based on EEMD-ALSTM
Source: Sci Rep. 2024 Jun 2;14:12636. doi: 10.1038/s41598-024-63620-9 (PMC11144699; doi:10.1038/s41598-024-63620-9)
Supplement: Supplementary file 1 — Supplementary Information. [file 41598_2024_63620_MOESM1_ESM.zip › Code/attEMD_IMF_2_train.xlsx]

## Sheet: Sheet1
	0
0	-2.74249
1	-10.2828
2	-7.13527
3	-1.40583
4	2.9845
5	8.36028
6	11.4274
7	3.97487
8	-8.1914
9	-8.07925
10	-1.33655
11	2.83298
12	2.45813
13	1.02957
14	0.299747
15	-0.109666
16	0.937833
17	-0.458402
18	-2.27183
19	-1.28976
20	0.944381
21	3.52068
22	3.97859
23	1.89557
24	0.363564
25	-0.369607
26	-5.00103
27	-9.24724
28	-2.86449
29	5.64247
30	5.82875
31	1.23215
32	-2.60404
33	-1.09992
34	-1.03111
35	-0.874371
36	2.53065
37	3.72279
38	-1.14735
39	-4.43891
40	-0.00134775
41	2.62956
42	0.642039
43	-0.279332
44	0.386787
45	0.641385
46	-2.34836
47	-2.50391
48	1.93926
49	4.7708
50	1.80478
51	-3.91302
52	-4.59208
53	0.45858
54	3.26431
55	0.650789
56	-1.62803
57	-1.46431
58	0.598502
59	3.22085
60	1.5551
61	1.11028
62	0.334138
63	-4.35415
64	-2.96634
65	3.32649
66	0.528464
67	-3.30899
68	0.0223826
69	8.4605
70	7.28787
71	-6.97164
72	-8.72182
73	2.93869
74	4.7303
75	-3.11528
76	-3.942
77	1.44477
78	1.08436
79	-3.03409
80	-0.551895
81	3.69289
82	2.80665
83	0.508932
84	-2.15579
85	-2.29526
86	-0.274772
87	0.734172
88	-1.40485
89	-0.33303
90	3.20585
91	1.7324
92	-0.111989
93	1.2483
94	-0.0041183
95	-3.72043
96	0.713755
97	9.5442
98	1.04836
99	-15.3205
100	-9.13831
101	5.856
102	7.69232
103	1.85985
104	-0.199167
105	1.38652
106	2.54495
107	1.05402
108	-1.40217
109	-0.800341
110	1.91479
111	-1.03482
112	-3.2037
113	-0.639443
114	-0.346057
115	-4.29448
116	-2.8995
117	6.99369
118	10.2256
119	1.33308
120	-8.36872
121	-6.96481
122	8.29521
123	14.8234
124	-8.00696
125	-18.1473
126	-1.5121
127	10.2092
128	3.12757
129	-3.34238
130	-0.888456
131	1.6361
132	1.83326
133	7.42624
134	5.60266
135	-8.96595
136	-8.96339
137	1.95632
138	0.139098
139	-5.62529
140	1.09953
141	9.11848
142	5.58467
143	-3.39615
144	-5.57192
145	-4.10549
146	0.913965
147	7.16037
148	7.02539
149	-0.225745
150	-7.34539
151	-6.3445
152	0.260082
153	2.65515
154	3.65039
155	3.57071
156	-2.7069
157	-3.99148
158	1.37012
159	4.89307
160	0.877578
161	-3.84605
162	-1.84952
163	2.16557
164	1.549
165	-1.81403
166	-4.16223
167	-2.7051
168	4.15624
169	4.11502
170	0.908459
171	1.90932
172	0.525598
173	-4.18222
174	-2.64239
175	-1.61209
176	-3.24832
177	-0.920335
178	5.56579
179	9.26822
180	5.25372
181	-5.65873
182	-9.17647
183	-0.149865
184	4.10363
185	1.2124
186	0.512038
187	4.9183
188	1.88078
189	-8.59042
190	-9.89367
191	-0.524628
192	6.90474
193	6.75289
194	1.969
195	-3.66002
196	-2.74759
197	1.82608
198	2.78883
199	-1.393
200	-2.05703
201	2.55558
202	0.629322
203	-1.40082
204	0.873844
205	1.48109
206	-0.878097
207	-1.55263
208	1.22715
209	0.849124
210	-2.30922
211	-0.746651
212	2.89717
213	2.69098
214	-1.50616
215	-2.52877
216	-0.563924
217	-0.256376
218	0.593571
219	2.05374
220	0.565668
221	-2.18792
222	-2.65262
223	-0.779958
224	2.74132
225	3.34607
226	-0.864649
227	-2.67148
228	1.19326
229	2.20859
230	-2.66294
231	-3.8435
232	-0.0885856
233	0.650944
234	0.240068
235	3.04254
236	4.26117
237	0.954973
238	-1.19643
239	-2.0484
240	-1.73135
241	-0.81428
242	-0.789878
243	0.0108444
244	3.05447
245	2.2435
246	-1.09758
247	-1.80263
248	0.987282
249	1.45219
250	1.0612
251	-0.357484
252	-2.30586
253	-0.336696
254	3.73199
255	1.50521
256	-3.67397
257	-3.82392
258	-2.18722
259	2.87709
260	13.567
261	13.2273
262	-5.91252
263	-24.5333
264	-20.1692
265	14.2923
266	36.8527
267	0.679192
268	-23.0875
269	-4.23763
270	2.96852
271	-6.61874
272	-3.54753
273	10.4312
274	11.958
275	3.4902
276	-3.87885
277	-6.24706
278	-6.09176
279	-1.84386
280	0.776582
281	3.20554
282	7.31366
283	5.1119
284	-2.9138
285	-6.60691
286	-5.04038
287	-0.830542
288	3.12446
289	4.71767
290	1.22244
291	-1.6034
292	-1.87184
293	-1.34032
294	-0.672388
295	-0.0209653
296	1.24546
297	2.05336
298	1.78439
299	0.449968
300	-1.77065
301	-2.7584
302	0.470179
303	-0.0869852
304	-5.51448
305	-2.13998
306	7.41872
307	9.97052
308	4.38464
309	0.127052
310	-5.09961
311	-16.1979
312	-13.7652
313	5.46406
314	19.6104
315	16.0859
316	4.39074
317	-6.44107
318	-16.545
319	-17.1922
320	-4.82157
321	7.04169
322	10.0458
323	6.41993
324	7.28171
325	6.30826
326	-1.63352
327	-6.33875
328	-4.12032
329	-0.246894
330	-4.84908
331	-6.28242
332	6.1006
333	12.8158
334	4.38445
335	-4.38144
336	-5.61955
337	0.0165748
338	2.57885
339	-5.68723
340	-13.0456
341	-5.31866
342	10.7219
343	18.1975
344	5.73283
345	-12.2564
346	-10.0944
347	6.95542
348	9.41935
349	-4.44704
350	-7.75901
351	-0.947094
352	0.521417
353	-1.26701
354	-0.513013
355	2.33747
356	5.25718
357	7.13129
358	5.11176
359	-2.81299
360	-11.479
361	-18.0539
362	-13.6564
363	9.26599
364	32.511
365	27.2437
366	-8.98709
367	-36.3492
368	-22.2762
369	13.8104
370	27.0931
371	12.8981
372	-3.76629
373	-6.15276
374	-1.60942
375	-2.18428
376	-9.65381
377	-19.0194
378	-16.0264
379	11.2304
380	38.8496
381	18.7025
382	-22.0699
383	-21.5587
384	7.24368
385	18.6096
386	5.29578
387	-14.8072
388	-23.0532
389	-4.72615
390	20.3774
391	20.0628
392	-1.59592
393	-15.4983
394	-2.15345
395	11.4796
396	5.30227
397	-7.15031
398	-7.11569
399	-2.04535
400	-8.02998
401	-4.57572
402	20.0484
403	31.4779
404	-1.56386
405	-31.6271
406	-27.9833
407	-9.63235
408	11.4138
409	34.1346
410	40.1337
411	12.331
412	-31.7461
413	-43.0591
414	-8.67351
415	17.9705
416	12.7755
417	6.07878
418	4.34038
419	-0.885402
420	-3.05571
421	-2.67093
422	-4.75434
423	-3.3228
424	1.95898
425	1.61239
426	-1.80324
427	-1.58034
428	0.661613
429	0.30022
430	-0.944427
431	-0.755324
432	-0.198521
433	1.91498
434	2.63707
435	-0.364909
436	-3.4681
437	0.179005
438	2.84193
439	-1.11692
440	-4.37438
441	-1.64402
442	2.1336
443	1.73616
444	1.38806
445	1.46132
446	-0.348148
447	-1.37131
448	-2.69051
449	-3.58861
450	2.3884
451	6.14867
452	1.7436
453	-1.77123
454	1.12023
455	0.916839
456	-3.49381
457	-1.96993
458	2.49803
459	0.890682
460	-3.85453
461	-0.695482
462	3.27065
463	-0.238574
464	-3.10049
465	1.28629
466	4.7792
467	2.01768
468	-3.69383
469	-3.27242
470	0.91153
471	2.93324
472	1.39248
473	-0.734003
474	-0.493283
475	1.66983
476	2.57937
477	-2.9758
478	-6.84121
479	-1.96792
480	5.51603
481	4.69335
482	-2.13857
483	-1.83589
484	2.25891
485	-0.994426
486	-3.75678
487	1.42422
488	4.55135
489	1.24797
490	-0.0852902
491	-0.405443
492	-1.56273
493	-0.663061
494	-1.20865
495	-3.00618
496	-1.43518
497	5.55944
498	8.754
499	-0.689132
500	-6.70995
501	-2.01905
502	2.75326
503	-1.28442
504	-6.68926
505	1.93185
506	16.0878
507	9.00141
508	-15.3785
509	-17.3237
510	6.43087
511	14.6342
512	-3.05156
513	-10.4569
514	-0.0020619
515	4.61493
516	1.13872
517	0.624753
518	4.17635
519	5.60972
520	2.59553
521	0.652269
522	-3.2594
523	-8.5355
524	-5.04419
525	2.94384
526	3.2456
527	-1.21869
528	1.39724
529	6.15664
530	2.39547
531	-4.33361
532	-4.97022
533	-1.80404
534	-0.507171
535	0.241523
536	1.42147
537	1.74386
538	0.765165
539	0.408943
540	-0.0137206
541	-3.27195
542	-4.60256
543	1.01556
544	5.99178
545	4.4548
546	-0.559501
547	-2.95992
548	-1.47296
549	1.47007
550	0.561641
551	-2.27373
552	-1.70969
553	0.976673
554	1.02387
555	0.246074
556	0.697286
557	0.792578
558	2.23269
559	0.68999
560	-3.34092
561	-2.34611
562	0.948614
563	-1.29138
564	-2.42523
565	3.51237
566	8.31739
567	3.31695
568	-4.03463
569	-4.89031
570	-2.75004
571	-1.52942
572	0.0465431
573	3.42754
574	4.22426
575	2.08212
576	0.330094
577	-3.26248
578	-3.29403
579	0.627291
580	3.47819
581	3.36696
582	0.594449
583	0.297166
584	2.45298
585	-0.780388
586	-5.97113
587	-4.84175
588	-0.495882
589	0.295755
590	1.33182
591	4.00951
592	3.11385
593	-0.202565
594	-3.65103
595	-6.65744
596	-3.70949
597	4.40482
598	3.43198
599	-3.28865
600	-2.60622
601	1.83127
602	0.772599
603	-1.28298
604	4.55446
605	9.93957
606	-0.0946687
607	-12.2425
608	-9.17808
609	1.48065
610	7.59996
611	5.6521
612	1.73154
613	0.322058
614	0.59876
615	1.02185
616	-0.550295
617	-2.0973
618	-0.424046
619	1.77244
620	1.91162
621	0.396536
622	-1.17795
623	-4.67661
624	-8.18779
625	-0.261504
626	11.8368
627	15.9645
628	3.59946
629	-16.0797
630	-16.187
631	0.710838
632	8.23235
633	4.86104
634	1.67815
635	-0.272199
636	0.845192
637	0.0793079
638	-3.62343
639	-1.57862
640	4.10583
641	3.75748
642	-1.54916
643	-5.8006
644	-5.76992
645	-4.23767
646	1.03477
647	6.24795
648	3.59776
649	-0.691705
650	0.548546
651	2.90089
652	2.53719
653	-0.617622
654	-2.3129
655	-3.42359
656	-1.44958
657	4.9205
658	5.36859
659	-1.56448
660	-4.40263
661	-1.26646
662	3.96969
663	2.14133
664	-6.37828
665	-5.99299
666	2.33186
667	5.98804
668	2.7781
669	-2.72652
670	-3.85021
671	0.700633
672	3.51042
673	1.94796
674	-0.102886
675	-0.606102
676	1.04295
677	2.55254
678	-1.256
679	-6.67617
680	-4.83782
681	3.04615
682	2.48065
683	-3.96063
684	0.336977
685	11.2651
686	9.65281
687	-4.79137
688	-12.0176
689	-4.98995
690	1.41617
691	5.25251
692	4.84678
693	-2.95783
694	-4.73656
695	5.11474
696	10.3513
697	0.101421
698	-8.65853
699	-5.67853
700	1.04412
701	0.423682
702	-1.75455
703	2.58548
704	8.65254
705	4.7262
706	-9.29355
707	-11.5386
708	0.542626
709	6.36774
710	0.908898
711	0.769845
712	5.16738
713	3.19895
714	-5.39589
715	-8.91018
716	-3.17751
717	5.93245
718	8.62635
719	5.91319
720	-1.5947
721	-10.5747
722	-9.49828
723	5.2491
724	12.9631
725	1.94307
726	-6.54956
727	-6.38185
728	-2.53059
729	5.15965
730	9.37089
731	4.31706
732	-3.41343
733	-5.84285
734	-2.39835
735	0.220554
736	1.47449
737	4.13258
738	-0.26806
739	-6.71949
740	-3.06766
741	2.73802
742	3.84151
743	2.2961
744	-1.33784
745	-3.62144
746	-2.45083
747	0.970762
748	3.19845
749	2.11479
750	-0.0381737
751	-0.582603
752	-4.07673
753	-2.96446
754	6.23592
755	10.893
756	1.25006
757	-9.04965
758	-8.44648
759	-0.197566
760	6.89115
761	4.70127
762	-1.43869
763	-3.65004
764	-2.41879
765	-0.217949
766	-2.50908
767	-7.53635
768	0.712154
769	19.3625
770	19.9462
771	-9.94487
772	-24.0696
773	-6.18007
774	10.4638
775	5.67198
776	-3.34264
777	-1.7567
778	3.13949
779	2.61606
780	0.492575
781	1.90549
782	2.35063
783	-0.468667
784	-5.16929
785	-3.92927
786	2.64983
787	2.619
788	-3.09268
789	-1.89299
790	4.42017
791	2.6949
792	-3.19098
793	-2.47474
794	1.15733
795	1.03189
796	-2.45908
797	0.356767
798	5.43275
799	1.24211
800	-5.61642
801	-3.91595
802	4.80794
803	4.18569
804	-3.61225
805	-6.05806
806	-2.43562
807	1.43411
808	4.13929
809	4.89981
810	5.26238
811	5.34086
812	-0.592954
813	-10.9248
814	-13.7934
815	-3.36029
816	10.8091
817	11.5179
818	0.870858
819	-5.10241
820	1.47907
821	5.51975
822	-3.01132
823	-6.63412
824	2.02892
825	4.61242
826	-1.88249
827	-5.98108
828	-3.71049
829	1.60541
830	9.58923
831	12.5828
832	0.341271
833	-14.4431
834	-12.9605
835	0.0115155
836	6.7107
837	2.04173
838	-8.74581
839	-4.32545
840	16.5365
841	22.1777
842	10.4232
843	-3.28852
844	-20.5227
845	-28.2483
846	-11.9075
847	13.16
848	20.0999
849	7.787
850	-0.746711
851	-0.645087
852	-1.22596
853	-4.74962
854	-3.34891
855	1.02702
856	0.689293
857	-2.15183
858	0.879377
859	-0.396271
860	-3.31044
861	1.77638
862	6.66047
863	1.61257
864	-2.86277
865	-0.344242
866	0.783741
867	-1.3477
868	-1.55801
869	-0.164733
870	1.80606
871	2.50426
872	-0.0457454
873	-0.269325
874	-0.830077
875	-1.29417
876	-0.760082
877	1.0285
878	2.17732
879	0.936259
880	-1.60856
881	-1.28369
882	0.499433
883	0.61682
884	-1.17611
885	-1.56291
886	0.768305
887	2.41069
888	-0.533095
889	-1.94141
890	0.733768
891	2.47613
892	-0.738365
893	-2.99004
894	-0.354455
895	3.19228
896	1.82163
897	-0.861112
898	-1.1847
899	-1.48301
900	-0.848051
901	2.30005
902	1.60792
903	0.456808
904	3.15485
905	1.30336
906	-3.71911
907	-0.887648
908	4.08919
909	1.61644
910	-2.28271
911	-5.51373
912	-2.63058
913	6.077
914	6.97196
915	-2.74156
916	-5.47628
917	2.97863
918	5.17428
919	-3.10865
920	-6.90733
921	-4.02179
922	1.89142
923	3.47748
924	2.13528
925	3.0828
926	2.15021
927	-1.0215
928	-1.8644
929	-0.605284
930	-0.853541
931	-1.11966
932	0.691986
933	1.78421
934	-1.24633
935	2.58428
936	10.9755
937	10.7291
938	-16.146
939	-54.9572
940	-44.1956
941	24.9697
942	96.5883
943	105.662
944	-26.6401
945	-105.47
946	-52.5585
947	41.6111
948	66.6825
949	47.5047
950	19.7956
951	-9.89334
952	-28.6244
953	-26.0556
954	-16.5015
955	-12.1579
956	-2.51179
957	3.44775
958	1.4772
959	-0.320864
960	1.39
961	3.42338
962	4.28355
963	-1.17048
964	-5.17855
965	-6.88315
966	-8.00498
967	-6.23925
968	0.136113
969	0.716155
970	-1.82687
971	-0.789474
972	1.54428
973	5.06142
974	3.5037
975	-4.69683
976	-9.32862
977	-4.52215
978	2.1596
979	5.01452
980	3.1221
981	-0.164216
982	-2.15806
983	-3.237
984	-2.16293
985	0.102694
986	2.14221
987	4.70576
988	7.04
989	3.31008
990	-8.90909
991	-12.6865
992	-1.68393
993	6.85702
994	3.76871
995	1.40847
996	5.15425
997	4.94986
998	-1.62171
999	-4.94482
1000	-6.11811
1001	-4.95719
1002	0.921838
1003	5.6387
1004	4.13802
1005	1.0976
1006	2.4883
1007	1.78868
1008	-1.7279
1009	-4.1667
1010	-1.655
1011	0.495217
1012	-5.4016
1013	-5.13332
1014	6.96199
1015	12.9689
1016	5.11331
1017	-5.41663
1018	-12.7874
1019	-9.8175
1020	2.76941
1021	10.9592
1022	8.20556
1023	0.393447
1024	-1.58463
1025	-1.63447
1026	-5.1058
1027	-3.16083
1028	0.685955
1029	-3.22355
1030	-4.61065
1031	1.42586
1032	4.44596
1033	3.82369
1034	4.94241
1035	5.04432
1036	0.355864
1037	-3.73478
1038	-5.52424
1039	-4.62216
1040	2.12418
1041	8.30755
1042	1.8264
1043	-10.2938
1044	-3.94629
1045	10.6594
1046	6.99873
1047	-10.1496
1048	-11.5112
1049	2.49491
1050	10.1628
1051	8.12049
1052	3.71773
1053	-0.37618
1054	-9.07266
1055	-22.7084
1056	-14.9596
1057	19.9011
1058	40.0181
1059	20.3058
1060	-14.496
1061	-35.4946
1062	-23.5259
1063	8.25747
1064	24.4615
1065	19.4037
1066	10.0031
1067	-1.63604
1068	-15.9598
1069	-19.3218
1070	-5.83195
1071	6.90693
1072	7.21411
1073	2.53887
1074	2.14671
1075	0.701201
1076	-2.95254
1077	-1.47561
1078	2.63349
1079	-0.87925
1080	-4.85967
1081	-1.47043
1082	2.12198
1083	4.31279
1084	3.36121
1085	-0.327154
1086	-2.72451
1087	0.307637
1088	2.40304
1089	-0.686292
1090	-5.46035
1091	-6.50001
1092	1.53273
1093	7.94335
1094	3.78739
1095	0.227085
1096	0.558157
1097	1.20918
1098	-2.20003
1099	-6.19361
1100	-6.76804
1101	-1.16227
1102	4.74368
1103	5.13894
1104	0.287564
1105	-4.75594
1106	-1.8406
1107	8.81948
1108	12.2245
1109	-5.9247
1110	-17.4763
1111	-3.2725
1112	10.4068
1113	2.59722
1114	-7.05256
1115	-1.32875
1116	10.0243
1117	11.4577
1118	0.521021
1119	-12.9626
1120	-13.2234
1121	-0.0747156
1122	8.06713
1123	5.87666
1124	4.70698
1125	3.37891
1126	-4.28804
1127	-8.66279
1128	-2.55606
1129	3.51204
1130	4.17346
1131	5.15193
1132	4.58664
1133	-3.78017
1134	-7.45956
1135	-0.074251
1136	-0.4721
1137	-6.77015
1138	-2.69967
1139	6.98991
1140	9.06432
1141	4.81767
1142	-0.23262
1143	-5.48668
1144	-6.14369
1145	0.74109
1146	3.95775
1147	0.984769
1148	0.124248
1149	1.37531
1150	1.87772
1151	-0.501974
1152	-3.01666
1153	-2.26209
1154	-1.18195
1155	-2.17476
1156	-0.884972
1157	2.00758
1158	4.56804
1159	3.96553
1160	0.328304
1161	-3.74601
1162	-5.72435
1163	-2.68907
1164	1.90079
1165	3.52335
1166	1.69563
1167	-1.66865
1168	-0.725304
1169	-0.367989
1170	1.20521
1171	5.71522
1172	2.4056
1173	-5.61358
1174	-7.2381
1175	-0.731654
1176	6.34848
1177	6.03031
1178	0.968137
1179	0.913957
1180	2.75826
1181	-0.874802
1182	-8.34268
1183	-7.12016
1184	1.24336
1185	4.65149
1186	2.27958
1187	0.74602
1188	0.182111
1189	0.182076
1190	2.20037
1191	1.85316
1192	-0.251265
1193	-1.20083
1194	-2.06359
1195	-4.91053
1196	-9.93907
1197	-6.99021
1198	7.11453
1199	20.191
1200	13.0348
1201	-6.36334
1202	-10.7726
1203	-4.75324
1204	-4.9076
1205	-5.21222
1206	4.22577
1207	10.6907
1208	2.97078
1209	-5.0988
1210	-1.62858
1211	7.38926
1212	7.31423
1213	-0.610713
1214	-6.99106
1215	-8.93706
1216	-3.26466
1217	6.53598
1218	5.97934
1219	-4.15997
1220	-6.35759
1221	-0.61012
1222	3.02051
1223	5.54134
1224	7.54216
1225	3.45085
1226	-5.55718
1227	-11.0691
1228	-4.18832
1229	4.5793
1230	4.77846
1231	0.511608
1232	0.234424
1233	1.82671
1234	0.876288
1235	-2.60036
1236	-2.40018
1237	2.21492
1238	2.32732
1239	-1.8459
1240	-1.70652
1241	1.84966
1242	2.09275
1243	-0.191173
1244	-2.272
1245	-0.273627
1246	0.493685
1247	-4.48154
1248	-2.82925
1249	6.91574
1250	8.96388
1251	0.833929
1252	-9.36516
1253	-9.0821
1254	1.25507
1255	6.69156
1256	3.96422
1257	-1.68107
1258	-3.60644
1259	-1.63803
1260	-1.61027
1261	0.042155
1262	4.72298
1263	8.80086
1264	1.7495
1265	-9.69562
1266	-6.1665
1267	3.6853
1268	6.15167
1269	0.0649819
1270	-3.07159
1271	0.210556
1272	1.62143
1273	0.548141
1274	2.74466
1275	2.91218
1276	-1.94357
1277	-3.05346
1278	-0.773849
1279	1.07504
1280	-0.855761
1281	-0.706719
1282	3.04039
1283	1.42419
1284	-2.09002
1285	-2.66339
1286	-0.448413
1287	2.25741
1288	-0.418926
1289	-2.58457
1290	-0.35245
1291	4.20723
1292	6.3237
1293	0.196841
1294	-6.72745
1295	-6.45445
1296	0.287658
1297	4.91132
1298	4.94832
1299	6.96831
1300	1.783
1301	-12.9258
1302	-12.5487
1303	0.657543
1304	6.69939
1305	3.29757
1306	0.588968
1307	0.56276
1308	-0.017386
1309	-2.26438
1310	-1.24076
1311	2.36906
1312	1.46514
1313	-0.528165
1314	1.52033
1315	1.6559
1316	-1.32141
1317	-2.89383
1318	-1.10871
1319	2.03426
1320	2.90258
1321	0.843704
1322	-1.29192
1323	-2.07173
1324	-0.179093
1325	2.00253
1326	0.518749
1327	0.791683
1328	2.40075
1329	1.6599
1330	-1.98859
1331	-4.10936
1332	-1.78241
1333	6.02159
1334	8.9873
1335	-0.496002
1336	-13.1422
1337	-11.6965
1338	1.12984
1339	11.4103
1340	9.51659
1341	-0.891941
1342	-5.56191
1343	-5.39776
1344	-7.17037
1345	2.22647
1346	19.3984
1347	15.4356
1348	-7.12492
1349	-21.8716
1350	-16.0579
1351	8.0832
1352	24.9221
1353	10.4201
1354	-14.5551
1355	-15.9175
1356	0.224908
1357	8.19394
1358	5.65934
1359	0.216519
1360	-3.36529
1361	-1.13464
1362	4.3168
1363	5.42517
1364	-0.23977
1365	-5.11118
1366	-1.06205
1367	2.3757
1368	-4.39256
1369	-6.75793
1370	-0.214645
1371	6.71304
1372	4.4898
1373	-4.55043
1374	-3.11982
1375	4.48802
1376	2.95103
1377	-3.97518
1378	-2.92853
1379	4.27438
1380	2.94423
1381	-5.74667
1382	-4.78095
1383	4.88081
1384	7.9232
1385	3.14781
1386	0.259118
1387	-3.41044
1388	-7.46359
1389	-5.05707
1390	2.36882
1391	5.76777
1392	0.0522391
1393	-3.80188
1394	0.59666
1395	11.7826
1396	16.4917
1397	-4.83335
1398	-31.7743
1399	-19.7484
1400	13.0086
1401	19.4661
1402	5.65042
1403	-1.48221
1404	-0.221649
1405	-0.414564
1406	-1.89535
1407	-3.34073
1408	-2.59836
1409	-2.1099
1410	-0.977157
1411	-0.0778734
1412	0.88669
1413	-0.0508562
1414	-0.364875
1415	3.74335
1416	7.26765
1417	3.45923
1418	-3.51204
1419	-4.19707
1420	1.14236
1421	3.98324
1422	-0.9711
1423	-5.79947
1424	-1.83091
1425	4.40722
1426	2.43818
1427	-1.22458
1428	-2.00007
1429	1.65724
1430	5.01055
1431	1.39195
1432	-3.08069
1433	-5.57978
1434	-3.088
1435	4.89822
1436	5.93044
1437	-1.81815
1438	-5.80195
1439	-1.37709
1440	3.41575
1441	-0.216074
1442	-3.2406
1443	3.34317
1444	6.32139
1445	-2.01002
1446	-7.18201
1447	-2.26859
1448	4.5579
1449	2.3642
1450	-1.14067
1451	0.36026
1452	2.40992
1453	0.353016
1454	-2.82052
1455	-0.762517
1456	0.192367
1457	-2.85925
1458	-1.37258
1459	1.5971
1460	1.34279
1461	2.62702
1462	3.77165
1463	-0.601094
1464	-2.90719
1465	-0.465544
1466	-0.0248114
1467	-2.10973
1468	-2.84955
1469	-0.610705
1470	2.96864
1471	3.5251
1472	1.79658
1473	0.12078
1474	-0.507549
1475	-1.13914
1476	0.148004
1477	2.17858
1478	-1.34694
1479	-5.06374
1480	-0.627311
1481	3.32763
1482	0.637969
1483	0.650703
1484	1.10094
1485	-0.311021
1486	-0.139006
1487	1.77154
1488	-0.574791
1489	-3.70075
1490	-2.23073
1491	0.705211
1492	1.3715
1493	-0.143248
1494	0.695238
1495	3.33278
1496	2.73533
1497	-1.44623
1498	-2.52801
1499	-1.13701
1500	1.68509
1501	3.98636
1502	-0.00147682
1503	-4.17051
1504	-1.24489
1505	3.37674
1506	2.59918
1507	-0.692969
1508	2.20111
1509	3.19836
1510	-2.00345
1511	-3.66106
1512	-0.401838
1513	-1.71756
1514	-4.22489
1515	-0.179618
1516	3.70545
1517	3.4027
1518	0.0940985
1519	-4.27438
1520	-2.33781
1521	0.0652142
1522	-1.76134
1523	-2.04516
1524	2.63444
1525	7.64623
1526	5.24931
1527	-3.34376
1528	-7.63687
1529	-3.0749
1530	2.24332
1531	3.36377
1532	2.15461
1533	0.488291
1534	-0.398285
1535	-1.21082
1536	1.0735
1537	3.82765
1538	1.13836
1539	-2.52869
1540	-2.26584
1541	0.435246
1542	2.3584
1543	2.78692
1544	1.13042
1545	-1.91663
1546	-2.94871
1547	-4.63104
1548	-1.97669
1549	1.62902
1550	4.42465
1551	8.50968
1552	2.77495
1553	-10.2185
1554	-11.9868
1555	0.442585
1556	6.86447
1557	1.76299
1558	1.63286
1559	7.27708
1560	6.51547
1561	-3.77231
1562	-16.9827
1563	-17.4073
1564	6.68193
1565	34.7796
1566	19.7268
1567	-33.4759
1568	-27.4879
1569	17.9594
1570	26.9692
1571	4.67104
1572	-6.83953
1573	-7.19586
1574	-5.97171
1575	-2.44318
1576	0.359013
1577	-3.05275
1578	-4.04706
1579	-1.50744
1580	4.56611
1581	6.8209
1582	0.108158
1583	-2.36111
1584	3.47146
1585	1.47459
1586	-5.8006
1587	-1.1592
1588	8.13631
1589	1.88176
1590	-9.57185
1591	-6.76601
1592	0.125684
1593	4.47223
1594	4.23705
1595	-0.0510111
1596	-0.561024
1597	5.1764
1598	5.45413
1599	-1.64808
1600	-5.68276
1601	-2.03063
1602	0.973592
1603	-0.368359
1604	-1.18252
1605	-1.90268
1606	-3.59095
1607	0.780093
1608	7.94874
1609	6.52249
1610	-0.0363324
1611	-4.71856
1612	-7.3322
1613	-5.0007
1614	3.35983
1615	7.20054
1616	2.94521
1617	-1.68875
1618	-3.22517
1619	-0.476436
1620	2.23955
1621	-0.89528
1622	-1.51691
1623	1.64702
1624	-0.190106
1625	-2.00058
1626	1.92132
1627	2.92879
1628	1.31816
1629	2.51094
1630	1.80514
1631	-3.67374
1632	-3.77125
1633	2.27689
1634	0.266862
1635	-6.55804
1636	-9.52862
1637	-5.04654
1638	5.06629
1639	17.9531
1640	18.6249
1641	-1.2185
1642	-17.5796
1643	-14.3874
1644	-0.241112
1645	10.2402
1646	7.00704
1647	-1.24306
1648	-4.18968
1649	0.11098
1650	4.59957
1651	1.91046
1652	-1.9563
1653	-1.81249
1654	-1.99968
1655	-1.02552
1656	0.612045
1657	-1.02266
1658	-1.74863
1659	0.39928
1660	3.05587
1661	3.83364
1662	2.42668
1663	0.86037
1664	-3.67778
1665	-7.07452
1666	-3.57489
1667	2.75485
1668	4.487
1669	1.53921
1670	-0.594658
1671	1.3278
1672	1.00269
1673	-4.60383
1674	-2.84669
1675	4.70876
1676	3.19738
1677	-3.60087
1678	-2.24306
1679	2.55294
1680	0.519842
1681	-0.927967
1682	3.9292
1683	4.50473
1684	-1.65132
1685	-8.74459
1686	-4.61284
1687	9.17981
1688	8.97049
1689	-8.62616
1690	-12.3
1691	4.23529
1692	11.6991
1693	2.17397
1694	-4.50314
1695	-3.09367
1696	-1.17474
1697	-1.34073
1698	-0.550587
1699	2.72524
1700	4.89067
1701	1.29297
1702	-1.61481
1703	-0.491193
1704	0.93736
1705	0.0748079
1706	-0.493103
1707	-1.0745
1708	-4.13452
1709	-2.144
1710	4.37196
1711	7.24674
1712	2.04759
1713	-4.99258
1714	-6.78154
1715	-3.27922
1716	0.763986
1717	4.78924
1718	7.52636
1719	0.308532
1720	-5.76421
1721	-1.35473
1722	3.64117
1723	2.55905
1724	-2.178
1725	-3.92579
1726	0.782459
1727	1.20187
1728	-1.90927
1729	-1.18028
1730	0.427502
1731	0.124686
1732	0.139133
1733	2.18625
1734	2.78553
1735	0.292528
1736	-2.24573
1737	-1.41187
1738	1.63902
1739	1.77166
1740	-0.856148
1741	-4.85914
1742	-3.01519
1743	3.2134
1744	5.10204
1745	-0.0713772
1746	-3.33131
1747	-0.757922
1748	0.85464
1749	-0.543566
1750	-0.178353
1751	0.279123
1752	-0.725175
1753	3.97429
1754	10.3481
1755	4.92975
1756	-8.06935
1757	-17.2967
1758	-26.6182
1759	-16.4857
1760	44.5446
1761	70.9167
1762	-16.6389
1763	-68.6722
1764	-17.4683
1765	39.5989
1766	39.777
1767	15.8823
1768	-4.96407
1769	-13.8888
1770	-8.16843
1771	-1.05867
1772	-1.4492
1773	-3.17969
1774	-5.36403
1775	-5.96207
1776	-3.03211
1777	3.07375
1778	6.1372
1779	2.19021
1780	-3.19576
1781	-3.93367
1782	-1.78473
1783	-2.59227
1784	-0.197687
1785	1.20844
1786	-2.63062
1787	-2.30641
1788	3.17144
1789	3.35284
1790	-0.364573
1791	-1.31571
1792	-0.32841
1793	-0.672801
1794	-1.23771
1795	-0.39973
1796	0.0708758
1797	-0.591173
1798	1.12731
1799	2.17633
1800	1.40122
1801	-2.73169
1802	-5.17114
1803	-0.073055
1804	7.75251
1805	14.2513
1806	14.6593
1807	0.954224
1808	-26.8866
1809	-56.0452
1810	-45.0687
1811	20.9405
1812	86.3964
1813	86.8507
1814	-3.20633
1815	-85.157
1816	-58.4523
1817	13.9873
1818	48.4713
1819	41.5451
1820	8.77462
1821	-16.0224
1822	-9.08212
1823	1.36612
1824	-2.82719
1825	-5.27764
1826	-2.0807
1827	-5.20944
1828	-5.92276
1829	-2.17491
1830	-0.523088
1831	0.0611875
1832	2.31776
1833	4.06512
1834	0.515024
1835	-4.27783
1836	-4.54291
1837	-2.07489
1838	0.197744
1839	-0.834052
1840	-1.76675
1841	2.4403
1842	4.95119
1843	1.01938
1844	-2.33111
1845	-1.62376
1846	-1.77819
1847	-2.46056
1848	0.594552
1849	3.48194
1850	1.82408
1851	-3.15794
1852	-2.17407
1853	3.38311
1854	2.463
1855	-4.31795
1856	-3.90396
1857	3.3426
1858	4.70857
1859	2.95777
1860	1.09137
1861	-1.86099
1862	-3.90196
1863	-7.20604
1864	-5.49074
1865	6.01779
1866	14.783
1867	8.55452
1868	-8.93268
1869	-14.8686
1870	-2.58243
1871	4.03642
1872	-3.99771
1873	-3.11747
1874	8.6575
1875	8.20926
1876	-2.89342
1877	-5.28937
1878	4.5041
1879	9.3787
1880	-1.02189
1881	-10.9616
1882	-5.50188
1883	2.67228
1884	3.89138
1885	1.34836
1886	0.736513
1887	2.3681
1888	1.70953
1889	-0.559131
1890	-1.55297
1891	-0.694604
1892	0.538221
1893	-0.808782
1894	-3.20763
1895	-2.73596
1896	0.148021
1897	4.6362
1898	3.73147
1899	-2.07652
1900	-2.50629
1901	0.917433
1902	1.6824
1903	1.37364
1904	1.22004
1905	-1.73653
1906	-1.87282
1907	-1.03859
1908	-3.04842
1909	-2.60429
1910	2.12432
1911	5.30011
1912	5.85831
1913	1.61322
1914	-5.79211
1915	-6.54385
1916	-1.02689
1917	-0.180564
1918	1.71781
1919	9.39944
1920	9.70983
1921	-1.01502
1922	-10.1752
1923	-10.6933
1924	-9.39256
1925	2.83415
1926	21.2272
1927	15.1924
1928	-7.66501
1929	-13.845
1930	-2.29288
1931	6.33143
1932	5.10364
1933	-0.98201
1934	-4.55271
1935	-0.250947
1936	1.24297
1937	-3.13586
1938	-3.53509
1939	2.01614
1940	3.90322
1941	3.73499
1942	3.65157
1943	-2.88494
1944	-7.20327
1945	-3.31693
1946	-0.895426
1947	-1.9482
1948	-0.0974823
1949	4.02396
1950	4.66066
1951	-0.344878
1952	-0.157918
1953	4.43794
1954	-0.279753
1955	-8.40271
1956	-4.81175
1957	5.00083
1958	6.60757
1959	2.168
1960	0.247554
1961	-1.46329
1962	-3.02092
1963	-2.1251
1964	0.586533
1965	0.641006
1966	0.374965
1967	3.0159
1968	2.37113
1969	-1.77234
1970	-3.21461
1971	0.020438
1972	3.05525
1973	0.214178
1974	-3.93484
1975	-4.49771
1976	-1.18771
1977	6.96736
1978	8.56464
1979	0.464965
1980	-4.05302
1981	-2.69251
1982	-0.724117
1983	1.25165
1984	4.34679
1985	2.94695
1986	-2.2511
1987	-5.91302
1988	-7.7858
1989	-2.24562
1990	9.22773
1991	12.0353
1992	-1.91669
1993	-12.3165
1994	-6.11844
1995	-0.675193
1996	0.12479
1997	7.47718
1998	16.4539
[truncated: 31,382 more rows]
