# Supplementary material for: PM2.5 concentration prediction based on EEMD-ALSTM
Source: Sci Rep. 2024 Jun 2;14:12636. doi: 10.1038/s41598-024-63620-9 (PMC11144699; doi:10.1038/s41598-024-63620-9)
Supplement: Supplementary file 1 — Supplementary Information. [file 41598_2024_63620_MOESM1_ESM.zip › Code/attEMD_IMF_3_test.xlsx]

## Sheet: Sheet1
	0
0	20.1222
1	30.7264
2	32.0905
3	21.6001
4	6.08147
5	-4.53003
6	-5.98239
7	-0.0293689
8	7.2936
9	10.6654
10	7.32468
11	-3.24598
12	-18.0855
13	-32.1558
14	-39.8113
15	-34.2087
16	-11.5923
17	21.8431
18	46.0285
19	46.1685
20	24.7052
21	-2.16523
22	-17.2622
23	-15.801
24	-3.58743
25	9.62798
26	14.8324
27	8.02679
28	-6.6413
29	-17.7038
30	-15.7796
31	-0.853615
32	18.2874
33	28.9069
34	20.6593
35	-7.82479
36	-39.4953
37	-51.7624
38	-36.8065
39	-3.80392
40	28.9462
41	45.0898
42	41.8394
43	27.0998
44	11.171
45	1.53143
46	-0.148168
47	1.84484
48	1.83244
49	-4.42622
50	-17.398
51	-30.7464
52	-36.8138
53	-31.2552
54	-13.3144
55	12.0677
56	33.7186
57	41.7572
58	33.0233
59	10.3626
60	-17.9634
61	-41.5281
62	-52.9464
63	-47.7227
64	-22.3664
65	18.0846
66	56.4471
67	76.8906
68	72.3314
69	41.0355
70	-7.46588
71	-46.0526
72	-57.564
73	-44.7599
74	-19.2822
75	4.24048
76	17.4972
77	21.3929
78	19.1722
79	13.5324
80	7.29092
81	2.54284
82	1.74261
83	5.43081
84	10.6593
85	12.3441
86	6.02317
87	-6.12304
88	-16.6738
89	-19.1965
90	-11.9249
91	1.69244
92	14.1412
93	19.7036
94	17.0752
95	8.20419
96	-3.01239
97	-11.8956
98	-14.4821
99	-10.0798
100	-2.27898
101	3.09188
102	2.91632
103	-1.12436
104	-5.7615
105	-8.15489
106	-7.15346
107	-2.41933
108	6.71622
109	18.6383
110	28.1058
111	28.9875
112	16.7334
113	-7.33652
114	-29.9507
115	-35.9035
116	-21.4108
117	2.45192
118	19.2321
119	21.5288
120	13.3486
121	3.50033
122	-1.33306
123	-0.610081
124	1.72138
125	1.96227
126	0.152536
127	-2.32212
128	-4.36721
129	-4.61865
130	-2.85204
131	0.124289
132	2.95404
133	3.85223
134	2.60738
135	0.934279
136	0.72854
137	1.93536
138	1.82554
139	-0.487638
140	-3.13491
141	-3.0248
142	0.694381
143	4.48096
144	5.06317
145	2.78021
146	-0.109814
147	-1.32582
148	-0.696018
149	0.820863
150	2.47886
151	3.27724
152	2.13322
153	-0.351942
154	-2.18426
155	-1.44231
156	1.31096
157	3.85379
158	3.7966
159	1.24821
160	-0.785397
161	-0.42966
162	1.10326
163	1.46195
164	-0.360363
165	-3.57466
166	-5.2911
167	-1.78843
168	6.41906
169	14.1709
170	14.4875
171	5.78142
172	-6.28904
173	-13.9624
174	-12.7718
175	-5.16428
176	2.50781
177	6.05905
178	5.31148
179	3.1791
180	2.44022
181	3.73276
182	4.9665
183	3.51028
184	-1.68265
185	-8.5642
186	-12.5169
187	-10.514
188	-2.21917
189	9.68563
190	20.5528
191	25.2564
192	20.4545
193	6.93202
194	-9.75147
195	-22.2797
196	-24.7462
197	-15.0159
198	2.85913
199	18.2464
200	21.3498
201	10.1258
202	-6.13256
203	-15.3228
204	-12.5329
205	-2.41687
206	6.02208
207	7.84747
208	4.44175
209	1.22704
210	2.31692
211	6.65704
212	9.96
213	9.24748
214	4.56566
215	-1.93296
216	-7.72488
217	-11.5601
218	-12.4048
219	-8.72797
220	-1.33897
221	7.37866
222	14.2805
223	16.7102
224	14.053
225	6.93957
226	-2.14448
227	-9.77642
228	-13.2121
229	-11.607
230	-6.33036
231	-0.419141
232	2.57227
233	1.919
234	-0.0283124
235	0.497319
236	4.53524
237	10.4616
238	14.1734
239	12.5445
240	6.5223
241	0.0116732
242	-4.23328
243	-5.64765
244	-5.78196
245	-5.4198
246	-3.97743
247	-0.591467
248	3.74908
249	6.57388
250	5.19947
251	0.170342
252	-5.00258
253	-7.13225
254	-5.29223
255	-1.06661
256	3.79427
257	7.90962
258	10.0654
259	8.56298
260	3.94727
261	-1.38657
262	-4.60445
263	-4.34255
264	-1.5642
265	1.20139
266	2.28238
267	1.80666
268	1.05973
269	0.488851
270	0.0489087
271	0.14385
272	0.39147
273	-0.0117028
274	-0.0236977
275	1.4132
276	3.02194
277	2.60619
278	-0.154259
279	-2.82319
280	-3.12639
281	-0.200048
282	4.08305
283	6.5294
284	5.97389
285	4.19814
286	3.29244
287	2.95115
288	1.25997
289	-2.52762
290	-7.14
291	-8.72601
292	-5.39929
293	-0.559685
294	1.24581
295	-0.3649
296	-1.14955
297	4.21297
298	15.0792
299	23.5662
300	21.4726
301	6.42645
302	-13.6871
303	-25.8086
304	-23.4256
305	-10.933
306	2.36569
307	9.5215
308	9.62281
309	7.0925
310	6.86446
311	8.46496
312	7.26691
313	1.96425
314	-3.74758
315	-5.99416
316	-4.48913
317	-2.05342
318	-1.12337
319	-1.00594
320	-0.0136295
321	3.04501
322	5.79646
323	5.66553
324	3.53296
325	1.3534
326	0.277558
327	0.494538
328	1.15058
329	0.96888
330	0.136936
331	-0.650781
332	-1.0011
333	-1.34008
334	-1.17746
335	0.435861
336	3.29685
337	5.80652
338	5.95154
339	2.73638
340	-2.21495
341	-5.91415
342	-6.47045
343	-4.61917
344	-1.89124
345	1.03784
346	4.32136
347	7.08483
348	7.90791
349	6.78506
350	4.21383
351	0.162208
352	-4.86575
353	-8.5211
354	-8.11961
355	-1.25952
356	10.2038
357	20.6282
358	22.5259
359	11.9601
360	-6.70799
361	-22.5749
362	-26.9417
363	-19.1281
364	-4.87396
365	9.0249
366	18.3915
367	21.6069
368	18.4952
369	10.1533
370	0.203716
371	-6.4419
372	-7.62658
373	-4.73441
374	-1.50174
375	-2.10152
376	-8.94288
377	-20.4329
378	-30.0054
379	-27.7647
380	-5.31582
381	34.2595
382	63.3689
383	56.4995
384	15.1713
385	-29.4702
386	-45.1189
387	-31.8528
388	-7.04274
389	8.54774
390	7.88324
391	0.584337
392	-2.55147
393	1.4826
394	8.91073
395	15.0176
396	16.5082
397	13.2155
398	6.67223
399	-0.457534
400	-5.06142
401	-5.18057
402	-1.44565
403	3.10698
404	5.61657
405	4.71728
406	0.486474
407	-4.52311
408	-6.97082
409	-5.97622
410	-3.03654
411	-0.115555
412	2.24572
413	4.27094
414	5.5181
415	4.98855
416	2.47753
417	-0.107491
418	-0.385005
419	1.04007
420	1.80843
421	0.727716
422	-0.807593
423	-0.871312
424	0.330129
425	1.6313
426	2.30916
427	1.71344
428	0.00504653
429	-2.69652
430	-4.91678
431	-4.7735
432	-1.54425
433	3.90833
434	10.1332
435	16.0795
436	18.033
437	12.2339
438	-1.30954
439	-16.1575
440	-23.3332
441	-18.416
442	-5.27084
443	7.14011
444	12.1055
445	10.3294
446	6.76334
447	4.06047
448	1.93802
449	-0.275847
450	-2.50186
451	-3.04828
452	-0.909837
453	2.48078
454	4.72928
455	4.1046
456	1.6363
457	-0.823674
458	-2.48808
459	-2.59278
460	-1.23586
461	0.803438
462	2.0851
463	1.64643
464	0.934317
465	1.56401
466	3.08452
467	3.69772
468	2.49474
469	0.0523736
470	-2.24432
471	-2.98509
472	-1.67523
473	1.11447
474	3.52856
475	3.71034
476	1.76861
477	-0.695793
478	-1.12142
479	1.30948
480	3.28
481	2.55873
482	-0.105899
483	-1.97615
484	-1.48797
485	0.474868
486	2.73236
487	4.71519
488	6.1374
489	6.08193
490	3.79738
491	-0.814336
492	-6.8402
493	-11.9297
494	-12.5927
495	-6.6903
496	4.46381
497	15.8854
498	21.8658
499	18.9731
500	7.88631
501	-6.7714
502	-18.196
503	-21.1104
504	-13.747
505	0.880496
506	14.7468
507	20.0487
508	15.3379
509	5.408
510	-3.48646
511	-7.8559
512	-7.35129
513	-4.36197
514	-1.85586
515	0.363441
516	3.88903
517	7.80873
518	9.41605
519	6.30006
520	-1.59808
521	-10.4078
522	-14.8101
523	-12.0791
524	-3.82561
525	6.46513
526	14.3384
527	16.8599
528	13.5052
529	5.39905
530	-3.43032
531	-8.06704
532	-7.11543
533	-2.76268
534	1.57903
535	3.9079
536	4.46975
537	3.4988
538	1.49447
539	-1.59129
540	-5.05148
541	-5.98464
542	-2.69722
543	3.27426
544	9.23373
545	12.0732
546	9.07545
547	0.218834
548	-9.31622
549	-12.7883
550	-8.05132
551	0.806654
552	7.7968
553	8.95055
554	5.40912
555	1.77014
556	0.847852
557	1.85564
558	2.53376
559	1.6163
560	-1.0809
561	-4.62353
562	-7.03755
563	-6.34756
564	-2.23387
565	3.56363
566	8.37743
567	9.80992
568	7.52883
569	3.99998
570	1.69807
571	0.925974
572	-0.90241
573	-5.51364
574	-10.8968
575	-13.3087
576	-9.87416
577	-0.674126
578	10.3101
579	18.6247
580	21.5841
581	17.1574
582	5.91113
583	-7.68335
584	-17.393
585	-18.855
586	-12.9358
587	-4.05326
588	4.0117
589	9.19174
590	11.4091
591	11.0247
592	8.0536
593	3.51046
594	-0.497823
595	-2.20523
596	-1.5955
597	-0.120799
598	0.816559
599	0.84476
600	0.320418
601	-0.519194
602	-1.76829
603	-2.463
604	-1.72808
605	0.486692
606	3.01843
607	4.15943
608	3.26432
609	1.54043
610	0.13734
611	-0.513935
612	-0.574461
613	-0.665448
614	-0.569318
615	-0.109356
616	0.55842
617	1.28394
618	2.07113
619	2.56735
620	2.44369
621	2.12006
622	2.01091
623	1.9439
624	1.02539
625	-0.496448
626	-1.03776
627	0.564759
628	2.72603
629	3.32671
630	1.81573
631	-0.581748
632	-1.79577
633	-1.02332
634	0.981862
635	2.89229
636	3.80267
637	3.7196
638	2.98285
639	1.65115
640	0.189655
641	-0.916642
642	-2.19641
643	-4.42542
644	-6.10032
645	-5.01988
646	-0.383164
647	6.79496
648	13.2308
649	15.1468
650	11.2972
651	2.90562
652	-6.58262
653	-13.6522
654	-15.7991
655	-12.2385
656	-4.62714
657	2.89624
658	7.43787
659	7.92046
660	6.52032
661	6.19969
662	7.50805
663	8.08151
664	4.71636
665	-3.16815
666	-11.3725
667	-13.4732
668	-5.12288
669	9.97807
670	21.2682
671	20.563
672	8.2944
673	-5.88783
674	-11.5783
675	-6.92221
676	0.896352
677	4.12882
678	0.0336043
679	-8.66968
680	-15.4706
681	-15.7712
682	-9.89562
683	-1.10101
684	6.97639
685	13.4558
686	18.1096
687	19.3596
688	15.1826
689	5.2006
690	-6.29939
691	-11.3973
692	-5.18653
693	6.91656
694	14.0227
695	9.67236
696	-2.84377
697	-14.1382
698	-16.6692
699	-10.7968
700	-2.00096
701	4.17095
702	6.31137
703	6.62758
704	6.98623
705	7.40917
706	5.47804
707	-0.132289
708	-6.76305
709	-8.94526
710	-4.23855
711	3.48633
712	8.24013
713	6.91904
714	1.25528
715	-3.58699
716	-4.25961
717	-1.27083
718	2.99044
719	6.55921
720	8.3509
721	8.1874
722	5.93601
723	1.78385
724	-3.63685
725	-8.71332
726	-11.2696
727	-9.95409
728	-4.60276
729	3.25694
730	11.5775
731	16.7181
732	14.5657
733	4.65169
734	-10.0323
735	-23.6028
736	-29.2079
737	-23.5294
738	-6.07838
739	18.1233
740	39.0631
741	47.814
742	38.3617
743	10.4564
744	-20.51
745	-36.6942
746	-33.8916
747	-19.595
748	-6.25698
749	-1.09374
750	-3.36206
751	-6.143
752	-2.60221
753	9.11181
754	25.0884
755	37.145
756	37.16
757	23.0581
758	1.37451
759	-16.4722
760	-22.8675
761	-19.1814
762	-11.4783
763	-3.83327
764	3.12044
765	9.11916
766	11.9445
767	9.69402
768	3.27671
769	-4.0685
770	-8.07399
771	-6.47294
772	0.551894
773	10.5764
774	19.262
775	20.9369
776	11.6419
777	-6.20395
778	-23.7285
779	-30.8577
780	-23.8864
781	-7.70379
782	8.66118
783	19.0512
784	22.5253
785	20.1635
786	13.3599
787	5.10404
788	-1.77135
789	-6.06201
790	-7.24204
791	-6.49238
792	-5.96518
793	-7.23143
794	-10.1743
795	-11.6902
796	-7.90889
797	0.563019
798	8.67142
799	12.9692
800	13.2688
801	10.3208
802	5.21794
803	-0.675361
804	-5.0391
805	-5.73234
806	-2.63007
807	2.46014
808	6.49618
809	7.00796
810	4.06247
811	-0.285434
812	-3.61248
813	-4.84322
814	-3.71569
815	-0.746927
816	2.08011
817	2.78347
818	1.49994
819	0.473912
820	1.33462
821	3.3925
822	5.17228
823	5.1476
824	3.06715
825	0.513121
826	-1.44147
827	-2.54281
828	-3.02404
829	-2.94962
830	-2.01363
831	-0.114335
832	2.73917
833	5.8707
834	7.48506
835	5.72992
836	0.0840233
837	-5.82458
838	-7.46758
839	-4.43579
840	0.214507
841	3.55097
842	5.4614
843	7.23512
844	8.28715
845	7.11076
846	2.74214
847	-2.90866
848	-6.77714
849	-7.34858
850	-4.5501
851	-0.760514
852	0.753827
853	-0.8123
854	-3.79853
855	-4.67925
856	-0.372482
857	7.96661
858	15.8378
859	17.8584
860	12.4371
861	3.03246
862	-5.25321
863	-7.75245
864	-3.93259
865	1.51501
866	3.83781
867	1.81737
868	-2.57794
869	-6.43539
870	-8.243
871	-8.566
872	-8.40277
873	-6.46271
874	-1.17026
875	6.06812
876	11.7684
877	12.6942
878	9.45538
879	6.45261
880	6.39964
881	8.27582
882	8.01541
883	2.90875
884	-4.42351
885	-8.98749
886	-8.21661
887	-3.72934
888	1.1578
889	3.85832
890	2.77491
891	-2.69096
892	-10.0023
893	-14.2844
894	-11.1868
895	-0.491662
896	11.727
897	17.6923
898	14.7697
899	6.64611
900	-0.928513
901	-5.70866
902	-8.28997
903	-8.9892
904	-6.10835
905	2.17223
906	13.3565
907	20.7049
908	18.2702
909	6.44206
910	-7.75381
911	-15.5265
912	-13.4608
913	-4.37462
914	4.47285
915	6.24129
916	0.765728
917	-6.05995
918	-6.68196
919	1.06426
920	10.7708
921	14.1541
922	8.25938
923	-2.0784
924	-8.30149
925	-6.26055
926	1.62191
927	9.01497
928	11.8038
929	8.95852
930	2.48234
931	-4.51312
932	-9.01011
933	-10.1242
934	-8.59945
935	-5.15484
936	-0.167085
937	5.22643
938	8.4286
939	7.44345
940	2.6418
941	-2.87089
942	-5.67825
943	-3.7687
944	1.55275
945	6.61547
946	8.4501
947	6.68104
948	3.42508
949	1.10243
950	0.43715
951	0.674834
952	-0.0183995
953	-1.85628
954	-3.92638
955	-4.36913
956	-2.10524
957	1.79612
958	4.94773
959	5.7425
960	4.56227
961	3.17539
962	2.40756
963	1.30637
964	-0.30536
965	-2.80639
966	-5.90662
967	-7.27177
968	-4.56112
969	3.3333
970	14.0126
971	20.5867
972	17.2468
973	3.64815
974	-13.3007
975	-24.7911
976	-26.0348
977	-17.9136
978	-4.12581
979	11.2236
980	24.3149
981	31.5526
982	30.2482
983	19.5298
984	2.45262
985	-14.8468
986	-26.3656
987	-28.2388
988	-21.7788
989	-12.1389
990	-4.37424
991	-0.725058
992	1.13099
993	5.06007
994	11.5173
995	18.2532
996	22.2307
997	22.6225
998	22.0639
999	22.8773
1000	23.9247
1001	21.4679
1002	11.7706
1003	-4.90803
1004	-23.4064
1005	-37.3979
1006	-42.7369
1007	-39.6576
1008	-31.4226
1009	-22.3915
1010	-15.5724
1011	-10.4347
1012	-3.65566
1013	8.62446
1014	27.475
1015	48.1047
1016	61.0034
1017	58.734
1018	37.4124
1019	-1.28049
1020	-39.8414
1021	-57.7931
1022	-50.0514
1023	-25.2935
1024	1.16384
1025	18.2888
1026	25.3035
1027	26.2734
1028	24.2523
1029	19.7136
1030	11.9868
1031	2.77923
1032	-4.41519
1033	-7.55644
1034	-7.07546
1035	-4.79032
1036	-2.9901
1037	-2.35598
1038	-2.92673
1039	-4.35557
1040	-4.64292
1041	-1.85095
1042	2.17726
1043	4.3012
1044	2.81509
1045	-1.14381
1046	-5.15857
1047	-7.68738
1048	-7.08849
1049	-2.88356
1050	5.1216
1051	14.5519
1052	19.8626
1053	15.2861
1054	1.10102
1055	-13.3007
1056	-18.3668
1057	-12.7273
1058	-1.18091
1059	9.23106
1060	13.339
1061	11.3495
1062	7.07815
1063	3.09394
1064	-0.353068
1065	-4.20818
1066	-8.55359
1067	-9.8451
1068	-5.66657
1069	2.51276
1070	8.40298
1071	6.61588
1072	-1.531
1073	-7.38021
1074	-4.20905
1075	5.21616
1076	12.7277
1077	14.0863
1078	11.0997
1079	6.72793
1080	1.33742
1081	-4.94186
1082	-10.7905
1083	-13.4632
1084	-10.7509
1085	-3.37808
1086	4.88398
1087	9.87265
1088	9.14725
1089	3.68851
1090	-2.0625
1091	-4.75
1092	-4.13828
1093	-2.12989
1094	0.197633
1095	3.13702
1096	6.59156
1097	9.13939
1098	9.64175
1099	7.24351
1100	2.44432
1101	-2.37663
1102	-4.97652
1103	-6.40161
1104	-8.05952
1105	-8.81528
1106	-5.43429
1107	2.95014
1108	12.3987
1109	17.5896
1110	15.9586
1111	9.04267
1112	-0.119354
1113	-9.27419
1114	-16.0566
1115	-18.6307
1116	-16.1669
1117	-8.84727
1118	2.5877
1119	16.0476
1120	27.2273
1121	29.8508
1122	19.6573
1123	-0.288238
1124	-18.8027
1125	-26.3806
1126	-22.1037
1127	-11.1938
1128	-0.195371
1129	6.03137
1130	7.59595
1131	7.22022
1132	8.75356
1133	13.9839
1134	20.2364
1135	22.2314
1136	16.3808
1137	2.7917
1138	-12.8595
1139	-23.3513
1140	-25.6651
1141	-21.3999
1142	-14.7735
1143	-7.85845
1144	0.589487
1145	12.1287
1146	25.6883
1147	35.3182
1148	34.1342
1149	19.0203
1150	-5.5802
1151	-28.1605
1152	-37.7983
1153	-30.6441
1154	-11.9556
1155	7.1659
1156	17.9283
1157	18.8759
1158	14.2314
1159	9.34205
1160	6.38249
1161	3.59964
1162	-0.66715
1163	-5.0374
1164	-6.20392
1165	-3.77326
1166	-0.312321
1167	1.57194
1168	1.00124
1169	-0.484942
1170	-1.15441
1171	-0.339628
1172	1.13764
1173	2.60325
1174	3.40516
1175	3.59928
1176	3.47179
1177	2.94419
1178	1.2995
1179	-1.00998
1180	-2.60297
1181	-2.14857
1182	-0.639074
1183	-0.104197
1184	-0.882203
1185	-1.78599
1186	-0.93075
1187	2.97955
1188	7.67093
1189	8.83198
1190	4.91412
1191	-0.826377
1192	-3.97996
1193	-3.44591
1194	-1.3615
1195	-0.471425
1196	-1.4955
1197	-2.29958
1198	-1.04861
1199	1.7235
1200	4.07986
1201	4.801
1202	4.60528
1203	4.09821
1204	2.98225
1205	1.80984
1206	1.38371
1207	0.828523
1208	-0.807212
1209	-2.52768
1210	-2.62365
1211	-0.830386
1212	1.73161
1213	2.91688
1214	2.0491
1215	0.0265115
1216	-1.86793
1217	-2.04455
1218	0.253886
1219	3.29208
1220	4.45224
1221	3.21852
1222	1.41292
1223	1.08411
1224	2.2529
1225	4.47737
1226	6.15466
1227	5.02596
1228	0.460356
1229	-5.19679
1230	-8.40579
1231	-8.20527
1232	-5.0173
1233	0.531874
1234	5.80711
1235	7.84158
1236	5.49832
1237	0.36668
1238	-4.31502
1239	-5.53921
1240	-1.34938
1241	6.44672
1242	12.1331
1243	11.2972
1244	4.73718
1245	-3.09662
1246	-7.56806
1247	-7.25575
1248	-4.3274
1249	-1.72845
1250	-0.14207
1251	1.45107
1252	3.89627
1253	6.74172
1254	7.83985
1255	5.59344
1256	0.338868
1257	-5.79889
1258	-9.71497
1259	-8.71094
1260	-2.66292
1261	5.89792
1262	12.9903
1263	15.2696
1264	11.8196
1265	4.14941
1266	-5.04831
1267	-12.6236
1268	-15.1235
1269	-10.1022
1270	1.54575
1271	13.975
1272	17.6318
1273	8.98355
1274	-4.99437
1275	-13.2723
1276	-9.5129
1277	1.36647
1278	9.44117
1279	9.15824
1280	2.85189
1281	-3.17485
1282	-4.13273
1283	-0.121327
1284	4.63
1285	6.86193
1286	6.01433
1287	3.35305
1288	-0.179158
1289	-4.12769
1290	-7.26269
1291	-7.72466
1292	-4.89647
1293	0.323774
1294	5.35592
1295	7.7186
1296	6.14369
1297	2.48533
1298	0.334666
1299	0.770996
1300	1.56741
1301	0.755474
1302	-0.107942
1303	0.776589
1304	2.83328
1305	4.57679
1306	4.12492
1307	1.19179
1308	-2.60409
1309	-5.21288
1310	-5.74045
1311	-4.53282
1312	-2.04888
1313	1.86789
1314	6.73813
1315	10.2342
1316	9.55482
1317	4.30324
1318	-2.67463
1319	-7.35634
1320	-8.24402
1321	-6.11003
1322	-2.47319
1323	1.54966
1324	4.08101
1325	2.78753
1326	-1.4173
1327	-3.9616
1328	0.144301
1329	10.916
1330	22.4576
1331	25.3111
1332	13.4704
1333	-9.03113
1334	-27.6112
1335	-29.8195
1336	-16.19
1337	2.42113
1338	13.7566
1339	14.4057
1340	9.27685
1341	4.65691
1342	2.27804
1343	1.0464
1344	0.312983
1345	0.38134
1346	1.53628
1347	3.17865
1348	3.21664
1349	0.711604
1350	-2.38957
1351	-4.18227
1352	-4.23904
1353	-3.3035
1354	-2.6503
1355	-2.95874
1356	-1.93688
1357	2.28695
1358	8.35191
1359	12.6038
1360	12.4343
1361	7.14285
1362	-0.49334
1363	-6.41441
1364	-8.3482
1365	-6.4569
1366	-2.33439
1367	1.73572
1368	4.37194
1369	5.35355
1370	5.00901
1371	3.58445
1372	1.23275
1373	-0.929453
1374	-2.41057
1375	-2.60419
1376	-1.26985
1377	0.621129
1378	1.40585
1379	0.99322
1380	1.06496
1381	2.57481
1382	4.28089
1383	4.39221
1384	2.59633
1385	0.0581069
1386	-1.23452
1387	-1.554
1388	-1.94469
1389	-1.93772
1390	-0.765952
1391	1.12774
1392	2.75157
1393	3.33172
1394	2.65949
1395	0.811929
1396	-0.787037
1397	-0.963946
1398	0.524991
1399	2.80843
1400	3.69693
1401	1.9922
1402	-0.468364
1403	-1.54379
1404	-0.611199
1405	0.986702
1406	2.37381
1407	3.35
1408	3.09825
1409	1.56118
1410	-0.186227
1411	-0.721049
1412	0.0918387
1413	0.540319
1414	0.449122
1415	0.1825
1416	0.150244
1417	0.56657
1418	0.668472
1419	0.136159
1420	-0.497621
1421	0.0157984
1422	2.32415
1423	6.11635
1424	8.60386
1425	6.78738
1426	0.288916
1427	-8.5184
1428	-14.4998
1429	-12.7113
1430	-1.93065
1431	11.5739
1432	18.6476
1433	15.8228
1434	5.13137
1435	-5.65212
1436	-10.2525
1437	-7.61625
1438	-0.83215
1439	5.15937
1440	6.49854
1441	3.62748
1442	-1.14087
1443	-4.36898
1444	-4.05038
1445	-1.56806
1446	0.775766
1447	2.2185
1448	2.06068
1449	1.04466
1450	0.938948
1451	2.74086
1452	6.06599
1453	8.19554
1454	6.63945
1455	1.97266
1456	-2.22669
1457	-3.05321
1458	-1.34928
1459	-0.42548
1460	-2.69979
1461	-7.89298
1462	-11.4713
1463	-8.35174
1464	2.4282
1465	16.1305
1466	24.5811
1467	22.0493
1468	8.81152
1469	-8.66344
1470	-20.2229
1471	-19.9448
1472	-10.4558
1473	0.306558
1474	5.78571
1475	6.07886
1476	5.51796
1477	6.75996
1478	8.29077
1479	6.5697
1480	1.42312
1481	-3.20938
1482	-3.5882
1483	0.368032
1484	4.81992
1485	5.80639
1486	3.64577
1487	0.861525
1488	-1.15891
1489	-3.0387
1490	-5.32071
1491	-7.38304
1492	-7.0928
1493	-2.81099
1494	3.83131
1495	9.28432
1496	10.9628
1497	7.8479
1498	2.36936
1499	-0.717359
1500	0.64595
1501	2.99654
1502	2.16732
1503	-2.67658
1504	-8.59084
1505	-10.4003
1506	-6.23726
1507	1.40033
1508	7.8356
1509	10.1977
1510	8.0566
1511	3.44446
1512	-0.00236483
1513	-0.230913
1514	1.33276
1515	1.41692
1516	-0.567058
1517	-2.3469
1518	-1.76273
1519	0.877489
1520	2.66817
1521	2.22208
1522	0.69407
1523	0.0784765
1524	0.709273
1525	1.32675
1526	0.739758
1527	-0.954825
1528	-1.86036
1529	-0.2101
1530	2.90322
1531	4.74528
1532	3.70682
1533	0.720825
1534	-2.04668
1535	-2.94474
1536	-1.82695
1537	0.297935
1538	1.93024
1539	2.74665
1540	3.10337
1541	3.2419
1542	3.33371
1543	2.65653
1544	0.560797
1545	-2.47476
1546	-3.45053
1547	-1.22566
1548	2.47705
1549	4.65463
1550	4.50769
1551	2.64612
1552	0.285925
1553	-1.28873
1554	-1.92619
1555	-1.67861
1556	-0.590698
1557	0.825392
1558	1.91913
1559	1.84661
1560	0.830947
1561	0.202768
1562	0.458732
1563	1.42466
1564	2.55306
1565	3.43355
1566	3.5355
1567	2.23569
1568	-0.464472
1569	-3.08011
1570	-3.8698
1571	-2.09549
1572	1.2779
1573	3.81066
1574	3.98927
1575	2.8836
1576	1.97676
1577	1.14693
1578	-0.321853
1579	-2.21024
1580	-2.52383
1581	-0.270588
1582	3.68332
1583	7.80328
1584	10.153
1585	9.5036
1586	6.52357
1587	2.0372
1588	-2.50152
1589	-5.43631
1590	-5.9145
1591	-4.50992
1592	-4.4139
1593	-7.98963
1594	-13.8469
1595	-16.1375
1596	-9.26662
1597	6.01121
1598	22.2823
1599	29.0067
1600	20.6428
1601	2.89221
1602	-11.791
1603	-15.6724
1604	-10.6179
1605	-3.64012
1606	0.411009
1607	2.46003
1608	6.21935
1609	11.5099
1610	14.3727
1611	10.6054
1612	0.919106
1613	-8.27631
1614	-10.0817
1615	-2.93474
1616	6.93584
1617	10.5563
1618	4.03821
1619	-7.82186
1620	-15.5053
1621	-12.8387
1622	-1.20359
1623	11.534
1624	17.4393
1625	14.6145
1626	6.82032
1627	-0.322149
1628	-4.06832
1629	-5.4323
1630	-6.72664
1631	-8.5333
1632	-8.79196
1633	-5.17604
1634	1.95241
1635	9.88677
1636	16.0566
1637	18.2671
1638	15.5591
1639	8.06364
1640	-3.27831
1641	-15.2963
1642	-23.012
1643	-22.5532
1644	-13.8105
1645	-1.19437
1646	9.31509
1647	14.3565
1648	15.3665
1649	16.2214
1650	18.1851
1651	18.3109
1652	12.6514
1653	0.960638
1654	-12.2709
1655	-21.3731
1656	-22.7686
1657	-16.2452
1658	-5.02246
1659	5.60276
1660	11.063
1661	11.1082
1662	9.26007
1663	7.40069
1664	5.03062
1665	1.61741
1666	-1.55089
1667	-3.81893
1668	-4.82803
1669	-4.45073
1670	-2.95595
1671	-0.881054
1672	0.921126
1673	2.59863
1674	4.40622
1675	5.4352
1676	4.70123
1677	2.14564
1678	-0.537956
1679	-2.19997
1680	-2.55189
1681	-0.717662
1682	3.86905
1683	10.1022
1684	14.1253
1685	11.9578
1686	2.12456
1687	-12.579
1688	-25.1738
1689	-27.9566
1690	-18.3397
1691	-1.0879
1692	14.3011
1693	21.408
1694	21.228
1695	19.4681
1696	19.6372
1697	20.1857
1698	17.1348
1699	7.53302
1700	-8.23238
1701	-26.4484
1702	-40.2386
1703	-43.3602
1704	-32.2053
1705	-7.36694
1706	24.4197
1707	50.3171
1708	58.1481
1709	40.4081
1710	-2.25183
1711	-42.8625
1712	-56.019
1713	-42.0376
1714	-13.9702
1715	10.6202
1716	22.5509
1717	23.7558
1718	20.1544
1719	16.2022
1720	12.1039
1721	7.19657
1722	2.4864
1723	-0.261972
1724	0.248246
1725	4.49775
1726	9.80402
1727	12.6328
1728	12.2662
1729	10.3389
1730	7.50839
1731	2.352
1732	-5.98029
1733	-16.4914
1734	-25.8709
1735	-30.5778
1736	-29.2935
1737	-22.9163
1738	-13.1402
1739	-2.33467
1740	8.42277
1741	18.9585
1742	29.4184
1743	37.2932
1744	37.2827
1745	23.9099
1746	-2.21049
1747	-28.7644
1748	-40.1318
1749	-30.726
1750	-9.17689
1751	10.3066
1752	19.0386
1753	16.9328
1754	9.14007
1755	1.98059
1756	-0.38948
1757	1.70817
1758	4.47542
1759	4.60706
1760	0.836494
1761	-4.42909
1762	-7.688
1763	-6.87607
1764	-2.676
1765	2.25503
1766	5.42956
1767	5.30865
1768	3.08001
1769	0.955293
1770	0.515506
1771	1.21354
1772	0.762302
1773	-1.33848
1774	-2.86557
1775	-2.05042
1776	1.01985
1777	3.91601
1778	4.15489
1779	2.73362
1780	1.15371
1781	0.319377
1782	-0.113069
1783	-0.540962
1784	-0.326755
1785	1.11492
1786	2.96342
1787	3.41628
1788	1.25274
1789	-2.9422
1790	-7.06559
1791	-8.1199
1792	-3.17468
1793	7.63829
1794	18.6465
1795	21.3977
1796	11.016
1797	-7.58303
1798	-22.7765
1799	-26.55
1800	-18.8881
1801	-5.98624
1802	6.18387
1803	17.0493
1804	27.0149
1805	33.9912
1806	32.6724
1807	18.012
1808	-7.29812
1809	-31.8138
1810	-43.4107
1811	-36.5414
1812	-14.5714
1813	10.3535
1814	26.3602
1815	29.5716
1816	22.9543
1817	11.651
1818	1.0768
1819	-6.89271
1820	-12.0762
1821	-14.0561
1822	-11.1225
1823	-2.77342
1824	9.08978
1825	18.9664
1826	20.7561
1827	13.1244
1828	0.430353
1829	-9.7045
1830	-13.7321
1831	-13.1818
1832	-10.711
1833	-7.68962
1834	-3.70236
1835	1.1771
1836	5.56575
1837	7.78373
1838	7.04853
1839	4.31586
1840	1.80459
1841	0.726955
1842	0.0915668
1843	-1.54827
1844	-3.8624
1845	-4.09816
1846	0.654131
1847	9.26021
1848	16.1719
1849	15.8717
1850	7.00856
1851	-6.23393
1852	-16.0161
1853	-17.7342
1854	-12.191
1855	-2.42063
1856	7.38753
1857	13.2552
1858	13.7951
1859	9.77994
1860	3.69537
1861	-2.31723
1862	-6.56595
1863	-7.17976
1864	-4.19149
1865	0.341587
1866	4.00414
1867	5.75742
1868	6.16745
1869	4.75953
1870	1.44852
1871	-2.50101
1872	-5.11745
1873	-5.01947
1874	-2.69998
1875	0.629566
1876	3.23993
1877	3.49683
1878	2.37914
1879	2.45264
1880	3.56996
1881	4.00953
1882	2.54574
1883	-0.491437
1884	-3.25948
1885	-3.52297
1886	-0.38196
1887	4.34533
1888	7.61246
1889	7.08045
1890	2.5396
1891	-3.40464
1892	-7.24795
1893	-7.4309
1894	-4.485
1895	-0.391073
1896	3.45268
1897	6.67455
1898	8.84769
1899	8.7446
1900	5.76682
1901	0.525535
1902	-4.48322
1903	-6.76534
1904	-5.25506
1905	-0.777559
1906	3.04971
1907	3.52933
1908	1.78623
1909	0.75385
1910	1.4447
1911	2.15085
1912	1.42743
1913	0.0137164
1914	-0.537435
1915	0.446069
1916	1.78826
1917	2.92397
1918	4.04384
1919	4.87925
1920	3.96354
1921	0.705591
1922	-3.12836
1923	-4.80486
1924	-3.45341
1925	-0.778079
1926	0.621549
1927	0.242156
1928	-0.534662
1929	-0.435199
1930	1.04157
1931	3.18405
1932	4.64176
1933	4.84348
1934	4.25727
1935	2.70378
1936	0.32358
1937	-2.73767
1938	-5.7193
1939	-7.02116
1940	-5.2603
1941	-0.0203183
1942	7.07507
1943	12.5354
1944	13.5616
1945	9.40143
1946	1.29635
1947	-7.19186
1948	-11.4085
1949	-9.31265
1950	-4.12588
1951	-0.427104
1952	0.302891
1953	0.152893
1954	2.33248
1955	7.1648
1956	11.2548
1957	10.7913
1958	4.82862
1959	-3.23772
1960	-8.14543
1961	-7.48116
1962	-3.02011
1963	1.64965
1964	4.05066
1965	4.0768
1966	3.24472
1967	2.68752
1968	2.65244
1969	2.78198
1970	2.47722
1971	2.06065
1972	2.05219
1973	2.06287
1974	1.18467
1975	-0.635096
1976	-2.37683
1977	-3.13575
1978	-3.57177
1979	-4.37545
1980	-4.2666
1981	-2.01399
1982	2.00364
1983	6.42387
1984	9.8775
1985	11.0873
1986	8.8627
1987	4.5066
1988	-0.0730835
1989	-4.28227
1990	-7.71226
1991	-8.96845
1992	-6.05236
1993	0.922043
1994	8.68528
1995	12.5406
1996	10.0764
1997	2.79612
1998	-4.8092
[truncated: 6,329 more rows]
