# Supplementary material for: PM2.5 concentration prediction based on EEMD-ALSTM
Source: Sci Rep. 2024 Jun 2;14:12636. doi: 10.1038/s41598-024-63620-9 (PMC11144699; doi:10.1038/s41598-024-63620-9)
Supplement: Supplementary file 1 — Supplementary Information. [file 41598_2024_63620_MOESM1_ESM.zip › Code/attEMD_IMF_3_train.xlsx]

## Sheet: Sheet1
	0
0	-1.42323
1	-11.7569
2	-15.6177
3	-11.4818
4	-2.51615
5	6.13941
6	10.0691
7	8.33959
8	3.45
9	-1.08508
10	-2.32463
11	-0.0474467
12	3.89608
13	6.81055
14	6.74052
15	4.03249
16	-0.491825
17	-5.7408
18	-9.12306
19	-9.0129
20	-4.99066
21	1.88609
22	8.68682
23	12.1033
24	10.8119
25	5.43298
26	-1.22882
27	-6.29589
28	-7.38311
29	-4.34244
30	0.00836377
31	2.78518
32	3.18741
33	2.6492
34	2.44199
35	2.26962
36	1.77402
37	0.47559
38	-1.44885
39	-1.88653
40	-0.159728
41	2.04486
42	3.31909
43	3.56776
44	2.68266
45	0.496496
46	-1.62152
47	-1.52475
48	0.634383
49	2.902
50	3.52731
51	2.03884
52	-0.136834
53	-0.882281
54	0.0601734
55	1.34403
56	1.30522
57	0.4305
58	0.262432
59	0.457629
60	0.162441
61	-0.662815
62	-0.931954
63	-0.0759424
64	0.232763
65	-0.832025
66	-1.45871
67	0.78891
68	6.13426
69	10.0911
70	7.92909
71	1.12815
72	-4.30329
73	-3.97085
74	1.05942
75	5.40035
76	4.77217
77	-0.285138
78	-5.27722
79	-5.79593
80	-1.28337
81	4.1535
82	6.26855
83	4.51359
84	1.54755
85	-0.318668
86	-0.997685
87	-2.12906
88	-3.37218
89	-3.6101
90	-2.33913
91	0.0344977
92	2.1558
93	4.00449
94	6.68575
95	10.5547
96	12.537
97	8.89524
98	-0.780767
99	-12.3879
100	-18.3023
101	-15.0459
102	-6.01494
103	3.04924
104	8.09869
105	10.1445
106	11.698
107	12.6968
108	11.6553
109	8.84708
110	5.61673
111	1.56075
112	-5.73876
113	-16.5402
114	-25.9771
115	-26.5159
116	-16.2147
117	-0.139382
118	13.1935
119	20.2162
120	24.44
121	29.4042
122	32.4137
123	25.3947
124	3.52843
125	-22.9475
126	-38.5095
127	-37.4935
128	-24.3852
129	-7.96132
130	4.74834
131	12.8031
132	19.0351
133	23.8875
134	24.0191
135	16.7266
136	4.31503
137	-7.1821
138	-11.5742
139	-7.6502
140	-0.821056
141	1.39266
142	-3.36148
143	-10.6894
144	-13.2787
145	-7.94621
146	2.96635
147	13.3658
148	17.0436
149	11.847
150	1.78658
151	-6.26793
152	-8.18693
153	-4.73471
154	-0.314994
155	1.59855
156	1.34528
157	1.64161
158	3.48276
159	5.28256
160	4.86765
161	1.734
162	-2.01036
163	-4.00565
164	-3.57985
165	-1.78441
166	-0.391927
167	0.479917
168	2.12621
169	5.58251
170	10.0665
171	12.2224
172	9.2292
173	0.912021
174	-8.68817
175	-14.036
176	-12.4106
177	-5.21663
178	3.21987
179	8.97833
180	10.2512
181	6.86235
182	1.18207
183	-3.18791
184	-3.19644
185	0.967738
186	6.11295
187	8.52108
188	6.0709
189	-0.166036
190	-5.98219
191	-7.56749
192	-4.84152
193	-0.119028
194	3.37441
195	4.18404
196	3.02242
197	1.13556
198	-0.368279
199	-0.658045
200	0.185032
201	0.967684
202	0.370192
203	-0.428541
204	0.34144
205	2.57044
206	4.35667
207	2.93516
208	-1.19521
209	-3.81854
210	-2.03033
211	2.03825
212	4.9292
213	4.76197
214	2.4252
215	0.0579981
216	-1.12091
217	-1.07644
218	-0.120636
219	1.1617
220	1.96691
221	1.7514
222	1.09623
223	1.0249
224	1.40887
225	1.39147
226	0.771089
227	0.63171
228	1.6116
229	2.3825
230	1.62733
231	-0.543262
232	-2.34031
233	-1.95681
234	0.359805
235	2.84265
236	3.59772
237	2.347
238	1.10395
239	1.47086
240	2.74242
241	2.58056
242	0.197773
243	-2.38172
244	-3.49378
245	-2.6594
246	0.0178261
247	3.13727
248	4.58083
249	3.62268
250	1.07779
251	-1.6385
252	-2.81235
253	-1.72805
254	1.16915
255	4.17011
256	5.73304
257	6.47954
258	7.97789
259	9.05583
260	4.10786
261	-8.61392
262	-22.7995
263	-28.0027
264	-15.6617
265	12.7995
266	37.6606
267	39.7454
268	19.2679
269	-8.92527
270	-26.0605
271	-25.7888
272	-14.4826
273	-1.90116
274	6.05642
275	8.77543
276	7.71734
277	4.41568
278	1.11675
279	0.661239
280	4.1312
281	8.96
282	10.4966
283	6.04077
284	-1.87356
285	-8.42104
286	-9.64589
287	-5.79428
288	-0.0632794
289	4.48282
290	5.83793
291	4.04696
292	1.05324
293	-0.540341
294	0.214002
295	1.64687
296	2.47369
297	2.62808
298	1.96719
299	0.53161
300	-1.90332
301	-5.18374
302	-7.06385
303	-4.54981
304	2.67881
305	11.9452
306	18.5541
307	17.1221
308	5.51845
309	-11.5226
310	-25.0637
311	-27.1239
312	-15.3851
313	6.10967
314	26.9533
315	36.9891
316	31.0114
317	10.8153
318	-13.0934
319	-28.8521
320	-30.8745
321	-19.9147
322	-2.32795
323	13.6195
324	21.9002
325	21.5618
326	14.0313
327	2.34041
328	-10.1731
329	-19.7226
330	-21.2073
331	-12.4829
332	3.39917
333	18.8222
334	26.9693
335	25.4706
336	16.2369
337	2.22501
338	-12.2023
339	-21.8801
340	-23.8618
341	-16.8933
342	-3.02468
343	10.4116
344	17.0603
345	16.1417
346	11.9007
347	7.89086
348	3.94625
349	-1.54411
350	-8.26953
351	-13.6069
352	-15.0268
353	-11.6245
354	-3.97422
355	5.52033
356	13.5854
357	15.829
358	9.62913
359	-2.09165
360	-12.0046
361	-12.4917
362	-0.401296
363	19.9925
364	36.2026
365	35.5925
366	14.2689
367	-14.6055
368	-32.0735
369	-30.8618
370	-16.8671
371	-0.87835
372	7.47831
373	3.96611
374	-7.61836
375	-18.1811
376	-21.9203
377	-15.8559
378	0.772433
379	24.1929
380	43.5348
381	47.444
382	33.4776
383	11.568
384	-5.47593
385	-14.1381
386	-19.8458
387	-27.1073
388	-30.8847
389	-22.7688
390	-2.09883
391	20.1325
392	31.2201
393	28.7909
394	18.0088
395	4.97453
396	-7.39455
397	-18.4642
398	-26.1064
399	-25.603
400	-13.1091
401	6.13094
402	20.8898
403	22.6238
404	9.95789
405	-8.27999
406	-18.1168
407	-10.5501
408	11.2191
409	32.1108
410	37.5642
411	22.3642
412	-6.42161
413	-29.7394
414	-34.9273
415	-23.4859
416	-4.39865
417	10.9238
418	16.7594
419	14.9801
420	9.97627
421	6.19685
422	4.09996
423	1.17922
424	-3.40134
425	-7.47815
426	-8.35497
427	-5.63569
428	-0.333693
429	4.7043
430	5.68436
431	3.25097
432	0.812279
433	0.427976
434	1.40846
435	2.20723
436	1.5216
437	-1.30836
438	-4.79542
439	-5.89238
440	-2.63837
441	3.6915
442	8.9056
443	9.78349
444	7.04019
445	2.49988
446	-2.38934
447	-6.51213
448	-9.08045
449	-8.19331
450	-2.32609
451	5.80293
452	11.6515
453	12.2524
454	8.65893
455	3.65152
456	-0.651084
457	-3.11896
458	-4.08196
459	-4.24911
460	-3.84588
461	-2.64617
462	-0.216572
463	2.40421
464	3.75942
465	3.06745
466	1.01218
467	-0.510734
468	-0.464448
469	0.531035
470	1.10065
471	0.334829
472	-0.814227
473	-0.585516
474	1.32133
475	2.65599
476	1.78599
477	0.192016
478	0.684538
479	3.9678
480	7.32297
481	7.38886
482	3.61707
483	-1.93873
484	-6.06893
485	-7.17451
486	-5.15294
487	-0.0443781
488	6.03531
489	10.1927
490	10.9584
491	7.75546
492	1.25701
493	-6.03822
494	-11.2763
495	-11.8947
496	-6.97787
497	0.761945
498	5.7449
499	4.92689
500	-0.233974
501	-5.50627
502	-7.59568
503	-5.04509
504	1.57799
505	9.85526
506	17.5667
507	21.9235
508	20.3426
509	14.0398
510	6.21787
511	-1.70339
512	-9.85795
513	-18.0299
514	-23.6144
515	-22.1705
516	-13.0737
517	-0.0881315
518	12.3172
519	21.1779
520	23.8136
521	18.2141
522	5.54654
523	-7.77502
524	-15.5227
525	-15.1945
526	-9.10463
527	-1.12857
528	5.82484
529	9.73494
530	9.79414
531	6.42693
532	1.0326
533	-3.78447
534	-5.9296
535	-4.40276
536	0.0491962
537	4.32313
538	5.84235
539	3.93887
540	0.682518
541	-1.40912
542	-1.1465
543	0.555631
544	1.74543
545	1.94944
546	1.14784
547	0.0312737
548	-0.159712
549	0.931311
550	2.35509
551	2.66533
552	1.6439
553	0.434944
554	-0.148331
555	-0.640216
556	-1.21639
557	-1.32934
558	0.00110779
559	2.16707
560	3.53014
561	3.7414
562	2.99234
563	1.95683
564	1.29984
565	1.14836
566	1.18765
567	0.244813
568	-2.18456
569	-4.56383
570	-4.8371
571	-1.69104
572	4.07741
573	8.98315
574	9.88699
575	6.00993
576	-0.893421
577	-7.59984
578	-10.4297
579	-7.15138
580	0.196157
581	6.88161
582	9.61383
583	9.26027
584	7.40182
585	4.16026
586	-1.15074
587	-6.96708
588	-9.37551
589	-5.94602
590	1.74269
591	8.62964
592	10.3407
593	6.70871
594	0.593061
595	-4.07972
596	-4.72099
597	-2.61444
598	-0.949838
599	-1.44259
600	-3.34888
601	-3.97814
602	-0.37082
603	6.85101
604	13.3443
605	13.5256
606	5.93329
607	-4.91133
608	-12.0836
609	-11.767
610	-5.023
611	3.4961
612	8.47793
613	8.48401
614	5.55086
615	2.20964
616	0.526724
617	0.844488
618	1.64681
619	1.33667
620	-1.50954
621	-6.78704
622	-11.636
623	-11.9068
624	-5.45215
625	6.40656
626	18.5638
627	23.9811
628	18.5894
629	4.47712
630	-9.29775
631	-14.6474
632	-10.6937
633	-2.67507
634	3.18164
635	4.44078
636	2.34805
637	0.384805
638	1.04369
639	3.24452
640	4.76701
641	3.79056
642	0.300242
643	-3.57083
644	-4.89632
645	-2.74222
646	1.06154
647	3.52244
648	3.87117
649	3.1909
650	2.16554
651	0.823512
652	-1.27284
653	-3.68641
654	-4.20208
655	-1.76606
656	2.14346
657	5.72202
658	7.83527
659	7.95104
660	6.39506
661	3.7197
662	1.04973
663	-1.13184
664	-3.47037
665	-6.34131
666	-8.92857
667	-9.80769
668	-7.33323
669	-1.31084
670	6.44691
671	13.0526
672	16.0419
673	14.163
674	8.95181
675	3.21493
676	-1.69894
677	-6.51357
678	-11.396
679	-14.9778
680	-14.5218
681	-8.39155
682	2.18179
683	13.2698
684	20.6182
685	22.1807
686	16.8941
687	6.07482
688	-6.19058
689	-15.5586
690	-19.2224
691	-17.563
692	-12.2459
693	-5.92886
694	0.701753
695	8.01544
696	14.2429
697	16.081
698	12.8061
699	7.01743
700	2.00743
701	0.973184
702	4.05768
703	7.68833
704	7.36341
705	1.43343
706	-6.88839
707	-12.2922
708	-12.2207
709	-7.73841
710	-1.79116
711	2.35143
712	2.80123
713	0.486427
714	-2.21058
715	-2.62213
716	0.335435
717	5.75818
718	10.9342
719	12.1542
720	7.94333
721	1.40081
722	-2.0252
723	0.0477356
724	3.29167
725	2.27011
726	-3.36293
727	-9.36826
728	-10.8354
729	-5.95125
730	1.94136
731	7.90555
732	9.64256
733	8.40361
734	6.82596
735	5.04925
736	2.02691
737	-2.43361
738	-6.68842
739	-8.06326
740	-5.44094
741	-0.427057
742	3.8376
743	5.13573
744	3.99159
745	2.36904
746	2.01478
747	2.45665
748	1.95231
749	0.0682295
750	-2.47627
751	-4.41628
752	-4.1347
753	-1.24137
754	2.82405
755	5.50253
756	4.71651
757	1.70163
758	0.193469
759	2.49015
760	6.71883
761	8.23242
762	3.94433
763	-4.94394
764	-13.5981
765	-16.3283
766	-10.5801
767	1.67259
768	15.0797
769	22.8401
770	19.7613
771	5.94266
772	-9.67569
773	-17.3848
774	-14.9034
775	-6.43366
776	2.24415
777	7.10324
778	8.15511
779	8.35545
780	8.66893
781	7.7104
782	3.65848
783	-2.79956
784	-8.01847
785	-8.80532
786	-4.95789
787	0.429382
788	4.52173
789	6.87381
790	7.69792
791	7.1315
792	4.97225
793	1.21828
794	-3.39664
795	-6.91872
796	-7.79079
797	-5.84117
798	-1.66323
799	3.08266
800	6.73384
801	9.62862
802	11.0711
803	8.27619
804	0.700456
805	-8.8059
806	-14.8778
807	-12.8514
808	-2.78888
809	9.82156
810	16.9507
811	14.2552
812	3.78253
813	-7.75497
814	-13.5563
815	-10.5866
816	-1.95048
817	6.44865
818	9.83952
819	7.15469
820	1.87421
821	-1.3926
822	-0.759916
823	2.19398
824	5.22778
825	6.89603
826	7.07596
827	7.74344
828	11.0796
829	16.4398
830	18.9994
831	13.5744
832	-0.649414
833	-18.7263
834	-33.2178
835	-39.6174
836	-37.1056
837	-26.2158
838	-7.46187
839	15.8802
840	36.6429
841	47.5979
842	43.0975
843	22.3168
844	-6.16221
845	-28.1307
846	-34.4031
847	-25.5903
848	-10.7587
849	0.534974
850	5.12584
851	5.96912
852	6.91272
853	9.73921
854	12.4658
855	11.6045
856	6.72618
857	1.10883
858	-2.1062
859	-2.68319
860	-2.16605
861	-1.26291
862	0.274248
863	1.81754
864	2.68353
865	2.97687
866	2.44928
867	1.12683
868	-0.6519
869	-1.58131
870	-0.433956
871	1.42254
872	2.41418
873	1.58238
874	-0.0734875
875	-0.184526
876	1.10955
877	1.83557
878	0.878732
879	-1.08696
880	-1.48639
881	0.300685
882	2.53547
883	3.17614
884	2.05358
885	0.893749
886	0.586255
887	1.49745
888	2.88939
889	3.1736
890	2.67923
891	0.876106
892	-1.16799
893	-1.84838
894	-0.646345
895	1.36196
896	2.01564
897	0.547389
898	-1.55664
899	-2.51095
900	-1.72202
901	0.508133
902	3.31392
903	5.96941
904	6.68931
905	4.52691
906	1.39831
907	-0.676363
908	-1.56459
909	-2.08729
910	-2.85052
911	-3.47611
912	-3.23717
913	-1.94399
914	0.345674
915	3.28089
916	5.92061
917	7.09696
918	5.69699
919	1.1785
920	-3.40482
921	-4.22932
922	-0.759714
923	4.0161
924	5.39676
925	2.00927
926	-2.40065
927	-2.62808
928	2.5371
929	9.24284
930	13.0543
931	12.8206
932	11.6134
933	12.7471
934	12.4084
935	-1.17699
936	-33.1833
937	-67.2361
938	-81.3683
939	-61.6204
940	-1.99816
941	76.4127
942	122.625
943	117.526
944	39.7012
945	-71.9064
946	-113.667
947	-98.0636
948	-41.9826
949	24.1166
950	57.7694
951	62.8728
952	54.0954
953	38.5409
954	20.9962
955	4.55625
956	-11.1107
957	-23.422
958	-28.0257
959	-23.8062
960	-11.2499
961	4.20128
962	15.3369
963	16.9071
964	11.4535
965	4.69341
966	1.55159
967	0.402751
968	-1.08896
969	-3.57104
970	-4.76907
971	-2.53473
972	2.47526
973	6.20396
974	5.5059
975	0.957981
976	-3.34331
977	-3.15484
978	1.54997
979	6.59924
980	7.01378
981	1.26399
982	-7.41861
983	-13.3577
984	-12.5267
985	-4.62041
986	7.68176
987	18.7369
988	22.5532
989	17.1527
990	5.31999
991	-6.56613
992	-13.1022
993	-13.2349
994	-8.73028
995	-2.95578
996	0.977543
997	1.75609
998	-0.161018
999	-3.20716
1000	-4.6913
1001	-2.66925
1002	3.1061
1003	10.817
1004	17.1309
1005	18.6553
1006	13.7196
1007	3.68153
1008	-8.07946
1009	-16.4544
1010	-17.7509
1011	-11.6069
1012	0.146383
1013	13.8095
1014	24.7138
1015	27.4881
1016	18.4069
1017	-0.657105
1018	-20.6655
1019	-31.2722
1020	-27.8422
1021	-13.8822
1022	2.09245
1023	12.8125
1024	16.0949
1025	13.12
1026	6.95069
1027	1.87767
1028	-0.749374
1029	-2.66133
1030	-4.02119
1031	-3.5511
1032	-0.311125
1033	5.60753
1034	10.4729
1035	10.0057
1036	2.7367
1037	-7.08984
1038	-12.1771
1039	-8.90245
1040	0.190688
1041	8.50225
1042	11.7843
1043	11.4729
1044	11.4414
1045	12.2443
1046	11.2331
1047	5.86843
1048	-1.5283
1049	-6.67569
1050	-8.53031
1051	-10.2078
1052	-15.9872
1053	-24.5937
1054	-27.9708
1055	-18.3257
1056	5.11721
1057	32.5932
1058	48.732
1059	42.6717
1060	13.2977
1061	-22.5151
1062	-40.6936
1063	-33.1311
1064	-9.5951
1065	11.8717
1066	19.5588
1067	14.5982
1068	5.4694
1069	0.709273
1070	1.80179
1071	5.10687
1072	7.21056
1073	7.73488
1074	6.75197
1075	3.50604
1076	-2.29007
1077	-9.78548
1078	-17.0133
1079	-20.7603
1080	-18.1657
1081	-8.72184
1082	5.02607
1083	17.7547
1084	25.6791
1085	26.6879
1086	20.6311
1087	9.44815
1088	-4.25609
1089	-16.9386
1090	-24.0706
1091	-22.2783
1092	-11.685
1093	3.24063
1094	15.9538
1095	22.3629
1096	21.4193
1097	14.1748
1098	3.75761
1099	-5.9418
1100	-12.4516
1101	-14.8944
1102	-14.139
1103	-10.8054
1104	-5.52141
1105	1.48655
1106	9.32084
1107	15.3031
1108	15.1932
1109	7.49188
1110	-3.22056
1111	-10.4983
1112	-10.7434
1113	-4.20985
1114	5.51016
1115	14.1661
1116	18.5345
1117	16.9038
1118	8.43531
1119	-4.83699
1120	-16.1533
1121	-18.4107
1122	-10.1048
1123	2.14542
1124	8.08788
1125	3.55408
1126	-5.95662
1127	-11.4789
1128	-8.08785
1129	2.32251
1130	12.8573
1131	17.7966
1132	16.5782
1133	12.3926
1134	7.0926
1135	0.613361
1136	-5.67175
1137	-9.64536
1138	-9.38419
1139	-4.53902
1140	1.7724
1141	5.66404
1142	4.39101
1143	-1.23545
1144	-6.41459
1145	-7.45759
1146	-4.01349
1147	1.39431
1148	5.28534
1149	6.12533
1150	4.99702
1151	3.55802
1152	2.7271
1153	0.97609
1154	-2.5284
1155	-5.4101
1156	-4.66373
1157	-0.321574
1158	4.06152
1159	5.83643
1160	5.36333
1161	3.36913
1162	1.31369
1163	0.31181
1164	0.478433
1165	0.982957
1166	1.1047
1167	0.801216
1168	0.247633
1169	0.260909
1170	1.44428
1171	1.87824
1172	-1.4665
1173	-7.35865
1174	-11.0224
1175	-8.12343
1176	1.05556
1177	12.2669
1178	20.0453
1179	19.5998
1180	11.0753
1181	-0.165166
1182	-8.59135
1183	-11.9065
1184	-11.8805
1185	-10.9708
1186	-9.25941
1187	-5.27482
1188	2.78747
1189	12.9602
1190	19.7361
1191	18.0313
1192	7.93184
1193	-4.9364
1194	-14.1355
1195	-16.4921
1196	-11.6744
1197	-0.417859
1198	14.3624
1199	26.6415
1200	30.2244
1201	22.941
1202	8.94921
1203	-5.07874
1204	-15.4938
1205	-22.4737
1206	-27.124
1207	-27.9477
1208	-22.3226
1209	-9.98386
1210	6.02058
1211	19.4259
1212	25.1632
1213	23.5369
1214	18.1858
1215	12.7108
1216	7.88173
1217	1.59705
1218	-7.0232
1219	-15.1302
1220	-18.0168
1221	-13.0066
1222	-2.13883
1223	8.4428
1224	12.9423
1225	9.41571
1226	0.756818
1227	-6.95072
1228	-9.10853
1229	-5.60555
1230	0.13104
1231	5.15135
1232	7.80783
1233	7.33894
1234	4.39792
1235	0.82056
1236	-1.22698
1237	-0.841192
1238	1.04748
1239	2.52632
1240	3.25747
1241	3.90294
1242	3.60856
1243	1.45832
1244	-2.39882
1245	-6.62221
1246	-8.39512
1247	-5.06254
1248	3.02752
1249	11.4042
1250	14.5986
1251	10.2034
1252	1.2618
1253	-5.92089
1254	-7.92682
1255	-6.09028
1256	-3.88257
1257	-4.10517
1258	-5.85705
1259	-5.25275
1260	-0.256868
1261	7.58274
1262	14.0083
1263	15.3295
1264	10.3894
1265	1.48591
1266	-5.28976
1267	-5.69352
1268	-2.07548
1269	0.800191
1270	0.706531
1271	-1.40749
1272	-2.57401
1273	-1.24139
1274	1.10138
1275	1.39749
1276	-1.38274
1277	-4.95711
1278	-5.6938
1279	-1.03766
1280	7.88589
1281	15.9502
1282	18.3485
1283	14.0583
1284	6.88623
1285	1.68492
1286	-0.947336
1287	-3.66069
1288	-7.31819
1289	-10.4167
1290	-11.9069
1291	-11.9509
1292	-11.0777
1293	-10.5351
1294	-9.00176
1295	-2.86132
1296	8.44647
1297	21.1886
1298	28.8652
1299	27.0092
1300	14.9729
1301	-2.32975
1302	-15.7363
1303	-18.938
1304	-13.0066
1305	-4.04876
1306	1.52861
1307	2.21431
1308	1.19186
1309	1.5391
1310	3.7608
1311	6.27943
1312	6.86031
1313	5.00603
1314	1.74052
1315	-1.4206
1316	-3.3566
1317	-2.914
1318	0.0428491
1319	4.00667
1320	6.54179
1321	6.32626
1322	3.43955
1323	0.203312
1324	-0.993351
1325	-0.829081
1326	-1.55525
1327	-3.72219
1328	-6.14938
1329	-6.93591
1330	-4.74522
1331	1.84923
1332	12.218
1333	20.725
1334	21.4359
1335	11.7055
1336	-3.78133
1337	-15.1722
1338	-16.9337
1339	-11.0302
1340	-4.60701
1341	-3.29257
1342	-6.26478
1343	-6.93762
1344	0.168998
1345	12.9684
1346	22.0085
1347	19.3555
1348	6.2899
1349	-6.09122
1350	-7.19416
1351	3.38988
1352	15.0604
1353	16.0479
1354	4.53087
1355	-10.237
1356	-18.3836
1357	-18.4718
1358	-15.4499
1359	-12.5375
1360	-8.9844
1361	-1.65847
1362	9.61176
1363	20.5089
1364	25.5797
1365	21.3562
1366	10.7518
1367	-0.056373
1368	-7.55317
1369	-11.1521
1370	-12.2096
1371	-11.7148
1372	-9.27174
1373	-4.30988
1374	3.14544
1375	11.2095
1376	16.2389
1377	15.2164
1378	7.78933
1379	-3.496
1380	-12.7037
1381	-14.234
1382	-6.67814
1383	5.47193
1384	14.9028
1385	16.5377
1386	9.88912
1387	-1.33177
1388	-11.9083
1389	-17.7508
1390	-17.3453
1391	-11.1216
1392	-0.149574
1393	14.1228
1394	27.7573
1395	34.0959
1396	26.1068
1397	2.72376
1398	-25.0852
1399	-39.3196
1400	-31.3783
1401	-8.69659
1402	12.3104
1403	20.638
1404	17.8057
1405	12.8211
1406	10.2968
1407	7.6702
1408	1.61391
1409	-5.98888
1410	-9.99745
1411	-8.59349
1412	-3.96272
1413	0.234993
1414	1.88307
1415	1.75766
1416	1.6524
1417	2.16784
1418	2.83253
1419	2.97159
1420	2.27713
1421	1.25213
1422	0.0862607
1423	-1.6988
1424	-3.32143
1425	-2.93247
1426	0.289786
1427	5.12902
1428	8.52159
1429	7.28972
1430	1.50653
1431	-5.25707
1432	-8.62883
1433	-6.52465
1434	-0.32545
1435	6.50945
1436	10.4204
1437	9.54596
1438	5.17713
1439	0.503371
1440	-1.92625
1441	-2.33675
1442	-2.93528
1443	-4.31477
1444	-5.45088
1445	-4.4635
1446	-1.37727
1447	2.5521
1448	5.80443
1449	7.22098
1450	6.60402
1451	4.40601
1452	1.40225
1453	-1.63987
1454	-3.75845
1455	-5.03785
1456	-5.23279
1457	-3.54204
1458	0.0426704
1459	3.92082
1460	6.31781
1461	7.26713
1462	7.58131
1463	7.01984
1464	4.56135
1465	0.541438
1466	-3.34905
1467	-5.42314
1468	-5.32449
1469	-3.75922
1470	-1.6361
1471	0.274551
1472	2.16561
1473	4.78058
1474	7.9904
1475	9.91897
1476	8.70439
1477	3.70495
1478	-3.12502
1479	-7.71913
1480	-8.17859
1481	-5.66216
1482	-3.04185
1483	-2.15063
1484	-1.37351
1485	1.54868
1486	6.60394
1487	11.5874
1488	12.6881
1489	7.722
1490	-0.971505
1491	-8.66528
1492	-11.1834
1493	-7.54031
1494	-0.953318
1495	3.99704
1496	6.02482
1497	5.65891
1498	3.49646
1499	1.01176
1500	-0.345268
1501	-0.884946
1502	-1.2804
1503	-1.09535
1504	0.349488
1505	2.47966
1506	3.89473
1507	3.60268
1508	1.9633
1509	1.04442
1510	1.14783
1511	0.755722
1512	-0.838279
1513	-2.17856
1514	-2.05605
1515	0.210824
1516	3.87991
1517	5.18143
1518	1.6977
1519	-3.99403
1520	-7.15787
1521	-5.17472
1522	0.601381
1523	7.20265
1524	11.6205
1525	11.4746
1526	6.95163
1527	0.382055
1528	-5.11052
1529	-7.36953
1530	-5.77015
1531	-1.63738
1532	2.20982
1533	3.29522
1534	2.30441
1535	1.5774
1536	1.30118
1537	0.19799
1538	-1.52116
1539	-1.73857
1540	1.1722
1541	5.75403
1542	9.19239
1543	9.19146
1544	4.958
1545	-2.98764
1546	-11.4664
1547	-14.6215
1548	-9.10354
1549	4.11959
1550	17.8727
1551	23.101
1552	16.3814
1553	1.79285
1554	-11.3908
1555	-16.694
1556	-14.6292
1557	-9.97649
1558	-7.13943
1559	-7.32817
1560	-7.71452
1561	-3.50018
1562	8.38814
1563	25.2108
1564	37.9654
1565	36.6934
1566	15.4851
1567	-19.5346
1568	-43.106
1569	-38.9652
1570	-14.2862
1571	11.6673
1572	22.9782
1573	19.9033
1574	11.9508
1575	6.57868
1576	4.3585
1577	1.99417
1578	-1.93113
1579	-5.77237
1580	-7.85165
1581	-8.06848
1582	-7.08474
1583	-5.41432
1584	-2.30252
1585	2.58895
1586	8.31095
1587	12.7281
1588	13.1892
1589	8.85703
1590	1.29337
1591	-6.01314
1592	-9.84589
1593	-9.51975
1594	-6.41463
1595	-1.27776
1596	4.5972
1597	9.45805
1598	11.1155
1599	8.31734
1600	2.92899
1601	-1.70474
1602	-3.80097
1603	-4.1271
1604	-4.20791
1605	-3.89016
1606	-1.22734
1607	4.0224
1608	9.19309
1609	9.66305
1610	3.52167
1611	-5.05934
1612	-10.0023
1613	-8.6629
1614	-2.46677
1615	4.45341
1616	8.17497
1617	7.60762
1618	5.59445
1619	5.87331
1620	7.86471
1621	7.5046
1622	2.53746
1623	-4.95662
1624	-10.3758
1625	-10.6767
1626	-6.28484
1627	-0.483008
1628	3.23678
1629	5.06291
1630	6.72835
1631	8.1826
1632	6.44414
1633	-1.00895
1634	-11.2718
1635	-17.9685
1636	-15.5327
1637	-3.29748
1638	13.9507
1639	28.0533
1640	30.2954
1641	16.3975
1642	-6.2142
1643	-22.3789
1644	-22.663
1645	-10.5152
1646	3.01186
1647	8.28109
1648	4.93796
1649	-0.151019
1650	-0.946692
1651	2.57111
1652	6.40643
1653	7.71437
1654	6.12684
1655	2.98423
1656	-0.59835
1657	-3.8945
1658	-5.03911
1659	-2.77429
1660	1.98666
1661	6.35591
1662	6.98627
1663	3.32804
1664	-1.85427
1665	-4.61555
1666	-3.42613
1667	0.43823
1668	4.84368
1669	7.23274
1670	5.85863
1671	1.17139
1672	-3.65757
1673	-4.97978
1674	-2.27767
1675	1.39985
1676	2.85523
1677	1.06501
1678	-1.65848
1679	-2.20729
1680	-0.301375
1681	1.75055
1682	2.15269
1683	1.29285
1684	0.526133
1685	1.03747
1686	3.15008
1687	5.77942
1688	5.38642
1689	0.0564677
1690	-6.2161
1691	-7.98113
1692	-4.17387
1693	2.60024
1694	7.88769
1695	8.96475
1696	6.53903
1697	3.26265
1698	0.987285
1699	-0.520702
1700	-2.59186
1701	-4.90617
1702	-5.71345
1703	-3.62232
1704	1.39112
1705	6.58244
1706	8.3575
1707	5.90781
1708	2.41255
1709	1.59345
1710	4.51963
1711	7.96603
1712	6.74248
1713	-0.812122
1714	-10.0646
1715	-14.7311
1716	-12.6837
1717	-5.94515
1718	1.1844
1719	6.31624
1720	9.24896
1721	10.2828
1722	9.88932
1723	7.15287
1724	1.95267
1725	-3.84669
1726	-7.5602
1727	-6.81778
1728	-2.40878
1729	1.70578
1730	3.1838
1731	2.93652
1732	2.74157
1733	3.85218
1734	5.18468
1735	4.66807
1736	1.26648
1737	-3.54369
1738	-7.31815
1739	-8.18725
1740	-6.5213
1741	-3.43901
1742	1.45163
1743	7.67994
1744	12.1984
1745	12.0644
1746	7.08068
1747	0.955068
1748	-0.847516
1749	4.16009
1750	12.6654
1751	17.7837
1752	15.5855
1753	6.19456
1754	-8.4781
1755	-26.9138
1756	-46.3165
1757	-55.7067
1758	-40.5662
1759	5.4768
1760	61.3169
1761	85.6927
1762	62.0926
1763	10.1377
1764	-29.7737
1765	-42.2462
1766	-39.0282
1767	-32.5123
1768	-25.3507
1769	-15.8766
1770	-3.78369
1771	9.8265
1772	20.8799
1773	25.0269
1774	21.641
1775	13.9958
1776	7.72772
1777	6.18175
1778	8.13939
1779	9.25044
1780	6.74928
1781	2.2381
1782	-1.15903
1783	-2.84311
1784	-3.20722
1785	-2.83557
1786	-1.11749
1787	1.87363
1788	4.19894
1789	3.33437
1790	-0.880743
1791	-5.73472
1792	-8.30505
1793	-7.01189
1794	-2.23697
1795	4.27197
1796	9.79305
1797	12.3609
1798	11.111
1799	6.36517
1800	1.15096
1801	0.298821
1802	6.6917
1803	16.7992
1804	21.5495
1805	11.4093
1806	-17.0365
1807	-51.5526
1808	-72.33
1809	-66.9543
1810	-28.7149
1811	38.0446
1812	92.3028
1813	103.01
1814	59.5374
1815	-20.0914
1816	-70.8814
1817	-73.7762
1818	-47.9203
1819	-13.4685
1820	13.9822
1821	27.7244
1822	29.5874
1823	25.1639
1824	20.8639
1825	17.2521
1826	11.3054
1827	2.41598
1828	-5.73567
1829	-9.92649
1830	-8.3995
1831	-2.70485
1832	3.87652
1833	7.28375
1834	7.07655
1835	4.70086
1836	2.51458
1837	0.660742
1838	-1.0287
1839	-2.09615
1840	-1.80917
1841	-0.462537
1842	0.940424
1843	1.71572
1844	1.53726
1845	0.908634
1846	0.00173705
1847	-0.185683
1848	1.25413
1849	3.11604
1850	3.34834
1851	1.59647
1852	-1.49288
1853	-3.2676
1854	-2.16669
1855	1.03109
1856	4.78907
1857	6.79512
1858	6.54678
1859	4.3993
1860	-0.387149
1861	-7.85651
1862	-15.0223
1863	-16.3106
1864	-7.97437
1865	7.87228
1866	21.9564
1867	25.4092
1868	16.3997
1869	1.62698
1870	-9.98109
1871	-14.191
1872	-12.1388
1873	-7.60211
1874	-2.79168
1875	2.49731
1876	8.21132
1877	12.7452
1878	13.4664
1879	8.94238
1880	0.447871
1881	-7.63236
1882	-10.3544
1883	-6.78029
1884	-0.532704
1885	3.68751
1886	4.15233
1887	2.58731
1888	1.37776
1889	1.4192
1890	1.69446
1891	0.823489
1892	-1.15521
1893	-2.63765
1894	-2.34622
1895	-0.658775
1896	1.24628
1897	2.78274
1898	3.85202
1899	4.73928
1900	5.15251
1901	4.91839
1902	3.90312
1903	2.36528
1904	-0.457418
1905	-3.77948
1906	-6.02109
1907	-5.71068
1908	-2.73488
1909	1.17968
1910	4.63112
1911	6.63525
1912	6.03641
1913	2.27298
1914	-3.07065
1915	-6.21593
1916	-4.3804
1917	1.5892
1918	8.50458
1919	12.0495
1920	9.47289
1921	1.35877
1922	-7.90649
1923	-12.8379
1924	-9.86914
1925	-0.453393
1926	9.67924
1927	13.7465
1928	9.7736
1929	1.56952
1930	-4.85347
1931	-5.84999
1932	-2.76245
1933	0.454754
1934	0.918275
1935	-0.329513
1936	-1.17954
1937	-1.02343
1938	0.392946
1939	2.48676
1940	4.91429
1941	6.58595
1942	5.50857
1943	1.72786
1944	-2.3573
1945	-4.64155
1946	-4.48624
1947	-2.11904
1948	1.23322
1949	3.81804
1950	4.42144
1951	3.01434
1952	1.10837
1953	-0.0583229
1954	-0.367697
1955	-0.145939
1956	0.719877
1957	3.15557
1958	7.22395
1959	10.2914
1960	8.81418
1961	2.46698
1962	-5.53638
1963	-10.6888
1964	-10.7215
1965	-6.95351
1966	-2.31497
1967	1.62468
1968	4.6968
1969	7.05709
1970	8.09134
1971	6.27913
1972	1.93395
1973	-2.89272
1974	-5.92719
1975	-5.46436
1976	-1.20707
1977	5.20094
1978	10.4091
1979	10.8582
1980	6.50255
1981	0.815549
1982	-2.97941
1983	-4.60454
1984	-5.32426
1985	-5.93485
1986	-6.25179
1987	-4.43145
1988	0.355346
1989	6.43272
1990	10.9645
1991	10.7741
1992	5.52307
1993	-0.534087
1994	-3.23592
1995	-1.00236
1996	3.63838
1997	5.57676
1998	1.59061
[truncated: 31,382 more rows]
