# Supplementary material for: PM2.5 concentration prediction based on EEMD-ALSTM
Source: Sci Rep. 2024 Jun 2;14:12636. doi: 10.1038/s41598-024-63620-9 (PMC11144699; doi:10.1038/s41598-024-63620-9)
Supplement: Supplementary file 1 — Supplementary Information. [file 41598_2024_63620_MOESM1_ESM.zip › Code/attEMD_IMF_4_test.xlsx]

## Sheet: Sheet1
	0
0	52.6296
1	58.0191
2	59.1543
3	54.9699
4	44.6758
5	28.2384
6	6.7177
7	-17.6027
8	-41.7211
9	-62.7535
10	-78.9117
11	-89.5722
12	-94.6208
13	-93.6037
14	-85.0851
15	-66.4008
16	-35.1971
17	5.71427
18	46.5891
19	78.2847
20	97.9458
21	106.943
22	107.428
23	101.24
24	89.9169
25	75.0208
26	58.3829
27	41.6148
28	25.032
29	7.14614
30	-14.1935
31	-39.3174
32	-65.1628
33	-87.2236
34	-102.655
35	-110.938
36	-112.333
37	-106.376
38	-90.9881
39	-63.3859
40	-23.988
41	19.5313
42	56.3414
43	81.2688
44	94.9719
45	99.4955
46	96.5269
47	87.4763
48	73.7608
49	56.8345
50	37.7754
51	17.0254
52	-5.33168
53	-28.6149
54	-51.0081
55	-69.8656
56	-83.0423
57	-89.5639
58	-89.1603
59	-81.7535
60	-67.4961
61	-46.9421
62	-21.3236
63	7.31902
64	36.0774
65	61.1924
66	79.3658
67	88.4883
68	86.8254
69	72.507
70	46.1048
71	12.6073
72	-19.0637
73	-41.4323
74	-52.598
75	-54.2738
76	-48.9759
77	-39.1276
78	-27.0917
79	-15.0897
80	-4.61159
81	3.80128
82	10.0315
83	14.0048
84	15.9369
85	16.5158
86	16.6744
87	17.0409
88	17.8622
89	19.193
90	20.8305
91	22.4204
92	23.2864
93	22.3551
94	18.6927
95	11.9006
96	2.4414
97	-8.38795
98	-18.8545
99	-27.3236
100	-32.6533
101	-34.2841
102	-32.0125
103	-25.8826
104	-16.3888
105	-4.51586
106	8.31386
107	20.3924
108	29.9082
109	35.3225
110	35.4448
111	29.4467
112	17.4754
113	1.65519
114	-14.1362
115	-25.9662
116	-31.4619
117	-30.4648
118	-24.4945
119	-15.8458
120	-6.73798
121	1.18729
122	6.9543
123	10.3936
124	11.9127
125	12.2338
126	11.9681
127	11.3623
128	10.2336
129	8.34486
130	5.75081
131	2.79658
132	-0.110166
133	-2.58695
134	-4.32212
135	-5.1819
136	-5.14422
137	-4.3872
138	-3.16531
139	-1.80463
140	-0.509431
141	0.623267
142	1.51091
143	1.99621
144	1.92826
145	1.39276
146	0.680048
147	0.0269096
148	-0.44404
149	-0.702838
150	-0.77282
151	-0.771519
152	-1.02628
153	-1.89556
154	-3.53776
155	-5.75144
156	-8.19415
157	-10.4454
158	-12.0069
159	-12.3419
160	-11.1271
161	-8.21594
162	-3.64993
163	2.34436
164	9.41048
165	17.0558
166	24.507
167	30.6221
168	34.193
169	34.1621
170	29.8198
171	20.9926
172	8.50186
173	-5.64331
174	-18.961
175	-29.4849
176	-36.3019
177	-39.4736
178	-39.6237
179	-37.5008
180	-33.6046
181	-28.0584
182	-20.6845
183	-11.3122
184	-0.0540582
185	12.4661
186	25.0732
187	36.3896
188	45.1469
189	50.2656
190	50.8954
191	46.4487
192	36.6468
193	22.0183
194	4.46109
195	-12.9587
196	-27.2079
197	-36.4458
198	-40.5813
199	-40.7405
200	-38.4706
201	-35.0743
202	-31.0854
203	-26.3233
204	-20.2883
205	-12.6781
206	-3.6464
207	6.22395
208	15.9091
209	24.0829
210	29.379
211	30.9155
212	28.88
213	24.2777
214	18.4862
215	12.9382
216	8.81869
217	6.89136
218	7.44409
219	10.1305
220	13.9308
221	17.3725
222	18.9453
223	17.4576
224	12.2306
225	3.46287
226	-7.6258
227	-19.0163
228	-28.519
229	-34.5696
230	-36.4782
231	-34.3071
232	-28.642
233	-20.3971
234	-10.8821
235	-1.55758
236	6.35015
237	12.0877
238	15.4582
239	16.6605
240	16.0714
241	14.1789
242	11.4582
243	8.1913
244	4.53135
245	0.650582
246	-3.18202
247	-6.66351
248	-9.46447
249	-11.3001
250	-11.9463
251	-11.2568
252	-9.18165
253	-5.80339
254	-1.49027
255	3.16659
256	7.50264
257	10.8696
258	12.6898
259	12.6302
260	10.7928
261	7.73377
262	4.24017
263	0.996131
264	-1.6856
265	-3.84781
266	-5.66732
267	-7.20344
268	-8.45594
269	-9.30408
270	-9.48399
271	-8.84147
272	-7.44168
273	-5.51902
274	-3.21811
275	-0.604768
276	2.22497
277	5.15788
278	8.03157
279	10.5997
280	12.5312
281	13.464
282	12.9944
283	10.7863
284	6.71318
285	1.00877
286	-5.59789
287	-12.0246
288	-17.1066
289	-19.7898
290	-19.4478
291	-16.1722
292	-10.588
293	-3.42499
294	4.52021
295	12.3746
296	19.1384
297	23.6878
298	24.974
299	22.3103
300	15.5393
301	5.42499
302	-6.04323
303	-16.292
304	-23.0628
305	-25.1198
306	-22.592
307	-16.6393
308	-9.00214
309	-1.52426
310	4.28628
311	7.5985
312	8.47041
313	7.67958
314	6.18733
315	4.75798
316	3.79897
317	3.43957
318	3.7772
319	4.76947
320	6.28874
321	7.95478
322	9.23004
323	9.73697
324	9.25513
325	7.74991
326	5.45758
327	2.92491
328	0.811642
329	-0.440881
330	-0.881272
331	-1.0007
332	-1.48061
333	-2.91077
334	-5.5693
335	-9.37922
336	-13.8802
337	-18.3348
338	-22.0071
339	-24.3072
340	-24.8548
341	-23.4546
342	-20.1419
343	-15.1977
344	-9.06503
345	-2.27537
346	4.69004
347	11.5725
348	18.1281
349	23.9991
350	28.8198
351	32.4265
352	34.9206
353	36.3727
354	36.5928
355	35.2623
356	31.9695
357	26.1509
358	17.2932
359	5.4597
360	-8.10276
361	-21.2131
362	-31.6678
363	-37.9337
364	-39.491
365	-36.9299
366	-31.7593
367	-25.9197
368	-21.1993
369	-18.8517
370	-19.409
371	-22.6387
372	-27.3805
373	-31.6425
374	-33.2905
375	-30.5425
376	-22.0798
377	-7.5704
378	11.8577
379	33.2195
380	52.5527
381	66.3573
382	72.0356
383	67.4169
384	51.2827
385	25.7813
386	-2.80682
387	-26.6353
388	-41.2948
389	-46.7653
390	-45.104
391	-38.9147
392	-30.6965
393	-22.3863
394	-14.8812
395	-8.03143
396	-1.27187
397	5.55018
398	12.1586
399	18.0793
400	22.7011
401	25.3606
402	25.5048
403	23.0662
404	18.621
405	13.2538
406	8.37145
407	5.03721
408	3.74509
409	4.58841
410	7.15439
411	10.471
412	13.269
413	14.3896
414	13.0587
415	9.10349
416	3.0465
417	-4.0401
418	-10.9381
419	-16.724
420	-20.9001
421	-23.3896
422	-24.3852
423	-24.1397
424	-22.9026
425	-20.881
426	-18.1918
427	-14.7
428	-10.0723
429	-4.01196
430	3.4714
431	11.8218
432	19.9571
433	26.4785
434	29.9723
435	29.3098
436	24.0367
437	14.6951
438	2.90955
439	-8.88385
440	-18.2597
441	-23.4833
442	-23.8646
443	-19.9404
444	-13.2504
445	-5.73806
446	0.908985
447	5.74657
448	8.6899
449	10.0114
450	9.94248
451	8.68591
452	6.63057
453	4.32402
454	2.26799
455	0.801554
456	-0.0368318
457	-0.41575
458	-0.57239
459	-0.707638
460	-0.898987
461	-1.16001
462	-1.46907
463	-1.71166
464	-1.75931
465	-1.45942
466	-0.804664
467	-0.0100826
468	0.501591
469	0.462477
470	-0.0273864
471	-0.659776
472	-1.15717
473	-1.36877
474	-1.17874
475	-0.564981
476	0.344177
477	1.35806
478	2.20219
479	2.60662
480	2.42167
481	1.70423
482	0.865644
483	0.514126
484	1.02052
485	2.16077
486	3.0837
487	2.67419
488	0.367318
489	-3.39433
490	-7.37821
491	-10.2423
492	-11.018
493	-9.26983
494	-5.22672
495	0.194931
496	5.62782
497	9.64103
498	11.1841
499	9.84081
500	5.9245
501	0.571426
502	-4.51107
503	-7.67601
504	-7.90509
505	-5.29245
506	-0.888287
507	3.91717
508	7.91234
509	10.3781
510	11.0732
511	10.1121
512	7.80308
513	4.62065
514	1.13884
515	-2.35364
516	-5.88683
517	-9.48965
518	-13.0035
519	-15.9726
520	-17.7328
521	-17.5337
522	-14.7027
523	-9.03635
524	-1.0912
525	7.83018
526	15.9477
527	21.6283
528	23.7598
529	21.9498
530	16.8212
531	9.79166
532	2.53189
533	-3.62248
534	-7.98201
535	-10.5102
536	-11.7029
537	-12.0349
538	-11.6483
539	-10.3996
540	-8.10974
541	-4.79342
542	-0.836012
543	3.01989
544	5.81058
545	6.76335
546	5.62022
547	2.83318
548	-0.609104
549	-3.47335
550	-4.68504
551	-3.75258
552	-1.06825
553	2.27725
554	5.03633
555	6.40334
556	6.22124
557	4.89459
558	3.06563
559	1.29102
560	-0.0543292
561	-0.863837
562	-1.28058
563	-1.51903
564	-1.69804
565	-1.85675
566	-2.00025
567	-2.24503
568	-2.76818
569	-3.74132
570	-5.19685
571	-6.92591
572	-8.42329
573	-8.9177
574	-7.61305
575	-3.93499
576	2.03817
577	9.31945
578	16.3402
579	21.3073
580	22.6282
581	19.3383
582	11.5503
583	0.937352
584	-9.72422
585	-17.713
586	-21.3722
587	-20.5037
588	-16.0689
589	-9.71037
590	-3.17686
591	2.22485
592	5.90705
593	7.81576
594	8.21046
595	7.50527
596	6.07831
597	4.27002
598	2.42768
599	0.976652
600	0.199599
601	0.0766454
602	0.328476
603	0.616121
604	0.651604
605	0.273266
606	-0.490834
607	-1.4445
608	-2.29687
609	-2.87833
610	-3.187
611	-3.26463
612	-3.16887
613	-2.84323
614	-2.22488
615	-1.33078
616	-0.215738
617	0.940356
618	1.83478
619	2.19015
620	1.97189
621	1.39526
622	0.772823
623	0.408228
624	0.472295
625	0.923324
626	1.55193
627	2.09815
628	2.31252
629	1.96871
630	1.07185
631	-0.154234
632	-1.4442
633	-2.64962
634	-3.66627
635	-4.42141
636	-4.86646
637	-5.03342
638	-4.97194
639	-4.60033
640	-3.64886
641	-1.7374
642	1.37553
643	5.65383
644	10.635
645	15.4903
646	19.2846
647	21.1061
648	20.2035
649	16.1174
650	8.87607
651	-0.763599
652	-11.3295
653	-21.0537
654	-28.2998
655	-32.0236
656	-31.9488
657	-28.4638
658	-22.4298
659	-15.005
660	-7.44327
661	-0.717053
662	4.71275
663	9.01969
664	12.8153
665	16.7112
666	20.9963
667	25.5897
668	30.0791
669	33.6333
670	35.1052
671	33.3954
672	27.8759
673	18.6679
674	6.6182
675	-6.8445
676	-19.9788
677	-31.1489
678	-39.1345
679	-43.2898
680	-43.4833
681	-39.7552
682	-32.2425
683	-21.415
684	-8.42043
685	4.98401
686	16.8812
687	25.7446
688	30.7749
689	31.8743
690	29.6175
691	25.0059
692	19.1037
693	12.7515
694	6.44632
695	0.518833
696	-4.6477
697	-8.70621
698	-11.5442
699	-13.1652
700	-13.5586
701	-12.7603
702	-11.0436
703	-8.90828
704	-6.93684
705	-5.6198
706	-5.11339
707	-5.23158
708	-5.4948
709	-5.27409
710	-3.97414
711	-1.27986
712	2.70516
713	7.51029
714	12.5749
715	17.483
716	21.9279
717	25.488
718	27.5747
719	27.5557
720	24.8795
721	19.2684
722	10.8138
723	0.145102
724	-11.4755
725	-22.4955
726	-31.6904
727	-38.6065
728	-43.2853
729	-45.9006
730	-46.6259
731	-45.3498
732	-41.5843
733	-34.6595
734	-23.9673
735	-9.30141
736	8.67177
737	28.2555
738	46.7773
739	61.3819
740	69.7655
741	70.1909
742	61.2142
743	42.3223
744	16.0048
745	-12.0149
746	-35.4286
747	-50.6933
748	-57.3386
749	-56.124
750	-48.0846
751	-34.9937
752	-19.5392
753	-4.70022
754	7.33951
755	15.6646
756	20.0093
757	20.3813
758	17.581
759	13.1705
760	8.88027
761	6.12298
762	5.70324
763	7.63562
764	11.3294
765	16.0097
766	20.881
767	25.1786
768	28.2302
769	29.5721
770	28.7236
771	25.0527
772	17.9341
773	7.36088
774	-5.67297
775	-19.3954
776	-31.7559
777	-41.0151
778	-45.937
779	-45.5982
780	-39.2057
781	-26.7895
782	-10.1314
783	7.49431
784	22.4919
785	32.2053
786	35.5046
787	32.6358
788	24.9828
789	14.5526
790	3.44303
791	-6.64805
792	-14.6796
793	-20.159
794	-22.8997
795	-22.9865
796	-20.8076
797	-16.8678
798	-11.6626
799	-5.72446
800	0.363556
801	6.029
802	10.7029
803	13.9812
804	15.7511
805	16.0962
806	15.146
807	12.9209
808	9.50553
809	5.12015
810	0.0642657
811	-5.10154
812	-9.52033
813	-12.2778
814	-12.7878
815	-11.0696
816	-7.63293
817	-3.31498
818	0.92992
819	4.28775
820	6.26169
821	6.75302
822	5.98365
823	4.30445
824	1.99789
825	-0.666992
826	-3.44891
827	-6.04988
828	-8.05622
829	-9.13593
830	-9.13008
831	-8.09383
832	-6.17459
833	-3.61054
834	-0.713205
835	2.22644
836	5.08193
837	7.948
838	11.0472
839	14.3896
840	17.5528
841	19.7924
842	20.2481
843	18.1929
844	13.4196
845	6.23493
846	-2.5576
847	-11.7805
848	-20.2189
849	-26.8655
850	-31.0274
851	-32.1606
852	-29.9728
853	-24.4376
854	-15.8624
855	-4.99077
856	6.91457
857	18.1821
858	27.2136
859	32.8071
860	34.2468
861	31.5015
862	25.2018
863	16.3859
864	6.22654
865	-4.19838
866	-13.9603
867	-22.3245
868	-28.6513
869	-32.3696
870	-33.0612
871	-30.4992
872	-24.6022
873	-15.574
874	-4.25468
875	7.9464
876	19.4372
877	28.8456
878	35.272
879	38.2416
880	37.7061
881	33.949
882	27.5453
883	19.3867
884	10.4674
885	1.58886
886	-6.66199
887	-13.8911
888	-19.9117
889	-24.6347
890	-27.9188
891	-29.6365
892	-29.6659
893	-27.8767
894	-24.1621
895	-18.6734
896	-11.98
897	-4.93266
898	1.54305
899	6.77896
900	10.6187
901	13.3223
902	15.4933
903	17.7326
904	20.2014
905	22.4738
906	23.5781
907	22.4186
908	18.1838
909	10.7449
910	1.03032
911	-9.1636
912	-17.8573
913	-23.5541
914	-25.6075
915	-24.1955
916	-20.0761
917	-14.3757
918	-8.24684
919	-2.52176
920	2.49407
921	6.91291
922	10.9491
923	14.7342
924	18.1905
925	20.9876
926	22.5297
927	22.1222
928	19.3157
929	14.1479
930	7.13685
931	-0.678195
932	-8.07501
933	-14.0863
934	-18.1691
935	-20.2548
936	-20.6191
937	-19.6546
938	-17.7361
939	-15.0722
940	-11.7563
941	-7.87681
942	-3.5559
943	1.017
944	5.599
945	9.82457
946	13.1819
947	15.2184
948	15.6968
949	14.6302
950	12.2437
951	8.90242
952	5.12603
953	1.48877
954	-1.61304
955	-4.10733
956	-6.07168
957	-7.4862
958	-8.21812
959	-8.23032
960	-7.61719
961	-6.55043
962	-5.16414
963	-3.46471
964	-1.42649
965	0.908768
966	3.40044
967	5.72422
968	7.24733
969	7.2993
970	5.40935
971	1.67833
972	-3.16811
973	-7.9984
974	-11.4802
975	-12.3533
976	-9.80506
977	-3.80321
978	4.70636
979	13.8866
980	21.4893
981	25.5694
982	24.9234
983	19.3147
984	9.77449
985	-1.59929
986	-12.4653
987	-21.064
988	-26.5255
989	-28.7247
990	-27.8204
991	-24.0845
992	-17.9756
993	-10.3396
994	-2.24469
995	5.35344
996	11.6986
997	16.1763
998	18.1905
999	17.1192
1000	12.658
1001	5.08642
1002	-4.68836
1003	-15.2306
1004	-24.8722
1005	-32.0692
1006	-35.5964
1007	-34.491
1008	-28.0673
1009	-16.0974
1010	0.788083
1011	20.607
1012	40.2327
1013	56.4337
1014	66.8839
1015	70.2589
1016	65.733
1017	52.4864
1018	30.2488
1019	1.67698
1020	-26.9977
1021	-49.3993
1022	-62.3287
1023	-65.5278
1024	-60.4812
1025	-49.355
1026	-34.7028
1027	-19.1724
1028	-4.80081
1029	7.38999
1030	17.1088
1031	24.3515
1032	29.0695
1033	31.3347
1034	31.2989
1035	29.1018
1036	25.0071
1037	19.3068
1038	12.4787
1039	5.36155
1040	-1.12675
1041	-6.32203
1042	-9.96963
1043	-12.0307
1044	-12.2838
1045	-10.4801
1046	-6.63679
1047	-1.20027
1048	4.8944
1049	10.4594
1050	14.255
1051	15.2841
1052	13.0053
1053	7.46204
1054	-0.305021
1055	-8.18973
1056	-13.9306
1057	-15.9108
1058	-13.8779
1059	-9.09264
1060	-3.62953
1061	0.269581
1062	0.896892
1063	-2.13716
1064	-7.73056
1065	-13.7729
1066	-18.073
1067	-19.1753
1068	-16.6608
1069	-11.0021
1070	-3.33725
1071	4.95132
1072	12.5596
1073	18.5647
1074	22.5857
1075	24.702
1076	25.2055
1077	24.0378
1078	20.6469
1079	14.5552
1080	5.79683
1081	-4.58941
1082	-14.8505
1083	-23.2184
1084	-28.4011
1085	-30.006
1086	-28.3993
1087	-24.4988
1088	-19.4224
1089	-14.0858
1090	-8.90817
1091	-3.81072
1092	1.56778
1093	7.42768
1094	13.5206
1095	19.2156
1096	23.6164
1097	25.8712
1098	25.4844
1099	22.5014
1100	17.5794
1101	11.8098
1102	6.39171
1103	2.38991
1104	0.293465
1105	-0.11454
1106	0.35562
1107	0.546883
1108	-0.517204
1109	-3.34698
1110	-7.9303
1111	-13.6469
1112	-19.2016
1113	-23.0096
1114	-23.6638
1115	-20.4491
1116	-13.5605
1117	-4.06623
1118	6.04
1119	14.4493
1120	19.2761
1121	19.4526
1122	14.8673
1123	6.61157
1124	-3.04627
1125	-11.5123
1126	-16.8754
1127	-18.3879
1128	-16.3245
1129	-11.6725
1130	-5.6636
1131	0.391389
1132	5.19625
1133	7.80066
1134	7.80927
1135	5.46909
1136	1.57029
1137	-2.80731
1138	-6.4111
1139	-8.26289
1140	-7.66457
1141	-4.01528
1142	2.71171
1143	11.6319
1144	20.997
1145	28.6075
1146	32.4532
1147	31.1771
1148	24.2123
1149	12.1624
1150	-2.74806
1151	-17.1448
1152	-27.9052
1153	-33.1377
1154	-32.4258
1155	-26.8545
1156	-18.4253
1157	-9.19524
1158	-0.717858
1159	6.17366
1160	11.2077
1161	14.4158
1162	15.8136
1163	15.3438
1164	13.1804
1165	9.93211
1166	6.30616
1167	2.83216
1168	-0.114881
1169	-2.31531
1170	-3.65329
1171	-4.15037
1172	-3.94982
1173	-3.3113
1174	-2.5446
1175	-1.91047
1176	-1.58417
1177	-1.64962
1178	-2.08733
1179	-2.85621
1180	-3.8316
1181	-4.75519
1182	-5.15251
1183	-4.51937
1184	-2.67552
1185	0.188652
1186	3.48758
1187	6.40517
1188	8.23986
1189	8.54336
1190	7.18062
1191	4.38862
1192	0.754521
1193	-2.90023
1194	-5.80021
1195	-7.42568
1196	-7.49635
1197	-6.03502
1198	-3.42604
1199	-0.323757
1200	2.55072
1201	4.66251
1202	5.73993
1203	5.70436
1204	4.67502
1205	2.91101
1206	0.75778
1207	-1.38855
1208	-3.25109
1209	-4.80199
1210	-6.12676
1211	-7.21511
1212	-7.82243
1213	-7.70846
1214	-6.82864
1215	-5.15525
1216	-2.71603
1217	0.365576
1218	3.9742
1219	7.925
1220	11.8134
1221	14.9568
1222	16.7487
1223	16.9659
1224	15.5508
1225	12.5404
1226	8.07771
1227	2.46098
1228	-3.70124
1229	-9.62076
1230	-14.5648
1231	-18.038
1232	-19.7975
1233	-19.8927
1234	-18.6416
1235	-16.4719
1236	-13.581
1237	-9.85392
1238	-5.19644
1239	0.201643
1240	5.71517
1241	10.4789
1242	13.6703
1243	14.7465
1244	13.7004
1245	11.1101
1246	7.86542
1247	4.88602
1248	2.86149
1249	2.01009
1250	2.03696
1251	2.37576
1252	2.53455
1253	2.37037
1254	2.10391
1255	2.19441
1256	2.9925
1257	4.54833
1258	6.61795
1259	8.73739
1260	10.369
1261	10.8825
1262	9.72864
1263	6.66422
1264	1.83933
1265	-4.23542
1266	-10.6678
1267	-16.3446
1268	-20.2709
1269	-21.8945
1270	-21.1669
1271	-18.5074
1272	-14.5997
1273	-10.1242
1274	-5.57132
1275	-1.14569
1276	3.23903
1277	7.66318
1278	11.9677
1279	15.6757
1280	18.1022
1281	18.7227
1282	17.3649
1283	14.1672
1284	9.52866
1285	4.00108
1286	-1.80177
1287	-7.28379
1288	-11.9506
1289	-15.4524
1290	-17.4282
1291	-17.4474
1292	-15.1869
1293	-10.7209
1294	-4.68631
1295	1.76351
1296	7.28976
1297	10.8027
1298	11.8902
1299	10.7042
1300	7.8565
1301	4.20202
1302	0.55903
1303	-2.40706
1304	-4.40951
1305	-5.52746
1306	-6.039
1307	-6.14122
1308	-5.73901
1309	-4.58552
1310	-2.58887
1311	0.0994539
1312	3.02884
1313	5.44739
1314	6.61182
1315	6.10502
1316	3.95309
1317	0.601643
1318	-3.16067
1319	-6.37754
1320	-8.20933
1321	-8.12891
1322	-5.90772
1323	-1.72718
1324	3.87441
1325	10.1483
1326	16.2077
1327	20.9906
1328	23.4127
1329	22.6439
1330	18.3374
1331	10.6547
1332	0.246316
1333	-11.4047
1334	-22.0478
1335	-29.4133
1336	-31.9541
1337	-29.3161
1338	-22.3329
1339	-12.6513
1340	-2.28833
1341	6.89172
1342	13.5589
1343	17.0731
1344	17.4648
1345	15.3141
1346	11.5678
1347	7.15975
1348	2.84416
1349	-0.901967
1350	-3.84045
1351	-5.88308
1352	-7.00413
1353	-7.0823
1354	-5.87951
1355	-3.23965
1356	0.505764
1357	4.53238
1358	7.90631
1359	9.79292
1360	9.64044
1361	7.32028
1362	3.253
1363	-1.56132
1364	-5.80695
1365	-8.2462
1366	-8.33176
1367	-6.3827
1368	-3.37649
1369	-0.554057
1370	1.12512
1371	1.29661
1372	0.164124
1373	-1.57704
1374	-3.06784
1375	-3.58306
1376	-2.76263
1377	-0.775414
1378	1.73065
1379	3.90348
1380	5.04554
1381	4.84103
1382	3.42651
1383	1.2784
1384	-0.995508
1385	-2.84852
1386	-3.89207
1387	-4.01834
1388	-3.37468
1389	-2.2747
1390	-1.03634
1391	0.125282
1392	1.0204
1393	1.58658
1394	1.83475
1395	1.79681
1396	1.51261
1397	1.05206
1398	0.461556
1399	-0.207686
1400	-0.921408
1401	-1.65956
1402	-2.26457
1403	-2.48629
1404	-2.10792
1405	-1.08292
1406	0.379071
1407	1.91168
1408	3.03344
1409	3.38093
1410	2.95257
1411	2.06748
1412	1.15941
1413	0.614302
1414	0.62847
1415	1.13966
1416	1.78062
1417	2.06212
1418	1.67432
1419	0.542656
1420	-1.23871
1421	-3.29655
1422	-5.1809
1423	-6.71093
1424	-7.93203
1425	-8.80162
1426	-9.05043
1427	-8.30179
1428	-6.08008
1429	-1.94808
1430	4.08478
1431	11.1157
1432	17.5338
1433	21.6743
1434	22.4288
1435	19.6946
1436	14.1566
1437	6.94198
1438	-0.602492
1439	-7.29524
1440	-12.4325
1441	-15.9206
1442	-18.0448
1443	-19.0262
1444	-18.8853
1445	-17.4815
1446	-14.6643
1447	-10.5654
1448	-5.62159
1449	-0.355438
1450	4.75495
1451	9.30672
1452	12.8064
1453	14.5646
1454	13.9636
1455	10.835
1456	5.64225
1457	-0.525813
1458	-6.14406
1459	-9.70403
1460	-9.96209
1461	-6.29395
1462	0.881671
1463	9.91509
1464	18.3784
1465	24.0212
1466	25.3082
1467	21.5177
1468	12.8687
1469	1.05592
1470	-10.9574
1471	-20.2165
1472	-24.9574
1473	-25.0141
1474	-21.37
1475	-15.5533
1476	-9.13366
1477	-3.30481
1478	1.51298
1479	5.35836
1480	8.30152
1481	10.2291
1482	10.7965
1483	9.77316
1484	7.16399
1485	3.1959
1486	-1.57002
1487	-6.27365
1488	-9.94041
1489	-11.7564
1490	-11.1922
1491	-8.1189
1492	-3.00369
1493	3.3045
1494	9.81878
1495	15.4846
1496	19.3186
1497	20.537
1498	18.7713
1499	14.3208
1500	7.98838
1501	0.755279
1502	-6.41266
1503	-12.7134
1504	-17.553
1505	-20.4785
1506	-21.1606
1507	-19.2828
1508	-14.8672
1509	-8.54738
1510	-1.46716
1511	5.10855
1512	10.2539
1513	13.4932
1514	14.7338
1515	14.2685
1516	12.6282
1517	10.3545
1518	7.7867
1519	5.05024
1520	2.24975
1521	-0.469752
1522	-2.98702
1523	-5.16361
1524	-6.90954
1525	-8.18006
1526	-8.93517
1527	-9.07143
1528	-8.51066
1529	-7.27669
1530	-5.45222
1531	-3.18725
1532	-0.767772
1533	1.46771
1534	3.29471
1535	4.53329
1536	5.14057
1537	5.17634
1538	4.72593
1539	3.89391
1540	2.84704
1541	1.76278
1542	0.805031
1543	0.0742686
1544	-0.404857
1545	-0.672651
1546	-0.785796
1547	-0.824956
1548	-0.935019
1549	-1.26806
1550	-1.85337
1551	-2.48791
1552	-2.97259
1553	-3.15121
1554	-2.96879
1555	-2.43216
1556	-1.59536
1557	-0.488341
1558	0.847357
1559	2.27787
1560	3.55821
1561	4.4207
1562	4.68346
1563	4.20256
1564	2.94263
1565	1.06253
1566	-1.18192
1567	-3.58056
1568	-5.93778
1569	-7.95838
1570	-9.27914
1571	-9.6092
1572	-8.8153
1573	-6.96981
1574	-4.34685
1575	-1.30701
1576	1.84322
1577	4.84476
1578	7.54807
1579	9.99983
1580	12.3393
1581	14.6067
1582	16.6024
1583	17.8107
1584	17.5136
1585	15.0843
1586	10.302
1587	3.41355
1588	-4.89404
1589	-13.5359
1590	-21.1921
1591	-26.5497
1592	-28.5701
1593	-26.7603
1594	-21.2487
1595	-12.8378
1596	-2.9004
1597	6.85483
1598	14.7322
1599	19.3963
1600	20.1131
1601	17.3713
1602	12.7607
1603	8.20475
1604	5.24374
1605	4.56845
1606	6.03213
1607	8.74484
1608	11.338
1609	12.4461
1610	11.1423
1611	7.30444
1612	1.51428
1613	-5.32359
1614	-12.2728
1615	-18.4808
1616	-23.2022
1617	-25.8999
1618	-26.3961
1619	-24.7855
1620	-21.2994
1621	-16.1619
1622	-9.6837
1623	-2.44628
1624	4.65952
1625	10.783
1626	15.3089
1627	17.955
1628	18.9009
1629	18.7325
1630	18.3199
1631	18.3849
1632	19.1467
1633	19.9977
1634	19.8598
1635	17.6872
1636	12.7869
1637	5.00491
1638	-5.19235
1639	-16.6096
1640	-27.3812
1641	-35.497
1642	-39.4433
1643	-38.4224
1644	-32.3243
1645	-21.8739
1646	-8.56024
1647	5.58327
1648	18.376
1649	28.0083
1650	33.3738
1651	34.0949
1652	30.4758
1653	23.6659
1654	15.3824
1655	7.40479
1656	1.0906
1657	-2.85482
1658	-4.38999
1659	-4.14183
1660	-3.17643
1661	-2.63932
1662	-3.48736
1663	-6.11301
1664	-10.3419
1665	-15.6595
1666	-21.2863
1667	-26.3301
1668	-29.9408
1669	-31.481
1670	-30.6024
1671	-27.0985
1672	-21.0403
1673	-12.8802
1674	-3.28683
1675	6.92409
1676	16.9338
1677	25.987
1678	33.3425
1679	38.3218
1680	40.3684
1681	39.0732
1682	34.1482
1683	25.4859
1684	13.3989
1685	-1.0926
1686	-16.1883
1687	-29.5914
1688	-39.2233
1689	-43.6607
1690	-42.2846
1691	-35.4768
1692	-24.6317
1693	-11.8674
1694	0.456531
1695	10.2964
1696	16.3449
1697	18.3487
1698	17.2872
1699	15.1044
1700	13.9854
1701	15.5226
1702	20.1004
1703	26.9807
1704	34.5805
1705	40.847
1706	43.6676
1707	41.2538
1708	32.1603
1709	15.4411
1710	-7.52937
1711	-31.752
1712	-51.1788
1713	-62.1232
1714	-63.9534
1715	-57.936
1716	-46.0465
1717	-30.6853
1718	-14.5069
1719	0.13537
1720	11.9937
1721	21.1035
1722	28.2527
1723	34.2304
1724	39.2675
1725	42.8349
1726	43.765
1727	40.8527
1728	33.4315
1729	21.5651
1730	6.11736
1731	-11.0824
1732	-27.4914
1733	-40.764
1734	-49.2524
1735	-51.9254
1736	-48.2041
1737	-37.9738
1738	-22.0578
1739	-2.55309
1740	17.2915
1741	33.9913
1742	44.9516
1743	48.7461
1744	44.6688
1745	32.8166
1746	15.2672
1747	-3.71944
1748	-19.5486
1749	-29.2914
1750	-32.354
1751	-29.8107
1752	-23.4092
1753	-15.0882
1754	-6.70296
1755	0.27404
1756	4.88872
1757	6.78842
1758	6.20607
1759	4.00018
1760	1.39098
1761	-0.683583
1762	-1.63862
1763	-1.31034
1764	0.15303
1765	2.4992
1766	5.25595
1767	7.87019
1768	9.75857
1769	10.5049
1770	10.0706
1771	8.61116
1772	6.45868
1773	4.10202
1774	2.02807
1775	0.572626
1776	-0.233282
1777	-0.563696
1778	-0.707282
1779	-1.12761
1780	-2.05222
1781	-3.39081
1782	-5.07705
1783	-7.0696
1784	-9.36928
1785	-11.8515
1786	-14.1633
1787	-15.9764
1788	-17.0578
1789	-17.0935
1790	-15.6841
1791	-12.7032
1792	-8.59071
1793	-4.13483
1794	-0.056768
1795	3.31201
1796	6.12282
1797	8.94245
1798	12.5253
1799	17.4575
1800	23.8017
1801	30.924
1802	37.4182
1803	41.394
1804	41.0608
1805	35.0875
1806	22.8568
1807	5.18969
1808	-14.9449
1809	-33.3581
1810	-46.6313
1811	-53.0405
1812	-52.3367
1813	-45.7441
1814	-35.2722
1815	-23.0397
1816	-10.7439
1817	0.792697
1818	11.3785
1819	21.0765
1820	29.8979
1821	37.4983
1822	43.1111
1823	45.7581
1824	44.5986
1825	39.1676
1826	29.4863
1827	16.3587
1828	1.40517
1829	-13.3253
1830	-25.8967
1831	-34.9117
1832	-39.7363
1833	-40.4743
1834	-37.8316
1835	-32.7606
1836	-26.3067
1837	-19.4856
1838	-12.9566
1839	-6.95861
1840	-1.44734
1841	3.7185
1842	8.70176
1843	13.6081
1844	18.2627
1845	22.0048
1846	23.9242
1847	23.2932
1848	19.9107
1849	14.0796
1850	6.53297
1851	-1.43584
1852	-8.2718
1853	-12.5538
1854	-13.3803
1855	-10.7926
1856	-5.85456
1857	-0.213377
1858	4.50752
1859	7.2539
1860	7.58243
1861	5.78204
1862	2.80302
1863	-0.143117
1864	-2.0357
1865	-2.43012
1866	-1.61897
1867	-0.351676
1868	0.510402
1869	0.359243
1870	-0.827937
1871	-2.5292
1872	-3.94301
1873	-4.39151
1874	-3.59652
1875	-1.83197
1876	0.260654
1877	2.02172
1878	2.94238
1879	2.83571
1880	1.90243
1881	0.528557
1882	-0.873499
1883	-1.92137
1884	-2.36063
1885	-2.15796
1886	-1.5213
1887	-0.859006
1888	-0.600154
1889	-0.877463
1890	-1.51884
1891	-2.06244
1892	-1.98977
1893	-0.979172
1894	0.974438
1895	3.56033
1896	6.21324
1897	8.20247
1898	8.8951
1899	8.01297
1900	5.63503
1901	2.21336
1902	-1.54186
1903	-4.85755
1904	-7.22583
1905	-8.47475
1906	-8.67288
1907	-8.03071
1908	-6.85303
1909	-5.38662
1910	-3.64108
1911	-1.53525
1912	0.834629
1913	3.19936
1914	5.1803
1915	6.54943
1916	7.31075
1917	7.57012
1918	7.38475
1919	6.72887
1920	5.51557
1921	3.6672
1922	1.24709
1923	-1.51317
1924	-4.28493
1925	-6.68192
1926	-8.31185
1927	-8.94842
1928	-8.5926
1929	-7.46625
1930	-5.9091
1931	-4.22675
1932	-2.64497
1933	-1.23087
1934	0.104835
1935	1.47108
1936	2.86982
1937	4.17165
1938	5.27944
1939	6.29224
1940	7.39214
1941	8.552
1942	9.35313
1943	9.19169
1944	7.578
1945	4.39278
1946	-0.0132646
1947	-4.91408
1948	-9.37552
1949	-12.4762
1950	-13.5022
1951	-12.1551
1952	-8.71374
1953	-3.94719
1954	1.09622
1955	5.35642
1956	7.99236
1957	8.52146
1958	6.87007
1959	3.4943
1960	-0.667185
1961	-4.42671
1962	-6.68326
1963	-6.80972
1964	-4.8764
1965	-1.50887
1966	2.39745
1967	6.01922
1968	8.65209
1969	9.7923
1970	9.23645
1971	7.13755
1972	3.97636
1973	0.31574
1974	-3.31795
1975	-6.49708
1976	-8.95715
1977	-10.4611
1978	-10.704
1979	-9.39807
1980	-6.44671
1981	-2.12518
1982	2.88972
1983	7.64054
1984	11.1634
1985	12.7584
1986	12.1348
1987	9.40838
1988	5.18295
1989	0.590874
1990	-3.05764
1991	-4.79287
1992	-4.41345
1993	-2.521
1994	-0.196104
1995	1.4403
1996	1.59682
1997	-0.0556918
1998	-3.20329
[truncated: 6,329 more rows]
