# Supplementary material for: PM2.5 concentration prediction based on EEMD-ALSTM
Source: Sci Rep. 2024 Jun 2;14:12636. doi: 10.1038/s41598-024-63620-9 (PMC11144699; doi:10.1038/s41598-024-63620-9)
Supplement: Supplementary file 1 — Supplementary Information. [file 41598_2024_63620_MOESM1_ESM.zip › Code/attEMD_IMF_4_train.xlsx]

## Sheet: Sheet1
	0
0	-6.29243
1	-14.1771
2	-19.7365
3	-21.9056
4	-20.3728
5	-15.847
6	-9.71498
7	-3.32651
8	2.35789
9	6.76894
10	9.58423
11	10.7224
12	10.3245
13	8.79664
14	6.63511
15	4.28865
16	2.11412
17	0.376315
18	-0.567845
19	-0.44603
20	0.580151
21	2.09393
22	3.46824
23	3.95633
24	2.96116
25	0.382795
26	-3.26717
27	-7.01662
28	-9.81101
29	-10.8979
30	-10.0751
31	-7.60445
32	-3.95999
33	0.00562634
34	3.33915
35	5.38783
36	5.96256
37	5.35741
38	4.08596
39	2.67938
40	1.54188
41	0.796375
42	0.40788
43	0.273251
44	0.248336
45	0.291778
46	0.396746
47	0.591447
48	0.912593
49	1.35967
50	1.81138
51	2.04809
52	1.87434
53	1.16939
54	-0.0410591
55	-1.56544
56	-3.13029
57	-4.55421
58	-5.79056
59	-6.78812
60	-7.39487
61	-7.35976
62	-6.42412
63	-4.39553
64	-1.29802
65	2.57819
66	6.76265
67	10.6568
68	13.5393
69	14.7306
70	13.8946
71	11.1319
72	6.81587
73	1.55727
74	-3.82485
75	-8.49688
76	-11.8075
77	-13.5823
78	-14.0402
79	-13.6446
80	-12.8505
81	-11.9803
82	-11.2152
83	-10.4884
84	-9.43238
85	-7.6096
86	-4.76194
87	-0.864549
88	3.96998
89	9.54916
90	15.5658
91	21.5256
92	26.7822
93	30.5963
94	32.1956
95	30.8972
96	26.3422
97	18.6131
98	8.52838
99	-2.35571
100	-12.3147
101	-20.0258
102	-24.8226
103	-26.7224
104	-26.2323
105	-24.2163
106	-21.6769
107	-19.5535
108	-18.5043
109	-18.8015
110	-20.0566
111	-21.2183
112	-20.8663
113	-17.6456
114	-10.7012
115	-0.0317375
116	13.3202
117	27.3615
118	39.7541
119	48.4113
120	51.784
121	48.8167
122	38.8996
123	22.5098
124	2.08083
125	-18.2346
126	-34.4469
127	-44.2244
128	-46.7653
129	-42.2366
130	-31.7239
131	-17.3969
132	-2.12984
133	11.4793
134	21.9312
135	28.668
136	31.5349
137	30.576
138	26.1083
139	18.9617
140	10.4125
141	1.91838
142	-5.08868
143	-9.54546
144	-10.8867
145	-9.28758
146	-5.71791
147	-1.49658
148	2.10777
149	4.17408
150	4.26603
151	2.44796
152	-0.713832
153	-4.30301
154	-7.55395
155	-10.0232
156	-11.6655
157	-12.5894
158	-12.8795
159	-12.55
160	-11.5283
161	-9.72588
162	-7.06713
163	-3.52496
164	0.734677
165	5.33177
166	9.67838
167	13.169
168	15.2274
169	15.2594
170	12.9352
171	8.48247
172	2.69848
173	-3.31347
174	-8.46966
175	-11.8779
176	-12.9282
177	-11.5072
178	-8.09294
179	-3.57135
180	1.04568
181	4.99297
182	7.95589
183	9.90713
184	10.8782
185	10.9485
186	10.166
187	8.50756
188	5.84127
189	2.20284
190	-2.10771
191	-6.47727
192	-10.0445
193	-12.0108
194	-11.9482
195	-9.97715
196	-6.69592
197	-2.94474
198	0.43929
199	2.89783
200	4.26773
201	4.66573
202	4.38089
203	3.76266
204	3.07173
205	2.36074
206	1.54869
207	0.634579
208	-0.257809
209	-1.01696
210	-1.57187
211	-1.84938
212	-1.7595
213	-1.27913
214	-0.481566
215	0.440126
216	1.2774
217	1.8843
218	2.16183
219	1.96939
220	1.21784
221	-0.00572371
222	-1.43187
223	-2.6365
224	-3.20381
225	-2.90346
226	-1.8421
227	-0.44411
228	0.875012
229	1.87197
230	2.44683
231	2.59175
232	2.31545
233	1.72616
234	1.05505
235	0.573779
236	0.385203
237	0.302539
238	0.118314
239	-0.32255
240	-1.11997
241	-2.22872
242	-3.4541
243	-4.42787
244	-4.67079
245	-3.75189
246	-1.54403
247	1.63146
248	5.04246
249	7.77897
250	9.06416
251	8.56886
252	6.41446
253	3.03175
254	-0.821836
255	-4.42472
256	-7.46432
257	-10.1673
258	-12.9418
259	-15.491
260	-16.7318
261	-15.3428
262	-10.4915
263	-2.17576
264	8.70497
265	20.0094
266	28.6255
267	31.5656
268	27.0511
269	15.8081
270	1.09017
271	-12.7377
272	-22.2268
273	-26.0602
274	-24.6375
275	-19.2022
276	-11.3169
277	-2.66389
278	5.13791
279	10.8796
280	14.1162
281	14.9034
282	13.6473
283	10.7913
284	6.85629
285	2.53791
286	-1.57394
287	-4.96643
288	-7.24198
289	-8.23188
290	-7.87905
291	-6.25815
292	-3.65371
293	-0.497879
294	2.65514
295	5.39459
296	7.36585
297	8.25425
298	7.89368
299	6.26807
300	3.60553
301	0.326385
302	-3.32532
303	-7.35187
304	-11.7204
305	-16.1035
306	-19.7437
307	-21.5658
308	-20.5095
309	-15.9606
310	-7.98421
311	2.76053
312	15.0921
313	27.1848
314	36.7339
315	41.6283
316	40.272
317	31.9323
318	17.7364
319	0.651836
320	-15.6578
321	-28.3235
322	-36.1941
323	-39.4504
324	-38.8268
325	-34.9781
326	-28.3688
327	-19.4033
328	-8.43398
329	4.05583
330	17.1117
331	29.4372
332	39.6828
333	46.5711
334	49.0511
335	46.321
336	38.0119
337	24.8073
338	8.85557
339	-6.76677
340	-19.3147
341	-27.3234
342	-30.8417
343	-31.115
344	-29.8938
345	-28.8427
346	-29.1552
347	-31.2139
348	-34.4599
349	-37.5761
350	-39.0221
351	-37.5632
352	-32.5275
353	-23.8836
354	-12.3797
355	0.657387
356	13.9398
357	26.5776
358	38.1094
359	48.2316
360	56.5695
361	62.5882
362	65.6183
363	64.9253
364	59.5899
365	48.5359
366	31.0912
367	8.38038
368	-16.2725
369	-38.7262
370	-56.0671
371	-67.1768
372	-71.8547
373	-70.025
374	-61.5256
375	-46.5476
376	-25.9005
377	-1.48584
378	23.5291
379	45.6617
380	62.179
381	71.3362
382	72.1017
383	64.2474
384	48.7648
385	28.1288
386	6.28843
387	-12.7845
388	-26.8899
389	-35.7814
390	-40.5385
391	-42.8253
392	-44.1177
393	-45.1428
394	-45.8616
395	-45.7303
396	-43.9235
397	-39.5755
398	-32.1233
399	-21.6337
400	-8.72842
401	5.56879
402	20.1358
403	33.9456
404	45.973
405	55.0935
406	60.3125
407	60.8651
408	56.4035
409	46.8711
410	32.4073
411	13.7197
412	-7.03286
413	-26.2822
414	-40.5702
415	-47.8163
416	-47.7213
417	-41.3566
418	-30.6867
419	-18.1003
420	-6.00209
421	3.71689
422	10.158
423	13.6324
424	15.2365
425	15.9895
426	16.2776
427	15.9016
428	14.4361
429	11.7313
430	8.15423
431	4.32729
432	0.973106
433	-1.34463
434	-2.36705
435	-2.28441
436	-1.54206
437	-0.705378
438	-0.200509
439	-0.205178
440	-0.654937
441	-1.45556
442	-2.53051
443	-3.83068
444	-5.39398
445	-7.15749
446	-8.80593
447	-9.74716
448	-9.40336
449	-7.5038
450	-4.18361
451	0.148114
452	4.74858
453	8.53634
454	10.4165
455	9.9018
456	7.26915
457	3.32723
458	-0.90628
459	-4.45765
460	-6.62966
461	-7.16984
462	-6.41358
463	-5.04324
464	-3.54629
465	-2.05152
466	-0.59324
467	0.768673
468	2.00175
469	3.09905
470	3.98028
471	4.53598
472	4.71269
473	4.57332
474	4.32873
475	4.18562
476	4.25344
477	4.47889
478	4.65749
479	4.52175
480	3.87191
481	2.74611
482	1.50939
483	0.693373
484	0.734817
485	1.86601
486	3.86943
487	5.97026
488	7.02217
489	6.02609
490	2.50193
491	-3.31147
492	-10.3949
493	-17.2796
494	-22.6453
495	-25.8188
496	-26.7009
497	-25.4236
498	-22.1398
499	-17.0296
500	-10.3357
501	-2.49548
502	5.99001
503	14.5685
504	22.6581
505	29.5315
506	34.2244
507	35.7402
508	33.2974
509	26.6648
510	16.341
511	3.79699
512	-8.70491
513	-18.717
514	-24.4462
515	-25.2293
516	-21.3894
517	-14.3409
518	-6.32495
519	0.358345
520	4.07557
521	4.11679
522	0.803745
523	-4.36292
524	-9.31103
525	-12.2729
526	-12.4337
527	-10.1946
528	-6.75594
529	-3.43197
530	-1.12455
531	-0.101363
532	0.0945686
533	0.417898
534	1.74138
535	4.27667
536	7.57052
537	10.7276
538	12.7815
539	13.08
540	11.398
541	8.07966
542	3.90761
543	-0.0868077
544	-2.97793
545	-4.32577
546	-4.28301
547	-3.29454
548	-1.8094
549	-0.229744
550	1.08911
551	1.93729
552	2.26862
553	2.17462
554	1.93125
555	1.71112
556	1.49041
557	1.27149
558	1.06414
559	0.813245
560	0.432631
561	-0.0328059
562	-0.413435
563	-0.521454
564	-0.347658
565	-0.1095
566	-0.0870941
567	-0.454012
568	-1.17421
569	-2.00531
570	-2.68838
571	-3.11849
572	-3.29876
573	-3.32145
574	-3.25988
575	-3.01579
576	-2.36121
577	-1.07684
578	0.968182
579	3.72815
580	6.83181
581	9.55557
582	11.0437
583	10.5983
584	7.99075
585	3.73077
586	-1.15817
587	-5.43392
588	-8.1167
589	-8.95978
590	-8.46093
591	-7.61326
592	-7.27679
593	-7.71204
594	-8.53498
595	-9.01568
596	-8.41497
597	-6.24265
598	-2.39379
599	2.85991
600	8.82457
601	14.4619
602	18.601
603	20.247
604	18.8551
605	14.5734
606	8.25953
607	1.2292
608	-5.10286
609	-9.52468
610	-11.3966
611	-10.8136
612	-8.59722
613	-5.91371
614	-3.85677
615	-3.14935
616	-3.97706
617	-6.07048
618	-8.80721
619	-11.2008
620	-12.1979
621	-11.0798
622	-7.64914
623	-2.17891
624	4.63338
625	11.6265
626	17.2931
627	20.2453
628	19.6312
629	15.5205
630	9.14534
631	2.34019
632	-3.24099
633	-6.6051
634	-7.58579
635	-6.71446
636	-4.84932
637	-2.87274
638	-1.46509
639	-0.979753
640	-1.38292
641	-2.34365
642	-3.35592
643	-3.85598
644	-3.50593
645	-2.34735
646	-0.826907
647	0.488762
648	1.15461
649	0.888282
650	-0.291178
651	-1.96302
652	-3.48564
653	-4.11022
654	-3.16253
655	-0.244934
656	4.43391
657	9.94821
658	14.988
659	18.1702
660	18.3835
661	15.169
662	8.94058
663	0.883405
664	-7.2886
665	-13.8153
666	-17.5217
667	-18.0624
668	-15.854
669	-11.8915
670	-7.42064
671	-3.55269
672	-1.012
673	-0.106264
674	-0.739861
675	-2.32347
676	-3.7974
677	-3.99966
678	-2.13345
679	2.02779
680	8.19854
681	15.5132
682	22.5216
683	27.5475
684	29.1069
685	26.1988
686	18.5539
687	6.95508
688	-6.66602
689	-19.6824
690	-29.68
691	-35.0689
692	-35.2242
693	-30.5029
694	-22.0522
695	-11.4689
696	-0.491864
697	9.42111
698	17.3999
699	23.1411
700	26.5631
701	27.5003
702	25.6883
703	21.0311
704	13.8419
705	5.07273
706	-3.94996
707	-12.0036
708	-18.23
709	-22.1902
710	-23.7452
711	-22.8654
712	-19.6848
713	-14.589
714	-8.11666
715	-0.819885
716	6.70024
717	13.529
718	18.5105
719	20.5872
720	19.1263
721	14.2656
722	6.90296
723	-1.46679
724	-9.16839
725	-14.8123
726	-17.582
727	-17.2537
728	-14.1526
729	-9.00533
730	-2.78001
731	3.55996
732	9.17947
733	13.276
734	15.1354
735	14.4381
736	11.5364
737	7.27711
738	2.6585
739	-1.45182
740	-4.48158
741	-6.20668
742	-6.71693
743	-6.31032
744	-5.3932
745	-4.34915
746	-3.42776
747	-2.75186
748	-2.33875
749	-2.0683
750	-1.73153
751	-1.21625
752	-0.52044
753	0.360683
754	1.30004
755	2.04334
756	2.3538
757	2.02518
758	0.982273
759	-0.597908
760	-2.23437
761	-3.32502
762	-3.40393
763	-2.27448
764	-0.0445508
765	2.94738
766	6.20673
767	9.08282
768	10.7981
769	10.7117
770	8.42854
771	4.09322
772	-1.36733
773	-6.55479
774	-10.064
775	-11.0726
776	-9.70491
777	-6.7898
778	-3.51586
779	-0.927369
780	0.314036
781	0.0513517
782	-1.28228
783	-2.80097
784	-3.6094
785	-3.12854
786	-1.36856
787	1.22324
788	3.94716
789	6.02197
790	6.9264
791	6.54956
792	5.20152
793	3.53229
794	2.29515
795	2.09177
796	3.16961
797	5.28143
798	7.73913
799	9.61399
800	10.1057
801	8.79738
802	5.70295
803	1.33298
804	-3.45599
805	-7.65239
806	-10.4487
807	-11.5443
808	-11.3168
809	-10.6879
810	-10.5812
811	-11.4484
812	-13.1378
813	-14.9307
814	-15.8564
815	-15.0611
816	-12.143
817	-7.23338
818	-0.762538
819	6.69771
820	14.3716
821	21.4229
822	27.1279
823	30.8972
824	32.2922
825	31.0201
826	26.9328
827	20.1103
828	10.8674
829	-0.157053
830	-11.9171
831	-23.0421
832	-32.1652
833	-38.2824
834	-40.6878
835	-38.8233
836	-32.1307
837	-20.38
838	-4.62248
839	12.5511
840	27.7905
841	38.1921
842	41.8111
843	37.9083
844	27.7311
845	14.1039
846	0.310436
847	-11.0412
848	-18.6929
849	-22.4347
850	-22.6428
851	-19.939
852	-15.1714
853	-9.46205
854	-4.11528
855	0.0140034
856	2.59714
857	3.78951
858	4.13209
859	4.34128
860	4.87741
861	5.68751
862	6.29276
863	6.05986
864	4.58499
865	2.07736
866	-0.731539
867	-3.02471
868	-4.15954
869	-3.90313
870	-2.52648
871	-0.61673
872	1.16225
873	2.37204
874	2.8376
875	2.50555
876	1.55552
877	0.305257
878	-0.890602
879	-1.70156
880	-1.91858
881	-1.47499
882	-0.561257
883	0.569637
884	1.6518
885	2.44312
886	2.8508
887	2.90777
888	2.65593
889	2.16036
890	1.36407
891	0.21914
892	-1.21492
893	-2.75883
894	-4.10868
895	-5.08748
896	-5.54677
897	-5.27903
898	-4.19356
899	-2.41765
900	-0.275585
901	1.74818
902	3.08768
903	3.25685
904	2.06212
905	-0.203312
906	-2.88364
907	-5.24775
908	-6.66487
909	-6.66635
910	-4.88339
911	-1.19319
912	4.05679
913	9.95945
914	15.2194
915	18.5092
916	18.772
917	15.4139
918	8.55333
919	-0.521191
920	-9.4885
921	-15.8333
922	-17.7733
923	-14.8373
924	-7.83893
925	1.54299
926	11.2851
927	19.7665
928	25.503
929	26.5396
930	20.9802
931	7.21203
932	-14.8742
933	-41.5932
934	-65.2615
935	-78.9884
936	-79.5607
937	-64.7687
938	-31.5787
939	17.3874
940	65.8447
941	98.78
942	113.463
943	108.022
944	74.6033
945	9.85245
946	-58.4983
947	-94.917
948	-102.333
949	-91.113
950	-64.7818
951	-27.4983
952	9.05087
953	33.1601
954	42.7086
955	41.6834
956	35.2302
957	27.6439
958	22.4545
959	21.1006
960	22.0514
961	22.013
962	17.9575
963	8.72943
964	-4.07921
965	-17.2815
966	-26.7934
967	-29.8734
968	-26.316
969	-17.365
970	-5.52088
971	6.30614
972	15.8553
973	21.493
974	22.3842
975	18.685
976	11.4582
977	2.39717
978	-6.74943
979	-14.5718
980	-20.0952
981	-22.6096
982	-21.5876
983	-16.8068
984	-8.59917
985	1.99557
986	13.2422
987	23.0604
988	29.5191
989	31.2079
990	27.6725
991	19.7099
992	8.98745
993	-2.44677
994	-12.8026
995	-20.949
996	-26.3783
997	-29.0527
998	-29.2333
999	-27.3272
1000	-23.8273
1001	-19.2417
1002	-13.9593
1003	-8.26793
1004	-2.33676
1005	3.83289
1006	10.3887
1007	17.3784
1008	24.5175
1009	31.178
1010	36.6326
1011	40.2962
1012	41.7686
1013	40.5937
1014	36.0989
1015	27.5131
1016	14.5475
1017	-1.77326
1018	-18.8808
1019	-33.6393
1020	-43.6594
1021	-47.8687
1022	-46.5347
1023	-40.8457
1024	-32.508
1025	-23.4153
1026	-15.1341
1027	-8.52261
1028	-3.53028
1029	0.465311
1030	4.09884
1031	7.72967
1032	11.3008
1033	14.3964
1034	16.6038
1035	17.6104
1036	17.4168
1037	16.4256
1038	15.4738
1039	15.4888
1040	16.9709
1041	19.7101
1042	22.8194
1043	24.9507
1044	24.5238
1045	20.2588
1046	11.6439
1047	-0.818576
1048	-15.3468
1049	-29.3496
1050	-40.3169
1051	-46.4128
1052	-46.6229
1053	-40.5558
1054	-28.5181
1055	-11.8516
1056	6.72455
1057	23.5808
1058	35.4565
1059	40.1265
1060	36.7006
1061	26.8542
1062	14.3013
1063	3.17738
1064	-3.74344
1065	-6.10388
1066	-5.03469
1067	-2.1931
1068	0.61314
1069	1.74115
1070	0.154842
1071	-4.31342
1072	-10.7983
1073	-17.806
1074	-23.8862
1075	-27.9461
1076	-29.3121
1077	-27.7325
1078	-23.1583
1079	-15.6975
1080	-5.77117
1081	5.66024
1082	17.3138
1083	27.5864
1084	34.7634
1085	37.5456
1086	35.3422
1087	28.4035
1088	18.0457
1089	6.46397
1090	-3.92859
1091	-11.2867
1092	-14.9188
1093	-15.3964
1094	-14.1869
1095	-13.0216
1096	-13.2315
1097	-15.2218
1098	-18.4644
1099	-21.7397
1100	-23.7052
1101	-23.3016
1102	-19.9675
1103	-13.7745
1104	-5.56709
1105	3.27669
1106	11.4331
1107	17.9957
1108	22.5756
1109	25.321
1110	26.7699
1111	27.5079
1112	28.0048
1113	28.5144
1114	28.6417
1115	27.2985
1116	23.3059
1117	15.9291
1118	5.18041
1119	-7.80514
1120	-20.9248
1121	-31.9141
1122	-39.1616
1123	-41.9226
1124	-40.1939
1125	-34.3909
1126	-25.3673
1127	-14.2851
1128	-2.41872
1129	9.06298
1130	19.2099
1131	27.0942
1132	31.7382
1133	32.3916
1134	28.8293
1135	21.6653
1136	12.415
1137	3.03217
1138	-4.78417
1139	-10.2098
1140	-13.2335
1141	-14.3748
1142	-14.337
1143	-13.6423
1144	-12.4666
1145	-10.7198
1146	-8.23066
1147	-4.99029
1148	-1.28867
1149	2.25863
1150	4.87661
1151	5.92123
1152	5.2018
1153	3.18943
1154	0.784878
1155	-1.05142
1156	-1.64965
1157	-0.804005
1158	1.09156
1159	3.24671
1160	4.84347
1161	5.31815
1162	4.46477
1163	2.45296
1164	-0.17928
1165	-2.76829
1166	-4.88557
1167	-6.40753
1168	-7.36032
1169	-7.76609
1170	-7.48534
1171	-6.27211
1172	-3.89701
1173	-0.247419
1174	4.60295
1175	10.2209
1176	15.6584
1177	19.6347
1178	20.9402
1179	18.6934
1180	12.6394
1181	3.39071
1182	-7.53709
1183	-18.0456
1184	-26.078
1185	-30.2716
1186	-30.2749
1187	-26.4917
1188	-19.8199
1189	-11.4299
1190	-2.5318
1191	5.88955
1192	13.3186
1193	19.722
1194	25.2926
1195	30.0926
1196	33.7988
1197	35.7453
1198	35.249
1199	31.6324
1200	24.2515
1201	12.8378
1202	-1.94364
1203	-18.2559
1204	-33.4604
1205	-44.9638
1206	-50.9607
1207	-50.5963
1208	-43.7582
1209	-31.2126
1210	-14.9621
1211	2.13601
1212	17.4154
1213	29.1486
1214	36.5273
1215	39.433
1216	38.3713
1217	34.1824
1218	27.794
1219	20.1769
1220	12.1696
1221	4.38925
1222	-2.83688
1223	-9.26188
1224	-14.6644
1225	-18.9115
1226	-22.0274
1227	-24.2069
1228	-25.6451
1229	-26.2854
1230	-25.7836
1231	-23.8368
1232	-20.408
1233	-15.7524
1234	-10.3723
1235	-4.85168
1236	0.278895
1237	4.56022
1238	7.81389
1239	10.1318
1240	11.7642
1241	12.917
1242	13.6656
1243	14.1291
1244	14.5319
1245	15.1117
1246	16.0138
1247	17.0627
1248	17.6686
1249	17.0517
1250	14.534
1251	9.736
1252	2.80039
1253	-5.44217
1254	-13.6176
1255	-20.1766
1256	-23.8343
1257	-23.8629
1258	-20.2405
1259	-13.759
1260	-5.7156
1261	2.32779
1262	8.82572
1263	12.6172
1264	13.2285
1265	11.0027
1266	6.90892
1267	2.11976
1268	-2.31113
1269	-5.68503
1270	-7.62535
1271	-8.04909
1272	-7.17227
1273	-5.45148
1274	-3.30745
1275	-0.927493
1276	1.73331
1277	4.84126
1278	8.49841
1279	12.5769
1280	16.5176
1281	19.398
1282	20.1485
1283	17.9294
1284	12.4232
1285	4.06896
1286	-5.88362
1287	-15.6914
1288	-23.6909
1289	-28.7349
1290	-30.2493
1291	-28.1323
1292	-22.6439
1293	-14.3039
1294	-3.87858
1295	7.42543
1296	17.9675
1297	26.0579
1298	30.3212
1299	29.8
1300	24.2309
1301	14.595
1302	3.11888
1303	-7.61025
1304	-15.6302
1305	-20.0878
1306	-21.043
1307	-19.1021
1308	-15.1878
1309	-10.2654
1310	-5.29406
1311	-0.98182
1312	2.42601
1313	4.97593
1314	6.80353
1315	7.98397
1316	8.57434
1317	8.57186
1318	7.89469
1319	6.49533
1320	4.39647
1321	1.63407
1322	-1.50295
1323	-4.60835
1324	-7.20708
1325	-8.66053
1326	-8.27504
1327	-5.63458
1328	-0.783473
1329	5.74406
1330	12.9255
1331	19.2488
1332	23.05
1333	23.0766
1334	18.5708
1335	9.60291
1336	-2.37504
1337	-14.7964
1338	-25.0482
1339	-31.3499
1340	-32.9442
1341	-29.8401
1342	-22.7307
1343	-12.9175
1344	-2.08134
1345	8.04871
1346	16.1772
1347	21.5328
1348	23.6457
1349	22.3904
1350	17.9151
1351	10.7058
1352	1.79415
1353	-7.33836
1354	-15.0825
1355	-20.2654
1356	-22.2075
1357	-20.5356
1358	-15.0793
1359	-6.10652
1360	5.42322
1361	17.8348
1362	29.1674
1363	37.6078
1364	41.7144
1365	40.605
1366	34.2364
1367	23.6424
1368	10.7408
1369	-2.34448
1370	-13.9164
1371	-23.046
1372	-29.4707
1373	-33.4213
1374	-35.4872
1375	-36.299
1376	-36.265
1377	-35.4435
1378	-33.6086
1379	-30.5671
1380	-26.3065
1381	-20.9831
1382	-14.954
1383	-8.71108
1384	-2.60757
1385	3.23356
1386	8.98062
1387	14.8459
1388	21.0189
1389	27.6384
1390	34.5564
1391	41.3037
1392	46.7961
1393	49.4265
1394	47.551
1395	39.7617
1396	25.2504
1397	5.04527
1398	-16.8613
1399	-35.0874
1400	-45.6538
1401	-47.3724
1402	-41.4113
1403	-30.3024
1404	-17.3589
1405	-5.70545
1406	2.75983
1407	7.66727
1408	9.77032
1409	10.3174
1410	10.4458
1411	10.7859
1412	11.3373
1413	11.7596
1414	11.7044
1415	10.963
1416	9.54222
1417	7.60711
1418	5.4587
1419	3.47558
1420	1.84892
1421	0.43524
1422	-1.0606
1423	-2.80892
1424	-4.68201
1425	-6.43646
1426	-7.99284
1427	-9.44351
1428	-10.805
1429	-11.8868
1430	-12.2703
1431	-11.4741
1432	-9.18417
1433	-5.27315
1434	0.0990204
1435	6.22257
1436	11.8989
1437	15.8607
1438	17.1857
1439	15.5877
1440	11.5442
1441	6.07858
1442	0.446141
1443	-4.18116
1444	-7.07482
1445	-7.98901
1446	-7.18736
1447	-5.39414
1448	-3.55149
1449	-2.48664
1450	-2.63315
1451	-3.9285
1452	-5.93325
1453	-7.87585
1454	-8.86543
1455	-8.24646
1456	-5.77298
1457	-1.747
1458	3.05644
1459	7.64339
1460	11.1681
1461	13.123
1462	13.3282
1463	11.8573
1464	9.07557
1465	5.49067
1466	1.71314
1467	-1.66689
1468	-4.2376
1469	-5.7284
1470	-6.02133
1471	-5.12868
1472	-3.31854
1473	-1.14687
1474	0.491193
1475	0.799387
1476	-0.51166
1477	-3.1543
1478	-6.37932
1479	-9.18157
1480	-10.4546
1481	-9.36104
1482	-5.60124
1483	0.260004
1484	6.81406
1485	12.2927
1486	15.2058
1487	14.9193
1488	11.6214
1489	6.16403
1490	-0.11358
1491	-5.75147
1492	-9.58131
1493	-10.996
1494	-10.1033
1495	-7.56193
1496	-4.29074
1497	-1.14881
1498	1.35249
1499	3.04241
1500	3.95727
1501	4.32828
1502	4.48349
1503	4.62188
1504	4.60368
1505	4.02314
1506	2.65438
1507	0.737426
1508	-1.26395
1509	-3.05181
1510	-4.39308
1511	-5.14748
1512	-5.34575
1513	-5.17928
1514	-4.84936
1515	-4.567
1516	-4.42324
1517	-4.14468
1518	-3.20367
1519	-1.1128
1520	2.25721
1521	6.54183
1522	10.9547
1523	14.4299
1524	15.9705
1525	14.8691
1526	11.0371
1527	5.19196
1528	-1.36622
1529	-7.27543
1530	-11.6495
1531	-14.2299
1532	-15.1576
1533	-14.7607
1534	-13.3609
1535	-11.1576
1536	-8.22437
1537	-4.55887
1538	-0.222474
1539	4.38627
1540	8.53038
1541	11.4988
1542	12.9568
1543	12.9367
1544	11.816
1545	10.2404
1546	8.79615
1547	7.63557
1548	6.53983
1549	5.08433
1550	2.736
1551	-1.00804
1552	-6.39409
1553	-13.0768
1554	-19.8765
1555	-25.2064
1556	-27.4309
1557	-25.2998
1558	-18.2535
1559	-6.5808
1560	8.14426
1561	22.975
1562	34.5357
1563	40.2542
1564	38.737
1565	29.4771
1566	13.4161
1567	-5.79711
1568	-22.9954
1569	-33.9662
1570	-36.9306
1571	-32.7027
1572	-23.693
1573	-13.0302
1574	-3.42337
1575	3.65334
1576	7.84064
1577	9.52813
1578	9.4127
1579	8.24775
1580	6.83913
1581	6.02448
1582	6.55787
1583	8.63606
1584	11.8187
1585	15.083
1586	17.1421
1587	16.8751
1588	13.7407
1589	7.75051
1590	-0.35653
1591	-8.8868
1592	-15.76
1593	-19.3021
1594	-18.8806
1595	-15.0346
1596	-9.13739
1597	-2.88627
1598	2.34183
1599	5.80528
1600	7.40457
1601	7.45443
1602	6.57845
1603	5.5073
1604	4.57062
1605	3.65124
1606	2.33711
1607	0.326362
1608	-2.34542
1609	-5.35209
1610	-8.21379
1611	-10.3794
1612	-11.2642
1613	-10.4488
1614	-7.83223
1615	-3.74341
1616	1.04003
1617	5.58976
1618	8.98559
1619	10.5098
1620	9.93749
1621	7.57363
1622	4.15013
1623	0.627154
1624	-2.09384
1625	-3.57684
1626	-3.96445
1627	-3.80651
1628	-3.75033
1629	-4.39823
1630	-6.01338
1631	-8.27328
1632	-10.2297
1633	-10.6272
1634	-8.51399
1635	-3.55791
1636	3.86021
1637	12.484
1638	20.3533
1639	25.3085
1640	25.5538
1641	20.2823
1642	10.4729
1643	-1.22089
1644	-11.6555
1645	-18.5422
1646	-21.0825
1647	-19.6981
1648	-15.4896
1649	-9.99084
1650	-4.90881
1651	-1.5152
1652	-0.0888671
1653	0.0415269
1654	-0.00261135
1655	0.697476
1656	2.38246
1657	4.64959
1658	6.77139
1659	7.94642
1660	7.728
1661	6.21285
1662	4.01151
1663	2.00105
1664	0.819485
1665	0.73251
1666	1.69578
1667	3.37029
1668	5.08967
1669	6.08831
1670	5.84709
1671	4.16413
1672	1.11231
1673	-2.89434
1674	-7.03445
1675	-10.2539
1676	-11.6284
1677	-10.8245
1678	-8.14349
1679	-4.30125
1680	-0.188401
1681	3.44358
1682	6.17439
1683	7.87606
1684	8.53902
1685	8.21555
1686	6.93004
1687	4.67643
1688	1.58666
1689	-1.89013
1690	-4.99639
1691	-6.98439
1692	-7.41248
1693	-6.38083
1694	-4.36145
1695	-2.04947
1696	-0.252398
1697	0.346871
1698	-0.39274
1699	-1.98708
1700	-3.6083
1701	-4.42804
1702	-3.83686
1703	-1.72725
1704	1.43007
1705	4.84662
1706	7.71615
1707	9.35496
1708	9.2931
1709	7.43454
1710	4.1064
1711	-0.111211
1712	-4.55912
1713	-8.45191
1714	-10.9108
1715	-11.2642
1716	-9.26304
1717	-5.14878
1718	0.239324
1719	5.654
1720	9.84515
1721	11.8177
1722	11.0303
1723	7.55686
1724	2.20614
1725	-3.66099
1726	-8.54846
1727	-11.2057
1728	-10.9326
1729	-7.69977
1730	-2.28252
1731	3.92424
1732	9.30206
1733	12.4145
1734	12.3932
1735	9.09674
1736	3.24403
1737	-3.78803
1738	-10.2636
1739	-14.4596
1740	-15.2914
1741	-12.5048
1742	-6.58747
1743	1.34341
1744	9.84628
1745	17.562
1746	23.3381
1747	26.0888
1748	24.9044
1749	19.2369
1750	8.93319
1751	-5.19026
1752	-21.5845
1753	-37.8342
1754	-50.6932
1755	-56.9919
1756	-54.382
1757	-40.8582
1758	-15.1618
1759	19.1564
1760	51.6653
1761	72.8266
1762	78.4397
1763	67.7749
1764	43.1907
1765	11.088
1766	-18.9222
1767	-40.0139
1768	-51.1536
1769	-54.1431
1770	-51.0888
1771	-43.8364
1772	-34.0193
1773	-22.9334
1774	-10.979
1775	1.94662
1776	15.3371
1777	27.6215
1778	36.7693
1779	41.4663
1780	41.4364
1781	37.0748
1782	29.3609
1783	19.5236
1784	8.95281
1785	-0.947902
1786	-9.34092
1787	-15.904
1788	-20.391
1789	-22.5005
1790	-21.8268
1791	-18.2556
1792	-12.0811
1793	-3.87303
1794	5.83032
1795	16.4457
1796	26.9963
1797	36.0766
1798	42.0948
1799	43.1522
1800	37.2834
1801	22.8441
1802	-0.517637
1803	-29.463
1804	-56.4253
1805	-74.629
1806	-81.74
1807	-77.5475
1808	-60.8743
1809	-29.3105
1810	14.9364
1811	58.3445
1812	87.7914
1813	98.9501
1814	89.2496
1815	57.8387
1816	10.4043
1817	-34.9484
1818	-62.5026
1819	-72.2728
1820	-69.565
1821	-58.222
1822	-40.9476
1823	-21.4768
1824	-5.26508
1825	4.58617
1826	9.18571
1827	11.7158
1828	14.9917
1829	20.5336
1830	27.9853
1831	35.3216
1832	39.7446
1833	39.1904
1834	33.1286
1835	22.5267
1836	10.1347
1837	-0.938557
1838	-8.77296
1839	-12.676
1840	-13.1928
1841	-11.6122
1842	-9.33342
1843	-7.43375
1844	-6.52037
1845	-6.62796
1846	-7.07101
1847	-7.00195
1848	-5.90394
1849	-3.77701
1850	-1.07301
1851	1.6058
1852	3.81314
1853	5.3004
1854	5.84551
1855	5.18981
1856	3.26633
1857	0.396297
1858	-2.94513
1859	-6.19987
1860	-8.69236
1861	-9.76876
1862	-8.95351
1863	-6.12009
1864	-1.72219
1865	3.16133
1866	7.21323
1867	9.30282
1868	8.86322
1869	6.11793
1870	2.03634
1871	-1.98285
1872	-4.58084
1873	-4.92923
1874	-3.03076
1875	0.270502
1876	3.74942
1877	6.32743
1878	7.34933
1879	6.62695
1880	4.40742
1881	1.40162
1882	-1.46917
1883	-3.4785
1884	-4.42123
1885	-4.63527
1886	-4.69848
1887	-5.06812
1888	-5.9637
1889	-7.23046
1890	-8.28109
1891	-8.43629
1892	-7.156
1893	-4.3113
1894	-0.268896
1895	4.17195
1896	8.08637
1897	10.8302
1898	12.1584
1899	12.1179
1900	10.8862
1901	8.69243
1902	5.76894
1903	2.37683
1904	-1.1782
1905	-4.53703
1906	-7.23021
1907	-8.86924
1908	-9.31108
1909	-8.6307
1910	-7.08091
1911	-4.97956
1912	-2.63331
1913	-0.288066
1914	1.83816
1915	3.54943
1916	4.70569
1917	5.26655
1918	5.20841
1919	4.51212
1920	3.15913
1921	1.29283
1922	-0.577678
1923	-1.79104
1924	-1.84912
1925	-0.725221
1926	1.12574
1927	2.98745
1928	4.08325
1929	3.88607
1930	2.35382
1931	-0.0851121
1932	-2.69161
1933	-4.73551
1934	-5.66648
1935	-5.24482
1936	-3.66929
1937	-1.40076
1938	0.906554
1939	2.64155
1940	3.32498
1941	2.72298
1942	1.03405
1943	-1.2278
1944	-3.51938
1945	-5.44851
1946	-6.80142
1947	-7.3857
1948	-7.00514
1949	-5.6454
1950	-3.54059
1951	-1.04237
1952	1.57127
1953	4.25093
1954	7.10045
1955	10.0969
1956	12.8495
1957	14.6933
1958	14.9841
1959	13.3512
1960	9.60405
1961	3.91009
1962	-2.83162
1963	-9.17323
1964	-13.7339
1965	-15.7165
1966	-15.104
1967	-12.4515
1968	-8.63679
1969	-4.60415
1970	-1.11532
1971	1.47559
1972	3.12678
1973	3.99154
1974	4.27616
1975	4.12984
1976	3.71942
1977	3.19535
1978	2.57007
1979	1.6044
1980	-0.0350976
1981	-2.52243
1982	-5.63738
1983	-8.73771
1984	-10.8987
1985	-11.253
1986	-9.24261
1987	-4.74546
1988	1.62517
1989	8.63311
1990	14.8304
1991	18.855
1992	19.7744
1993	17.5348
1994	12.9611
1995	7.34734
1996	1.99874
1997	-2.20362
1998	-4.94552
[truncated: 31,382 more rows]
