# Supplementary material for: PM2.5 concentration prediction based on EEMD-ALSTM
Source: Sci Rep. 2024 Jun 2;14:12636. doi: 10.1038/s41598-024-63620-9 (PMC11144699; doi:10.1038/s41598-024-63620-9)
Supplement: Supplementary file 1 — Supplementary Information. [file 41598_2024_63620_MOESM1_ESM.zip › Code/attEMD_IMF_5_test.xlsx]

## Sheet: Sheet1
	0
0	-20.528
1	-30.3143
2	-39.5156
3	-47.9327
4	-55.4601
5	-62.0377
6	-67.6119
7	-72.1068
8	-75.3878
9	-77.2521
10	-77.4291
11	-75.5842
12	-71.3298
13	-64.2327
14	-53.9012
15	-40.1962
16	-23.428
17	-4.39883
18	15.7107
19	35.577
20	53.9879
21	69.9989
22	82.9693
23	92.5128
24	98.4434
25	100.768
26	99.6946
27	95.6414
28	89.2189
29	81.1315
30	72.0501
31	62.4924
32	52.7589
33	42.9271
34	32.9076
35	22.5356
36	11.6611
37	0.211843
38	-11.7848
39	-24.1598
40	-36.5615
41	-48.494
42	-59.4137
43	-68.8335
44	-76.3912
45	-81.8596
46	-85.1542
47	-86.3159
48	-85.4476
49	-82.6922
50	-78.2199
51	-72.2261
52	-64.922
53	-56.5158
54	-47.2073
55	-37.179
56	-26.5868
57	-15.5717
58	-4.26946
59	7.15331
60	18.4593
61	29.337
62	39.4256
63	48.3577
64	55.7872
65	61.3783
66	64.8073
67	65.7579
68	63.9161
69	59.0845
70	51.4467
71	41.5377
72	30.1211
73	18.0823
74	6.30088
75	-4.43915
76	-13.5511
77	-20.7355
78	-25.962
79	-29.3804
80	-31.1974
81	-31.6258
82	-30.8879
83	-29.2115
84	-26.8142
85	-23.9268
86	-20.8049
87	-17.7462
88	-15.0873
89	-13.1429
90	-12.112
91	-12.0053
92	-12.6405
93	-13.6696
94	-14.6603
95	-15.191
96	-14.9343
97	-13.6932
98	-11.3941
99	-8.06795
100	-3.80875
101	1.24247
102	6.8928
103	12.8808
104	18.8841
105	24.5105
106	29.326
107	32.8959
108	34.803
109	34.647
110	32.0746
111	26.9358
112	19.4951
113	10.4418
114	0.720881
115	-8.67208
116	-16.8506
117	-23.1326
118	-27.1187
119	-28.7036
120	-28.0598
121	-25.5699
122	-21.7098
123	-16.978
124	-11.8583
125	-6.79112
126	-2.13556
127	1.87164
128	5.13927
129	7.6595
130	9.45274
131	10.5588
132	11.0426
133	10.9966
134	10.5479
135	9.84626
136	9.03092
137	8.21013
138	7.45129
139	6.75947
140	6.08021
141	5.32197
142	4.38929
143	3.20698
144	1.73434
145	-0.0254062
146	-2.02449
147	-4.16292
148	-6.28804
149	-8.20648
150	-9.70665
151	-10.606
152	-10.7853
153	-10.1966
154	-8.86499
155	-6.89381
156	-4.44215
157	-1.69295
158	1.15673
159	3.91457
160	6.42437
161	8.57563
162	10.2969
163	11.5344
164	12.2423
165	12.3662
166	11.85
167	10.6464
168	8.71299
169	6.01795
170	2.57081
171	-1.52832
172	-6.06285
173	-10.7139
174	-15.1161
175	-18.9067
176	-21.7634
177	-23.4214
178	-23.6773
179	-22.3954
180	-19.5309
181	-15.1899
182	-9.65077
183	-3.32878
184	3.28442
185	9.69378
186	15.4501
187	20.1656
188	23.5274
189	25.3077
190	25.3524
191	23.5992
192	20.1489
193	15.3134
194	9.56476
195	3.42758
196	-2.60557
197	-8.11628
198	-12.7686
199	-16.3036
200	-18.5348
201	-19.3522
202	-18.7481
203	-16.8195
204	-13.7488
205	-9.7903
206	-5.2317
207	-0.372199
208	4.51004
209	9.18092
210	13.4521
211	17.1873
212	20.2953
213	22.7211
214	24.4262
215	25.349
216	25.4018
217	24.4922
218	22.5434
219	19.5303
220	15.5223
221	10.6855
222	5.25529
223	-0.490587
224	-6.25888
225	-11.7715
226	-16.7849
227	-21.106
228	-24.5926
229	-27.1348
230	-28.6342
231	-29.01
232	-28.2298
233	-26.3505
234	-23.5321
235	-20.0107
236	-16.066
237	-11.9852
238	-8.04108
239	-4.47489
240	-1.47767
241	0.836434
242	2.44971
243	3.43786
244	3.94649
245	4.15847
246	4.27727
247	4.49692
248	4.96968
249	5.79561
250	7.01736
251	8.60618
252	10.4628
253	12.4309
254	14.3115
255	15.8766
256	16.903
257	17.2049
258	16.6527
259	15.182
260	12.8166
261	9.68211
262	5.98282
263	1.96557
264	-2.11777
265	-6.0345
266	-9.59114
267	-12.6312
268	-15.0347
269	-16.7223
270	-17.6549
271	-17.8274
272	-17.2678
273	-16.0414
274	-14.2544
275	-12.0399
276	-9.54204
277	-6.89942
278	-4.23106
279	-1.63653
280	0.814297
281	3.08633
282	5.18048
283	7.12905
284	8.97799
285	10.7818
286	12.5855
287	14.4192
288	16.297
289	18.2173
290	20.1735
291	22.1576
292	24.1278
293	25.939
294	27.3516
295	28.072
296	27.793
297	26.2307
298	23.1455
299	18.4063
300	12.0797
301	4.47363
302	-3.88705
303	-12.3578
304	-20.2886
305	-27.111
306	-32.3947
307	-35.8953
308	-37.5685
309	-37.5249
310	-35.979
311	-33.2076
312	-29.5274
313	-25.2791
314	-20.7724
315	-16.2577
316	-11.9178
317	-7.88233
318	-4.24666
319	-1.08283
320	1.55808
321	3.65019
322	5.19107
323	6.18548
324	6.64162
325	6.5541
326	5.89742
327	4.63136
328	2.70804
329	0.11796
330	-3.06514
331	-6.67999
332	-10.4893
333	-14.2107
334	-17.5505
335	-20.2113
336	-21.9211
337	-22.4748
338	-21.7253
339	-19.5897
340	-16.0564
341	-11.1933
342	-5.15037
343	1.87023
344	9.63825
345	17.8963
346	26.3535
347	34.6769
348	42.5063
349	49.464
350	55.1697
351	59.2558
352	61.3848
353	61.2767
354	58.7322
355	53.6607
356	46.1358
357	36.4281
358	24.9857
359	12.3916
360	-0.725152
361	-13.7721
362	-26.2438
363	-37.7342
364	-47.9042
365	-56.4765
366	-63.2009
367	-67.8308
368	-70.1382
369	-69.9128
370	-66.94
371	-61.0506
372	-52.2132
373	-40.6
374	-26.5897
375	-10.7895
376	5.95609
377	22.6561
378	38.3015
379	51.9497
380	62.771
381	70.0484
382	73.1338
383	71.4531
384	64.7866
385	53.6376
386	39.1646
387	22.9519
388	6.70677
389	-8.07847
390	-20.3459
391	-29.5742
392	-35.7091
393	-39.027
394	-39.9773
395	-39.0352
396	-36.6596
397	-33.2841
398	-29.2788
399	-24.9253
400	-20.3989
401	-15.7829
402	-11.1042
403	-6.39626
404	-1.75507
405	2.63453
406	6.53128
407	9.66057
408	11.75
409	12.604
410	12.1447
411	10.4583
412	7.77642
413	4.41701
414	0.73205
415	-2.9473
416	-6.34856
417	-9.26022
418	-11.5245
419	-13.0332
420	-13.7071
421	-13.4814
422	-12.3112
423	-10.1782
424	-7.11274
425	-3.19369
426	1.4368
427	6.55358
428	11.8525
429	16.9722
430	21.5242
431	25.1161
432	27.3818
433	28.0234
434	26.8264
435	23.7145
436	18.8133
437	12.492
438	5.31847
439	-2.04758
440	-8.96181
441	-14.8676
442	-19.3339
443	-22.1019
444	-23.1251
445	-22.5421
446	-20.6294
447	-17.7485
448	-14.2941
449	-10.6381
450	-7.08531
451	-3.84852
452	-1.05855
453	1.21773
454	2.94792
455	4.12912
456	4.8011
457	5.03702
458	4.95168
459	4.67813
460	4.34642
461	4.08123
462	3.97628
463	4.07001
464	4.34534
465	4.74333
466	5.18868
467	5.61212
468	5.95963
469	6.20049
470	6.31856
471	6.30816
472	6.16576
473	5.87761
474	5.42641
475	4.7988
476	3.9872
477	2.98576
478	1.78835
479	0.38979
480	-1.20488
481	-2.97727
482	-4.9028
483	-6.94176
484	-9.01779
485	-11.0243
486	-12.8383
487	-14.327
488	-15.3528
489	-15.7808
490	-15.4989
491	-14.4333
492	-12.5531
493	-9.89619
494	-6.57527
495	-2.75925
496	1.3448
497	5.50955
498	9.51341
499	13.1558
500	16.2492
501	18.6244
502	20.1445
503	20.7121
504	20.2699
505	18.819
506	16.4292
507	13.2208
508	9.35861
509	5.03689
510	0.472605
511	-4.11334
512	-8.51558
513	-12.5452
514	-16.0273
515	-18.799
516	-20.7107
517	-21.6397
518	-21.4892
519	-20.1893
520	-17.7059
521	-14.0652
522	-9.3991
523	-3.96484
524	1.87349
525	7.69173
526	13.0587
527	17.5668
528	20.8487
529	22.6225
530	22.7713
531	21.3611
532	18.6229
533	14.9013
534	10.5972
535	6.12826
536	1.88451
537	-1.81917
538	-4.78705
539	-6.94255
540	-8.29713
541	-8.92974
542	-8.96307
543	-8.53725
544	-7.78633
545	-6.82204
546	-5.72862
547	-4.58288
548	-3.46634
549	-2.46641
550	-1.66944
551	-1.14457
552	-0.935605
553	-1.04858
554	-1.44326
555	-2.05754
556	-2.83345
557	-3.72868
558	-4.70291
559	-5.7066
560	-6.67915
561	-7.55133
562	-8.24768
563	-8.68951
564	-8.80627
565	-8.53846
566	-7.83589
567	-6.65958
568	-4.97325
569	-2.75466
570	-0.0186217
571	3.1627
572	6.6531
573	10.2598
574	13.7491
575	16.8648
576	19.3485
577	20.9684
578	21.5185
579	20.8234
580	18.7587
581	15.2984
582	10.5778
583	4.94564
584	-1.09952
585	-7.00933
586	-12.2619
587	-16.4175
588	-19.1689
589	-20.4091
590	-20.2277
591	-18.8544
592	-16.5954
593	-13.768
594	-10.6724
595	-7.56428
596	-4.63225
597	-1.99816
598	0.270253
599	2.15186
600	3.67411
601	4.89895
602	5.90296
603	6.75353
604	7.50123
605	8.16418
606	8.73006
607	9.16479
608	9.42811
609	9.49437
610	9.34327
611	8.96245
612	8.36178
613	7.56972
614	6.63661
615	5.61885
616	4.56697
617	3.5211
618	2.50539
619	1.52296
620	0.562054
621	-0.392486
622	-1.35521
623	-2.33716
624	-3.33559
625	-4.33505
626	-5.32125
627	-6.27674
628	-7.16447
629	-7.92258
630	-8.49051
631	-8.82576
632	-8.89892
633	-8.69201
634	-8.20911
635	-7.48081
636	-6.56499
637	-5.53838
638	-4.47449
639	-3.43174
640	-2.4665
641	-1.63909
642	-1.01461
643	-0.659382
644	-0.622951
645	-0.939147
646	-1.60969
647	-2.59197
648	-3.8155
649	-5.19754
650	-6.63491
651	-7.99652
652	-9.12889
653	-9.8689
654	-10.0604
655	-9.56211
656	-8.25212
657	-6.04613
658	-2.93243
659	1.01398
660	5.6488
661	10.773
662	16.132
663	21.4085
664	26.2238
665	30.1815
666	32.9191
667	34.1402
668	33.6322
669	31.2885
670	27.1127
671	21.2259
672	13.8917
673	5.52337
674	-3.34408
675	-12.1231
676	-20.2579
677	-27.272
678	-32.7792
679	-36.4671
680	-38.095
681	-37.4997
682	-34.651
683	-29.768
684	-23.3018
685	-15.836
686	-7.98995
687	-0.345128
688	6.59916
689	12.4539
690	16.9734
691	20.0519
692	21.7163
693	22.088
694	21.3424
695	19.6931
696	17.3643
697	14.5747
698	11.5395
699	8.45887
700	5.52423
701	2.92299
702	0.835884
703	-0.560382
704	-1.11124
705	-0.729369
706	0.549101
707	2.54005
708	4.94347
709	7.40063
710	9.54445
711	11.0406
712	11.6118
713	11.054
714	9.25795
715	6.22998
716	2.09511
717	-2.91576
718	-8.48491
719	-14.2523
720	-19.8671
721	-25.0374
722	-29.5377
723	-33.2064
724	-35.936
725	-37.6469
726	-38.267
727	-37.6947
728	-35.7831
729	-32.3476
730	-27.2131
731	-20.2822
732	-11.5852
733	-1.3612
734	9.88786
735	21.4456
736	32.4959
737	42.2464
738	50.0013
739	55.1755
740	57.2649
741	55.8132
742	50.4965
743	41.4529
744	29.4221
745	15.5828
746	1.29976
747	-12.1525
748	-23.7759
749	-32.9237
750	-39.2897
751	-42.8861
752	-43.9784
753	-42.9406
754	-40.1445
755	-35.9019
756	-30.436
757	-23.8962
758	-16.4427
759	-8.31901
760	0.115151
761	8.38092
762	15.8972
763	22.0661
764	26.4298
765	28.7499
766	29.0067
767	27.3518
768	24.0743
769	19.5695
770	14.3064
771	8.78791
772	3.48598
773	-1.24181
774	-5.18043
775	-8.22418
776	-10.334
777	-11.4961
778	-11.6884
779	-10.8811
780	-9.08663
781	-6.45067
782	-3.26251
783	0.0997904
784	3.22235
785	5.69984
786	7.16432
787	7.35519
788	6.19619
789	3.84741
790	0.648869
791	-2.97648
792	-6.59378
793	-9.81143
794	-12.3253
795	-13.9432
796	-14.5876
797	-14.2901
798	-13.18
799	-11.4404
800	-9.27472
801	-6.90023
802	-4.53504
803	-2.38244
804	-0.6145
805	0.632099
806	1.25846
807	1.23879
808	0.625781
809	-0.461131
810	-1.84464
811	-3.32336
812	-4.72998
813	-5.93712
814	-6.84794
815	-7.40105
816	-7.57163
817	-7.36699
818	-6.80959
819	-5.94158
820	-4.82249
821	-3.51753
822	-2.08815
823	-0.578102
824	0.996637
825	2.64505
826	4.4071
827	6.34574
828	8.535
829	11.04
830	13.8768
831	16.9867
832	20.2359
833	23.4406
834	26.4011
835	28.913
836	30.774
837	31.7864
838	31.7613
839	30.532
840	27.9738
841	24.0377
842	18.7776
843	12.3579
844	5.04958
845	-2.78597
846	-10.7262
847	-18.3318
848	-25.1972
849	-30.9791
850	-35.42
851	-38.3658
852	-39.7636
853	-39.6742
854	-38.2717
855	-35.8272
856	-32.6671
857	-29.1177
858	-25.47
859	-21.9651
860	-18.7832
861	-16.0169
862	-13.6448
863	-11.5591
864	-9.59478
865	-7.56563
866	-5.29257
867	-2.61962
868	0.573806
869	4.36127
870	8.7534
871	13.6906
872	19.0444
873	24.6107
874	30.1318
875	35.3158
876	39.8625
877	43.4915
878	45.9529
879	47.0305
880	46.5417
881	44.3523
882	40.4243
883	34.8512
884	27.868
885	19.8379
886	11.1976
887	2.40225
888	-6.11272
889	-13.9648
890	-20.8432
891	-26.518
892	-30.8445
893	-33.7486
894	-35.2293
895	-35.3602
896	-34.283
897	-32.1716
898	-29.2137
899	-25.614
900	-21.5944
901	-17.3887
902	-13.226
903	-9.30387
904	-5.77155
905	-2.73089
906	-0.229166
907	1.73396
908	3.20231
909	4.25713
910	5.01949
911	5.63649
912	6.25611
913	7.01323
914	8.00447
915	9.28174
916	10.8535
917	12.6827
918	14.6883
919	16.7458
920	18.6851
921	20.3024
922	21.3783
923	21.6888
924	21.024
925	19.2184
926	16.1871
927	11.9614
928	6.70975
929	0.732008
930	-5.5689
931	-11.7439
932	-17.3595
933	-22.0451
934	-25.515
935	-27.572
936	-28.1019
937	-27.0871
938	-24.5994
939	-20.789
940	-15.8923
941	-10.2154
942	-4.10979
943	2.06073
944	7.95052
945	13.2457
946	17.6788
947	21.0318
948	23.1474
949	23.9391
950	23.4027
951	21.6329
952	18.7964
953	15.1033
954	10.794
955	6.12666
956	1.3604
957	-3.25702
958	-7.49891
959	-11.1653
960	-14.0987
961	-16.1876
962	-17.3636
963	-17.6087
964	-16.9482
965	-15.4268
966	-13.1109
967	-10.0986
968	-6.51294
969	-2.50069
970	1.75509
971	6.03266
972	10.0845
973	13.6563
974	16.5182
975	18.4822
976	19.4096
977	19.2186
978	17.8948
979	15.4971
980	12.1439
981	7.98603
982	3.17803
983	-2.12674
984	-7.748
985	-13.4931
986	-19.1829
987	-24.658
988	-29.7765
989	-34.4062
990	-38.4214
991	-41.7103
992	-44.1746
993	-45.7199
994	-46.2412
995	-45.6205
996	-43.7346
997	-40.4657
998	-35.7109
999	-29.4014
1000	-21.551
1001	-12.2921
1002	-1.90814
1003	9.18244
1004	20.4901
1005	31.5169
1006	41.8058
1007	50.9674
1008	58.7241
1009	64.9073
1010	69.3957
1011	72.0672
1012	72.7554
1013	71.2215
1014	67.1506
1015	60.1847
1016	50.0275
1017	36.6338
1018	20.4914
1019	2.63098
1020	-15.5824
1021	-32.7432
1022	-47.6751
1023	-59.5466
1024	-67.8741
1025	-72.5269
1026	-73.6731
1027	-71.6869
1028	-67.0504
1029	-60.3051
1030	-52.0258
1031	-42.782
1032	-33.0734
1033	-23.2973
1034	-13.7658
1035	-4.73987
1036	3.54464
1037	10.8967
1038	17.1813
1039	22.3147
1040	26.2731
1041	29.0971
1042	30.8936
1043	31.8007
1044	31.936
1045	31.3968
1046	30.2738
1047	28.6474
1048	26.5691
1049	24.0447
1050	21.0481
1051	17.5492
1052	13.5357
1053	9.0281
1054	4.06927
1055	-1.26359
1056	-6.83601
1057	-12.446
1058	-17.8052
1059	-22.547
1060	-26.2715
1061	-28.6113
1062	-29.2683
1063	-28.0391
1064	-24.8642
1065	-19.8686
1066	-13.3385
1067	-5.68202
1068	2.61798
1069	11.0585
1070	19.1668
1071	26.5126
1072	32.708
1073	37.4117
1074	40.314
1075	41.1266
1076	39.6065
1077	35.594
1078	29.1229
1079	20.5198
1080	10.3969
1081	-0.451246
1082	-11.1928
1083	-21.074
1084	-29.4838
1085	-35.9711
1086	-40.2386
1087	-42.1582
1088	-41.7713
1089	-39.2723
1090	-34.9892
1091	-29.3358
1092	-22.7647
1093	-15.7238
1094	-8.61419
1095	-1.77619
1096	4.51261
1097	10.037
1098	14.6296
1099	18.1638
1100	20.5639
1101	21.8105
1102	21.9178
1103	20.9291
1104	18.9245
1105	16.0453
1106	12.4991
1107	8.54166
1108	4.43794
1109	0.431648
1110	-3.28031
1111	-6.57459
1112	-9.40953
1113	-11.808
1114	-13.8239
1115	-15.514
1116	-16.9295
1117	-18.1145
1118	-19.0954
1119	-19.8738
1120	-20.4327
1121	-20.7444
1122	-20.7614
1123	-20.4168
1124	-19.642
1125	-18.384
1126	-16.6143
1127	-14.3319
1128	-11.5667
1129	-8.37747
1130	-4.8362
1131	-1.0061
1132	3.07128
1133	7.37351
1134	11.8823
1135	16.5505
1136	21.2718
1137	25.8801
1138	30.1659
1139	33.9051
1140	36.8722
1141	38.832
1142	39.5587
1143	38.8671
1144	36.6362
1145	32.8159
1146	27.4177
1147	20.522
1148	12.3169
1149	3.17734
1150	-6.34428
1151	-15.6178
1152	-24.0333
1153	-31.0613
1154	-36.2805
1155	-39.4038
1156	-40.3343
1157	-39.1914
1158	-36.2815
1159	-32.0214
1160	-26.8657
1161	-21.2575
1162	-15.5883
1163	-10.1739
1164	-5.24808
1165	-0.95205
1166	2.65687
1167	5.58538
1168	7.88765
1169	9.65362
1170	10.9892
1171	11.9884
1172	12.7216
1173	13.2351
1174	13.5639
1175	13.734
1176	13.7722
1177	13.7021
1178	13.5294
1179	13.2442
1180	12.8386
1181	12.332
1182	11.753
1183	11.1148
1184	10.4207
1185	9.66541
1186	8.83477
1187	7.9069
1188	6.84533
1189	5.61033
1190	4.17461
1191	2.53197
1192	0.698269
1193	-1.27129
1194	-3.28133
1195	-5.22108
1196	-6.98911
1197	-8.52362
1198	-9.81388
1199	-10.8864
1200	-11.7864
1201	-12.5595
1202	-13.2419
1203	-13.8498
1204	-14.3558
1205	-14.6927
1206	-14.7632
1207	-14.442
1208	-13.5973
1209	-12.1179
1210	-9.93926
1211	-7.07337
1212	-3.59602
1213	0.376305
1214	4.68321
1215	9.13142
1216	13.4969
1217	17.5309
1218	20.9843
1219	23.6232
1220	25.2446
1221	25.6753
1222	24.7695
1223	22.4477
1224	18.7348
1225	13.7754
1226	7.84505
1227	1.32612
1228	-5.34635
1229	-11.7423
1230	-17.4857
1231	-22.2777
1232	-25.9126
1233	-28.2817
1234	-29.3585
1235	-29.1866
1236	-27.8778
1237	-25.5946
1238	-22.5323
1239	-18.8934
1240	-14.869
1241	-10.6306
1242	-6.31188
1243	-2.00759
1244	2.21679
1245	6.3171
1246	10.2606
1247	14.0191
1248	17.5584
1249	20.8276
1250	23.7621
1251	26.2967
1252	28.3567
1253	29.8609
1254	30.7332
1255	30.9095
1256	30.3589
1257	29.0701
1258	27.0467
1259	24.3118
1260	20.9061
1261	16.8967
1262	12.3995
1263	7.57766
1264	2.65006
1265	-2.11786
1266	-6.44314
1267	-10.0532
1268	-12.7082
1269	-14.2097
1270	-14.4222
1271	-13.3013
1272	-10.906
1273	-7.41015
1274	-3.08701
1275	1.70535
1276	6.5439
1277	10.9919
1278	14.6436
1279	17.1654
1280	18.3101
1281	17.9209
1282	15.9586
1283	12.5232
1284	7.8524
1285	2.28779
1286	-3.78005
1287	-9.95963
1288	-15.9075
1289	-21.3615
1290	-26.138
1291	-30.1285
1292	-33.3031
1293	-35.6985
1294	-37.3994
1295	-38.515
1296	-39.1562
1297	-39.414
1298	-39.333
1299	-38.9111
1300	-38.1211
1301	-36.9368
1302	-35.3498
1303	-33.3683
1304	-31.0064
1305	-28.2778
1306	-25.192
1307	-21.7452
1308	-17.9169
1309	-13.6672
1310	-8.94991
1311	-3.72459
1312	2.03108
1313	8.29924
1314	15.0023
1315	21.9933
1316	29.0461
1317	35.8712
1318	42.1492
1319	47.5843
1320	51.9311
1321	55.0059
1322	56.6834
1323	56.8818
1324	55.5459
1325	52.6255
1326	48.0728
1327	41.8524
1328	33.9776
1329	24.5707
1330	13.8993
1331	2.38397
1332	-9.41896
1333	-20.8701
1334	-31.3294
1335	-40.2274
1336	-47.0998
1337	-51.6187
1338	-53.6606
1339	-53.3346
1340	-50.9346
1341	-46.8573
1342	-41.5346
1343	-35.3865
1344	-28.7879
1345	-22.0405
1346	-15.3732
1347	-8.96152
1348	-2.94807
1349	2.5734
1350	7.56338
1351	12.0071
1352	15.8908
1353	19.1881
1354	21.8579
1355	23.8649
1356	25.1825
1357	25.801
1358	25.7257
1359	24.9581
1360	23.5143
1361	21.4423
1362	18.817
1363	15.7261
1364	12.27
1365	8.56926
1366	4.76082
1367	1.01722
1368	-2.44902
1369	-5.43411
1370	-7.77825
1371	-9.38908
1372	-10.2382
1373	-10.3465
1374	-9.77637
1375	-8.62599
1376	-7.0125
1377	-5.05725
1378	-2.89389
1379	-0.675035
1380	1.41783
1381	3.19973
1382	4.51582
1383	5.26537
1384	5.40731
1385	4.95925
1386	4.00327
1387	2.68134
1388	1.17107
1389	-0.34417
1390	-1.71585
1391	-2.8566
1392	-3.74013
1393	-4.38664
1394	-4.84336
1395	-5.15015
1396	-5.33477
1397	-5.41895
1398	-5.41824
1399	-5.33756
1400	-5.15661
1401	-4.83129
1402	-4.31052
1403	-3.55838
1404	-2.57459
1405	-1.39978
1406	-0.106154
1407	1.20766
1408	2.41854
1409	3.39022
1410	3.9943
1411	4.13662
1412	3.78533
1413	2.97129
1414	1.78992
1415	0.393041
1416	-1.03647
1417	-2.30951
1418	-3.25831
1419	-3.74571
1420	-3.6764
1421	-3.01246
1422	-1.76858
1423	0.0201516
1424	2.31066
1425	5.0383
1426	8.09651
1427	11.3308
1428	14.5521
1429	17.5418
1430	20.0439
1431	21.7842
1432	22.4914
1433	21.9232
1434	19.902
1435	16.3545
1436	11.364
1437	5.19502
1438	-1.72733
1439	-8.87881
1440	-15.7248
1441	-21.7897
1442	-26.6985
1443	-30.1974
1444	-32.1423
1445	-32.4832
1446	-31.273
1447	-28.677
1448	-24.961
1449	-20.457
1450	-15.5072
1451	-10.4144
1452	-5.39562
1453	-0.554764
1454	4.10279
1455	8.63384
1456	13.101
1457	17.5056
1458	21.7457
1459	25.6316
1460	28.9329
1461	31.4146
1462	32.866
1463	33.1288
1464	32.1015
1465	29.7253
1466	25.9808
1467	20.9284
1468	14.7788
1469	7.89389
1470	0.726324
1471	-6.25007
1472	-12.5986
1473	-17.964
1474	-22.1092
1475	-24.9261
1476	-26.4436
1477	-26.806
1478	-26.2402
1479	-25.0099
1480	-23.3733
1481	-21.5502
1482	-19.6904
1483	-17.8624
1484	-16.0615
1485	-14.2152
1486	-12.2128
1487	-9.94354
1488	-7.33629
1489	-4.39268
1490	-1.19055
1491	2.1203
1492	5.33833
1493	8.2572
1494	10.6891
1495	12.4782
1496	13.5112
1497	13.7192
1498	13.0913
1499	11.68
1500	9.61547
1501	7.11312
1502	4.45249
1503	1.93297
1504	-0.172682
1505	-1.6504
1506	-2.34167
1507	-2.15435
1508	-1.09911
1509	0.705287
1510	3.05553
1511	5.70495
1512	8.40006
1513	10.895
1514	12.9617
1515	14.404
1516	15.0786
1517	14.9116
1518	13.9054
1519	12.1326
1520	9.71522
1521	6.80594
1522	3.57228
1523	0.188706
1524	-3.16785
1525	-6.31945
1526	-9.0952
1527	-11.3517
1528	-12.9827
1529	-13.9246
1530	-14.1653
1531	-13.7384
1532	-12.7153
1533	-11.2073
1534	-9.34972
1535	-7.28056
1536	-5.12856
1537	-2.99194
1538	-0.941331
1539	0.971808
1540	2.70609
1541	4.2218
1542	5.48185
1543	6.45645
1544	7.13135
1545	7.50843
1546	7.59785
1547	7.41942
1548	7.00322
1549	6.37973
1550	5.57306
1551	4.60842
1552	3.51822
1553	2.33355
1554	1.08449
1555	-0.194052
1556	-1.47036
1557	-2.72891
1558	-3.96705
1559	-5.1789
1560	-6.33726
1561	-7.39715
1562	-8.29754
1563	-8.97348
1564	-9.36063
1565	-9.39207
1566	-9.00392
1567	-8.14063
1568	-6.7697
1569	-4.89239
1570	-2.54343
1571	0.202391
1572	3.23362
1573	6.42001
1574	9.62331
1575	12.6976
1576	15.4998
1577	17.8889
1578	19.7161
1579	20.8205
1580	21.0427
1581	20.235
1582	18.2887
1583	15.1619
1584	10.8924
1585	5.61358
1586	-0.418732
1587	-6.8331
1588	-13.1839
1589	-19.012
1590	-23.9006
1591	-27.4997
1592	-29.5201
1593	-29.7445
1594	-28.1055
1595	-24.7358
1596	-19.949
1597	-14.1679
1598	-7.85305
1599	-1.45858
1600	4.59974
1601	9.97683
1602	14.403
1603	17.6805
1604	19.6705
1605	20.2811
1606	19.5035
1607	17.456
1608	14.3702
1609	10.5443
1610	6.31398
1611	2.02151
1612	-2.00954
1613	-5.50154
1614	-8.24958
1615	-10.1333
1616	-11.0996
1617	-11.1292
1618	-10.2234
1619	-8.41614
1620	-5.79402
1621	-2.50448
1622	1.27235
1623	5.33657
1624	9.47874
1625	13.494
1626	17.1789
1627	20.319
1628	22.6934
1629	24.0973
1630	24.3664
1631	23.4002
1632	21.2093
1633	17.9314
1634	13.812
1635	9.17526
1636	4.37408
1637	-0.258405
1638	-4.43203
1639	-7.90402
1640	-10.4763
1641	-11.9898
1642	-12.3109
1643	-11.3254
1644	-8.98173
1645	-5.37138
1646	-0.767684
1647	4.42028
1648	9.72649
1649	14.6875
1650	18.8744
1651	21.9217
1652	23.564
1653	23.6803
1654	22.2949
1655	19.5417
1656	15.6184
1657	10.7503
1658	5.1754
1659	-0.862559
1660	-7.11113
1661	-13.3046
1662	-19.1816
1663	-24.5127
1664	-29.1185
1665	-32.8715
1666	-35.7038
1667	-37.5884
1668	-38.5173
1669	-38.4924
1670	-37.5299
1671	-35.6714
1672	-32.995
1673	-29.6267
1674	-25.7293
1675	-21.4859
1676	-17.0864
1677	-12.7179
1678	-8.56353
1679	-4.79562
1680	-1.56621
1681	0.999254
1682	2.83268
1683	3.96095
1684	4.51738
1685	4.72455
1686	4.85379
1687	5.18531
1688	5.9808
1689	7.46511
1690	9.81497
1691	13.1195
1692	17.3135
1693	22.2112
1694	27.5695
1695	33.1303
1696	38.642
1697	43.8406
1698	48.4134
1699	51.9979
1700	54.2017
1701	54.629
1702	52.8996
1703	48.7175
1704	42.0134
1705	32.9872
1706	22.0762
1707	9.90182
1708	-2.80891
1709	-15.3179
1710	-26.9802
1711	-37.2949
1712	-45.9074
1713	-52.579
1714	-57.1249
1715	-59.3983
1716	-59.3671
1717	-57.1706
1718	-53.0814
1719	-47.4498
1720	-40.6691
1721	-33.1731
1722	-25.4345
1723	-17.943
1724	-11.1532
1725	-5.40796
1726	-0.864659
1727	2.50828
1728	4.922
1729	6.72455
1730	8.30398
1731	10.0017
1732	12.059
1733	14.6033
1734	17.672
1735	21.2417
1736	25.2415
1737	29.5018
1738	33.722
1739	37.5152
1740	40.4688
1741	42.1877
1742	42.3092
1743	40.5062
1744	36.5316
1745	30.3448
1746	22.2283
1747	12.7425
1748	2.5993
1749	-7.4642
1750	-16.7859
1751	-24.8424
1752	-31.2748
1753	-35.9015
1754	-38.6929
1755	-39.6953
1756	-38.9693
1757	-36.5784
1758	-32.644
1759	-27.4015
1760	-21.1826
1761	-14.3782
1762	-7.40866
1763	-0.678586
1764	5.46683
1765	10.7784
1766	15.1193
1767	18.4509
1768	20.7897
1769	22.1728
1770	22.6416
1771	22.2445
1772	21.0457
1773	19.1252
1774	16.5608
1775	13.4139
1776	9.7445
1777	5.62273
1778	1.14455
1779	-3.55704
1780	-8.32473
1781	-12.9697
1782	-17.2653
1783	-20.9701
1784	-23.862
1785	-25.7649
1786	-26.5568
1787	-26.1642
1788	-24.5695
1789	-21.8288
1790	-18.0686
1791	-13.4535
1792	-8.1648
1793	-2.39078
1794	3.66684
1795	9.77989
1796	15.6669
1797	20.9918
1798	25.4068
1799	28.5902
1800	30.2915
1801	30.371
1802	28.8206
1803	25.7313
1804	21.2674
1805	15.6845
1806	9.34706
1807	2.71194
1808	-3.73808
1809	-9.55322
1810	-14.3433
1811	-17.7784
1812	-19.5855
1813	-19.6068
1814	-17.8845
1815	-14.6473
1816	-10.2521
1817	-5.13108
1818	0.26116
1819	5.47978
1820	10.1199
1821	13.8361
1822	16.351
1823	17.4738
1824	17.1205
1825	15.3287
1826	12.2751
1827	8.26966
1828	3.69511
1829	-1.06913
1830	-5.69663
1831	-9.9302
1832	-13.5756
1833	-16.4875
1834	-18.5547
1835	-19.7097
1836	-19.9484
1837	-19.3195
1838	-17.9135
1839	-15.8515
1840	-13.2768
1841	-10.3434
1842	-7.20941
1843	-4.02416
1844	-0.92527
1845	1.97213
1846	4.5844
1847	6.85704
1848	8.76111
1849	10.2875
1850	11.4408
1851	12.2467
1852	12.742
1853	12.9658
1854	12.9672
1855	12.8002
1856	12.515
1857	12.1367
1858	11.6679
1859	11.0966
1860	10.3936
1861	9.5258
1862	8.45432
1863	7.12045
1864	5.47769
1865	3.52855
1866	1.31875
1867	-1.07731
1868	-3.55451
1869	-5.99579
1870	-8.29709
1871	-10.3705
1872	-12.135
1873	-13.5357
1874	-14.533
1875	-15.0895
1876	-15.1735
1877	-14.7704
1878	-13.8924
1879	-12.5923
1880	-10.9534
1881	-9.07654
1882	-7.05421
1883	-4.95531
1884	-2.83264
1885	-0.72241
1886	1.34926
1887	3.35627
1888	5.2704
1889	7.06925
1890	8.73577
1891	10.2386
1892	11.5275
1893	12.5304
1894	13.15
1895	13.2843
1896	12.8494
1897	11.8067
1898	10.1815
1899	8.05139
1900	5.5435
1901	2.83308
1902	0.130796
1903	-2.34267
1904	-4.39632
1905	-5.88672
1906	-6.71846
1907	-6.85764
1908	-6.3336
1909	-5.23364
1910	-3.72124
1911	-2.00872
1912	-0.318148
1913	1.14224
1914	2.19979
1915	2.7419
1916	2.71231
1917	2.10274
1918	0.952863
1919	-0.639221
1920	-2.51861
1921	-4.49347
1922	-6.35817
1923	-7.92732
1924	-9.06074
1925	-9.66684
1926	-9.7052
1927	-9.18047
1928	-8.13311
1929	-6.63328
1930	-4.77033
1931	-2.64588
1932	-0.357822
1933	1.99699
1934	4.31763
1935	6.50638
1936	8.46722
1937	10.1124
1938	11.3563
1939	12.118
1940	12.3331
1941	11.9626
1942	11.0013
1943	9.47131
1944	7.41739
1945	4.91655
1946	2.09019
1947	-0.892773
1948	-3.82555
1949	-6.48818
1950	-8.67999
1951	-10.2494
1952	-11.104
1953	-11.2258
1954	-10.6616
1955	-9.50018
1956	-7.85525
1957	-5.85769
1958	-3.64098
1959	-1.33252
1960	0.954205
1961	3.11131
1962	5.01826
1963	6.55666
1964	7.62352
1965	8.13754
1966	8.0459
1967	7.31434
1968	5.94211
1969	3.96688
1970	1.46998
1971	-1.41982
1972	-4.52868
1973	-7.64496
1974	-10.5357
1975	-12.9658
1976	-14.707
1977	-15.5557
1978	-15.3744
1979	-14.1181
1980	-11.8486
1981	-8.72135
1982	-4.9598
1983	-0.832937
1984	3.36059
1985	7.32105
1986	10.7817
1987	13.549
1988	15.5194
1989	16.6776
1990	17.0712
1991	16.7766
1992	15.902
1993	14.5652
1994	12.8502
1995	10.8102
1996	8.4803
1997	5.91326
1998	3.20221
[truncated: 6,329 more rows]
