# Supplementary material for: PM2.5 concentration prediction based on EEMD-ALSTM
Source: Sci Rep. 2024 Jun 2;14:12636. doi: 10.1038/s41598-024-63620-9 (PMC11144699; doi:10.1038/s41598-024-63620-9)
Supplement: Supplementary file 1 — Supplementary Information. [file 41598_2024_63620_MOESM1_ESM.zip › Code/attEMD_IMF_5_train.xlsx]

## Sheet: Sheet1
	0
0	-5.7796
1	-9.7822
2	-13.1133
3	-15.5183
4	-16.7927
5	-16.83
6	-15.6449
7	-13.3945
8	-10.3449
9	-6.80736
10	-3.0915
11	0.526031
12	3.80631
13	6.56885
14	8.70241
15	10.1542
16	10.9331
17	11.0964
18	10.7207
19	9.89168
20	8.69607
21	7.21283
22	5.51287
23	3.66621
24	1.74947
25	-0.153862
26	-1.9629
27	-3.59998
28	-4.9995
29	-6.11156
30	-6.89893
31	-7.33855
32	-7.42039
33	-7.15243
34	-6.55684
35	-5.66415
36	-4.51784
37	-3.17632
38	-1.71096
39	-0.200945
40	1.27447
41	2.63987
42	3.8263
43	4.76949
44	5.399
45	5.64989
46	5.47047
47	4.82946
48	3.73098
49	2.23413
50	0.456144
51	-1.44889
52	-3.31156
53	-4.96167
54	-6.24455
55	-7.02813
56	-7.21331
57	-6.75812
58	-5.67794
59	-4.0327
60	-1.92059
61	0.532282
62	3.1771
63	5.85723
64	8.42397
65	10.7283
66	12.6102
67	13.9114
68	14.4816
69	14.204
70	13.0242
71	10.9709
72	8.16275
73	4.78412
74	1.06724
75	-2.73444
76	-6.36942
77	-9.60851
78	-12.2627
79	-14.1814
80	-15.2584
81	-15.4493
82	-14.7679
83	-13.2809
84	-11.0903
85	-8.30993
86	-5.04569
87	-1.41016
88	2.4405
89	6.30887
90	9.97131
91	13.1967
92	15.7568
93	17.4387
94	18.0614
95	17.5018
96	15.7311
97	12.8348
98	9.00116
99	4.49084
100	-0.396154
101	-5.35178
102	-10.089
103	-14.3527
104	-17.9143
105	-20.5662
106	-22.1337
107	-22.4949
108	-21.5758
109	-19.3568
110	-15.9211
111	-11.5084
112	-6.48672
113	-1.28673
114	3.66196
115	7.98343
116	11.387
117	13.6797
118	14.7542
119	14.5642
120	13.0965
121	10.3669
122	6.49666
123	1.80712
124	-3.2357
125	-8.12428
126	-12.3811
127	-15.5902
128	-17.3945
129	-17.5178
130	-15.8603
131	-12.5857
132	-8.06414
133	-2.75804
134	2.86092
135	8.35809
136	13.3653
137	17.6123
138	20.9529
139	23.3433
140	24.7964
141	25.3394
142	24.9902
143	23.7578
144	21.6737
145	18.8026
146	15.2471
147	11.1512
148	6.71375
149	2.1617
150	-2.29022
151	-6.47281
152	-10.2687
153	-13.6011
154	-16.4146
155	-18.6564
156	-20.2701
157	-21.1908
158	-21.3509
159	-20.7018
160	-19.2408
161	-17.0295
162	-14.1918
163	-10.9131
164	-7.43237
165	-4.01573
166	-0.919469
167	1.64554
168	3.54223
169	4.70394
170	5.13199
171	4.911
172	4.21316
173	3.28532
174	2.40415
175	1.83414
176	1.79109
177	2.40141
178	3.67832
179	5.50385
180	7.65651
181	9.8612
182	11.8238
183	13.2743
184	13.991
185	13.819
186	12.6967
187	10.6813
188	7.94951
189	4.75805
190	1.39533
191	-1.86023
192	-4.77344
193	-7.16874
194	-8.93244
195	-10.0133
196	-10.4147
197	-10.1813
198	-9.39494
199	-8.17649
200	-6.68011
201	-5.06621
202	-3.47923
203	-2.03671
204	-0.820327
205	0.131204
206	0.818681
207	1.2697
208	1.51709
209	1.59592
210	1.54127
211	1.38888
212	1.18074
213	0.949354
214	0.713021
215	0.478797
216	0.243665
217	0.00443225
218	-0.238676
219	-0.470066
220	-0.651773
221	-0.731803
222	-0.655715
223	-0.386802
224	0.0811455
225	0.724282
226	1.48876
227	2.30856
228	3.11814
229	3.85724
230	4.48467
231	4.97829
232	5.32456
233	5.51342
234	5.52293
235	5.31929
236	4.85873
237	4.1059
238	3.05573
239	1.73757
240	0.212285
241	-1.42812
242	-3.07432
243	-4.60807
244	-5.93079
245	-6.98374
246	-7.75534
247	-8.29466
248	-8.67864
249	-8.99028
250	-9.3098
251	-9.69446
252	-10.154
253	-10.6371
254	-11.025
255	-11.1464
256	-10.7834
257	-9.70532
258	-7.73423
259	-4.8128
260	-1.02222
261	3.43677
262	8.27058
263	13.1156
264	17.5503
265	21.1367
266	23.4652
267	24.1862
268	23.0742
269	20.1855
270	15.8824
271	10.7229
272	5.34474
273	0.360485
274	-3.73025
275	-6.60865
276	-8.18289
277	-8.55497
278	-7.9577
279	-6.68962
280	-5.07604
281	-3.42891
282	-2.00945
283	-1.00346
284	-0.494804
285	-0.484977
286	-0.927137
287	-1.7522
288	-2.87216
289	-4.17608
290	-5.55544
291	-6.91424
292	-8.18633
293	-9.34001
294	-10.3665
295	-11.2597
296	-12.0016
297	-12.5708
298	-12.9309
299	-13.0178
300	-12.7475
301	-12.0317
302	-10.7781
303	-8.89405
304	-6.30482
305	-2.96928
306	1.07794
307	5.70756
308	10.7061
309	15.7871
310	20.6151
311	24.8383
312	28.1229
313	30.1708
314	30.7214
315	29.5455
316	26.4543
317	21.3888
318	14.6025
319	6.64494
320	-1.77638
321	-9.92939
322	-17.1643
323	-22.9722
324	-27.0001
325	-29.0516
326	-29.0793
327	-27.2234
328	-23.8028
329	-19.2673
330	-14.1296
331	-8.88519
332	-3.94517
333	0.406777
334	4.00393
335	6.75459
336	8.63208
337	9.69099
338	10.0376
339	9.7966
340	9.08173
341	7.9913
342	6.64076
343	5.1958
344	3.89084
345	3.00498
346	2.81673
347	3.55113
348	5.32131
349	8.06686
350	11.572
351	15.5306
352	19.6059
353	23.4888
354	26.9122
355	29.6651
356	31.5993
357	32.6188
358	32.6609
359	31.6588
360	29.527
361	26.166
362	21.4722
363	15.3964
364	8.0023
365	-0.504364
366	-9.74791
367	-19.2135
368	-28.3323
369	-36.5615
370	-43.4436
371	-48.6235
372	-51.8312
373	-52.8672
374	-51.6334
375	-48.2216
376	-42.9756
377	-36.4219
378	-29.1718
379	-21.8274
380	-14.9236
381	-8.90907
382	-4.13246
383	-0.810742
384	1.04014
385	1.6127
386	1.20024
387	0.111984
388	-1.36563
389	-2.97176
390	-4.43781
391	-5.45128
392	-5.67378
393	-4.783
394	-2.48621
395	1.42389
396	6.93545
397	13.795
398	21.5559
399	29.645
400	37.4587
401	44.4383
402	50.1121
403	54.1054
404	56.1225
405	55.9176
406	53.2753
407	48.0336
408	40.1797
409	29.9547
410	17.9008
411	4.82993
412	-8.3337
413	-20.7174
414	-31.6035
415	-40.4638
416	-46.9484
417	-50.9313
418	-52.5033
419	-51.922
420	-49.5339
421	-45.7009
422	-40.7641
423	-35.0362
424	-28.7981
425	-22.2922
426	-15.7272
427	-9.29653
428	-3.20481
429	2.3293
430	7.08476
431	10.868
432	13.5574
433	15.1334
434	15.7033
435	15.4758
436	14.6996
437	13.6172
438	12.4403
439	11.3444
440	10.4613
441	9.89117
442	9.67744
443	9.80134
444	10.2066
445	10.819
446	11.561
447	12.3542
448	13.1248
449	13.809
450	14.3477
451	14.669
452	14.6764
453	14.2613
454	13.3228
455	11.7991
456	9.72469
457	7.23696
458	4.54652
459	1.90496
460	-0.431801
461	-2.23819
462	-3.33976
463	-3.63083
464	-3.09019
465	-1.78707
466	0.140456
467	2.50986
468	5.12265
469	7.78858
470	10.3356
471	12.6209
472	14.5342
473	15.9861
474	16.9022
475	17.2158
476	16.8701
477	15.8285
478	14.0779
479	11.6278
480	8.50556
481	4.74706
482	0.405251
483	-4.43016
484	-9.62506
485	-15.0169
486	-20.424
487	-25.6553
488	-30.5179
489	-34.8293
490	-38.4179
491	-41.1222
492	-42.7953
493	-43.3039
494	-42.52
495	-40.3124
496	-36.5509
497	-31.1468
498	-24.0937
499	-15.4889
500	-5.5692
501	5.24355
502	16.3601
503	27.0988
504	36.7789
505	44.7951
506	50.6604
507	54.005
508	54.6004
509	52.4226
510	47.734
511	41.0492
512	33.0115
513	24.2842
514	15.4663
515	7.0332
516	-0.696722
517	-7.59285
518	-13.6577
519	-18.9364
520	-23.4535
521	-27.1944
522	-30.1338
523	-32.2644
524	-33.5917
525	-34.1384
526	-33.9437
527	-33.049
528	-31.5074
529	-29.3657
530	-26.6807
531	-23.5345
532	-20.0382
533	-16.3435
534	-12.6072
535	-8.97302
536	-5.57822
537	-2.53817
538	0.0517237
539	2.11766
540	3.62409
541	4.58927
542	5.09997
543	5.30651
544	5.38607
545	5.50602
546	5.80705
547	6.37987
548	7.24798
549	8.36044
550	9.60282
551	10.8225
552	11.8541
553	12.549
554	12.7971
555	12.5423
556	11.7804
557	10.543
558	8.88668
559	6.89868
560	4.70578
561	2.45213
562	0.272554
563	-1.72601
564	-3.4762
565	-4.93946
566	-6.08972
567	-6.89385
568	-7.31537
569	-7.32851
570	-6.92165
571	-6.09502
572	-4.86003
573	-3.2509
574	-1.34205
575	0.751045
576	2.87559
577	4.86125
578	6.53984
579	7.7543
580	8.36629
581	8.2794
582	7.45987
583	5.94302
584	3.83106
585	1.28838
586	-1.47742
587	-4.24813
588	-6.80479
589	-8.94105
590	-10.4764
591	-11.2674
592	-11.2236
593	-10.3203
594	-8.59472
595	-6.14367
596	-3.12099
597	0.26216
598	3.75667
599	7.10523
600	10.0636
601	12.4102
602	13.9541
603	14.5464
604	14.0933
605	12.5841
606	10.1171
607	6.89637
608	3.18323
609	-0.751232
610	-4.65108
611	-8.29371
612	-11.4927
613	-14.0855
614	-15.9415
615	-16.9706
616	-17.1116
617	-16.331
618	-14.649
619	-12.1484
620	-8.9544
621	-5.22001
622	-1.13475
623	3.07947
624	7.1903
625	10.9527
626	14.1227
627	16.4742
628	17.814
629	18.018
630	17.1012
631	15.2166
632	12.6054
633	9.54237
634	6.29284
635	3.08801
636	0.107733
637	-2.52749
638	-4.74362
639	-6.50318
640	-7.80964
641	-8.69832
642	-9.23135
643	-9.47643
644	-9.46552
645	-9.18844
646	-8.604
647	-7.65563
648	-6.29461
649	-4.49893
650	-2.30361
651	0.187364
652	2.81991
653	5.39327
654	7.68807
655	9.50426
656	10.6783
657	11.1075
658	10.7507
659	9.61975
660	7.77015
661	5.29827
662	2.36036
663	-0.831895
664	-4.03907
665	-7.0208
666	-9.55208
667	-11.4331
668	-12.508
669	-12.695
670	-11.9934
671	-10.4648
672	-8.21208
673	-5.35234
674	-2.02583
675	1.57094
676	5.18307
677	8.51782
678	11.2777
679	13.1931
680	14.0737
681	13.8655
682	12.6421
683	10.5581
684	7.80679
685	4.58575
686	1.1027
687	-2.40936
688	-5.70317
689	-8.54379
690	-10.7239
691	-12.0583
692	-12.378
693	-11.5684
694	-9.63773
695	-6.73982
696	-3.14972
697	0.781633
698	4.67455
699	8.1549
700	10.8894
701	12.6175
702	13.173
703	12.5283
704	10.7987
705	8.21237
706	5.07337
707	1.71364
708	-1.54982
709	-4.44893
710	-6.79581
711	-8.48587
712	-9.49727
713	-9.87857
714	-9.7337
715	-9.21248
716	-8.47957
717	-7.66787
718	-6.85701
719	-6.06674
720	-5.27766
721	-4.46547
722	-3.6071
723	-2.68104
724	-1.66806
725	-0.545771
726	0.707462
727	2.11409
728	3.67315
729	5.34471
730	7.05493
731	8.70825
732	10.1982
733	11.4119
734	12.2323
735	12.5427
736	12.248
737	11.3128
738	9.76376
739	7.67997
740	5.17915
741	2.40022
742	-0.501705
743	-3.36615
744	-6.04839
745	-8.42987
746	-10.4259
747	-11.9759
748	-13.0291
749	-13.5528
750	-13.533
751	-12.9758
752	-11.909
753	-10.3797
754	-8.46754
755	-6.26773
756	-3.87775
757	-1.39595
758	1.09019
759	3.49984
760	5.75445
761	7.79305
762	9.57713
763	11.0743
764	12.2535
765	13.09
766	13.5596
767	13.6119
768	13.1593
769	12.1051
770	10.3751
771	7.95653
772	4.93137
773	1.47033
774	-2.19872
775	-5.82197
776	-9.15252
777	-11.9704
778	-14.102
779	-15.4331
780	-15.9091
781	-15.5343
782	-14.3809
783	-12.5637
784	-10.2159
785	-7.46467
786	-4.43035
787	-1.2391
788	1.97737
789	5.08057
790	7.93728
791	10.4274
792	12.4612
793	13.9736
794	14.9083
795	15.2171
796	14.8657
797	13.8269
798	12.0869
799	9.67969
800	6.70531
801	3.31007
802	-0.334176
803	-4.03435
804	-7.60597
805	-10.8869
806	-13.7337
807	-16.0091
808	-17.5788
809	-18.3156
810	-18.1255
811	-16.9659
812	-14.8606
813	-11.8965
814	-8.21294
815	-3.99572
816	0.529998
817	5.11722
818	9.5201
819	13.5033
820	16.8513
821	19.3788
822	20.9375
823	21.4203
824	20.7755
825	19.0056
826	16.1696
827	12.4082
828	7.96256
829	3.1516
830	-1.67225
831	-6.16436
832	-10.0144
833	-12.9594
834	-14.7793
835	-15.3026
836	-14.4721
837	-12.4179
838	-9.44592
839	-5.96015
840	-2.38905
841	0.86208
842	3.43918
843	5.06695
844	5.61308
845	5.1508
846	3.90996
847	2.18979
848	0.292199
849	-1.51741
850	-3.02942
851	-4.11131
852	-4.71352
853	-4.84113
854	-4.52051
855	-3.77581
856	-2.65239
857	-1.22672
858	0.387382
859	2.02643
860	3.50198
861	4.66097
862	5.39051
863	5.63364
864	5.39516
865	4.73582
866	3.7808
867	2.69329
868	1.63148
869	0.717864
870	0.0239606
871	-0.432777
872	-0.680136
873	-0.792514
874	-0.866843
875	-0.990348
876	-1.20651
877	-1.50438
878	-1.84259
879	-2.17132
880	-2.44521
881	-2.62656
882	-2.67811
883	-2.57696
884	-2.32599
885	-1.94259
886	-1.45267
887	-0.893006
888	-0.306138
889	0.271003
890	0.783175
891	1.17731
892	1.43008
893	1.53258
894	1.48763
895	1.29585
896	0.94757
897	0.416428
898	-0.335535
899	-1.3352
900	-2.58432
901	-4.0632
902	-5.70851
903	-7.40175
904	-8.97487
905	-10.2215
906	-10.908
907	-10.7894
908	-9.62962
909	-7.2354
910	-3.47937
911	1.66089
912	8.0607
913	15.4143
914	23.2407
915	30.928
916	37.7862
917	43.0994
918	46.1619
919	46.3782
920	43.3163
921	36.7425
922	26.6708
923	13.4069
924	-2.24561
925	-19.0851
926	-35.7422
927	-50.9548
928	-63.6947
929	-73.1425
930	-78.6922
931	-79.8956
932	-76.3459
933	-67.5673
934	-53.1244
935	-32.9946
936	-8.02137
937	19.8904
938	48.0665
939	73.752
940	94.6563
941	108.956
942	114.912
943	110.342
944	92.6771
945	61.1389
946	19.5364
947	-22.8402
948	-56.7576
949	-78.7162
950	-89.9233
951	-92.9283
952	-89.5232
953	-80.2246
954	-64.9795
955	-44.6308
956	-21.8592
957	-0.0133875
958	18.6555
959	33.3184
960	43.8664
961	50.2934
962	52.5251
963	50.7073
964	45.538
965	38.1593
966	29.8387
967	21.4654
968	13.4777
969	6.14705
970	-0.36654
971	-6.00858
972	-10.8241
973	-14.8953
974	-18.2257
975	-20.7119
976	-22.1378
977	-22.2046
978	-20.6212
979	-17.2358
980	-12.1347
981	-5.6603
982	1.63321
983	9.07276
984	15.98
985	21.7663
986	25.9517
987	28.1645
988	28.1265
989	25.6566
990	20.7782
991	13.8303
992	5.4637
993	-3.51078
994	-12.2977
995	-20.2208
996	-26.7641
997	-31.566
998	-34.3936
999	-35.1133
1000	-33.6789
1001	-30.1447
1002	-24.6958
1003	-17.6599
1004	-9.48011
1005	-0.669542
1006	8.23923
1007	16.7449
1008	24.401
1009	30.821
1010	35.6777
1011	38.7003
1012	39.6688
1013	38.4268
1014	34.9122
1015	29.2534
1016	21.8395
1017	13.2872
1018	4.31759
1019	-4.3726
1020	-12.1893
1021	-18.6789
1022	-23.5691
1023	-26.7752
1024	-28.3696
1025	-28.5281
1026	-27.484
1027	-25.5078
1028	-22.8663
1029	-19.7876
1030	-16.4406
1031	-12.9215
1032	-9.29358
1033	-5.62382
1034	-2.00595
1035	1.42949
1036	4.53275
1037	7.13696
1038	9.03476
1039	9.97176
1040	9.70451
1041	8.0834
1042	5.13863
1043	1.0997
1044	-3.64059
1045	-8.59054
1046	-13.2365
1047	-17.11
1048	-19.8442
1049	-21.1662
1050	-20.8678
1051	-18.7942
1052	-14.8369
1053	-8.97948
1054	-1.42791
1055	7.34203
1056	16.6643
1057	25.807
1058	34.0673
1059	40.8127
1060	45.5086
1061	47.7808
1062	47.4891
1063	44.7181
1064	39.7103
1065	32.8059
1066	24.4384
1067	15.1335
1068	5.46272
1069	-4.01946
1070	-12.8294
1071	-20.5863
1072	-27.0309
1073	-32.0157
1074	-35.475
1075	-37.4058
1076	-37.8334
1077	-36.7885
1078	-34.3368
1079	-30.6333
1080	-25.9267
1081	-20.5359
1082	-14.8171
1083	-9.1304
1084	-3.82895
1085	0.740118
1086	4.26227
1087	6.55075
1088	7.59907
1089	7.53687
1090	6.57057
1091	4.94544
1092	2.92071
1093	0.757796
1094	-1.26299
1095	-2.861
1096	-3.78396
1097	-3.82672
1098	-2.85279
1099	-0.82702
1100	2.1672
1101	5.95809
1102	10.3215
1103	14.9955
1104	19.7117
1105	24.2264
1106	28.3261
1107	31.795
1108	34.4045
1109	35.9182
1110	36.0845
1111	34.684
1112	31.5589
1113	26.6376
1114	19.9981
1115	11.9226
1116	2.86304
1117	-6.62274
1118	-15.9469
1119	-24.538
1120	-31.8844
1121	-37.5667
1122	-41.2492
1123	-42.6679
1124	-41.6432
1125	-38.1546
1126	-32.3874
1127	-24.7618
1128	-15.8954
1129	-6.51013
1130	2.66935
1131	11.0018
1132	17.9637
1133	23.1567
1134	26.3351
1135	27.4749
1136	26.7881
1137	24.6545
1138	21.5291
1139	17.8729
1140	14.0979
1141	10.5256
1142	7.37123
1143	4.72403
1144	2.5566
1145	0.771498
1146	-0.755024
1147	-2.12913
1148	-3.41096
1149	-4.60171
1150	-5.65324
1151	-6.49196
1152	-7.05575
1153	-7.33603
1154	-7.37823
1155	-7.27353
1156	-7.12719
1157	-7.03431
1158	-7.07085
1159	-7.26914
1160	-7.60985
1161	-8.0292
1162	-8.41601
1163	-8.63538
1164	-8.55829
1165	-8.0946
1166	-7.20379
1167	-5.90452
1168	-4.27991
1169	-2.45943
1170	-0.592354
1171	1.16981
1172	2.69826
1173	3.90802
1174	4.75963
1175	5.25511
1176	5.41782
1177	5.28644
1178	4.91305
1179	4.34997
1180	3.65197
1181	2.89276
1182	2.16295
1183	1.55622
1184	1.16039
1185	1.0515
1186	1.29203
1187	1.92533
1188	2.9628
1189	4.3726
1190	6.07305
1191	7.93793
1192	9.79941
1193	11.441
1194	12.6181
1195	13.0952
1196	12.6787
1197	11.2577
1198	8.82995
1199	5.51541
1200	1.54986
1201	-2.75346
1202	-7.03943
1203	-10.9511
1204	-14.1626
1205	-16.3939
1206	-17.4119
1207	-17.0295
1208	-15.1479
1209	-11.8549
1210	-7.4469
1211	-2.35367
1212	2.95066
1213	8.01358
1214	12.4356
1215	15.8834
1216	18.1083
1217	18.9815
1218	18.5089
1219	16.8098
1220	14.0738
1221	10.5317
1222	6.43648
1223	2.05079
1224	-2.36999
1225	-6.59592
1226	-10.4294
1227	-13.7048
1228	-16.2944
1229	-18.1034
1230	-19.0716
1231	-19.1748
1232	-18.4217
1233	-16.8593
1234	-14.5758
1235	-11.6986
1236	-8.36326
1237	-4.69764
1238	-0.836913
1239	3.06014
1240	6.81402
1241	10.2327
1242	13.1236
1243	15.2879
1244	16.5361
1245	16.7176
1246	15.7504
1247	13.6576
1248	10.5726
1249	6.71221
1250	2.35317
1251	-2.19526
1252	-6.62505
1253	-10.6654
1254	-14.0945
1255	-16.734
1256	-18.4475
1257	-19.1413
1258	-18.7774
1259	-17.4101
1260	-15.1929
1261	-12.3451
1262	-9.11629
1263	-5.75119
1264	-2.45462
1265	0.635466
1266	3.44547
1267	5.94424
1268	8.13246
1269	10.0441
1270	11.7199
1271	13.1954
1272	14.4932
1273	15.63
1274	16.6148
1275	17.4367
1276	18.0325
1277	18.2705
1278	17.9611
1279	16.9082
1280	14.9753
1281	12.1203
1282	8.40495
1283	3.99848
1284	-0.828236
1285	-5.73737
1286	-10.3687
1287	-14.3837
1288	-17.492
1289	-19.45
1290	-20.0657
1291	-19.2305
1292	-16.9535
1293	-13.4045
1294	-8.92458
1295	-3.98754
1296	0.875133
1297	5.14274
1298	8.34596
1299	10.099
1300	10.1632
1301	8.54713
1302	5.52527
1303	1.55147
1304	-2.85238
1305	-7.18586
1306	-11.0288
1307	-14.0756
1308	-16.1479
1309	-17.1937
1310	-17.258
1311	-16.4494
1312	-14.904
1313	-12.7639
1314	-10.177
1315	-7.27769
1316	-4.18807
1317	-1.01715
1318	2.13728
1319	5.20538
1320	8.1605
1321	11.0164
1322	13.7975
1323	16.5101
1324	19.1124
1325	21.4778
1326	23.428
1327	24.7765
1328	25.3545
1329	25.0149
1330	23.6258
1331	21.082
1332	17.319
1333	12.3384
1334	6.25337
1335	-0.676677
1336	-8.05043
1337	-15.379
1338	-22.1636
1339	-27.9513
1340	-32.3575
1341	-35.0879
1342	-35.9736
1343	-35.0198
1344	-32.4043
1345	-28.413
1346	-23.3846
1347	-17.6649
1348	-11.5744
1349	-5.37685
1350	0.732316
1351	6.6024
1352	12.0933
1353	17.0613
1354	21.382
1355	24.9723
1356	27.7932
1357	29.8182
1358	30.9999
1359	31.2907
1360	30.6611
1361	29.099
1362	26.6003
1363	23.1624
1364	18.7855
1365	13.4823
1366	7.31832
1367	0.450743
1368	-6.87931
1369	-14.3708
1370	-21.6941
1371	-28.5216
1372	-34.5478
1373	-39.4991
1374	-43.1429
1375	-45.2899
1376	-45.7942
1377	-44.5505
1378	-41.5075
1379	-36.6898
1380	-30.2061
1381	-22.2631
1382	-13.1734
1383	-3.33502
1384	6.79524
1385	16.7492
1386	26.0746
1387	34.3578
1388	41.2348
1389	46.3831
1390	49.5275
1391	50.4542
1392	49.015
1393	45.116
1394	38.7586
1395	30.1299
1396	19.7001
1397	8.20296
1398	-3.48952
1399	-14.5076
1400	-24.0934
1401	-31.6618
1402	-36.8414
1403	-39.515
1404	-39.8223
1405	-38.0816
1406	-34.6852
1407	-30.0338
1408	-24.5184
1409	-18.5138
1410	-12.3705
1411	-6.41477
1412	-0.936138
1413	3.82468
1414	7.67068
1415	10.4555
1416	12.0874
1417	12.5385
1418	11.8599
1419	10.1889
1420	7.73609
1421	4.77226
1422	1.61934
1423	-1.38637
1424	-3.94815
1425	-5.83776
1426	-6.90254
1427	-7.0706
1428	-6.34428
1429	-4.77213
1430	-2.44378
1431	0.489658
1432	3.82367
1433	7.31664
1434	10.7081
1435	13.7415
1436	16.1677
1437	17.7515
1438	18.2854
1439	17.6204
1440	15.7147
1441	12.6657
1442	8.7033
1443	4.14431
1444	-0.651806
1445	-5.32265
1446	-9.53652
1447	-13.0421
1448	-15.6623
1449	-17.2789
1450	-17.8331
1451	-17.319
1452	-15.7986
1453	-13.3972
1454	-10.2867
1455	-6.66154
1456	-2.7244
1457	1.30672
1458	5.1982
1459	8.71568
1460	11.6319
1461	13.7467
1462	14.9046
1463	15.0283
1464	14.1452
1465	12.383
1466	9.93272
1467	7.01275
1468	3.84959
1469	0.665821
1470	-2.3405
1471	-5.0209
1472	-7.26682
1473	-8.99993
1474	-10.153
1475	-10.6715
1476	-10.5345
1477	-9.76199
1478	-8.42007
1479	-6.61965
1480	-4.50632
1481	-2.25577
1482	-0.0469933
1483	1.95811
1484	3.63822
1485	4.92465
1486	5.78199
1487	6.18689
1488	6.12909
1489	5.623
1490	4.7176
1491	3.49814
1492	2.0762
1493	0.582357
1494	-0.847481
1495	-2.09129
1496	-3.05528
1497	-3.6712
1498	-3.92858
1499	-3.87409
1500	-3.59557
1501	-3.21121
1502	-2.85142
1503	-2.64881
1504	-2.69241
1505	-2.99846
1506	-3.51708
1507	-4.14058
1508	-4.72337
1509	-5.09751
1510	-5.09456
1511	-4.5711
1512	-3.42454
1513	-1.60487
1514	0.88005
1515	3.95321
1516	7.4538
1517	11.149
1518	14.7615
1519	18.001
1520	20.588
1521	22.2585
1522	22.786
1523	21.9929
1524	19.7625
1525	16.0823
1526	11.0791
1527	5.0355
1528	-1.63707
1529	-8.45732
1530	-14.9428
1531	-20.6712
1532	-25.3033
1533	-28.5965
1534	-30.4316
1535	-30.8031
1536	-29.8057
1537	-27.6358
1538	-24.5631
1539	-20.9052
1540	-16.9943
1541	-13.143
1542	-9.6212
1543	-6.63492
1544	-4.33009
1545	-2.78145
1546	-1.95956
1547	-1.68126
1548	-1.62043
1549	-1.38271
1550	-0.577452
1551	1.12552
1552	3.93404
1553	7.88263
1554	12.8277
1555	18.473
1556	24.3962
1557	30.1184
1558	35.1766
1559	39.1473
1560	41.6613
1561	42.4001
1562	41.0698
1563	37.3879
1564	31.1413
1565	22.3653
1566	11.5535
1567	-0.399254
1568	-12.413
1569	-23.4461
1570	-32.6585
1571	-39.4775
1572	-43.6149
1573	-45.0593
1574	-44.0369
1575	-40.9376
1576	-36.2225
1577	-30.3477
1578	-23.7418
1579	-16.7915
1580	-9.83213
1581	-3.16948
1582	2.90887
1583	8.14701
1584	12.3662
1585	15.5097
1586	17.6231
1587	18.8251
1588	19.2744
1589	19.1478
1590	18.6419
1591	17.9498
1592	17.241
1593	16.6511
1594	16.2673
1595	16.1115
1596	16.1267
1597	16.1781
1598	16.0905
1599	15.6837
1600	14.8062
1601	13.3711
1602	11.3626
1603	8.83256
1604	5.90808
1605	2.76316
1606	-0.408456
1607	-3.42636
1608	-6.13345
1609	-8.39548
1610	-10.1119
1611	-11.2171
1612	-11.6888
1613	-11.5824
1614	-11.0167
1615	-10.1684
1616	-9.25356
1617	-8.49276
1618	-8.09345
1619	-8.19768
1620	-8.84603
1621	-9.97427
1622	-11.4115
1623	-12.913
1624	-14.2004
1625	-14.9809
1626	-14.9903
1627	-14.0506
1628	-12.0926
1629	-9.14253
1630	-5.29207
1631	-0.706057
1632	4.37597
1633	9.66136
1634	14.8255
1635	19.5336
1636	23.4502
1637	26.265
1638	27.7051
1639	27.5335
1640	25.5635
1641	21.7274
1642	16.2093
1643	9.46612
1644	2.12353
1645	-5.15217
1646	-11.7631
1647	-17.2505
1648	-21.3094
1649	-23.7867
1650	-24.6752
1651	-24.0937
1652	-22.2541
1653	-19.4353
1654	-15.9668
1655	-12.185
1656	-8.36425
1657	-4.6977
1658	-1.29138
1659	1.8051
1660	4.55503
1661	6.90238
1662	8.76162
1663	10.0375
1664	10.6463
1665	10.5401
1666	9.73722
1667	8.32865
1668	6.47021
1669	4.35846
1670	2.20621
1671	0.228796
1672	-1.37201
1673	-2.42607
1674	-2.82677
1675	-2.54675
1676	-1.63845
1677	-0.215314
1678	1.55918
1679	3.48429
1680	5.34548
1681	6.93932
1682	8.09557
1683	8.69095
1684	8.65207
1685	7.95452
1686	6.63619
1687	4.79795
1688	2.58446
1689	0.151758
1690	-2.35039
1691	-4.77428
1692	-6.97813
1693	-8.83289
1694	-10.2384
1695	-11.1351
1696	-11.4948
1697	-11.3253
1698	-10.6751
1699	-9.62511
1700	-8.28705
1701	-6.79485
1702	-5.29313
1703	-3.91749
1704	-2.77594
1705	-1.9342
1706	-1.42938
1707	-1.29142
1708	-1.53801
1709	-2.15994
1710	-3.09591
1711	-4.2148
1712	-5.31572
1713	-6.1561
1714	-6.48485
1715	-6.07015
1716	-4.73593
1717	-2.426
1718	0.742101
1719	4.50719
1720	8.51979
1721	12.3863
1722	15.714
1723	18.15
1724	19.4527
1725	19.5427
1726	18.4979
1727	16.5273
1728	13.92
1729	10.9975
1730	8.08806
1731	5.49925
1732	3.48242
1733	2.20714
1734	1.75453
1735	2.10484
1736	3.09824
1737	4.44372
1738	5.74101
1739	6.52204
1740	6.3191
1741	4.75105
1742	1.58756
1743	-3.19685
1744	-9.35227
1745	-16.4192
1746	-23.8269
1747	-30.961
1748	-37.1709
1749	-41.8646
1750	-44.5487
1751	-44.8428
1752	-42.4932
1753	-37.358
1754	-29.3894
1755	-18.6128
1756	-5.19274
1757	10.3452
1758	26.9236
1759	43.0172
1760	56.9966
1761	67.3605
1762	72.7465
1763	71.93
1764	64.2855
1765	50.2127
1766	31.2016
1767	9.71998
1768	-11.3788
1769	-29.7069
1770	-43.8749
1771	-53.4597
1772	-58.6425
1773	-59.8936
1774	-57.7772
1775	-52.8583
1776	-45.7329
1777	-37.0624
1778	-27.4863
1779	-17.5224
1780	-7.5363
1781	2.19935
1782	11.3942
1783	19.7106
1784	26.7516
1785	32.1285
1786	35.6301
1787	37.2641
1788	37.2488
1789	35.8826
1790	33.3667
1791	29.8025
1792	25.1987
1793	19.4909
1794	12.5225
1795	4.12939
1796	-5.69068
1797	-16.6835
1798	-28.3061
1799	-39.786
1800	-50.1969
1801	-58.5616
1802	-64.0149
1803	-65.8692
1804	-63.6128
1805	-56.7928
1806	-44.932
1807	-27.6821
1808	-5.40938
1809	20.1397
1810	46.0133
1811	69.0837
1812	86.836
1813	97.3492
1814	98.9642
1815	90.5769
1816	72.1451
1817	45.2959
1818	14.0804
1819	-15.9645
1820	-40.4426
1821	-57.5702
1822	-67.5753
1823	-71.4336
1824	-70.0562
1825	-64.0683
1826	-54.0685
1827	-41.1471
1828	-27.0779
1829	-13.7736
1830	-2.59903
1831	5.82349
1832	11.4394
1833	14.5199
1834	15.5646
1835	15.2069
1836	14.1137
1837	12.8951
1838	11.9282
1839	11.3413
1840	11.1145
1841	11.148
1842	11.296
1843	11.3886
1844	11.2661
1845	10.8204
1846	10.0383
1847	9.00284
1848	7.83064
1849	6.61523
1850	5.41596
1851	4.25973
1852	3.13746
1853	2.02171
1854	0.882642
1855	-0.298053
1856	-1.49601
1857	-2.62991
1858	-3.5821
1859	-4.23332
1860	-4.48236
1861	-4.26064
1862	-3.54351
1863	-2.38315
1864	-0.912293
1865	0.691351
1866	2.24268
1867	3.57347
1868	4.54665
1869	5.08139
1870	5.16191
1871	4.83052
1872	4.16692
1873	3.26114
1874	2.20111
1875	1.05607
1876	-0.128066
1877	-1.31661
1878	-2.49441
1879	-3.66005
1880	-4.79923
1881	-5.87329
1882	-6.82082
1883	-7.56383
1884	-8.01469
1885	-8.09213
1886	-7.73343
1887	-6.90914
1888	-5.63306
1889	-3.96239
1890	-1.98657
1891	0.181621
1892	2.40646
1893	4.53057
1894	6.39065
1895	7.83789
1896	8.75563
1897	9.06926
1898	8.75008
1899	7.81695
1900	6.3279
1901	4.38126
1902	2.12376
1903	-0.272641
1904	-2.62516
1905	-4.75523
1906	-6.51171
1907	-7.77495
1908	-8.47215
1909	-8.57754
1910	-8.09818
1911	-7.07166
1912	-5.57541
1913	-3.72184
1914	-1.63895
1915	0.556928
1916	2.75557
1917	4.85163
1918	6.74272
1919	8.33205
1920	9.53174
1921	10.267
1922	10.5011
1923	10.2303
1924	9.4728
1925	8.27546
1926	6.72358
1927	4.92061
1928	2.9769
1929	0.996937
1930	-0.927879
1931	-2.73151
1932	-4.37662
1933	-5.84915
1934	-7.15695
1935	-8.33318
1936	-9.41412
1937	-10.4087
1938	-11.2839
1939	-11.9663
1940	-12.3363
1941	-12.2554
1942	-11.6093
1943	-10.3384
1944	-8.44332
1945	-5.96512
1946	-2.97179
1947	0.442775
1948	4.1466
1949	7.97042
1950	11.7196
1951	15.1789
1952	18.1117
1953	20.2748
1954	21.4409
1955	21.4339
1956	20.1456
1957	17.5497
1958	13.7169
1959	8.81131
1960	3.09858
1961	-3.06424
1962	-9.28473
1963	-15.1842
1964	-20.4395
1965	-24.8003
1966	-28.0941
1967	-30.2272
1968	-31.1932
1969	-31.0777
1970	-30.0203
1971	-28.1901
1972	-25.7772
1973	-22.9751
1974	-19.96
1975	-16.8859
1976	-13.8663
1977	-10.9517
1978	-8.11494
1979	-5.26688
1980	-2.28306
1981	0.957705
1982	4.54996
1983	8.54056
1984	12.9194
1985	17.6088
1986	22.4571
1987	27.2453
1988	31.7036
1989	35.5399
1990	38.4682
1991	40.2354
1992	40.6606
1993	39.6529
1994	37.2115
1995	33.4358
1996	28.5149
1997	22.7055
1998	16.3021
[truncated: 31,382 more rows]
