# Supplementary material for: PM2.5 concentration prediction based on EEMD-ALSTM
Source: Sci Rep. 2024 Jun 2;14:12636. doi: 10.1038/s41598-024-63620-9 (PMC11144699; doi:10.1038/s41598-024-63620-9)
Supplement: Supplementary file 1 — Supplementary Information. [file 41598_2024_63620_MOESM1_ESM.zip › Code/attEMD_IMF_6_test.xlsx]

## Sheet: Sheet1
	0
0	-89.3569
1	-89.6172
2	-89.1111
3	-87.8262
4	-85.7429
5	-82.8364
6	-79.0793
7	-74.4445
8	-68.9065
9	-62.4402
10	-55.0215
11	-46.6316
12	-37.2679
13	-26.9574
14	-15.7692
15	-3.8306
16	8.66958
17	21.487
18	34.3357
19	46.9119
20	58.9199
21	70.0944
22	80.2159
23	89.1159
24	96.6736
25	102.806
26	107.456
27	110.6
28	112.247
29	112.448
30	111.291
31	108.898
32	105.406
33	100.96
34	95.6997
35	89.7565
36	83.2443
37	76.2562
38	68.8647
39	61.1224
40	53.0662
41	44.7253
42	36.1296
43	27.3193
44	18.354
45	9.31731
46	0.315845
47	-8.52674
48	-17.0869
49	-25.2546
50	-32.9443
51	-40.103
52	-46.7103
53	-52.7741
54	-58.319
55	-63.3725
56	-67.9576
57	-72.0873
58	-75.7634
59	-78.9751
60	-81.7006
61	-83.9106
62	-85.5729
63	-86.6594
64	-87.1504
65	-87.039
66	-86.3343
67	-85.0627
68	-83.2666
69	-81.0004
70	-78.3231
71	-75.2938
72	-71.9675
73	-68.3912
74	-64.601
75	-60.62
76	-56.4587
77	-52.1165
78	-47.5839
79	-42.8452
80	-37.8815
81	-32.6747
82	-27.2087
83	-21.4699
84	-15.4538
85	-9.16673
86	-2.62879
87	4.12746
88	11.0591
89	18.1156
90	25.2405
91	32.3654
92	39.4023
93	46.2468
94	52.7841
95	58.8951
96	64.4646
97	69.3863
98	73.5673
99	76.9325
100	79.4263
101	81.0149
102	81.6862
103	81.4463
104	80.3144
105	78.3173
106	75.4851
107	71.8476
108	67.4326
109	62.2697
110	56.3982
111	49.8834
112	42.8257
113	35.3541
114	27.6189
115	19.7832
116	12.0153
117	4.48222
118	-2.65703
119	-9.25785
120	-15.2016
121	-20.41
122	-24.855
123	-28.5552
124	-31.5647
125	-33.9592
126	-35.8226
127	-37.2373
128	-38.2781
129	-39.0091
130	-39.4837
131	-39.7473
132	-39.8403
133	-39.7998
134	-39.6611
135	-39.4596
136	-39.2273
137	-38.9944
138	-38.7879
139	-38.625
140	-38.5131
141	-38.4507
142	-38.4273
143	-38.4217
144	-38.4041
145	-38.3442
146	-38.217
147	-38.0071
148	-37.7113
149	-37.3379
150	-36.9051
151	-36.4373
152	-35.961
153	-35.5016
154	-35.0808
155	-34.7147
156	-34.4119
157	-34.171
158	-33.982
159	-33.8332
160	-33.7134
161	-33.615
162	-33.5335
163	-33.4667
164	-33.4114
165	-33.3598
166	-33.2994
167	-33.2108
168	-33.067
169	-32.8345
170	-32.4761
171	-31.9542
172	-31.2326
173	-30.2786
174	-29.0635
175	-27.5627
176	-25.7554
177	-23.625
178	-21.1594
179	-18.3552
180	-15.2226
181	-11.787
182	-8.08897
183	-4.17883
184	-0.111663
185	4.05537
186	8.26526
187	12.4627
188	16.5958
189	20.6179
190	24.4873
191	28.1674
192	31.6323
193	34.868
194	37.8689
195	40.6335
196	43.16
197	45.4454
198	47.4836
199	49.2657
200	50.7807
201	52.0171
202	52.9654
203	53.6183
204	53.9691
205	54.0127
206	53.7459
207	53.165
208	52.2629
209	51.0285
210	49.4483
211	47.5076
212	45.192
213	42.4885
214	39.3872
215	35.8839
216	31.9821
217	27.6962
218	23.0514
219	18.086
220	12.8522
221	7.41751
222	1.8596
223	-3.73935
224	-9.29759
225	-14.7372
226	-19.9867
227	-24.9848
228	-29.6813
229	-34.0353
230	-38.0122
231	-41.5849
232	-44.736
233	-47.4589
234	-49.7548
235	-51.6293
236	-53.0921
237	-54.1564
238	-54.8376
239	-55.1508
240	-55.1098
241	-54.7305
242	-54.0317
243	-53.0363
244	-51.7719
245	-50.2705
246	-48.5691
247	-46.7078
248	-44.7281
249	-42.6709
250	-40.5755
251	-38.4765
252	-36.4022
253	-34.3728
254	-32.4014
255	-30.4929
256	-28.6439
257	-26.844
258	-25.0756
259	-23.3154
260	-21.5377
261	-19.7167
262	-17.8285
263	-15.8508
264	-13.7638
265	-11.5508
266	-9.19776
267	-6.6939
268	-4.03293
269	-1.21224
270	1.7672
271	4.90041
272	8.17717
273	11.5807
274	15.0869
275	18.6643
276	22.277
277	25.885
278	29.4465
279	32.9185
280	36.2576
281	39.4211
282	42.3671
283	45.054
284	47.4404
285	49.4857
286	51.1504
287	52.3965
288	53.1862
289	53.482
290	53.2483
291	52.4536
292	51.075
293	49.0998
294	46.5258
295	43.3619
296	39.6298
297	35.3666
298	30.6291
299	25.494
300	20.0535
301	14.4078
302	8.65791
303	2.90182
304	-2.76917
305	-8.27192
306	-13.5317
307	-18.4829
308	-23.0709
309	-27.2506
310	-30.9841
311	-34.2412
312	-37.0023
313	-39.2583
314	-41.0092
315	-42.2628
316	-43.0315
317	-43.3295
318	-43.171
319	-42.5691
320	-41.5359
321	-40.0821
322	-38.2164
323	-35.9472
324	-33.2828
325	-30.2316
326	-26.8083
327	-23.0363
328	-18.9484
329	-14.5894
330	-10.0173
331	-5.30242
332	-0.526408
333	4.22232
334	8.85284
335	13.2768
336	17.4125
337	21.1868
338	24.5391
339	27.4247
340	29.8163
341	31.7055
342	33.1002
343	34.0195
344	34.4879
345	34.5297
346	34.1661
347	33.4118
348	32.2733
349	30.7501
350	28.8353
351	26.5171
352	23.7827
353	20.6214
354	17.0341
355	13.0437
356	8.70167
357	4.08956
358	-0.689067
359	-5.51796
360	-10.2756
361	-14.8425
362	-19.1067
363	-22.9679
364	-26.3379
365	-29.1377
366	-31.2947
367	-32.7407
368	-33.4099
369	-33.2441
370	-32.2124
371	-30.334
372	-27.6817
373	-24.3699
374	-20.5407
375	-16.3521
376	-11.9695
377	-7.55617
378	-3.26565
379	0.7643
380	4.41438
381	7.58292
382	10.1843
383	12.1532
384	13.4663
385	14.1548
386	14.2891
387	13.9589
388	13.2586
389	12.2784
390	11.0994
391	9.79016
392	8.40507
393	6.98506
394	5.55537
395	4.12285
396	2.68043
397	1.21607
398	-0.278361
399	-1.79778
400	-3.31847
401	-4.79874
402	-6.18482
403	-7.41506
404	-8.42533
405	-9.15567
406	-9.55768
407	-9.60392
408	-9.28643
409	-8.6108
410	-7.59729
411	-6.28295
412	-4.71968
413	-2.95819
414	-1.04371
415	0.981843
416	3.08003
417	5.21482
418	7.35241
419	9.45711
420	11.4887
421	13.4019
422	15.1478
423	16.6803
424	17.9622
425	18.9659
426	19.672
427	20.0644
428	20.1297
429	19.8575
430	19.2382
431	18.2623
432	16.9201
433	15.204
434	13.1164
435	10.6774
436	7.93118
437	4.94652
438	1.80816
439	-1.39005
440	-4.55077
441	-7.57741
442	-10.3781
443	-12.87
444	-14.9826
445	-16.6622
446	-17.8764
447	-18.6182
448	-18.9058
449	-18.7757
450	-18.2753
451	-17.4573
452	-16.3748
453	-15.0787
454	-13.6145
455	-12.0213
456	-10.3342
457	-8.58688
458	-6.81473
459	-5.05653
460	-3.35344
461	-1.74745
462	-0.281069
463	1.00548
464	2.07686
465	2.90369
466	3.46255
467	3.73847
468	3.72804
469	3.43771
470	2.88356
471	2.09233
472	1.10022
473	-0.049285
474	-1.30728
475	-2.62146
476	-3.93904
477	-5.21016
478	-6.38987
479	-7.4388
480	-8.32415
481	-9.01853
482	-9.49955
483	-9.75102
484	-9.76309
485	-9.53399
486	-9.0711
487	-8.39145
488	-7.51979
489	-6.48518
490	-5.31982
491	-4.05836
492	-2.73713
493	-1.39241
494	-0.0581093
495	1.23486
496	2.45866
497	3.58947
498	4.60719
499	5.49499
500	6.23841
501	6.82479
502	7.24352
503	7.48749
504	7.55472
505	7.44993
506	7.18519
507	6.78155
508	6.26938
509	5.68634
510	5.07431
511	4.47603
512	3.93287
513	3.48329
514	3.16166
515	2.99711
516	3.01268
517	3.22417
518	3.63981
519	4.25836
520	5.06216
521	6.01603
522	7.07036
523	8.16707
524	9.24559
525	10.2462
526	11.1125
527	11.7933
528	12.244
529	12.4284
530	12.3206
531	11.9091
532	11.1986
533	10.21
534	8.97666
535	7.53885
536	5.93802
537	4.21332
538	2.39961
539	0.526089
540	-1.38221
541	-3.30309
542	-5.21475
543	-7.09304
544	-8.91024
545	-10.6346
546	-12.2302
547	-13.6571
548	-14.8751
549	-15.8487
550	-16.5467
551	-16.943
552	-17.0174
553	-16.7583
554	-16.1655
555	-15.2507
556	-14.0334
557	-12.536
558	-10.7842
559	-8.80851
560	-6.64621
561	-4.33898
562	-1.92982
563	0.538959
564	3.02639
565	5.49214
566	7.89595
567	10.1953
568	12.345
569	14.2994
570	16.0137
571	17.4456
572	18.5562
573	19.3096
574	19.6719
575	19.6114
576	19.1012
577	18.1213
578	16.6617
579	14.7278
580	12.3456
581	9.56929
582	6.48313
583	3.19337
584	-0.182234
585	-3.52311
586	-6.71251
587	-9.64185
588	-12.2152
589	-14.3569
590	-16.0154
591	-17.1652
592	-17.8072
593	-17.9651
594	-17.6805
595	-17.0084
596	-16.0097
597	-14.745
598	-13.2706
599	-11.6381
600	-9.89635
601	-8.09085
602	-6.2646
603	-4.45814
604	-2.71057
605	-1.0585
606	0.466684
607	1.84156
608	3.04903
609	4.07625
610	4.91379
611	5.55466
612	5.99496
613	6.23164
614	6.26362
615	6.09241
616	5.72109
617	5.15555
618	4.40509
619	3.48322
620	2.40931
621	1.20821
622	-0.0907688
623	-1.45684
624	-2.86006
625	-4.27143
626	-5.66317
627	-7.00947
628	-8.2885
629	-9.48322
630	-10.5809
631	-11.5708
632	-12.4429
633	-13.1861
634	-13.7878
635	-14.2357
636	-14.5184
637	-14.6232
638	-14.5369
639	-14.2467
640	-13.7404
641	-13.0074
642	-12.0401
643	-10.8341
644	-9.38845
645	-7.70614
646	-5.79417
647	-3.66577
648	-1.34262
649	1.14277
650	3.74768
651	6.42232
652	9.11315
653	11.7664
654	14.3304
655	16.7581
656	19.008
657	21.0449
658	22.8386
659	24.3617
660	25.5875
661	26.4896
662	27.0405
663	27.21
664	26.9652
665	26.2703
666	25.0889
667	23.3866
668	21.1354
669	18.3267
670	14.9889
671	11.1936
672	7.04667
673	2.67799
674	-1.77063
675	-6.15485
676	-10.3359
677	-14.187
678	-17.5975
679	-20.4736
680	-22.7364
681	-24.3232
682	-25.2048
683	-25.4018
684	-24.9782
685	-24.0237
686	-22.6381
687	-20.9201
688	-18.9613
689	-16.8409
690	-14.6228
691	-12.3552
692	-10.0751
693	-7.81425
694	-5.60125
695	-3.46408
696	-1.43474
697	0.446187
698	2.12646
699	3.54209
700	4.62039
701	5.28437
702	5.45805
703	5.07428
704	4.08702
705	2.48731
706	0.31109
707	-2.36237
708	-5.417
709	-8.70969
710	-12.0834
711	-15.3808
712	-18.4554
713	-21.1802
714	-23.4539
715	-25.2055
716	-26.3945
717	-27.0108
718	-27.0717
719	-26.6166
720	-25.6987
721	-24.3753
722	-22.6998
723	-20.7153
724	-18.4517
725	-15.9261
726	-13.1459
727	-10.1148
728	-6.84154
729	-3.34819
730	0.326863
731	4.12757
732	7.98246
733	11.8088
734	15.5164
735	19.0117
736	22.2009
737	24.994
738	27.3067
739	29.0616
740	30.1887
741	30.629
742	30.357
743	29.4108
744	27.883
745	25.8995
746	23.6049
747	21.1489
748	18.6798
749	16.3348
750	14.2336
751	12.4747
752	11.1334
753	10.2595
754	9.86941
755	9.93478
756	10.3852
757	11.1258
758	12.054
759	13.0724
760	14.094
761	15.0475
762	15.8777
763	16.5404
764	16.9974
765	17.2076
766	17.1264
767	16.7261
768	16.0064
769	14.9897
770	13.7123
771	12.2163
772	10.5437
773	8.73241
774	6.81137
775	4.79993
776	2.70868
777	0.543364
778	-1.68971
779	-3.98279
780	-6.32648
781	-8.70618
782	-11.0987
783	-13.4717
784	-15.7862
785	-17.9999
786	-20.0692
787	-21.9518
788	-23.6073
789	-25.0021
790	-26.1188
791	-26.9602
792	-27.5456
793	-27.9043
794	-28.0692
795	-28.0727
796	-27.9435
797	-27.7042
798	-27.3695
799	-26.9442
800	-26.4245
801	-25.8001
802	-25.0555
803	-24.1735
804	-23.1366
805	-21.9304
806	-20.5473
807	-18.987
808	-17.2559
809	-15.3672
810	-13.3408
811	-11.2011
812	-8.97413
813	-6.68594
814	-4.36108
815	-2.02162
816	0.311853
817	2.62115
818	4.89303
819	7.11959
820	9.29754
821	11.4255
822	13.4985
823	15.5046
824	17.4224
825	19.2208
826	20.8609
827	22.2973
828	23.4824
829	24.3704
830	24.9195
831	25.0938
832	24.8649
833	24.2133
834	23.1268
835	21.6008
836	19.6371
837	17.2445
838	14.439
839	11.2459
840	7.70106
841	3.85325
842	-0.234363
843	-4.48522
844	-8.8127
845	-13.1233
846	-17.3218
847	-21.3154
848	-25.0167
849	-28.3457
850	-31.2304
851	-33.6062
852	-35.4189
853	-36.6305
854	-37.2234
855	-37.1996
856	-36.5771
857	-35.3846
858	-33.6572
859	-31.4328
860	-28.7499
861	-25.6472
862	-22.164
863	-18.3428
864	-14.2332
865	-9.89285
866	-5.38606
867	-0.782633
868	3.84254
869	8.41238
870	12.8502
871	17.0829
872	21.0443
873	24.679
874	27.9427
875	30.8011
876	33.2284
877	35.2047
878	36.7134
879	37.7397
880	38.2703
881	38.2963
882	37.8194
883	36.8594
884	35.4548
885	33.6585
886	31.5335
887	29.1478
888	26.5716
889	23.8723
890	21.1123
891	18.3465
892	15.6214
893	12.9762
894	10.4418
895	8.04014
896	5.78479
897	3.68468
898	1.74813
899	-0.0146178
900	-1.59085
901	-2.96504
902	-4.11945
903	-5.03548
904	-5.69503
905	-6.08356
906	-6.19404
907	-6.03144
908	-5.61715
909	-4.98966
910	-4.20414
911	-3.33073
912	-2.4502
913	-1.64885
914	-1.01156
915	-0.614846
916	-0.520112
917	-0.767257
918	-1.36874
919	-2.30963
920	-3.55264
921	-5.04632
922	-6.73274
923	-8.5535
924	-10.4546
925	-12.389
926	-14.3186
927	-16.2111
928	-18.0362
929	-19.7636
930	-21.3619
931	-22.7975
932	-24.0343
933	-25.0318
934	-25.7453
935	-26.1267
936	-26.1269
937	-25.7004
938	-24.8187
939	-23.4832
940	-21.7284
941	-19.6157
942	-17.2251
943	-14.6456
944	-11.968
945	-9.28008
946	-6.66188
947	-4.18282
948	-1.9013
949	0.132657
950	1.87438
951	3.28513
952	4.33671
953	5.01151
954	5.29864
955	5.19032
956	4.68025
957	3.76354
958	2.43721
959	0.700817
960	-1.44241
961	-3.98303
962	-6.90216
963	-10.1705
964	-13.7464
965	-17.5758
966	-21.5914
967	-25.7124
968	-29.8467
969	-33.8959
970	-37.7587
971	-41.3335
972	-44.523
973	-47.2381
974	-49.4041
975	-50.9613
976	-51.8633
977	-52.0759
978	-51.5773
979	-50.36
980	-48.4321
981	-45.8142
982	-42.5356
983	-38.6296
984	-34.133
985	-29.0853
986	-23.5285
987	-17.5072
988	-11.0694
989	-4.26721
990	2.84226
991	10.1986
992	17.7396
993	25.3981
994	33.1005
995	40.7661
996	48.3087
997	55.6403
998	62.6733
999	69.3211
1000	75.4983
1001	81.1188
1002	86.0971
1003	90.3504
1004	93.7978
1005	96.3601
1006	97.9568
1007	98.5056
1008	97.9195
1009	96.1031
1010	92.9528
1011	88.3611
1012	82.2293
1013	74.4882
1014	65.1239
1015	54.203
1016	41.8933
1017	28.4626
1018	14.2608
1019	-0.311129
1020	-14.8413
1021	-28.9449
1022	-42.2933
1023	-54.6294
1024	-65.7674
1025	-75.5825
1026	-83.9971
1027	-90.9751
1028	-96.5205
1029	-100.669
1030	-103.477
1031	-105.014
1032	-105.353
1033	-104.563
1034	-102.71
1035	-99.8609
1036	-96.0874
1037	-91.4705
1038	-86.0986
1039	-80.0666
1040	-73.4722
1041	-66.4116
1042	-58.9756
1043	-51.2494
1044	-43.3098
1045	-35.2216
1046	-27.0417
1047	-18.8197
1048	-10.5935
1049	-2.38879
1050	5.77526
1051	13.881
1052	21.9098
1053	29.8376
1054	37.6336
1055	45.2562
1056	52.6485
1057	59.7384
1058	66.4403
1059	72.6582
1060	78.2882
1061	83.2279
1062	87.3867
1063	90.6933
1064	93.0998
1065	94.5845
1066	95.1486
1067	94.81
1068	93.5963
1069	91.5394
1070	88.6696
1071	85.0097
1072	80.5737
1073	75.3664
1074	69.3844
1075	62.6245
1076	55.0978
1077	46.8468
1078	37.9574
1079	28.554
1080	18.7909
1081	8.84383
1082	-1.10004
1083	-10.8522
1084	-20.2349
1085	-29.0889
1086	-37.2772
1087	-44.6862
1088	-51.2305
1089	-56.8629
1090	-61.5805
1091	-65.4181
1092	-68.4366
1093	-70.7087
1094	-72.3089
1095	-73.3071
1096	-73.7636
1097	-73.7279
1098	-73.24
1099	-72.3337
1100	-71.0381
1101	-69.3776
1102	-67.3722
1103	-65.0386
1104	-62.3952
1105	-59.4652
1106	-56.2756
1107	-52.8561
1108	-49.2406
1109	-45.4649
1110	-41.5646
1111	-37.568
1112	-33.4935
1113	-29.3494
1114	-25.138
1115	-20.8578
1116	-16.504
1117	-12.0688
1118	-7.5433
1119	-2.92145
1120	1.7963
1121	6.60166
1122	11.4778
1123	16.3987
1124	21.3299
1125	26.2287
1126	31.0431
1127	35.7142
1128	40.1797
1129	44.3743
1130	48.2323
1131	51.6897
1132	54.6867
1133	57.1675
1134	59.0791
1135	60.3725
1136	61.0044
1137	60.939
1138	60.1464
1139	58.6033
1140	56.2933
1141	53.2087
1142	49.3563
1143	44.7636
1144	39.4803
1145	33.5776
1146	27.149
1147	20.3097
1148	13.1939
1149	5.95038
1150	-1.26774
1151	-8.31118
1152	-15.0398
1153	-21.3255
1154	-27.0535
1155	-32.1227
1156	-36.447
1157	-39.9592
1158	-42.6218
1159	-44.4327
1160	-45.4223
1161	-45.6448
1162	-45.169
1163	-44.0714
1164	-42.4308
1165	-40.3255
1166	-37.8298
1167	-35.011
1168	-31.9281
1169	-28.635
1170	-25.1815
1171	-21.6162
1172	-17.9854
1173	-14.3349
1174	-10.7145
1175	-7.17939
1176	-3.78802
1177	-0.597952
1178	2.33756
1179	4.97323
1180	7.27614
1181	9.22746
1182	10.8224
1183	12.0663
1184	12.9724
1185	13.559
1186	13.8468
1187	13.8586
1188	13.6213
1189	13.1647
1190	12.5202
1191	11.722
1192	10.8067
1193	9.8122
1194	8.77746
1195	7.74112
1196	6.73924
1197	5.80297
1198	4.95703
1199	4.21679
1200	3.58905
1201	3.07414
1202	2.66627
1203	2.35502
1204	2.12372
1205	1.94983
1206	1.80923
1207	1.67782
1208	1.53356
1209	1.35844
1210	1.14154
1211	0.87869
1212	0.568467
1213	0.206124
1214	-0.217516
1215	-0.714124
1216	-1.29595
1217	-1.97413
1218	-2.75896
1219	-3.65931
1220	-4.68109
1221	-5.82526
1222	-7.08676
1223	-8.45355
1224	-9.90536
1225	-11.4105
1226	-12.922
1227	-14.3822
1228	-15.7285
1229	-16.8983
1230	-17.8315
1231	-18.4716
1232	-18.7675
1233	-18.6745
1234	-18.1552
1235	-17.1823
1236	-15.743
1237	-13.848
1238	-11.529
1239	-8.83313
1240	-5.81866
1241	-2.55043
1242	0.902797
1243	4.4712
1244	8.08711
1245	11.6874
1246	15.2141
1247	18.6136
1248	21.8368
1249	24.839
1250	27.5802
1251	30.0231
1252	32.1327
1253	33.8785
1254	35.2346
1255	36.1796
1256	36.6994
1257	36.79
1258	36.4601
1259	35.7307
1260	34.6341
1261	33.2086
1262	31.4934
1263	29.5223
1264	27.3202
1265	24.9015
1266	22.272
1267	19.4305
1268	16.3716
1269	13.0904
1270	9.58678
1271	5.87023
1272	1.96181
1273	-2.10496
1274	-6.28365
1275	-10.5178
1276	-14.7444
1277	-18.8976
1278	-22.914
1279	-26.7367
1280	-30.3187
1281	-33.6255
1282	-36.6358
1283	-39.3402
1284	-41.7407
1285	-43.8459
1286	-45.6669
1287	-47.2123
1288	-48.4861
1289	-49.4842
1290	-50.1941
1291	-50.5944
1292	-50.6547
1293	-50.3382
1294	-49.6054
1295	-48.4172
1296	-46.7375
1297	-44.537
1298	-41.7957
1299	-38.5058
1300	-34.6728
1301	-30.3172
1302	-25.4731
1303	-20.1876
1304	-14.5232
1305	-8.55707
1306	-2.37843
1307	3.91647
1308	10.2268
1309	16.4503
1310	22.489
1311	28.2529
1312	33.6623
1313	38.6498
1314	43.1587
1315	47.1408
1316	50.5536
1317	53.3584
1318	55.5166
1319	56.9868
1320	57.7234
1321	57.6762
1322	56.7933
1323	55.0274
1324	52.3466
1325	48.7487
1326	44.2736
1327	39.0058
1328	33.067
1329	26.6057
1330	19.7859
1331	12.776
1332	5.73839
1333	-1.17922
1334	-7.84848
1335	-14.1619
1336	-20.0307
1337	-25.381
1338	-30.1495
1339	-34.2852
1340	-37.7544
1341	-40.5442
1342	-42.6606
1343	-44.1248
1344	-44.971
1345	-45.242
1346	-44.9854
1347	-44.2497
1348	-43.0819
1349	-41.5269
1350	-39.6268
1351	-37.4185
1352	-34.9333
1353	-32.1983
1354	-29.239
1355	-26.0797
1356	-22.7458
1357	-19.2662
1358	-15.6737
1359	-12.0051
1360	-8.30289
1361	-4.61462
1362	-0.992115
1363	2.51265
1364	5.85011
1365	8.97401
1366	11.842
1367	14.4155
1368	16.6587
1369	18.5407
1370	20.038
1371	21.138
1372	21.8401
1373	22.1557
1374	22.1061
1375	21.7188
1376	21.0237
1377	20.0496
1378	18.8256
1379	17.379
1380	15.7337
1381	13.9132
1382	11.9421
1383	9.84692
1384	7.65492
1385	5.39448
1386	3.09561
1387	0.789435
1388	-1.49243
1389	-3.71867
1390	-5.85966
1391	-7.88786
1392	-9.77563
1393	-11.4957
1394	-13.0234
1395	-14.3366
1396	-15.4147
1397	-16.2392
1398	-16.7965
1399	-17.0813
1400	-17.0987
1401	-16.8656
1402	-16.4072
1403	-15.7528
1404	-14.9343
1405	-13.9822
1406	-12.9243
1407	-11.786
1408	-10.5887
1409	-9.34975
1410	-8.08218
1411	-6.79504
1412	-5.49466
1413	-4.18732
1414	-2.88149
1415	-1.58967
1416	-0.328933
1417	0.881289
1418	2.02075
1419	3.06908
1420	4.00743
1421	4.821
1422	5.49892
1423	6.03195
1424	6.41345
1425	6.64116
1426	6.71765
1427	6.64768
1428	6.43703
1429	6.09313
1430	5.62427
1431	5.03954
1432	4.34849
1433	3.56019
1434	2.68247
1435	1.72497
1436	0.705751
1437	-0.344473
1438	-1.38437
1439	-2.36521
1440	-3.23406
1441	-3.93672
1442	-4.41927
1443	-4.6301
1444	-4.52294
1445	-4.0618
1446	-3.22632
1447	-2.01874
1448	-0.465291
1449	1.38836
1450	3.48301
1451	5.75208
1452	8.12407
1453	10.5215
1454	12.8619
1455	15.0614
1456	17.0385
1457	18.7181
1458	20.0336
1459	20.9289
1460	21.3596
1461	21.2952
1462	20.7175
1463	19.6195
1464	18.008
1465	15.908
1466	13.3663
1467	10.4521
1468	7.25177
1469	3.86058
1470	0.375545
1471	-3.11106
1472	-6.51606
1473	-9.76739
1474	-12.8051
1475	-15.5826
1476	-18.0654
1477	-20.229
1478	-22.0564
1479	-23.5372
1480	-24.6647
1481	-25.4336
1482	-25.84
1483	-25.8836
1484	-25.5685
1485	-24.906
1486	-23.9172
1487	-22.6324
1488	-21.0896
1489	-19.3316
1490	-17.4029
1491	-15.3437
1492	-13.1858
1493	-10.9519
1494	-8.65649
1495	-6.30812
1496	-3.91275
1497	-1.47688
1498	0.989967
1499	3.47355
1500	5.95337
1501	8.40127
1502	10.7817
1503	13.0535
1504	15.1724
1505	17.0936
1506	18.775
1507	20.1814
1508	21.2889
1509	22.0861
1510	22.5725
1511	22.7555
1512	22.6472
1513	22.2622
1514	21.6156
1515	20.7213
1516	19.5912
1517	18.2362
1518	16.6687
1519	14.9057
1520	12.9713
1521	10.894
1522	8.7062
1523	6.44241
1524	4.13879
1525	1.83171
1526	-0.443821
1527	-2.65492
1528	-4.77203
1529	-6.76917
1530	-8.62409
1531	-10.3189
1532	-11.8392
1533	-13.1741
1534	-14.3151
1535	-15.2565
1536	-15.9975
1537	-16.5416
1538	-16.8957
1539	-17.0686
1540	-17.0706
1541	-16.9138
1542	-16.6123
1543	-16.1817
1544	-15.6376
1545	-14.9932
1546	-14.2597
1547	-13.4468
1548	-12.5639
1549	-11.6195
1550	-10.6213
1551	-9.57675
1552	-8.49205
1553	-7.37281
1554	-6.2236
1555	-5.04763
1556	-3.84746
1557	-2.62511
1558	-1.38249
1559	-0.12286
1560	1.14851
1561	2.42423
1562	3.69334
1563	4.94026
1564	6.14573
1565	7.28709
1566	8.33844
1567	9.27164
1568	10.0584
1569	10.6727
1570	11.0923
1571	11.3005
1572	11.2859
1573	11.0419
1574	10.5663
1575	9.86163
1576	8.93448
1577	7.79385
1578	6.44954
1579	4.91149
1580	3.19015
1581	1.29756
1582	-0.749515
1583	-2.92436
1584	-5.19023
1585	-7.50137
1586	-9.80479
1587	-12.0439
1588	-14.1607
1589	-16.0982
1590	-17.802
1591	-19.2216
1592	-20.3112
1593	-21.0322
1594	-21.3605
1595	-21.2972
1596	-20.8683
1597	-20.1166
1598	-19.0949
1599	-17.8601
1600	-16.4682
1601	-14.9713
1602	-13.414
1603	-11.8332
1604	-10.2566
1605	-8.70408
1606	-7.18695
1607	-5.70606
1608	-4.25409
1609	-2.8197
1610	-1.39104
1611	0.0411375
1612	1.48127
1613	2.92765
1614	4.37241
1615	5.80406
1616	7.20999
1617	8.57927
1618	9.90418
1619	11.1795
1620	12.4033
1621	13.5756
1622	14.6979
1623	15.7725
1624	16.8036
1625	17.7959
1626	18.7548
1627	19.6846
1628	20.5875
1629	21.4613
1630	22.2974
1631	23.0773
1632	23.7713
1633	24.3435
1634	24.7578
1635	24.981
1636	24.9826
1637	24.7358
1638	24.2178
1639	23.411
1640	22.3029
1641	20.8861
1642	19.1594
1643	17.1304
1644	14.8209
1645	12.2645
1646	9.50136
1647	6.57444
1648	3.52642
1649	0.397956
1650	-2.77426
1651	-5.95813
1652	-9.12603
1653	-12.255
1654	-15.3258
1655	-18.323
1656	-21.2352
1657	-24.0514
1658	-26.7581
1659	-29.3369
1660	-31.7647
1661	-34.0135
1662	-36.0523
1663	-37.8475
1664	-39.3657
1665	-40.5744
1666	-41.4426
1667	-41.9405
1668	-42.0388
1669	-41.7107
1670	-40.9363
1671	-39.7049
1672	-38.0147
1673	-35.8704
1674	-33.2826
1675	-30.2671
1676	-26.842
1677	-23.0266
1678	-18.8398
1679	-14.3003
1680	-9.42918
1681	-4.25452
1682	1.18101
1683	6.8164
1684	12.5738
1685	18.3602
1686	24.0692
1687	29.5873
1688	34.8001
1689	39.5987
1690	43.886
1691	47.5844
1692	50.6394
1693	53.0185
1694	54.708
1695	55.7072
1696	56.0243
1697	55.672
1698	54.6628
1699	53.0044
1700	50.6969
1701	47.7328
1702	44.1029
1703	39.8124
1704	34.8945
1705	29.4177
1706	23.4828
1707	17.2144
1708	10.753
1709	4.246
1710	-2.15934
1711	-8.32367
1712	-14.1203
1713	-19.4376
1714	-24.1793
1715	-28.2639
1716	-31.6286
1717	-34.2449
1718	-36.1212
1719	-37.2929
1720	-37.8127
1721	-37.7399
1722	-37.1364
1723	-36.0615
1724	-34.5686
1725	-32.7039
1726	-30.5074
1727	-28.0175
1728	-25.2763
1729	-22.3303
1730	-19.2301
1731	-16.0314
1732	-12.7972
1733	-9.59958
1734	-6.51888
1735	-3.64013
1736	-1.04583
1737	1.20076
1738	3.06408
1739	4.53795
1740	5.64242
1741	6.41423
1742	6.8991
1743	7.14558
1744	7.20313
1745	7.12119
1746	6.94378
1747	6.70367
1748	6.41905
1749	6.09361
1750	5.72
1751	5.28427
1752	4.76982
1753	4.16058
1754	3.44341
1755	2.61018
1756	1.65763
1757	0.587361
1758	-0.592824
1759	-1.86994
1760	-3.22697
1761	-4.64399
1762	-6.10072
1763	-7.57768
1764	-9.05756
1765	-10.527
1766	-11.9779
1767	-13.4072
1768	-14.8146
1769	-16.2001
1770	-17.5614
1771	-18.8945
1772	-20.1925
1773	-21.4448
1774	-22.6346
1775	-23.7348
1776	-24.7104
1777	-25.523
1778	-26.1332
1779	-26.5044
1780	-26.605
1781	-26.4097
1782	-25.9
1783	-25.0629
1784	-23.8913
1785	-22.3819
1786	-20.5369
1787	-18.3659
1788	-15.8879
1789	-13.1328
1790	-10.1406
1791	-6.95992
1792	-3.64624
1793	-0.258603
1794	3.14311
1795	6.49973
1796	9.75538
1797	12.8585
1798	15.7621
1799	18.4238
1800	20.805
1801	22.8711
1802	24.5935
1803	25.9522
1804	26.9375
1805	27.5523
1806	27.8122
1807	27.741
1808	27.366
1809	26.7155
1810	25.8154
1811	24.688
1812	23.3508
1813	21.8168
1814	20.0974
1815	18.2031
1816	16.1474
1817	13.9503
1818	11.6384
1819	9.24481
1820	6.80803
1821	4.37085
1822	1.97901
1823	-0.321323
1824	-2.48612
1825	-4.47653
1826	-6.26244
1827	-7.82443
1828	-9.15471
1829	-10.2545
1830	-11.1295
1831	-11.7872
1832	-12.2335
1833	-12.472
1834	-12.5031
1835	-12.3226
1836	-11.9231
1837	-11.2987
1838	-10.449
1839	-9.38214
1840	-8.11555
1841	-6.67491
1842	-5.09264
1843	-3.40602
1844	-1.65591
1845	0.114363
1846	1.86068
1847	3.53979
1848	5.11113
1849	6.5387
1850	7.79092
1851	8.84076
1852	9.66566
1853	10.2473
1854	10.5714
1855	10.6284
1856	10.4137
1857	9.92866
1858	9.182
1859	8.18965
1860	6.97423
1861	5.56404
1862	3.99234
1863	2.29658
1864	0.516657
1865	-1.30703
1866	-3.13579
1867	-4.93404
1868	-6.66906
1869	-8.31137
1870	-9.83472
1871	-11.2152
1872	-12.4307
1873	-13.461
1874	-14.2868
1875	-14.8917
1876	-15.2628
1877	-15.3908
1878	-15.271
1879	-14.9041
1880	-14.2972
1881	-13.4643
1882	-12.4264
1883	-11.2102
1884	-9.84678
1885	-8.36923
1886	-6.81174
1887	-5.20899
1888	-3.59583
1889	-2.00661
1890	-0.474115
1891	0.971385
1892	2.30234
1893	3.4924
1894	4.51683
1895	5.35286
1896	5.98031
1897	6.38513
1898	6.56566
1899	6.5322
1900	6.30348
1901	5.90414
1902	5.36141
1903	4.70275
1904	3.95506
1905	3.1437
1906	2.29281
1907	1.42642
1908	0.567876
1909	-0.263264
1910	-1.05334
1911	-1.79357
1912	-2.47816
1913	-3.10273
1914	-3.66296
1915	-4.15396
1916	-4.56654
1917	-4.886
1918	-5.09519
1919	-5.17648
1920	-5.11478
1921	-4.89975
1922	-4.525
1923	-3.98893
1924	-3.29699
1925	-2.46181
1926	-1.5012
1927	-0.437347
1928	0.704584
1929	1.89676
1930	3.11076
1931	4.31943
1932	5.49446
1933	6.60608
1934	7.62398
1935	8.51866
1936	9.26209
1937	9.82727
1938	10.1888
1939	10.3229
1940	10.2111
1941	9.84383
1942	9.21951
1943	8.34593
1944	7.24389
1945	5.94668
1946	4.49663
1947	2.94079
1948	1.32576
1949	-0.304733
1950	-1.91137
1951	-3.46161
1952	-4.93303
1953	-6.31317
1954	-7.59591
1955	-8.77961
1956	-9.86577
1957	-10.8574
1958	-11.7586
1959	-12.5736
1960	-13.305
1961	-13.9528
1962	-14.5126
1963	-14.9746
1964	-15.3245
1965	-15.5452
1966	-15.6185
1967	-15.5272
1968	-15.2564
1969	-14.7954
1970	-14.137
1971	-13.2755
1972	-12.2082
1973	-10.9343
1974	-9.45504
1975	-7.77369
1976	-5.89881
1977	-3.84624
1978	-1.63816
1979	0.697191
1980	3.12473
1981	5.60396
1982	8.08944
1983	10.5326
1984	12.8847
1985	15.0986
1986	17.1278
1987	18.9253
1988	20.4442
1989	21.6377
1990	22.4609
1991	22.8742
1992	22.8462
1993	22.3616
1994	21.4231
1995	20.0494
1996	18.271
1997	16.1236
1998	13.6457
[truncated: 6,329 more rows]
