# Supplementary material for: PM2.5 concentration prediction based on EEMD-ALSTM
Source: Sci Rep. 2024 Jun 2;14:12636. doi: 10.1038/s41598-024-63620-9 (PMC11144699; doi:10.1038/s41598-024-63620-9)
Supplement: Supplementary file 1 — Supplementary Information. [file 41598_2024_63620_MOESM1_ESM.zip › Code/attEMD_IMF_6_train.xlsx]

## Sheet: Sheet1
	0
0	2.7709
1	1.61432
2	0.532252
3	-0.449767
4	-1.30866
5	-2.02554
6	-2.58859
7	-2.99692
8	-3.26188
9	-3.40492
10	-3.45381
11	-3.43899
12	-3.39061
13	-3.33579
14	-3.29734
15	-3.2936
16	-3.33926
17	-3.44671
18	-3.62571
19	-3.8824
20	-4.21934
21	-4.63547
22	-5.1252
23	-5.67992
24	-6.28911
25	-6.93937
26	-7.61501
27	-8.29848
28	-8.97066
29	-9.61082
30	-10.198
31	-10.7125
32	-11.1375
33	-11.4607
34	-11.6749
35	-11.7771
36	-11.7666
37	-11.6447
38	-11.4144
39	-11.0802
40	-10.6484
41	-10.127
42	-9.52508
43	-8.85043
44	-8.10838
45	-7.3022
46	-6.43373
47	-5.5051
48	-4.52038
49	-3.48591
50	-2.40985
51	-1.30205
52	-0.174009
53	0.961486
54	2.09083
55	3.20054
56	4.27668
57	5.30494
58	6.27002
59	7.15643
60	7.95132
61	8.64636
62	9.23823
63	9.7281
64	10.1202
65	10.4211
66	10.6386
67	10.782
68	10.8605
69	10.8816
70	10.8505
71	10.771
72	10.6458
73	10.4752
74	10.2565
75	9.98467
76	9.65374
77	9.25787
78	8.79307
79	8.25818
80	7.65521
81	6.98974
82	6.26996
83	5.50434
84	4.69784
85	3.85107
86	2.96035
87	2.01879
88	1.01737
89	-0.054024
90	-1.20532
91	-2.44544
92	-3.78183
93	-5.22048
94	-6.76567
95	-8.41753
96	-10.169
97	-12.002
98	-13.8863
99	-15.783
100	-17.6485
101	-19.4374
102	-21.1043
103	-22.6053
104	-23.8992
105	-24.9488
106	-25.7206
107	-26.1866
108	-26.3277
109	-26.1349
110	-25.6113
111	-24.7704
112	-23.6321
113	-22.2191
114	-20.5552
115	-18.6636
116	-16.5648
117	-14.2759
118	-11.8099
119	-9.17858
120	-6.3959
121	-3.4803
122	-0.455696
123	2.64767
124	5.79234
125	8.93394
126	12.0228
127	15.0065
128	17.8325
129	20.4518
130	22.8219
131	24.9088
132	26.6889
133	28.1473
134	29.2762
135	30.0715
136	30.5299
137	30.646
138	30.4098
139	29.8085
140	28.825
141	27.4401
142	25.6371
143	23.4061
144	20.7502
145	17.6896
146	14.2651
147	10.5367
148	6.57873
149	2.47867
150	-1.66804
151	-5.76412
152	-9.71525
153	-13.435
154	-16.8474
155	-19.8888
156	-22.5108
157	-24.6779
158	-26.366
159	-27.5651
160	-28.2814
161	-28.5357
162	-28.3616
163	-27.7984
164	-26.8853
165	-25.6599
166	-24.1567
167	-22.408
168	-20.4433
169	-18.2906
170	-15.9775
171	-13.5328
172	-10.9873
173	-8.37562
174	-5.73759
175	-3.11823
176	-0.565977
177	1.86937
178	4.13852
179	6.19736
180	8.00901
181	9.54462
182	10.7851
183	11.7219
184	12.357
185	12.7005
186	12.7684
187	12.5839
188	12.1775
189	11.5858
190	10.8487
191	10.0057
192	9.09296
193	8.14256
194	7.1826
195	6.23671
196	5.32409
197	4.46011
198	3.65774
199	2.92797
200	2.27945
201	1.71836
202	1.24872
203	0.87371
204	0.595921
205	0.417263
206	0.337906
207	0.356216
208	0.46796
209	0.666018
210	0.940834
211	1.27994
212	1.66756
213	2.08403
214	2.50658
215	2.91089
216	3.27112
217	3.56117
218	3.75617
219	3.83409
220	3.77767
221	3.57496
222	3.21822
223	2.70404
224	2.03417
225	1.21336
226	0.248152
227	-0.853462
228	-2.0809
229	-3.42105
230	-4.85888
231	-6.37772
232	-7.95873
233	-9.5798
234	-11.215
235	-12.8377
236	-14.4208
237	-15.9378
238	-17.3629
239	-18.6701
240	-19.8327
241	-20.8231
242	-21.6134
243	-22.1748
244	-22.4785
245	-22.4961
246	-22.2008
247	-21.5678
248	-20.5756
249	-19.2069
250	-17.4511
251	-15.3071
252	-12.784
253	-9.90222
254	-6.69389
255	-3.20268
256	0.516377
257	4.3982
258	8.36919
259	12.3488
260	16.2514
261	19.9893
262	23.4737
263	26.6152
264	29.3265
265	31.524
266	33.1285
267	34.0692
268	34.2932
269	33.7785
270	32.5424
271	30.6353
272	28.1298
273	25.1143
274	21.6851
275	17.9394
276	13.968
277	9.84994
278	5.65115
279	1.42692
280	-2.77522
281	-6.9153
282	-10.9595
283	-14.8747
284	-18.6255
285	-22.1711
286	-25.4672
287	-28.4682
288	-31.1293
289	-33.4119
290	-35.2891
291	-36.7457
292	-37.7758
293	-38.3777
294	-38.5451
295	-38.2629
296	-37.5091
297	-36.2591
298	-34.4915
299	-32.196
300	-29.3808
301	-26.0748
302	-22.3273
303	-18.2045
304	-13.7837
305	-9.1488
306	-4.38715
307	0.412679
308	5.16399
309	9.78648
310	14.2081
311	18.3655
312	22.2031
313	25.6714
314	28.7247
315	31.3213
316	33.4279
317	35.0295
318	36.1325
319	36.761
320	36.9511
321	36.7455
322	36.1904
323	35.3317
324	34.2105
325	32.8599
326	31.3025
327	29.5534
328	27.6256
329	25.531
330	23.2816
331	20.8922
332	18.3839
333	15.7864
334	13.138
335	10.4829
336	7.86743
337	5.33543
338	2.92266
339	0.649536
340	-1.48184
341	-3.48371
342	-5.37739
343	-7.18965
344	-8.9499
345	-10.6876
346	-12.4295
347	-14.1973
348	-16.0024
349	-17.8441
350	-19.7117
351	-21.5881
352	-23.4532
353	-25.2874
354	-27.073
355	-28.7966
356	-30.4504
357	-32.0306
358	-33.5366
359	-34.9688
360	-36.328
361	-37.613
362	-38.8201
363	-39.9414
364	-40.961
365	-41.8548
366	-42.5923
367	-43.1387
368	-43.4572
369	-43.5113
370	-43.2656
371	-42.688
372	-41.7489
373	-40.4201
374	-38.6761
375	-36.5019
376	-33.8935
377	-30.8563
378	-27.4018
379	-23.5466
380	-19.3117
381	-14.7211
382	-9.80053
383	-4.5764
384	0.922002
385	6.65526
386	12.5666
387	18.5805
388	24.6065
389	30.5438
390	36.2861
391	41.7266
392	46.7623
393	51.2968
394	55.2436
395	58.5314
396	61.1094
397	62.948
398	64.0326
399	64.3554
400	63.9092
401	62.6842
402	60.6673
403	57.8414
404	54.1876
405	49.6907
406	44.3514
407	38.199
408	31.301
409	23.7705
410	15.7593
411	7.44366
412	-0.98852
413	-9.34969
414	-17.4621
415	-25.1655
416	-32.321
417	-38.8125
418	-44.5464
419	-49.4504
420	-53.474
421	-56.5946
422	-58.8158
423	-60.1626
424	-60.6741
425	-60.397
426	-59.3818
427	-57.6803
428	-55.3436
429	-52.4226
430	-48.9663
431	-45.0225
432	-40.6406
433	-35.8725
434	-30.7774
435	-25.4244
436	-19.8935
437	-14.2752
438	-8.66461
439	-3.1604
440	2.13802
441	7.13621
442	11.7521
443	15.9218
444	19.6017
445	22.7692
446	25.4209
447	27.57
448	29.2451
449	30.4892
450	31.3539
451	31.891
452	32.1475
453	32.1645
454	31.9725
455	31.5904
456	31.0256
457	30.2763
458	29.3314
459	28.1711
460	26.7723
461	25.1125
462	23.1732
463	20.945
464	18.4314
465	15.6464
466	12.6117
467	9.35508
468	5.90841
469	2.30565
470	-1.41744
471	-5.22597
472	-9.08856
473	-12.9748
474	-16.8531
475	-20.6904
476	-24.4511
477	-28.0932
478	-31.5662
479	-34.814
480	-37.7792
481	-40.4051
482	-42.6389
483	-44.4328
484	-45.7445
485	-46.5386
486	-46.7867
487	-46.4644
488	-45.5487
489	-44.0179
490	-41.8515
491	-39.0287
492	-35.5302
493	-31.3423
494	-26.4662
495	-20.9286
496	-14.7893
497	-8.14236
498	-1.11521
499	6.13593
500	13.436
501	20.6034
502	27.4607
503	33.842
504	39.5982
505	44.5977
506	48.7268
507	51.8863
508	53.9898
509	54.9726
510	54.8153
511	53.5619
512	51.3113
513	48.1963
514	44.3673
515	39.9803
516	35.1896
517	30.1398
518	24.9591
519	19.7537
520	14.6073
521	9.58313
522	4.72688
523	0.0698595
524	-4.36415
525	-8.55043
526	-12.4583
527	-16.0506
528	-19.2865
529	-22.1247
530	-24.5302
531	-26.4793
532	-27.9622
533	-28.9877
534	-29.5838
535	-29.7925
536	-29.6601
537	-29.2317
538	-28.5474
539	-27.6399
540	-26.5362
541	-25.2624
542	-23.8451
543	-22.3113
544	-20.6894
545	-19.0104
546	-17.3078
547	-15.6161
548	-13.9702
549	-12.4055
550	-10.9562
551	-9.65174
552	-8.51241
553	-7.54646
554	-6.7501
555	-6.10879
556	-5.59895
557	-5.18749
558	-4.83439
559	-4.49989
560	-4.14947
561	-3.75524
562	-3.29564
563	-2.75671
564	-2.1317
565	-1.42196
566	-0.636751
567	0.210295
568	1.10154
569	2.01682
570	2.93592
571	3.84125
572	4.71916
573	5.55903
574	6.35135
575	7.08742
576	7.76067
577	8.36714
578	8.90435
579	9.3694
580	9.75868
581	10.0696
582	10.3016
583	10.4545
584	10.528
585	10.5205
586	10.4321
587	10.2648
588	10.0215
589	9.70597
590	9.32201
591	8.8741
592	8.36718
593	7.8045
594	7.18735
595	6.51598
596	5.79028
597	5.00983
598	4.17317
599	3.27735
600	2.31865
601	1.29403
602	0.201509
603	-0.958397
604	-2.18245
605	-3.46153
606	-4.77862
607	-6.10797
608	-7.41639
609	-8.66721
610	-9.82265
611	-10.8457
612	-11.7011
613	-12.3561
614	-12.7823
615	-12.9556
616	-12.8576
617	-12.4779
618	-11.819
619	-10.8976
620	-9.74319
621	-8.39546
622	-6.90134
623	-5.31302
624	-3.68435
625	-2.06796
626	-0.512992
627	0.935838
628	2.24076
629	3.37479
630	4.3229
631	5.08261
632	5.66246
633	6.0782
634	6.34883
635	6.49382
636	6.53133
637	6.47664
638	6.34083
639	6.13068
640	5.85065
641	5.50389
642	5.09285
643	4.61941
644	4.08547
645	3.49542
646	2.85653
647	2.17544
648	1.45819
649	0.71084
650	-0.0599536
651	-0.846684
652	-1.6408
653	-2.43178
654	-3.20761
655	-3.95502
656	-4.66112
657	-5.3155
658	-5.91032
659	-6.43978
660	-6.8982
661	-7.27954
662	-7.57893
663	-7.79286
664	-7.91785
665	-7.94953
666	-7.8823
667	-7.7091
668	-7.42231
669	-7.01394
670	-6.47649
671	-5.80669
672	-5.00811
673	-4.092
674	-3.07645
675	-1.98474
676	-0.843556
677	0.318794
678	1.47411
679	2.59614
680	3.66166
681	4.65104
682	5.54787
683	6.33844
684	7.01102
685	7.55685
686	7.9707
687	8.24962
688	8.39185
689	8.3961
690	8.26151
691	7.98721
692	7.57168
693	7.0127
694	6.3094
695	5.4637
696	4.48233
697	3.37633
698	2.15989
699	0.850225
700	-0.532983
701	-1.96809
702	-3.43199
703	-4.89866
704	-6.33747
705	-7.71415
706	-8.99393
707	-10.1439
708	-11.1346
709	-11.94
710	-12.5387
711	-12.9133
712	-13.051
713	-12.9449
714	-12.5938
715	-12.0012
716	-11.1762
717	-10.1331
718	-8.88971
719	-7.46587
720	-5.8832
721	-4.16705
722	-2.34856
723	-0.463921
724	1.44708
725	3.34198
726	5.17639
727	6.90425
728	8.48025
729	9.86323
730	11.0196
731	11.9258
732	12.5676
733	12.9402
734	13.047
735	12.8977
736	12.5084
737	11.9011
738	11.1025
739	10.1428
740	9.05426
741	7.87033
742	6.62609
743	5.35755
744	4.10019
745	2.88674
746	1.74469
747	0.695432
748	-0.245382
749	-1.06769
750	-1.76717
751	-2.34423
752	-2.80353
753	-3.15381
754	-3.40749
755	-3.57999
756	-3.68872
757	-3.75242
758	-3.79
759	-3.82036
760	-3.86275
761	-3.93575
762	-4.05617
763	-4.23865
764	-4.49505
765	-4.83407
766	-5.25973
767	-5.76813
768	-6.34684
769	-6.97644
770	-7.63275
771	-8.29001
772	-8.92291
773	-9.50885
774	-10.0289
775	-10.4686
776	-10.8182
777	-11.0724
778	-11.2286
779	-11.2866
780	-11.2484
781	-11.1188
782	-10.9064
783	-10.6241
784	-10.2887
785	-9.91837
786	-9.52994
787	-9.13741
788	-8.75144
789	-8.38009
790	-8.02962
791	-7.70455
792	-7.40748
793	-7.13882
794	-6.89641
795	-6.67542
796	-6.46903
797	-6.26949
798	-6.06916
799	-5.86152
800	-5.64097
801	-5.40077
802	-5.13121
803	-4.81878
804	-4.44574
805	-3.99073
806	-3.42974
807	-2.73806
808	-1.8939
809	-0.882643
810	0.301114
811	1.6527
812	3.15756
813	4.79003
814	6.51326
815	8.2816
816	10.0446
817	11.751
818	13.3515
819	14.7999
820	16.055
821	17.0802
822	17.8447
823	18.3226
824	18.4909
825	18.3342
826	17.852
827	17.0607
828	15.9882
829	14.6696
830	13.1429
831	11.4458
832	9.61363
833	7.67725
834	5.66238
835	3.59007
836	1.4789
837	-0.653015
838	-2.78569
839	-4.89628
840	-6.95775
841	-8.93815
842	-10.8021
843	-12.5129
844	-14.0365
845	-15.3433
846	-16.4091
847	-17.2165
848	-17.7561
849	-18.0274
850	-18.0364
851	-17.7912
852	-17.3008
853	-16.5744
854	-15.6224
855	-14.4575
856	-13.0988
857	-11.574
858	-9.91724
859	-8.16676
860	-6.36307
861	-4.54849
862	-2.76557
863	-1.05493
864	0.547348
865	2.00978
866	3.30424
867	4.40523
868	5.2907
869	5.9455
870	6.36592
871	6.55984
872	6.54384
873	6.34102
874	5.97967
875	5.49245
876	4.91298
877	4.27358
878	3.60333
879	2.92829
880	2.27123
881	1.65055
882	1.0833
883	0.587906
884	0.184288
885	-0.107974
886	-0.269824
887	-0.281458
888	-0.124876
889	0.211983
890	0.733905
891	1.43796
892	2.31361
893	3.34794
894	4.52547
895	5.82706
896	7.22813
897	8.69685
898	10.1935
899	11.6649
900	13.049
901	14.2817
902	15.2908
903	15.9961
904	16.3149
905	16.167
906	15.4795
907	14.1938
908	12.2671
909	9.67305
910	6.40662
911	2.49039
912	-2.01947
913	-7.0281
914	-12.4131
915	-18.0421
916	-23.7712
917	-29.4493
918	-34.9213
919	-40.0314
920	-44.6391
921	-48.6251
922	-51.8723
923	-54.2529
924	-55.6277
925	-55.8439
926	-54.7297
927	-52.0987
928	-47.7755
929	-41.6309
930	-33.5977
931	-23.6923
932	-12.0544
933	0.996613
934	14.9547
935	29.1827
936	42.9803
937	55.6624
938	66.614
939	75.3085
940	81.3067
941	84.2284
942	83.7055
943	79.3918
944	71.1634
945	59.259
946	44.2741
947	27.1357
948	9.02114
949	-8.79052
950	-25.1195
951	-39.0627
952	-50.0882
953	-58.0454
954	-63.0726
955	-65.477
956	-65.6614
957	-64.0748
958	-61.1569
959	-57.2927
960	-52.7832
961	-47.8496
962	-42.6377
963	-37.22
964	-31.6344
965	-25.9092
966	-20.1025
967	-14.3437
968	-8.79782
969	-3.61852
970	1.06528
971	5.1529
972	8.57573
973	11.3078
974	13.354
975	14.7439
976	15.5235
977	15.734
978	15.4022
979	14.5573
980	13.2288
981	11.4488
982	9.25689
983	6.70861
984	3.88757
985	0.903731
986	-2.10893
987	-5.00067
988	-7.62132
989	-9.83252
990	-11.5289
991	-12.6479
992	-13.1675
993	-13.0984
994	-12.4682
995	-11.312
996	-9.66518
997	-7.55432
998	-4.99568
999	-2.0018
1000	1.40411
1001	5.17172
1002	9.21868
1003	13.435
1004	17.6944
1005	21.8632
1006	25.8048
1007	29.3846
1008	32.474
1009	34.9532
1010	36.712
1011	37.6474
1012	37.6656
1013	36.6961
1014	34.728
1015	31.8242
1016	28.1054
1017	23.728
1018	18.8662
1019	13.7007
1020	8.4084
1021	3.15099
1022	-1.93269
1023	-6.72964
1024	-11.1546
1025	-15.1507
1026	-18.6905
1027	-21.7761
1028	-24.4304
1029	-26.6836
1030	-28.5639
1031	-30.096
1032	-31.2966
1033	-32.1705
1034	-32.7145
1035	-32.9179
1036	-32.7672
1037	-32.2499
1038	-31.3491
1039	-30.0442
1040	-28.3171
1041	-26.159
1042	-23.5792
1043	-20.6095
1044	-17.3049
1045	-13.7387
1046	-9.99688
1047	-6.17197
1048	-2.35795
1049	1.355
1050	4.8861
1051	8.1685
1052	11.1526
1053	13.808
1054	16.1199
1055	18.0819
1056	19.6903
1057	20.9391
1058	21.8159
1059	22.3013
1060	22.3679
1061	21.9815
1062	21.1083
1063	19.7253
1064	17.8317
1065	15.456
1066	12.6555
1067	9.51049
1068	6.11532
1069	2.57119
1070	-1.02099
1071	-4.56581
1072	-7.97736
1073	-11.1813
1074	-14.1149
1075	-16.726
1076	-18.9713
1077	-20.8145
1078	-22.2274
1079	-23.1938
1080	-23.7075
1081	-23.7678
1082	-23.3757
1083	-22.5312
1084	-21.234
1085	-19.4828
1086	-17.2779
1087	-14.6233
1088	-11.5302
1089	-8.02174
1090	-4.13857
1091	0.0575957
1092	4.48404
1093	9.04
1094	13.6125
1095	18.0828
1096	22.3326
1097	26.2508
1098	29.7395
1099	32.7208
1100	35.1441
1101	36.9885
1102	38.2593
1103	38.9781
1104	39.1722
1105	38.8692
1106	38.0919
1107	36.8579
1108	35.1796
1109	33.0663
1110	30.5253
1111	27.5669
1112	24.2109
1113	20.494
1114	16.471
1115	12.2128
1116	7.80465
1117	3.34136
1118	-1.07712
1119	-5.35078
1120	-9.38382
1121	-13.0874
1122	-16.3812
1123	-19.1942
1124	-21.4683
1125	-23.1737
1126	-24.3247
1127	-24.9739
1128	-25.198
1129	-25.0865
1130	-24.7321
1131	-24.2251
1132	-23.648
1133	-23.0712
1134	-22.5505
1135	-22.1263
1136	-21.824
1137	-21.6538
1138	-21.6103
1139	-21.6776
1140	-21.8376
1141	-22.0756
1142	-22.3846
1143	-22.7653
1144	-23.2244
1145	-23.7705
1146	-24.4101
1147	-25.1431
1148	-25.959
1149	-26.837
1150	-27.7495
1151	-28.663
1152	-29.5383
1153	-30.3299
1154	-30.9885
1155	-31.4638
1156	-31.7096
1157	-31.6855
1158	-31.3607
1159	-30.7167
1160	-29.7506
1161	-28.4724
1162	-26.9012
1163	-25.0632
1164	-22.988
1165	-20.7057
1166	-18.2431
1167	-15.6229
1168	-12.8636
1169	-9.97963
1170	-6.98288
1171	-3.88411
1172	-0.694608
1173	2.57146
1174	5.89565
1175	9.25438
1176	12.6205
1177	15.9639
1178	19.2529
1179	22.4555
1180	25.5397
1181	28.4742
1182	31.2286
1183	33.7747
1184	36.0863
1185	38.1397
1186	39.9142
1187	41.3908
1188	42.5537
1189	43.3913
1190	43.899
1191	44.0795
1192	43.9407
1193	43.4937
1194	42.7505
1195	41.723
1196	40.4227
1197	38.8635
1198	37.0649
1199	35.0509
1200	32.8478
1201	30.4845
1202	27.9915
1203	25.3998
1204	22.7409
1205	20.0459
1206	17.3458
1207	14.6706
1208	12.0438
1209	9.47649
1210	6.96965
1211	4.51764
1212	2.1116
1213	-0.258198
1214	-2.60011
1215	-4.91948
1216	-7.21772
1217	-9.49223
1218	-11.7373
1219	-13.9441
1220	-16.1013
1221	-18.1935
1222	-20.203
1223	-22.112
1224	-23.9048
1225	-25.568
1226	-27.0909
1227	-28.4655
1228	-29.6866
1229	-30.7505
1230	-31.6542
1231	-32.3942
1232	-32.9663
1233	-33.3675
1234	-33.5982
1235	-33.6631
1236	-33.5704
1237	-33.3303
1238	-32.9537
1239	-32.4514
1240	-31.834
1241	-31.1106
1242	-30.2892
1243	-29.3761
1244	-28.3763
1245	-27.2935
1246	-26.1289
1247	-24.8802
1248	-23.5431
1249	-22.1111
1250	-20.5772
1251	-18.9343
1252	-17.1764
1253	-15.2984
1254	-13.2967
1255	-11.1687
1256	-8.91346
1257	-6.53135
1258	-4.02574
1259	-1.40513
1260	1.31687
1261	4.12137
1262	6.98545
1263	9.88414
1264	12.7911
1265	15.6776
1266	18.5109
1267	21.253
1268	23.8595
1269	26.2806
1270	28.465
1271	30.3611
1272	31.9198
1273	33.0977
1274	33.8623
1275	34.1941
1276	34.0874
1277	33.5503
1278	32.6019
1279	31.27
1280	29.5894
1281	27.6013
1282	25.351
1283	22.886
1284	20.2543
1285	17.5019
1286	14.6713
1287	11.8019
1288	8.93249
1289	6.10233
1290	3.35263
1291	0.724505
1292	-1.74514
1293	-4.02783
1294	-6.10443
1295	-7.96322
1296	-9.59781
1297	-11.0053
1298	-12.184
1299	-13.1336
1300	-13.8554
1301	-14.3519
1302	-14.6241
1303	-14.6736
1304	-14.5041
1305	-14.1217
1306	-13.5361
1307	-12.7608
1308	-11.813
1309	-10.7135
1310	-9.48587
1311	-8.15667
1312	-6.75408
1313	-5.3068
1314	-3.84185
1315	-2.38261
1316	-0.947876
1317	0.445619
1318	1.77968
1319	3.02913
1320	4.16151
1321	5.13835
1322	5.91756
1323	6.45751
1324	6.72025
1325	6.67806
1326	6.31687
1327	5.63562
1328	4.64459
1329	3.36434
1330	1.82462
1331	0.0616888
1332	-1.88353
1333	-3.9657
1334	-6.13646
1335	-8.3483
1336	-10.5581
1337	-12.7294
1338	-14.8316
1339	-16.8383
1340	-18.7253
1341	-20.4695
1342	-22.0479
1343	-23.4411
1344	-24.6367
1345	-25.6318
1346	-26.4288
1347	-27.033
1348	-27.4501
1349	-27.6845
1350	-27.7387
1351	-27.6153
1352	-27.3192
1353	-26.8576
1354	-26.2393
1355	-25.4742
1356	-24.5733
1357	-23.5464
1358	-22.3981
1359	-21.1242
1360	-19.7145
1361	-18.1582
1362	-16.4461
1363	-14.5724
1364	-12.5351
1365	-10.3376
1366	-7.98872
1367	-5.50186
1368	-2.89465
1369	-0.187977
1370	2.59505
1371	5.43082
1372	8.29801
1373	11.1807
1374	14.0703
1375	16.9634
1376	19.8589
1377	22.7552
1378	25.6451
1379	28.5094
1380	31.3149
1381	34.0141
1382	36.5476
1383	38.8472
1384	40.8407
1385	42.4545
1386	43.6166
1387	44.2581
1388	44.314
1389	43.7231
1390	42.4291
1391	40.3837
1392	37.5581
1393	33.9565
1394	29.6304
1395	24.6767
1396	19.2233
1397	13.4151
1398	7.40282
1399	1.33415
1400	-4.65388
1401	-10.4408
1402	-15.9266
1403	-21.0344
1404	-25.7083
1405	-29.9096
1406	-33.6166
1407	-36.823
1408	-39.5317
1409	-41.7488
1410	-43.4786
1411	-44.721
1412	-45.4703
1413	-45.7164
1414	-45.4475
1415	-44.6534
1416	-43.3288
1417	-41.475
1418	-39.1015
1419	-36.232
1420	-32.909
1421	-29.2023
1422	-25.2069
1423	-21.0334
1424	-16.7999
1425	-12.6246
1426	-8.61989
1427	-4.88401
1428	-1.49228
1429	1.50874
1430	4.10556
1431	6.31769
1432	8.19134
1433	9.78831
1434	11.1722
1435	12.3996
1436	13.5151
1437	14.5491
1438	15.5177
1439	16.4242
1440	17.2611
1441	18.0201
1442	18.6962
1443	19.2889
1444	19.8047
1445	20.2571
1446	20.6659
1447	21.0572
1448	21.4611
1449	21.9075
1450	22.4214
1451	23.0223
1452	23.7186
1453	24.5026
1454	25.3505
1455	26.2263
1456	27.0878
1457	27.8906
1458	28.5894
1459	29.1395
1460	29.4977
1461	29.6234
1462	29.4817
1463	29.0456
1464	28.2995
1465	27.2434
1466	25.8917
1467	24.2699
1468	22.4119
1469	20.3574
1470	18.1488
1471	15.8269
1472	13.4293
1473	10.9924
1474	8.55102
1475	6.13727
1476	3.77783
1477	1.49218
1478	-0.70691
1479	-2.81079
1480	-4.81239
1481	-6.70529
1482	-8.4835
1483	-10.1404
1484	-11.6679
1485	-13.0567
1486	-14.2985
1487	-15.3876
1488	-16.3215
1489	-17.0994
1490	-17.7208
1491	-18.1875
1492	-18.5037
1493	-18.6755
1494	-18.7105
1495	-18.6184
1496	-18.4113
1497	-18.1016
1498	-17.7001
1499	-17.214
1500	-16.6491
1501	-16.013
1502	-15.3158
1503	-14.5686
1504	-13.7848
1505	-12.981
1506	-12.1793
1507	-11.408
1508	-10.6982
1509	-10.0811
1510	-9.58608
1511	-9.24091
1512	-9.07048
1513	-9.09329
1514	-9.31834
1515	-9.74537
1516	-10.3658
1517	-11.1632
1518	-12.1143
1519	-13.1925
1520	-14.3705
1521	-15.6232
1522	-16.9285
1523	-18.2676
1524	-19.6218
1525	-20.9696
1526	-22.2836
1527	-23.5301
1528	-24.6706
1529	-25.6608
1530	-26.4515
1531	-26.9913
1532	-27.227
1533	-27.1065
1534	-26.5797
1535	-25.6028
1536	-24.1428
1537	-22.182
1538	-19.7223
1539	-16.7831
1540	-13.3985
1541	-9.61247
1542	-5.47458
1543	-1.03747
1544	3.64263
1545	8.5009
1546	13.4593
1547	18.4239
1548	23.2873
1549	27.9336
1550	32.2448
1551	36.1077
1552	39.4197
1553	42.095
1554	44.0672
1555	45.2906
1556	45.7385
1557	45.4002
1558	44.2748
1559	42.366
1560	39.6819
1561	36.2388
1562	32.0688
1563	27.2301
1564	21.8131
1565	15.9403
1566	9.75772
1567	3.42415
1568	-2.89652
1569	-9.04328
1570	-14.8636
1571	-20.2183
1572	-24.9851
1573	-29.0598
1574	-32.359
1575	-34.8299
1576	-36.4584
1577	-37.2718
1578	-37.3356
1579	-36.7439
1580	-35.6033
1581	-34.0189
1582	-32.0851
1583	-29.8813
1584	-27.4714
1585	-24.9086
1586	-22.2378
1587	-19.4941
1588	-16.7047
1589	-13.8934
1590	-11.0864
1591	-8.31731
1592	-5.62951
1593	-3.07533
1594	-0.714202
1595	1.39309
1596	3.19223
1597	4.64145
1598	5.71838
1599	6.42352
1600	6.77679
1601	6.81274
1602	6.57578
1603	6.11769
1604	5.49183
1605	4.75106
1606	3.94594
1607	3.12056
1608	2.31342
1609	1.55711
1610	0.876713
1611	0.288881
1612	-0.192856
1613	-0.550437
1614	-0.76132
1615	-0.801364
1616	-0.646844
1617	-0.273614
1618	0.341073
1619	1.21601
1620	2.36053
1621	3.76809
1622	5.41432
1623	7.25865
1624	9.2478
1625	11.3181
1626	13.3994
1627	15.4201
1628	17.3102
1629	19.0056
1630	20.4499
1631	21.5937
1632	22.3968
1633	22.8284
1634	22.8647
1635	22.4843
1636	21.665
1637	20.3841
1638	18.6206
1639	16.3584
1640	13.5957
1641	10.3625
1642	6.7306
1643	2.80614
1644	-1.28398
1645	-5.4033
1646	-9.41476
1647	-13.187
1648	-16.6
1649	-19.5503
1650	-21.9539
1651	-23.7486
1652	-24.8984
1653	-25.398
1654	-25.2735
1655	-24.5789
1656	-23.3851
1657	-21.7696
1658	-19.81
1659	-17.5813
1660	-15.1522
1661	-12.5823
1662	-9.92053
1663	-7.20694
1664	-4.47632
1665	-1.75741
1666	0.926843
1667	3.55391
1668	6.09731
1669	8.52319
1670	10.7889
1671	12.8448
1672	14.637
1673	16.1107
1674	17.2162
1675	17.9139
1676	18.1792
1677	18.003
1678	17.3921
1679	16.3685
1680	14.9652
1681	13.2225
1682	11.1832
1683	8.88743
1684	6.37392
1685	3.68081
1686	0.847952
1687	-2.08383
1688	-5.0744
1689	-8.08298
1690	-11.0679
1691	-13.9871
1692	-16.799
1693	-19.4637
1694	-21.9446
1695	-24.2075
1696	-26.2201
1697	-27.9521
1698	-29.3784
1699	-30.4819
1700	-31.253
1701	-31.6891
1702	-31.7952
1703	-31.5818
1704	-31.0643
1705	-30.2617
1706	-29.193
1707	-27.873
1708	-26.3127
1709	-24.5214
1710	-22.509
1711	-20.2837
1712	-17.851
1713	-15.2168
1714	-12.3881
1715	-9.37671
1716	-6.20159
1717	-2.89163
1718	0.513482
1719	3.95972
1720	7.37873
1721	10.6905
1722	13.8081
1723	16.641
1724	19.0986
1725	21.0963
1726	22.5586
1727	23.4196
1728	23.6235
1729	23.1338
1730	21.9456
1731	20.0847
1732	17.6046
1733	14.5877
1734	11.1476
1735	7.42765
1736	3.59499
1737	-0.167395
1738	-3.67147
1739	-6.73212
1740	-9.17785
1741	-10.8578
1742	-11.6524
1743	-11.485
1744	-10.3226
1745	-8.17045
1746	-5.07181
1747	-1.10724
1748	3.60933
1749	8.94197
1750	14.7454
1751	20.8722
1752	27.1752
1753	33.5074
1754	39.7222
1755	45.6697
1756	51.185
1757	56.0873
1758	60.1872
1759	63.2892
1760	65.1944
1761	65.6975
1762	64.5886
1763	61.6748
1764	56.8552
1765	50.199
1766	41.9343
1767	32.4089
1768	22.0556
1769	11.3548
1770	0.794041
1771	-9.17956
1772	-18.2004
1773	-26.0104
1774	-32.4789
1775	-37.6032
1776	-41.4873
1777	-44.3078
1778	-46.2692
1779	-47.5629
1780	-48.3416
1781	-48.7093
1782	-48.7246
1783	-48.4092
1784	-47.7716
1785	-46.8359
1786	-45.6599
1787	-44.3494
1788	-43.0497
1789	-41.9068
1790	-41.0164
1791	-40.3885
1792	-39.931
1793	-39.4618
1794	-38.73
1795	-37.4413
1796	-35.3022
1797	-32.063
1798	-27.5529
1799	-21.6999
1800	-14.5395
1801	-6.21262
1802	3.05152
1803	12.9592
1804	23.1822
1805	33.3812
1806	43.2224
1807	52.383
1808	60.5576
1809	67.4723
1810	72.8877
1811	76.5857
1812	78.3451
1813	77.9152
1814	75.0113
1815	69.4077
1816	61.1102
1817	50.3708
1818	37.6505
1819	23.5903
1820	8.95406
1821	-5.4475
1822	-18.8651
1823	-30.6989
1824	-40.5467
1825	-48.21
1826	-53.6676
1827	-57.044
1828	-58.5692
1829	-58.525
1830	-57.1927
1831	-54.829
1832	-51.6601
1833	-47.8831
1834	-43.6604
1835	-39.1128
1836	-34.334
1837	-29.3975
1838	-24.3878
1839	-19.4072
1840	-14.5447
1841	-9.88087
1842	-5.49187
1843	-1.44559
1844	2.20001
1845	5.39555
1846	8.09948
1847	10.281
1848	11.9306
1849	13.0727
1850	13.7562
1851	14.0413
1852	13.9924
1853	13.6779
1854	13.1753
1855	12.5683
1856	11.9351
1857	11.3403
1858	10.8342
1859	10.4575
1860	10.2398
1861	10.1924
1862	10.3035
1863	10.5407
1864	10.852
1865	11.1704
1866	11.4202
1867	11.5266
1868	11.4282
1869	11.0818
1870	10.4594
1871	9.54252
1872	8.32149
1873	6.80457
1874	5.01855
1875	3.00868
1876	0.836576
1877	-1.42616
1878	-3.70067
1879	-5.90575
1880	-7.96426
1881	-9.80932
1882	-11.3876
1883	-12.6589
1884	-13.5954
1885	-14.1835
1886	-14.4242
1887	-14.332
1888	-13.935
1889	-13.2726
1890	-12.3931
1891	-11.348
1892	-10.1867
1893	-8.95283
1894	-7.68256
1895	-6.40637
1896	-5.14838
1897	-3.9264
1898	-2.75089
1899	-1.6224
1900	-0.53173
1901	0.537139
1902	1.60185
1903	2.67797
1904	3.77732
1905	4.90741
1906	6.07086
1907	7.26398
1908	8.47765
1909	9.6998
1910	10.9173
1911	12.1162
1912	13.2832
1913	14.4058
1914	15.4718
1915	16.4663
1916	17.3705
1917	18.1632
1918	18.8229
1919	19.3306
1920	19.6692
1921	19.8237
1922	19.7822
1923	19.5383
1924	19.0906
1925	18.4424
1926	17.5995
1927	16.5691
1928	15.3602
1929	13.9847
1930	12.4549
1931	10.7817
1932	8.97482
1933	7.04355
1934	4.99914
1935	2.85521
1936	0.625849
1937	-1.67422
1938	-4.03007
1939	-6.42659
1940	-8.84878
1941	-11.2822
1942	-13.7125
1943	-16.1241
1944	-18.4998
1945	-20.8228
1946	-23.0777
1947	-25.2499
1948	-27.3268
1949	-29.2989
1950	-31.159
1951	-32.9003
1952	-34.514
1953	-35.9882
1954	-37.3079
1955	-38.4567
1956	-39.4168
1957	-40.1692
1958	-40.6942
1959	-40.9713
1960	-40.9792
1961	-40.698
1962	-40.11
1963	-39.1984
1964	-37.9472
1965	-36.3398
1966	-34.3598
1967	-31.991
1968	-29.2192
1969	-26.0365
1970	-22.442
1971	-18.4433
1972	-14.0594
1973	-9.32015
1974	-4.26683
1975	1.04881
1976	6.56466
1977	12.2077
1978	17.896
1979	23.5416
1980	29.0534
1981	34.3407
1982	39.3172
1983	43.9022
1984	48.0234
1985	51.6167
1986	54.6274
1987	57.0085
1988	58.719
1989	59.7215
1990	59.9789
1991	59.4559
1992	58.1222
1993	55.9608
1994	52.979
1995	49.2147
1996	44.7339
1997	39.6267
1998	33.9998
[truncated: 31,382 more rows]
