# Supplementary material for: PM2.5 concentration prediction based on EEMD-ALSTM
Source: Sci Rep. 2024 Jun 2;14:12636. doi: 10.1038/s41598-024-63620-9 (PMC11144699; doi:10.1038/s41598-024-63620-9)
Supplement: Supplementary file 1 — Supplementary Information. [file 41598_2024_63620_MOESM1_ESM.zip › Code/attEMD_IMF_7_test.xlsx]

## Sheet: Sheet1
	0
0	-12.2822
1	-7.97978
2	-3.52629
3	1.06988
4	5.79857
5	10.647
6	15.5993
7	20.636
8	25.7344
9	30.8687
10	36.0105
11	41.1296
12	46.1945
13	51.1736
14	56.0358
15	60.7512
16	65.2919
17	69.6322
18	73.7491
19	77.6224
20	81.2344
21	84.5698
22	87.6153
23	90.3593
24	92.7914
25	94.9018
26	96.6806
27	98.1179
28	99.2029
29	99.9255
30	100.278
31	100.256
32	99.8598
33	99.097
34	97.9794
35	96.5236
36	94.7497
37	92.6803
38	90.3395
39	87.7517
40	84.941
41	81.9302
42	78.7404
43	75.3907
44	71.8979
45	68.2766
46	64.5394
47	60.6972
48	56.7594
49	52.7341
50	48.6288
51	44.4512
52	40.2105
53	35.9181
54	31.5877
55	27.2353
56	22.8785
57	18.5359
58	14.227
59	9.97131
60	5.78856
61	1.69829
62	-2.28029
63	-6.12856
64	-9.82874
65	-13.3641
66	-16.7193
67	-19.881
68	-22.8389
69	-25.5857
70	-28.1179
71	-30.436
72	-32.5443
73	-34.4506
74	-36.1655
75	-37.7018
76	-39.0735
77	-40.2954
78	-41.3824
79	-42.3494
80	-43.2107
81	-43.9794
82	-44.6679
83	-45.2871
84	-45.8468
85	-46.3549
86	-46.8184
87	-47.243
88	-47.6333
89	-47.9936
90	-48.3279
91	-48.6394
92	-48.9317
93	-49.2082
94	-49.4728
95	-49.7292
96	-49.9819
97	-50.2355
98	-50.4947
99	-50.7649
100	-51.0519
101	-51.3618
102	-51.7014
103	-52.0778
104	-52.4977
105	-52.9677
106	-53.493
107	-54.0772
108	-54.7212
109	-55.4235
110	-56.1799
111	-56.9843
112	-57.8289
113	-58.705
114	-59.603
115	-60.5131
116	-61.4259
117	-62.3323
118	-63.2241
119	-64.0938
120	-64.9347
121	-65.7412
122	-66.5085
123	-67.2328
124	-67.9108
125	-68.5394
126	-69.1158
127	-69.6367
128	-70.0983
129	-70.4958
130	-70.8237
131	-71.0754
132	-71.244
133	-71.3216
134	-71.3
135	-71.1709
136	-70.9253
137	-70.5546
138	-70.0508
139	-69.4064
140	-68.6155
141	-67.6738
142	-66.5786
143	-65.3288
144	-63.9245
145	-62.3667
146	-60.657
147	-58.7972
148	-56.7892
149	-54.6349
150	-52.3361
151	-49.8943
152	-47.3109
153	-44.5874
154	-41.7251
155	-38.726
156	-35.5921
157	-32.3262
158	-28.9321
159	-25.4146
160	-21.78
161	-18.0359
162	-14.1909
163	-10.255
164	-6.2392
165	-2.15511
166	1.98512
167	6.16897
168	10.3835
169	14.6155
170	18.8517
171	23.0788
172	27.2836
173	31.4536
174	35.5766
175	39.641
176	43.6357
177	47.5504
178	51.3757
179	55.1027
180	58.7227
181	62.2271
182	65.6075
183	68.8558
184	71.9639
185	74.9243
186	77.7295
187	80.3723
188	82.8459
189	85.1437
190	87.2593
191	89.1867
192	90.9202
193	92.4541
194	93.7832
195	94.9022
196	95.8058
197	96.4888
198	96.9456
199	97.1705
200	97.1576
201	96.9012
202	96.396
203	95.6374
204	94.6224
205	93.3494
206	91.8182
207	90.0309
208	87.9916
209	85.7065
210	83.1833
211	80.4316
212	77.4622
213	74.2869
214	70.9189
215	67.372
216	63.6605
217	59.7989
218	55.8019
219	51.6842
220	47.4605
221	43.1456
222	38.7544
223	34.3018
224	29.8032
225	25.2743
226	20.731
227	16.1898
228	11.6673
229	7.18021
230	2.74565
231	-1.61933
232	-5.89786
233	-10.0735
234	-14.1307
235	-18.0551
236	-21.8335
237	-25.4544
238	-28.9077
239	-32.1847
240	-35.2785
241	-38.1832
242	-40.8944
243	-43.4092
244	-45.726
245	-47.8445
246	-49.7655
247	-51.4907
248	-53.0225
249	-54.3639
250	-55.5182
251	-56.4892
252	-57.2808
253	-57.8972
254	-58.3427
255	-58.6221
256	-58.7414
257	-58.7075
258	-58.5283
259	-58.2128
260	-57.7709
261	-57.213
262	-56.5505
263	-55.7949
264	-54.9581
265	-54.052
266	-53.0884
267	-52.0789
268	-51.0344
269	-49.9652
270	-48.8807
271	-47.7895
272	-46.6988
273	-45.6147
274	-44.5418
275	-43.4831
276	-42.4412
277	-41.4176
278	-40.4138
279	-39.431
280	-38.4704
281	-37.5336
282	-36.6224
283	-35.7391
284	-34.8861
285	-34.0664
286	-33.2832
287	-32.5398
288	-31.8396
289	-31.1858
290	-30.5812
291	-30.0278
292	-29.5265
293	-29.077
294	-28.6775
295	-28.3249
296	-28.0152
297	-27.7431
298	-27.5031
299	-27.2893
300	-27.0958
301	-26.917
302	-26.7471
303	-26.5813
304	-26.4148
305	-26.2434
306	-26.0633
307	-25.8708
308	-25.6627
309	-25.436
310	-25.1877
311	-24.9152
312	-24.6159
313	-24.2876
314	-23.9283
315	-23.536
316	-23.1091
317	-22.6463
318	-22.1469
319	-21.6106
320	-21.0375
321	-20.4282
322	-19.7841
323	-19.1071
324	-18.4002
325	-17.6671
326	-16.9124
327	-16.1416
328	-15.3607
329	-14.5762
330	-13.7948
331	-13.023
332	-12.2668
333	-11.5316
334	-10.8217
335	-10.1408
336	-9.49112
337	-8.87418
338	-8.2905
339	-7.73992
340	-7.22183
341	-6.73539
342	-6.27964
343	-5.85366
344	-5.45671
345	-5.0883
346	-4.74817
347	-4.43601
348	-4.15129
349	-3.8931
350	-3.66012
351	-3.45055
352	-3.26175
353	-3.09019
354	-2.93138
355	-2.78014
356	-2.6308
357	-2.47727
358	-2.31335
359	-2.13282
360	-1.9296
361	-1.69794
362	-1.43247
363	-1.12811
364	-0.780108
365	-0.383841
366	0.0650681
367	0.570883
368	1.13783
369	1.77004
370	2.47094
371	3.2426
372	4.08546
373	4.99851
374	5.9797
375	7.02622
376	8.13464
377	9.30101
378	10.5211
379	11.7907
380	13.1057
381	14.4622
382	15.8566
383	17.2856
384	18.7467
385	20.2377
386	21.7567
387	23.3019
388	24.8707
389	26.4602
390	28.0669
391	29.6861
392	31.3121
393	32.9379
394	34.5553
395	36.1552
396	37.7278
397	39.2627
398	40.7492
399	42.1768
400	43.5347
401	44.8128
402	46.0011
403	47.0903
404	48.0712
405	48.9356
406	49.6756
407	50.2839
408	50.7541
409	51.0803
410	51.2573
411	51.2804
412	51.1454
413	50.8492
414	50.3899
415	49.7663
416	48.9776
417	48.0238
418	46.905
419	45.6214
420	44.1735
421	42.5622
422	40.7882
423	38.853
424	36.7581
425	34.5061
426	32.1006
427	29.5464
428	26.8498
429	24.0188
430	21.0635
431	17.9953
432	14.8275
433	11.5744
434	8.25168
435	4.87599
436	1.4648
437	-1.96445
438	-5.3946
439	-8.80915
440	-12.1923
441	-15.5291
442	-18.8054
443	-22.0079
444	-25.124
445	-28.1416
446	-31.0493
447	-33.8364
448	-36.4927
449	-39.0093
450	-41.3779
451	-43.5916
452	-45.645
453	-47.5342
454	-49.2569
455	-50.8118
456	-52.199
457	-53.419
458	-54.4738
459	-55.3658
460	-56.098
461	-56.6736
462	-57.0963
463	-57.3696
464	-57.4968
465	-57.4812
466	-57.3256
467	-57.0327
468	-56.6051
469	-56.0455
470	-55.3567
471	-54.541
472	-53.6009
473	-52.539
474	-51.3582
475	-50.0616
476	-48.6522
477	-47.1337
478	-45.5097
479	-43.784
480	-41.9608
481	-40.0446
482	-38.0398
483	-35.9508
484	-33.7822
485	-31.5382
486	-29.223
487	-26.8408
488	-24.3954
489	-21.891
490	-19.332
491	-16.7227
492	-14.068
493	-11.373
494	-8.64301
495	-5.88383
496	-3.10147
497	-0.302258
498	2.5072
499	5.32006
500	8.12932
501	10.9277
502	13.7075
503	16.4607
504	19.179
505	21.8541
506	24.4772
507	27.0398
508	29.533
509	31.9482
510	34.2771
511	36.5117
512	38.6442
513	40.6676
514	42.575
515	44.3603
516	46.0181
517	47.5439
518	48.9345
519	50.1878
520	51.3031
521	52.2812
522	53.1242
523	53.8352
524	54.4185
525	54.8784
526	55.2198
527	55.4479
528	55.5677
529	55.5842
530	55.5025
531	55.3278
532	55.0651
533	54.7201
534	54.2984
535	53.8059
536	53.2484
537	52.6319
538	51.9621
539	51.2449
540	50.4855
541	49.6895
542	48.8619
543	48.0078
544	47.1317
545	46.238
546	45.3311
547	44.4151
548	43.4942
549	42.5728
550	41.6552
551	40.7453
552	39.8468
553	38.9622
554	38.093
555	37.2393
556	36.3988
557	35.5676
558	34.7394
559	33.9069
560	33.0608
561	32.1917
562	31.2892
563	30.3437
564	29.3456
565	28.2867
566	27.1593
567	25.9568
568	24.6737
569	23.3053
570	21.8476
571	20.2975
572	18.6522
573	16.9094
574	15.0679
575	13.127
576	11.0873
577	8.95043
578	6.72014
579	4.4019
580	2.00328
581	-0.466216
582	-2.99564
583	-5.57296
584	-8.1855
585	-10.8203
586	-13.4646
587	-16.1062
588	-18.7334
589	-21.3356
590	-23.9031
591	-26.4274
592	-28.9012
593	-31.3182
594	-33.6734
595	-35.9618
596	-38.1791
597	-40.3205
598	-42.3818
599	-44.358
600	-46.2442
601	-48.0348
602	-49.7245
603	-51.3078
604	-52.7797
605	-54.1352
606	-55.3697
607	-56.4789
608	-57.4585
609	-58.305
610	-59.0151
611	-59.5861
612	-60.0158
613	-60.3025
614	-60.4454
615	-60.4447
616	-60.3014
617	-60.0176
618	-59.596
619	-59.0409
620	-58.3572
621	-57.5504
622	-56.6267
623	-55.5925
624	-54.4544
625	-53.2189
626	-51.8926
627	-50.4813
628	-48.9908
629	-47.4263
630	-45.7928
631	-44.0951
632	-42.3381
633	-40.5266
634	-38.6658
635	-36.7614
636	-34.8196
637	-32.8472
638	-30.8517
639	-28.8416
640	-26.8256
641	-24.8131
642	-22.8137
643	-20.8371
644	-18.8928
645	-16.9902
646	-15.1384
647	-13.3462
648	-11.6221
649	-9.97384
650	-8.40913
651	-6.93501
652	-5.55824
653	-4.28527
654	-3.1224
655	-2.07573
656	-1.15135
657	-0.355297
658	0.306427
659	0.827877
660	1.20338
661	1.42768
662	1.49622
663	1.40544
664	1.15311
665	0.738824
666	0.164236
667	-0.566442
668	-1.4462
669	-2.46518
670	-3.61109
671	-4.86989
672	-6.22632
673	-7.66437
674	-9.16782
675	-10.7207
676	-12.3075
677	-13.9139
678	-15.5262
679	-17.1321
680	-18.7202
681	-20.28
682	-21.8021
683	-23.2778
684	-24.6994
685	-26.0596
686	-27.3514
687	-28.5682
688	-29.703
689	-30.7488
690	-31.6982
691	-32.5437
692	-33.2773
693	-33.8914
694	-34.378
695	-34.7295
696	-34.9383
697	-34.9965
698	-34.8967
699	-34.6314
700	-34.1931
701	-33.5748
702	-32.7697
703	-31.7719
704	-30.5767
705	-29.1814
706	-27.5853
707	-25.7899
708	-23.7988
709	-21.6179
710	-19.2548
711	-16.7187
712	-14.0199
713	-11.1698
714	-8.17987
715	-5.0621
716	-1.82835
717	1.50947
718	4.93939
719	8.44907
720	12.026
721	15.6575
722	19.3303
723	23.031
724	26.7458
725	30.4605
726	34.1607
727	37.8316
728	41.4585
729	45.0267
730	48.5219
731	51.93
732	55.2379
733	58.4328
734	61.5029
735	64.437
736	67.225
737	69.8572
738	72.3245
739	74.6184
740	76.7303
741	78.6521
742	80.3763
743	81.8964
744	83.2077
745	84.3069
746	85.1921
747	85.8629
748	86.3201
749	86.5653
750	86.6012
751	86.4307
752	86.0572
753	85.4841
754	84.7149
755	83.7526
756	82.6002
757	81.2603
758	79.7354
759	78.028
760	76.1406
761	74.0756
762	71.8352
763	69.4218
764	66.8384
765	64.0881
766	61.1747
767	58.1022
768	54.8752
769	51.4992
770	47.9804
771	44.3264
772	40.5457
773	36.6482
774	32.645
775	28.5482
776	24.3707
777	20.1257
778	15.827
779	11.4882
780	7.12328
781	2.74604
782	-1.6297
783	-5.99033
784	-10.3224
785	-14.6126
786	-18.8478
787	-23.0152
788	-27.1019
789	-31.0954
790	-34.9832
791	-38.7531
792	-42.3935
793	-45.8932
794	-49.2425
795	-52.4324
796	-55.4555
797	-58.3058
798	-60.979
799	-63.472
800	-65.7837
801	-67.9147
802	-69.8675
803	-71.6462
804	-73.2566
805	-74.7056
806	-76.0011
807	-77.1516
808	-78.1659
809	-79.0525
810	-79.8197
811	-80.4755
812	-81.0273
813	-81.4821
814	-81.8461
815	-82.1249
816	-82.3234
817	-82.4458
818	-82.4957
819	-82.4763
820	-82.3904
821	-82.2403
822	-82.0276
823	-81.7536
824	-81.4188
825	-81.0234
826	-80.5669
827	-80.0487
828	-79.4671
829	-78.8205
830	-78.1064
831	-77.322
832	-76.4641
833	-75.5292
834	-74.5135
835	-73.413
836	-72.2236
837	-70.9403
838	-69.5579
839	-68.0708
840	-66.4736
841	-64.7606
842	-62.9266
843	-60.9662
844	-58.8744
845	-56.6463
846	-54.2776
847	-51.7639
848	-49.1016
849	-46.2875
850	-43.3187
851	-40.193
852	-36.9086
853	-33.4646
854	-29.8606
855	-26.0974
856	-22.1779
857	-18.1082
858	-13.8976
859	-9.55899
860	-5.10925
861	-0.56845
862	4.04047
863	8.69248
864	13.3613
865	18.0205
866	22.6437
867	27.2058
868	31.683
869	36.0535
870	40.2975
871	44.3973
872	48.3372
873	52.1034
874	55.6837
875	59.0674
876	62.2449
877	65.2075
878	67.947
879	70.4557
880	72.7266
881	74.7535
882	76.5317
883	78.0583
884	79.3323
885	80.3545
886	81.1273
887	81.6545
888	81.9406
889	81.9909
890	81.8109
891	81.4057
892	80.7804
893	79.9398
894	78.8881
895	77.6289
896	76.1652
897	74.5
898	72.6355
899	70.5742
900	68.3184
901	65.8711
902	63.2359
903	60.4174
904	57.4215
905	54.2558
906	50.9292
907	47.4522
908	43.837
909	40.0966
910	36.2455
911	32.299
912	28.2731
913	24.1843
914	20.0496
915	15.8861
916	11.7109
917	7.54045
918	3.39094
919	-0.722723
920	-4.78685
921	-8.7893
922	-12.7195
923	-16.5686
924	-20.3293
925	-23.9953
926	-27.5613
927	-31.0222
928	-34.3732
929	-37.6094
930	-40.7257
931	-43.7165
932	-46.5756
933	-49.2965
934	-51.8722
935	-54.2957
936	-56.5591
937	-58.6547
938	-60.5745
939	-62.3099
940	-63.8516
941	-65.1901
942	-66.316
943	-67.2204
944	-67.8944
945	-68.3296
946	-68.5178
947	-68.4513
948	-68.1227
949	-67.5246
950	-66.6499
951	-65.4915
952	-64.0427
953	-62.2969
954	-60.2478
955	-57.8897
956	-55.2176
957	-52.2283
958	-48.9203
959	-45.295
960	-41.357
961	-37.1143
962	-32.5791
963	-27.7674
964	-22.6995
965	-17.3996
966	-11.8956
967	-6.21809
968	-0.399823
969	5.52513
970	11.5222
971	17.5571
972	23.5961
973	29.6075
974	35.5614
975	41.4305
976	47.1896
977	52.8153
978	58.2864
979	63.5833
980	68.6887
981	73.5872
982	78.2654
983	82.7112
984	86.9147
985	90.8672
986	94.5615
987	97.991
988	101.15
989	104.034
990	106.639
991	108.96
992	110.993
993	112.734
994	114.177
995	115.316
996	116.144
997	116.652
998	116.83
999	116.667
1000	116.149
1001	115.262
1002	113.989
1003	112.311
1004	110.208
1005	107.66
1006	104.647
1007	101.15
1008	97.1527
1009	92.6442
1010	87.6207
1011	82.0862
1012	76.0534
1013	69.5449
1014	62.5944
1015	55.2455
1016	47.5505
1017	39.5683
1018	31.3631
1019	23.0023
1020	14.554
1021	6.08515
1022	-2.34053
1023	-10.6639
1024	-18.831
1025	-26.7936
1026	-34.5091
1027	-41.9404
1028	-49.0548
1029	-55.8232
1030	-62.2202
1031	-68.2235
1032	-73.8149
1033	-78.9804
1034	-83.7099
1035	-87.9968
1036	-91.8379
1037	-95.2335
1038	-98.1873
1039	-100.706
1040	-102.796
1041	-104.466
1042	-105.727
1043	-106.588
1044	-107.062
1045	-107.161
1046	-106.903
1047	-106.308
1048	-105.401
1049	-104.212
1050	-102.776
1051	-101.131
1052	-99.3178
1053	-97.3766
1054	-95.3462
1055	-93.2615
1056	-91.152
1057	-89.0414
1058	-86.9463
1059	-84.8773
1060	-82.8379
1061	-80.8254
1062	-78.8309
1063	-76.8402
1064	-74.8355
1065	-72.7961
1066	-70.6994
1067	-68.5221
1068	-66.2412
1069	-63.8351
1070	-61.2854
1071	-58.5778
1072	-55.7028
1073	-52.656
1074	-49.4373
1075	-46.0507
1076	-42.5041
1077	-38.8089
1078	-34.9789
1079	-31.03
1080	-26.9793
1081	-22.8441
1082	-18.6418
1083	-14.3885
1084	-10.0995
1085	-5.78902
1086	-1.47031
1087	2.8442
1088	7.14313
1089	11.4159
1090	15.652
1091	19.8409
1092	23.9719
1093	28.0346
1094	32.0189
1095	35.9149
1096	39.7138
1097	43.4074
1098	46.9895
1099	50.4552
1100	53.8015
1101	57.0272
1102	60.1326
1103	63.1198
1104	65.9917
1105	68.7518
1106	71.4027
1107	73.9458
1108	76.3818
1109	78.7094
1110	80.9257
1111	83.0256
1112	85.0024
1113	86.8484
1114	88.5551
1115	90.1142
1116	91.5169
1117	92.7548
1118	93.8197
1119	94.7046
1120	95.4028
1121	95.9087
1122	96.2176
1123	96.3257
1124	96.2297
1125	95.9271
1126	95.4154
1127	94.6923
1128	93.7555
1129	92.6025
1130	91.2307
1131	89.6374
1132	87.8203
1133	85.777
1134	83.5058
1135	81.0061
1136	78.278
1137	75.3228
1138	72.1428
1139	68.7425
1140	65.1287
1141	61.3109
1142	57.3017
1143	53.1167
1144	48.7743
1145	44.295
1146	39.7013
1147	35.0165
1148	30.2648
1149	25.4704
1150	20.6572
1151	15.8487
1152	11.0674
1153	6.33473
1154	1.67135
1155	-2.90311
1156	-7.36992
1157	-11.7111
1158	-15.9095
1159	-19.9487
1160	-23.813
1161	-27.4886
1162	-30.9645
1163	-34.2328
1164	-37.2896
1165	-40.1337
1166	-42.767
1167	-45.1938
1168	-47.4204
1169	-49.4545
1170	-51.3045
1171	-52.9789
1172	-54.486
1173	-55.8335
1174	-57.0287
1175	-58.0778
1176	-58.9864
1177	-59.7594
1178	-60.401
1179	-60.915
1180	-61.3045
1181	-61.5722
1182	-61.7208
1183	-61.7538
1184	-61.6752
1185	-61.4903
1186	-61.2047
1187	-60.8246
1188	-60.3569
1189	-59.8087
1190	-59.1879
1191	-58.5023
1192	-57.76
1193	-56.9693
1194	-56.1383
1195	-55.275
1196	-54.3869
1197	-53.4812
1198	-52.5644
1199	-51.6425
1200	-50.7206
1201	-49.8028
1202	-48.8921
1203	-47.9899
1204	-47.096
1205	-46.2088
1206	-45.3247
1207	-44.4393
1208	-43.5471
1209	-42.6425
1210	-41.7195
1211	-40.7719
1212	-39.7942
1213	-38.7814
1214	-37.7289
1215	-36.6326
1216	-35.4887
1217	-34.2946
1218	-33.0482
1219	-31.7488
1220	-30.3977
1221	-28.9983
1222	-27.5561
1223	-26.0783
1224	-24.5732
1225	-23.0499
1226	-21.5178
1227	-19.9867
1228	-18.4657
1229	-16.9637
1230	-15.4891
1231	-14.0492
1232	-12.651
1233	-11.3001
1234	-10.0014
1235	-8.75862
1236	-7.57416
1237	-6.44934
1238	-5.38424
1239	-4.37801
1240	-3.42927
1241	-2.53636
1242	-1.69768
1243	-0.911861
1244	-0.177646
1245	0.506085
1246	1.14031
1247	1.72559
1248	2.26225
1249	2.75022
1250	3.18912
1251	3.57826
1252	3.91669
1253	4.20314
1254	4.43612
1255	4.61398
1256	4.73539
1257	4.79972
1258	4.8071
1259	4.75889
1260	4.6577
1261	4.50732
1262	4.31254
1263	4.07907
1264	3.81334
1265	3.52227
1266	3.21304
1267	2.89288
1268	2.56884
1269	2.24774
1270	1.93645
1271	1.64205
1272	1.3717
1273	1.13262
1274	0.931987
1275	0.776954
1276	0.674662
1277	0.632202
1278	0.656647
1279	0.754947
1280	0.933887
1281	1.20011
1282	1.56005
1283	2.0197
1284	2.58443
1285	3.25886
1286	4.0468
1287	4.95132
1288	5.97457
1289	7.1176
1290	8.37965
1291	9.75791
1292	11.2476
1293	12.8424
1294	14.5342
1295	16.3137
1296	18.1704
1297	20.0926
1298	22.0677
1299	24.0819
1300	26.1205
1301	28.1679
1302	30.208
1303	32.2249
1304	34.2026
1305	36.1256
1306	37.9789
1307	39.7479
1308	41.4189
1309	42.9791
1310	44.4161
1311	45.7182
1312	46.8738
1313	47.8714
1314	48.6998
1315	49.3476
1316	49.8038
1317	50.0572
1318	50.0965
1319	49.9105
1320	49.4878
1321	48.8177
1322	47.8919
1323	46.7064
1324	45.2639
1325	43.5729
1326	41.6472
1327	39.5046
1328	37.1661
1329	34.655
1330	31.9958
1331	29.213
1332	26.3305
1333	23.3707
1334	20.3545
1335	17.3006
1336	14.2256
1337	11.1442
1338	8.06907
1339	5.01171
1340	1.98232
1341	-1.00981
1342	-3.956
1343	-6.84755
1344	-9.67544
1345	-12.4301
1346	-15.1014
1347	-17.68
1348	-20.1575
1349	-22.5271
1350	-24.7839
1351	-26.924
1352	-28.9449
1353	-30.8451
1354	-32.6236
1355	-34.2799
1356	-35.8136
1357	-37.2246
1358	-38.5127
1359	-39.6778
1360	-40.72
1361	-41.6396
1362	-42.4368
1363	-43.1119
1364	-43.6657
1365	-44.0994
1366	-44.4146
1367	-44.6134
1368	-44.6982
1369	-44.6721
1370	-44.5386
1371	-44.3022
1372	-43.9677
1373	-43.5406
1374	-43.0265
1375	-42.4316
1376	-41.7625
1377	-41.0263
1378	-40.2296
1379	-39.3788
1380	-38.4792
1381	-37.5352
1382	-36.55
1383	-35.5262
1384	-34.4656
1385	-33.3692
1386	-32.2371
1387	-31.069
1388	-29.8638
1389	-28.6198
1390	-27.3348
1391	-26.0061
1392	-24.6309
1393	-23.2062
1394	-21.7299
1395	-20.2
1396	-18.6152
1397	-16.9743
1398	-15.2767
1399	-13.5223
1400	-11.7114
1401	-9.84455
1402	-7.92217
1403	-5.94515
1404	-3.91477
1405	-1.83322
1406	0.29627
1407	2.46964
1408	4.6816
1409	6.92563
1410	9.19409
1411	11.4784
1412	13.7695
1413	16.0576
1414	18.3331
1415	20.5861
1416	22.8072
1417	24.9872
1418	27.1179
1419	29.1918
1420	31.2019
1421	33.1422
1422	35.0069
1423	36.7908
1424	38.489
1425	40.0969
1426	41.6099
1427	43.0232
1428	44.3319
1429	45.5314
1430	46.6172
1431	47.585
1432	48.4309
1433	49.1521
1434	49.7466
1435	50.2135
1436	50.5528
1437	50.7652
1438	50.8518
1439	50.8142
1440	50.6543
1441	50.3742
1442	49.9759
1443	49.4616
1444	48.8335
1445	48.094
1446	47.2459
1447	46.2922
1448	45.2361
1449	44.0809
1450	42.83
1451	41.4867
1452	40.0548
1453	38.5382
1454	36.9409
1455	35.2672
1456	33.5217
1457	31.709
1458	29.834
1459	27.9011
1460	25.9151
1461	23.8808
1462	21.8031
1463	19.6872
1464	17.5395
1465	15.3671
1466	13.1785
1467	10.9829
1468	8.79027
1469	6.61113
1470	4.45609
1471	2.33578
1472	0.260735
1473	-1.75877
1474	-3.71277
1475	-5.59155
1476	-7.38574
1477	-9.0863
1478	-10.6846
1479	-12.1722
1480	-13.541
1481	-14.7836
1482	-15.8929
1483	-16.8629
1484	-17.6894
1485	-18.3699
1486	-18.9042
1487	-19.2938
1488	-19.5426
1489	-19.6565
1490	-19.6434
1491	-19.513
1492	-19.2764
1493	-18.9454
1494	-18.5324
1495	-18.0497
1496	-17.5098
1497	-16.9248
1498	-16.3062
1499	-15.6653
1500	-15.0127
1501	-14.3584
1502	-13.7117
1503	-13.0818
1504	-12.4772
1505	-11.9062
1506	-11.377
1507	-10.8976
1508	-10.4761
1509	-10.1201
1510	-9.83636
1511	-9.63124
1512	-9.50996
1513	-9.47688
1514	-9.53539
1515	-9.6877
1516	-9.93463
1517	-10.2754
1518	-10.7077
1519	-11.2282
1520	-11.8321
1521	-12.514
1522	-13.2678
1523	-14.087
1524	-14.9651
1525	-15.8961
1526	-16.8741
1527	-17.8939
1528	-18.9506
1529	-20.0401
1530	-21.1587
1531	-22.3031
1532	-23.4705
1533	-24.658
1534	-25.8631
1535	-27.0828
1536	-28.3141
1537	-29.5534
1538	-30.7968
1539	-32.0399
1540	-33.2776
1541	-34.5048
1542	-35.7161
1543	-36.9061
1544	-38.0691
1545	-39.1999
1546	-40.2932
1547	-41.3442
1548	-42.3486
1549	-43.303
1550	-44.2045
1551	-45.0512
1552	-45.8419
1553	-46.5758
1554	-47.253
1555	-47.8738
1556	-48.4388
1557	-48.9486
1558	-49.4039
1559	-49.8055
1560	-50.1538
1561	-50.449
1562	-50.6911
1563	-50.8796
1564	-51.014
1565	-51.0934
1566	-51.1166
1567	-51.0823
1568	-50.9895
1569	-50.8373
1570	-50.6253
1571	-50.3537
1572	-50.0232
1573	-49.6348
1574	-49.1901
1575	-48.691
1576	-48.1395
1577	-47.5378
1578	-46.8881
1579	-46.1927
1580	-45.454
1581	-44.6739
1582	-43.8542
1583	-42.9961
1584	-42.1004
1585	-41.1681
1586	-40.1996
1587	-39.1952
1588	-38.1553
1589	-37.0802
1590	-35.9701
1591	-34.8256
1592	-33.6472
1593	-32.4357
1594	-31.1924
1595	-29.9186
1596	-28.6165
1597	-27.2884
1598	-25.937
1599	-24.5653
1600	-23.1765
1601	-21.774
1602	-20.3611
1603	-18.941
1604	-17.5166
1605	-16.0905
1606	-14.6654
1607	-13.2435
1608	-11.8273
1609	-10.4198
1610	-9.02426
1611	-7.64448
1612	-6.28449
1613	-4.94861
1614	-3.64144
1615	-2.3678
1616	-1.13272
1617	0.0587379
1618	1.20165
1619	2.29127
1620	3.32322
1621	4.29362
1622	5.19915
1623	6.03709
1624	6.80534
1625	7.50248
1626	8.12773
1627	8.68116
1628	9.16372
1629	9.57744
1630	9.9255
1631	10.2121
1632	10.4424
1633	10.6226
1634	10.7594
1635	10.8602
1636	10.9326
1637	10.9846
1638	11.0237
1639	11.0573
1640	11.0925
1641	11.136
1642	11.1936
1643	11.2708
1644	11.3727
1645	11.5042
1646	11.6695
1647	11.873
1648	12.1185
1649	12.4098
1650	12.7508
1651	13.1452
1652	13.5968
1653	14.1096
1654	14.6873
1655	15.3339
1656	16.053
1657	16.8481
1658	17.722
1659	18.6774
1660	19.7162
1661	20.8401
1662	22.0502
1663	23.3465
1664	24.7287
1665	26.1954
1666	27.7449
1667	29.3746
1668	31.0807
1669	32.8586
1670	34.7029
1671	36.6066
1672	38.562
1673	40.5596
1674	42.5892
1675	44.6391
1676	46.6968
1677	48.7492
1678	50.7825
1679	52.7826
1680	54.7359
1681	56.6286
1682	58.4479
1683	60.1813
1684	61.8172
1685	63.3445
1686	64.753
1687	66.0328
1688	67.1746
1689	68.1695
1690	69.0087
1691	69.6835
1692	70.1852
1693	70.5047
1694	70.6326
1695	70.5592
1696	70.2748
1697	69.7703
1698	69.0385
1699	68.0753
1700	66.8807
1701	65.4587
1702	63.8174
1703	61.9679
1704	59.924
1705	57.7011
1706	55.3158
1707	52.7848
1708	50.1247
1709	47.351
1710	44.4784
1711	41.5201
1712	38.4877
1713	35.3917
1714	32.241
1715	29.0438
1716	25.8071
1717	22.5375
1718	19.2415
1719	15.9251
1720	12.5945
1721	9.25582
1722	5.91511
1723	2.57813
1724	-0.749531
1725	-4.06249
1726	-7.3554
1727	-10.6227
1728	-13.8586
1729	-17.0566
1730	-20.2098
1731	-23.3108
1732	-26.3513
1733	-29.323
1734	-32.2168
1735	-35.0238
1736	-37.7354
1737	-40.3435
1738	-42.8405
1739	-45.2202
1740	-47.4773
1741	-49.608
1742	-51.61
1743	-53.4824
1744	-55.2259
1745	-56.8418
1746	-58.3322
1747	-59.6995
1748	-60.9464
1749	-62.0755
1750	-63.0892
1751	-63.9891
1752	-64.7769
1753	-65.4536
1754	-66.0204
1755	-66.4777
1756	-66.8259
1757	-67.0648
1758	-67.1943
1759	-67.2131
1760	-67.1195
1761	-66.9115
1762	-66.5861
1763	-66.1402
1764	-65.5704
1765	-64.8727
1766	-64.043
1767	-63.0767
1768	-61.9694
1769	-60.7163
1770	-59.3132
1771	-57.7559
1772	-56.0409
1773	-54.1657
1774	-52.1294
1775	-49.9331
1776	-47.5796
1777	-45.0737
1778	-42.4215
1779	-39.6309
1780	-36.7106
1781	-33.6706
1782	-30.5212
1783	-27.2736
1784	-23.9392
1785	-20.5294
1786	-17.0561
1787	-13.5312
1788	-9.96689
1789	-6.37614
1790	-2.77214
1791	0.831686
1792	4.42175
1793	7.98445
1794	11.5061
1795	14.9733
1796	18.3726
1797	21.691
1798	24.9158
1799	28.0349
1800	31.0369
1801	33.9112
1802	36.6474
1803	39.2361
1804	41.6686
1805	43.9375
1806	46.0367
1807	47.9621
1808	49.711
1809	51.2822
1810	52.6763
1811	53.8954
1812	54.9432
1813	55.8248
1814	56.5465
1815	57.1155
1816	57.5395
1817	57.8267
1818	57.9848
1819	58.0217
1820	57.9444
1821	57.7594
1822	57.4726
1823	57.089
1824	56.6126
1825	56.047
1826	55.3952
1827	54.6597
1828	53.8428
1829	52.9464
1830	51.9725
1831	50.9227
1832	49.7988
1833	48.6027
1834	47.336
1835	46.0005
1836	44.598
1837	43.13
1838	41.5982
1839	40.0047
1840	38.3515
1841	36.6412
1842	34.8769
1843	33.062
1844	31.2008
1845	29.2978
1846	27.358
1847	25.3868
1848	23.3898
1849	21.3727
1850	19.3414
1851	17.3015
1852	15.2588
1853	13.2185
1854	11.186
1855	9.16617
1856	7.16366
1857	5.18266
1858	3.227
1859	1.30014
1860	-0.594887
1861	-2.45528
1862	-4.27854
1863	-6.06241
1864	-7.80481
1865	-9.50385
1866	-11.1577
1867	-12.7644
1868	-14.322
1869	-15.8284
1870	-17.2813
1871	-18.6786
1872	-20.0178
1873	-21.2966
1874	-22.5127
1875	-23.6638
1876	-24.748
1877	-25.7635
1878	-26.7089
1879	-27.5833
1880	-28.3864
1881	-29.1182
1882	-29.7793
1883	-30.3709
1884	-30.8948
1885	-31.3532
1886	-31.7488
1887	-32.0844
1888	-32.3633
1889	-32.5888
1890	-32.7645
1891	-32.8937
1892	-32.9799
1893	-33.0264
1894	-33.0365
1895	-33.0135
1896	-32.9602
1897	-32.8793
1898	-32.7735
1899	-32.6454
1900	-32.4974
1901	-32.332
1902	-32.1515
1903	-31.9585
1904	-31.7555
1905	-31.5452
1906	-31.3302
1907	-31.1133
1908	-30.8969
1909	-30.6836
1910	-30.4752
1911	-30.2735
1912	-30.0799
1913	-29.8957
1914	-29.7216
1915	-29.5582
1916	-29.4055
1917	-29.2636
1918	-29.1319
1919	-29.0098
1920	-28.8965
1921	-28.7911
1922	-28.6926
1923	-28.6
1924	-28.5117
1925	-28.4259
1926	-28.3406
1927	-28.2537
1928	-28.163
1929	-28.0662
1930	-27.9611
1931	-27.8452
1932	-27.7162
1933	-27.5714
1934	-27.4083
1935	-27.2241
1936	-27.016
1937	-26.781
1938	-26.5161
1939	-26.2181
1940	-25.8836
1941	-25.5097
1942	-25.0932
1943	-24.6314
1944	-24.1216
1945	-23.5617
1946	-22.95
1947	-22.2851
1948	-21.566
1949	-20.792
1950	-19.9625
1951	-19.0768
1952	-18.1344
1953	-17.1344
1954	-16.0758
1955	-14.9574
1956	-13.778
1957	-12.5363
1958	-11.2315
1959	-9.86304
1960	-8.43114
1961	-6.9366
1962	-5.38108
1963	-3.7673
1964	-2.09887
1965	-0.38037
1966	1.38277
1967	3.18431
1968	5.01736
1969	6.8746
1970	8.74846
1971	10.6313
1972	12.5156
1973	14.3938
1974	16.2586
1975	18.1027
1976	19.9189
1977	21.7003
1978	23.4401
1979	25.1321
1980	26.7699
1981	28.3479
1982	29.8606
1983	31.3029
1984	32.6701
1985	33.9574
1986	35.1601
1987	36.2736
1988	37.2934
1989	38.2148
1990	39.0342
1991	39.7481
1992	40.3539
1993	40.8499
1994	41.2353
1995	41.5106
1996	41.6783
1997	41.743
1998	41.7112
[truncated: 6,329 more rows]
