# Supplementary material for: PM2.5 concentration prediction based on EEMD-ALSTM
Source: Sci Rep. 2024 Jun 2;14:12636. doi: 10.1038/s41598-024-63620-9 (PMC11144699; doi:10.1038/s41598-024-63620-9)
Supplement: Supplementary file 1 — Supplementary Information. [file 41598_2024_63620_MOESM1_ESM.zip › Code/attEMD_IMF_7_train.xlsx]

## Sheet: Sheet1
	0
0	26.4634
1	24.8846
2	23.2761
3	21.6423
4	19.9878
5	18.3166
6	16.6329
7	14.9406
8	13.2439
9	11.5464
10	9.85195
11	8.16409
12	6.4863
13	4.82198
14	3.17431
15	1.54627
16	-0.0592803
17	-1.63971
18	-3.19238
19	-4.71461
20	-6.20366
21	-7.65673
22	-9.07102
23	-10.4437
24	-11.7718
25	-13.0528
26	-14.2842
27	-15.4639
28	-16.5899
29	-17.6606
30	-18.6745
31	-19.6306
32	-20.5283
33	-21.3675
34	-22.1487
35	-22.8731
36	-23.5422
37	-24.1582
38	-24.7232
39	-25.2399
40	-25.7105
41	-26.1374
42	-26.5228
43	-26.869
44	-27.1781
45	-27.4522
46	-27.6935
47	-27.9041
48	-28.0861
49	-28.2421
50	-28.3745
51	-28.4857
52	-28.5783
53	-28.6547
54	-28.7175
55	-28.7694
56	-28.8129
57	-28.8505
58	-28.8845
59	-28.9166
60	-28.9484
61	-28.9811
62	-29.0154
63	-29.0518
64	-29.0907
65	-29.1321
66	-29.1763
67	-29.2235
68	-29.2741
69	-29.3286
70	-29.3867
71	-29.4482
72	-29.5117
73	-29.5755
74	-29.6376
75	-29.6957
76	-29.7471
77	-29.7887
78	-29.8169
79	-29.828
80	-29.8178
81	-29.7816
82	-29.7145
83	-29.6111
84	-29.4658
85	-29.2731
86	-29.0275
87	-28.7237
88	-28.3567
89	-27.9217
90	-27.4145
91	-26.8308
92	-26.1666
93	-25.4183
94	-24.5828
95	-23.6576
96	-22.6413
97	-21.5339
98	-20.3362
99	-19.0499
100	-17.6776
101	-16.2222
102	-14.6872
103	-13.0765
104	-11.3938
105	-9.64284
106	-7.82747
107	-5.95131
108	-4.01794
109	-2.03104
110	0.0053855
111	2.08673
112	4.20762
113	6.36178
114	8.54191
115	10.7397
116	12.946
117	15.1504
118	17.3416
119	19.5076
120	21.6356
121	23.7132
122	25.7277
123	27.6669
124	29.5186
125	31.2708
126	32.9123
127	34.4322
128	35.82
129	37.0657
130	38.1598
131	39.093
132	39.8565
133	40.4419
134	40.8414
135	41.0481
136	41.0562
137	40.8611
138	40.4602
139	39.8524
140	39.0394
141	38.0261
142	36.8208
143	35.4357
144	33.8858
145	32.1888
146	30.3635
147	28.4301
148	26.4088
149	24.3196
150	22.1819
151	20.0136
152	17.8314
153	15.6508
154	13.4858
155	11.3487
156	9.25112
157	7.20354
158	5.2159
159	3.29773
160	1.45801
161	-0.295226
162	-1.95509
163	-3.51598
164	-4.97364
165	-6.32547
166	-7.57079
167	-8.71067
168	-9.74794
169	-10.6867
170	-11.5322
171	-12.2898
172	-12.9651
173	-13.5637
174	-14.0904
175	-14.5497
176	-14.9454
177	-15.2804
178	-15.5567
179	-15.7756
180	-15.9379
181	-16.0438
182	-16.0937
183	-16.0886
184	-16.0304
185	-15.9222
186	-15.7685
187	-15.5745
188	-15.3467
189	-15.092
190	-14.8175
191	-14.5304
192	-14.2374
193	-13.9441
194	-13.6556
195	-13.3762
196	-13.1096
197	-12.859
198	-12.6272
199	-12.4169
200	-12.2304
201	-12.07
202	-11.9377
203	-11.8351
204	-11.7637
205	-11.7244
206	-11.7173
207	-11.7416
208	-11.7954
209	-11.8754
210	-11.9775
211	-12.0964
212	-12.226
213	-12.3594
214	-12.4895
215	-12.6082
216	-12.7078
217	-12.7802
218	-12.8178
219	-12.8131
220	-12.7592
221	-12.6499
222	-12.4796
223	-12.2435
224	-11.9375
225	-11.5582
226	-11.1029
227	-10.5696
228	-9.95742
229	-9.26601
230	-8.4962
231	-7.64979
232	-6.72945
233	-5.73868
234	-4.68171
235	-3.56342
236	-2.38929
237	-1.16519
238	0.102744
239	1.40822
240	2.74487
241	4.10629
242	5.48607
243	6.8777
244	8.27447
245	9.66965
246	11.0564
247	12.4276
248	13.7759
249	15.094
250	16.3739
251	17.6078
252	18.7875
253	19.9046
254	20.9505
255	21.9162
256	22.7931
257	23.5721
258	24.2439
259	24.7991
260	25.2283
261	25.5219
262	25.6706
263	25.6649
264	25.4956
265	25.1535
266	24.6296
267	23.9153
268	23.0028
269	21.8857
270	20.5609
271	19.0288
272	17.295
273	15.3698
274	13.2676
275	11.0064
276	8.60695
277	6.09168
278	3.48401
279	0.807291
280	-1.9158
281	-4.66378
282	-7.41677
283	-10.1566
284	-12.8668
285	-15.5326
286	-18.1405
287	-20.6779
288	-23.1332
289	-25.4955
290	-27.7539
291	-29.8972
292	-31.914
293	-33.7922
294	-35.5209
295	-37.091
296	-38.4954
297	-39.7296
298	-40.7921
299	-41.6844
300	-42.4113
301	-42.9797
302	-43.3984
303	-43.677
304	-43.8259
305	-43.8553
306	-43.7755
307	-43.5954
308	-43.3231
309	-42.9657
310	-42.529
311	-42.0179
312	-41.4361
313	-40.7868
314	-40.0722
315	-39.2945
316	-38.4559
317	-37.5591
318	-36.6075
319	-35.6046
320	-34.5548
321	-33.4626
322	-32.3333
323	-31.1721
324	-29.9844
325	-28.7756
326	-27.551
327	-26.3163
328	-25.077
329	-23.8387
330	-22.6064
331	-21.3848
332	-20.1776
333	-18.9877
334	-17.8171
335	-16.6671
336	-15.538
337	-14.4291
338	-13.3385
339	-12.2632
340	-11.1989
341	-10.14
342	-9.0788
343	-8.00665
344	-6.91371
345	-5.78949
346	-4.62314
347	-3.40384
348	-2.12128
349	-0.765985
350	0.670373
351	2.19501
352	3.81402
353	5.53233
354	7.35355
355	9.28013
356	11.3131
357	13.4521
358	15.6946
359	18.0365
360	20.4713
361	22.9908
362	25.5846
363	28.2414
364	30.9487
365	33.6939
366	36.4639
367	39.2456
368	42.0261
369	44.7928
370	47.5337
371	50.2371
372	52.8921
373	55.488
374	58.0151
375	60.4637
376	62.825
377	65.0901
378	67.2507
379	69.2987
380	71.2257
381	73.0237
382	74.6845
383	76.1996
384	77.5607
385	78.7591
386	79.786
387	80.6324
388	81.2892
389	81.7466
390	81.9945
391	82.0223
392	81.8189
393	81.3729
394	80.6723
395	79.7049
396	78.4581
397	76.9199
398	75.079
399	72.9264
400	70.4556
401	67.6637
402	64.5522
403	61.1273
404	57.4008
405	53.3899
406	49.1167
407	44.6077
408	39.8927
409	35.0036
410	29.9738
411	24.8367
412	19.6254
413	14.3715
414	9.10511
415	3.85427
416	-1.35511
417	-6.4993
418	-11.5564
419	-16.5062
420	-21.3292
421	-26.007
422	-30.5218
423	-34.8564
424	-38.995
425	-42.9234
426	-46.6296
427	-50.1044
428	-53.3416
429	-56.3383
430	-59.0939
431	-61.6104
432	-63.8915
433	-65.9419
434	-67.7672
435	-69.3734
436	-70.7663
437	-71.9516
438	-72.9344
439	-73.7201
440	-74.314
441	-74.7218
442	-74.9492
443	-75.0024
444	-74.8879
445	-74.6134
446	-74.1871
447	-73.6186
448	-72.9187
449	-72.0992
450	-71.1731
451	-70.1535
452	-69.0534
453	-67.8852
454	-66.6606
455	-65.3898
456	-64.0807
457	-62.7388
458	-61.3667
459	-59.9641
460	-58.5281
461	-57.0535
462	-55.5332
463	-53.9589
464	-52.3213
465	-50.6107
466	-48.8167
467	-46.928
468	-44.9339
469	-42.8245
470	-40.5916
471	-38.2287
472	-35.7313
473	-33.0969
474	-30.3252
475	-27.4183
476	-24.3801
477	-21.2167
478	-17.9358
479	-14.5472
480	-11.0616
481	-7.49035
482	-3.84513
483	-0.137631
484	3.62065
485	7.41846
486	11.245
487	15.0899
488	18.9426
489	22.7921
490	26.6267
491	30.4333
492	34.1967
493	37.8998
494	41.5236
495	45.0475
496	48.4499
497	51.7087
498	54.8019
499	57.7081
500	60.4064
501	62.877
502	65.1015
503	67.0629
504	68.7452
505	70.1337
506	71.2145
507	71.974
508	72.3989
509	72.4757
510	72.1912
511	71.5369
512	70.5115
513	69.1217
514	67.3817
515	65.3114
516	62.9356
517	60.2827
518	57.3842
519	54.2727
520	50.9806
521	47.5395
522	43.9794
523	40.328
524	36.6103
525	32.8483
526	29.0618
527	25.2684
528	21.4842
529	17.7238
530	14.0001
531	10.3259
532	6.71366
533	3.17732
534	-0.26755
535	-3.6044
536	-6.81708
537	-9.89076
538	-12.8122
539	-15.5701
540	-18.1548
541	-20.5588
542	-22.776
543	-24.8025
544	-26.6358
545	-28.2749
546	-29.7202
547	-30.9735
548	-32.0372
549	-32.9141
550	-33.6069
551	-34.118
552	-34.4504
553	-34.6075
554	-34.5936
555	-34.4141
556	-34.0752
557	-33.5846
558	-32.9518
559	-32.1877
560	-31.3044
561	-30.315
562	-29.2331
563	-28.073
564	-26.8492
565	-25.5769
566	-24.2709
567	-22.9461
568	-21.6163
569	-20.294
570	-18.9904
571	-17.7146
572	-16.4743
573	-15.2752
574	-14.1215
575	-13.0161
576	-11.9609
577	-10.9576
578	-10.008
579	-9.11362
580	-8.27659
581	-7.49883
582	-6.78233
583	-6.12915
584	-5.5413
585	-5.02048
586	-4.5679
587	-4.1839
588	-3.86755
589	-3.61654
590	-3.42718
591	-3.29455
592	-3.21272
593	-3.17525
594	-3.17542
595	-3.20616
596	-3.26031
597	-3.33063
598	-3.41014
599	-3.49227
600	-3.57097
601	-3.64072
602	-3.69655
603	-3.73437
604	-3.75092
605	-3.74391
606	-3.71198
607	-3.65463
608	-3.57197
609	-3.4644
610	-3.3323
611	-3.17592
612	-2.99549
613	-2.79119
614	-2.56332
615	-2.31261
616	-2.0403
617	-1.74801
618	-1.43757
619	-1.11106
620	-0.770951
621	-0.420227
622	-0.0624454
623	0.298501
624	0.658498
625	1.01334
626	1.35881
627	1.69094
628	2.00598
629	2.3005
630	2.57143
631	2.81608
632	3.03232
633	3.2187
634	3.37441
635	3.49913
636	3.59302
637	3.65656
638	3.69057
639	3.69628
640	3.67549
641	3.63032
642	3.56317
643	3.47655
644	3.373
645	3.25496
646	3.12493
647	2.98552
648	2.83932
649	2.68886
650	2.53657
651	2.38479
652	2.23584
653	2.09202
654	1.95566
655	1.82915
656	1.71484
657	1.61499
658	1.53162
659	1.46657
660	1.42141
661	1.39745
662	1.39571
663	1.41692
664	1.46147
665	1.52937
666	1.62019
667	1.73295
668	1.86625
669	2.01826
670	2.18673
671	2.36902
672	2.56233
673	2.76379
674	2.97069
675	3.18034
676	3.3902
677	3.59787
678	3.80117
679	3.99805
680	4.18661
681	4.36507
682	4.53175
683	4.68514
684	4.82385
685	4.94666
686	5.0524
687	5.14006
688	5.20889
689	5.25832
690	5.28803
691	5.29782
692	5.28771
693	5.25803
694	5.2095
695	5.14336
696	5.06135
697	4.96555
698	4.85824
699	4.74181
700	4.61871
701	4.49129
702	4.36179
703	4.23232
704	4.10484
705	3.981
706	3.86225
707	3.74985
708	3.6449
709	3.54848
710	3.46157
711	3.38505
712	3.31956
713	3.26554
714	3.22343
715	3.19345
716	3.17556
717	3.16933
718	3.17392
719	3.18783
720	3.20886
721	3.2341
722	3.26005
723	3.28278
724	3.29811
725	3.30184
726	3.28972
727	3.25762
728	3.20153
729	3.1177
730	3.00263
731	2.85316
732	2.66639
733	2.43952
734	2.16987
735	1.85494
736	1.49259
737	1.08099
738	0.618731
739	0.104884
740	-0.460952
741	-1.07875
742	-1.74812
743	-2.46838
744	-3.23864
745	-4.05768
746	-4.92385
747	-5.83493
748	-6.78811
749	-7.77994
750	-8.80616
751	-9.86187
752	-10.9415
753	-12.039
754	-13.1473
755	-14.2591
756	-15.3669
757	-16.4624
758	-17.5376
759	-18.584
760	-19.5932
761	-20.557
762	-21.467
763	-22.3155
764	-23.0951
765	-23.799
766	-24.4213
767	-24.9567
768	-25.4009
769	-25.7502
770	-26.0015
771	-26.1526
772	-26.2016
773	-26.147
774	-25.9875
775	-25.7219
776	-25.3491
777	-24.8679
778	-24.2771
779	-23.5757
780	-22.7631
781	-21.8391
782	-20.8041
783	-19.659
784	-18.4059
785	-17.0472
786	-15.5866
787	-14.0288
788	-12.3793
789	-10.6447
790	-8.83191
791	-6.94843
792	-5.00203
793	-3.0007
794	-0.952701
795	1.13355
796	3.24935
797	5.38567
798	7.53316
799	9.68219
800	11.8229
801	13.9452
802	16.0388
803	18.0935
804	20.0991
805	22.0456
806	23.9231
807	25.722
808	27.4329
809	29.0466
810	30.5546
811	31.9482
812	33.2188
813	34.3581
814	35.3573
815	36.2079
816	36.901
817	37.4271
818	37.777
819	37.9411
820	37.9098
821	37.6736
822	37.2237
823	36.5521
824	35.6525
825	34.5213
826	33.1581
827	31.5662
828	29.7529
829	27.7299
830	25.5127
831	23.1205
832	20.5755
833	17.9017
834	15.1246
835	12.2703
836	9.36495
837	6.43412
838	3.50249
839	0.593625
840	-2.2705
841	-5.06947
842	-7.78449
843	-10.3982
844	-12.8948
845	-15.2591
846	-17.4772
847	-19.5356
848	-21.4211
849	-23.1206
850	-24.6219
851	-25.914
852	-26.9868
853	-27.8321
854	-28.4435
855	-28.8171
856	-28.9511
857	-28.847
858	-28.5091
859	-27.9452
860	-27.1655
861	-26.1828
862	-25.0119
863	-23.6693
864	-22.1728
865	-20.5404
866	-18.7904
867	-16.9402
868	-15.0071
869	-13.0077
870	-10.9585
871	-8.87627
872	-6.7784
873	-4.68373
874	-2.61265
875	-0.587259
876	1.36856
877	3.22921
878	4.96852
879	6.56066
880	7.9807
881	9.20498
882	10.2112
883	10.9789
884	11.49
885	11.7289
886	11.6834
887	11.345
888	10.7096
889	9.77865
890	8.55824
891	7.05797
892	5.29111
893	3.27438
894	1.02801
895	-1.42371
896	-4.0514
897	-6.82154
898	-9.69797
899	-12.643
900	-15.6185
901	-18.5862
902	-21.5075
903	-24.3433
904	-27.0553
905	-29.6067
906	-31.962
907	-34.0881
908	-35.9545
909	-37.5338
910	-38.7994
911	-39.7246
912	-40.2828
913	-40.4477
914	-40.1944
915	-39.4991
916	-38.3396
917	-36.6957
918	-34.5503
919	-31.8923
920	-28.7182
921	-25.0327
922	-20.8498
923	-16.1933
924	-11.0973
925	-5.60669
926	0.221927
927	6.32018
928	12.6097
929	19.0038
930	25.4072
931	31.7181
932	37.8326
933	43.6481
934	49.0658
935	53.9929
936	58.3423
937	62.0341
938	64.9943
939	67.1539
940	68.4467
941	68.8071
942	68.1702
943	66.4841
944	63.7339
945	59.946
946	55.1803
947	49.5257
948	43.0963
949	36.0301
950	28.4849
951	20.6288
952	12.6307
953	4.6516
954	-3.15879
955	-10.6672
956	-17.7644
957	-24.3691
958	-30.4258
959	-35.9008
960	-40.7793
961	-45.0632
962	-48.7676
963	-51.9154
964	-54.5317
965	-56.6371
966	-58.2413
967	-59.3446
968	-59.9451
969	-60.043
970	-59.6422
971	-58.751
972	-57.3829
973	-55.555
974	-53.2874
975	-50.6024
976	-47.5242
977	-44.0802
978	-40.3012
979	-36.2205
980	-31.8736
981	-27.2986
982	-22.5362
983	-17.6305
984	-12.6278
985	-7.57662
986	-2.52612
987	2.47407
988	7.375
989	12.1282
990	16.6855
991	20.9994
992	25.0248
993	28.7214
994	32.0559
995	35.0032
996	37.5482
997	39.6862
998	41.4225
999	42.7707
1000	43.7496
1001	44.3808
1002	44.6866
1003	44.6886
1004	44.4067
1005	43.8572
1006	43.0531
1007	42.0038
1008	40.7152
1009	39.1904
1010	37.4304
1011	35.4349
1012	33.2039
1013	30.7399
1014	28.0495
1015	25.145
1016	22.0443
1017	18.7706
1018	15.3522
1019	11.8209
1020	8.2112
1021	4.55853
1022	0.897831
1023	-2.73752
1024	-6.31628
1025	-9.80941
1026	-13.1902
1027	-16.4341
1028	-19.5189
1029	-22.4252
1030	-25.1355
1031	-27.6351
1032	-29.9111
1033	-31.9528
1034	-33.7516
1035	-35.3009
1036	-36.5961
1037	-37.6349
1038	-38.4175
1039	-38.9472
1040	-39.2302
1041	-39.2755
1042	-39.0941
1043	-38.6992
1044	-38.1053
1045	-37.3278
1046	-36.3827
1047	-35.2858
1048	-34.0525
1049	-32.6972
1050	-31.2337
1051	-29.6745
1052	-28.0312
1053	-26.3145
1054	-24.5339
1055	-22.6978
1056	-20.8129
1057	-18.8849
1058	-16.9183
1059	-14.9168
1060	-12.8837
1061	-10.822
1062	-8.73451
1063	-6.62403
1064	-4.49378
1065	-2.34755
1066	-0.190166
1067	1.97231
1068	4.13268
1069	6.28278
1070	8.41362
1071	10.5157
1072	12.5791
1073	14.5936
1074	16.5489
1075	18.4351
1076	20.2424
1077	21.9621
1078	23.5863
1079	25.108
1080	26.5214
1081	27.8215
1082	29.0047
1083	30.0689
1084	31.0129
1085	31.8371
1086	32.5429
1087	33.1321
1088	33.6069
1089	33.9688
1090	34.2193
1091	34.3592
1092	34.3889
1093	34.308
1094	34.1157
1095	33.8105
1096	33.3904
1097	32.8529
1098	32.1956
1099	31.4155
1100	30.5101
1101	29.4771
1102	28.3144
1103	27.0203
1104	25.5943
1105	24.037
1106	22.3505
1107	20.5384
1108	18.6056
1109	16.5581
1110	14.4034
1111	12.1498
1112	9.80713
1113	7.38578
1114	4.89689
1115	2.35191
1116	-0.237626
1117	-2.86024
1118	-5.5048
1119	-8.16062
1120	-10.8174
1121	-13.4655
1122	-16.0955
1123	-18.6985
1124	-21.2658
1125	-23.788
1126	-26.2551
1127	-28.6563
1128	-30.9804
1129	-33.2159
1130	-35.3511
1131	-37.3746
1132	-39.2749
1133	-41.0409
1134	-42.662
1135	-44.128
1136	-45.4295
1137	-46.5579
1138	-47.5058
1139	-48.2667
1140	-48.8351
1141	-49.2064
1142	-49.3768
1143	-49.3435
1144	-49.1052
1145	-48.6624
1146	-48.0173
1147	-47.1734
1148	-46.1359
1149	-44.9111
1150	-43.5069
1151	-41.9316
1152	-40.1944
1153	-38.3048
1154	-36.2725
1155	-34.1073
1156	-31.819
1157	-29.4172
1158	-26.9113
1159	-24.3107
1160	-21.6242
1161	-18.8607
1162	-16.0289
1163	-13.1372
1164	-10.194
1165	-7.20786
1166	-4.18796
1167	-1.14372
1168	1.91489
1169	4.9774
1170	8.03293
1171	11.0703
1172	14.078
1173	17.0445
1174	19.9582
1175	22.8075
1176	25.5811
1177	28.2677
1178	30.8565
1179	33.337
1180	35.6991
1181	37.9332
1182	40.0303
1183	41.9818
1184	43.7793
1185	45.4149
1186	46.881
1187	48.1704
1188	49.2762
1189	50.1919
1190	50.9119
1191	51.4312
1192	51.7465
1193	51.8563
1194	51.7613
1195	51.4646
1196	50.9715
1197	50.2892
1198	49.4265
1199	48.3934
1200	47.201
1201	45.8608
1202	44.3845
1203	42.7837
1204	41.0694
1205	39.2518
1206	37.3407
1207	35.3447
1208	33.2719
1209	31.1296
1210	28.9246
1211	26.6629
1212	24.3503
1213	21.9929
1214	19.5968
1215	17.1688
1216	14.7161
1217	12.2468
1218	9.76928
1219	7.29214
1220	4.82426
1221	2.37459
1222	-0.0479256
1223	-2.43447
1224	-4.77648
1225	-7.06572
1226	-9.29435
1227	-11.4548
1228	-13.5399
1229	-15.5427
1230	-17.4566
1231	-19.2753
1232	-20.9928
1233	-22.6034
1234	-24.102
1235	-25.4837
1236	-26.7443
1237	-27.8803
1238	-28.8888
1239	-29.7675
1240	-30.5148
1241	-31.13
1242	-31.613
1243	-31.9645
1244	-32.1858
1245	-32.2793
1246	-32.2483
1247	-32.0974
1248	-31.8319
1249	-31.458
1250	-30.9825
1251	-30.4131
1252	-29.7575
1253	-29.0241
1254	-28.221
1255	-27.3566
1256	-26.4391
1257	-25.4768
1258	-24.4776
1259	-23.4493
1260	-22.3993
1261	-21.3346
1262	-20.2619
1263	-19.1877
1264	-18.1182
1265	-17.0593
1266	-16.0171
1267	-14.9977
1268	-14.0071
1269	-13.0516
1270	-12.1374
1271	-11.2708
1272	-10.4576
1273	-9.70398
1274	-9.01566
1275	-8.39799
1276	-7.85543
1277	-7.39134
1278	-7.00797
1279	-6.70641
1280	-6.48643
1281	-6.34637
1282	-6.28332
1283	-6.29341
1284	-6.37207
1285	-6.51434
1286	-6.715
1287	-6.96873
1288	-7.2704
1289	-7.61515
1290	-7.99854
1291	-8.4164
1292	-8.8648
1293	-9.33998
1294	-9.83836
1295	-10.3564
1296	-10.8907
1297	-11.4379
1298	-11.9946
1299	-12.5575
1300	-13.1235
1301	-13.6898
1302	-14.2536
1303	-14.8121
1304	-15.3627
1305	-15.9027
1306	-16.4292
1307	-16.9392
1308	-17.4292
1309	-17.8953
1310	-18.3334
1311	-18.7389
1312	-19.1069
1313	-19.4325
1314	-19.7105
1315	-19.9357
1316	-20.1025
1317	-20.2058
1318	-20.2406
1319	-20.202
1320	-20.0859
1321	-19.8884
1322	-19.6063
1323	-19.2371
1324	-18.7793
1325	-18.2321
1326	-17.5957
1327	-16.871
1328	-16.06
1329	-15.1657
1330	-14.1916
1331	-13.1416
1332	-12.0199
1333	-10.8309
1334	-9.57903
1335	-8.26871
1336	-6.90403
1337	-5.4886
1338	-4.02557
1339	-2.51789
1340	-0.968411
1341	0.619946
1342	2.24418
1343	3.90114
1344	5.58739
1345	7.29911
1346	9.03195
1347	10.7811
1348	12.5415
1349	14.3081
1350	16.0754
1351	17.8378
1352	19.5896
1353	21.3252
1354	23.0391
1355	24.726
1356	26.381
1357	27.9992
1358	29.5764
1359	31.1081
1360	32.5903
1361	34.0186
1362	35.3881
1363	36.6934
1364	37.929
1365	39.0889
1366	40.1668
1367	41.1566
1368	42.0517
1369	42.8456
1370	43.532
1371	44.1047
1372	44.5576
1373	44.8845
1374	45.0792
1375	45.1356
1376	45.0476
1377	44.8091
1378	44.415
1379	43.8605
1380	43.1415
1381	42.2542
1382	41.1954
1383	39.9622
1384	38.5523
1385	36.9642
1386	35.1972
1387	33.2514
1388	31.1287
1389	28.8324
1390	26.3679
1391	23.7429
1392	20.9685
1393	18.0588
1394	15.0314
1395	11.9065
1396	8.70625
1397	5.45382
1398	2.17311
1399	-1.11198
1400	-4.37794
1401	-7.60221
1402	-10.7635
1403	-13.842
1404	-16.8193
1405	-19.6785
1406	-22.4037
1407	-24.9804
1408	-27.3945
1409	-29.6329
1410	-31.6827
1411	-33.5315
1412	-35.1679
1413	-36.5814
1414	-37.7628
1415	-38.7045
1416	-39.4018
1417	-39.8529
1418	-40.0598
1419	-40.0274
1420	-39.7636
1421	-39.2786
1422	-38.5844
1423	-37.6943
1424	-36.6223
1425	-35.3824
1426	-33.9883
1427	-32.4534
1428	-30.7905
1429	-29.0117
1430	-27.1282
1431	-25.1504
1432	-23.0883
1433	-20.9519
1434	-18.7509
1435	-16.4951
1436	-14.1945
1437	-11.8599
1438	-9.50265
1439	-7.13537
1440	-4.77151
1441	-2.42512
1442	-0.110459
1443	2.15827
1444	4.36717
1445	6.50282
1446	8.55225
1447	10.5031
1448	12.3435
1449	14.0627
1450	15.651
1451	17.0997
1452	18.4017
1453	19.5515
1454	20.5451
1455	21.3804
1456	22.0566
1457	22.5741
1458	22.9345
1459	23.1403
1460	23.1945
1461	23.1012
1462	22.8647
1463	22.4899
1464	21.9821
1465	21.3474
1466	20.5923
1467	19.7242
1468	18.7509
1469	17.6805
1470	16.5217
1471	15.2831
1472	13.9735
1473	12.6013
1474	11.1747
1475	9.70107
1476	8.18768
1477	6.64098
1478	5.06676
1479	3.47001
1480	1.85508
1481	0.22577
1482	-1.41427
1483	-3.06148
1484	-4.71221
1485	-6.36252
1486	-8.00828
1487	-9.64505
1488	-11.2681
1489	-12.8724
1490	-14.4523
1491	-16.0017
1492	-17.5141
1493	-18.9825
1494	-20.3996
1495	-21.7579
1496	-23.0498
1497	-24.2679
1498	-25.4049
1499	-26.4533
1500	-27.4065
1501	-28.2576
1502	-29.0007
1503	-29.6298
1504	-30.1396
1505	-30.5251
1506	-30.7816
1507	-30.9038
1508	-30.8869
1509	-30.7261
1510	-30.4168
1511	-29.9551
1512	-29.3373
1513	-28.5606
1514	-27.623
1515	-26.524
1516	-25.2642
1517	-23.8461
1518	-22.2734
1519	-20.552
1520	-18.6893
1521	-16.694
1522	-14.5761
1523	-12.3469
1524	-10.0188
1525	-7.60505
1526	-5.11975
1527	-2.57742
1528	0.00732754
1529	2.62002
1530	5.24646
1531	7.8728
1532	10.4858
1533	13.0727
1534	15.6212
1535	18.1198
1536	20.5573
1537	22.9232
1538	25.2072
1539	27.3992
1540	29.4888
1541	31.4653
1542	33.318
1543	35.0359
1544	36.6078
1545	38.022
1546	39.267
1547	40.3307
1548	41.2013
1549	41.8666
1550	42.3145
1551	42.5329
1552	42.5097
1553	42.2326
1554	41.6891
1555	40.8667
1556	39.7533
1557	38.339
1558	36.6198
1559	34.599
1560	32.2875
1561	29.7039
1562	26.8734
1563	23.8266
1564	20.5987
1565	17.2271
1566	13.7506
1567	10.2077
1568	6.6355
1569	3.06931
1570	-0.458522
1571	-3.91883
1572	-7.28552
1573	-10.5354
1574	-13.6476
1575	-16.604
1576	-19.388
1577	-21.9851
1578	-24.3822
1579	-26.5683
1580	-28.5338
1581	-30.2714
1582	-31.7761
1583	-33.0456
1584	-34.0802
1585	-34.8824
1586	-35.4568
1587	-35.8089
1588	-35.9454
1589	-35.8728
1590	-35.5974
1591	-35.1252
1592	-34.4611
1593	-33.6095
1594	-32.5741
1595	-31.3578
1596	-29.9634
1597	-28.3936
1598	-26.6518
1599	-24.7425
1600	-22.6718
1601	-20.4478
1602	-18.0809
1603	-15.5837
1604	-12.9713
1605	-10.2612
1606	-7.47275
1607	-4.6266
1608	-1.7444
1609	1.15154
1610	4.03874
1611	6.89485
1612	9.69796
1613	12.4266
1614	15.0602
1615	17.5794
1616	19.9667
1617	22.2064
1618	24.2858
1619	26.1948
1620	27.9265
1621	29.477
1622	30.8456
1623	32.0344
1624	33.0475
1625	33.8903
1626	34.5689
1627	35.0894
1628	35.4573
1629	35.6779
1630	35.7556
1631	35.6939
1632	35.495
1633	35.1605
1634	34.6908
1635	34.0864
1636	33.3479
1637	32.4766
1638	31.4748
1639	30.3459
1640	29.0952
1641	27.7301
1642	26.2596
1643	24.6943
1644	23.0455
1645	21.3253
1646	19.546
1647	17.7199
1648	15.859
1649	13.9748
1650	12.0783
1651	10.18
1652	8.28969
1653	6.41609
1654	4.56653
1655	2.74716
1656	0.962233
1657	-0.786017
1658	-2.49732
1659	-4.17317
1660	-5.81622
1661	-7.43005
1662	-9.01851
1663	-10.5856
1664	-12.1349
1665	-13.6698
1666	-15.1931
1667	-16.7068
1668	-18.2126
1669	-19.7113
1670	-21.2037
1671	-22.6896
1672	-24.1691
1673	-25.6419
1674	-27.1081
1675	-28.568
1676	-30.0218
1677	-31.47
1678	-32.9125
1679	-34.3496
1680	-35.7808
1681	-37.204
1682	-38.6151
1683	-40.0074
1684	-41.372
1685	-42.6985
1686	-43.9752
1687	-45.189
1688	-46.3268
1689	-47.3749
1690	-48.3206
1691	-49.152
1692	-49.8583
1693	-50.4296
1694	-50.8575
1695	-51.1352
1696	-51.2567
1697	-51.2172
1698	-51.0125
1699	-50.6392
1700	-50.0942
1701	-49.3749
1702	-48.4792
1703	-47.4053
1704	-46.1514
1705	-44.7166
1706	-43.1008
1707	-41.305
1708	-39.3313
1709	-37.1828
1710	-34.8638
1711	-32.3803
1712	-29.7395
1713	-26.9496
1714	-24.0203
1715	-20.9617
1716	-17.7848
1717	-14.5004
1718	-11.1196
1719	-7.65305
1720	-4.11143
1721	-0.504726
1722	3.15782
1723	6.86757
1724	10.6162
1725	14.3956
1726	18.1974
1727	22.012
1728	25.828
1729	29.6311
1730	33.4044
1731	37.1279
1732	40.7793
1733	44.3333
1734	47.7627
1735	51.0396
1736	54.1359
1737	57.0244
1738	59.6789
1739	62.0747
1740	64.189
1741	66.0017
1742	67.4955
1743	68.6567
1744	69.4756
1745	69.9472
1746	70.0706
1747	69.8491
1748	69.2885
1749	68.3958
1750	67.1786
1751	65.6439
1752	63.7971
1753	61.6417
1754	59.1787
1755	56.4072
1756	53.3239
1757	49.9239
1758	46.2016
1759	42.1522
1760	37.7726
1761	33.0628
1762	28.0283
1763	22.6834
1764	17.0545
1765	11.1811
1766	5.11388
1767	-1.08764
1768	-7.3577
1769	-13.627
1770	-19.8258
1771	-25.8864
1772	-31.7456
1773	-37.3462
1774	-42.6372
1775	-47.5739
1776	-52.1175
1777	-56.2341
1778	-59.8933
1779	-63.0676
1780	-65.7318
1781	-67.8632
1782	-69.4402
1783	-70.4416
1784	-70.8452
1785	-70.6266
1786	-69.7593
1787	-68.2144
1788	-65.9644
1789	-62.9877
1790	-59.2747
1791	-54.8328
1792	-49.69
1793	-43.8959
1794	-37.5223
1795	-30.6617
1796	-23.4247
1797	-15.9359
1798	-8.32817
1799	-0.736358
1800	6.71003
1801	13.8932
1802	20.7123
1803	27.085
1804	32.9475
1805	38.2519
1806	42.9639
1807	47.0602
1808	50.525
1809	53.3465
1810	55.5133
1811	57.0112
1812	57.8216
1813	57.9227
1814	57.2955
1815	55.9338
1816	53.853
1817	51.0912
1818	47.7057
1819	43.7697
1820	39.3699
1821	34.6043
1822	29.5784
1823	24.4009
1824	19.1786
1825	14.0135
1826	8.99978
1827	4.22131
1828	-0.250898
1829	-4.36035
1830	-8.06635
1831	-11.3443
1832	-14.1857
1833	-16.5974
1834	-18.5979
1835	-20.213
1836	-21.4716
1837	-22.4007
1838	-23.0242
1839	-23.3632
1840	-23.4386
1841	-23.2709
1842	-22.8805
1843	-22.2873
1844	-21.5103
1845	-20.5678
1846	-19.4774
1847	-18.2569
1848	-16.9229
1849	-15.492
1850	-13.9815
1851	-12.4102
1852	-10.7999
1853	-9.17439
1854	-7.55942
1855	-5.98247
1856	-4.47165
1857	-3.05474
1858	-1.7581
1859	-0.606109
1860	0.379803
1861	1.18266
1862	1.79125
1863	2.20029
1864	2.41077
1865	2.42959
1866	2.26888
1867	1.94567
1868	1.48046
1869	0.896484
1870	0.218952
1871	-0.525618
1872	-1.31019
1873	-2.10829
1874	-2.89464
1875	-3.64596
1876	-4.34193
1877	-4.96592
1878	-5.50547
1879	-5.95235
1880	-6.3022
1881	-6.55401
1882	-6.70913
1883	-6.77027
1884	-6.74106
1885	-6.62583
1886	-6.42994
1887	-6.15967
1888	-5.82193
1889	-5.42425
1890	-4.9751
1891	-4.48358
1892	-3.95911
1893	-3.41107
1894	-2.8486
1895	-2.28048
1896	-1.71501
1897	-1.16013
1898	-0.623398
1899	-0.112038
1900	0.36701
1901	0.807316
1902	1.20349
1903	1.55145
1904	1.84821
1905	2.09138
1906	2.27908
1907	2.40961
1908	2.48117
1909	2.49182
1910	2.43936
1911	2.32162
1912	2.13643
1913	1.88189
1914	1.55641
1915	1.15877
1916	0.688529
1917	0.145832
1918	-0.46858
1919	-1.15325
1920	-1.90598
1921	-2.72385
1922	-3.6034
1923	-4.54075
1924	-5.5314
1925	-6.57028
1926	-7.65176
1927	-8.7697
1928	-9.91739
1929	-11.0875
1930	-12.2721
1931	-13.463
1932	-14.6516
1933	-15.8287
1934	-16.9851
1935	-18.1107
1936	-19.1956
1937	-20.2294
1938	-21.2019
1939	-22.1034
1940	-22.9243
1941	-23.6551
1942	-24.2862
1943	-24.8079
1944	-25.2105
1945	-25.4849
1946	-25.6216
1947	-25.6114
1948	-25.4448
1949	-25.1127
1950	-24.6057
1951	-23.9151
1952	-23.0328
1953	-21.9522
1954	-20.6689
1955	-19.1811
1956	-17.4895
1957	-15.5982
1958	-13.5141
1959	-11.2473
1960	-8.8103
1961	-6.2181
1962	-3.48731
1963	-0.636008
1964	2.31676
1965	5.35137
1966	8.44795
1967	11.5867
1968	14.7479
1969	17.9122
1970	21.0609
1971	24.1754
1972	27.2378
1973	30.2307
1974	33.1373
1975	35.941
1976	38.6256
1977	41.1752
1978	43.5742
1979	45.8074
1980	47.8598
1981	49.717
1982	51.3647
1983	52.7888
1984	53.9757
1985	54.9114
1986	55.5819
1987	55.9732
1988	56.0705
1989	55.8594
1990	55.3258
1991	54.4573
1992	53.2451
1993	51.6872
1994	49.7897
1995	47.5659
1996	45.035
1997	42.221
1998	39.1517
[truncated: 31,382 more rows]
