# Supplementary material for: PM2.5 concentration prediction based on EEMD-ALSTM
Source: Sci Rep. 2024 Jun 2;14:12636. doi: 10.1038/s41598-024-63620-9 (PMC11144699; doi:10.1038/s41598-024-63620-9)
Supplement: Supplementary file 1 — Supplementary Information. [file 41598_2024_63620_MOESM1_ESM.zip › Code/attEMD_IMF_8_test.xlsx]

## Sheet: Sheet1
	0
0	40.9261
1	42.2475
2	43.5403
3	44.8032
4	46.0348
5	47.2336
6	48.3983
7	49.5274
8	50.6197
9	51.6736
10	52.6879
11	53.6612
12	54.5922
13	55.4796
14	56.322
15	57.1182
16	57.867
17	58.567
18	59.2171
19	59.8159
20	60.3622
21	60.8549
22	61.2926
23	61.6741
24	61.9982
25	62.2636
26	62.4689
27	62.613
28	62.6943
29	62.7116
30	62.6634
31	62.5484
32	62.3655
33	62.1139
34	61.7932
35	61.4032
36	60.9443
37	60.417
38	59.8222
39	59.1611
40	58.4352
41	57.646
42	56.7954
43	55.8852
44	54.9172
45	53.8937
46	52.8164
47	51.6875
48	50.5089
49	49.2826
50	48.0104
51	46.6941
52	45.3354
53	43.9359
54	42.4971
55	41.0204
56	39.5072
57	37.9589
58	36.3769
59	34.7626
60	33.1174
61	31.4428
62	29.7402
63	28.0113
64	26.2575
65	24.4805
66	22.6819
67	20.8633
68	19.0265
69	17.1732
70	15.3052
71	13.4244
72	11.5326
73	9.63185
74	7.72427
75	5.81205
76	3.89742
77	1.98279
78	0.0705892
79	-1.83668
80	-3.73646
81	-5.62616
82	-7.50316
83	-9.36484
84	-11.2086
85	-13.0317
86	-14.8317
87	-16.6059
88	-18.3518
89	-20.0668
90	-21.7486
91	-23.3946
92	-25.0025
93	-26.57
94	-28.0948
95	-29.5749
96	-31.0082
97	-32.3926
98	-33.7264
99	-35.0076
100	-36.2346
101	-37.4059
102	-38.5199
103	-39.5755
104	-40.5715
105	-41.5072
106	-42.3818
107	-43.195
108	-43.9466
109	-44.6368
110	-45.2659
111	-45.8344
112	-46.3432
113	-46.793
114	-47.1849
115	-47.52
116	-47.7994
117	-48.0244
118	-48.1963
119	-48.3163
120	-48.3856
121	-48.4054
122	-48.3769
123	-48.3012
124	-48.1793
125	-48.0122
126	-47.8007
127	-47.5458
128	-47.2481
129	-46.9083
130	-46.5272
131	-46.1052
132	-45.643
133	-45.1412
134	-44.6002
135	-44.0206
136	-43.4028
137	-42.7475
138	-42.055
139	-41.326
140	-40.561
141	-39.7607
142	-38.9259
143	-38.0573
144	-37.156
145	-36.223
146	-35.2595
147	-34.2667
148	-33.2458
149	-32.1984
150	-31.1258
151	-30.0297
152	-28.9114
153	-27.7726
154	-26.6148
155	-25.4397
156	-24.2488
157	-23.0436
158	-21.8259
159	-20.5972
160	-19.3591
161	-18.1131
162	-16.8608
163	-15.6037
164	-14.3435
165	-13.0815
166	-11.8195
167	-10.5588
168	-9.30107
169	-8.04779
170	-6.80047
171	-5.56065
172	-4.32984
173	-3.10953
174	-1.90124
175	-0.706461
176	0.473328
177	1.63667
178	2.78209
179	3.90815
180	5.01342
181	6.09647
182	7.15592
183	8.19034
184	9.19837
185	10.1786
186	11.1297
187	12.0503
188	12.9391
189	13.7946
190	14.6157
191	15.401
192	16.1492
193	16.859
194	17.5291
195	18.1582
196	18.745
197	19.2883
198	19.787
199	20.2397
200	20.6456
201	21.0038
202	21.3135
203	21.5741
204	21.7853
205	21.947
206	22.0594
207	22.123
208	22.1385
209	22.1069
210	22.0295
211	21.9076
212	21.7428
213	21.5367
214	21.2912
215	21.008
216	20.689
217	20.336
218	19.9507
219	19.535
220	19.0905
221	18.6189
222	18.1217
223	17.6004
224	17.0565
225	16.4913
226	15.9061
227	15.3023
228	14.6809
229	14.0432
230	13.3903
231	12.7234
232	12.0437
233	11.3524
234	10.6505
235	9.93928
236	9.21991
237	8.49354
238	7.76137
239	7.02456
240	6.2843
241	5.54178
242	4.79817
243	4.05468
244	3.3125
245	2.5728
246	1.83677
247	1.10556
248	0.380282
249	-0.338048
250	-1.04846
251	-1.75006
252	-2.44207
253	-3.1238
254	-3.79464
255	-4.45409
256	-5.1017
257	-5.7371
258	-6.35997
259	-6.97001
260	-7.56698
261	-8.15066
262	-8.72084
263	-9.27731
264	-9.81987
265	-10.3483
266	-10.8625
267	-11.3622
268	-11.8471
269	-12.3171
270	-12.7717
271	-13.2109
272	-13.6342
273	-14.0413
274	-14.4319
275	-14.8057
276	-15.1623
277	-15.5013
278	-15.8225
279	-16.1253
280	-16.4095
281	-16.6747
282	-16.9205
283	-17.1464
284	-17.3521
285	-17.5372
286	-17.7013
287	-17.8441
288	-17.9652
289	-18.0643
290	-18.1414
291	-18.1961
292	-18.2287
293	-18.239
294	-18.2271
295	-18.1934
296	-18.1381
297	-18.0614
298	-17.9637
299	-17.8455
300	-17.7071
301	-17.5489
302	-17.3715
303	-17.1752
304	-16.9606
305	-16.728
306	-16.4779
307	-16.2109
308	-15.9272
309	-15.6275
310	-15.3121
311	-14.9814
312	-14.636
313	-14.2762
314	-13.9026
315	-13.5156
316	-13.1157
317	-12.7034
318	-12.2792
319	-11.8438
320	-11.3978
321	-10.9417
322	-10.4762
323	-10.0019
324	-9.51911
325	-9.02839
326	-8.5301
327	-8.02453
328	-7.51193
329	-6.99249
330	-6.46634
331	-5.93358
332	-5.39429
333	-4.84848
334	-4.29623
335	-3.73753
336	-3.17241
337	-2.60092
338	-2.02308
339	-1.43895
340	-0.848611
341	-0.252198
342	0.350143
343	0.958215
344	1.57179
345	2.1906
346	2.81431
347	3.44253
348	4.07474
349	4.71036
350	5.34868
351	5.98892
352	6.63021
353	7.27157
354	7.91196
355	8.55031
356	9.18549
357	9.81632
358	10.4416
359	11.0602
360	11.6707
361	12.2722
362	12.8632
363	13.4427
364	14.0095
365	14.5625
366	15.1006
367	15.6228
368	16.1282
369	16.6157
370	17.0847
371	17.5342
372	17.9636
373	18.3721
374	18.7592
375	19.1243
376	19.4668
377	19.7864
378	20.0826
379	20.3549
380	20.6032
381	20.827
382	21.0262
383	21.2006
384	21.3498
385	21.4739
386	21.5727
387	21.646
388	21.6939
389	21.7161
390	21.7126
391	21.6833
392	21.628
393	21.5465
394	21.4387
395	21.3043
396	21.1431
397	20.9548
398	20.7392
399	20.4959
400	20.2248
401	19.9254
402	19.5977
403	19.2412
404	18.8558
405	18.4413
406	17.9975
407	17.5244
408	17.0219
409	16.4902
410	15.9294
411	15.3398
412	14.7217
413	14.0756
414	13.4021
415	12.7019
416	11.9759
417	11.2249
418	10.4502
419	9.65263
420	8.83356
421	7.99421
422	7.13593
423	6.26011
424	5.36819
425	4.46168
426	3.54215
427	2.6112
428	1.67048
429	0.721667
430	-0.233517
431	-1.19332
432	-2.15602
433	-3.11985
434	-4.08308
435	-5.04397
436	-6.0008
437	-6.95188
438	-7.8955
439	-8.83
440	-9.75372
441	-10.665
442	-11.5623
443	-12.444
444	-13.3085
445	-14.1544
446	-14.98
447	-15.784
448	-16.5648
449	-17.3211
450	-18.0513
451	-18.7541
452	-19.4281
453	-20.0718
454	-20.6839
455	-21.2629
456	-21.8076
457	-22.3167
458	-22.7888
459	-23.2227
460	-23.6172
461	-23.9712
462	-24.2834
463	-24.5529
464	-24.7788
465	-24.9601
466	-25.0961
467	-25.1863
468	-25.2302
469	-25.2275
470	-25.1782
471	-25.0824
472	-24.9406
473	-24.7532
474	-24.5211
475	-24.2454
476	-23.9272
477	-23.5678
478	-23.1687
479	-22.7317
480	-22.2583
481	-21.7503
482	-21.2096
483	-20.6379
484	-20.0371
485	-19.409
486	-18.7554
487	-18.078
488	-17.3787
489	-16.659
490	-15.9207
491	-15.1653
492	-14.3944
493	-13.6095
494	-12.812
495	-12.0033
496	-11.1849
497	-10.358
498	-9.52412
499	-8.68449
500	-7.84047
501	-6.99338
502	-6.14453
503	-5.29525
504	-4.44685
505	-3.60065
506	-2.75795
507	-1.92007
508	-1.08832
509	-0.264023
510	0.551519
511	1.35697
512	2.151
513	2.93231
514	3.69957
515	4.45149
516	5.18678
517	5.90416
518	6.6024
519	7.28028
520	7.93662
521	8.57029
522	9.18015
523	9.76517
524	10.3243
525	10.8566
526	11.361
527	11.8366
528	12.2826
529	12.698
530	13.082
531	13.4336
532	13.752
533	14.0364
534	14.286
535	14.4999
536	14.6776
537	14.8183
538	14.9214
539	14.9864
540	15.0129
541	15.0006
542	14.9491
543	14.8582
544	14.7279
545	14.558
546	14.3485
547	14.0996
548	13.8115
549	13.4843
550	13.1183
551	12.714
552	12.2716
553	11.7918
554	11.2751
555	10.7223
556	10.1341
557	9.51147
558	8.85557
559	8.16752
560	7.44864
561	6.70028
562	5.92391
563	5.12107
564	4.29333
565	3.44231
566	2.56963
567	1.67698
568	0.76601
569	-0.161599
570	-1.10416
571	-2.06004
572	-3.02761
573	-4.00528
574	-4.9915
575	-5.98474
576	-6.98353
577	-7.98639
578	-8.9919
579	-9.99867
580	-11.0053
581	-12.0105
582	-13.0129
583	-14.0113
584	-15.0044
585	-15.991
586	-16.97
587	-17.9401
588	-18.9003
589	-19.8495
590	-20.7866
591	-21.7105
592	-22.6201
593	-23.5145
594	-24.3925
595	-25.2531
596	-26.0952
597	-26.918
598	-27.7203
599	-28.5012
600	-29.2596
601	-29.9945
602	-30.705
603	-31.3901
604	-32.0488
605	-32.6803
606	-33.2835
607	-33.8575
608	-34.4016
609	-34.9149
610	-35.3965
611	-35.8457
612	-36.2618
613	-36.6439
614	-36.9914
615	-37.3036
616	-37.5799
617	-37.8197
618	-38.0223
619	-38.1873
620	-38.3141
621	-38.4023
622	-38.4518
623	-38.4621
624	-38.4333
625	-38.3652
626	-38.2578
627	-38.1112
628	-37.9256
629	-37.701
630	-37.4377
631	-37.1359
632	-36.7958
633	-36.4177
634	-36.0017
635	-35.5482
636	-35.0573
637	-34.5292
638	-33.964
639	-33.3617
640	-32.7225
641	-32.0461
642	-31.3326
643	-30.5817
644	-29.7934
645	-28.9674
646	-28.1037
647	-27.2019
648	-26.262
649	-25.2837
650	-24.2669
651	-23.2115
652	-22.1173
653	-20.9843
654	-19.8123
655	-18.6015
656	-17.3517
657	-16.063
658	-14.7356
659	-13.3696
660	-11.9652
661	-10.5228
662	-9.04272
663	-7.5256
664	-5.97217
665	-4.38333
666	-2.7602
667	-1.10406
668	0.583613
669	2.30114
670	4.04669
671	5.81829
672	7.61381
673	9.43101
674	11.2676
675	13.1211
676	14.989
677	16.8687
678	18.7577
679	20.6532
680	22.5526
681	24.4532
682	26.3524
683	28.2476
684	30.1362
685	32.0157
686	33.8837
687	35.738
688	37.5761
689	39.396
690	41.1957
691	42.973
692	44.7263
693	46.4538
694	48.1539
695	49.8251
696	51.4661
697	53.0756
698	54.6524
699	56.1955
700	57.704
701	59.177
702	60.6137
703	62.0133
704	63.3754
705	64.6991
706	65.9841
707	67.2297
708	68.4355
709	69.601
710	70.7258
711	71.8094
712	72.8513
713	73.851
714	74.808
715	75.7218
716	76.5919
717	77.4175
718	78.1983
719	78.9334
720	79.6225
721	80.2647
722	80.8594
723	81.406
724	81.9038
725	82.3521
726	82.75
727	83.0968
728	83.3919
729	83.6342
730	83.823
731	83.9574
732	84.0365
733	84.0593
734	84.0248
735	83.9321
736	83.7799
737	83.5672
738	83.2927
739	82.9551
740	82.5532
741	82.0854
742	81.5504
743	80.9465
744	80.2722
745	79.5256
746	78.705
747	77.8087
748	76.8347
749	75.7814
750	74.6471
751	73.4303
752	72.1297
753	70.7442
754	69.273
755	67.7157
756	66.0722
757	64.3426
758	62.5274
759	60.6275
760	58.6441
761	56.5785
762	54.4327
763	52.2085
764	49.9084
765	47.5347
766	45.0901
767	42.5776
768	40.0002
769	37.3612
770	34.6638
771	31.9114
772	29.1078
773	26.2564
774	23.361
775	20.4254
776	17.4536
777	14.4495
778	11.4172
779	8.36072
780	5.28441
781	2.19247
782	-0.910783
783	-4.02101
784	-7.13382
785	-10.2449
786	-13.3497
787	-16.444
788	-19.5235
789	-22.5838
790	-25.6208
791	-28.6302
792	-31.608
793	-34.5502
794	-37.453
795	-40.3125
796	-43.1252
797	-45.8875
798	-48.596
799	-51.2476
800	-53.8391
801	-56.3677
802	-58.8305
803	-61.2249
804	-63.5485
805	-65.7988
806	-67.9737
807	-70.071
808	-72.0887
809	-74.0249
810	-75.8777
811	-77.6454
812	-79.3263
813	-80.9189
814	-82.4217
815	-83.8335
816	-85.1529
817	-86.379
818	-87.511
819	-88.5481
820	-89.4901
821	-90.3367
822	-91.0882
823	-91.7452
824	-92.3087
825	-92.78
826	-93.1611
827	-93.4544
828	-93.6627
829	-93.7894
830	-93.8385
831	-93.8142
832	-93.7213
833	-93.5649
834	-93.3503
835	-93.0831
836	-92.7687
837	-92.4127
838	-92.0204
839	-91.5969
840	-91.147
841	-90.675
842	-90.1847
843	-89.6796
844	-89.1623
845	-88.6353
846	-88.1001
847	-87.5579
848	-87.0093
849	-86.4545
850	-85.8929
851	-85.3237
852	-84.7458
853	-84.1574
854	-83.5568
855	-82.9416
856	-82.3094
857	-81.6576
858	-80.9834
859	-80.2838
860	-79.5558
861	-78.7965
862	-78.0027
863	-77.1715
864	-76.3001
865	-75.3856
866	-74.4254
867	-73.4172
868	-72.3587
869	-71.2481
870	-70.0835
871	-68.8635
872	-67.587
873	-66.2531
874	-64.8614
875	-63.4113
876	-61.903
877	-60.3368
878	-58.7131
879	-57.0328
880	-55.2967
881	-53.506
882	-51.6621
883	-49.7665
884	-47.8208
885	-45.8266
886	-43.7859
887	-41.7006
888	-39.5727
889	-37.4041
890	-35.197
891	-32.9533
892	-30.675
893	-28.3642
894	-26.0228
895	-23.653
896	-21.2566
897	-18.8358
898	-16.3925
899	-13.9288
900	-11.447
901	-8.94917
902	-6.43758
903	-3.9146
904	-1.38265
905	1.15581
906	3.6982
907	6.24192
908	8.78426
909	11.3225
910	13.8539
911	16.3757
912	18.8851
913	21.3794
914	23.8559
915	26.3121
916	28.7453
917	31.1532
918	33.5334
919	35.8836
920	38.2018
921	40.486
922	42.7344
923	44.9454
924	47.1174
925	49.249
926	51.3389
927	53.3859
928	55.3889
929	57.3469
930	59.259
931	61.1242
932	62.9419
933	64.711
934	66.431
935	68.1011
936	69.7207
937	71.2891
938	72.8059
939	74.2703
940	75.6817
941	77.0396
942	78.3433
943	79.5923
944	80.786
945	81.9239
946	83.0054
947	84.0303
948	84.9983
949	85.9091
950	86.7629
951	87.5597
952	88.2999
953	88.984
954	89.6126
955	90.1861
956	90.7053
957	91.1708
958	91.5833
959	91.9432
960	92.2511
961	92.5075
962	92.7127
963	92.8669
964	92.9705
965	93.0234
966	93.0257
967	92.9772
968	92.8778
969	92.7271
970	92.5248
971	92.2704
972	91.9634
973	91.6032
974	91.1892
975	90.7209
976	90.1975
977	89.6186
978	88.9836
979	88.2917
980	87.5424
981	86.7351
982	85.869
983	84.9435
984	83.9577
985	82.911
986	81.8025
987	80.6314
988	79.3967
989	78.0975
990	76.7329
991	75.3018
992	73.8033
993	72.2364
994	70.6
995	68.8934
996	67.1157
997	65.2662
998	63.3443
999	61.3498
1000	59.2826
1001	57.1428
1002	54.931
1003	52.6482
1004	50.2956
1005	47.875
1006	45.3885
1007	42.8388
1008	40.2289
1009	37.5624
1010	34.843
1011	32.0751
1012	29.2631
1013	26.4119
1014	23.5263
1015	20.6116
1016	17.6729
1017	14.7155
1018	11.7449
1019	8.76626
1020	5.78499
1021	2.80634
1022	-0.164476
1023	-3.12235
1024	-6.06226
1025	-8.97929
1026	-11.8686
1027	-14.7256
1028	-17.5457
1029	-20.3245
1030	-23.0576
1031	-25.7409
1032	-28.3703
1033	-30.942
1034	-33.4521
1035	-35.897
1036	-38.2733
1037	-40.5777
1038	-42.807
1039	-44.9585
1040	-47.0295
1041	-49.0176
1042	-50.9207
1043	-52.737
1044	-54.4648
1045	-56.1029
1046	-57.6501
1047	-59.1054
1048	-60.4682
1049	-61.7379
1050	-62.9141
1051	-63.9966
1052	-64.9855
1053	-65.8809
1054	-66.6832
1055	-67.3931
1056	-68.0113
1057	-68.5389
1058	-68.9772
1059	-69.3274
1060	-69.5911
1061	-69.77
1062	-69.8657
1063	-69.88
1064	-69.8148
1065	-69.6717
1066	-69.4524
1067	-69.1588
1068	-68.7922
1069	-68.3544
1070	-67.8469
1071	-67.2712
1072	-66.6291
1073	-65.922
1074	-65.1513
1075	-64.3187
1076	-63.4256
1077	-62.4735
1078	-61.464
1079	-60.3987
1080	-59.2794
1081	-58.1078
1082	-56.886
1083	-55.6161
1084	-54.3006
1085	-52.9419
1086	-51.5428
1087	-50.1063
1088	-48.6353
1089	-47.1333
1090	-45.6035
1091	-44.0497
1092	-42.4754
1093	-40.8846
1094	-39.2812
1095	-37.6691
1096	-36.0524
1097	-34.4349
1098	-32.8206
1099	-31.2132
1100	-29.6162
1101	-28.0332
1102	-26.4673
1103	-24.9216
1104	-23.3989
1105	-21.9019
1106	-20.4332
1107	-18.995
1108	-17.5894
1109	-16.2184
1110	-14.884
1111	-13.5878
1112	-12.3316
1113	-11.1169
1114	-9.94531
1115	-8.81836
1116	-7.73758
1117	-6.70449
1118	-5.72063
1119	-4.78748
1120	-3.90654
1121	-3.07921
1122	-2.30684
1123	-1.59068
1124	-0.931876
1125	-0.331415
1126	0.209856
1127	0.691292
1128	1.11237
1129	1.47278
1130	1.77235
1131	2.01112
1132	2.18931
1133	2.30745
1134	2.36627
1135	2.3668
1136	2.31036
1137	2.19856
1138	2.03326
1139	1.81658
1140	1.55082
1141	1.23845
1142	0.882035
1143	0.484232
1144	0.047742
1145	-0.424724
1146	-0.930448
1147	-1.46675
1148	-2.03097
1149	-2.62049
1150	-3.23275
1151	-3.86527
1152	-4.51561
1153	-5.18143
1154	-5.86045
1155	-6.55046
1156	-7.24934
1157	-7.95499
1158	-8.66535
1159	-9.37842
1160	-10.0922
1161	-10.8047
1162	-11.5139
1163	-12.2179
1164	-12.9147
1165	-13.6024
1166	-14.2791
1167	-14.943
1168	-15.5925
1169	-16.2259
1170	-16.8419
1171	-17.4389
1172	-18.0158
1173	-18.5713
1174	-19.1044
1175	-19.6139
1176	-20.099
1177	-20.5587
1178	-20.9921
1179	-21.3984
1180	-21.7768
1181	-22.1264
1182	-22.4466
1183	-22.7364
1184	-22.9952
1185	-23.2222
1186	-23.4166
1187	-23.5775
1188	-23.7042
1189	-23.7958
1190	-23.8515
1191	-23.8706
1192	-23.8523
1193	-23.7959
1194	-23.7008
1195	-23.5663
1196	-23.3917
1197	-23.1766
1198	-22.9203
1199	-22.6223
1200	-22.2821
1201	-21.8992
1202	-21.4735
1203	-21.0047
1204	-20.4928
1205	-19.9382
1206	-19.3413
1207	-18.7029
1208	-18.0238
1209	-17.3054
1210	-16.5489
1211	-15.756
1212	-14.9285
1213	-14.0683
1214	-13.1775
1215	-12.2581
1216	-11.3124
1217	-10.3425
1218	-9.35094
1219	-8.33985
1220	-7.31159
1221	-6.26836
1222	-5.21226
1223	-4.14526
1224	-3.06919
1225	-1.98569
1226	-0.896281
1227	0.197705
1228	1.29509
1229	2.39479
1230	3.49587
1231	4.59747
1232	5.69881
1233	6.79924
1234	7.89807
1235	8.99469
1236	10.0885
1237	11.179
1238	12.2656
1239	13.3475
1240	14.4243
1241	15.4951
1242	16.5592
1243	17.6157
1244	18.6638
1245	19.7025
1246	20.7308
1247	21.7477
1248	22.7522
1249	23.7431
1250	24.7194
1251	25.68
1252	26.6239
1253	27.5499
1254	28.4572
1255	29.3446
1256	30.2111
1257	31.0557
1258	31.8776
1259	32.6757
1260	33.4491
1261	34.197
1262	34.9184
1263	35.6126
1264	36.2789
1265	36.9165
1266	37.5247
1267	38.103
1268	38.6508
1269	39.1676
1270	39.6531
1271	40.1067
1272	40.5281
1273	40.9169
1274	41.2729
1275	41.5958
1276	41.8852
1277	42.1411
1278	42.3632
1279	42.5513
1280	42.7053
1281	42.8251
1282	42.9107
1283	42.9619
1284	42.9788
1285	42.9613
1286	42.9095
1287	42.8233
1288	42.7028
1289	42.5481
1290	42.3592
1291	42.136
1292	41.8785
1293	41.5869
1294	41.2612
1295	40.9013
1296	40.5073
1297	40.0793
1298	39.6173
1299	39.1214
1300	38.5916
1301	38.028
1302	37.4307
1303	36.7997
1304	36.1351
1305	35.4368
1306	34.7051
1307	33.9399
1308	33.1413
1309	32.3093
1310	31.444
1311	30.5454
1312	29.6136
1313	28.6486
1314	27.6506
1315	26.6196
1316	25.5559
1317	24.4597
1318	23.3313
1319	22.171
1320	20.9794
1321	19.7571
1322	18.5047
1323	17.2233
1324	15.914
1325	14.5782
1326	13.2174
1327	11.8336
1328	10.4286
1329	9.00454
1330	7.56376
1331	6.1086
1332	4.6415
1333	3.1649
1334	1.68133
1335	0.193269
1336	-1.29678
1337	-2.78636
1338	-4.27303
1339	-5.75439
1340	-7.22812
1341	-8.69191
1342	-10.1436
1343	-11.5809
1344	-13.0019
1345	-14.4044
1346	-15.7865
1347	-17.1463
1348	-18.4819
1349	-19.7913
1350	-21.0729
1351	-22.3247
1352	-23.5449
1353	-24.7319
1354	-25.8839
1355	-26.9991
1356	-28.0759
1357	-29.1126
1358	-30.1077
1359	-31.0595
1360	-31.9666
1361	-32.8274
1362	-33.6405
1363	-34.4047
1364	-35.1185
1365	-35.7805
1366	-36.3896
1367	-36.9445
1368	-37.4441
1369	-37.8872
1370	-38.2727
1371	-38.5997
1372	-38.8672
1373	-39.0746
1374	-39.2209
1375	-39.3059
1376	-39.3289
1377	-39.2898
1378	-39.1885
1379	-39.0252
1380	-38.8003
1381	-38.5145
1382	-38.1686
1383	-37.7636
1384	-37.301
1385	-36.7822
1386	-36.2089
1387	-35.583
1388	-34.9065
1389	-34.1814
1390	-33.41
1391	-32.5945
1392	-31.7374
1393	-30.841
1394	-29.9077
1395	-28.94
1396	-27.9403
1397	-26.911
1398	-25.8546
1399	-24.7733
1400	-23.6696
1401	-22.5456
1402	-21.4037
1403	-20.246
1404	-19.0747
1405	-17.8919
1406	-16.6996
1407	-15.5
1408	-14.2952
1409	-13.087
1410	-11.8775
1411	-10.6688
1412	-9.46267
1413	-8.26115
1414	-7.06615
1415	-5.87954
1416	-4.70322
1417	-3.53905
1418	-2.38888
1419	-1.25454
1420	-0.137851
1421	0.959387
1422	2.0354
1423	3.08841
1424	4.11669
1425	5.11851
1426	6.09215
1427	7.03594
1428	7.94823
1429	8.82739
1430	9.67182
1431	10.48
1432	11.2503
1433	11.9815
1434	12.672
1435	13.3208
1436	13.9266
1437	14.4885
1438	15.0056
1439	15.4771
1440	15.9024
1441	16.2811
1442	16.6127
1443	16.8972
1444	17.1343
1445	17.3241
1446	17.467
1447	17.5632
1448	17.6133
1449	17.618
1450	17.578
1451	17.4942
1452	17.3677
1453	17.1996
1454	16.991
1455	16.743
1456	16.457
1457	16.1341
1458	15.7757
1459	15.3829
1460	14.957
1461	14.4994
1462	14.0111
1463	13.4935
1464	12.9476
1465	12.3746
1466	11.7756
1467	11.1515
1468	10.5033
1469	9.83209
1470	9.13864
1471	8.4239
1472	7.68871
1473	6.93393
1474	6.16039
1475	5.36887
1476	4.56017
1477	3.7351
1478	2.89442
1479	2.03891
1480	1.16931
1481	0.286411
1482	-0.609048
1483	-1.51631
1484	-2.43465
1485	-3.36336
1486	-4.30175
1487	-5.24915
1488	-6.20488
1489	-7.16825
1490	-8.13857
1491	-9.11508
1492	-10.097
1493	-11.0835
1494	-12.0738
1495	-13.0668
1496	-14.0615
1497	-15.057
1498	-16.0522
1499	-17.046
1500	-18.0371
1501	-19.0245
1502	-20.0069
1503	-20.9831
1504	-21.952
1505	-22.9123
1506	-23.8627
1507	-24.8022
1508	-25.7296
1509	-26.6437
1510	-27.5434
1511	-28.4278
1512	-29.2957
1513	-30.1463
1514	-30.9786
1515	-31.7917
1516	-32.5849
1517	-33.3573
1518	-34.1083
1519	-34.8373
1520	-35.5438
1521	-36.2272
1522	-36.8872
1523	-37.5233
1524	-38.1354
1525	-38.7232
1526	-39.2864
1527	-39.825
1528	-40.3388
1529	-40.8278
1530	-41.2919
1531	-41.7311
1532	-42.1454
1533	-42.5349
1534	-42.8995
1535	-43.2392
1536	-43.5541
1537	-43.8441
1538	-44.1091
1539	-44.3492
1540	-44.5643
1541	-44.7542
1542	-44.9189
1543	-45.0583
1544	-45.1721
1545	-45.2603
1546	-45.3227
1547	-45.3592
1548	-45.3696
1549	-45.3537
1550	-45.3115
1551	-45.2428
1552	-45.1475
1553	-45.0254
1554	-44.8765
1555	-44.7007
1556	-44.4978
1557	-44.2677
1558	-44.0103
1559	-43.7255
1560	-43.4131
1561	-43.073
1562	-42.7051
1563	-42.3093
1564	-41.8855
1565	-41.4336
1566	-40.9534
1567	-40.4451
1568	-39.9083
1569	-39.3432
1570	-38.7497
1571	-38.1276
1572	-37.4771
1573	-36.7981
1574	-36.0906
1575	-35.3547
1576	-34.5903
1577	-33.7976
1578	-32.9767
1579	-32.1277
1580	-31.2508
1581	-30.3463
1582	-29.4144
1583	-28.4555
1584	-27.4698
1585	-26.4578
1586	-25.4199
1587	-24.3565
1588	-23.2682
1589	-22.1555
1590	-21.019
1591	-19.8594
1592	-18.6772
1593	-17.4732
1594	-16.2481
1595	-15.0026
1596	-13.7374
1597	-12.4533
1598	-11.151
1599	-9.8315
1600	-8.49554
1601	-7.14405
1602	-5.77799
1603	-4.39833
1604	-3.00608
1605	-1.6023
1606	-0.188051
1607	1.23558
1608	2.66748
1609	4.10656
1610	5.55169
1611	7.00177
1612	8.45569
1613	9.91234
1614	11.3706
1615	12.8294
1616	14.2876
1617	15.7442
1618	17.198
1619	18.648
1620	20.0931
1621	21.5322
1622	22.9642
1623	24.3881
1624	25.8027
1625	27.207
1626	28.5998
1627	29.98
1628	31.3464
1629	32.6978
1630	34.0331
1631	35.3511
1632	36.6507
1633	37.9306
1634	39.1898
1635	40.4273
1636	41.6418
1637	42.8324
1638	43.9981
1639	45.138
1640	46.2511
1641	47.3366
1642	48.3937
1643	49.4216
1644	50.4195
1645	51.3868
1646	52.3228
1647	53.2269
1648	54.0985
1649	54.937
1650	55.742
1651	56.513
1652	57.2494
1653	57.9509
1654	58.6171
1655	59.2475
1656	59.8418
1657	60.3996
1658	60.9207
1659	61.4047
1660	61.8513
1661	62.2603
1662	62.6315
1663	62.9649
1664	63.2603
1665	63.5177
1666	63.7373
1667	63.9191
1668	64.0632
1669	64.1697
1670	64.2387
1671	64.2703
1672	64.2647
1673	64.2219
1674	64.1418
1675	64.0246
1676	63.8702
1677	63.6785
1678	63.4494
1679	63.1828
1680	62.8784
1681	62.536
1682	62.1553
1683	61.7359
1684	61.2776
1685	60.7798
1686	60.2424
1687	59.6647
1688	59.0466
1689	58.3874
1690	57.687
1691	56.9449
1692	56.1609
1693	55.3346
1694	54.466
1695	53.5549
1696	52.6013
1697	51.6056
1698	50.5678
1699	49.4887
1700	48.3688
1701	47.2091
1702	46.0105
1703	44.7742
1704	43.5016
1705	42.1941
1706	40.8532
1707	39.4807
1708	38.0783
1709	36.6476
1710	35.1906
1711	33.709
1712	32.2046
1713	30.6794
1714	29.135
1715	27.5734
1716	25.9963
1717	24.4055
1718	22.8027
1719	21.1897
1720	19.5681
1721	17.9398
1722	16.3064
1723	14.6696
1724	13.0312
1725	11.3928
1726	9.75627
1727	8.12328
1728	6.49564
1729	4.87511
1730	3.26356
1731	1.66279
1732	0.0746721
1733	-1.49891
1734	-3.05608
1735	-4.5949
1736	-6.11348
1737	-7.60987
1738	-9.08215
1739	-10.5284
1740	-11.9466
1741	-13.3349
1742	-14.6914
1743	-16.0142
1744	-17.3014
1745	-18.5513
1746	-19.7619
1747	-20.9317
1748	-22.0588
1749	-23.1418
1750	-24.179
1751	-25.169
1752	-26.1104
1753	-27.0021
1754	-27.8427
1755	-28.6313
1756	-29.3671
1757	-30.0494
1758	-30.6779
1759	-31.2523
1760	-31.7729
1761	-32.2399
1762	-32.6539
1763	-33.0158
1764	-33.3263
1765	-33.5868
1766	-33.7983
1767	-33.9622
1768	-34.0801
1769	-34.1534
1770	-34.1837
1771	-34.1725
1772	-34.1216
1773	-34.0323
1774	-33.9065
1775	-33.7455
1776	-33.551
1777	-33.3244
1778	-33.0672
1779	-32.7806
1780	-32.4661
1781	-32.1251
1782	-31.7586
1783	-31.3681
1784	-30.9548
1785	-30.5198
1786	-30.0645
1787	-29.5899
1788	-29.0972
1789	-28.5877
1790	-28.0625
1791	-27.5228
1792	-26.9697
1793	-26.4045
1794	-25.8282
1795	-25.2421
1796	-24.6474
1797	-24.0451
1798	-23.4367
1799	-22.8231
1800	-22.2057
1801	-21.5857
1802	-20.9642
1803	-20.3425
1804	-19.7219
1805	-19.1036
1806	-18.4888
1807	-17.8788
1808	-17.2748
1809	-16.678
1810	-16.0897
1811	-15.5108
1812	-14.9426
1813	-14.386
1814	-13.8421
1815	-13.3116
1816	-12.7953
1817	-12.294
1818	-11.8084
1819	-11.3389
1820	-10.886
1821	-10.4502
1822	-10.0316
1823	-9.63068
1824	-9.24747
1825	-8.88212
1826	-8.53469
1827	-8.20521
1828	-7.89367
1829	-7.6
1830	-7.32411
1831	-7.06588
1832	-6.82515
1833	-6.60174
1834	-6.39548
1835	-6.20614
1836	-6.03349
1837	-5.87731
1838	-5.73734
1839	-5.61333
1840	-5.50502
1841	-5.41212
1842	-5.33435
1843	-5.27144
1844	-5.22307
1845	-5.18897
1846	-5.16882
1847	-5.16235
1848	-5.16924
1849	-5.1892
1850	-5.22194
1851	-5.26717
1852	-5.3246
1853	-5.39394
1854	-5.47491
1855	-5.56722
1856	-5.67063
1857	-5.78483
1858	-5.90959
1859	-6.04462
1860	-6.18969
1861	-6.34455
1862	-6.50898
1863	-6.68275
1864	-6.86566
1865	-7.05752
1866	-7.25812
1867	-7.4673
1868	-7.68489
1869	-7.91073
1870	-8.14465
1871	-8.38655
1872	-8.63624
1873	-8.89358
1874	-9.15843
1875	-9.43062
1876	-9.70999
1877	-9.99634
1878	-10.2895
1879	-10.5891
1880	-10.8951
1881	-11.207
1882	-11.5247
1883	-11.8476
1884	-12.1755
1885	-12.5079
1886	-12.8443
1887	-13.1842
1888	-13.5271
1889	-13.8722
1890	-14.219
1891	-14.5668
1892	-14.9148
1893	-15.2623
1894	-15.6084
1895	-15.9522
1896	-16.293
1897	-16.6297
1898	-16.9616
1899	-17.2877
1900	-17.6071
1901	-17.9188
1902	-18.2221
1903	-18.516
1904	-18.7996
1905	-19.0721
1906	-19.3327
1907	-19.5806
1908	-19.8149
1909	-20.035
1910	-20.2399
1911	-20.4291
1912	-20.6018
1913	-20.7573
1914	-20.8949
1915	-21.0141
1916	-21.1142
1917	-21.1947
1918	-21.2551
1919	-21.2951
1920	-21.3142
1921	-21.3123
1922	-21.289
1923	-21.2443
1924	-21.1781
1925	-21.0905
1926	-20.9815
1927	-20.8513
1928	-20.7001
1929	-20.5281
1930	-20.3358
1931	-20.1234
1932	-19.8913
1933	-19.6399
1934	-19.3696
1935	-19.0809
1936	-18.7743
1937	-18.4503
1938	-18.1094
1939	-17.7523
1940	-17.3795
1941	-16.9918
1942	-16.5897
1943	-16.174
1944	-15.7454
1945	-15.3044
1946	-14.8519
1947	-14.3883
1948	-13.9145
1949	-13.431
1950	-12.9384
1951	-12.4373
1952	-11.9284
1953	-11.4123
1954	-10.8895
1955	-10.3605
1956	-9.82599
1957	-9.28644
1958	-8.74236
1959	-8.19429
1960	-7.64271
1961	-7.08818
1962	-6.5312
1963	-5.97239
1964	-5.41234
1965	-4.85172
1966	-4.2912
1967	-3.73152
1968	-3.17344
1969	-2.61778
1970	-2.06535
1971	-1.51705
1972	-0.973731
1973	-0.436341
1974	0.0941713
1975	0.616851
1976	1.13069
1977	1.63468
1978	2.12781
1979	2.60903
1980	3.07732
1981	3.53167
1982	3.97107
1983	4.3945
1984	4.80098
1985	5.18954
1986	5.55923
1987	5.90908
1988	6.23817
1989	6.5456
1990	6.83043
1991	7.0918
1992	7.32885
1993	7.54079
1994	7.72685
1995	7.88635
1996	8.01868
1997	8.12332
1998	8.19985
[truncated: 6,329 more rows]
