# Supplementary material for: PM2.5 concentration prediction based on EEMD-ALSTM
Source: Sci Rep. 2024 Jun 2;14:12636. doi: 10.1038/s41598-024-63620-9 (PMC11144699; doi:10.1038/s41598-024-63620-9)
Supplement: Supplementary file 1 — Supplementary Information. [file 41598_2024_63620_MOESM1_ESM.zip › Code/attEMD_IMF_8_train.xlsx]

## Sheet: Sheet1
	0
0	13.3215
1	12.8703
2	12.4058
3	11.9293
4	11.4419
5	10.9449
6	10.4393
7	9.9261
8	9.40647
9	8.8814
10	8.35188
11	7.81892
12	7.28351
13	6.74664
14	6.20925
15	5.67236
16	5.1369
17	4.60382
18	4.0741
19	3.54865
20	3.02844
21	2.51439
22	2.00745
23	1.50854
24	1.01858
25	0.538508
26	0.0692306
27	-0.388332
28	-0.833257
29	-1.26462
30	-1.68148
31	-2.0829
32	-2.46795
33	-2.83569
34	-3.18522
35	-3.51564
36	-3.82604
37	-4.11555
38	-4.3833
39	-4.62846
40	-4.85019
41	-5.04771
42	-5.22022
43	-5.36696
44	-5.4872
45	-5.58017
46	-5.64517
47	-5.68147
48	-5.68839
49	-5.66525
50	-5.61139
51	-5.52615
52	-5.40889
53	-5.25899
54	-5.07586
55	-4.85892
56	-4.60767
57	-4.3216
58	-4.00029
59	-3.64337
60	-3.25053
61	-2.82155
62	-2.3562
63	-1.85438
64	-1.31601
65	-0.741078
66	-0.129629
67	0.518253
68	1.20242
69	1.92263
70	2.67853
71	3.46971
72	4.29557
73	5.15542
74	6.04838
75	6.97346
76	7.92945
77	8.91509
78	9.92891
79	10.9693
80	12.0347
81	13.1231
82	14.2328
83	15.3617
84	16.5078
85	17.6691
86	18.8433
87	20.0284
88	21.2222
89	22.4227
90	23.6276
91	24.8349
92	26.0427
93	27.2489
94	28.4516
95	29.649
96	30.8391
97	32.0203
98	33.1908
99	34.3489
100	35.493
101	36.6216
102	37.733
103	38.8257
104	39.8984
105	40.9493
106	41.9772
107	42.9805
108	43.9576
109	44.9072
110	45.8277
111	46.7177
112	47.5757
113	48.4003
114	49.1898
115	49.943
116	50.6584
117	51.3344
118	51.9697
119	52.5628
120	53.1123
121	53.6168
122	54.0747
123	54.4848
124	54.8456
125	55.1557
126	55.4137
127	55.618
128	55.7674
129	55.8603
130	55.8953
131	55.8708
132	55.7854
133	55.6375
134	55.4255
135	55.148
136	54.8035
137	54.3909
138	53.9094
139	53.3586
140	52.7386
141	52.0499
142	51.2933
143	50.4703
144	49.5824
145	48.6317
146	47.6203
147	46.5506
148	45.4253
149	44.2467
150	43.0179
151	41.7413
152	40.4198
153	39.0561
154	37.6529
155	36.2128
156	34.7383
157	33.2319
158	31.6959
159	30.1325
160	28.5438
161	26.9321
162	25.2992
163	23.6475
164	21.9789
165	20.2955
166	18.5993
167	16.8925
168	15.1769
169	13.4546
170	11.7275
171	9.99759
172	8.26665
173	6.53655
174	4.80906
175	3.08592
176	1.36877
177	-0.340786
178	-2.04118
179	-3.73092
180	-5.40849
181	-7.07246
182	-8.72141
183	-10.3539
184	-11.9686
185	-13.564
186	-15.1387
187	-16.6914
188	-18.2206
189	-19.725
190	-21.2032
191	-22.654
192	-24.076
193	-25.4681
194	-26.8289
195	-28.1573
196	-29.4523
197	-30.7129
198	-31.938
199	-33.1268
200	-34.2785
201	-35.3924
202	-36.4677
203	-37.5041
204	-38.501
205	-39.4581
206	-40.3754
207	-41.2528
208	-42.0908
209	-42.8895
210	-43.6497
211	-44.3721
212	-45.0575
213	-45.7069
214	-46.3214
215	-46.9021
216	-47.4504
217	-47.9675
218	-48.4548
219	-48.9135
220	-49.3451
221	-49.751
222	-50.1325
223	-50.4911
224	-50.8279
225	-51.1444
226	-51.4418
227	-51.7212
228	-51.9838
229	-52.2307
230	-52.463
231	-52.6814
232	-52.887
233	-53.0803
234	-53.2621
235	-53.4328
236	-53.5928
237	-53.7423
238	-53.8815
239	-54.0103
240	-54.1287
241	-54.2364
242	-54.3331
243	-54.4185
244	-54.4921
245	-54.5536
246	-54.6024
247	-54.638
248	-54.66
249	-54.668
250	-54.6613
251	-54.6398
252	-54.6028
253	-54.5502
254	-54.4816
255	-54.3967
256	-54.2952
257	-54.177
258	-54.0419
259	-53.8897
260	-53.7203
261	-53.5335
262	-53.3294
263	-53.1078
264	-52.8689
265	-52.6125
266	-52.3388
267	-52.0478
268	-51.7397
269	-51.4146
270	-51.0725
271	-50.7134
272	-50.3372
273	-49.9437
274	-49.5325
275	-49.1035
276	-48.656
277	-48.1898
278	-47.7042
279	-47.1987
280	-46.6728
281	-46.1258
282	-45.5572
283	-44.9663
284	-44.3526
285	-43.7154
286	-43.0541
287	-42.3682
288	-41.6571
289	-40.9202
290	-40.1571
291	-39.3672
292	-38.5502
293	-37.7056
294	-36.8329
295	-35.9318
296	-35.0019
297	-34.0427
298	-33.0541
299	-32.0358
300	-30.9875
301	-29.9093
302	-28.801
303	-27.6629
304	-26.495
305	-25.2978
306	-24.0713
307	-22.8161
308	-21.5326
309	-20.2213
310	-18.8826
311	-17.5171
312	-16.1252
313	-14.7077
314	-13.2648
315	-11.7973
316	-10.3055
317	-8.79008
318	-7.2514
319	-5.68995
320	-4.1062
321	-2.50059
322	-0.873552
323	0.774418
324	2.4428
325	4.13103
326	5.83844
327	7.56433
328	9.3078
329	11.0679
330	12.8434
331	14.6329
332	16.4348
333	18.247
334	20.0675
335	21.8937
336	23.723
337	25.5524
338	27.379
339	29.1996
340	31.0107
341	32.8092
342	34.5915
343	36.3542
344	38.0938
345	39.807
346	41.4904
347	43.1407
348	44.7548
349	46.3295
350	47.862
351	49.3496
352	50.7898
353	52.1802
354	53.5188
355	54.8037
356	56.0331
357	57.2055
358	58.3197
359	59.3746
360	60.3693
361	61.3031
362	62.1756
363	62.9864
364	63.7351
365	64.4216
366	65.0456
367	65.607
368	66.1055
369	66.5409
370	66.9129
371	67.2211
372	67.465
373	67.6441
374	67.7578
375	67.8053
376	67.7858
377	67.6982
378	67.5415
379	67.3145
380	67.016
381	66.6444
382	66.1984
383	65.6765
384	65.0771
385	64.399
386	63.6407
387	62.8009
388	61.8786
389	60.8727
390	59.7823
391	58.6067
392	57.3454
393	55.9979
394	54.5644
395	53.045
396	51.4403
397	49.7515
398	47.9801
399	46.1278
400	44.1973
401	42.1915
402	40.1136
403	37.9674
404	35.7571
405	33.4868
406	31.1613
407	28.7852
408	26.3634
409	23.901
410	21.4031
411	18.8748
412	16.3212
413	13.7474
414	11.1586
415	8.55965
416	5.95565
417	3.3514
418	0.751703
419	-1.83875
420	-4.41531
421	-6.97344
422	-9.50865
423	-12.0165
424	-14.4927
425	-16.9329
426	-19.3329
427	-21.6886
428	-23.996
429	-26.2511
430	-28.4501
431	-30.5895
432	-32.6658
433	-34.6756
434	-36.6158
435	-38.4835
436	-40.2758
437	-41.9903
438	-43.6243
439	-45.1757
440	-46.6422
441	-48.0218
442	-49.3125
443	-50.5127
444	-51.6204
445	-52.6342
446	-53.5524
447	-54.3737
448	-55.0966
449	-55.72
450	-56.2427
451	-56.6638
452	-56.9824
453	-57.1978
454	-57.3094
455	-57.3169
456	-57.22
457	-57.0188
458	-56.7137
459	-56.3056
460	-55.7958
461	-55.1861
462	-54.4786
463	-53.676
464	-52.7814
465	-51.7983
466	-50.7305
467	-49.582
468	-48.3571
469	-47.0603
470	-45.6962
471	-44.2695
472	-42.7848
473	-41.2472
474	-39.6614
475	-38.0323
476	-36.3649
477	-34.664
478	-32.9343
479	-31.1805
480	-29.4072
481	-27.619
482	-25.8201
483	-24.0149
484	-22.2075
485	-20.4019
486	-18.6016
487	-16.8104
488	-15.0315
489	-13.2681
490	-11.5233
491	-9.79997
492	-8.1009
493	-6.42879
494	-4.78628
495	-3.17592
496	-1.60026
497	-0.0618085
498	1.43696
499	2.89354
500	4.30547
501	5.67026
502	6.9854
503	8.24839
504	9.4567
505	10.6078
506	11.6991
507	12.7283
508	13.6928
509	14.5902
510	15.4184
511	16.1754
512	16.8594
513	17.4692
514	18.0044
515	18.4649
516	18.8513
517	19.1647
518	19.4068
519	19.5796
520	19.6857
521	19.7276
522	19.7083
523	19.6308
524	19.4983
525	19.3139
526	19.0806
527	18.8018
528	18.4802
529	18.119
530	17.7209
531	17.2886
532	16.8245
533	16.3311
534	15.8106
535	15.2649
536	14.6962
537	14.1065
538	13.4976
539	12.8717
540	12.2307
541	11.5766
542	10.9115
543	10.2373
544	9.55599
545	8.8696
546	8.18008
547	7.48933
548	6.79924
549	6.11157
550	5.42797
551	4.74996
552	4.07889
553	3.416
554	2.7624
555	2.11915
556	1.48719
557	0.867395
558	0.26059
559	-0.332447
560	-0.910956
561	-1.4742
562	-2.02145
563	-2.552
564	-3.06516
565	-3.56026
566	-4.03668
567	-4.4938
568	-4.93102
569	-5.34778
570	-5.74351
571	-6.11765
572	-6.46968
573	-6.79909
574	-7.10535
575	-7.38799
576	-7.64654
577	-7.88054
578	-8.08955
579	-8.27318
580	-8.431
581	-8.56268
582	-8.66789
583	-8.74638
584	-8.79794
585	-8.8224
586	-8.81965
587	-8.78965
588	-8.73243
589	-8.64808
590	-8.5368
591	-8.39884
592	-8.23455
593	-8.04439
594	-7.82888
595	-7.58862
596	-7.32435
597	-7.03691
598	-6.72726
599	-6.39646
600	-6.04567
601	-5.6761
602	-5.28908
603	-4.88597
604	-4.46812
605	-4.03696
606	-3.59389
607	-3.1403
608	-2.67759
609	-2.20711
610	-1.73021
611	-1.24826
612	-0.762567
613	-0.27447
614	0.214764
615	0.703908
616	1.19178
617	1.67725
618	2.15929
619	2.6369
620	3.10912
621	3.57502
622	4.03369
623	4.48424
624	4.92579
625	5.35747
626	5.77839
627	6.18765
628	6.58439
629	6.96769
630	7.33669
631	7.69053
632	8.02833
633	8.34929
634	8.65254
635	8.93726
636	9.20262
637	9.4478
638	9.67199
639	9.87441
640	10.0544
641	10.2111
642	10.3441
643	10.4526
644	10.5361
645	10.5943
646	10.6266
647	10.6327
648	10.6124
649	10.5655
650	10.4917
651	10.3908
652	10.2629
653	10.1078
654	9.92558
655	9.71623
656	9.47987
657	9.21665
658	8.9268
659	8.61062
660	8.26846
661	7.90074
662	7.50792
663	7.09054
664	6.64915
665	6.18434
666	5.69677
667	5.18713
668	4.65617
669	4.10469
670	3.53348
671	2.94335
672	2.33511
673	1.70958
674	1.06754
675	0.409784
676	-0.262914
677	-0.949788
678	-1.6501
679	-2.3631
680	-3.08805
681	-3.82418
682	-4.57069
683	-5.32674
684	-6.09148
685	-6.86404
686	-7.6435
687	-8.42893
688	-9.21935
689	-10.0138
690	-10.8111
691	-11.6105
692	-12.4106
693	-13.2106
694	-14.0092
695	-14.8054
696	-15.5981
697	-16.3861
698	-17.1685
699	-17.944
700	-18.7117
701	-19.4705
702	-20.2194
703	-20.9575
704	-21.6838
705	-22.3972
706	-23.0969
707	-23.7818
708	-24.4509
709	-25.1033
710	-25.738
711	-26.354
712	-26.9502
713	-27.5256
714	-28.0792
715	-28.6099
716	-29.1166
717	-29.5981
718	-30.0535
719	-30.4817
720	-30.8815
721	-31.2519
722	-31.5918
723	-31.9002
724	-32.1761
725	-32.4184
726	-32.6261
727	-32.7981
728	-32.9335
729	-33.0313
730	-33.0904
731	-33.1101
732	-33.0893
733	-33.0272
734	-32.9229
735	-32.7756
736	-32.5846
737	-32.3491
738	-32.0684
739	-31.7418
740	-31.3688
741	-30.9489
742	-30.4817
743	-29.9668
744	-29.404
745	-28.7931
746	-28.134
747	-27.4268
748	-26.6714
749	-25.8682
750	-25.0174
751	-24.1195
752	-23.1749
753	-22.1842
754	-21.1481
755	-20.0673
756	-18.9429
757	-17.7756
758	-16.5666
759	-15.3169
760	-14.0276
761	-12.6999
762	-11.3349
763	-9.93402
764	-8.49841
765	-7.02941
766	-5.52838
767	-3.99674
768	-2.43596
769	-0.847592
770	0.766766
771	2.40538
772	4.0664
773	5.74787
774	7.44769
775	9.16357
776	10.8931
777	12.6338
778	14.3828
779	16.1372
780	17.8941
781	19.6502
782	21.4021
783	23.1465
784	24.8799
785	26.5987
786	28.2993
787	29.978
788	31.6313
789	33.2555
790	34.8472
791	36.4028
792	37.9189
793	39.3922
794	40.8195
795	42.1975
796	43.5232
797	44.7936
798	46.0059
799	47.1571
800	48.2446
801	49.2655
802	50.2173
803	51.0973
804	51.903
805	52.6318
806	53.2811
807	53.8483
808	54.3309
809	54.7263
810	55.0319
811	55.2449
812	55.3627
813	55.3825
814	55.3014
815	55.1166
816	54.8253
817	54.4248
818	53.9125
819	53.2861
820	52.5436
821	51.6837
822	50.7053
823	49.6083
824	48.3931
825	47.0609
826	45.6136
827	44.0538
828	42.385
829	40.611
830	38.7363
831	36.7661
832	34.7056
833	32.5606
834	30.3371
835	28.0412
836	25.6794
837	23.2578
838	20.7828
839	18.2607
840	15.6977
841	13.0999
842	10.4732
843	7.82349
844	5.15653
845	2.47794
846	-0.206697
847	-2.89191
848	-5.57232
849	-8.24266
850	-10.8977
851	-13.5324
852	-16.1416
853	-18.7204
854	-21.2639
855	-23.7674
856	-26.2262
857	-28.6355
858	-30.9908
859	-33.2875
860	-35.5213
861	-37.6876
862	-39.7823
863	-41.8011
864	-43.74
865	-45.595
866	-47.3625
867	-49.0387
868	-50.6202
869	-52.1035
870	-53.4856
871	-54.7634
872	-55.9342
873	-56.9953
874	-57.9441
875	-58.7782
876	-59.4954
877	-60.0932
878	-60.5696
879	-60.9225
880	-61.1497
881	-61.2494
882	-61.2194
883	-61.0578
884	-60.7624
885	-60.3313
886	-59.7622
887	-59.0532
888	-58.2026
889	-57.209
890	-56.0714
891	-54.7895
892	-53.3633
893	-51.7936
894	-50.0817
895	-48.2299
896	-46.2411
897	-44.1191
898	-41.8684
899	-39.4946
900	-37.0039
901	-34.4034
902	-31.7009
903	-28.9052
904	-26.0257
905	-23.0727
906	-20.0569
907	-16.9897
908	-13.8827
909	-10.7478
910	-7.59713
911	-4.44261
912	-1.29614
913	1.83065
914	4.92655
915	7.98097
916	10.9839
917	13.9263
918	16.7994
919	19.5957
920	22.3079
921	24.9298
922	27.4554
923	29.8795
924	32.1972
925	34.4041
926	36.4961
927	38.4691
928	40.3194
929	42.0432
930	43.637
931	45.0972
932	46.42
933	47.6018
934	48.6387
935	49.527
936	50.2624
937	50.8407
938	51.2577
939	51.5088
940	51.5892
941	51.4946
942	51.2208
943	50.7653
944	50.1271
945	49.3073
946	48.3087
947	47.136
948	45.7953
949	44.2945
950	42.6426
951	40.8498
952	38.927
953	36.8861
954	34.7392
955	32.4989
956	30.1782
957	27.7899
958	25.347
959	22.8623
960	20.3487
961	17.8181
962	15.2824
963	12.7526
964	10.239
965	7.75167
966	5.29986
967	2.89245
968	0.53787
969	-1.75593
970	-3.98147
971	-6.13178
972	-8.20055
973	-10.1823
974	-12.0727
975	-13.8683
976	-15.5667
977	-17.1664
978	-18.667
979	-20.0685
980	-21.372
981	-22.579
982	-23.6916
983	-24.7123
984	-25.6437
985	-26.4888
986	-27.2506
987	-27.9323
988	-28.5368
989	-29.0673
990	-29.5265
991	-29.9172
992	-30.2419
993	-30.5029
994	-30.7022
995	-30.8416
996	-30.9228
997	-30.9472
998	-30.9163
999	-30.8313
1000	-30.6933
1001	-30.5036
1002	-30.263
1003	-29.9727
1004	-29.6335
1005	-29.2466
1006	-28.813
1007	-28.3339
1008	-27.8105
1009	-27.2443
1010	-26.6371
1011	-25.9905
1012	-25.3065
1013	-24.5874
1014	-23.8354
1015	-23.0528
1016	-22.2422
1017	-21.406
1018	-20.5469
1019	-19.6676
1020	-18.7707
1021	-17.859
1022	-16.9353
1023	-16.0023
1024	-15.0628
1025	-14.1196
1026	-13.1755
1027	-12.2331
1028	-11.2952
1029	-10.3644
1030	-9.44334
1031	-8.53456
1032	-7.64061
1033	-6.76395
1034	-5.90704
1035	-5.07235
1036	-4.2623
1037	-3.47933
1038	-2.72585
1039	-2.00425
1040	-1.31683
1041	-0.665798
1042	-0.0531229
1043	0.519438
1044	1.05049
1045	1.53897
1046	1.98415
1047	2.38566
1048	2.74347
1049	3.05786
1050	3.32943
1051	3.55904
1052	3.74779
1053	3.89697
1054	4.00803
1055	4.08261
1056	4.1224
1057	4.12914
1058	4.1046
1059	4.05051
1060	3.9686
1061	3.86055
1062	3.72797
1063	3.57241
1064	3.39537
1065	3.19828
1066	2.98252
1067	2.74944
1068	2.5003
1069	2.23635
1070	1.95875
1071	1.66859
1072	1.36689
1073	1.05463
1074	0.73273
1075	0.402076
1076	0.0635188
1077	-0.282115
1078	-0.633981
1079	-0.991268
1080	-1.35316
1081	-1.71882
1082	-2.08745
1083	-2.45823
1084	-2.83034
1085	-3.20295
1086	-3.57525
1087	-3.94639
1088	-4.31557
1089	-4.68195
1090	-5.0447
1091	-5.40298
1092	-5.75597
1093	-6.10284
1094	-6.44278
1095	-6.775
1096	-7.09866
1097	-7.41299
1098	-7.71718
1099	-8.01044
1100	-8.29202
1101	-8.56119
1102	-8.8173
1103	-9.05968
1104	-9.28777
1105	-9.50105
1106	-9.69907
1107	-9.88139
1108	-10.0476
1109	-10.1974
1110	-10.3304
1111	-10.4462
1112	-10.5447
1113	-10.6253
1114	-10.6879
1115	-10.7321
1116	-10.7575
1117	-10.7639
1118	-10.751
1119	-10.7183
1120	-10.6657
1121	-10.5927
1122	-10.4991
1123	-10.3844
1124	-10.2486
1125	-10.0911
1126	-9.91173
1127	-9.71019
1128	-9.48618
1129	-9.23941
1130	-8.96962
1131	-8.67653
1132	-8.35989
1133	-8.01943
1134	-7.65491
1135	-7.26609
1136	-6.85274
1137	-6.41465
1138	-5.95164
1139	-5.46355
1140	-4.95025
1141	-4.41169
1142	-3.84786
1143	-3.25887
1144	-2.64494
1145	-2.00644
1146	-1.3439
1147	-0.658035
1148	0.0502929
1149	0.780026
1150	1.52993
1151	2.29861
1152	3.0845
1153	3.88591
1154	4.70105
1155	5.52805
1156	6.36497
1157	7.20982
1158	8.0606
1159	8.91533
1160	9.77199
1161	10.6286
1162	11.4833
1163	12.3341
1164	13.1793
1165	14.0169
1166	14.8454
1167	15.663
1168	16.468
1169	17.2589
1170	18.0341
1171	18.792
1172	19.5312
1173	20.2501
1174	20.9472
1175	21.6212
1176	22.2704
1177	22.8935
1178	23.4891
1179	24.0556
1180	24.5917
1181	25.096
1182	25.5669
1183	26.0031
1184	26.4032
1185	26.7657
1186	27.0892
1187	27.3723
1188	27.6136
1189	27.8116
1190	27.965
1191	28.0722
1192	28.1319
1193	28.1427
1194	28.1036
1195	28.0135
1196	27.8718
1197	27.678
1198	27.4324
1199	27.1352
1200	26.7871
1201	26.3893
1202	25.9429
1203	25.4495
1204	24.9106
1205	24.3282
1206	23.704
1207	23.04
1208	22.3381
1209	21.6002
1210	20.8283
1211	20.0243
1212	19.1899
1213	18.3269
1214	17.437
1215	16.5218
1216	15.5825
1217	14.6207
1218	13.6376
1219	12.6345
1220	11.6126
1221	10.573
1222	9.51702
1223	8.44581
1224	7.36059
1225	6.26256
1226	5.15296
1227	4.03296
1228	2.90383
1229	1.7668
1230	0.623083
1231	-0.526074
1232	-1.67942
1233	-2.83573
1234	-3.99376
1235	-5.15227
1236	-6.31002
1237	-7.46579
1238	-8.61831
1239	-9.76635
1240	-10.9087
1241	-12.044
1242	-13.171
1243	-14.2886
1244	-15.3954
1245	-16.4901
1246	-17.5717
1247	-18.6388
1248	-19.6902
1249	-20.725
1250	-21.7419
1251	-22.7399
1252	-23.7179
1253	-24.6748
1254	-25.6097
1255	-26.5214
1256	-27.409
1257	-28.2714
1258	-29.1076
1259	-29.9167
1260	-30.6976
1261	-31.4493
1262	-32.1709
1263	-32.8613
1264	-33.5197
1265	-34.1449
1266	-34.7361
1267	-35.2922
1268	-35.8123
1269	-36.2955
1270	-36.7408
1271	-37.1472
1272	-37.5138
1273	-37.8398
1274	-38.1242
1275	-38.3663
1276	-38.5651
1277	-38.72
1278	-38.8304
1279	-38.8955
1280	-38.9149
1281	-38.8882
1282	-38.8152
1283	-38.6957
1284	-38.5297
1285	-38.3173
1286	-38.0586
1287	-37.7539
1288	-37.4035
1289	-37.0079
1290	-36.5677
1291	-36.0833
1292	-35.5555
1293	-34.9851
1294	-34.3728
1295	-33.7195
1296	-33.0261
1297	-32.2937
1298	-31.5231
1299	-30.7156
1300	-29.8722
1301	-28.994
1302	-28.0823
1303	-27.1382
1304	-26.1632
1305	-25.1584
1306	-24.1253
1307	-23.0653
1308	-21.9797
1309	-20.87
1310	-19.7376
1311	-18.5841
1312	-17.4109
1313	-16.2196
1314	-15.0115
1315	-13.7882
1316	-12.551
1317	-11.3016
1318	-10.0411
1319	-8.77117
1320	-7.49305
1321	-6.20815
1322	-4.91787
1323	-3.62354
1324	-2.32652
1325	-1.0282
1326	0.27008
1327	1.56695
1328	2.86105
1329	4.151
1330	5.4354
1331	6.71288
1332	7.98205
1333	9.24158
1334	10.4901
1335	11.7263
1336	12.9487
1337	14.1562
1338	15.3473
1339	16.5208
1340	17.6753
1341	18.8096
1342	19.9223
1343	21.0123
1344	22.0784
1345	23.1193
1346	24.1338
1347	25.1208
1348	26.0791
1349	27.0076
1350	27.9052
1351	28.7709
1352	29.6036
1353	30.4024
1354	31.1663
1355	31.8944
1356	32.5858
1357	33.2396
1358	33.8551
1359	34.4314
1360	34.9677
1361	35.4632
1362	35.9173
1363	36.329
1364	36.6977
1365	37.0226
1366	37.3029
1367	37.538
1368	37.7271
1369	37.8693
1370	37.9642
1371	38.0108
1372	38.0086
1373	37.9569
1374	37.8553
1375	37.7032
1376	37.5003
1377	37.2465
1378	36.9417
1379	36.586
1380	36.1797
1381	35.7233
1382	35.2176
1383	34.6633
1384	34.0616
1385	33.4137
1386	32.721
1387	31.9851
1388	31.2077
1389	30.3906
1390	29.5357
1391	28.6449
1392	27.7201
1393	26.7635
1394	25.7768
1395	24.7621
1396	23.7214
1397	22.6564
1398	21.5692
1399	20.4614
1400	19.3349
1401	18.1914
1402	17.0326
1403	15.8602
1404	14.6758
1405	13.4811
1406	12.2777
1407	11.0673
1408	9.85136
1409	8.63156
1410	7.40953
1411	6.18686
1412	4.96518
1413	3.74611
1414	2.53127
1415	1.32227
1416	0.120692
1417	-1.07195
1418	-2.2542
1419	-3.4247
1420	-4.58219
1421	-5.72555
1422	-6.85376
1423	-7.96593
1424	-9.06125
1425	-10.139
1426	-11.1986
1427	-12.2394
1428	-13.2609
1429	-14.2627
1430	-15.2442
1431	-16.2051
1432	-17.1448
1433	-18.0628
1434	-18.9589
1435	-19.8323
1436	-20.6828
1437	-21.5097
1438	-22.3125
1439	-23.0907
1440	-23.8438
1441	-24.571
1442	-25.2718
1443	-25.9457
1444	-26.592
1445	-27.2102
1446	-27.7997
1447	-28.3601
1448	-28.8907
1449	-29.391
1450	-29.8605
1451	-30.2988
1452	-30.7054
1453	-31.0797
1454	-31.4213
1455	-31.7298
1456	-32.0046
1457	-32.2453
1458	-32.4516
1459	-32.6231
1460	-32.7594
1461	-32.8603
1462	-32.9257
1463	-32.9555
1464	-32.9496
1465	-32.9083
1466	-32.8317
1467	-32.72
1468	-32.5737
1469	-32.3932
1470	-32.1791
1471	-31.9319
1472	-31.6523
1473	-31.3409
1474	-30.9986
1475	-30.6261
1476	-30.224
1477	-29.7933
1478	-29.3346
1479	-28.8488
1480	-28.3365
1481	-27.7986
1482	-27.2357
1483	-26.6487
1484	-26.0382
1485	-25.4049
1486	-24.7496
1487	-24.073
1488	-23.3758
1489	-22.6587
1490	-21.9222
1491	-21.1672
1492	-20.3941
1493	-19.6035
1494	-18.7961
1495	-17.9721
1496	-17.1322
1497	-16.2767
1498	-15.4059
1499	-14.5202
1500	-13.6199
1501	-12.7054
1502	-11.7768
1503	-10.8346
1504	-9.87907
1505	-8.91062
1506	-7.92973
1507	-6.93702
1508	-5.93325
1509	-4.91934
1510	-3.89634
1511	-2.86542
1512	-1.82787
1513	-0.785095
1514	0.261408
1515	1.31011
1516	2.35941
1517	3.4077
1518	4.45333
1519	5.49468
1520	6.53014
1521	7.55809
1522	8.57697
1523	9.58522
1524	10.5813
1525	11.5637
1526	12.531
1527	13.4818
1528	14.4148
1529	15.3284
1530	16.2215
1531	17.0927
1532	17.9408
1533	18.7644
1534	19.5623
1535	20.3332
1536	21.0758
1537	21.789
1538	22.4715
1539	23.122
1540	23.7395
1541	24.3226
1542	24.8702
1543	25.3812
1544	25.8544
1545	26.2887
1546	26.683
1547	27.0361
1548	27.3471
1549	27.6147
1550	27.8379
1551	28.0156
1552	28.1468
1553	28.2307
1554	28.2662
1555	28.2529
1556	28.1905
1557	28.0788
1558	27.9183
1559	27.7095
1560	27.4533
1561	27.1508
1562	26.8034
1563	26.4126
1564	25.98
1565	25.5074
1566	24.9964
1567	24.449
1568	23.8669
1569	23.2519
1570	22.606
1571	21.9307
1572	21.2278
1573	20.4989
1574	19.7457
1575	18.9694
1576	18.1715
1577	17.3533
1578	16.516
1579	15.6609
1580	14.7892
1581	13.9019
1582	13.0004
1583	12.0858
1584	11.1592
1585	10.222
1586	9.27517
1587	8.31988
1588	7.35722
1589	6.38823
1590	5.41398
1591	4.43546
1592	3.4537
1593	2.46971
1594	1.48452
1595	0.49917
1596	-0.485315
1597	-1.46791
1598	-2.44763
1599	-3.42352
1600	-4.39465
1601	-5.36017
1602	-6.31922
1603	-7.271
1604	-8.21476
1605	-9.14973
1606	-10.0752
1607	-10.9904
1608	-11.8947
1609	-12.7874
1610	-13.6678
1611	-14.5352
1612	-15.389
1613	-16.2286
1614	-17.0534
1615	-17.8628
1616	-18.6562
1617	-19.4329
1618	-20.1924
1619	-20.9341
1620	-21.6572
1621	-22.3613
1622	-23.0455
1623	-23.7093
1624	-24.3518
1625	-24.9725
1626	-25.5705
1627	-26.1452
1628	-26.6958
1629	-27.2217
1630	-27.7225
1631	-28.1975
1632	-28.6465
1633	-29.069
1634	-29.4649
1635	-29.8341
1636	-30.1763
1637	-30.4916
1638	-30.78
1639	-31.0416
1640	-31.2765
1641	-31.4847
1642	-31.6667
1643	-31.8225
1644	-31.9525
1645	-32.0569
1646	-32.1362
1647	-32.1906
1648	-32.2204
1649	-32.2262
1650	-32.2083
1651	-32.1672
1652	-32.1033
1653	-32.0171
1654	-31.9091
1655	-31.7796
1656	-31.629
1657	-31.4574
1658	-31.2646
1659	-31.0506
1660	-30.8148
1661	-30.5567
1662	-30.2756
1663	-29.9704
1664	-29.6402
1665	-29.2839
1666	-28.9002
1667	-28.4878
1668	-28.0456
1669	-27.5721
1670	-27.066
1671	-26.526
1672	-25.9507
1673	-25.3391
1674	-24.6898
1675	-24.0019
1676	-23.2746
1677	-22.5073
1678	-21.6996
1679	-20.8517
1680	-19.964
1681	-19.0372
1682	-18.0724
1683	-17.0708
1684	-16.034
1685	-14.9638
1686	-13.8622
1687	-12.731
1688	-11.5725
1689	-10.3888
1690	-9.18208
1691	-7.95459
1692	-6.70852
1693	-5.44601
1694	-4.16915
1695	-2.87997
1696	-1.58037
1697	-0.272161
1698	1.04292
1699	2.36323
1700	3.68711
1701	5.01299
1702	6.33924
1703	7.66426
1704	8.98642
1705	10.3041
1706	11.6155
1707	12.9191
1708	14.2131
1709	15.4958
1710	16.7654
1711	18.0203
1712	19.2589
1713	20.4793
1714	21.6801
1715	22.8595
1716	24.0161
1717	25.1482
1718	26.2543
1719	27.3331
1720	28.383
1721	29.4028
1722	30.3909
1723	31.3462
1724	32.2673
1725	33.1528
1726	34.0015
1727	34.812
1728	35.583
1729	36.3132
1730	37.0011
1731	37.6455
1732	38.245
1733	38.7983
1734	39.3039
1735	39.7606
1736	40.167
1737	40.5216
1738	40.8232
1739	41.0704
1740	41.2618
1741	41.3961
1742	41.472
1743	41.4882
1744	41.4437
1745	41.3376
1746	41.1693
1747	40.9386
1748	40.6455
1749	40.2905
1750	39.8743
1751	39.3982
1752	38.8636
1753	38.2723
1754	37.6263
1755	36.9282
1756	36.1807
1757	35.3867
1758	34.5497
1759	33.673
1760	32.7604
1761	31.8156
1762	30.8426
1763	29.8453
1764	28.8275
1765	27.7933
1766	26.7463
1767	25.6904
1768	24.6294
1769	23.5667
1770	22.5061
1771	21.451
1772	20.4049
1773	19.3712
1774	18.3534
1775	17.3545
1776	16.3781
1777	15.4271
1778	14.5048
1779	13.6144
1780	12.7589
1781	11.9414
1782	11.1651
1783	10.433
1784	9.74804
1785	9.11291
1786	8.52976
1787	7.99995
1788	7.52397
1789	7.1015
1790	6.7314
1791	6.41176
1792	6.14002
1793	5.91299
1794	5.72705
1795	5.57818
1796	5.46216
1797	5.37452
1798	5.31072
1799	5.26618
1800	5.23635
1801	5.21667
1802	5.20271
1803	5.19014
1804	5.17479
1805	5.1528
1806	5.12046
1807	5.07435
1808	5.01126
1809	4.9281
1810	4.82193
1811	4.68988
1812	4.52918
1813	4.33716
1814	4.11146
1815	3.85012
1816	3.55163
1817	3.21501
1818	2.83971
1819	2.42567
1820	1.97319
1821	1.4829
1822	0.955748
1823	0.392891
1824	-0.204361
1825	-0.834602
1826	-1.49633
1827	-2.18806
1828	-2.90827
1829	-3.65546
1830	-4.42817
1831	-5.22503
1832	-6.0447
1833	-6.886
1834	-7.74787
1835	-8.62935
1836	-9.52964
1837	-10.4479
1838	-11.3835
1839	-12.3355
1840	-13.3031
1841	-14.2852
1842	-15.2806
1843	-16.288
1844	-17.3058
1845	-18.332
1846	-19.3648
1847	-20.4016
1848	-21.4401
1849	-22.4775
1850	-23.511
1851	-24.5375
1852	-25.5539
1853	-26.5572
1854	-27.5443
1855	-28.5119
1856	-29.4572
1857	-30.3769
1858	-31.2684
1859	-32.1288
1860	-32.9555
1861	-33.7461
1862	-34.4984
1863	-35.2105
1864	-35.8806
1865	-36.5076
1866	-37.0903
1867	-37.628
1868	-38.1202
1869	-38.5665
1870	-38.9671
1871	-39.3223
1872	-39.6324
1873	-39.8983
1874	-40.1208
1875	-40.301
1876	-40.4401
1877	-40.5394
1878	-40.6003
1879	-40.6242
1880	-40.6126
1881	-40.5668
1882	-40.4883
1883	-40.3783
1884	-40.2381
1885	-40.0688
1886	-39.8716
1887	-39.6474
1888	-39.3969
1889	-39.1209
1890	-38.8199
1891	-38.4944
1892	-38.1447
1893	-37.771
1894	-37.3736
1895	-36.9525
1896	-36.5078
1897	-36.0397
1898	-35.548
1899	-35.0331
1900	-34.4949
1901	-33.9336
1902	-33.3493
1903	-32.7422
1904	-32.1124
1905	-31.4599
1906	-30.7851
1907	-30.0879
1908	-29.3686
1909	-28.6272
1910	-27.8641
1911	-27.0792
1912	-26.2727
1913	-25.4448
1914	-24.5955
1915	-23.7251
1916	-22.8336
1917	-21.9213
1918	-20.9885
1919	-20.0353
1920	-19.0623
1921	-18.07
1922	-17.0587
1923	-16.0293
1924	-14.9823
1925	-13.9187
1926	-12.8392
1927	-11.745
1928	-10.6369
1929	-9.51626
1930	-8.38411
1931	-7.24171
1932	-6.09036
1933	-4.93139
1934	-3.76614
1935	-2.59598
1936	-1.42224
1937	-0.246264
1938	0.930661
1939	2.10728
1940	3.28234
1941	4.45469
1942	5.62321
1943	6.78683
1944	7.94455
1945	9.09544
1946	10.2386
1947	11.3732
1948	12.4984
1949	13.6133
1950	14.7172
1951	15.8092
1952	16.8884
1953	17.9541
1954	19.0052
1955	20.0408
1956	21.0597
1957	22.0609
1958	23.043
1959	24.0047
1960	24.9447
1961	25.8615
1962	26.7536
1963	27.6195
1964	28.4577
1965	29.2667
1966	30.0448
1967	30.7907
1968	31.5028
1969	32.1796
1970	32.8197
1971	33.4217
1972	33.9842
1973	34.5058
1974	34.9851
1975	35.4208
1976	35.8117
1977	36.1564
1978	36.4537
1979	36.7023
1980	36.9009
1981	37.0482
1982	37.1429
1983	37.1838
1984	37.1695
1985	37.0986
1986	36.97
1987	36.7821
1988	36.5339
1989	36.2242
1990	35.8523
1991	35.4174
1992	34.9197
1993	34.3595
1994	33.7377
1995	33.0558
1996	32.3155
1997	31.5189
1998	30.6685
[truncated: 31,382 more rows]
