# Supplementary material for: PM2.5 concentration prediction based on EEMD-ALSTM
Source: Sci Rep. 2024 Jun 2;14:12636. doi: 10.1038/s41598-024-63620-9 (PMC11144699; doi:10.1038/s41598-024-63620-9)
Supplement: Supplementary file 1 — Supplementary Information. [file 41598_2024_63620_MOESM1_ESM.zip › Code/attEMD_IMF_9_test.xlsx]

## Sheet: Sheet1
	0
0	33.4301
1	33.7427
2	34.0484
3	34.3472
4	34.639
5	34.9238
6	35.2013
7	35.4715
8	35.7342
9	35.9895
10	36.2371
11	36.477
12	36.7091
13	36.9333
14	37.1494
15	37.3573
16	37.557
17	37.7484
18	37.9313
19	38.1057
20	38.2714
21	38.4284
22	38.5766
23	38.7158
24	38.846
25	38.9671
26	39.0789
27	39.1815
28	39.2747
29	39.3584
30	39.4326
31	39.4972
32	39.5521
33	39.5974
34	39.6329
35	39.6586
36	39.6746
37	39.681
38	39.6776
39	39.6648
40	39.6424
41	39.6106
42	39.5697
43	39.5196
44	39.4607
45	39.3929
46	39.3166
47	39.2319
48	39.139
49	39.0381
50	38.9293
51	38.8128
52	38.6889
53	38.5577
54	38.4193
55	38.2739
56	38.1216
57	37.9627
58	37.7972
59	37.6252
60	37.4469
61	37.2624
62	37.0718
63	36.8752
64	36.6728
65	36.4647
66	36.251
67	36.0317
68	35.8071
69	35.5773
70	35.3422
71	35.1022
72	34.8572
73	34.6074
74	34.3529
75	34.0939
76	33.8304
77	33.5625
78	33.2904
79	33.0142
80	32.7339
81	32.4498
82	32.1619
83	31.8704
84	31.5753
85	31.2768
86	30.975
87	30.67
88	30.362
89	30.0509
90	29.7371
91	29.4206
92	29.1014
93	28.7798
94	28.4559
95	28.1297
96	27.8015
97	27.4712
98	27.1391
99	26.8053
100	26.4698
101	26.1329
102	25.7946
103	25.4551
104	25.1144
105	24.7728
106	24.4303
107	24.0871
108	23.7432
109	23.3988
110	23.0539
111	22.7087
112	22.3633
113	22.0177
114	21.672
115	21.3262
116	20.9804
117	20.6347
118	20.2891
119	19.9436
120	19.5983
121	19.2532
122	18.9083
123	18.5636
124	18.2193
125	17.8752
126	17.5314
127	17.188
128	16.8449
129	16.5023
130	16.16
131	15.8181
132	15.4768
133	15.1359
134	14.7956
135	14.4558
136	14.1167
137	13.7782
138	13.4405
139	13.1035
140	12.7673
141	12.432
142	12.0977
143	11.7643
144	11.4319
145	11.1007
146	10.7706
147	10.4417
148	10.1142
149	9.78799
150	9.46321
151	9.13992
152	8.81818
153	8.49805
154	8.17959
155	7.86287
156	7.54794
157	7.23488
158	6.92373
159	6.61457
160	6.30743
161	6.00239
162	5.69951
163	5.39883
164	5.10041
165	4.8043
166	4.51058
167	4.21927
168	3.93044
169	3.64414
170	3.36043
171	3.07933
172	2.80091
173	2.52521
174	2.25227
175	1.98214
176	1.71487
177	1.45048
178	1.18903
179	0.930555
180	0.67509
181	0.422676
182	0.173348
183	-0.0728562
184	-0.315906
185	-0.555761
186	-0.792387
187	-1.02576
188	-1.25582
189	-1.48256
190	-1.70593
191	-1.92589
192	-2.14241
193	-2.35546
194	-2.565
195	-2.77099
196	-2.9734
197	-3.17219
198	-3.36732
199	-3.55874
200	-3.74643
201	-3.93033
202	-4.11042
203	-4.28664
204	-4.45897
205	-4.62736
206	-4.79177
207	-4.9522
208	-5.1086
209	-5.26097
210	-5.40927
211	-5.55349
212	-5.69365
213	-5.82971
214	-5.96169
215	-6.08959
216	-6.21343
217	-6.33319
218	-6.4489
219	-6.56058
220	-6.66824
221	-6.7719
222	-6.87159
223	-6.96733
224	-7.05915
225	-7.14706
226	-7.23109
227	-7.31127
228	-7.38763
229	-7.46018
230	-7.52897
231	-7.59402
232	-7.65536
233	-7.71301
234	-7.76701
235	-7.81739
236	-7.86418
237	-7.9074
238	-7.94711
239	-7.98332
240	-8.01607
241	-8.0454
242	-8.07135
243	-8.09395
244	-8.11323
245	-8.12925
246	-8.14202
247	-8.15161
248	-8.15802
249	-8.16133
250	-8.16155
251	-8.15873
252	-8.15291
253	-8.14413
254	-8.13242
255	-8.11784
256	-8.10041
257	-8.08018
258	-8.05719
259	-8.03147
260	-8.00305
261	-7.97199
262	-7.93831
263	-7.90207
264	-7.86328
265	-7.82198
266	-7.77822
267	-7.73204
268	-7.68347
269	-7.63253
270	-7.57928
271	-7.52374
272	-7.46594
273	-7.40593
274	-7.34372
275	-7.27937
276	-7.21289
277	-7.14432
278	-7.07371
279	-7.00107
280	-6.92646
281	-6.8499
282	-6.77145
283	-6.69114
284	-6.60902
285	-6.52514
286	-6.43954
287	-6.3523
288	-6.26345
289	-6.17307
290	-6.08122
291	-5.98797
292	-5.89337
293	-5.79752
294	-5.70047
295	-5.60229
296	-5.50308
297	-5.4029
298	-5.30184
299	-5.19997
300	-5.09736
301	-4.99411
302	-4.89028
303	-4.78595
304	-4.68121
305	-4.57611
306	-4.47073
307	-4.36516
308	-4.25946
309	-4.15369
310	-4.04794
311	-3.94228
312	-3.83678
313	-3.7315
314	-3.62652
315	-3.52193
316	-3.41777
317	-3.31413
318	-3.21108
319	-3.1087
320	-3.00705
321	-2.90623
322	-2.80629
323	-2.70735
324	-2.60947
325	-2.51275
326	-2.41728
327	-2.32317
328	-2.23051
329	-2.13942
330	-2.04998
331	-1.96232
332	-1.87653
333	-1.79273
334	-1.71103
335	-1.63153
336	-1.55435
337	-1.4796
338	-1.40738
339	-1.3378
340	-1.27097
341	-1.20699
342	-1.14597
343	-1.088
344	-1.0332
345	-0.981647
346	-0.933453
347	-0.888704
348	-0.8475
349	-0.809924
350	-0.776075
351	-0.746041
352	-0.719916
353	-0.697778
354	-0.679716
355	-0.665819
356	-0.656153
357	-0.650802
358	-0.649839
359	-0.653342
360	-0.661373
361	-0.674001
362	-0.691288
363	-0.7133
364	-0.740096
365	-0.771728
366	-0.808263
367	-0.849764
368	-0.896277
369	-0.947861
370	-1.00458
371	-1.06649
372	-1.13363
373	-1.20608
374	-1.28389
375	-1.36711
376	-1.4558
377	-1.55002
378	-1.64981
379	-1.75525
380	-1.86636
381	-1.98322
382	-2.10585
383	-2.23431
384	-2.36864
385	-2.50886
386	-2.65504
387	-2.80717
388	-2.9653
389	-3.12944
390	-3.2996
391	-3.47581
392	-3.65806
393	-3.84635
394	-4.04069
395	-4.24104
396	-4.4474
397	-4.65974
398	-4.87802
399	-5.10221
400	-5.33224
401	-5.56807
402	-5.80964
403	-6.0569
404	-6.30975
405	-6.56815
406	-6.83202
407	-7.10129
408	-7.37588
409	-7.65572
410	-7.94072
411	-8.23081
412	-8.5259
413	-8.82589
414	-9.13069
415	-9.44022
416	-9.75437
417	-10.073
418	-10.3962
419	-10.7236
420	-11.0553
421	-11.3912
422	-11.7311
423	-12.0749
424	-12.4226
425	-12.7741
426	-13.1292
427	-13.4879
428	-13.85
429	-14.2155
430	-14.5842
431	-14.9561
432	-15.3311
433	-15.7091
434	-16.09
435	-16.4737
436	-16.8601
437	-17.2491
438	-17.6406
439	-18.0346
440	-18.4308
441	-18.8293
442	-19.2299
443	-19.6325
444	-20.0371
445	-20.4435
446	-20.8516
447	-21.2614
448	-21.6726
449	-22.0854
450	-22.4994
451	-22.9147
452	-23.3311
453	-23.7485
454	-24.1669
455	-24.5861
456	-25.0059
457	-25.4264
458	-25.8475
459	-26.2689
460	-26.6906
461	-27.1125
462	-27.5345
463	-27.9565
464	-28.3783
465	-28.8
466	-29.2213
467	-29.6421
468	-30.0624
469	-30.4821
470	-30.901
471	-31.319
472	-31.7361
473	-32.152
474	-32.5667
475	-32.98
476	-33.3919
477	-33.8021
478	-34.2106
479	-34.6172
480	-35.0218
481	-35.4242
482	-35.8243
483	-36.2219
484	-36.617
485	-37.0093
486	-37.3987
487	-37.7852
488	-38.1685
489	-38.5485
490	-38.9252
491	-39.2983
492	-39.6677
493	-40.0334
494	-40.3952
495	-40.753
496	-41.1067
497	-41.4562
498	-41.8014
499	-42.1422
500	-42.4784
501	-42.8101
502	-43.1371
503	-43.4592
504	-43.7765
505	-44.0889
506	-44.3961
507	-44.6983
508	-44.9952
509	-45.2868
510	-45.5731
511	-45.8539
512	-46.1291
513	-46.3988
514	-46.6627
515	-46.9209
516	-47.1732
517	-47.4197
518	-47.6602
519	-47.8946
520	-48.1229
521	-48.345
522	-48.5609
523	-48.7705
524	-48.9737
525	-49.1705
526	-49.3608
527	-49.5445
528	-49.7215
529	-49.892
530	-50.0557
531	-50.2126
532	-50.3627
533	-50.5059
534	-50.6423
535	-50.7717
536	-50.8942
537	-51.0096
538	-51.1181
539	-51.2195
540	-51.3138
541	-51.4011
542	-51.4814
543	-51.5546
544	-51.6208
545	-51.68
546	-51.7322
547	-51.7775
548	-51.8159
549	-51.8474
550	-51.8722
551	-51.8903
552	-51.9017
553	-51.9065
554	-51.9048
555	-51.8968
556	-51.8824
557	-51.8618
558	-51.835
559	-51.8022
560	-51.7635
561	-51.7188
562	-51.6684
563	-51.6122
564	-51.5504
565	-51.483
566	-51.4102
567	-51.3319
568	-51.2483
569	-51.1594
570	-51.0652
571	-50.9659
572	-50.8614
573	-50.7519
574	-50.6373
575	-50.5178
576	-50.3933
577	-50.2639
578	-50.1298
579	-49.9908
580	-49.847
581	-49.6986
582	-49.5455
583	-49.3877
584	-49.2254
585	-49.0586
586	-48.8872
587	-48.7114
588	-48.5312
589	-48.3467
590	-48.1578
591	-47.9646
592	-47.7673
593	-47.5657
594	-47.36
595	-47.1502
596	-46.9364
597	-46.7185
598	-46.4967
599	-46.271
600	-46.0413
601	-45.8079
602	-45.5707
603	-45.3298
604	-45.0852
605	-44.837
606	-44.5852
607	-44.3298
608	-44.071
609	-43.8088
610	-43.5432
611	-43.2743
612	-43.0022
613	-42.7269
614	-42.4485
615	-42.1671
616	-41.8826
617	-41.5953
618	-41.3051
619	-41.0121
620	-40.7165
621	-40.4182
622	-40.1173
623	-39.814
624	-39.5083
625	-39.2002
626	-38.8899
627	-38.5774
628	-38.2628
629	-37.9461
630	-37.6275
631	-37.3069
632	-36.9845
633	-36.6604
634	-36.3345
635	-36.007
636	-35.678
637	-35.3475
638	-35.0156
639	-34.6823
640	-34.3477
641	-34.0119
642	-33.675
643	-33.337
644	-32.9979
645	-32.6579
646	-32.3169
647	-31.9751
648	-31.6325
649	-31.2891
650	-30.945
651	-30.6002
652	-30.2548
653	-29.9089
654	-29.5623
655	-29.2153
656	-28.8678
657	-28.5199
658	-28.1716
659	-27.823
660	-27.474
661	-27.1248
662	-26.7753
663	-26.4257
664	-26.0758
665	-25.7258
666	-25.3757
667	-25.0256
668	-24.6754
669	-24.3253
670	-23.9751
671	-23.6251
672	-23.2752
673	-22.9254
674	-22.5759
675	-22.2265
676	-21.8775
677	-21.5288
678	-21.1804
679	-20.8324
680	-20.4849
681	-20.1378
682	-19.7913
683	-19.4453
684	-19.1
685	-18.7553
686	-18.4113
687	-18.068
688	-17.7255
689	-17.3838
690	-17.043
691	-16.7031
692	-16.3641
693	-16.0261
694	-15.6891
695	-15.3532
696	-15.0184
697	-14.6848
698	-14.3523
699	-14.0211
700	-13.6912
701	-13.3625
702	-13.0353
703	-12.7094
704	-12.385
705	-12.062
706	-11.7406
707	-11.4208
708	-11.1025
709	-10.7859
710	-10.471
711	-10.1578
712	-9.84644
713	-9.53687
714	-9.22916
715	-8.92337
716	-8.61953
717	-8.3177
718	-8.01792
719	-7.72024
720	-7.42472
721	-7.13138
722	-6.8403
723	-6.55153
724	-6.2651
725	-5.98108
726	-5.69951
727	-5.42044
728	-5.14395
729	-4.87005
730	-4.59882
731	-4.33031
732	-4.06455
733	-3.80161
734	-3.54152
735	-3.28434
736	-3.03009
737	-2.77882
738	-2.53056
739	-2.28534
740	-2.04318
741	-1.8041
742	-1.56809
743	-1.33516
744	-1.10528
745	-0.878429
746	-0.65457
747	-0.433637
748	-0.215561
749	-0.000270081
750	0.212335
751	0.422353
752	0.629915
753	0.835128
754	1.03811
755	1.23902
756	1.43796
757	1.63508
758	1.83052
759	2.0244
760	2.21686
761	2.40802
762	2.598
763	2.78694
764	2.97495
765	3.16213
766	3.3486
767	3.53445
768	3.7198
769	3.90474
770	4.08936
771	4.27377
772	4.45806
773	4.64233
774	4.82667
775	5.01118
776	5.19596
777	5.3811
778	5.56669
779	5.75286
780	5.93967
781	6.12722
782	6.31564
783	6.50499
784	6.69538
785	6.88692
786	7.07969
787	7.27379
788	7.46933
789	7.66638
790	7.86506
791	8.06546
792	8.26767
793	8.47178
794	8.67791
795	8.88611
796	9.09653
797	9.30923
798	9.52432
799	9.74189
800	9.96201
801	10.1848
802	10.4104
803	10.6388
804	10.8702
805	11.1046
806	11.3421
807	11.5829
808	11.827
809	12.0745
810	12.3255
811	12.5801
812	12.8384
813	13.1004
814	13.3664
815	13.6363
816	13.9102
817	14.1883
818	14.4706
819	14.7573
820	15.0483
821	15.3438
822	15.6439
823	15.9487
824	16.2582
825	16.5725
826	16.8917
827	17.2158
828	17.545
829	17.8792
830	18.2185
831	18.5629
832	18.9124
833	19.2671
834	19.6267
835	19.9915
836	20.3612
837	20.7358
838	21.1153
839	21.4996
840	21.8886
841	22.2822
842	22.6803
843	23.0829
844	23.4898
845	23.9009
846	24.3162
847	24.7355
848	25.1587
849	25.5858
850	26.0165
851	26.4509
852	26.8886
853	27.3298
854	27.7741
855	28.2215
856	28.6719
857	29.125
858	29.5808
859	30.0392
860	30.4998
861	30.9627
862	31.4275
863	31.8943
864	32.3627
865	32.8326
866	33.304
867	33.7765
868	34.2501
869	34.7245
870	35.1997
871	35.6754
872	36.1515
873	36.6278
874	37.1041
875	37.5804
876	38.0564
877	38.532
878	39.0071
879	39.4814
880	39.9549
881	40.4273
882	40.8986
883	41.3686
884	41.8371
885	42.3041
886	42.7693
887	43.2327
888	43.694
889	44.1532
890	44.6102
891	45.0648
892	45.5168
893	45.9661
894	46.4127
895	46.8562
896	47.2966
897	47.7337
898	48.1674
899	48.5975
900	49.0237
901	49.446
902	49.8641
903	50.2778
904	50.6871
905	51.0916
906	51.4912
907	51.8857
908	52.2749
909	52.6586
910	53.0367
911	53.4089
912	53.775
913	54.1348
914	54.4883
915	54.8351
916	55.1752
917	55.5083
918	55.8342
919	56.1529
920	56.4641
921	56.7676
922	57.0634
923	57.3512
924	57.6308
925	57.9021
926	58.165
927	58.4193
928	58.6648
929	58.9014
930	59.1289
931	59.3472
932	59.556
933	59.7553
934	59.9448
935	60.1245
936	60.2941
937	60.4536
938	60.6026
939	60.7412
940	60.869
941	60.9861
942	61.0921
943	61.1871
944	61.2708
945	61.3431
946	61.4039
947	61.4532
948	61.4907
949	61.5165
950	61.5304
951	61.5323
952	61.5223
953	61.5001
954	61.4659
955	61.4194
956	61.3607
957	61.2898
958	61.2064
959	61.1107
960	61.0025
961	60.8818
962	60.7486
963	60.6028
964	60.4444
965	60.2735
966	60.0899
967	59.8937
968	59.6849
969	59.4635
970	59.2296
971	58.9831
972	58.7241
973	58.4526
974	58.1687
975	57.8725
976	57.5639
977	57.2432
978	56.9102
979	56.5651
980	56.2079
981	55.8387
982	55.4576
983	55.0646
984	54.6598
985	54.2433
986	53.8151
987	53.3753
988	52.924
989	52.4613
990	51.9873
991	51.5019
992	51.0054
993	50.4979
994	49.9793
995	49.45
996	48.9099
997	48.3593
998	47.7981
999	47.2267
1000	46.6451
1001	46.0535
1002	45.4519
1003	44.8407
1004	44.2199
1005	43.5897
1006	42.9503
1007	42.3018
1008	41.6443
1009	40.9781
1010	40.3034
1011	39.6202
1012	38.9288
1013	38.2294
1014	37.522
1015	36.807
1016	36.0844
1017	35.3544
1018	34.6173
1019	33.8732
1020	33.1223
1021	32.3647
1022	31.6008
1023	30.8306
1024	30.0544
1025	29.2725
1026	28.4849
1027	27.6919
1028	26.8938
1029	26.0908
1030	25.283
1031	24.4707
1032	23.6542
1033	22.8337
1034	22.0093
1035	21.1814
1036	20.3502
1037	19.5159
1038	18.6788
1039	17.8391
1040	16.9971
1041	16.153
1042	15.3071
1043	14.4596
1044	13.6108
1045	12.761
1046	11.9104
1047	11.0592
1048	10.2077
1049	9.35631
1050	8.5051
1051	7.6544
1052	6.80447
1053	5.95557
1054	5.10794
1055	4.26183
1056	3.4175
1057	2.57517
1058	1.73509
1059	0.897491
1060	0.062598
1061	-0.769375
1062	-1.5982
1063	-2.42367
1064	-3.24557
1065	-4.0637
1066	-4.87784
1067	-5.68781
1068	-6.4934
1069	-7.29442
1070	-8.09067
1071	-8.88198
1072	-9.66813
1073	-10.449
1074	-11.2243
1075	-11.9938
1076	-12.7575
1077	-13.5152
1078	-14.2665
1079	-15.0114
1080	-15.7497
1081	-16.4812
1082	-17.2057
1083	-17.9231
1084	-18.6331
1085	-19.3357
1086	-20.0305
1087	-20.7175
1088	-21.3966
1089	-22.0674
1090	-22.73
1091	-23.384
1092	-24.0295
1093	-24.6662
1094	-25.2939
1095	-25.9126
1096	-26.5222
1097	-27.1224
1098	-27.7132
1099	-28.2944
1100	-28.866
1101	-29.4277
1102	-29.9796
1103	-30.5214
1104	-31.0531
1105	-31.5745
1106	-32.0856
1107	-32.5863
1108	-33.0764
1109	-33.5559
1110	-34.0247
1111	-34.4826
1112	-34.9296
1113	-35.3656
1114	-35.7905
1115	-36.2042
1116	-36.6067
1117	-36.9979
1118	-37.3777
1119	-37.7461
1120	-38.103
1121	-38.4483
1122	-38.7821
1123	-39.1043
1124	-39.4148
1125	-39.7137
1126	-40.0009
1127	-40.2765
1128	-40.5403
1129	-40.7925
1130	-41.0331
1131	-41.2622
1132	-41.4797
1133	-41.6858
1134	-41.8805
1135	-42.064
1136	-42.2363
1137	-42.3975
1138	-42.5478
1139	-42.6873
1140	-42.8162
1141	-42.9344
1142	-43.0422
1143	-43.1398
1144	-43.2271
1145	-43.3044
1146	-43.3718
1147	-43.4294
1148	-43.4773
1149	-43.5157
1150	-43.5445
1151	-43.5641
1152	-43.5744
1153	-43.5755
1154	-43.5676
1155	-43.5508
1156	-43.5251
1157	-43.4906
1158	-43.4475
1159	-43.3958
1160	-43.3356
1161	-43.267
1162	-43.1901
1163	-43.105
1164	-43.0118
1165	-42.9104
1166	-42.8011
1167	-42.6839
1168	-42.5589
1169	-42.4261
1170	-42.2857
1171	-42.1376
1172	-41.982
1173	-41.8191
1174	-41.6487
1175	-41.4711
1176	-41.2863
1177	-41.0943
1178	-40.8954
1179	-40.6895
1180	-40.4767
1181	-40.2571
1182	-40.0308
1183	-39.7979
1184	-39.5584
1185	-39.3125
1186	-39.0602
1187	-38.8017
1188	-38.5369
1189	-38.266
1190	-37.989
1191	-37.7061
1192	-37.4174
1193	-37.1228
1194	-36.8226
1195	-36.5167
1196	-36.2053
1197	-35.8884
1198	-35.5661
1199	-35.2385
1200	-34.9057
1201	-34.5678
1202	-34.2248
1203	-33.8769
1204	-33.5241
1205	-33.1665
1206	-32.8042
1207	-32.4374
1208	-32.0661
1209	-31.6904
1210	-31.3104
1211	-30.9263
1212	-30.5381
1213	-30.146
1214	-29.7501
1215	-29.3504
1216	-28.9473
1217	-28.5407
1218	-28.1308
1219	-27.7177
1220	-27.3016
1221	-26.8826
1222	-26.4609
1223	-26.0365
1224	-25.6097
1225	-25.1805
1226	-24.7491
1227	-24.3157
1228	-23.8805
1229	-23.4434
1230	-23.0048
1231	-22.5647
1232	-22.1233
1233	-21.6808
1234	-21.2372
1235	-20.7928
1236	-20.3476
1237	-19.9019
1238	-19.4558
1239	-19.0094
1240	-18.563
1241	-18.1165
1242	-17.6702
1243	-17.2242
1244	-16.7787
1245	-16.3338
1246	-15.8896
1247	-15.4463
1248	-15.0042
1249	-14.5632
1250	-14.1235
1251	-13.6853
1252	-13.2488
1253	-12.814
1254	-12.3812
1255	-11.9505
1256	-11.522
1257	-11.0958
1258	-10.6722
1259	-10.2513
1260	-9.83318
1261	-9.41805
1262	-9.00604
1263	-8.59731
1264	-8.19201
1265	-7.7903
1266	-7.39233
1267	-6.99826
1268	-6.60826
1269	-6.22249
1270	-5.84111
1271	-5.4643
1272	-5.09221
1273	-4.72502
1274	-4.36288
1275	-4.00597
1276	-3.65444
1277	-3.30847
1278	-2.9682
1279	-2.63379
1280	-2.30541
1281	-1.98319
1282	-1.6673
1283	-1.35789
1284	-1.05508
1285	-0.759028
1286	-0.469844
1287	-0.187672
1288	0.0873798
1289	0.355196
1290	0.615668
1291	0.868707
1292	1.11422
1293	1.35214
1294	1.58239
1295	1.80491
1296	2.01967
1297	2.2266
1298	2.42569
1299	2.6169
1300	2.80021
1301	2.97561
1302	3.14309
1303	3.30264
1304	3.45428
1305	3.59801
1306	3.73383
1307	3.86178
1308	3.98187
1309	4.09413
1310	4.1986
1311	4.29531
1312	4.38428
1313	4.46557
1314	4.53922
1315	4.60526
1316	4.66374
1317	4.71471
1318	4.75822
1319	4.7943
1320	4.82302
1321	4.8444
1322	4.85851
1323	4.86538
1324	4.86505
1325	4.85756
1326	4.84297
1327	4.82129
1328	4.79259
1329	4.75689
1330	4.71422
1331	4.66463
1332	4.60817
1333	4.54487
1334	4.47476
1335	4.3979
1336	4.31433
1337	4.22409
1338	4.12723
1339	4.02379
1340	3.91381
1341	3.79736
1342	3.67447
1343	3.54519
1344	3.40958
1345	3.26768
1346	3.11954
1347	2.96522
1348	2.80475
1349	2.63821
1350	2.46564
1351	2.28708
1352	2.10261
1353	1.91229
1354	1.71616
1355	1.51429
1356	1.30675
1357	1.09363
1358	0.874974
1359	0.650881
1360	0.421421
1361	0.186684
1362	-0.0532379
1363	-0.298256
1364	-0.54827
1365	-0.803188
1366	-1.0629
1367	-1.3273
1368	-1.59627
1369	-1.86972
1370	-2.14752
1371	-2.42956
1372	-2.71571
1373	-3.00586
1374	-3.29989
1375	-3.59769
1376	-3.8991
1377	-4.20402
1378	-4.5123
1379	-4.82379
1380	-5.13835
1381	-5.45584
1382	-5.77609
1383	-6.09894
1384	-6.42423
1385	-6.75179
1386	-7.08145
1387	-7.41303
1388	-7.74636
1389	-8.08127
1390	-8.41757
1391	-8.75511
1392	-9.09368
1393	-9.43313
1394	-9.77327
1395	-10.1139
1396	-10.455
1397	-10.7962
1398	-11.1374
1399	-11.4785
1400	-11.8193
1401	-12.1596
1402	-12.4994
1403	-12.8384
1404	-13.1764
1405	-13.5134
1406	-13.8492
1407	-14.1836
1408	-14.5165
1409	-14.8477
1410	-15.1771
1411	-15.5045
1412	-15.8299
1413	-16.153
1414	-16.4737
1415	-16.7919
1416	-17.1074
1417	-17.4201
1418	-17.7299
1419	-18.0366
1420	-18.3401
1421	-18.6402
1422	-18.9368
1423	-19.2298
1424	-19.519
1425	-19.8043
1426	-20.0856
1427	-20.3627
1428	-20.6355
1429	-20.904
1430	-21.1678
1431	-21.427
1432	-21.6814
1433	-21.9308
1434	-22.1752
1435	-22.4143
1436	-22.6482
1437	-22.8766
1438	-23.0994
1439	-23.3165
1440	-23.5279
1441	-23.7333
1442	-23.9327
1443	-24.1259
1444	-24.3128
1445	-24.4934
1446	-24.6676
1447	-24.8352
1448	-24.9963
1449	-25.1506
1450	-25.2983
1451	-25.4391
1452	-25.5732
1453	-25.7003
1454	-25.8206
1455	-25.9339
1456	-26.0403
1457	-26.1398
1458	-26.2323
1459	-26.3179
1460	-26.3965
1461	-26.4682
1462	-26.533
1463	-26.5909
1464	-26.642
1465	-26.6863
1466	-26.7238
1467	-26.7545
1468	-26.7784
1469	-26.7957
1470	-26.8062
1471	-26.8101
1472	-26.8073
1473	-26.798
1474	-26.782
1475	-26.7594
1476	-26.7303
1477	-26.6947
1478	-26.6525
1479	-26.6038
1480	-26.5486
1481	-26.4869
1482	-26.4187
1483	-26.344
1484	-26.2628
1485	-26.1752
1486	-26.0811
1487	-25.9805
1488	-25.8735
1489	-25.76
1490	-25.6401
1491	-25.5137
1492	-25.3809
1493	-25.2417
1494	-25.0961
1495	-24.944
1496	-24.7855
1497	-24.6205
1498	-24.4492
1499	-24.2714
1500	-24.0873
1501	-23.8967
1502	-23.6997
1503	-23.4963
1504	-23.2865
1505	-23.0704
1506	-22.8478
1507	-22.6188
1508	-22.3834
1509	-22.1416
1510	-21.8935
1511	-21.6389
1512	-21.378
1513	-21.1107
1514	-20.837
1515	-20.557
1516	-20.2705
1517	-19.9777
1518	-19.6785
1519	-19.373
1520	-19.0611
1521	-18.7429
1522	-18.4183
1523	-18.0874
1524	-17.7502
1525	-17.4067
1526	-17.0568
1527	-16.7007
1528	-16.3383
1529	-15.9696
1530	-15.5947
1531	-15.2135
1532	-14.8261
1533	-14.4325
1534	-14.0327
1535	-13.6268
1536	-13.2147
1537	-12.7965
1538	-12.3722
1539	-11.9418
1540	-11.5054
1541	-11.0629
1542	-10.6145
1543	-10.16
1544	-9.69972
1545	-9.23351
1546	-8.76147
1547	-8.28366
1548	-7.8001
1549	-7.31088
1550	-6.81604
1551	-6.31566
1552	-5.80982
1553	-5.29857
1554	-4.78201
1555	-4.26024
1556	-3.73333
1557	-3.20139
1558	-2.66452
1559	-2.12282
1560	-1.57643
1561	-1.02546
1562	-0.470031
1563	0.0897221
1564	0.65366
1565	1.22164
1566	1.79351
1567	2.36912
1568	2.9483
1569	3.53089
1570	4.11672
1571	4.7056
1572	5.29736
1573	5.89181
1574	6.48877
1575	7.08803
1576	7.6894
1577	8.2927
1578	8.89772
1579	9.50426
1580	10.1121
1581	10.7211
1582	11.3311
1583	11.9417
1584	12.553
1585	13.1646
1586	13.7763
1587	14.3881
1588	14.9996
1589	15.6107
1590	16.2213
1591	16.8312
1592	17.44
1593	18.0478
1594	18.6543
1595	19.2593
1596	19.8627
1597	20.4642
1598	21.0638
1599	21.6611
1600	22.256
1601	22.8484
1602	23.4381
1603	24.0248
1604	24.6085
1605	25.189
1606	25.7659
1607	26.3393
1608	26.909
1609	27.4746
1610	28.0362
1611	28.5935
1612	29.1463
1613	29.6946
1614	30.2381
1615	30.7767
1616	31.3103
1617	31.8386
1618	32.3615
1619	32.8789
1620	33.3907
1621	33.8966
1622	34.3966
1623	34.8904
1624	35.3781
1625	35.8593
1626	36.334
1627	36.8021
1628	37.2633
1629	37.7176
1630	38.1649
1631	38.605
1632	39.0377
1633	39.463
1634	39.8807
1635	40.2908
1636	40.693
1637	41.0872
1638	41.4734
1639	41.8513
1640	42.221
1641	42.5822
1642	42.9349
1643	43.2788
1644	43.614
1645	43.9403
1646	44.2575
1647	44.5656
1648	44.8644
1649	45.1539
1650	45.4338
1651	45.7042
1652	45.9648
1653	46.2156
1654	46.4564
1655	46.6872
1656	46.9077
1657	47.118
1658	47.3178
1659	47.5071
1660	47.6858
1661	47.8536
1662	48.0106
1663	48.1566
1664	48.2914
1665	48.415
1666	48.5272
1667	48.628
1668	48.7171
1669	48.7946
1670	48.8602
1671	48.914
1672	48.9559
1673	48.9857
1674	49.0034
1675	49.0089
1676	49.0023
1677	48.9836
1678	48.9527
1679	48.9097
1680	48.8546
1681	48.7874
1682	48.7083
1683	48.6174
1684	48.5146
1685	48.4001
1686	48.274
1687	48.1365
1688	47.9875
1689	47.8274
1690	47.6561
1691	47.4738
1692	47.2806
1693	47.0767
1694	46.8621
1695	46.6371
1696	46.4016
1697	46.156
1698	45.9002
1699	45.6343
1700	45.3587
1701	45.0732
1702	44.7781
1703	44.4735
1704	44.1594
1705	43.8361
1706	43.5036
1707	43.162
1708	42.8115
1709	42.4521
1710	42.084
1711	41.7071
1712	41.3218
1713	40.928
1714	40.5259
1715	40.1155
1716	39.697
1717	39.2704
1718	38.8358
1719	38.3934
1720	37.9433
1721	37.4855
1722	37.0202
1723	36.5475
1724	36.0674
1725	35.5801
1726	35.0858
1727	34.5844
1728	34.0762
1729	33.5611
1730	33.0395
1731	32.5113
1732	31.9767
1733	31.4358
1734	30.8887
1735	30.3356
1736	29.7766
1737	29.2118
1738	28.6412
1739	28.0652
1740	27.4837
1741	26.897
1742	26.3051
1743	25.7082
1744	25.1064
1745	24.4999
1746	23.8888
1747	23.2732
1748	22.6533
1749	22.0293
1750	21.4012
1751	20.7693
1752	20.1336
1753	19.4943
1754	18.8516
1755	18.2057
1756	17.5566
1757	16.9046
1758	16.2498
1759	15.5923
1760	14.9324
1761	14.27
1762	13.6055
1763	12.9389
1764	12.2704
1765	11.6001
1766	10.9281
1767	10.2545
1768	9.57958
1769	8.9033
1770	8.22585
1771	7.54734
1772	6.86793
1773	6.18772
1774	5.50687
1775	4.8255
1776	4.14376
1777	3.46181
1778	2.77977
1779	2.09783
1780	1.41615
1781	0.734898
1782	0.0542384
1783	-0.625635
1784	-1.30456
1785	-1.98233
1786	-2.65879
1787	-3.33375
1788	-4.00703
1789	-4.67845
1790	-5.34783
1791	-6.01499
1792	-6.67976
1793	-7.34196
1794	-8.00143
1795	-8.65797
1796	-9.31142
1797	-9.96162
1798	-10.6084
1799	-11.2515
1800	-11.8909
1801	-12.5264
1802	-13.1577
1803	-13.7848
1804	-14.4074
1805	-15.0254
1806	-15.6386
1807	-16.2468
1808	-16.8499
1809	-17.4478
1810	-18.0402
1811	-18.627
1812	-19.2081
1813	-19.7832
1814	-20.3522
1815	-20.9151
1816	-21.4715
1817	-22.0215
1818	-22.5648
1819	-23.1013
1820	-23.631
1821	-24.1535
1822	-24.6689
1823	-25.177
1824	-25.6777
1825	-26.1708
1826	-26.6562
1827	-27.1339
1828	-27.6037
1829	-28.0656
1830	-28.5194
1831	-28.965
1832	-29.4023
1833	-29.8313
1834	-30.252
1835	-30.6641
1836	-31.0678
1837	-31.4628
1838	-31.8492
1839	-32.227
1840	-32.596
1841	-32.9562
1842	-33.3077
1843	-33.6504
1844	-33.9843
1845	-34.3094
1846	-34.6257
1847	-34.9331
1848	-35.2318
1849	-35.5218
1850	-35.8029
1851	-36.0754
1852	-36.3392
1853	-36.5942
1854	-36.8407
1855	-37.0786
1856	-37.308
1857	-37.5288
1858	-37.7413
1859	-37.9453
1860	-38.141
1861	-38.3284
1862	-38.5076
1863	-38.6786
1864	-38.8414
1865	-38.9962
1866	-39.143
1867	-39.2818
1868	-39.4126
1869	-39.5356
1870	-39.6508
1871	-39.7582
1872	-39.8578
1873	-39.9498
1874	-40.0341
1875	-40.1107
1876	-40.1798
1877	-40.2412
1878	-40.2951
1879	-40.3414
1880	-40.3801
1881	-40.4112
1882	-40.4347
1883	-40.4506
1884	-40.4589
1885	-40.4596
1886	-40.4526
1887	-40.4378
1888	-40.4154
1889	-40.3852
1890	-40.3472
1891	-40.3014
1892	-40.2477
1893	-40.1862
1894	-40.1167
1895	-40.0392
1896	-39.9538
1897	-39.8603
1898	-39.7587
1899	-39.6491
1900	-39.5313
1901	-39.4053
1902	-39.2712
1903	-39.1287
1904	-38.978
1905	-38.819
1906	-38.6516
1907	-38.4758
1908	-38.2916
1909	-38.0989
1910	-37.8977
1911	-37.688
1912	-37.4697
1913	-37.2429
1914	-37.0075
1915	-36.7635
1916	-36.511
1917	-36.2501
1918	-35.9806
1919	-35.7028
1920	-35.4167
1921	-35.1224
1922	-34.82
1923	-34.5096
1924	-34.1912
1925	-33.8652
1926	-33.5314
1927	-33.1902
1928	-32.8416
1929	-32.4858
1930	-32.1229
1931	-31.7531
1932	-31.3765
1933	-30.9932
1934	-30.6035
1935	-30.2073
1936	-29.805
1937	-29.3966
1938	-28.9823
1939	-28.5622
1940	-28.1364
1941	-27.7052
1942	-27.2686
1943	-26.8269
1944	-26.3801
1945	-25.9284
1946	-25.472
1947	-25.011
1948	-24.5456
1949	-24.0759
1950	-23.6021
1951	-23.1243
1952	-22.6428
1953	-22.1576
1954	-21.669
1955	-21.1771
1956	-20.682
1957	-20.1839
1958	-19.6831
1959	-19.1796
1960	-18.6736
1961	-18.1653
1962	-17.6548
1963	-17.1424
1964	-16.6281
1965	-16.1122
1966	-15.5948
1967	-15.076
1968	-14.5561
1969	-14.0352
1970	-13.5134
1971	-12.9909
1972	-12.4678
1973	-11.9445
1974	-11.4209
1975	-10.8972
1976	-10.3737
1977	-9.85045
1978	-9.32766
1979	-8.8055
1980	-8.28411
1981	-7.76368
1982	-7.24437
1983	-6.72635
1984	-6.20979
1985	-5.69485
1986	-5.1817
1987	-4.67052
1988	-4.16146
1989	-3.6547
1990	-3.15041
1991	-2.64874
1992	-2.14987
1993	-1.65397
1994	-1.16121
1995	-0.671737
1996	-0.18573
1997	0.296659
1998	0.775274
[truncated: 6,329 more rows]
