# Supplementary material for: PM2.5 concentration prediction based on EEMD-ALSTM
Source: Sci Rep. 2024 Jun 2;14:12636. doi: 10.1038/s41598-024-63620-9 (PMC11144699; doi:10.1038/s41598-024-63620-9)
Supplement: Supplementary file 1 — Supplementary Information. [file 41598_2024_63620_MOESM1_ESM.zip › Code/attEMD_IMF_9_train.xlsx]

## Sheet: Sheet1
	0
0	-12.4986
1	-12.6343
2	-12.7704
3	-12.9069
4	-13.0436
5	-13.1807
6	-13.318
7	-13.4556
8	-13.5935
9	-13.7316
10	-13.87
11	-14.0086
12	-14.1473
13	-14.2862
14	-14.4253
15	-14.5645
16	-14.7037
17	-14.8431
18	-14.9825
19	-15.1219
20	-15.2614
21	-15.4008
22	-15.5401
23	-15.6794
24	-15.8186
25	-15.9577
26	-16.0967
27	-16.2355
28	-16.3741
29	-16.5125
30	-16.6506
31	-16.7885
32	-16.9261
33	-17.0633
34	-17.2003
35	-17.3368
36	-17.473
37	-17.6088
38	-17.7441
39	-17.879
40	-18.0134
41	-18.1473
42	-18.2807
43	-18.4135
44	-18.5458
45	-18.6774
46	-18.8084
47	-18.9387
48	-19.0683
49	-19.1972
50	-19.3253
51	-19.4527
52	-19.5791
53	-19.7047
54	-19.8294
55	-19.9531
56	-20.0757
57	-20.1973
58	-20.3178
59	-20.4372
60	-20.5553
61	-20.6721
62	-20.7877
63	-20.9019
64	-21.0147
65	-21.126
66	-21.2359
67	-21.3443
68	-21.4511
69	-21.5564
70	-21.6602
71	-21.7625
72	-21.8632
73	-21.9625
74	-22.0604
75	-22.1569
76	-22.252
77	-22.3459
78	-22.4386
79	-22.5301
80	-22.6205
81	-22.71
82	-22.7985
83	-22.8862
84	-22.973
85	-23.0591
86	-23.1446
87	-23.2294
88	-23.3136
89	-23.3974
90	-23.4807
91	-23.5635
92	-23.646
93	-23.7281
94	-23.8099
95	-23.8914
96	-23.9726
97	-24.0535
98	-24.1343
99	-24.2148
100	-24.2952
101	-24.3754
102	-24.4554
103	-24.5354
104	-24.6152
105	-24.695
106	-24.7747
107	-24.8544
108	-24.9342
109	-25.014
110	-25.0938
111	-25.1738
112	-25.254
113	-25.3343
114	-25.4149
115	-25.4957
116	-25.5769
117	-25.6583
118	-25.7402
119	-25.8226
120	-25.9054
121	-25.9887
122	-26.0726
123	-26.1571
124	-26.2423
125	-26.3282
126	-26.4148
127	-26.5022
128	-26.5905
129	-26.6797
130	-26.7698
131	-26.861
132	-26.9532
133	-27.0465
134	-27.141
135	-27.2367
136	-27.3336
137	-27.4318
138	-27.5313
139	-27.6321
140	-27.7342
141	-27.8375
142	-27.9421
143	-28.0478
144	-28.1546
145	-28.2624
146	-28.3711
147	-28.4805
148	-28.5905
149	-28.7009
150	-28.8116
151	-28.9225
152	-29.0332
153	-29.1437
154	-29.2538
155	-29.3633
156	-29.4721
157	-29.5798
158	-29.6865
159	-29.7919
160	-29.8959
161	-29.9983
162	-30.099
163	-30.1979
164	-30.2948
165	-30.3897
166	-30.4823
167	-30.5725
168	-30.6604
169	-30.7456
170	-30.8281
171	-30.9079
172	-30.9846
173	-31.0584
174	-31.1289
175	-31.1962
176	-31.2601
177	-31.3204
178	-31.3771
179	-31.43
180	-31.479
181	-31.524
182	-31.5648
183	-31.6014
184	-31.6337
185	-31.6614
186	-31.6846
187	-31.703
188	-31.7166
189	-31.7252
190	-31.7287
191	-31.7269
192	-31.7199
193	-31.7073
194	-31.6892
195	-31.6653
196	-31.6356
197	-31.5999
198	-31.558
199	-31.5098
200	-31.4552
201	-31.3941
202	-31.3261
203	-31.2513
204	-31.1695
205	-31.0804
206	-30.9839
207	-30.8799
208	-30.7682
209	-30.6485
210	-30.5208
211	-30.3848
212	-30.2403
213	-30.0872
214	-29.9252
215	-29.7542
216	-29.574
217	-29.3845
218	-29.1854
219	-28.9765
220	-28.7578
221	-28.529
222	-28.2901
223	-28.0407
224	-27.7809
225	-27.5103
226	-27.229
227	-26.9367
228	-26.6333
229	-26.3187
230	-25.9927
231	-25.6552
232	-25.306
233	-24.945
234	-24.5721
235	-24.1872
236	-23.7902
237	-23.3809
238	-22.9593
239	-22.5253
240	-22.0789
241	-21.6199
242	-21.1484
243	-20.6644
244	-20.1678
245	-19.6586
246	-19.1369
247	-18.6026
248	-18.0557
249	-17.4964
250	-16.9246
251	-16.3403
252	-15.7437
253	-15.1347
254	-14.5135
255	-13.88
256	-13.2345
257	-12.5768
258	-11.9073
259	-11.2259
260	-10.5328
261	-9.82812
262	-9.11212
263	-8.38497
264	-7.64691
265	-6.89821
266	-6.13917
267	-5.37009
268	-4.59133
269	-3.80324
270	-3.00622
271	-2.20066
272	-1.38698
273	-0.565603
274	0.263023
275	1.09844
276	1.9402
277	2.78782
278	3.64083
279	4.49873
280	5.36103
281	6.22724
282	7.09685
283	7.96935
284	8.84428
285	9.72111
286	10.5994
287	11.4785
288	12.3581
289	13.2377
290	14.1168
291	14.9948
292	15.8714
293	16.7461
294	17.6185
295	18.4881
296	19.3545
297	20.2174
298	21.0762
299	21.9306
300	22.7803
301	23.6249
302	24.464
303	25.2972
304	26.1242
305	26.9446
306	27.7581
307	28.5645
308	29.3632
309	30.1541
310	30.9368
311	31.711
312	32.4765
313	33.2329
314	33.9799
315	34.7174
316	35.445
317	36.1625
318	36.8697
319	37.5663
320	38.2522
321	38.9271
322	39.5908
323	40.2432
324	40.884
325	41.5131
326	42.1303
327	42.7355
328	43.3284
329	43.909
330	44.477
331	45.0324
332	45.575
333	46.1046
334	46.6211
335	47.1243
336	47.6142
337	48.0905
338	48.5532
339	49.002
340	49.4369
341	49.8577
342	50.2642
343	50.6564
344	51.034
345	51.397
346	51.7451
347	52.0783
348	52.3964
349	52.6992
350	52.9866
351	53.2584
352	53.5145
353	53.7548
354	53.979
355	54.187
356	54.3787
357	54.5539
358	54.7124
359	54.854
360	54.9787
361	55.0862
362	55.1763
363	55.249
364	55.304
365	55.3411
366	55.3603
367	55.3612
368	55.3438
369	55.3078
370	55.2532
371	55.1798
372	55.0874
373	54.9759
374	54.8451
375	54.6951
376	54.5256
377	54.3367
378	54.1283
379	53.9005
380	53.6531
381	53.3864
382	53.1004
383	52.7953
384	52.4711
385	52.1281
386	51.7665
387	51.3866
388	50.9886
389	50.5727
390	50.1393
391	49.6887
392	49.2213
393	48.7373
394	48.2372
395	47.7213
396	47.19
397	46.6435
398	46.0824
399	45.5069
400	44.9173
401	44.3141
402	43.6976
403	43.0681
404	42.426
405	41.7715
406	41.1051
407	40.4271
408	39.7377
409	39.0373
410	38.3263
411	37.605
412	36.8737
413	36.1327
414	35.3824
415	34.6232
416	33.8553
417	33.0791
418	32.2951
419	31.5035
420	30.7047
421	29.8991
422	29.0871
423	28.2691
424	27.4454
425	26.6165
426	25.7828
427	24.9446
428	24.1024
429	23.2566
430	22.4075
431	21.5558
432	20.7016
433	19.8456
434	18.988
435	18.1295
436	17.2702
437	16.4109
438	15.5517
439	14.6933
440	13.836
441	12.9804
442	12.1267
443	11.2755
444	10.4273
445	9.58242
446	8.74136
447	7.90454
448	7.07241
449	6.24542
450	5.42398
451	4.60852
452	3.79943
453	2.99709
454	2.20184
455	1.414
456	0.633808
457	-0.138493
458	-0.902748
459	-1.65881
460	-2.40658
461	-3.14601
462	-3.87706
463	-4.59973
464	-5.31403
465	-6.02002
466	-6.71774
467	-7.40726
468	-8.08865
469	-8.762
470	-9.42736
471	-10.0848
472	-10.7345
473	-11.3763
474	-12.0104
475	-12.6368
476	-13.2554
477	-13.8664
478	-14.4696
479	-15.065
480	-15.6527
481	-16.2327
482	-16.8048
483	-17.3691
484	-17.9255
485	-18.4741
486	-19.0147
487	-19.5475
488	-20.0723
489	-20.5891
490	-21.098
491	-21.5989
492	-22.0917
493	-22.5765
494	-23.0532
495	-23.5219
496	-23.9825
497	-24.435
498	-24.8793
499	-25.3155
500	-25.7436
501	-26.1635
502	-26.5753
503	-26.9788
504	-27.3742
505	-27.7613
506	-28.1402
507	-28.5108
508	-28.8733
509	-29.2274
510	-29.5733
511	-29.9109
512	-30.2403
513	-30.5614
514	-30.8741
515	-31.1786
516	-31.4747
517	-31.7625
518	-32.042
519	-32.3132
520	-32.5761
521	-32.8307
522	-33.077
523	-33.3151
524	-33.545
525	-33.7667
526	-33.9803
527	-34.1858
528	-34.3832
529	-34.5727
530	-34.7543
531	-34.928
532	-35.0939
533	-35.2521
534	-35.4026
535	-35.5457
536	-35.6812
537	-35.8094
538	-35.9304
539	-36.0441
540	-36.1507
541	-36.2504
542	-36.3431
543	-36.429
544	-36.5082
545	-36.5809
546	-36.647
547	-36.7067
548	-36.7602
549	-36.8075
550	-36.8487
551	-36.884
552	-36.9135
553	-36.9372
554	-36.9553
555	-36.9679
556	-36.975
557	-36.9769
558	-36.9735
559	-36.965
560	-36.9514
561	-36.933
562	-36.9096
563	-36.8814
564	-36.8486
565	-36.8111
566	-36.769
567	-36.7225
568	-36.6716
569	-36.6163
570	-36.5568
571	-36.4931
572	-36.4253
573	-36.3535
574	-36.2778
575	-36.1982
576	-36.1148
577	-36.0278
578	-35.9372
579	-35.8431
580	-35.7455
581	-35.6445
582	-35.5402
583	-35.4326
584	-35.3218
585	-35.2078
586	-35.0907
587	-34.9703
588	-34.8469
589	-34.7203
590	-34.5906
591	-34.4578
592	-34.3218
593	-34.1826
594	-34.0403
595	-33.8948
596	-33.7461
597	-33.5942
598	-33.4391
599	-33.2809
600	-33.1195
601	-32.9549
602	-32.7871
603	-32.6162
604	-32.4421
605	-32.2647
606	-32.0842
607	-31.9005
608	-31.7135
609	-31.5233
610	-31.3299
611	-31.1332
612	-30.9331
613	-30.7298
614	-30.523
615	-30.3129
616	-30.0994
617	-29.8824
618	-29.6619
619	-29.4379
620	-29.2104
621	-28.9793
622	-28.7445
623	-28.5062
624	-28.2641
625	-28.0184
626	-27.7688
627	-27.5154
628	-27.2582
629	-26.9969
630	-26.7316
631	-26.4621
632	-26.1885
633	-25.9105
634	-25.6282
635	-25.3414
636	-25.05
637	-24.754
638	-24.4533
639	-24.1478
640	-23.8374
641	-23.5221
642	-23.2017
643	-22.8762
644	-22.5456
645	-22.2097
646	-21.8686
647	-21.522
648	-21.1702
649	-20.8128
650	-20.45
651	-20.0818
652	-19.708
653	-19.3288
654	-18.9441
655	-18.5539
656	-18.1583
657	-17.7573
658	-17.3511
659	-16.9396
660	-16.5229
661	-16.1012
662	-15.6746
663	-15.2431
664	-14.8069
665	-14.3661
666	-13.921
667	-13.4715
668	-13.018
669	-12.5604
670	-12.099
671	-11.6339
672	-11.1653
673	-10.6932
674	-10.2179
675	-9.73946
676	-9.25799
677	-8.77364
678	-8.28653
679	-7.79679
680	-7.30453
681	-6.80989
682	-6.31297
683	-5.81391
684	-5.31282
685	-4.80981
686	-4.30502
687	-3.79857
688	-3.29058
689	-2.7812
690	-2.27058
691	-1.75884
692	-1.24614
693	-0.732622
694	-0.21845
695	0.296232
696	0.811252
697	1.32648
698	1.84174
699	2.35688
700	2.87174
701	3.38618
702	3.90003
703	4.41315
704	4.92537
705	5.43656
706	5.94656
707	6.4552
708	6.96234
709	7.46781
710	7.97146
711	8.4731
712	8.97257
713	9.4697
714	9.96427
715	10.4561
716	10.945
717	11.4309
718	11.9134
719	12.3923
720	12.8676
721	13.339
722	13.8063
723	14.2693
724	14.7278
725	15.1816
726	15.6305
727	16.0743
728	16.5129
729	16.9459
730	17.3734
731	17.795
732	18.2106
733	18.6201
734	19.0233
735	19.42
736	19.8102
737	20.1936
738	20.5701
739	20.9397
740	21.3021
741	21.6573
742	22.0052
743	22.3456
744	22.6785
745	23.0038
746	23.3212
747	23.6308
748	23.9325
749	24.2261
750	24.5115
751	24.7886
752	25.0573
753	25.3176
754	25.5693
755	25.8122
756	26.0464
757	26.2716
758	26.4879
759	26.695
760	26.8929
761	27.0815
762	27.2607
763	27.4304
764	27.5904
765	27.7407
766	27.8812
767	28.0118
768	28.1324
769	28.2428
770	28.343
771	28.4329
772	28.5124
773	28.5813
774	28.6396
775	28.6872
776	28.724
777	28.7498
778	28.7646
779	28.7683
780	28.7607
781	28.7417
782	28.7113
783	28.6693
784	28.6157
785	28.5503
786	28.4729
787	28.3836
788	28.2821
789	28.1683
790	28.0422
791	27.9036
792	27.7524
793	27.5884
794	27.4116
795	27.2219
796	27.019
797	26.803
798	26.5736
799	26.3308
800	26.0743
801	25.8042
802	25.5203
803	25.2225
804	24.9107
805	24.5847
806	24.2445
807	23.8899
808	23.521
809	23.1376
810	22.7396
811	22.327
812	21.8998
813	21.458
814	21.0018
815	20.5311
816	20.0462
817	19.5473
818	19.0347
819	18.5086
820	17.9695
821	17.4178
822	16.854
823	16.2785
824	15.6919
825	15.0949
826	14.4879
827	13.8716
828	13.2465
829	12.6134
830	11.9729
831	11.3254
832	10.6717
833	10.0123
834	9.34772
835	8.67862
836	8.00547
837	7.32881
838	6.64914
839	5.96696
840	5.28276
841	4.59702
842	3.91024
843	3.22286
844	2.53539
845	1.84828
846	1.162
847	0.477028
848	-0.206161
849	-0.887101
850	-1.56532
851	-2.24036
852	-2.91175
853	-3.57903
854	-4.24173
855	-4.8994
856	-5.55157
857	-6.19779
858	-6.83762
859	-7.47059
860	-8.09625
861	-8.71418
862	-9.3239
863	-9.92499
864	-10.517
865	-11.0995
866	-11.6721
867	-12.2343
868	-12.7857
869	-13.3258
870	-13.8544
871	-14.3708
872	-14.8749
873	-15.3661
874	-15.844
875	-16.3083
876	-16.7587
877	-17.1947
878	-17.6159
879	-18.0221
880	-18.4129
881	-18.788
882	-19.1471
883	-19.4899
884	-19.8164
885	-20.1263
886	-20.4197
887	-20.6966
888	-20.9571
889	-21.2012
890	-21.4293
891	-21.6417
892	-21.8385
893	-22.0202
894	-22.1871
895	-22.3397
896	-22.4784
897	-22.6036
898	-22.7158
899	-22.8155
900	-22.903
901	-22.9788
902	-23.0434
903	-23.0971
904	-23.1403
905	-23.1734
906	-23.1966
907	-23.2103
908	-23.2148
909	-23.2103
910	-23.1972
911	-23.1757
912	-23.1461
913	-23.1086
914	-23.0636
915	-23.0112
916	-22.9518
917	-22.8856
918	-22.8129
919	-22.7339
920	-22.6488
921	-22.558
922	-22.4616
923	-22.36
924	-22.2533
925	-22.142
926	-22.0261
927	-21.9059
928	-21.7818
929	-21.6539
930	-21.5226
931	-21.388
932	-21.2505
933	-21.1102
934	-20.9675
935	-20.8226
936	-20.6757
937	-20.5272
938	-20.3771
939	-20.2259
940	-20.0737
941	-19.9207
942	-19.7671
943	-19.613
944	-19.4586
945	-19.3041
946	-19.1494
947	-18.9947
948	-18.8401
949	-18.6855
950	-18.531
951	-18.3767
952	-18.2226
953	-18.0686
954	-17.9148
955	-17.7612
956	-17.6077
957	-17.4546
958	-17.3016
959	-17.149
960	-16.9966
961	-16.8447
962	-16.6931
963	-16.5421
964	-16.3917
965	-16.2419
966	-16.0929
967	-15.9448
968	-15.7976
969	-15.6515
970	-15.5065
971	-15.3627
972	-15.2203
973	-15.0793
974	-14.9398
975	-14.8019
976	-14.6657
977	-14.5314
978	-14.3988
979	-14.2683
980	-14.1397
981	-14.0132
982	-13.8889
983	-13.7667
984	-13.6467
985	-13.529
986	-13.4136
987	-13.3005
988	-13.1896
989	-13.0812
990	-12.975
991	-12.8711
992	-12.7694
993	-12.67
994	-12.5728
995	-12.4777
996	-12.3847
997	-12.2936
998	-12.2044
999	-12.1168
1000	-12.0309
1001	-11.9463
1002	-11.863
1003	-11.7806
1004	-11.699
1005	-11.618
1006	-11.5372
1007	-11.4565
1008	-11.3754
1009	-11.2938
1010	-11.2114
1011	-11.1278
1012	-11.0428
1013	-10.9561
1014	-10.8674
1015	-10.7765
1016	-10.6832
1017	-10.5872
1018	-10.4884
1019	-10.3865
1020	-10.2814
1021	-10.1729
1022	-10.0609
1023	-9.94528
1024	-9.82581
1025	-9.70241
1026	-9.57498
1027	-9.44338
1028	-9.30752
1029	-9.16727
1030	-9.02255
1031	-8.87323
1032	-8.71921
1033	-8.56039
1034	-8.39666
1035	-8.22788
1036	-8.05396
1037	-7.87477
1038	-7.69019
1039	-7.50009
1040	-7.30436
1041	-7.10286
1042	-6.89549
1043	-6.6821
1044	-6.46258
1045	-6.2368
1046	-6.00465
1047	-5.76602
1048	-5.52079
1049	-5.2689
1050	-5.01023
1051	-4.74473
1052	-4.47236
1053	-4.19307
1054	-3.90685
1055	-3.61372
1056	-3.31371
1057	-3.00691
1058	-2.69339
1059	-2.37329
1060	-2.04675
1061	-1.71396
1062	-1.3751
1063	-1.03038
1064	-0.680034
1065	-0.324292
1066	0.0365981
1067	0.402381
1068	0.772802
1069	1.14759
1070	1.5265
1071	1.90926
1072	2.29559
1073	2.68526
1074	3.078
1075	3.47357
1076	3.87172
1077	4.27221
1078	4.67482
1079	5.0793
1080	5.48543
1081	5.89299
1082	6.30173
1083	6.71144
1084	7.12189
1085	7.53286
1086	7.94411
1087	8.35544
1088	8.7666
1089	9.1774
1090	9.58759
1091	9.99698
1092	10.4053
1093	10.8125
1094	11.2181
1095	11.6221
1096	12.0241
1097	12.4241
1098	12.8217
1099	13.2167
1100	13.6089
1101	13.9982
1102	14.3842
1103	14.7669
1104	15.1459
1105	15.5211
1106	15.8923
1107	16.2594
1108	16.6222
1109	16.9804
1110	17.334
1111	17.6828
1112	18.0267
1113	18.3654
1114	18.6989
1115	19.0271
1116	19.3497
1117	19.6668
1118	19.9782
1119	20.2837
1120	20.5832
1121	20.8768
1122	21.1642
1123	21.4453
1124	21.7201
1125	21.9886
1126	22.2505
1127	22.5059
1128	22.7546
1129	22.9967
1130	23.232
1131	23.4605
1132	23.6823
1133	23.8972
1134	24.1052
1135	24.3064
1136	24.5006
1137	24.6879
1138	24.8682
1139	25.0416
1140	25.208
1141	25.3675
1142	25.52
1143	25.6655
1144	25.8041
1145	25.9357
1146	26.0603
1147	26.178
1148	26.2886
1149	26.3924
1150	26.4891
1151	26.5789
1152	26.6617
1153	26.7376
1154	26.8065
1155	26.8683
1156	26.9232
1157	26.9711
1158	27.012
1159	27.0458
1160	27.0726
1161	27.0923
1162	27.105
1163	27.1105
1164	27.1089
1165	27.1001
1166	27.0841
1167	27.061
1168	27.0306
1169	26.9929
1170	26.948
1171	26.8957
1172	26.8361
1173	26.7691
1174	26.6947
1175	26.6129
1176	26.5236
1177	26.4268
1178	26.3225
1179	26.2106
1180	26.0912
1181	25.9641
1182	25.8293
1183	25.6869
1184	25.5367
1185	25.3787
1186	25.213
1187	25.0395
1188	24.8581
1189	24.6689
1190	24.4718
1191	24.2669
1192	24.0541
1193	23.8335
1194	23.6051
1195	23.3689
1196	23.125
1197	22.8735
1198	22.6145
1199	22.348
1200	22.0743
1201	21.7934
1202	21.5056
1203	21.2109
1204	20.9096
1205	20.602
1206	20.2881
1207	19.9682
1208	19.6426
1209	19.3114
1210	18.9749
1211	18.6332
1212	18.2867
1213	17.9355
1214	17.5798
1215	17.2199
1216	16.856
1217	16.4881
1218	16.1166
1219	15.7416
1220	15.3634
1221	14.982
1222	14.5977
1223	14.2106
1224	13.821
1225	13.4289
1226	13.0347
1227	12.6384
1228	12.2403
1229	11.8405
1230	11.4393
1231	11.0367
1232	10.633
1233	10.2283
1234	9.82292
1235	9.41692
1236	9.01053
1237	8.60391
1238	8.19726
1239	7.79075
1240	7.38457
1241	6.9789
1242	6.57392
1243	6.1698
1244	5.76673
1245	5.36488
1246	4.96443
1247	4.56556
1248	4.16844
1249	3.77325
1250	3.38017
1251	2.98937
1252	2.60103
1253	2.21531
1254	1.8324
1255	1.45247
1256	1.0757
1257	0.702256
1258	0.332325
1259	-0.0339215
1260	-0.396305
1261	-0.754645
1262	-1.10877
1263	-1.4585
1264	-1.80367
1265	-2.14408
1266	-2.47956
1267	-2.80995
1268	-3.13506
1269	-3.45471
1270	-3.76873
1271	-4.07696
1272	-4.37922
1273	-4.67534
1274	-4.96516
1275	-5.24851
1276	-5.52524
1277	-5.79522
1278	-6.05829
1279	-6.31432
1280	-6.56321
1281	-6.80484
1282	-7.03914
1283	-7.26601
1284	-7.48542
1285	-7.69732
1286	-7.9017
1287	-8.09853
1288	-8.28787
1289	-8.46973
1290	-8.64417
1291	-8.81126
1292	-8.97109
1293	-9.12376
1294	-9.26938
1295	-9.40807
1296	-9.53994
1297	-9.66514
1298	-9.78382
1299	-9.89609
1300	-10.0021
1301	-10.102
1302	-10.196
1303	-10.2841
1304	-10.3665
1305	-10.4433
1306	-10.5146
1307	-10.5807
1308	-10.6415
1309	-10.6972
1310	-10.7479
1311	-10.7937
1312	-10.8347
1313	-10.871
1314	-10.9027
1315	-10.9299
1316	-10.9528
1317	-10.9713
1318	-10.9856
1319	-10.9958
1320	-11.002
1321	-11.0042
1322	-11.0027
1323	-10.9974
1324	-10.9885
1325	-10.9761
1326	-10.9603
1327	-10.9412
1328	-10.9189
1329	-10.8935
1330	-10.8652
1331	-10.8339
1332	-10.7999
1333	-10.7632
1334	-10.724
1335	-10.6823
1336	-10.6382
1337	-10.5919
1338	-10.5434
1339	-10.4929
1340	-10.4405
1341	-10.3862
1342	-10.3301
1343	-10.2725
1344	-10.2133
1345	-10.1526
1346	-10.0906
1347	-10.0274
1348	-9.96311
1349	-9.89776
1350	-9.8315
1351	-9.76441
1352	-9.69662
1353	-9.62821
1354	-9.55931
1355	-9.49
1356	-9.42039
1357	-9.3506
1358	-9.28071
1359	-9.21084
1360	-9.14108
1361	-9.07155
1362	-9.00234
1363	-8.93357
1364	-8.86532
1365	-8.79772
1366	-8.73085
1367	-8.66482
1368	-8.59974
1369	-8.53569
1370	-8.47279
1371	-8.41112
1372	-8.35079
1373	-8.29188
1374	-8.23448
1375	-8.17868
1376	-8.12454
1377	-8.07213
1378	-8.02152
1379	-7.97275
1380	-7.92585
1381	-7.88086
1382	-7.8378
1383	-7.79667
1384	-7.75748
1385	-7.72023
1386	-7.6849
1387	-7.65148
1388	-7.61996
1389	-7.5903
1390	-7.56248
1391	-7.53648
1392	-7.51228
1393	-7.48983
1394	-7.46913
1395	-7.45014
1396	-7.43285
1397	-7.41723
1398	-7.40329
1399	-7.39099
1400	-7.38034
1401	-7.37131
1402	-7.36392
1403	-7.35815
1404	-7.354
1405	-7.35147
1406	-7.35056
1407	-7.35126
1408	-7.35357
1409	-7.3575
1410	-7.36303
1411	-7.37019
1412	-7.37896
1413	-7.38935
1414	-7.40135
1415	-7.41498
1416	-7.43023
1417	-7.4471
1418	-7.4656
1419	-7.48571
1420	-7.50747
1421	-7.53084
1422	-7.55585
1423	-7.58247
1424	-7.6107
1425	-7.64053
1426	-7.67195
1427	-7.70493
1428	-7.73945
1429	-7.77548
1430	-7.81299
1431	-7.85195
1432	-7.89232
1433	-7.93406
1434	-7.97713
1435	-8.02149
1436	-8.06708
1437	-8.11387
1438	-8.16181
1439	-8.21086
1440	-8.26096
1441	-8.31208
1442	-8.36416
1443	-8.41717
1444	-8.47107
1445	-8.52581
1446	-8.58135
1447	-8.63766
1448	-8.69471
1449	-8.75247
1450	-8.81088
1451	-8.86994
1452	-8.9296
1453	-8.98985
1454	-9.05066
1455	-9.11201
1456	-9.17387
1457	-9.23621
1458	-9.29903
1459	-9.3623
1460	-9.42599
1461	-9.4901
1462	-9.55459
1463	-9.61945
1464	-9.68465
1465	-9.75018
1466	-9.81602
1467	-9.88214
1468	-9.94853
1469	-10.0152
1470	-10.082
1471	-10.1491
1472	-10.2164
1473	-10.2839
1474	-10.3515
1475	-10.4193
1476	-10.4873
1477	-10.5554
1478	-10.6236
1479	-10.692
1480	-10.7604
1481	-10.8289
1482	-10.8976
1483	-10.9662
1484	-11.035
1485	-11.1037
1486	-11.1725
1487	-11.2412
1488	-11.3099
1489	-11.3785
1490	-11.447
1491	-11.5153
1492	-11.5835
1493	-11.6515
1494	-11.7192
1495	-11.7866
1496	-11.8538
1497	-11.9206
1498	-11.987
1499	-12.053
1500	-12.1185
1501	-12.1836
1502	-12.2481
1503	-12.3121
1504	-12.3755
1505	-12.4383
1506	-12.5005
1507	-12.5619
1508	-12.6227
1509	-12.6828
1510	-12.7421
1511	-12.8007
1512	-12.8585
1513	-12.9155
1514	-12.9717
1515	-13.0272
1516	-13.0818
1517	-13.1356
1518	-13.1885
1519	-13.2406
1520	-13.2919
1521	-13.3424
1522	-13.392
1523	-13.4407
1524	-13.4886
1525	-13.5356
1526	-13.5818
1527	-13.627
1528	-13.6714
1529	-13.715
1530	-13.7576
1531	-13.7993
1532	-13.8401
1533	-13.88
1534	-13.919
1535	-13.9571
1536	-13.9942
1537	-14.0305
1538	-14.0658
1539	-14.1002
1540	-14.1336
1541	-14.1662
1542	-14.1979
1543	-14.2286
1544	-14.2585
1545	-14.2874
1546	-14.3155
1547	-14.3428
1548	-14.3691
1549	-14.3946
1550	-14.4192
1551	-14.443
1552	-14.466
1553	-14.4881
1554	-14.5093
1555	-14.5297
1556	-14.5493
1557	-14.568
1558	-14.5859
1559	-14.603
1560	-14.6193
1561	-14.6347
1562	-14.6493
1563	-14.6631
1564	-14.676
1565	-14.6882
1566	-14.6995
1567	-14.7101
1568	-14.7199
1569	-14.729
1570	-14.7373
1571	-14.745
1572	-14.752
1573	-14.7584
1574	-14.7642
1575	-14.7694
1576	-14.7741
1577	-14.7783
1578	-14.7821
1579	-14.7854
1580	-14.7884
1581	-14.791
1582	-14.7934
1583	-14.7955
1584	-14.7973
1585	-14.7988
1586	-14.8002
1587	-14.8013
1588	-14.8022
1589	-14.8028
1590	-14.8032
1591	-14.8032
1592	-14.8029
1593	-14.8021
1594	-14.8008
1595	-14.7988
1596	-14.7961
1597	-14.7926
1598	-14.788
1599	-14.7822
1600	-14.7751
1601	-14.7664
1602	-14.756
1603	-14.7438
1604	-14.7294
1605	-14.7127
1606	-14.6936
1607	-14.6717
1608	-14.6469
1609	-14.6191
1610	-14.588
1611	-14.5534
1612	-14.5152
1613	-14.4731
1614	-14.427
1615	-14.3767
1616	-14.3221
1617	-14.263
1618	-14.1992
1619	-14.1305
1620	-14.0568
1621	-13.978
1622	-13.8938
1623	-13.8041
1624	-13.7088
1625	-13.6077
1626	-13.5007
1627	-13.3876
1628	-13.2682
1629	-13.1425
1630	-13.0102
1631	-12.8714
1632	-12.7258
1633	-12.5734
1634	-12.414
1635	-12.2477
1636	-12.0743
1637	-11.8938
1638	-11.7062
1639	-11.5114
1640	-11.3095
1641	-11.1003
1642	-10.8841
1643	-10.6606
1644	-10.4301
1645	-10.1925
1646	-9.94782
1647	-9.69615
1648	-9.43755
1649	-9.17207
1650	-8.89978
1651	-8.62077
1652	-8.33512
1653	-8.04291
1654	-7.74423
1655	-7.43919
1656	-7.12786
1657	-6.81034
1658	-6.48674
1659	-6.15715
1660	-5.82166
1661	-5.48038
1662	-5.13341
1663	-4.78084
1664	-4.42276
1665	-4.05929
1666	-3.6905
1667	-3.3165
1668	-2.93736
1669	-2.55318
1670	-2.16403
1671	-1.77002
1672	-1.3712
1673	-0.967682
1674	-0.559534
1675	-0.146842
1676	0.2703
1677	0.691799
1678	1.11757
1679	1.54748
1680	1.98145
1681	2.41932
1682	2.86096
1683	3.30621
1684	3.75489
1685	4.20679
1686	4.66169
1687	5.11935
1688	5.5795
1689	6.04187
1690	6.50618
1691	6.97209
1692	7.43931
1693	7.90749
1694	8.3763
1695	8.84541
1696	9.31447
1697	9.78313
1698	10.251
1699	10.7179
1700	11.1832
1701	11.6468
1702	12.1083
1703	12.5674
1704	13.0236
1705	13.4768
1706	13.9265
1707	14.3725
1708	14.8144
1709	15.252
1710	15.6849
1711	16.1128
1712	16.5353
1713	16.9523
1714	17.3633
1715	17.768
1716	18.1662
1717	18.5575
1718	18.9417
1719	19.3184
1720	19.6874
1721	20.0483
1722	20.4009
1723	20.7448
1724	21.0798
1725	21.4057
1726	21.722
1727	22.0286
1728	22.3252
1729	22.6115
1730	22.8872
1731	23.152
1732	23.4058
1733	23.6482
1734	23.879
1735	24.0979
1736	24.3047
1737	24.4991
1738	24.6808
1739	24.8498
1740	25.0056
1741	25.1481
1742	25.2771
1743	25.3923
1744	25.4936
1745	25.5808
1746	25.6537
1747	25.7124
1748	25.7565
1749	25.7863
1750	25.8016
1751	25.8024
1752	25.7889
1753	25.7611
1754	25.719
1755	25.663
1756	25.593
1757	25.5092
1758	25.4118
1759	25.301
1760	25.1769
1761	25.0398
1762	24.8897
1763	24.7268
1764	24.5513
1765	24.3634
1766	24.1631
1767	23.9505
1768	23.7258
1769	23.489
1770	23.2402
1771	22.9794
1772	22.7069
1773	22.4225
1774	22.1265
1775	21.8188
1776	21.4996
1777	21.1689
1778	20.8268
1779	20.4734
1780	20.1087
1781	19.733
1782	19.3462
1783	18.9486
1784	18.5401
1785	18.121
1786	17.6914
1787	17.2515
1788	16.8013
1789	16.3412
1790	15.8713
1791	15.3918
1792	14.9031
1793	14.4053
1794	13.8988
1795	13.3838
1796	12.8608
1797	12.33
1798	11.7918
1799	11.2465
1800	10.6946
1801	10.1364
1802	9.57238
1803	9.0029
1804	8.42838
1805	7.84928
1806	7.26602
1807	6.67902
1808	6.08872
1809	5.49555
1810	4.89993
1811	4.30228
1812	3.70302
1813	3.10256
1814	2.50131
1815	1.89969
1816	1.29809
1817	0.696905
1818	0.0965461
1819	-0.502611
1820	-1.10018
1821	-1.6958
1822	-2.28909
1823	-2.8797
1824	-3.46725
1825	-4.05141
1826	-4.63182
1827	-5.20814
1828	-5.78004
1829	-6.34719
1830	-6.90926
1831	-7.46595
1832	-8.01695
1833	-8.56198
1834	-9.10075
1835	-9.63299
1836	-10.1584
1837	-10.6769
1838	-11.188
1839	-11.6916
1840	-12.1875
1841	-12.6755
1842	-13.1552
1843	-13.6266
1844	-14.0894
1845	-14.5433
1846	-14.9883
1847	-15.424
1848	-15.8504
1849	-16.2671
1850	-16.6741
1851	-17.071
1852	-17.4578
1853	-17.8342
1854	-18.2
1855	-18.5551
1856	-18.8993
1857	-19.2323
1858	-19.5541
1859	-19.8643
1860	-20.1629
1861	-20.4497
1862	-20.7245
1863	-20.9871
1864	-21.2373
1865	-21.475
1866	-21.7
1867	-21.9122
1868	-22.1114
1869	-22.2974
1870	-22.4701
1871	-22.6295
1872	-22.7753
1873	-22.9075
1874	-23.026
1875	-23.1308
1876	-23.2217
1877	-23.2988
1878	-23.3619
1879	-23.4112
1880	-23.4465
1881	-23.4678
1882	-23.4753
1883	-23.4689
1884	-23.4486
1885	-23.4146
1886	-23.3668
1887	-23.3054
1888	-23.2304
1889	-23.142
1890	-23.0402
1891	-22.9253
1892	-22.7972
1893	-22.6561
1894	-22.5023
1895	-22.3359
1896	-22.1571
1897	-21.9661
1898	-21.763
1899	-21.5482
1900	-21.3218
1901	-21.0842
1902	-20.8354
1903	-20.5759
1904	-20.3059
1905	-20.0255
1906	-19.7352
1907	-19.435
1908	-19.1253
1909	-18.8063
1910	-18.4783
1911	-18.1415
1912	-17.7962
1913	-17.4426
1914	-17.081
1915	-16.7116
1916	-16.3347
1917	-15.9506
1918	-15.5596
1919	-15.1618
1920	-14.7576
1921	-14.3473
1922	-13.9311
1923	-13.5093
1924	-13.0823
1925	-12.6502
1926	-12.2133
1927	-11.7721
1928	-11.3266
1929	-10.8773
1930	-10.4243
1931	-9.96807
1932	-9.50873
1933	-9.04659
1934	-8.58191
1935	-8.11495
1936	-7.64596
1937	-7.17521
1938	-6.70296
1939	-6.22945
1940	-5.75494
1941	-5.2797
1942	-4.80395
1943	-4.32797
1944	-3.852
1945	-3.37629
1946	-2.90109
1947	-2.42666
1948	-1.95324
1949	-1.48109
1950	-1.01046
1951	-0.541592
1952	-0.0747352
1953	0.389863
1954	0.851951
1955	1.3113
1956	1.76764
1957	2.22076
1958	2.67041
1959	3.11634
1960	3.55832
1961	3.99612
1962	4.4295
1963	4.85821
1964	5.28203
1965	5.70074
1966	6.11409
1967	6.52186
1968	6.92383
1969	7.31976
1970	7.70945
1971	8.09266
1972	8.46919
1973	8.83882
1974	9.20134
1975	9.55654
1976	9.9042
1977	10.2441
1978	10.5762
1979	10.9
1980	11.2156
1981	11.5227
1982	11.8212
1983	12.1108
1984	12.3914
1985	12.663
1986	12.9254
1987	13.1784
1988	13.4221
1989	13.6563
1990	13.8811
1991	14.0965
1992	14.3024
1993	14.4989
1994	14.686
1995	14.8639
1996	15.0326
1997	15.1923
1998	15.3429
[truncated: 31,382 more rows]
