# Supplementary material for: PM2.5 concentration prediction based on EEMD-ALSTM
Source: Sci Rep. 2024 Jun 2;14:12636. doi: 10.1038/s41598-024-63620-9 (PMC11144699; doi:10.1038/s41598-024-63620-9)
Supplement: Supplementary file 1 — Supplementary Information. [file 41598_2024_63620_MOESM1_ESM.zip › Code/concat.ipynb]

# %% [code]
import pandas as pd
import numpy as np

# %% [markdown]
导入lstm训练的结果

# %% [code]
rt1=pd.read_excel("EMD_IMF_1_train.xlsx")
rt1 = rt1.drop(rt1.columns[[0]], axis = 1)

rt2=pd.read_excel("EMD_IMF_2_train.xlsx")
rt2 = rt2.drop(rt2.columns[[0]], axis = 1)

rt3=pd.read_excel("EMD_IMF_3_train.xlsx")
rt3 = rt3.drop(rt3.columns[[0]], axis = 1)

rt4=pd.read_excel("EMD_IMF_4_train.xlsx")
rt4 = rt4.drop(rt4.columns[[0]], axis = 1)

rt5=pd.read_excel("EMD_IMF_5_train.xlsx")
rt5 = rt5.drop(rt5.columns[[0]], axis = 1)

rt6=pd.read_excel("EMD_IMF_6_train.xlsx")
rt6 = rt6.drop(rt6.columns[[0]], axis = 1)

rt7=pd.read_excel("EMD_IMF_7_train.xlsx")
rt7 = rt7.drop(rt7.columns[[0]], axis = 1)

rt8=pd.read_excel("EMD_IMF_8_train.xlsx")
rt8 = rt8.drop(rt8.columns[[0]], axis = 1)

rt9=pd.read_excel("EMD_IMF_9_train.xlsx")
rt9 = rt9.drop(rt9.columns[[0]], axis = 1)

rt10=pd.read_excel("EMD_IMF_10_train.xlsx")
rt10 = rt10.drop(rt10.columns[[0]], axis = 1)

rt11=pd.read_excel("EMD_IMF_11_train.xlsx")
rt11 = rt11.drop(rt11.columns[[0]], axis = 1)

rt12=pd.read_excel("EMD_IMF_12_train.xlsx")
rt12 = rt12.drop(rt12.columns[[0]], axis = 1)

rt13=pd.read_excel("EMD_IMF_13_train.xlsx")
rt13 = rt13.drop(rt13.columns[[0]], axis = 1)

rt14=pd.read_excel("EMD_IMF_14_train.xlsx")
rt14 = rt14.drop(rt14.columns[[0]], axis = 1)

rt15=pd.read_excel("EMD_IMF_15_train.xlsx")
rt15 = rt15.drop(rt15.columns[[0]], axis = 1)

rt16=pd.read_excel("EMD_IMF_16_train.xlsx")
rt16 = rt16.drop(rt16.columns[[0]], axis = 1)


# %% [code]
rt1

# %% [code]
res=pd.read_excel("res24.xlsx",index_col=0).reset_index()
res

# %% [code]
res = res.drop(columns=["index"])
res

# %% [code]
rs1=pd.read_excel("EMD_IMF_1_test.xlsx")
rs1 = rs1.drop(rs1.columns[[0]], axis = 1)

rs2=pd.read_excel("EMD_IMF_2_test.xlsx")
rs2 = rs2.drop(rs2.columns[[0]], axis = 1)

rs3=pd.read_excel("EMD_IMF_3_test.xlsx")
rs3 = rs3.drop(rs3.columns[[0]], axis = 1)

rs4=pd.read_excel("EMD_IMF_4_test.xlsx")
rs4 = rs4.drop(rs4.columns[[0]], axis = 1)

rs5=pd.read_excel("EMD_IMF_5_test.xlsx")
rs5 = rs5.drop(rs5.columns[[0]], axis = 1)

rs6=pd.read_excel("EMD_IMF_6_test.xlsx")
rs6 = rs6.drop(rs6.columns[[0]], axis = 1)

rs7=pd.read_excel("EMD_IMF_7_test.xlsx")
rs7 = rs7.drop(rs7.columns[[0]], axis = 1)

rs8=pd.read_excel("EMD_IMF_8_test.xlsx")
rs8 = rs8.drop(rs8.columns[[0]], axis = 1)

rs9=pd.read_excel("EMD_IMF_9_test.xlsx")
rs9 = rs9.drop(rs9.columns[[0]], axis = 1)

rs10=pd.read_excel("EMD_IMF_10_test.xlsx")
rs10 = rs10.drop(rs10.columns[[0]], axis = 1)

rs11=pd.read_excel("EMD_IMF_11_test.xlsx")
rs11 = rs11.drop(rs11.columns[[0]], axis = 1)

rs12=pd.read_excel("EMD_IMF_12_test.xlsx")
rs12 = rs12.drop(rs12.columns[[0]], axis = 1)

rs13=pd.read_excel("EMD_IMF_13_test.xlsx")
rs13 = rs13.drop(rs13.columns[[0]], axis = 1)

rs14=pd.read_excel("EMD_IMF_14_test.xlsx")
rs14 = rs14.drop(rs14.columns[[0]], axis = 1)

rs15=pd.read_excel("EMD_IMF_15_test.xlsx")
rs15 = rs15.drop(rs15.columns[[0]], axis = 1)

rs16=pd.read_excel("EMD_IMF_16_test.xlsx")
rs16 = rs16.drop(rs16.columns[[0]], axis = 1)


# %% [code]
r1=pd.concat([rt1,rs1]).reset_index()
r2=pd.concat([rt2,rs2]).reset_index()
r3=pd.concat([rt3,rs3]).reset_index()
r4=pd.concat([rt4,rs4]).reset_index()
r5=pd.concat([rt5,rs5]).reset_index()
r6=pd.concat([rt6,rs6]).reset_index()
r7=pd.concat([rt7,rs7]).reset_index()
r8=pd.concat([rt8,rs8]).reset_index()
r9=pd.concat([rt9,rs9]).reset_index()
r10=pd.concat([rt10,rs10]).reset_index()
r11=pd.concat([rt11,rs11]).reset_index()
r12=pd.concat([rt12,rs12]).reset_index()
r13=pd.concat([rt13,rs13]).reset_index()
r14=pd.concat([rt14,rs14]).reset_index()
r15=pd.concat([rt15,rs15]).reset_index()
r16=pd.concat([rt16,rs16]).reset_index()


# %% [code]
r12

# %% [code]
r1.to_excel('r1.xlsx')
r2.to_excel('r2.xlsx')
r3.to_excel('r3.xlsx')
r4.to_excel('r4.xlsx')
r5.to_excel('r5.xlsx')
r6.to_excel('r6.xlsx')
r7.to_excel('r7.xlsx')
r8.to_excel('r8.xlsx')
r9.to_excel('r9.xlsx')
r10.to_excel('r10.xlsx')
r11.to_excel('r11.xlsx')
r12.to_excel('r12.xlsx')
r13.to_excel('r13.xlsx')
r14.to_excel('r14.xlsx')
r15.to_excel('r15.xlsx')
r16.to_excel('r16.xlsx')


# %% [code]
r1

# %% [code]
r1=pd.read_excel("r1.xlsx",index_col=0)
r1 = r1.drop(columns=["index"])

r2=pd.read_excel("r2.xlsx",index_col=0)
r2 = r2.drop(columns=["index"])

r3=pd.read_excel("r3.xlsx",index_col=0)
r3 = r3.drop(columns=["index"])

r4=pd.read_excel("r4.xlsx",index_col=0)
r4 = r4.drop(columns=["index"])

r5=pd.read_excel("r5.xlsx",index_col=0)
r5 = r5.drop(columns=["index"])

r6=pd.read_excel("r6.xlsx",index_col=0)
r6 = r6.drop(columns=["index"])

r7=pd.read_excel("r7.xlsx",index_col=0)
r7 = r7.drop(columns=["index"])

r8=pd.read_excel("r8.xlsx",index_col=0)
r8 = r8.drop(columns=["index"])

r9=pd.read_excel("r9.xlsx",index_col=0)
r9 = r9.drop(columns=["index"])

r10=pd.read_excel("r10.xlsx",index_col=0)
r10 = r10.drop(columns=["index"])

r11=pd.read_excel("r11.xlsx",index_col=0)
r11 = r11.drop(columns=["index"])

r12=pd.read_excel("r12.xlsx",index_col=0)
r12 = r12.drop(columns=["index"])

r13=pd.read_excel("r13.xlsx",index_col=0)
r13 = r13.drop(columns=["index"])

r14=pd.read_excel("r14.xlsx",index_col=0)
r14 = r14.drop(columns=["index"])

r15=pd.read_excel("r15.xlsx",index_col=0)
r15 = r15.drop(columns=["index"])

r16=pd.read_excel("r16.xlsx",index_col=0)
r16 = r16.drop(columns=["index"])


# %% [code]
r2

# %% [code]
r=pd.concat([r1, r2,r3, r4,r5,r6,r7,r8,r9,r10,r11,r12,r13,r14,r15,r16,res], axis = 1)

# %% [code]
r

# %% [code]
r=r.values
r

# %% [code]
r=r.T
r

# %% [code]
imf=np.sum(r,axis=0)
imf

# %% [code]
imf = pd.DataFrame(imf)
imf.to_excel('imf.xlsx')
imf

# %% [code]
#以上操作已进行
imf=pd.read_excel("imf.xlsx")
imf = imf.drop(imf.columns[[0]], axis = 1)

# %% [code]
imf

# %% [code]
data=pd.read_excel("pm2.5.xlsx")
data=data["pm2.5"]
data

# %% [code]
import matplotlib
from matplotlib import pyplot as plt
#设置字体为楷体
matplotlib.rcParams['font.sans-serif'] = ['KaiTi']
fig = plt.figure(figsize=(18, 6), dpi=100)
plt.plot(data, label='Measured', color='blue')
plt.plot(imf, label='Test_Predicted', color='green')
plt.title("LSTM预测拟合结果")
plt.legend(loc='upper right')
plt.show()

# %% [code]
from sklearn.metrics import r2_score
r2_score(data,imf)

# %% [code]
from sklearn.metrics import mean_absolute_error
mean_absolute_error(data,imf)

# %% [code]
from sklearn.metrics import mean_squared_error
import math
math.sqrt(mean_squared_error(data,imf))

# %% [markdown]
以上为LSTM模型数据结果拟合情况
以下为加入注意力机制的LSTM模型数据结果拟合情况

# %% [code]
rta1=pd.read_excel("attEMD_IMF_1_train.xlsx")
rta1 = rta1.drop(rta1.columns[[0]], axis = 1)

rta2=pd.read_excel("attEMD_IMF_2_train.xlsx")
rta2 = rta2.drop(rta2.columns[[0]], axis = 1)

rta3=pd.read_excel("attEMD_IMF_3_train.xlsx")
rta3 = rta3.drop(rta3.columns[[0]], axis = 1)

rta4=pd.read_excel("attEMD_IMF_4_train.xlsx")
rta4 = rta4.drop(rta4.columns[[0]], axis = 1)

rta5=pd.read_excel("attEMD_IMF_5_train.xlsx")
rta5 = rta5.drop(rta5.columns[[0]], axis = 1)

rta6=pd.read_excel("attEMD_IMF_6_train.xlsx")
rta6 = rta6.drop(rta6.columns[[0]], axis = 1)

rta7=pd.read_excel("attEMD_IMF_7_train.xlsx")
rta7 = rta7.drop(rta7.columns[[0]], axis = 1)

rta8=pd.read_excel("attEMD_IMF_8_train.xlsx")
rta8 = rta8.drop(rta8.columns[[0]], axis = 1)

rta9=pd.read_excel("attEMD_IMF_9_train.xlsx")
rta9 = rta9.drop(rta9.columns[[0]], axis = 1)

rta10=pd.read_excel("attEMD_IMF_10_train.xlsx")
rta10 = rta10.drop(rta10.columns[[0]], axis = 1)

rta11=pd.read_excel("attEMD_IMF_11_train.xlsx")
rta11 = rta11.drop(rta11.columns[[0]], axis = 1)

rta12=pd.read_excel("attEMD_IMF_12_train.xlsx")
rta12 = rta12.drop(rta12.columns[[0]], axis = 1)

rta13=pd.read_excel("attEMD_IMF_13_train.xlsx")
rta13 = rta13.drop(rta13.columns[[0]], axis = 1)

rta14=pd.read_excel("attEMD_IMF_14_train.xlsx")
rta14 = rta14.drop(rta14.columns[[0]], axis = 1)

rta15=pd.read_excel("attEMD_IMF_15_train.xlsx")
rta15 = rta15.drop(rta15.columns[[0]], axis = 1)

rta16=pd.read_excel("attEMD_IMF_16_train.xlsx")
rta16 = rta16.drop(rta16.columns[[0]], axis = 1)

# %% [code]
rta16

# %% [code]
rsa1=pd.read_excel("attEMD_IMF_1_test.xlsx")
rsa1 = rsa1.drop(rsa1.columns[[0]], axis = 1)

rsa2=pd.read_excel("attEMD_IMF_2_test.xlsx")
rsa2 = rsa2.drop(rsa2.columns[[0]], axis = 1)

rsa3=pd.read_excel("attEMD_IMF_3_test.xlsx")
rsa3 = rsa3.drop(rsa3.columns[[0]], axis = 1)

rsa4=pd.read_excel("attEMD_IMF_4_test.xlsx")
rsa4 = rsa4.drop(rsa4.columns[[0]], axis = 1)

rsa5=pd.read_excel("attEMD_IMF_5_test.xlsx")
rsa5 = rsa5.drop(rsa5.columns[[0]], axis = 1)

rsa6=pd.read_excel("attEMD_IMF_6_test.xlsx")
rsa6 = rsa6.drop(rsa6.columns[[0]], axis = 1)

rsa7=pd.read_excel("attEMD_IMF_7_test.xlsx")
rsa7 = rsa7.drop(rsa7.columns[[0]], axis = 1)

rsa8=pd.read_excel("attEMD_IMF_8_test.xlsx")
rsa8 = rsa8.drop(rsa8.columns[[0]], axis = 1)

rsa9=pd.read_excel("attEMD_IMF_9_test.xlsx")
rsa9 = rsa9.drop(rsa9.columns[[0]], axis = 1)

rsa10=pd.read_excel("attEMD_IMF_10_test.xlsx")
rsa10 = rsa10.drop(rsa10.columns[[0]], axis = 1)

rsa11=pd.read_excel("attEMD_IMF_11_test.xlsx")
rsa11 = rsa11.drop(rsa11.columns[[0]], axis = 1)

rsa12=pd.read_excel("attEMD_IMF_12_test.xlsx")
rsa12 = rsa12.drop(rsa12.columns[[0]], axis = 1)

rsa13=pd.read_excel("attEMD_IMF_13_test.xlsx")
rsa13 = rsa13.drop(rsa13.columns[[0]], axis = 1)

rsa14=pd.read_excel("attEMD_IMF_14_test.xlsx")
rsa14 = rsa14.drop(rsa14.columns[[0]], axis = 1)

rsa15=pd.read_excel("attEMD_IMF_15_test.xlsx")
rsa15 = rsa15.drop(rsa15.columns[[0]], axis = 1)

rsa16=pd.read_excel("attEMD_IMF_16_test.xlsx")
rsa16 = rsa16.drop(rsa16.columns[[0]], axis = 1)

# %% [code]
rsa16

# %% [code]
ra1=pd.concat([rta1,rsa1]).reset_index()
ra2=pd.concat([rta2,rsa2]).reset_index()
ra3=pd.concat([rta3,rsa3]).reset_index()
ra4=pd.concat([rta4,rsa4]).reset_index()
ra5=pd.concat([rta5,rsa5]).reset_index()
ra6=pd.concat([rta6,rsa6]).reset_index()
ra7=pd.concat([rta7,rsa7]).reset_index()
ra8=pd.concat([rta8,rsa8]).reset_index()
ra9=pd.concat([rta9,rsa9]).reset_index()
ra10=pd.concat([rta10,rsa10]).reset_index()
ra11=pd.concat([rta11,rsa11]).reset_index()
ra12=pd.concat([rta12,rsa12]).reset_index()
ra13=pd.concat([rta13,rsa13]).reset_index()
ra14=pd.concat([rta14,rsa14]).reset_index()
ra15=pd.concat([rta15,rsa15]).reset_index()
ra16=pd.concat([rta16,rsa16]).reset_index()

# %% [code]
ra16


# %% [code]
ra1.to_excel('ra1.xlsx')
ra2.to_excel('ra2.xlsx')
ra3.to_excel('ra3.xlsx')
ra4.to_excel('ra4.xlsx')
ra5.to_excel('ra5.xlsx')
ra6.to_excel('ra6.xlsx')
ra7.to_excel('ra7.xlsx')
ra8.to_excel('ra8.xlsx')
ra9.to_excel('ra9.xlsx')
ra10.to_excel('ra10.xlsx')
ra11.to_excel('ra11.xlsx')
ra12.to_excel('ra12.xlsx')
ra13.to_excel('ra13.xlsx')
ra14.to_excel('ra14.xlsx')
ra15.to_excel('ra15.xlsx')
ra16.to_excel('ra16.xlsx')

# %% [code]
ra1=pd.read_excel("ra1.xlsx",index_col=0)
ra1 = ra1.drop(columns=["index"])

ra2=pd.read_excel("ra2.xlsx",index_col=0)
ra2 = ra2.drop(columns=["index"])

ra3=pd.read_excel("ra3.xlsx",index_col=0)
ra3 = ra3.drop(columns=["index"])

ra4=pd.read_excel("ra4.xlsx",index_col=0)
ra4 = ra4.drop(columns=["index"])

ra5=pd.read_excel("ra5.xlsx",index_col=0)
ra5 = ra5.drop(columns=["index"])

ra6=pd.read_excel("ra6.xlsx",index_col=0)
ra6 = ra6.drop(columns=["index"])

ra7=pd.read_excel("ra7.xlsx",index_col=0)
ra7 = ra7.drop(columns=["index"])

ra8=pd.read_excel("ra8.xlsx",index_col=0)
ra8 = ra8.drop(columns=["index"])

ra9=pd.read_excel("ra9.xlsx",index_col=0)
ra9 = ra9.drop(columns=["index"])

ra10=pd.read_excel("ra10.xlsx",index_col=0)
ra10 = ra10.drop(columns=["index"])

ra11=pd.read_excel("ra11.xlsx",index_col=0)
ra11 = ra11.drop(columns=["index"])

ra12=pd.read_excel("ra12.xlsx",index_col=0)
ra12 = ra12.drop(columns=["index"])

ra13=pd.read_excel("ra13.xlsx",index_col=0)
ra13 = ra13.drop(columns=["index"])

ra14=pd.read_excel("ra14.xlsx",index_col=0)
ra14 = ra14.drop(columns=["index"])

ra15=pd.read_excel("ra15.xlsx",index_col=0)
ra15 = ra15.drop(columns=["index"])

ra16=pd.read_excel("ra16.xlsx",index_col=0)
ra16 = ra16.drop(columns=["index"])

# %% [code]
ra16

# %% [code]
ra=pd.concat([ra1, ra2, ra3, ra4, ra5, ra6, ra7, ra8, ra9, ra10, ra11, ra12, ra13, ra14, ra15, ra16, res], axis = 1)

# %% [code]
ra

# %% [code]
ra=ra.values
ra

# %% [code]
ra=ra.T
ra

# %% [code]
imfa=np.sum(ra,axis=0)
imfa

# %% [code]
imfa = pd.DataFrame(imfa)
imfa.to_excel('imfa.xlsx')
imfa

# %% [code]
import matplotlib
from matplotlib import pyplot as plt
#设置字体为楷体
matplotlib.rcParams['font.sans-serif'] = ['KaiTi']
fig = plt.figure(figsize=(18, 6), dpi=100)
plt.plot(data, label='Measured', color='red')
plt.plot(imfa, label='Test_Predicted', color='green')
plt.title("LSTM预测拟合结果")
plt.legend(loc='upper right')
plt.show()

# %% [code]
from sklearn.metrics import r2_score
r2_score(data,imfa)

# %% [code]
from sklearn.metrics import mean_absolute_error
mean_absolute_error(data,imfa)

# %% [code]
from sklearn.metrics import mean_squared_error
import math
math.sqrt(mean_squared_error(data,imfa))

# %% [code]
