# Supplementary material for: PM2.5 concentration prediction based on EEMD-ALSTM
Source: Sci Rep. 2024 Jun 2;14:12636. doi: 10.1038/s41598-024-63620-9 (PMC11144699; doi:10.1038/s41598-024-63620-9)
Supplement: Supplementary file 1 — Supplementary Information. [file 41598_2024_63620_MOESM1_ESM.zip › Code/lstmatt_trpred.xlsx]

## Sheet: Sheet1
	0
0
1
2
3
4
5
6
7
8
9
10
11
12
13
14
15
16
17
18
19
20
21
22
23
24	125.871
25	89.4064
26	65.4147
27	71.9727
28	61.6444
29	74.6923
30	95.1768
31	101.057
32	93.5305
33	89.8966
34	94.9885
35	84.4437
36	107.744
37	115.882
38	94.1202
39	103.542
40	102.616
41	91.0148
42	74.0533
43	66.4416
44	59.0048
45	79.3331
46	78.9782
47	82.0754
48	79.3728
49	86.6333
50	62.6516
51	29.7537
52	35.5656
53	38.1643
54	34.1829
55	28.7523
56	39.1063
57	34.5493
58	35.2698
59	35.5159
60	32.6695
61	37.0749
62	39.943
63	34.941
64	36.8148
65	37.9242
66	37.3619
67	35.4192
68	33.5485
69	38.7042
70	39.9536
71	35.9295
72	38.3119
73	37.2352
74	41.4749
75	34.2845
76	32.7602
77	36.2909
78	35.9569
79	34.5935
80	34.9585
81	34.9661
82	36.8142
83	43.6766
84	37.0321
85	34.2234
86	47.2293
87	47.9004
88	39.061
89	57.692
90	62.4318
91	63.9456
92	65.3377
93	90.3485
94	110.905
95	66.2053
96	54.1249
97	64.4007
98	84.542
99	53.6736
100	50.0054
101	35.2509
102	36.7732
103	29.879
104	34.4346
105	29.2001
106	38.5432
107	42.4208
108	50.2541
109	34.9656
110	44.3979
111	56.5693
112	55.4967
113	58.3435
114	62.3458
115	104.134
116	77.8504
117	109.746
118	138.079
119	91.3051
120	136.638
121	130.69
122	130.743
123	40.4194
124	43.5547
125	40.8205
126	36.2383
127	33.4453
128	33.1984
129	33.7126
130	37.5624
131	49.1422
132	51.0989
133	49.5306
134	64.1936
135	58.6987
136	57.6097
137	65.8425
138	55.6024
139	61.1273
140	74.8363
141	113.82
142	166.7
143	201.496
144	187.6
145	208.649
146	192.448
147	278.795
148	149.002
149	99.4174
150	104.631
151	83.6178
152	74.1247
153	73.6091
154	102.691
155	147.691
156	162.943
157	208.819
158	260.264
159	196.581
160	235.855
161	257.539
162	208.645
163	222.009
164	234.715
165	228.486
166	227.22
167	160.914
168	168.687
169	168.267
170	157.868
171	169.792
172	204.872
173	170.38
174	156.951
175	120.955
176	111.075
177	99.4719
178	90.4479
179	79.7369
180	74.8113
181	44.8645
182	59.9657
183	60.9425
184	57.2966
185	48.7913
186	45.0632
187	54.6321
188	52.7219
189	62.6312
190	57.9647
191	54.1652
192	75.3405
193	82.5247
194	88.2373
195	69.6067
196	89.7808
197	65.7545
198	43.421
199	30.0948
200	34.0194
201	35.8621
202	43.8014
203	58.2497
204	78.0515
205	80.3852
206	62.1
207	76.5648
208	74.415
209	76.4653
210	94.872
211	89.2416
212	87.6581
213	70.6033
214	31.0403
215	32.5877
216	31.7399
217	31.3685
218	36.0443
219	31.6811
220	25.7398
221	26.4772
222	25.9355
223	25.435
224	29.3609
225	28.8184
226	26.3689
227	33.9137
228	33.8767
229	34.5814
230	35.4227
231	21.9949
232	32.3432
233	20.6543
234	21.1569
235	22.0474
236	25.4244
237	28.4144
238	34.9324
239	27.4482
240	23.1052
241	29.7965
242	29.3256
243	44.6068
244	32.8291
245	22.2142
246	18.4088
247	20.8295
248	20.2485
249	25.1209
250	21.6407
251	23.7341
252	29.5587
253	31.8475
254	29.5764
255	29.8795
256	30.0524
257	26.9891
258	31.2916
259	33.0191
260	32.6365
261	38.5231
262	32.2188
263	29.5492
264	30.2018
265	23.4255
266	24.6713
267	20.0824
268	20.3246
269	21.5041
270	20.2231
271	21.316
272	35.8407
273	35.4235
274	40.7557
275	39.7915
276	42.7223
277	32.667
278	56.6968
279	57.9913
280	51.5776
281	52.9558
282	45.2803
283	65.9982
284	82.0117
285	99.9759
286	97.4518
287	69.5612
288	70.3613
289	81.9344
290	273.441
291	164.558
292	155.852
293	166.376
294	136.126
295	88.6705
296	66.9029
297	95.9706
298	93.5764
299	88.0523
300	104.831
301	83.9178
302	82.5281
303	86.7926
304	93.0222
305	78.1523
306	97.8678
307	103.66
308	73.0249
309	55.812
310	40.7324
311	34.4111
312	30.4032
313	44.6818
314	45.2087
315	36.7267
316	25.7465
317	30.0045
318	21.4634
319	32.8851
320	34.7012
321	34.7394
322	38.1208
323	35.6409
324	33.2799
325	33.9263
326	38.9179
327	41.8035
328	42.5541
329	43.7109
330	71.0916
331	88.1605
332	93.8233
333	92.5639
334	105.81
335	96.6951
336	89.775
337	148.913
338	217.897
339	240.448
340	267.331
341	241.616
342	189.457
343	138.564
344	110.319
345	102.422
346	112.089
347	143.148
348	123.822
349	157.467
350	132.442
351	132.615
352	148.319
353	154.66
354	155.303
355	161.082
356	211.522
357	249.693
358	270.797
359	276.319
360	268.906
361	263.575
362	236.973
363	196.323
364	150.662
365	147.562
366	150.432
367	221.211
368	215.854
369	182.454
370	161.872
371	191.354
372	243.002
373	165.026
374	174.821
375	160.051
376	173.95
377	188.284
378	202.858
379	224.652
380	264.264
381	276.534
382	327.604
383	288.617
384	314.479
385	275.951
386	277.662
387	305.747
388	353.761
389	410.738
390	348.615
391	204.482
392	127.085
393	144.063
394	192.109
395	157.642
396	136.079
397	156.122
398	154.553
399	167.24
400	188.57
401	201.974
402	214.794
403	247.492
404	441.293
405	442.393
406	394.987
407	353.092
408	404.366
409	346.081
410	375.904
411	317.939
412	252.144
413	244.66
414	307.854
415	333.226
416	370.643
417	282.641
418	330.305
419	322.824
420	339.575
421	296.724
422	313.316
423	311.223
424	320.612
425	349.687
426	372.769
427	503.776
428	419.036
429	390.932
430	370.681
431	321.929
432	341.694
433	367.853
434	391.668
435	366.83
436	249.622
437	29.5603
438	77.1439
439	50.8849
440	48.6867
441	51.2924
442	58.2794
443	46.7302
444	44.2133
445	41.8329
446	44.191
447	25.1936
448	34.4959
449	40.4596
450	30.966
451	19.8681
452	36.3878
453	23.829
454	27.241
455	27.2081
456	23.2456
457	24.4946
458	23.622
459	22.5212
460	25.448
461	22.9511
462	27.4442
463	23.9894
464	26.4134
465	26.2731
466	26.0491
467	34.2404
468	33.5686
469	32.0741
470	31.6922
471	23.0952
472	25.6719
473	23.7559
474	29.8178
475	47.9112
476	57.0951
477	49.6288
478	66.7471
479	77.2898
480	40.9089
481	41.5424
482	37.8256
483	33.7573
484	26.4885
485	24.3662
486	24.7087
487	31.3725
488	29.5357
489	27.4143
490	30.669
491	33.6748
492	29.7331
493	34.2948
494	40.4181
495	37.2666
496	39.2717
497	37.5829
498	39.4843
499	43.9205
500	55.8831
501	52.6573
502	44.0413
503	41.8145
504	55.5436
505	55.2215
506	29.5324
507	31.423
508	29.5162
509	27.7309
510	25.0295
511	31.3105
512	32.7291
513	32.0792
514	49.2517
515	29.7029
516	26.6057
517	24.3859
518	27.8818
519	25.6197
520	25.6373
521	30.637
522	97.5666
523	87.6043
524	90.9343
525	132.01
526	146.39
527	205.46
528	195.794
529	228.907
530	273.423
531	335.318
532	281.33
533	252.142
534	294.518
535	289.785
536	219.42
537	201.187
538	161.052
539	147.415
540	153.749
541	141.554
542	152.405
543	166.836
544	160.382
545	161.143
546	150.705
547	90.2117
548	56.6403
549	62.1053
550	49.7996
551	37.023
552	49.2792
553	62.6774
554	66.2731
555	43.8418
556	45.2269
557	35.4442
558	26.252
559	30.5701
560	35.9016
561	43.0009
562	34.6968
563	39.9295
564	35.719
565	35.1843
566	24.6018
567	24.4336
568	24.3595
569	25.9462
570	23.9153
571	20.7593
572	22.0545
573	32.0016
574	28.6674
575	20.8082
576	22.9399
577	31.6582
578	23.7419
579	33.0877
580	28.0508
581	32.681
582	26.8729
583	32.0805
584	32.7971
585	27.5649
586	31.9914
587	25.1445
588	18.3896
589	20.7388
590	25.2694
591	28.6107
592	21.2323
593	20.9138
594	21.2841
595	21.0791
596	21.1144
597	39.5352
598	42.9888
599	47.8294
600	57.7844
601	31.2046
602	31.1828
603	34.0729
604	50.6526
605	53.1933
606	66.5819
607	70.8643
608	69.1415
609	74.8424
610	40.2091
611	44.0268
612	30.8513
613	32.5765
614	38.3319
615	43.5498
616	42.8367
617	40.6669
618	39.7481
619	33.174
620	23.8989
621	35.647
622	40.6046
623	43.3109
624	44.3652
625	52.411
626	78.7696
627	71.2479
628	73.2648
629	100.273
630	87.8893
631	36.1845
632	33.2454
633	34.4372
634	28.4613
635	25.0775
636	28.0572
637	28.4357
638	31.0778
639	25.6382
640	27.0883
641	20.2704
642	20.5379
643	25.6557
644	27.14
645	25.7802
646	27.5402
647	34.2772
648	31.7208
649	61.6758
650	76.3017
651	134.366
652	145.932
653	96.0937
654	65.6993
655	77.2826
656	72.7729
657	81.301
658	81.4386
659	72.9731
660	79.0142
661	79.3928
662	69.2275
663	58.8932
664	80.5943
665	84.8023
666	76.9984
667	61.9838
668	62.2315
669	47.6049
670	58.0496
671	72.7172
672	72.7227
673	70.2118
674	69.7689
675	71.1688
676	70.0536
677	70.459
678	68.199
679	62.0564
680	96.1493
681	76.6334
682	111.268
683	102.416
684	99.4755
685	90.1085
686	90.3673
687	98.1436
688	57.4426
689	41.0057
690	36.3945
691	33.8469
692	37.8938
693	41.3592
694	44.0255
695	51.7233
696	79.2538
697	90.3208
698	69.3739
699	76.6732
700	87.4295
701	93.9219
702	73.0841
703	76.706
704	68.4135
705	79.4878
706	115.82
707	96.7244
708	126.245
709	137.621
710	164.847
711	118.041
712	70.645
713	64.1946
714	40.5443
715	21.2819
716	28.367
717	25.7003
718	34.1686
719	44.5261
720	109.589
721	92.0999
722	90.769
723	102.402
724	110.952
725	120.058
726	106.941
727	103.902
728	108.878
729	109.247
730	80.6071
731	34.1658
732	37.2872
733	35.6194
734	34.5448
735	35.3482
736	42.79
737	38.0342
738	40.1595
739	37.5216
740	37.1621
741	71.5577
742	71.9575
743	86.0387
744	97.9222
745	82.8381
746	50.6589
747	66.7011
748	90.5356
749	65.75
750	51.678
751	62.1418
752	48.0283
753	53.8036
754	96.7733
755	110.888
756	91.5615
757	106.155
758	133.363
759	116.101
760	105.778
761	120.417
762	103.402
763	74.4173
764	74.2882
765	79.8303
766	77.5137
767	87.3438
768	75.2147
769	68.7279
770	75.3285
771	68.7155
772	76.3637
773	65.1402
774	57.9297
775	59.16
776	62.8526
777	52.4194
778	54.571
779	96.2281
780	83.8698
781	71.3372
782	70.2506
783	71.7794
784	87.2286
785	78.9232
786	99.8354
787	81.4818
788	71.112
789	92.4176
790	82.1954
791	88.5438
792	87.9453
793	106.542
794	202.59
795	92.8182
796	69.8519
797	50.6507
798	73.6532
799	75.3749
800	75.2127
801	72.5826
802	78.7554
803	84.4846
804	88.4391
805	94.3869
806	97.2246
807	96.7857
808	93.5786
809	85.4087
810	108.592
811	112.575
812	124.067
813	131.679
814	146.774
815	157.051
816	169.602
817	146.59
818	165.934
819	159.49
820	158.355
821	163.716
822	183.909
823	191.042
824	182.621
825	188.151
826	201.747
827	179.799
828	172.731
829	168.576
830	135.105
831	136.425
832	147.701
833	168.107
834	177.165
835	176.56
836	192.409
837	165.885
838	141.061
839	150.121
840	175.999
841	206.988
842	237.981
843	213.355
844	241.494
845	267.957
846	247.513
847	227.35
848	281.087
849	250.603
850	251.655
851	240.864
852	227.645
853	194.969
854	193.616
855	212.702
856	173.826
857	78.4195
858	56.5567
859	43.6007
860	59.9582
861	62.0292
862	59.7198
863	66.6044
864	181.765
865	199.298
866	189.175
867	192.253
868	159.771
869	12.209
870	19.4411
871	33.58
872	28.0688
873	12.4847
874	18.8519
875	17.9623
876	17.3174
877	19.7065
878	18.1351
879	29.014
880	23.2467
881	24.7732
882	24.1363
883	20.2555
884	16.4489
885	16.853
886	21.4827
887	23.0026
888	14.218
889	18.9455
890	26.3969
891	22.3994
892	18.9563
893	19.2088
894	20.3208
895	18.84
896	19.2017
897	21.1831
898	20.9448
899	18.8747
900	19.0396
901	18.3246
902	18.1258
903	20.1516
904	20.9103
905	20.7841
906	20.8573
907	29.5609
908	25.9067
909	21.087
910	26.7095
911	25.3929
912	27.1003
913	30.1445
914	27.7963
915	31.8809
916	26.9116
917	21.3068
918	26.036
919	30.7
920	23.9493
921	24.4517
922	20.1803
923	19.2379
924	18.488
925	20.4994
926	23.1426
927	29.5819
928	33.7194
929	28.3903
930	26.8495
931	21.5465
932	21.9296
933	22.055
934	21.9165
935	19.9257
936	27.8319
937	30.2253
938	57.2911
939	62.879
940	63.5518
941	73.4469
942	113.061
943	50.8564
944	58.5863
945	46.1643
946	33.9533
947	31.6585
948	36.6631
949	36.521
950	32.3198
951	34.5707
952	31.7998
953	45.4086
954	54.2528
955	55.059
956	59.5265
957	63.8624
958	56.8359
959	71.0251
960	108.314
961	117.574
962	139.125
963	221.202
964	261.228
965	259.577
966	348.407
967	793.106
968	479.726
969	0
970	0.274143
971	17.0461
972	0
973	13.3754
974	20.6669
975	31.1225
976	33.2761
977	32.9232
978	33.4238
979	33.6223
980	27.6206
981	23.7222
982	33.1483
983	33.669
984	38.5553
985	50.5289
986	67.791
987	75.5335
988	44.3657
989	56.2056
990	28.3573
991	24.5209
992	26.5287
993	24.2555
994	26.5141
995	20.3735
996	25.3868
997	25.5208
998	47.6077
999	31.7784
1000	24.1211
1001	17.56
1002	20.9596
1003	23.5003
1004	24.1227
1005	23.7429
1006	21.9188
1007	21.5709
1008	34.79
1009	57.4092
1010	77.8373
1011	99.0615
1012	117.696
1013	147.804
1014	110.516
1015	91.0166
1016	74.1282
1017	70.5668
1018	56.6226
1019	35.3101
1020	39.518
1021	35.4613
1022	34.9458
1023	33.4644
1024	30.3354
1025	33.9289
1026	48.688
1027	89.0099
1028	105.989
1029	123.317
1030	146.458
1031	164.399
1032	164.067
1033	169.811
1034	181.159
1035	194.667
1036	197.821
1037	206.875
1038	238.533
1039	245.353
1040	219.864
1041	165.844
1042	104.028
1043	40.5713
1044	21.2574
1045	22.5142
1046	34.2972
1047	26.6156
1048	31.0281
1049	31.4066
1050	23.6522
1051	22.4431
1052	22.3082
1053	22.6025
1054	18.9594
1055	19.0422
1056	38.5678
1057	40.3639
1058	46.861
1059	56.3005
1060	53.2779
1061	54.7396
1062	41.9383
1063	41.155
1064	47.4314
1065	86.7986
1066	72.8687
1067	77.0904
1068	82.3997
1069	91.4803
1070	111.44
1071	54.7093
1072	40.9796
1073	44.0415
1074	27.2055
1075	35.7733
1076	36.9655
1077	35.9994
1078	37.9954
1079	49.8813
1080	55.0262
1081	125.262
1082	279.228
1083	228.421
1084	292.549
1085	145.277
1086	111.42
1087	121.018
1088	176.361
1089	178.501
1090	192.057
1091	185.927
1092	155.983
1093	109.389
1094	122.225
1095	114.341
1096	109.582
1097	99.8039
1098	106.997
1099	90.0795
1100	65.0654
1101	49.662
1102	55.4993
1103	54.2369
1104	59.1384
1105	74.6247
1106	115.498
1107	158.767
1108	173.888
1109	215.306
1110	194.828
1111	207.744
1112	191.252
1113	172.608
1114	141.457
1115	118.687
1116	125.873
1117	160.49
1118	162.494
1119	183.442
1120	187.944
1121	186.085
1122	186.869
1123	176.08
1124	166.675
1125	151.994
1126	170.395
1127	180.372
1128	192.819
1129	184.595
1130	222.39
1131	219.963
1132	294.989
1133	261.331
1134	205.77
1135	236.929
1136	238.268
1137	210.09
1138	205.638
1139	210.323
1140	226.059
1141	189.844
1142	192.162
1143	99.9189
1144	59.2883
1145	37.1184
1146	41.766
1147	35.7957
1148	48.466
1149	41.8047
1150	33.8888
1151	31.4608
1152	43.3882
1153	83.5248
1154	113.694
1155	126.812
1156	166.055
1157	162.098
1158	138.91
1159	149.487
1160	135.47
1161	98.9007
1162	91.3146
1163	94.9266
1164	94.7388
1165	104.038
1166	96.4495
1167	83.7076
1168	60.589
1169	67.8763
1170	81.3433
1171	83.7854
1172	86.94
1173	92.5852
1174	100.738
1175	108.979
1176	101.555
1177	85.7654
1178	103.378
1179	92.5694
1180	90.6108
1181	96.9469
1182	119.491
1183	108.204
1184	136.242
1185	121.102
1186	107.358
1187	118.071
1188	137.372
1189	138.361
1190	140.119
1191	147.462
1192	155.739
1193	151.859
1194	165.785
1195	185.389
1196	186.473
1197	194.511
1198	198.1
1199	198.27
1200	223.504
1201	251.87
1202	266.519
1203	274.496
1204	282.109
1205	280.949
1206	233.561
1207	221.953
1208	222.079
1209	227.357
1210	228.195
1211	240.898
1212	247.463
1213	268.624
1214	305.043
1215	303.995
1216	302.282
1217	313.573
1218	306.659
1219	313.003
1220	297.48
1221	292.285
1222	303.12
1223	364.532
1224	372.528
1225	297.9
1226	278.239
1227	237.474
1228	210.476
1229	153.79
1230	151.81
1231	137.252
1232	140.069
1233	150.464
1234	161.444
1235	234.424
1236	234.113
1237	267.967
1238	279.589
1239	244.343
1240	240.513
1241	245.311
1242	256.544
1243	173.189
1244	177.61
1245	171.212
1246	136.121
1247	139.027
1248	141.512
1249	133.118
1250	121.544
1251	52.1811
1252	62.0622
1253	62.1435
1254	55.3265
1255	56.3788
1256	56.2426
1257	63.6234
1258	63.206
1259	59.3826
1260	54.5199
1261	67.4098
1262	84.7686
1263	77.9792
1264	89.8167
1265	87.0307
1266	97.6452
1267	98.9964
1268	94.2274
1269	82.9802
1270	84.0276
1271	74.7779
1272	75.7197
1273	90.6544
1274	110.384
1275	98.6622
1276	68.5036
1277	43.0465
1278	43.6971
1279	38.8875
1280	37.8205
1281	40.5251
1282	38.0201
1283	40.1563
1284	43.2101
1285	61.3703
1286	73.134
1287	96.2501
1288	146.917
1289	74.9247
1290	92.3004
1291	103.389
1292	109.858
1293	104.499
1294	106.475
1295	107.616
1296	109.427
1297	101.511
1298	130.813
1299	114.271
1300	127.495
1301	130.335
1302	116.597
1303	119.985
1304	135.13
1305	144.23
1306	150.233
1307	143.407
1308	121.257
1309	118.463
1310	80.5981
1311	85.078
1312	40.5567
1313	26.156
1314	30.7477
1315	23.9725
1316	23.146
1317	27.4352
1318	25.266
1319	31.2515
1320	85.8088
1321	93.563
1322	114.703
1323	136.123
1324	168.939
1325	63.1187
1326	62.281
1327	49.9488
1328	40.7505
1329	42.0589
1330	36.9193
1331	32.6842
1332	31.5819
1333	25.9076
1334	34.4743
1335	48.0464
1336	52.2635
1337	57.8092
1338	68.6304
1339	77.6643
1340	75.869
1341	70.774
1342	82.3777
1343	92.6877
1344	95.4407
1345	99.2755
1346	93.1821
1347	99.5922
1348	103.498
1349	104.712
1350	104.957
1351	112.808
1352	112.132
1353	119.657
1354	115.259
1355	125.303
1356	130.299
1357	143.76
1358	170.959
1359	173.063
1360	75.2429
1361	65.7184
1362	44.0372
1363	44.5123
1364	45.1597
1365	39.0734
1366	36.4346
1367	38.3004
1368	44.2158
1369	54.2339
1370	131.145
1371	148.099
1372	130.161
1373	111.994
1374	102.177
1375	97.5432
1376	171.66
1377	185.216
1378	131.026
1379	110.696
1380	120.351
1381	125.692
1382	128.748
1383	136.997
1384	150.04
1385	170.059
1386	209.613
1387	235.783
1388	249.822
1389	234.946
1390	224.872
1391	223.638
1392	182.818
1393	144.829
1394	145.452
1395	123.709
1396	139.773
1397	98.8667
1398	107.496
1399	117.546
1400	135.214
1401	132.074
1402	127.818
1403	131.795
1404	135.188
1405	140.165
1406	134.48
1407	169.096
1408	201.632
1409	232.29
1410	245.795
1411	258.179
1412	224.048
1413	231.946
1414	220.87
1415	248.111
1416	262.741
1417	253.58
1418	253.804
1419	263.821
1420	269.365
1421	243.451
1422	61.3953
1423	1.89795
1424	26.5242
1425	22.6722
1426	22.345
1427	30.3116
1428	33.6141
1429	32.3245
1430	37.5124
1431	36.1482
1432	26.3582
1433	20.6768
1434	26.9707
1435	23.6086
1436	25.9238
1437	25.4602
1438	26.4858
1439	29.6111
1440	37.2954
1441	31.961
1442	34.5239
1443	26.4143
1444	19.9324
1445	27.0973
1446	24.8218
1447	20.5456
1448	22.2691
1449	24.1897
1450	19.7859
1451	27.8622
1452	24.5593
1453	35.0741
1454	30.5396
1455	36.3644
1456	33.5134
1457	46.3762
1458	58.5439
1459	70.0107
1460	95.5176
1461	105.823
1462	100.036
1463	101.42
1464	106.405
1465	98.4682
1466	78.2552
1467	74.0778
1468	90.118
1469	66.1141
1470	56.5341
1471	61.3852
1472	76.5358
1473	77.6239
1474	67.4252
1475	64.9771
1476	77.4535
1477	81.5184
1478	72.8704
1479	63.4174
1480	78.017
1481	91.2881
1482	98.7098
1483	106.37
1484	113.921
1485	138.878
1486	135.751
1487	137.057
1488	130.883
1489	126.949
1490	119.281
1491	117.824
1492	70.6279
1493	82.4959
1494	75.4095
1495	81.0735
1496	82.2606
1497	69.1453
1498	81.3953
1499	68.0031
1500	70.4338
1501	73.6019
1502	48.8903
1503	36.4538
1504	37.6585
1505	35.4106
1506	38.2117
1507	41.1433
1508	41.4119
1509	51.2133
1510	57.8291
1511	62.4673
1512	69.3607
1513	51.9987
1514	31.8732
1515	28.4031
1516	24.9478
1517	13.8737
1518	16.9384
1519	17.9758
1520	19.5236
1521	21.9767
1522	19.8719
1523	21.9715
1524	28.768
1525	25.9866
1526	26.1355
1527	22.5499
1528	28.8203
1529	27.1832
1530	27.8563
1531	28.126
1532	30.7413
1533	28.4104
1534	21.7883
1535	24.4741
1536	24.5565
1537	34.1608
1538	29.6736
1539	34.4884
1540	58.6399
1541	51.0495
1542	55.9143
1543	53.9641
1544	66.8256
1545	62.9543
1546	90.6054
1547	87.8169
1548	89.9382
1549	116.102
1550	107.529
1551	70.2954
1552	58.2121
1553	55.5459
1554	51.3816
1555	40.2435
1556	46.1752
1557	48.9845
1558	41.8414
1559	40.7523
1560	41.792
1561	60.3956
1562	70.0608
1563	74.1384
1564	96.4981
1565	107.369
1566	110.801
1567	151.569
1568	145.665
1569	141.307
1570	162.575
1571	135.229
1572	147.311
1573	165.572
1574	186.368
1575	200.876
1576	226.414
1577	188.645
1578	162.609
1579	163.411
1580	165.236
1581	164.433
1582	156.073
1583	198.048
1584	218.597
1585	227.363
1586	219.547
1587	222.708
1588	226.437
1589	213.916
1590	330.005
1591	24.1854
1592	28.6544
1593	41.8761
1594	32.1289
1595	27.5979
1596	29.8118
1597	30.351
1598	24.9928
1599	29.949
1600	35.8465
1601	21.9663
1602	23.8069
1603	21.305
1604	25.9535
1605	26.8691
1606	25.891
1607	28.0618
1608	39.8971
1609	62.0291
1610	57.4648
1611	55.1198
1612	100.277
1613	78.3433
1614	72.5856
1615	51.5055
1616	46.6878
1617	48.673
1618	48.4007
1619	45.3006
1620	57.8664
1621	76.4228
1622	87.6144
1623	82.5299
1624	80.7601
1625	83.3764
1626	75.9614
1627	78.8976
1628	74.1344
1629	63.8373
1630	68.2924
1631	65.4039
1632	82.7681
1633	84.2115
1634	68.4858
1635	58.2061
1636	47.6812
1637	44.5864
1638	52.7712
1639	74.3524
1640	75.0246
1641	81.2745
1642	86.8691
1643	85.7635
1644	112.684
1645	89.2614
1646	97.4859
1647	95.6988
1648	76.3467
1649	73.629
1650	75.0431
1651	85.2722
1652	89.4738
1653	91.4764
1654	100.556
1655	118.681
1656	112.278
1657	120.772
1658	108.973
1659	117.561
1660	90.07
1661	110.442
1662	138.557
1663	160.543
1664	231.249
1665	172.375
1666	127.022
1667	66.7245
1668	64.4363
1669	56.4586
1670	49.2616
1671	44.3802
1672	35.0579
1673	30.8967
1674	38.89
1675	30.3133
1676	32.1633
1677	31.4223
1678	25.7634
1679	34.9172
1680	63.3838
1681	36.779
1682	40.1164
1683	47.7161
1684	51.2109
1685	67.8505
1686	69.001
1687	76.4114
1688	70.9019
1689	58.3123
1690	55.7623
1691	61.6407
1692	77.9053
1693	84.099
1694	75.7652
1695	78.3114
1696	78.7325
1697	57.5166
1698	62.8079
1699	67.9334
1700	70.4046
1701	58.664
1702	52.2023
1703	62.3536
1704	70.0624
1705	69.4546
1706	73.626
1707	92.7118
1708	94.678
1709	79.6177
1710	44.6358
1711	93.8688
1712	92.1796
1713	41.8884
1714	24.5351
1715	38.4974
1716	42.0269
1717	41.779
1718	36.0958
1719	35.5912
1720	31.3626
1721	30.7686
1722	34.9474
1723	28.5341
1724	29.7262
1725	32.7309
1726	31.3236
1727	36.366
1728	47.081
1729	57.8661
1730	73.2272
1731	70.3528
1732	79.9103
1733	75.3928
1734	94.311
1735	99.8442
1736	93.2701
1737	89.5866
1738	87.5839
1739	84.6133
1740	95.6426
1741	116.07
1742	140.342
1743	146.742
1744	169.898
1745	181.871
1746	203.72
1747	229.838
1748	216.67
1749	205.009
1750	201.348
1751	205.693
1752	206.559
1753	209.678
1754	229.26
1755	221.769
1756	241.448
1757	242.377
1758	249.431
1759	247.945
1760	246.466
1761	225.392
1762	225.775
1763	224.898
1764	224.584
1765	216.803
1766	222.656
1767	238.788
1768	257.752
1769	249.498
1770	254.652
1771	233.115
1772	248.05
1773	243.313
1774	236.728
1775	245.977
1776	226.651
1777	206.754
1778	224.741
1779	179.019
1780	183.456
1781	190.12
1782	185.123
1783	228.523
1784	223.362
1785	688.367
1786	434.304
1787	126.452
1788	289.079
1789	400.755
1790	324.069
1791	112.94
1792	40.8196
1793	49.6396
1794	48.1336
1795	45.8238
1796	32.9238
1797	34.3535
1798	28.8156
1799	31.8646
1800	36.1876
1801	41.8436
1802	58.9014
1803	57.9597
1804	70.44
1805	57.1021
1806	67.8678
1807	60.0998
1808	54.7373
1809	54.7706
1810	45.4053
1811	54.8363
1812	56.1502
1813	58.8179
1814	60.9461
1815	57.4153
1816	55.2652
1817	59.6672
1818	80.3913
1819	87.5651
1820	94.5339
1821	111.76
1822	117.159
1823	124.934
1824	119.122
1825	114.093
1826	84.9687
1827	90.063
1828	93.7704
1829	95.2688
1830	95.6832
1831	106.809
1832	99.9
1833	101.543
1834	108.458
1835	118.664
1836	338.77
1837	701.92
1838	635.998
1839	89.7807
1840	89.5865
1841	167.818
1842	219.195
1843	102.268
1844	33.6339
1845	51.5253
1846	33.5237
1847	36.4746
1848	41.2335
1849	28.8242
1850	40.2927
1851	22.1755
1852	38.5749
1853	42.4098
1854	43.5036
1855	64.6066
1856	69.8037
1857	72.358
1858	95.6177
1859	65.3006
1860	68.3035
1861	58.9268
1862	62.8959
1863	58.7144
1864	59.7139
1865	60.2808
1866	65.3264
1867	60.8542
1868	70.483
1869	69.9286
1870	60.5163
1871	63.3924
1872	70.5412
1873	75.4945
1874	76.1964
1875	78.3089
1876	76.999
1877	79.5135
1878	76.8699
1879	75.77
1880	74.3268
1881	68.5214
1882	73.7093
1883	83.1501
1884	70.1498
1885	48.8822
1886	43.5048
1887	37.4856
1888	28.3388
1889	63.9602
1890	102.502
1891	141.559
1892	96.7153
1893	65.2221
1894	58.8914
1895	71.4144
1896	40.6467
1897	28.6751
1898	59.3931
1899	60.4152
1900	48.4174
1901	52.1273
1902	59.3005
1903	76.5825
1904	58.2767
1905	14.3376
1906	22.266
1907	21.1606
1908	18.7381
1909	22.2775
1910	22.2739
1911	27.3518
1912	24.2643
1913	28.7087
1914	27.8781
1915	25.4454
1916	38.1476
1917	34.4134
1918	36.0199
1919	40.4282
1920	41.1208
1921	66.261
1922	67.9048
1923	70.7473
1924	65.9594
1925	77.2722
1926	51.8544
1927	75.8779
1928	62.6991
1929	66.153
1930	43.7582
1931	51.9108
1932	44.7536
1933	50.9623
1934	57.7518
1935	71.5182
1936	69.5957
1937	78.2289
1938	75.6355
1939	70.49
1940	78.6809
1941	91.0021
1942	89.9726
1943	104.121
1944	150.826
1945	96.1033
1946	109.485
1947	94.2207
1948	62.7426
1949	51.6374
1950	142.066
1951	139.762
1952	96.7522
1953	89.6222
1954	81.9371
1955	85.1262
1956	88.2827
1957	79.4916
1958	67.5887
1959	79.5632
1960	64.883
1961	54.4049
1962	59.2913
1963	63.2136
1964	68.1184
1965	66.0316
1966	69.8394
1967	59.9931
1968	64.4185
1969	50.8805
1970	48.0698
1971	56.1528
1972	51.9061
1973	63.7246
1974	65.9737
1975	73.4644
1976	73.9792
1977	106.77
1978	91.9186
1979	76.5041
1980	92.7078
1981	99.3882
1982	100.152
1983	126.785
1984	101.374
1985	103.869
1986	65.8004
1987	62.6224
1988	53.13
1989	55.7155
1990	68.9732
1991	63.9327
1992	80.3346
1993	90.444
1994	98.5959
1995	106.883
1996	123.86
1997	135.2
1998	136.143
[truncated: 39,758 more rows]
