# Supplementary material for: PM2.5 concentration prediction based on EEMD-ALSTM
Source: Sci Rep. 2024 Jun 2;14:12636. doi: 10.1038/s41598-024-63620-9 (PMC11144699; doi:10.1038/s41598-024-63620-9)
Supplement: Supplementary file 1 — Supplementary Information. [file 41598_2024_63620_MOESM1_ESM.zip › Code/lstmtrpred.xlsx]

## Sheet: Sheet1
	0
0
1
2
3
4
5
6
7
8
9
10
11
12
13
14
15
16
17
18
19
20
21
22
23
24	118.229
25	82.087
26	57.3027
27	62.4308
28	52.2917
29	63.9631
30	83.5921
31	91.5793
32	85.1276
33	80.9242
34	85.6768
35	76.4114
36	99.1681
37	107.828
38	87.1925
39	95.4139
40	93.8925
41	83.7607
42	66.9211
43	58.599
44	50.8614
45	70.8822
46	71.4051
47	75.6052
48	72.005
49	78.731
50	55.2026
51	21.3659
52	24.3107
53	26.6182
54	24.7888
55	18.7582
56	28.281
57	25.1416
58	26.3197
59	26.3187
60	24.2617
61	28.4827
62	31.5675
63	27.3203
64	28.4279
65	29.4309
66	29.411
67	27.3135
68	25.2621
69	30.4938
70	32.5049
71	28.2664
72	30.4108
73	29.3044
74	33.5021
75	26.0884
76	24.173
77	27.3198
78	27.3105
79	26.295
80	26.3145
81	26.3185
82	28.4071
83	35.6825
84	29.2363
85	26.2232
86	38.7699
87	40.6622
88	32.101
89	50.158
90	56.0869
91	58.8787
92	59.6056
93	85.3912
94	108.269
95	60.8808
96	47.1888
97	54.7746
98	77.3492
99	47.0284
100	42.2873
101	24.7985
102	26.6054
103	19.5083
104	23.9449
105	18.8394
106	28.3542
107	33.5507
108	41.9352
109	26.8726
110	35.6563
111	48.1193
112	48.8233
113	51.8313
114	55.8488
115	98.8559
116	73.0542
117	107.187
118	135.391
119	86.5424
120	133.495
121	125.601
122	128.414
123	29.4923
124	33.7795
125	27.3976
126	25.9912
127	22.2486
128	21.5133
129	22.7431
130	26.0155
131	39.7417
132	41.708
133	41.6203
134	55.4304
135	51.6301
136	50.5111
137	56.8909
138	49.0114
139	53.5235
140	67.3087
141	109.274
142	166.717
143	205.721
144	186.7
145	211.102
146	187.868
147	286.343
148	128.563
149	95.8243
150	94.1389
151	75.4247
152	66.9082
153	63.0248
154	92.1588
155	139.529
156	158.82
157	206.279
158	261.68
159	184.036
160	234.485
161	251.548
162	197.274
163	215.196
164	224.294
165	220.784
166	219.814
167	150.406
168	164.18
169	160.956
170	154.584
171	165.541
172	199.334
173	161.311
174	149.674
175	110.31
176	101.224
177	88.988
178	80.779
179	69.965
180	63.5854
181	36.2594
182	47.653
183	48.8327
184	47.9402
185	39.5521
186	35.7511
187	44.523
188	43.3361
189	54.1003
190	49.4019
191	46.2665
192	66.7411
193	75.7253
194	82.5374
195	64.0219
196	83.5323
197	59.3543
198	37.0516
199	20.633
200	23.4708
201	25.765
202	34.2715
203	50.0663
204	71.1904
205	75.6163
206	56.1971
207	70.15
208	67.2692
209	70.4643
210	88.8308
211	83.098
212	81.9457
213	63.2367
214	22.6487
215	22.0305
216	20.3009
217	21.6628
218	25.9904
219	21.9295
220	15.8671
221	15.9988
222	15.033
223	15.1392
224	19.3333
225	19.3673
226	17.3417
227	24.5971
228	25.5726
229	26.5897
230	27.5632
231	14.007
232	23.4683
233	12.03
234	12.2271
235	12.1886
236	16.335
237	19.4389
238	26.6709
239	19.318
240	14.2471
241	20.4042
242	20.3775
243	36.9847
244	25.2387
245	14.0507
246	8.01627
247	10.0883
248	10.1533
249	15.3356
250	12.2986
251	14.386
252	20.5142
253	23.5963
254	21.4783
255	21.4585
256	21.4123
257	18.3012
258	22.4513
259	24.4755
260	24.4544
261	30.6539
262	24.2718
263	21.2532
264	21.2631
265	14.0649
266	15.2012
267	10.0888
268	10.1725
269	11.2079
270	10.2399
271	11.2968
272	26.6885
273	27.7198
274	33.9282
275	32.6438
276	35.7055
277	25.0553
278	49.2735
279	52.0047
280	46.3299
281	46.3737
282	37.8075
283	59.233
284	76.955
285	97.7918
286	94.7151
287	64.1279
288	63.1758
289	74.4185
290	275.807
291	153.705
292	160.386
293	157.955
294	129.384
295	81.8376
296	57.6066
297	85.5941
298	85.373
299	82.0797
300	94.7702
301	76.1916
302	73.1945
303	78.1645
304	85.78
305	69.7093
306	89.5464
307	94.1087
308	65.4352
309	45.8579
310	30.3881
311	25.0888
312	18.2714
313	35.2012
314	36.2983
315	28.9796
316	16.6446
317	20.0421
318	11.8018
319	22.3097
320	25.4437
321	26.5285
322	29.628
323	27.45
324	25.3707
325	25.3793
326	30.5755
327	34.6715
328	35.6
329	36.5547
330	65.0226
331	84.7603
332	91.9867
333	89.5703
334	102.538
335	92.1404
336	84.7348
337	145.531
338	222.521
339	247.62
340	274.15
341	237.074
342	181.767
343	130.419
344	103.34
345	95.7997
346	104.961
347	135.748
348	116.278
349	150.23
350	122.533
351	126.37
352	140.547
353	148.219
354	149.063
355	153.187
356	203.325
357	242.195
358	264.73
359	266.877
360	259.994
361	256.429
362	229.2
363	190.374
364	145.152
365	142.955
366	143.709
367	214.755
368	207.761
369	174.44
370	153.848
371	183.192
372	238.156
373	153.007
374	169.08
375	148.365
376	165.177
377	177.074
378	191.762
379	214.475
380	256.56
381	269.557
382	325.602
383	276.347
384	312.892
385	265.829
386	274.9
387	301.691
388	353.833
389	413.968
390	331.831
391	188.07
392	124.42
393	139.373
394	184.961
395	153.854
396	129.354
397	144.656
398	142.03
399	154.264
400	175.75
401	190.578
402	205.505
403	238.757
404	445.574
405	428.767
406	381.24
407	337.959
408	404.449
409	330.113
410	379.024
411	304.129
412	248.47
413	243.453
414	305.655
415	331.034
416	370.104
417	265.408
418	335.283
419	314.756
420	337.078
421	282.468
422	306.652
423	297.793
424	309.116
425	336.445
426	356.306
427	510.998
428	380.786
429	392.176
430	356.255
431	311.701
432	337.41
433	361.488
434	386.876
435	351.169
436	227.65
437	21.944
438	72.1003
439	44.5092
440	43.4872
441	39.3907
442	41.3538
443	31.3549
444	25.9181
445	24.4882
446	27.1603
447	13.7672
448	21.7518
449	27.1939
450	21.0487
451	9.81691
452	24.5101
453	15.1763
454	19.5128
455	19.4573
456	17.4158
457	17.4133
458	16.3597
459	16.3583
460	16.35
461	14.3058
462	18.4268
463	15.3214
464	17.4146
465	17.3809
466	17.3895
467	25.6228
468	25.5469
469	24.4818
470	23.3997
471	14.0842
472	16.2557
473	14.1869
474	20.4094
475	40.0797
476	51.5031
477	44.5716
478	61.6244
479	72.7062
480	34.8612
481	33.697
482	27.5747
483	24.776
484	16.7037
485	13.8545
486	13.9514
487	21.2254
488	20.2472
489	18.2483
490	21.3679
491	24.458
492	21.3272
493	25.5154
494	31.6913
495	29.49
496	31.5733
497	29.3835
498	31.4824
499	36.6428
500	49.1448
501	46.5909
502	38.0034
503	34.0084
504	47.7965
505	48.5381
506	21.9428
507	21.8779
508	18.8145
509	17.9728
510	14.9938
511	21.2591
512	23.3479
513	23.3794
514	41.0904
515	21.8408
516	18.1797
517	14.0321
518	18.24
519	16.221
520	16.298
521	21.4502
522	90.6387
523	86.2718
524	90.7258
525	131.191
526	146.6
527	212.067
528	196.298
529	233.952
530	279.479
531	349.838
532	273.463
533	251.585
534	298.208
535	291.217
536	214.426
537	199.297
538	156.247
539	143.996
540	148.519
541	134.509
542	145.141
543	158.001
544	150.632
545	152.655
546	139.621
547	79.4689
548	48.4301
549	48.9742
550	38.1321
551	26.3507
552	35.4972
553	48.4437
554	55.9112
555	36.2043
556	36.0289
557	26.5951
558	18.6166
559	20.9765
560	26.2841
561	33.6661
562	26.2382
563	31.614
564	27.297
565	27.3845
566	16.9692
567	16.1405
568	15.1314
569	17.2585
570	15.2346
571	11.1844
572	12.24
573	22.5067
574	20.4538
575	12.2391
576	13.3042
577	22.506
578	15.2855
579	24.638
580	19.3428
581	24.5784
582	18.2611
583	23.4992
584	24.451
585	19.2674
586	23.4437
587	16.1493
588	9.09016
589	10.143
590	15.2657
591	19.4397
592	12.2577
593	11.2929
594	11.2539
595	11.2853
596	11.3128
597	30.8213
598	36.0155
599	42.1465
600	52.4015
601	24.1903
602	23.0841
603	24.0914
604	42.879
605	46.8866
606	61.5466
607	66.2057
608	64.5289
609	69.7634
610	32.5273
611	35.6447
612	20.1084
613	22.7585
614	28.0514
615	34.3941
616	34.3572
617	32.2586
618	31.2474
619	23.9548
620	14.8188
621	25.3101
622	31.5458
623	35.7092
624	36.6307
625	44.9724
626	72.4358
627	66.8606
628	68.7897
629	95.794
630	83.7825
631	29.2517
632	23.8258
633	22.2495
634	18.4965
635	14.6606
636	16.878
637	18.0065
638	21.2024
639	16.0686
640	17.2114
641	10.0113
642	10.1352
643	15.2762
644	17.4068
645	16.4192
646	18.4857
647	25.6854
648	23.534
649	54.8485
650	72.5518
651	135.276
652	148.764
653	93.14
654	58.8179
655	67.9452
656	64.9753
657	75.0548
658	74.777
659	66.0456
660	72.0921
661	71.922
662	62.1014
663	50.8654
664	72.102
665	77.9566
666	70.7686
667	53.6295
668	52.5965
669	37.9053
670	48.2284
671	63.1204
672	65.8422
673	63.3398
674	62.2516
675	64.4138
676	63.1652
677	63.1733
678	60.9912
679	54.6156
680	88.5008
681	70.329
682	106.255
683	96.0421
684	94.8742
685	83.6887
686	83.4156
687	91.3749
688	49.9615
689	32.853
690	24.7335
691	23.2454
692	26.6778
693	31.0326
694	34.268
695	42.731
696	71.4447
697	84.6178
698	64.3741
699	69.6895
700	80.3023
701	88.2828
702	66.34
703	69.8813
704	60.1186
705	72.6045
706	109.475
707	92.2449
708	123.172
709	133.12
710	164.538
711	111.323
712	63.0166
713	53.9257
714	30.1218
715	11.0329
716	14.9183
717	13.168
718	21.6831
719	33.3136
720	99.5682
721	87.6103
722	87.2497
723	95.7572
724	105.857
725	114.596
726	100.596
727	96.9405
728	100.753
729	102.724
730	73.3832
731	27.2037
732	26.5349
733	24.995
734	25.4041
735	24.6224
736	32.118
737	27.9465
738	30.237
739	27.0979
740	27.2334
741	62.0709
742	64.6298
743	81.5083
744	92.3406
745	77.492
746	44.1563
747	58.1719
748	82.7978
749	60.7346
750	45.6717
751	53.019
752	40.1594
753	46.0665
754	88.9118
755	107.342
756	88.0589
757	101.374
758	128.513
759	111.56
760	99.8746
761	113.56
762	96.6731
763	66.8364
764	65.4469
765	70.5771
766	69.5541
767	79.5999
768	68.1351
769	61.2005
770	66.1506
771	60.6205
772	68.5767
773	56.28
774	49.4068
775	49.9054
776	53.2637
777	43.5766
778	46.1637
779	87.0114
780	77.6492
781	66.5266
782	62.7722
783	64.1018
784	80.3998
785	72.8614
786	93.9438
787	74.7212
788	64.81
789	84.1953
790	75.5297
791	82.4498
792	80.9673
793	100.874
794	200.43
795	81.3391
796	65.6806
797	38.4613
798	62.8448
799	67.112
800	68.02
801	63.6893
802	70.5148
803	76.8019
804	80.7547
805	88.0991
806	89.6211
807	91.4575
808	86.6497
809	77.9974
810	100.813
811	104.971
812	118.754
813	125.139
814	142.263
815	152.609
816	164.443
817	141.792
818	161.729
819	153.759
820	152.898
821	157.913
822	178.55
823	186.248
824	176.861
825	182.623
826	196.38
827	173.226
828	166.852
829	161.621
830	127.455
831	129.171
832	138.591
833	160.133
834	169.362
835	168.532
836	184.884
837	156.757
838	133.091
839	141.907
840	167.612
841	200.098
842	232.024
843	203.252
844	234.897
845	260.765
846	239.446
847	220.753
848	277.936
849	242.353
850	248.437
851	232.471
852	220.726
853	187.113
854	186.937
855	205.972
856	165.91
857	72.0167
858	50.3952
859	34.081
860	47.2921
861	48.877
862	47.145
863	52.9905
864	162.34
865	190.171
866	182.204
867	181.963
868	149.102
869	4.43128
870	11.8861
871	19.0989
872	18.8194
873	3.90183
874	6.14937
875	6.24369
876	6.47752
877	8.70164
878	7.83708
879	19.3075
880	13.1753
881	15.4077
882	13.3225
883	9.2836
884	6.26095
885	7.30032
886	11.4092
887	14.5303
888	7.379
889	10.4274
890	17.5137
891	15.4763
892	10.3528
893	9.31215
894	10.3055
895	9.30919
896	9.3309
897	11.3697
898	11.3811
899	9.3518
900	9.34551
901	8.31808
902	8.32889
903	10.3658
904	11.3995
905	11.4104
906	11.4032
907	20.5964
908	17.48
909	12.3656
910	17.4567
911	16.3857
912	18.467
913	21.5154
914	19.4126
915	23.5355
916	18.2906
917	12.1848
918	16.3018
919	21.4314
920	15.2638
921	15.3296
922	10.1735
923	9.20813
924	8.19476
925	10.269
926	13.3625
927	20.5701
928	25.7199
929	20.4528
930	18.4023
931	12.1924
932	12.2474
933	12.2504
934	12.2948
935	10.2775
936	18.4632
937	21.5497
938	50.6606
939	58.7635
940	60.2201
941	69.4712
942	111.427
943	44.4167
944	52.7031
945	35.7091
946	25.0661
947	21.4703
948	25.8546
949	27.0165
950	22.9627
951	25.1644
952	22.0605
953	36.7393
954	46.0693
955	48.9613
956	52.9676
957	56.9289
958	50.118
959	64.224
960	102.834
961	114.944
962	138.876
963	225.26
964	268.488
965	264.25
966	365.66
967	949.763
968	146.029
969	9.87427
970	-4.72186
971	1.37588
972	1.14219
973	0.570843
974	0.295606
975	9.56422
976	13.6281
977	10.4742
978	17.6445
979	15.127
980	13.726
981	13.1626
982	14.6097
983	14.9131
984	20.3423
985	36.1238
986	51.9017
987	68.5519
988	44.612
989	44.365
990	25.2686
991	22.7915
992	16.7267
993	13.8706
994	16.0294
995	9.96973
996	15.1805
997	15.2002
998	39.0329
999	24.1673
1000	16.1768
1001	6.95307
1002	10.1014
1003	13.2093
1004	14.3367
1005	14.376
1006	12.3331
1007	12.3402
1008	25.6722
1009	50.6964
1010	74.9016
1011	98.7754
1012	118.856
1013	150.236
1014	106.795
1015	85.8674
1016	65.4313
1017	62.1742
1018	48.04
1019	25.9548
1020	28.1772
1021	24.3091
1022	24.6297
1023	22.7248
1024	19.7872
1025	23.0562
1026	38.7926
1027	81.3809
1028	102.128
1029	121.2
1030	143.59
1031	161.895
1032	160.075
1033	165.733
1034	177.176
1035	191.396
1036	195.453
1037	204.615
1038	238.983
1039	244.444
1040	216.339
1041	158.943
1042	96.7436
1043	34.0195
1044	12.4603
1045	9.19078
1046	18.8995
1047	12.2687
1048	15.795
1049	16.0745
1050	10.1694
1051	9.44749
1052	9.65054
1053	10.9072
1054	7.9941
1055	8.14655
1056	26.767
1057	31.0402
1058	39.3517
1059	49.6089
1060	47.9974
1061	49.8858
1062	36.8194
1063	35.089
1064	40.3861
1065	81.7083
1066	69.3408
1067	73.7561
1068	76.5893
1069	87.143
1070	108.441
1071	47.047
1072	32.9539
1073	32.0489
1074	16.8939
1075	24.6815
1076	25.8535
1077	26.0235
1078	28.1993
1079	40.8093
1080	46.9681
1081	120.281
1082	289.69
1083	228.012
1084	308.237
1085	113.005
1086	107.154
1087	109.841
1088	170.464
1089	176.426
1090	190.378
1091	180.708
1092	148.066
1093	103.22
1094	113.733
1095	108.887
1096	104.039
1097	92.6448
1098	97.5103
1099	78.5668
1100	53.8643
1101	36.7214
1102	43.3769
1103	42.5723
1104	48.2111
1105	65.4576
1106	104.446
1107	153.241
1108	169.648
1109	212.803
1110	186.48
1111	203.712
1112	183.519
1113	166.37
1114	134.222
1115	112.057
1116	118.47
1117	153.389
1118	157.28
1119	179.533
1120	183.389
1121	181.697
1122	182.635
1123	170.176
1124	159.996
1125	144.234
1126	162.207
1127	171.439
1128	184.025
1129	174.511
1130	215.035
1131	211.224
1132	294.447
1133	250.59
1134	198.21
1135	232.132
1136	231.239
1137	203.937
1138	198.198
1139	201.98
1140	219.142
1141	180.727
1142	184.698
1143	90.2281
1144	55.5898
1145	29.1404
1146	31.4858
1147	23.8833
1148	33.9406
1149	27.9168
1150	21.0389
1151	18.2966
1152	29.0635
1153	70.7497
1154	103.157
1155	120.924
1156	160.77
1157	154.608
1158	131.587
1159	141.942
1160	128.072
1161	92.6317
1162	84.7319
1163	87.6076
1164	88.0034
1165	98.249
1166	89.8696
1167	77.1695
1168	52.0869
1169	58.4539
1170	71.6649
1171	75.6
1172	78.6134
1173	83.8858
1174	92.3152
1175	100.454
1176	93.7973
1177	78.3422
1178	95.1194
1179	85.2328
1180	84.6024
1181	89.2358
1182	112.368
1183	102.441
1184	131.057
1185	114.466
1186	101.668
1187	111.091
1188	131.001
1189	133.396
1190	134.717
1191	141.218
1192	149.528
1193	145.727
1194	159.816
1195	180.41
1196	181.53
1197	189.807
1198	192.847
1199	192.867
1200	219.104
1201	248.833
1202	264.061
1203	271.301
1204	278.259
1205	276.894
1206	224.297
1207	217.242
1208	216.627
1209	222.725
1210	222.315
1211	234.945
1212	240.425
1213	262.654
1214	300.667
1215	297.093
1216	296.63
1217	307.676
1218	299.307
1219	306.687
1220	287.061
1221	283.649
1222	294.442
1223	360.83
1224	363.671
1225	281.221
1226	271.258
1227	227.455
1228	205.677
1229	147.19
1230	145.687
1231	128.391
1232	130.46
1233	137.514
1234	147.994
1235	220.734
1236	220.371
1237	260.629
1238	267.771
1239	230.82
1240	229.702
1241	233.39
1242	246.088
1243	158.453
1244	169.959
1245	159.502
1246	129.607
1247	132.216
1248	133.537
1249	126.966
1250	114.238
1251	45.7902
1252	51.9799
1253	49.6342
1254	43.7832
1255	44.4346
1256	43.6871
1257	50.4042
1258	52.5069
1259	49.2311
1260	45.0843
1261	58.183
1262	76.205
1263	71.7961
1264	82.6313
1265	80.6103
1266	91.4139
1267	92.6539
1268	88.772
1269	76.6458
1270	77.5594
1271	67.8433
1272	68.5627
1273	84.0333
1274	104.275
1275	93.4813
1276	61.5832
1277	34.0779
1278	32.9201
1279	28.1677
1280	27.5527
1281	29.8808
1282	27.9214
1283	30.172
1284	33.3616
1285	52.3873
1286	65.9067
1287	91.3609
1288	144.55
1289	68.2022
1290	87.5857
1291	94.761
1292	104.978
1293	99.3613
1294	100.613
1295	101.627
1296	103.711
1297	95.6005
1298	125.488
1299	109.291
1300	122.722
1301	125.072
1302	110.585
1303	113.166
1304	128.096
1305	138.104
1306	144.628
1307	136.307
1308	113.742
1309	110.911
1310	71.2964
1311	77.5905
1312	31.4534
1313	16.8858
1314	17.7571
1315	11.9529
1316	11.275
1317	14.5671
1318	13.7373
1319	20.134
1320	73.9223
1321	87.5921
1322	111.644
1323	131.645
1324	166.523
1325	52.4372
1326	55.5588
1327	38.799
1328	32.6485
1329	33.3157
1330	27.3755
1331	23.5446
1332	21.6801
1333	15.6291
1334	24.087
1335	38.7458
1336	43.9271
1337	51.193
1338	61.5557
1339	70.6749
1340	69.8592
1341	64.0734
1342	75.0938
1343	86.4747
1344	90.9568
1345	94.6436
1346	87.3127
1347	95.4239
1348	98.1463
1349	99.919
1350	99.6182
1351	107.403
1352	106.659
1353	114.414
1354	109.056
1355	119.559
1356	124.307
1357	138.415
1358	166.859
1359	168.493
1360	64.1857
1361	57.8332
1362	32.5563
1363	34.4137
1364	33.9895
1365	28.1108
1366	25.3777
1367	26.6845
1368	33.1522
1369	43.7827
1370	121.604
1371	144.847
1372	128.136
1373	105.245
1374	93.8316
1375	89.5557
1376	164.088
1377	181.628
1378	124.691
1379	104.489
1380	111.553
1381	119.626
1382	124.669
1383	132.132
1384	146.291
1385	166.651
1386	207.458
1387	234.319
1388	247.921
1389	228.871
1390	219.989
1391	218.287
1392	173.545
1393	137.795
1394	138.396
1395	116.306
1396	132.141
1397	90.5855
1398	98.5792
1399	107.169
1400	127.268
1401	124.244
1402	119.45
1403	122.254
1404	125.443
1405	130.713
1406	124.089
1407	159.315
1408	192.114
1409	225.815
1410	238.793
1411	252.16
1412	214.701
1413	227.044
1414	214.965
1415	245.975
1416	259.545
1417	248.931
1418	249.07
1419	259.495
1420	264.914
1421	236.73
1422	47.2901
1423	3.8071
1424	13.858
1425	10.855
1426	9.36038
1427	12.8281
1428	16.3869
1429	16.8492
1430	22.4998
1431	22.7666
1432	15.6671
1433	9.71828
1434	16.1281
1435	13.1479
1436	15.3805
1437	15.4226
1438	17.533
1439	21.6563
1440	29.9108
1441	26.6319
1442	28.674
1443	19.1728
1444	13.1194
1445	18.2654
1446	15.1966
1447	11.1879
1448	12.2316
1449	14.289
1450	10.2352
1451	18.4492
1452	15.3468
1453	26.7241
1454	22.4548
1455	28.7159
1456	25.4274
1457	38.9876
1458	52.4287
1459	65.8244
1460	93.271
1461	104.571
1462	98.1165
1463	97.9016
1464	102.104
1465	93.6544
1466	72.0103
1467	66.3389
1468	82.4042
1469	58.8241
1470	48.5304
1471	51.5635
1472	67.8379
1473	70.5813
1474	60.4735
1475	56.692
1476	68.9004
1477	73.8453
1478	65.7206
1479	55.2313
1480	68.8606
1481	83.6577
1482	92.574
1483	100.468
1484	108.393
1485	134.495
1486	131.312
1487	132.788
1488	125.28
1489	121.239
1490	112.648
1491	111.45
1492	62.4505
1493	73.8382
1494	65.5601
1495	72.8199
1496	73.908
1497	60.7978
1498	72.6171
1499	59.0788
1500	62.0513
1501	64.2765
1502	40.3607
1503	26.8816
1504	26.5361
1505	24.6979
1506	28.0582
1507	31.2864
1508	32.3682
1509	42.9145
1510	50.1093
1511	56.1961
1512	63.3156
1513	45.4264
1514	24.9452
1515	18.5239
1516	14.6719
1517	3.65215
1518	5.84681
1519	6.92694
1520	9.0985
1521	12.2422
1522	10.2532
1523	12.3391
1524	19.5224
1525	17.4602
1526	17.484
1527	13.3263
1528	19.5081
1529	18.4393
1530	19.4934
1531	19.4503
1532	22.5254
1533	20.4046
1534	13.202
1535	15.2975
1536	15.2737
1537	25.59
1538	21.3956
1539	26.6151
1540	51.5686
1541	45.7297
1542	50.9804
1543	47.3824
1544	61.2328
1545	57.3474
1546	86.4755
1547	83.7591
1548	86.5603
1549	112.773
1550	103.57
1551	64.3792
1552	49.5479
1553	45.7329
1554	42.1226
1555	30.9986
1556	35.7629
1557	39.0285
1558	32.7691
1559	30.936
1560	32.1131
1561	51.1707
1562	62.5812
1563	68.4461
1564	90.8593
1565	102.527
1566	106.412
1567	148.524
1568	141.284
1569	137.893
1570	158.772
1571	128.772
1572	143.396
1573	161.139
1574	184.397
1575	199.472
1576	226.101
1577	181.866
1578	157.348
1579	156.98
1580	159.555
1581	159.72
1582	149.39
1583	192.297
1584	212.575
1585	222.144
1586	211.528
1587	216.241
1588	220.317
1589	206.716
1590	331.732
1591	-18.9536
1592	33.3771
1593	25.2688
1594	23.6673
1595	17.0165
1596	15.3175
1597	16.6507
1598	11.7814
1599	17.3394
1600	21.7541
1601	12.5616
1602	10.8181
1603	10.9419
1604	15.233
1605	15.3513
1606	16.471
1607	18.5528
1608	32.0169
1609	53.9746
1610	54.4055
1611	51.8059
1612	93.6705
1613	78.1153
1614	69.4503
1615	43.8933
1616	38.0597
1617	39.6297
1618	39.8281
1619	36.8201
1620	49.6459
1621	69.7097
1622	83.0221
1623	78.5019
1624	75.0419
1625	77.2975
1626	69.3716
1627	72.0025
1628	66.4881
1629	55.9883
1630	59.936
1631	56.7234
1632	75.3017
1633	77.7755
1634	61.9562
1635	50.9821
1636	38.9146
1637	35.4232
1638	43.1417
1639	65.5001
1640	68.0566
1641	75.2772
1642	80.1304
1643	79.5009
1644	106.987
1645	83.3304
1646	92.4668
1647	88.6244
1648	69.8611
1649	65.9156
1650	66.531
1651	77.6028
1652	82.6012
1653	85.4637
1654	94.0152
1655	113.421
1656	106.87
1657	115.906
1658	102.342
1659	111.244
1660	82.3544
1661	102.71
1662	131.2
1663	155.964
1664	231.274
1665	162.714
1666	120.789
1667	56.9342
1668	55.4756
1669	46.6405
1670	40.2943
1671	33.6865
1672	23.7819
1673	19.0955
1674	25.635
1675	19.5301
1676	20.8801
1677	20.9879
1678	15.9254
1679	24.3957
1680	52.7576
1681	28.7898
1682	32.6567
1683	37.715
1684	43.9221
1685	61.7847
1686	63.158
1687	72.4599
1688	66.1864
1689	53.2099
1690	48.5248
1691	54.1819
1692	71.2513
1693	79.2024
1694	70.7312
1695	72.1273
1696	72.0296
1697	50.2074
1698	54.783
1699	59.1613
1700	63.3793
1701	51.3044
1702	43.3704
1703	53.4282
1704	61.8149
1705	62.5131
1706	66.7021
1707	86.066
1708	89.1937
1709	73.9747
1710	36.7241
1711	84.038
1712	85.0699
1713	36.0124
1714	15.2791
1715	25.4818
1716	31.9188
1717	33.1208
1718	26.9102
1719	26.0584
1720	21.9562
1721	21.0666
1722	25.2977
1723	19.0778
1724	20.2628
1725	23.3758
1726	22.3541
1727	27.5785
1728	38.9975
1729	51.4555
1730	68.112
1731	65.9972
1732	76.5193
1733	70.1169
1734	89.8417
1735	96.2314
1736	89.5413
1737	84.1597
1738	81.2364
1739	78.2225
1740	89.5312
1741	111.131
1742	137.604
1743	144.661
1744	168.349
1745	179.827
1746	202.984
1747	229.658
1748	213.041
1749	200.732
1750	195.889
1751	200.84
1752	201.613
1753	205.126
1754	225.393
1755	216.877
1756	238.495
1757	237.238
1758	246.327
1759	243.07
1760	241.886
1761	218.437
1762	219.491
1763	216.951
1764	216.496
1765	208.386
1766	213.825
1767	230.703
1768	249.909
1769	240.222
1770	247.274
1771	223.36
1772	241.32
1773	234
1774	228.392
1775	237.238
1776	215.968
1777	197.613
1778	215.456
1779	168.233
1780	176.034
1781	180.813
1782	176.707
1783	220.8
1784	212.917
1785	732.737
1786	254.505
1787	168.111
1788	283.5
1789	403.821
1790	317.572
1791	93.8624
1792	44.9738
1793	43.3186
1794	41.358
1795	31.9524
1796	21.3621
1797	17.9723
1798	15.4525
1799	20.2742
1800	18.6716
1801	25.534
1802	40.7019
1803	46.0471
1804	55.6376
1805	45.3859
1806	60.7298
1807	45.971
1808	49.6328
1809	50.535
1810	39.7525
1811	47.5424
1812	49.4681
1813	54.6689
1814	55.4582
1815	51.0201
1816	47.9535
1817	52.3647
1818	73.7279
1819	82.5921
1820	90.4609
1821	107.344
1822	113.404
1823	121.162
1824	114.058
1825	108.581
1826	77.5772
1827	82.8572
1828	85.4668
1829	88.7808
1830	88.6675
1831	99.8539
1832	93.398
1833	94.8493
1834	101.548
1835	112.227
1836	342.999
1837	821.944
1838	587.256
1839	12.1217
1840	106.099
1841	155.708
1842	228.928
1843	104.512
1844	33.8269
1845	40.6157
1846	21.0429
1847	20.1964
1848	22.9785
1849	14.2272
1850	25.4973
1851	13.1962
1852	22.3708
1853	22.5948
1854	24.0026
1855	46.4121
1856	54.7419
1857	60.754
1858	88.5923
1859	55.6354
1860	62.6576
1861	58.0027
1862	58.0853
1863	52.7253
1864	51.9159
1865	54.1555
1866	59.4597
1867	53.8397
1868	63.7395
1869	63.3156
1870	53.4747
1871	56.1232
1872	62.5585
1873	68.7721
1874	69.4445
1875	71.4427
1876	70.1301
1877	72.2988
1878	69.94
1879	68.9305
1880	66.8224
1881	61.5337
1882	66.2212
1883	75.8786
1884	63.2489
1885	41.2256
1886	34.1079
1887	27.2841
1888	18.3438
1889	53.0052
1890	94.9319
1891	140.154
1892	92.0367
1893	59.0783
1894	49.2833
1895	62.0713
1896	32.983
1897	19.8506
1898	47.397
1899	51.612
1900	41.8321
1901	43.2406
1902	50.6708
1903	69.7884
1904	52.5304
1905	6.41259
1906	10.5758
1907	8.50399
1908	7.78361
1909	10.9815
1910	11.1003
1911	17.3406
1912	15.3168
1913	19.4938
1914	19.4482
1915	17.3861
1916	29.7915
1917	26.5338
1918	28.6352
1919	32.6897
1920	33.6057
1921	59.8602
1922	63.3977
1923	67.1199
1924	61.1419
1925	72.0265
1926	45.2929
1927	70.1739
1928	55.2866
1929	60.1708
1930	35.4057
1931	42.9527
1932	35.551
1933	42.2198
1934	49.5824
1935	64.3765
1936	63.7014
1937	72.1839
1938	69.3521
1939	63.8136
1940	71.6746
1941	84.3842
1942	84.5166
1943	98.5799
1944	146.967
1945	89.6188
1946	105.077
1947	85.5013
1948	56.1605
1949	42.7798
1950	130.995
1951	136.238
1952	92.864
1953	81.6565
1954	72.2117
1955	77.642
1956	79.8784
1957	72.1236
1958	59.6181
1959	70.3665
1960	55.919
1961	46.0099
1962	48.8562
1963	53.2586
1964	60.7435
1965	58.2727
1966	61.5688
1967	52.7134
1968	56.3471
1969	42.2778
1970	39.762
1971	47.4103
1972	43.0311
1973	55.9823
1974	58.7847
1975	67.16
1976	67.6821
1977	101.411
1978	86.7614
1979	71.5666
1980	85.8774
1981	92.8542
1982	95.3739
1983	121.834
1984	95.3377
1985	98.3837
1986	57.3041
1987	54.3519
1988	43.4829
1989	46.4449
1990	59.4898
1991	55.9863
1992	72.3693
1993	82.607
1994	92.7995
1995	100.652
1996	118.745
1997	130.3
1998	131.595
[truncated: 39,758 more rows]
