# Supplementary material for: PM2.5 concentration prediction based on EEMD-ALSTM
Source: Sci Rep. 2024 Jun 2;14:12636. doi: 10.1038/s41598-024-63620-9 (PMC11144699; doi:10.1038/s41598-024-63620-9)
Supplement: Supplementary file 1 — Supplementary Information. [file 41598_2024_63620_MOESM1_ESM.zip › Code/r1.xlsx]

## Sheet: Sheet1
	index	0
0	0	-0.0893787
1	1	6.87188
2	2	6.05518
3	3	-0.434246
4	4	-4.33249
5	5	1.27161
6	6	2.19134
7	7	-1.46883
8	8	4.58302
9	9	2.59173
10	10	-7.02789
11	11	0.538629
12	12	-1.57279
13	13	-7.20539
14	14	-0.272557
15	15	4.0486
16	16	1.28432
17	17	-6.31699
18	18	-2.00774
19	19	1.44305
20	20	3.65337
21	21	6.63289
22	22	1.28225
23	23	2.99551
24	24	3.36579
25	25	-1.07196
26	26	-5.95853
27	27	3.6248
28	28	0.450699
29	29	-0.844849
30	30	-1.88173
31	31	3.9292
32	32	0.765337
33	33	-0.174353
34	34	-3.98727
35	35	-2.58392
36	36	2.61383
37	37	-0.38748
38	38	-6.20607
39	39	-0.720483
40	40	-1.80524
41	41	-0.985653
42	42	1.71441
43	43	3.15184
44	44	3.22312
45	45	2.71127
46	46	-0.203246
47	47	4.35019
48	48	2.60614
49	49	1.55713
50	50	1.43061
51	51	1.07308
52	52	1.78007
53	53	-0.622237
54	54	-4.62869
55	55	1.39608
56	56	0.949528
57	57	1.1504
58	58	0.787108
59	59	-5.29227
60	60	-4.67186
61	61	-2.70353
62	62	-1.97356
63	63	-2.59194
64	64	2.07321
65	65	3.52797
66	66	5.72873
67	67	-0.996799
68	68	2.83188
69	69	4.56678
70	70	-11.0539
71	71	-1.70754
72	72	5.07719
73	73	9.04781
74	74	-9.10505
75	75	-5.21878
76	76	-3.42055
77	77	4.74506
78	78	-1.54519
79	79	0.59132
80	80	0.5122
81	81	-2.01278
82	82	2.07482
83	83	-0.548479
84	84	2.0722
85	85	0.48812
86	86	4.46604
87	87	-4.56191
88	88	-5.77496
89	89	-3.60799
90	90	9.74239
91	91	-12.8879
92	92	3.25429
93	93	12.7479
94	94	-8.24596
95	95	10.6503
96	96	6.19712
97	97	4.52355
98	98	-17.7697
99	99	-1.9767
100	100	6.15051
101	101	0.673776
102	102	-1.25164
103	103	-0.953214
104	104	-0.315284
105	105	-6.06186
106	106	3.57185
107	107	-2.5102
108	108	-1.23972
109	109	3.37128
110	110	-1.16288
111	111	0.262117
112	112	4.05907
113	113	-2.52435
114	114	-0.585281
115	115	-4.03287
116	116	3.54241
117	117	11.1317
118	118	3.03068
119	119	-9.11128
120	120	-9.16249
121	121	-14.113
122	122	21.7136
123	123	-17.9916
124	124	-4.35838
125	125	17.2899
126	126	9.30316
127	127	2.44423
128	128	-0.579904
129	129	7.68146
130	130	2.67029
131	131	-7.54108
132	132	8.29019
133	133	10.6083
134	134	-19.2806
135	135	2.25076
136	136	9.91363
137	137	-11.8467
138	138	-2.69788
139	139	2.5313
140	140	3.08119
141	141	-0.506174
142	142	-15.9449
143	143	0.585156
144	144	2.52027
145	145	-2.30997
146	146	0.00655919
147	147	6.94613
148	148	-8.55191
149	149	-4.52781
150	150	-3.99927
151	151	4.09806
152	152	6.10587
153	153	1.60452
154	154	5.1144
155	155	5.04657
156	156	-3.53233
157	157	4.49532
158	158	0.33071
159	159	-3.19508
160	160	-2.72903
161	161	3.05003
162	162	2.00849
163	163	-2.92753
164	164	1.00775
165	165	-3.9198
166	166	-5.98942
167	167	3.06789
168	168	0.198407
169	169	-3.44302
170	170	-4.23147
171	171	8.80221
172	172	-1.12326
173	173	-4.64829
174	174	-0.49158
175	175	6.34089
176	176	1.40493
177	177	-3.78565
178	178	-3.61897
179	179	1.2476
180	180	-0.0771208
181	181	-3.53733
182	182	1.83005
183	183	1.31836
184	184	1.49927
185	185	1.99907
186	186	-2.23463
187	187	5.22004
188	188	0.828456
189	189	-2.12321
190	190	1.724
191	191	0.695195
192	192	-2.68516
193	193	0.775118
194	194	-4.51585
195	195	-3.43768
196	196	4.67503
197	197	0.316032
198	198	-0.0434011
199	199	0.41819
200	200	2.75934
201	201	-0.59433
202	202	-0.318816
203	203	4.85554
204	204	4.67095
205	205	1.23537
206	206	-1.4092
207	207	6.71111
208	208	-2.20919
209	209	-2.61709
210	210	-4.09109
211	211	-4.32532
212	212	-0.751684
213	213	-0.037997
214	214	-2.09397
215	215	1.36345
216	216	3.0578
217	217	-0.140957
218	218	2.50287
219	219	-3.12004
220	220	-1.38576
221	221	-0.961967
222	222	0.319508
223	223	2.03631
224	224	8.46568
225	225	-1.07669
226	226	-2.56365
227	227	3.09346
228	228	-0.0177736
229	229	1.65822
230	230	-0.385496
231	231	-2.47181
232	232	-0.802615
233	233	0.30414
234	234	0.476453
235	235	-0.126406
236	236	-4.79221
237	237	-2.10033
238	238	-1.67022
239	239	-2.73152
240	240	1.09841
241	241	0.246805
242	242	-6.68973
243	243	-3.16052
244	244	-7.60949
245	245	2.03886
246	246	6.51608
247	247	1.81767
248	248	-1.09222
249	249	2.40544
250	250	3.09812
251	251	5.22122
252	252	-2.40019
253	253	5.63072
254	254	0.92953
255	255	-4.71317
256	256	0.43771
257	257	0.413813
258	258	3.39509
259	259	6.17336
260	260	11.3473
261	261	-3.85591
262	262	-13.5721
263	263	-15.7265
264	264	-11.0636
265	265	33.3224
266	266	-19.3897
267	267	4.43325
268	268	17.5114
269	269	11.1737
270	270	-2.56537
271	271	-4.87687
272	272	2.04068
273	273	-3.68829
274	274	-1.77525
275	275	8.67135
276	276	3.45958
277	277	-2.1683
278	278	2.58448
279	279	-2.41797
280	280	-14.3151
281	281	-0.208918
282	282	1.89699
283	283	3.22044
284	284	0.706285
285	285	3.95206
286	286	-1.73373
287	287	-6.87982
288	288	3.20712
289	289	0.918089
290	290	-5.40219
291	291	-7.77631
292	292	-4.0807
293	293	0.569689
294	294	3.85124
295	295	3.59657
296	296	-1.77239
297	297	2.09605
298	298	-3.16168
299	299	-2.18526
300	300	-0.916313
301	301	1.44481
302	302	2.23606
303	303	-6.22549
304	304	-2.88804
305	305	3.17174
306	306	0.345783
307	307	-1.75846
308	308	-0.294272
309	309	4.91211
310	310	2.4964
311	311	-2.25041
312	312	-0.345443
313	313	2.82736
314	314	-5.45111
315	315	0.705032
316	316	-3.7312
317	317	-2.21522
318	318	-1.2095
319	319	5.69504
320	320	3.53428
321	321	4.29244
322	322	2.12347
323	323	-6.71796
324	324	2.67848
325	325	-7.5407
326	326	-4.27424
327	327	5.78722
328	328	2.30126
329	329	-5.96122
330	330	-7.11566
331	331	3.56586
332	332	-0.309781
333	333	0.150698
334	334	-0.21252
335	335	-2.20965
336	336	6.75907
337	337	4.52183
338	338	-5.11557
339	339	-3.14816
340	340	-0.0731521
341	341	2.14134
342	342	16.7338
343	343	-6.65861
344	344	-15.0375
345	345	-6.52812
346	346	12.2872
347	347	15.34
348	348	-11.321
349	349	-0.0866625
350	350	-0.890376
351	351	5.46097
352	352	3.78067
353	353	5.31025
354	354	-2.38468
355	355	4.20946
356	356	1.77883
357	357	3.72066
358	358	-7.89053
359	359	1.61942
360	360	-6.05959
361	361	-1.57689
362	362	8.67025
363	363	14.0509
364	364	11.2402
365	365	-15.5332
366	366	-29.9068
367	367	-8.51103
368	368	22.3136
369	369	25.3822
370	370	-8.38594
371	371	-21.1278
372	372	-1.6441
373	373	4.12983
374	374	-2.39186
375	375	7.71107
376	376	5.99658
377	377	-12.5875
378	378	-13.5415
379	379	29.5572
380	380	-10.5273
381	381	-18.7826
382	382	-0.95061
383	383	25.723
384	384	-2.8546
385	385	4.70442
386	386	-12.9904
387	387	-16.1019
388	388	0.11491
389	389	17.6536
390	390	12.2802
391	391	-0.349974
392	392	-18.2341
393	393	3.33168
394	394	4.99135
395	395	7.22076
396	396	-11.2543
397	397	5.65538
398	398	-0.194661
399	399	1.77347
400	400	-4.58074
401	401	-4.34227
402	402	26.6802
403	403	-14.9078
404	404	-2.41705
405	405	6.60353
406	406	-3.82669
407	407	4.10588
408	408	7.26441
409	409	7.06269
410	410	4.66741
411	411	-9.88388
412	412	-31.827
413	413	10.3373
414	414	1.64937
415	415	-1.64576
416	416	-6.18545
417	417	-0.572023
418	418	3.20833
419	419	-0.930837
420	420	3.08134
421	421	-0.104001
422	422	0.964545
423	423	3.75208
424	424	-2.26099
425	425	-5.14189
426	426	-1.59648
427	427	1.13022
428	428	-0.747039
429	429	0.725087
430	430	0.964685
431	431	0.35365
432	432	0.378686
433	433	1.7109
434	434	4.78255
435	435	-2.17298
436	436	1.69602
437	437	5.87785
438	438	-3.1671
439	439	-0.166486
440	440	2.47695
441	441	-2.18187
442	442	-2.14539
443	443	-1.63336
444	444	1.11162
445	445	-1.2212
446	446	-3.87056
447	447	-1.40015
448	448	-5.57011
449	449	4.07695
450	450	2.75377
451	451	-3.91189
452	452	-4.54399
453	453	5.99081
454	454	4.47823
455	455	-4.12409
456	456	0.982376
457	457	5.01516
458	458	3.26064
459	459	1.1685
460	460	1.65873
461	461	2.25883
462	462	-3.54446
463	463	-6.34134
464	464	-5.75738
465	465	2.92086
466	466	-0.0292856
467	467	-3.10377
468	468	1.54432
469	469	4.5061
470	470	1.25956
471	471	3.47182
472	472	0.669722
473	473	3.1827
474	474	1.22825
475	475	1.51675
476	476	1.41762
477	477	-4.28088
478	478	-2.59235
479	479	7.13041
480	480	1.78833
481	481	-8.12048
482	482	7.5049
483	483	2.51208
484	484	-3.02312
485	485	-6.68055
486	486	-1.49939
487	487	-5.2661
488	488	-4.22975
489	489	0.10123
490	490	-5.45461
491	491	-2.82124
492	492	1.28519
493	493	3.92219
494	494	1.90861
495	495	-5.42724
496	496	-2.9355
497	497	11.9372
498	498	0.815044
499	499	-5.60916
500	500	2.67606
501	501	3.91324
502	502	10.9015
503	503	-12.2252
504	504	-5.5194
505	505	6.05394
506	506	11.4834
507	507	-12.2547
508	508	-5.38058
509	509	11.0705
510	510	7.50062
511	511	-11.4794
512	512	-0.453315
513	513	-0.637718
514	514	1.15992
515	515	2.01076
516	516	-1.66532
517	517	0.750729
518	518	3.72719
519	519	0.359687
520	520	1.17117
521	521	1.87948
522	522	-9.91735
523	523	-3.39792
524	524	8.55333
525	525	0.931444
526	526	-3.13103
527	527	2.63062
528	528	4.95934
529	529	4.32233
530	530	-4.21072
531	531	-1.31557
532	532	1.87762
533	533	-2.17179
534	534	0.0544929
535	535	-0.577976
536	536	1.80018
537	537	-0.705073
538	538	0.481323
539	539	-1.95898
540	540	0.757019
541	541	-3.9472
542	542	1.48906
543	543	0.0897044
544	544	1.76302
545	545	-3.73807
546	546	0.242949
547	547	8.97455
548	548	6.23568
549	549	3.24941
550	550	-1.14154
551	551	-0.362894
552	552	4.82199
553	553	-1.53817
554	554	2.69589
555	555	-0.471371
556	556	0.411871
557	557	-4.48736
558	558	-3.08624
559	559	-4.56867
560	560	-3.75364
561	561	1.9508
562	562	-1.80717
563	563	-6.25438
564	564	-3.03173
565	565	-1.21551
566	566	1.96226
567	567	3.26484
568	568	-0.357659
569	569	-3.2079
570	570	-3.49176
571	571	-1.28999
572	572	-0.477282
573	573	0.491793
574	574	-2.09089
575	575	3.62043
576	576	-3.75447
577	577	0.999897
578	578	2.42561
579	579	4.98045
580	580	1.54166
581	581	5.27813
582	582	-0.769008
583	583	0.201798
584	584	3.35259
585	585	-1.84745
586	586	6.21567
587	587	1.25712
588	588	-0.539627
589	589	-4.58947
590	590	-1.05396
591	591	-5.69151
592	592	-6.20919
593	593	-1.07354
594	594	0.83811
595	595	4.18987
596	596	2.33721
597	597	2.15159
598	598	-0.728688
599	599	-0.729293
600	600	0.760341
601	601	6.34334
602	602	-3.7407
603	603	-4.35773
604	604	7.24727
605	605	3.04088
606	606	-10.1924
607	607	0.886128
608	608	6.07888
609	609	1.74404
610	610	-3.25156
611	611	-0.39978
612	612	3.88304
613	613	3.04382
614	614	1.30945
615	615	-0.784306
616	616	-5.73024
617	617	-0.491608
618	618	1.20991
619	619	-4.13991
620	620	-1.75625
621	621	1.121
622	622	-5.16433
623	623	-8.91134
624	624	2.47682
625	625	0.917709
626	626	7.4783
627	627	2.13386
628	628	-10.3219
629	629	-4.80994
630	630	6.34233
631	631	6.6422
632	632	6.78271
633	633	-4.55884
634	634	-2.85279
635	635	3.35327
636	636	0.911854
637	637	-3.76969
638	638	-1.60061
639	639	6.48613
640	640	5.17433
641	641	3.17762
642	642	-4.98588
643	643	-1.78115
644	644	-8.62512
645	645	3.77071
646	646	8.28676
647	647	-0.389366
648	648	-2.75653
649	649	-2.55602
650	650	-2.17419
651	651	-0.376052
652	652	5.95801
653	653	1.81162
654	654	-3.4429
655	655	9.70692
656	656	-4.878
657	657	0.799535
658	658	1.87119
659	659	2.17299
660	660	-1.72872
661	661	-0.407168
662	662	4.1499
663	663	-6.6709
664	664	-5.82116
665	665	-2.44113
666	666	-3.27846
667	667	-0.0503533
668	668	3.62896
669	669	3.87691
670	670	4.93213
671	671	9.89914
672	672	1.98334
673	673	-4.47038
674	674	-5.53082
675	675	4.1613
676	676	3.8449
677	677	-3.13601
678	678	-4.75977
679	679	-5.49407
680	680	4.94257
681	681	7.28175
682	682	-8.3938
683	683	4.81205
684	684	0.521967
685	685	5.38045
686	686	-10.9716
687	687	-7.08848
688	688	2.72668
689	689	0.263834
690	690	-2.23382
691	691	4.41997
692	692	-2.88514
693	693	-1.1919
694	694	0.011513
695	695	14.739
696	696	-10.5878
697	697	-8.0742
698	698	-2.12224
699	699	4.65432
700	700	8.91848
701	701	-2.51676
702	702	-1.71388
703	703	4.35228
704	704	4.84946
705	705	-0.745013
706	706	-11.0161
707	707	1.17155
708	708	4.28937
709	709	-4.4084
710	710	-5.196
711	711	-2.78239
712	712	-5.63607
713	713	2.34306
714	714	1.71716
715	715	0.690115
716	716	5.14131
717	717	-3.03359
718	718	3.48542
719	719	3.72632
720	720	-2.40704
721	721	-6.43525
722	722	9.39269
723	723	7.20471
724	724	-9.59927
725	725	-10.0647
726	726	3.31206
727	727	-3.41899
728	728	-0.315987
729	729	6.52466
730	730	5.61274
731	731	-8.14831
732	732	-0.0630475
733	733	2.71116
734	734	-8.3009
735	735	-0.389014
736	736	8.66054
737	737	-0.715037
738	738	-7.26692
739	739	1.90892
740	740	7.20491
741	741	3.17715
742	742	-2.23638
743	743	-1.79056
744	744	0.677913
745	745	-2.61088
746	746	-3.08635
747	747	0.626714
748	748	0.690579
749	749	-3.08055
750	750	1.5088
751	751	5.82432
752	752	-2.58333
753	753	-3.39039
754	754	6.39882
755	755	-0.0237548
756	756	-6.61172
757	757	0.11194
758	758	5.93395
759	759	6.01929
760	760	0.906745
761	761	3.28339
762	762	-3.59673
763	763	-3.0756
764	764	5.23087
765	765	-3.70378
766	766	-0.385594
767	767	-10.0754
768	768	-0.880609
769	769	27.0884
770	770	-15.8048
771	771	-5.85982
772	772	3.63403
773	773	13.5546
774	774	3.17116
775	775	-4.41811
776	776	-7.79989
777	777	-1.3155
778	778	-4.89432
779	779	-1.23973
780	780	3.10753
781	781	2.29149
782	782	4.78717
783	783	-8.40041
784	784	-4.41169
785	785	0.929361
786	786	-3.24811
787	787	4.2427
788	788	1.68551
789	789	1.50506
790	790	-1.3004
791	791	-1.65812
792	792	-2.36057
793	793	5.99387
794	794	-2.66481
795	795	-2.10994
796	796	2.38039
797	797	8.42923
798	798	3.26131
799	799	-8.30446
800	800	-7.27563
801	801	0.132867
802	802	-5.72423
803	803	-4.81568
804	804	0.943153
805	805	-5.47779
806	806	0.923141
807	807	3.92138
808	808	3.33356
809	809	1.05031
810	810	1.7368
811	811	2.32196
812	812	-3.45599
813	813	-1.66739
814	814	2.45678
815	815	5.38703
816	816	5.71311
817	817	2.6755
818	818	-7.59449
819	819	1.74454
820	820	7.87162
821	821	-4.99731
822	822	-8.28362
823	823	13.2824
824	824	-8.64194
825	825	-2.7695
826	826	1.10068
827	827	-4.72492
828	828	-9.32159
829	829	0.519532
830	830	12.2647
831	831	-1.51401
832	832	-9.83831
833	833	0.0178319
834	834	6.53364
835	835	13.2572
836	836	1.27385
837	837	-4.52345
838	838	-8.46556
839	839	21.8284
840	840	3.12213
841	841	-9.54568
842	842	-0.357827
843	843	3.25731
844	844	-16.911
845	845	5.96201
846	846	12.4283
847	847	5.04499
848	848	-3.08915
849	849	3.48964
850	850	1.04976
851	851	0.182982
852	852	-2.63294
853	853	1.90464
854	854	-1.02359
855	855	-5.3644
856	856	-3.78291
857	857	-4.15991
858	858	-1.56777
859	859	-3.32035
860	860	0.758807
861	861	-0.468683
862	862	-2.00967
863	863	0.591264
864	864	6.02565
865	865	1.88145
866	866	-3.81498
867	867	-7.61785
868	868	1.4739
869	869	1.74508
870	870	-0.272093
871	871	-1.14658
872	872	0.399698
873	873	3.19235
874	874	-1.90285
875	875	-2.5869
876	876	-0.793017
877	877	-1.96656
878	878	-3.42001
879	879	0.719584
880	880	2.9655
881	881	-2.13719
882	882	-1.62281
883	883	-0.38216
884	884	0.912206
885	885	3.70085
886	886	4.33682
887	887	0.650006
888	888	-0.15382
889	889	1.55354
890	890	1.53215
891	891	-5.01506
892	892	-2.11657
893	893	8.43875
894	894	9.37741
895	895	0.335411
896	896	-0.925306
897	897	-0.959687
898	898	2.8543
899	899	4.23322
900	900	-6.77493
901	901	-6.86927
902	902	-2.75805
903	903	2.47368
904	904	-1.64414
905	905	-4.95781
906	906	-3.92381
907	907	-0.513436
908	908	-1.17584
909	909	0.796565
910	910	-1.30451
911	911	2.31572
912	912	1.04891
913	913	8.20437
914	914	2.79865
915	915	0.440721
916	916	9.91684
917	917	7.96346
918	918	-15.1514
919	919	3.80274
920	920	6.27354
921	921	-0.973324
922	922	-4.96638
923	923	-1.68947
924	924	-2.21641
925	925	0.487403
926	926	-0.262227
927	927	-1.27151
928	928	-3.40106
929	929	5.07978
930	930	3.70341
931	931	-2.20679
932	932	-1.26156
933	933	-3.38998
934	934	7.91398
935	935	0.782506
936	936	-15.088
937	937	-11.6762
938	938	-7.10504
939	939	-67.0789
940	940	-103.936
941	941	-21.7974
942	942	210.449
943	943	-58.6677
944	944	-101.761
945	945	50.0451
946	946	86.3229
947	947	-2.22043
948	948	-62.3116
949	949	-61.522
950	950	-13.4266
951	951	28.0837
952	952	32.7851
953	953	28.8133
954	954	17.174
955	955	14.673
956	956	6.84635
957	957	5.78052
958	958	8.55756
959	959	8.11954
960	960	5.53801
961	961	10.48
962	962	7.11588
963	963	-2.26815
964	964	3.85487
965	965	5.77213
966	966	4.1852
967	967	2.23933
968	968	0.175988
969	969	1.87028
970	970	-0.197265
971	971	-0.428785
972	972	-4.33042
973	973	4.73276
974	974	-3.71278
975	975	-3.68452
976	976	0.927433
977	977	6.74494
978	978	-0.0395732
979	979	-2.39289
980	980	-0.955493
981	981	1.02118
982	982	-0.376334
983	983	0.620832
984	984	1.62278
985	985	0.480478
986	986	-1.11576
987	987	0.200673
988	988	5.69428
989	989	-9.379
990	990	-1.70169
991	991	0.742482
992	992	4.95518
993	993	1.86545
994	994	-5.48401
995	995	0.595514
996	996	-2.58921
997	997	-1.19081
998	998	7.23269
999	999	1.51598
1000	1000	-1.12207
1001	1001	-5.5842
1002	1002	-3.56073
1003	1003	-5.77597
1004	1004	1.63861
1005	1005	5.52582
1006	1006	4.89829
1007	1007	2.38293
1008	1008	1.11319
1009	1009	-2.32539
1010	1010	5.66687
1011	1011	-1.77987
1012	1012	-1.29047
1013	1013	2.48797
1014	1014	2.48936
1015	1015	-7.0077
1016	1016	-1.90308
1017	1017	-0.878203
1018	1018	0.622563
1019	1019	2.25942
1020	1020	10.2022
1021	1021	4.00967
1022	1022	-2.84495
1023	1023	3.48513
1024	1024	1.76328
1025	1025	-6.12565
1026	1026	2.91101
1027	1027	2.33778
1028	1028	-0.901733
1029	1029	-1.7547
1030	1030	2.32255
1031	1031	5.74055
1032	1032	-4.68844
1033	1033	-10.957
1034	1034	1.16572
1035	1035	4.91529
1036	1036	6.75898
1037	1037	-0.344613
1038	1038	-4.2067
1039	1039	3.67003
1040	1040	9.63763
1041	1041	-9.37075
1042	1042	-4.86028
1043	1043	-1.37356
1044	1044	1.69775
1045	1045	9.02088
1046	1046	-7.68064
1047	1047	-4.00027
1048	1048	-1.50972
1049	1049	-4.70847
1050	1050	1.05692
1051	1051	-1.38359
1052	1052	-1.94489
1053	1053	-0.46971
1054	1054	-0.856614
1055	1055	-14.0757
1056	1056	4.51232
1057	1057	28.0819
1058	1058	-15.3223
1059	1059	5.64339
1060	1060	-20.3338
1061	1061	-0.104536
1062	1062	16.7285
1063	1063	21.4448
1064	1064	-0.643741
1065	1065	-0.499011
1066	1066	-5.72907
1067	1067	-6.73521
1068	1068	-9.00513
1069	1069	2.01988
1070	1070	0.0452045
1071	1071	3.30846
1072	1072	-0.619676
1073	1073	6.04147
1074	1074	-3.03028
1075	1075	-6.25051
1076	1076	0.902918
1077	1077	4.50306
1078	1078	-4.90845
1079	1079	-3.58554
1080	1080	2.86402
1081	1081	-0.94439
1082	1082	-5.1289
1083	1083	-1.97308
1084	1084	3.63746
1085	1085	-4.17738
1086	1086	4.3704
1087	1087	2.16299
1088	1088	-0.585463
1089	1089	-0.192677
1090	1090	-1.4275
1091	1091	0.689031
1092	1092	3.40359
1093	1093	-4.59888
1094	1094	-0.460183
1095	1095	-4.79191
1096	1096	-4.30787
1097	1097	2.44203
1098	1098	2.35927
1099	1099	-0.174002
1100	1100	-2.2339
1101	1101	2.15891
1102	1102	2.80075
1103	1103	-3.52188
1104	1104	-4.72432
1105	1105	3.95366
1106	1106	3.16995
1107	1107	18.768
1108	1108	-2.17317
1109	1109	-10.6186
1110	1110	6.75228
1111	1111	6.11614
1112	1112	-4.89086
1113	1113	-6.598
1114	1114	-1.8489
1115	1115	4.25463
1116	1116	-4.48829
1117	1117	3.07343
1118	1118	-9.08184
1119	1119	1.55139
1120	1120	2.25733
1121	1121	3.09813
1122	1122	-8.63468
1123	1123	-4.16635
1124	1124	-2.32163
1125	1125	3.24113
1126	1126	-2.37401
1127	1127	2.65367
1128	1128	4.76054
1129	1129	1.03929
1130	1130	0.849031
1131	1131	6.79954
1132	1132	-2.17844
1133	1133	-6.69291
1134	1134	8.1322
1135	1135	-2.78603
1136	1136	-6.24747
1137	1137	-0.613132
1138	1138	5.5721
1139	1139	3.80651
1140	1140	4.49785
1141	1141	7.18329
1142	1142	-0.00803485
1143	1143	-5.98455
1144	1144	3.27616
1145	1145	4.28047
1146	1146	-1.2075
1147	1147	-2.9223
1148	1148	-0.243228
1149	1149	7.78445
1150	1150	6.45216
1151	1151	-0.789189
1152	1152	-1.16828
1153	1153	4.04824
1154	1154	-6.97736
1155	1155	-11.3126
1156	1156	-3.25911
1157	1157	2.96929
1158	1158	-4.18676
1159	1159	3.634
1160	1160	-6.87984
1161	1161	-8.96341
1162	1162	4.44133
1163	1163	7.64082
1164	1164	-2.13043
1165	1165	-5.35107
1166	1166	-0.102762
1167	1167	-2.3949
1168	1168	-2.71705
1169	1169	0.459017
1170	1170	3.14989
1171	1171	2.16791
1172	1172	0.0163824
1173	1173	0.0801768
1174	1174	-4.18106
1175	1175	-3.69026
1176	1176	1.02849
1177	1177	1.90743
1178	1178	-1.9781
1179	1179	8.72421
1180	1180	4.36398
1181	1181	-0.997967
1182	1182	0.0944471
1183	1183	4.64934
1184	1184	4.74917
1185	1185	-2.02253
1186	1186	1.81577
1187	1187	0.18667
1188	1188	4.13211
1189	1189	1.88328
1190	1190	-2.83269
1191	1191	-2.9781
1192	1192	1.76557
1193	1193	4.12271
1194	1194	-0.186583
1195	1195	-4.83216
1196	1196	-2.96056
1197	1197	1.21205
1198	1198	12.4724
1199	1199	2.83043
1200	1200	-15.8155
1201	1201	3.00321
1202	1202	-1.82233
1203	1203	3.79624
1204	1204	-8.23747
1205	1205	0.394195
1206	1206	0.509399
1207	1207	-0.87491
1208	1208	3.71081
1209	1209	-1.55849
1210	1210	2.97637
1211	1211	-2.60669
1212	1212	2.6688
1213	1213	6.52126
1214	1214	-6.96756
1215	1215	0.564074
1216	1216	4.59923
1217	1217	9.93702
1218	1218	-9.73239
1219	1219	-0.489399
1220	1220	2.97748
1221	1221	-4.47387
1222	1222	0.900849
1223	1223	-2.18295
1224	1224	-1.98639
1225	1225	-1.5904
1226	1226	-10.7272
1227	1227	3.17675
1228	1228	8.96244
1229	1229	0.827456
1230	1230	-2.5877
1231	1231	2.78356
1232	1232	0.273826
1233	1233	1.92885
1234	1234	0.550324
1235	1235	-2.36746
1236	1236	-1.8582
1237	1237	2.61988
1238	1238	-5.60117
1239	1239	-3.6804
1240	1240	-1.85094
1241	1241	3.56881
1242	1242	-2.74725
1243	1243	-4.62855
1244	1244	-5.96233
1245	1245	1.54631
1246	1246	0.450516
1247	1247	0.774245
1248	1248	0.109745
1249	1249	6.52024
1250	1250	5.34813
1251	1251	-2.13975
1252	1252	-3.20765
1253	1253	4.25911
1254	1254	5.61842
1255	1255	0.105284
1256	1256	-2.06644
1257	1257	-2.4182
1258	1258	-0.861948
1259	1259	-3.24303
1260	1260	3.25487
1261	1261	-3.49232
1262	1262	3.57551
1263	1263	13.848
1264	1264	-13.7285
1265	1265	-2.01253
1266	1266	2.33143
1267	1267	-1.16993
1268	1268	-1.49827
1269	1269	1.47959
1270	1270	4.95278
1271	1271	-2.3741
1272	1272	-4.15478
1273	1273	5.40817
1274	1274	-4.15138
1275	1275	1.07774
1276	1276	-1.14409
1277	1277	-1.47401
1278	1278	-2.29185
1279	1279	-0.861005
1280	1280	-1.31787
1281	1281	1.94526
1282	1282	4.11615
1283	1283	-2.25061
1284	1284	2.01226
1285	1285	1.94599
1286	1286	8.55592
1287	1287	-4.3209
1288	1288	2.43996
1289	1289	5.61271
1290	1290	0.328852
1291	1291	-3.71676
1292	1292	1.46526
1293	1293	-4.27383
1294	1294	-3.70881
1295	1295	7.76283
1296	1296	-5.861
1297	1297	-14.7676
1298	1298	0.531072
1299	1299	7.39921
1300	1300	-17.3717
1301	1301	0.234997
1302	1302	6.50237
1303	1303	-0.18374
1304	1304	2.17468
1305	1305	2.64004
1306	1306	1.34514
1307	1307	-0.92729
1308	1308	-6.28634
1309	1309	0.497254
1310	1310	2.90347
1311	1311	4.19319
1312	1312	4.3404
1313	1313	5.74601
1314	1314	-0.102847
1315	1315	3.30718
1316	1316	-2.01336
1317	1317	1.41217
1318	1318	-0.415992
1319	1319	2.42529
1320	1320	-1.289
1321	1321	0.045092
1322	1322	7.6612
1323	1323	2.53889
1324	1324	-0.27039
1325	1325	-5.8242
1326	1326	1.3687
1327	1327	2.43165
1328	1328	-0.472032
1329	1329	-0.945558
1330	1330	3.04661
1331	1331	-0.357912
1332	1332	0.219784
1333	1333	6.37295
1334	1334	1.12901
1335	1335	-19.6737
1336	1336	-0.533758
1337	1337	4.35833
1338	1338	4.22077
1339	1339	-0.353183
1340	1340	-5.16818
1341	1341	-1.06752
1342	1342	1.98699
1343	1343	-1.98804
1344	1344	-5.90104
1345	1345	6.67429
1346	1346	-0.407154
1347	1347	-10.5409
1348	1348	-9.14017
1349	1349	-4.62019
1350	1350	2.28664
1351	1351	14.7878
1352	1352	2.52644
1353	1353	-8.88049
1354	1354	-0.590713
1355	1355	5.60134
1356	1356	1.59822
1357	1357	0.713617
1358	1358	0.0340725
1359	1359	2.73338
1360	1360	-2.32864
1361	1361	2.98265
1362	1362	2.14397
1363	1363	4.57092
1364	1364	-2.76366
1365	1365	0.132206
1366	1366	3.54441
1367	1367	-8.73223
1368	1368	-8.56489
1369	1369	5.6336
1370	1370	-1.222
1371	1371	5.04899
1372	1372	-5.97283
1373	1373	-1.10485
1374	1374	3.07706
1375	1375	0.267085
1376	1376	-5.55979
1377	1377	-5.23842
1378	1378	-0.368396
1379	1379	1.13752
1380	1380	1.67817
1381	1381	-3.71316
1382	1382	1.88256
1383	1383	4.90865
1384	1384	2.4369
1385	1385	3.05937
1386	1386	4.86989
1387	1387	-8.38987
1388	1388	1.25386
1389	1389	-0.201318
1390	1390	10.1671
1391	1391	4.52861
1392	1392	-1.75522
1393	1393	3.12581
1394	1394	0.0188452
1395	1395	6.38081
1396	1396	6.62942
1397	1397	-28.6198
1398	1398	-9.69461
1399	1399	20.3693
1400	1400	4.68246
1401	1401	-7.94583
1402	1402	-5.35635
1403	1403	-3.81684
1404	1404	3.06299
1405	1405	4.33364
1406	1406	0.448546
1407	1407	-7.20243
1408	1408	-0.872179
1409	1409	5.45036
1410	1410	0.441045
1411	1411	3.8453
1412	1412	3.89047
1413	1413	-2.24595
1414	1414	-0.34557
1415	1415	-2.06413
1416	1416	-3.12678
1417	1417	0.79292
1418	1418	-1.95426
1419	1419	3.47672
1420	1420	4.53759
1421	1421	1.30851
1422	1422	-0.0686065
1423	1423	-2.3939
1424	1424	-2.1646
1425	1425	-1.55671
1426	1426	2.35609
1427	1427	-3.2895
1428	1428	2.96189
1429	1429	-3.94167
1430	1430	-1.13031
1431	1431	-0.339912
1432	1432	2.89225
1433	1433	-0.277201
1434	1434	0.449897
1435	1435	2.52671
1436	1436	2.68815
1437	1437	-6.82431
1438	1438	0.197154
1439	1439	7.0496
1440	1440	5.52745
1441	1441	-6.61062
1442	1442	-0.0456951
1443	1443	4.01713
1444	1444	-3.56009
1445	1445	-6.21492
1446	1446	1.45136
1447	1447	5.67942
1448	1448	-6.18808
1449	1449	-8.13297
1450	1450	1.7658
1451	1451	5.07928
1452	1452	3.71171
1453	1453	-3.2919
1454	1454	-1.78869
1455	1455	2.45618
1456	1456	-0.0972316
1457	1457	-0.769458
1458	1458	0.518899
1459	1459	-3.23139
1460	1460	5.90856
1461	1461	-0.280185
1462	1462	-3.72567
1463	1463	-3.52417
1464	1464	5.6211
1465	1465	1.55689
1466	1466	-1.33618
1467	1467	-9.29584
1468	1468	3.26631
1469	1469	-0.635705
1470	1470	3.26328
1471	1471	2.29459
1472	1472	-0.2811
1473	1473	6.00488
1474	1474	-1.01295
1475	1475	2.89656
1476	1476	6.71116
1477	1477	-3.6757
1478	1478	-4.22616
1479	1479	2.20991
1480	1480	3.71281
1481	1481	1.83732
1482	1482	0.212072
1483	1483	-3.73757
1484	1484	-3.38449
1485	1485	0.0964737
1486	1486	0.418485
1487	1487	0.208216
1488	1488	-2.92271
1489	1489	-5.98104
1490	1490	3.00536
1491	1491	5.87566
1492	1492	-8.67571
1493	1493	-6.48385
1494	1494	1.6806
1495	1495	0.828273
1496	1496	-1.43348
1497	1497	3.29728
1498	1498	6.92223
1499	1499	3.88586
1500	1500	0.535716
1501	1501	0.0778969
1502	1502	1.69346
1503	1503	-1.26172
1504	1504	-1.16569
1505	1505	0.50719
1506	1506	-2.34689
1507	1507	0.529749
1508	1508	2.64473
1509	1509	-2.3406
1510	1510	-1.06189
1511	1511	3.42999
1512	1512	5.67731
1513	1513	-1.15663
1514	1514	-1.19619
1515	1515	2.34788
1516	1516	-6.40819
1517	1517	-2.54769
1518	1518	-4.01685
1519	1519	2.43697
1520	1520	0.0237568
1521	1521	6.2578
1522	1522	-5.43792
1523	1523	-3.29288
1524	1524	1.14854
1525	1525	0.397263
1526	1526	-10.4273
1527	1527	3.10382
1528	1528	5.75997
1529	1529	0.693999
1530	1530	-3.04413
1531	1531	-0.289839
1532	1532	-4.31052
1533	1533	-3.98709
1534	1534	0.785813
1535	1535	1.96414
1536	1536	1.93753
1537	1537	-1.21477
1538	1538	-4.46918
1539	1539	5.65974
1540	1540	1.24127
1541	1541	-3.1078
1542	1542	7.13283
1543	1543	-0.943039
1544	1544	-1.62033
1545	1545	3.29191
1546	1546	-6.06545
1547	1547	5.72907
1548	1548	1.50604
1549	1549	-2.90217
1550	1550	-2.93243
1551	1551	3.91156
1552	1552	-6.80647
1553	1553	-3.77814
1554	1554	4.18179
1555	1555	4.3552
1556	1556	1.45936
1557	1557	-7.96342
1558	1558	0.494411
1559	1559	3.00395
1560	1560	1.28079
1561	1561	1.2356
1562	1562	-0.354098
1563	1563	-7.86371
1564	1564	0.309065
1565	1565	41.4584
1566	1566	-24.0265
1567	1567	13.4606
1568	1568	12.9686
1569	1569	-6.77322
1570	1570	-15.699
1571	1571	-4.81616
1572	1572	0.57833
1573	1573	-4.10668
1574	1574	-1.00302
1575	1575	8.62173
1576	1576	-0.789288
1577	1577	0.853014
1578	1578	-0.939703
1579	1579	-0.636437
1580	1580	0.427281
1581	1581	-1.55241
1582	1582	-0.915511
1583	1583	1.80491
1584	1584	1.38287
1585	1585	3.86965
1586	1586	-5.90628
1587	1587	7.81066
1588	1588	-0.619324
1589	1589	0.0965018
1590	1590	-6.3453
1591	1591	-2.21476
1592	1592	-1.50114
1593	1593	3.47148
1594	1594	0.629726
1595	1595	-0.827018
1596	1596	-0.768093
1597	1597	1.46354
1598	1598	-4.32065
1599	1599	1.76421
1600	1600	4.80445
1601	1601	-1.93244
1602	1602	-2.22526
1603	1603	-2.04775
1604	1604	2.17294
1605	1605	2.80018
1606	1606	1.12651
1607	1607	7.61729
1608	1608	-5.17834
1609	1609	-8.71486
1610	1610	3.66598
1611	1611	1.47224
1612	1612	-2.66017
1613	1613	0.548213
1614	1614	8.73907
1615	1615	-2.22145
1616	1616	-3.93759
1617	1617	-2.06214
1618	1618	3.45702
1619	1619	4.68137
1620	1620	-8.03087
1621	1621	-2.03489
1622	1622	-1.47915
1623	1623	-3.56369
1624	1624	-0.256865
1625	1625	-0.681612
1626	1626	4.03354
1627	1627	3.73752
1628	1628	1.62827
1629	1629	10.5593
1630	1630	3.84884
1631	1631	0.778172
1632	1632	6.47014
1633	1633	-0.49538
1634	1634	3.13254
1635	1635	-2.97848
1636	1636	4.12111
1637	1637	2.94306
1638	1638	-2.49606
1639	1639	6.38728
1640	1640	-16.2939
1641	1641	-9.35051
1642	1642	-4.74652
1643	1643	8.37972
1644	1644	3.82005
1645	1645	-5.8952
1646	1646	-7.02535
1647	1647	-1.35789
1648	1648	2.03351
1649	1649	3.5982
1650	1650	-1.33671
1651	1651	0.952062
1652	1652	1.27929
1653	1653	-4.04456
1654	1654	-1.5267
1655	1655	7.56648
1656	1656	-2.72669
1657	1657	1.69062
1658	1658	-0.984203
1659	1659	-5.37048
1660	1660	0.3863
1661	1661	1.33259
1662	1662	-0.374364
1663	1663	0.9372
1664	1664	0.387482
1665	1665	-2.08886
1666	1666	-1.24573
1667	1667	5.33392
1668	1668	-3.34771
1669	1669	-9.15502
1670	1670	2.65052
1671	1671	1.44533
1672	1672	0.408099
1673	1673	0.00295642
1674	1674	-1.67477
1675	1675	0.467264
1676	1676	-1.62975
1677	1677	1.12756
1678	1678	4.38155
1679	1679	-1.31495
1680	1680	-1.13142
1681	1681	2.72494
1682	1682	1.10487
1683	1683	1.46667
1684	1684	1.71904
1685	1685	-8.66742
1686	1686	10.8328
1687	1687	5.85134
1688	1688	-14.419
1689	1689	-4.48268
1690	1690	3.90162
1691	1691	-2.76627
1692	1692	-0.133667
1693	1693	-3.74197
1694	1694	-0.84157
1695	1695	-0.717823
1696	1696	1.39961
1697	1697	-6.73708
1698	1698	-5.48847
1699	1699	3.39535
1700	1700	6.3403
1701	1701	0.703794
1702	1702	3.00269
1703	1703	2.60887
1704	1704	2.6692
1705	1705	-3.81227
1706	1706	0.969963
1707	1707	3.91234
1708	1708	-1.79934
1709	1709	5.05338
1710	1710	-1.72218
1711	1711	-3.16643
1712	1712	0.169472
1713	1713	2.78886
1714	1714	-2.406
1715	1715	-0.668904
1716	1716	0.860838
1717	1717	-0.527313
1718	1718	-1.55642
1719	1719	3.73448
1720	1720	2.80462
1721	1721	3.63665
1722	1722	8.26598
1723	1723	-5.16218
1724	1724	-5.66672
1725	1725	-3.62708
1726	1726	0.165053
1727	1727	-4.21976
1728	1728	-0.693336
1729	1729	2.93791
1730	1730	-7.97062
1731	1731	-1.11424
1732	1732	2.14901
1733	1733	4.95591
1734	1734	3.44215
1735	1735	2.14981
1736	1736	-2.75741
1737	1737	3.58272
1738	1738	4.79879
1739	1739	3.50985
1740	1740	0.0143558
1741	1741	-4.1169
1742	1742	1.08262
1743	1743	1.02417
1744	1744	-4.29083
1745	1745	2.97541
1746	1746	-4.7674
1747	1747	-0.671691
1748	1748	-3.53674
1749	1749	-2.85086
1750	1750	4.55473
1751	1751	0.781352
1752	1752	-5.36868
1753	1753	4.85649
1754	1754	-4.46756
1755	1755	5.66906
1756	1756	-1.56245
1757	1757	-24.0222
1758	1758	-35.7042
1759	1759	-26.1319
1760	1760	113.086
1761	1761	-58.4902
1762	1762	-64.9989
1763	1763	88.453
1764	1764	120.77
1765	1765	-27.8585
1766	1766	-109.464
1767	1767	-78.8874
1768	1768	26.3941
1769	1769	60.0214
1770	1770	34.3598
1771	1771	12.6416
1772	1772	3.13234
1773	1773	-5.47962
1774	1774	-1.11302
1775	1775	-4.25024
1776	1776	2.96977
1777	1777	1.27592
1778	1778	0.0282321
1779	1779	-1.51395
1780	1780	-0.313778
1781	1781	3.20374
1782	1782	-6.12812
1783	1783	-6.2214
1784	1784	1.43998
1785	1785	-2.87144
1786	1786	1.2989
1787	1787	3.72477
1788	1788	1.39129
1789	1789	2.59334
1790	1790	1.50334
1791	1791	-2.06152
1792	1792	-5.63855
1793	1793	6.81077
1794	1794	-3.10189
1795	1795	-4.95943
1796	1796	-2.84506
1797	1797	-2.10742
1798	1798	5.50955
1799	1799	3.74096
1800	1800	-2.69496
1801	1801	-4.30362
1802	1802	3.53411
1803	1803	7.37548
1804	1804	4.4216
1805	1805	0.858319
1806	1806	1.18029
1807	1807	-5.57135
1808	1808	-19.3727
1809	1809	-51.1985
1810	1810	-49.9714
1811	1811	67.7033
1812	1812	197.387
1813	1813	-19.3618
1814	1814	-137.478
1815	1815	-70.9399
1816	1816	80.4233
1817	1817	47.5561
1818	1818	-56.7333
1819	1819	-61.0127
1820	1820	-3.21839
1821	1821	13.19
1822	1822	16.6259
1823	1823	15.7657
1824	1824	10.147
1825	1825	7.64042
1826	1826	0.72558
1827	1827	5.99587
1828	1828	1.24255
1829	1829	-1.43043
1830	1830	9.04545
1831	1831	0.874799
1832	1832	-1.04007
1833	1833	9.41425
1834	1834	-2.16573
1835	1835	-0.00944219
1836	1836	-1.92658
1837	1837	-0.958069
1838	1838	-0.872193
1839	1839	-2.77874
1840	1840	-0.381175
1841	1841	0.509906
1842	1842	-2.97162
1843	1843	3.64439
1844	1844	3.6966
1845	1845	2.46841
1846	1846	2.60497
1847	1847	3.967
1848	1848	5.83096
1849	1849	-0.659911
1850	1850	-4.60613
1851	1851	0.67469
1852	1852	1.65653
1853	1853	-0.366159
1854	1854	1.21187
1855	1855	-1.29301
1856	1856	-1.4443
1857	1857	-3.34945
1858	1858	2.425
1859	1859	-5.07493
1860	1860	-1.27611
1861	1861	2.13048
1862	1862	1.09236
1863	1863	-0.824189
1864	1864	7.33346
1865	1865	5.63709
1866	1866	5.06236
1867	1867	-11.9448
1868	1868	-6.41264
1869	1869	8.99408
1870	1870	6.9736
1871	1871	-6.24515
1872	1872	-5.02627
1873	1873	2.11134
1874	1874	2.35438
1875	1875	-7.44708
1876	1876	-3.2147
1877	1877	1.00526
1878	1878	6.61203
1879	1879	-5.63562
1880	1880	-14.4151
1881	1881	6.02008
1882	1882	2.69282
1883	1883	-0.113486
1884	1884	3.52859
1885	1885	-1.24245
1886	1886	3.38048
1887	1887	2.68993
1888	1888	1.94157
1889	1889	3.65323
1890	1890	-2.6095
1891	1891	3.94756
1892	1892	1.00807
1893	1893	-2.69376
1894	1894	-8.61349
1895	1895	-4.02249
1896	1896	8.13828
1897	1897	-2.01495
1898	1898	-2.34246
1899	1899	-1.20757
1900	1900	3.58125
1901	1901	-5.76949
1902	1902	9.3366
1903	1903	-0.913471
1904	1904	1.80889
1905	1905	-1.65435
1906	1906	2.79499
1907	1907	3.08998
1908	1908	4.23181
1909	1909	-1.73472
1910	1910	-3.55099
1911	1911	-5.06168
1912	1912	0.72869
1913	1913	-0.946261
1914	1914	0.24157
1915	1915	5.72085
1916	1916	4.32734
1917	1917	-5.06482
1918	1918	1.00527
1919	1919	7.15895
1920	1920	-13.1251
1921	1921	3.45474
1922	1922	4.55845
1923	1923	-7.15797
1924	1924	-8.24543
1925	1925	14.7737
1926	1926	-1.81771
1927	1927	-13.0497
1928	1928	-4.56097
1929	1929	6.21589
1930	1930	7.13226
1931	1931	2.17843
1932	1932	-0.298255
1933	1933	-1.51816
1934	1934	4.03287
1935	1935	-3.00347
1936	1936	-2.58516
1937	1937	4.2228
1938	1938	1.34672
1939	1939	1.37301
1940	1940	-7.86348
1941	1941	0.584551
1942	1942	1.20154
1943	1943	2.00477
1944	1944	-2.57988
1945	1945	0.487065
1946	1946	1.89488
1947	1947	-4.27887
1948	1948	0.894544
1949	1949	-3.03737
1950	1950	-6.04303
1951	1951	0.168191
1952	1952	7.2236
1953	1953	2.56101
1954	1954	-0.30501
1955	1955	5.89359
1956	1956	5.15319
1957	1957	0.373803
1958	1958	3.03286
1959	1959	-1.67108
1960	1960	6.50972
1961	1961	-8.0365
1962	1962	-1.40409
1963	1963	1.83263
1964	1964	-1.4631
1965	1965	1.44139
1966	1966	-1.92671
1967	1967	-2.5452
1968	1968	2.09788
1969	1969	-2.2547
1970	1970	-7.93277
1971	1971	2.03978
1972	1972	0.867016
1973	1973	1.0809
1974	1974	0.525105
1975	1975	1.60854
1976	1976	4.01674
1977	1977	10.0185
1978	1978	-4.47539
1979	1979	-1.98636
1980	1980	5.78578
1981	1981	0.115585
1982	1982	-0.0447662
1983	1983	-2.84919
1984	1984	-3.89496
1985	1985	-4.11898
1986	1986	-4.58277
1987	1987	-0.282099
1988	1988	-6.24766
1989	1989	-2.00586
1990	1990	15.3216
1991	1991	-8.03844
1992	1992	-7.98964
1993	1993	6.19048
1994	1994	2.81676
1995	1995	-8.34769
1996	1996	-5.71658
1997	1997	4.65356
1998	1998	16.6595
[truncated: 39,710 more rows]
