# Supplementary material for: PM2.5 concentration prediction based on EEMD-ALSTM
Source: Sci Rep. 2024 Jun 2;14:12636. doi: 10.1038/s41598-024-63620-9 (PMC11144699; doi:10.1038/s41598-024-63620-9)
Supplement: Supplementary file 1 — Supplementary Information. [file 41598_2024_63620_MOESM1_ESM.zip › Code/r10.xlsx]

## Sheet: Sheet1
	index	0
0	0	-13.7052
1	1	-13.7765
2	2	-13.8469
3	3	-13.9166
4	4	-13.9854
5	5	-14.0534
6	6	-14.1206
7	7	-14.1869
8	8	-14.2524
9	9	-14.317
10	10	-14.3807
11	11	-14.4436
12	12	-14.5055
13	13	-14.5666
14	14	-14.6268
15	15	-14.686
16	16	-14.7444
17	17	-14.8018
18	18	-14.8583
19	19	-14.9139
20	20	-14.9685
21	21	-15.0221
22	22	-15.0748
23	23	-15.1266
24	24	-15.1773
25	25	-15.2271
26	26	-15.2759
27	27	-15.3237
28	28	-15.3705
29	29	-15.4163
30	30	-15.4611
31	31	-15.5048
32	32	-15.5475
33	33	-15.5892
34	34	-15.6298
35	35	-15.6694
36	36	-15.7078
37	37	-15.7452
38	38	-15.7815
39	39	-15.8167
40	40	-15.8508
41	41	-15.8837
42	42	-15.9154
43	43	-15.946
44	44	-15.9754
45	45	-16.0035
46	46	-16.0305
47	47	-16.0562
48	48	-16.0807
49	49	-16.1038
50	50	-16.1257
51	51	-16.1464
52	52	-16.1656
53	53	-16.1836
54	54	-16.2002
55	55	-16.2155
56	56	-16.2293
57	57	-16.2418
58	58	-16.2529
59	59	-16.2625
60	60	-16.2708
61	61	-16.2775
62	62	-16.2828
63	63	-16.2866
64	64	-16.2889
65	65	-16.2897
66	66	-16.289
67	67	-16.2867
68	68	-16.2828
69	69	-16.2774
70	70	-16.2703
71	71	-16.2617
72	72	-16.2514
73	73	-16.2395
74	74	-16.2259
75	75	-16.2107
76	76	-16.1938
77	77	-16.1752
78	78	-16.1549
79	79	-16.1329
80	80	-16.1092
81	81	-16.0837
82	82	-16.0565
83	83	-16.0275
84	84	-15.9967
85	85	-15.9641
86	86	-15.9297
87	87	-15.8935
88	88	-15.8555
89	89	-15.8156
90	90	-15.7738
91	91	-15.7302
92	92	-15.6847
93	93	-15.6372
94	94	-15.5879
95	95	-15.5367
96	96	-15.4835
97	97	-15.4284
98	98	-15.3713
99	99	-15.3123
100	100	-15.2512
101	101	-15.1882
102	102	-15.1232
103	103	-15.0562
104	104	-14.9871
105	105	-14.9161
106	106	-14.843
107	107	-14.7678
108	108	-14.6906
109	109	-14.6114
110	110	-14.5301
111	111	-14.4467
112	112	-14.3612
113	113	-14.2737
114	114	-14.1841
115	115	-14.0924
116	116	-13.9986
117	117	-13.9027
118	118	-13.8048
119	119	-13.7048
120	120	-13.6027
121	121	-13.4985
122	122	-13.3922
123	123	-13.2839
124	124	-13.1736
125	125	-13.0612
126	126	-12.9467
127	127	-12.8303
128	128	-12.7118
129	129	-12.5913
130	130	-12.4688
131	131	-12.3443
132	132	-12.2178
133	133	-12.0894
134	134	-11.959
135	135	-11.8267
136	136	-11.6925
137	137	-11.5564
138	138	-11.4183
139	139	-11.2785
140	140	-11.1368
141	141	-10.9932
142	142	-10.8479
143	143	-10.7008
144	144	-10.5519
145	145	-10.4013
146	146	-10.2489
147	147	-10.0949
148	148	-9.93914
149	149	-9.78177
150	150	-9.62275
151	151	-9.46212
152	152	-9.2999
153	153	-9.13611
154	154	-8.97078
155	155	-8.8039
156	156	-8.63553
157	157	-8.46566
158	158	-8.29432
159	159	-8.12153
160	160	-7.94732
161	161	-7.7717
162	162	-7.59468
163	163	-7.41629
164	164	-7.23655
165	165	-7.05547
166	166	-6.87308
167	167	-6.6894
168	168	-6.50444
169	169	-6.31822
170	170	-6.13077
171	171	-5.94209
172	172	-5.75223
173	173	-5.56118
174	174	-5.36897
175	175	-5.17562
176	176	-4.98114
177	177	-4.78556
178	178	-4.58891
179	179	-4.39118
180	180	-4.19241
181	181	-3.99262
182	182	-3.79181
183	183	-3.59002
184	184	-3.38726
185	185	-3.18354
186	186	-2.97891
187	187	-2.77334
188	188	-2.56689
189	189	-2.35956
190	190	-2.15137
191	191	-1.94234
192	192	-1.73249
193	193	-1.52183
194	194	-1.31039
195	195	-1.09818
196	196	-0.885216
197	197	-0.671529
198	198	-0.457131
199	199	-0.242035
200	200	-0.0262587
201	201	0.190177
202	202	0.40725
203	203	0.624963
204	204	0.843263
205	205	1.06216
206	206	1.28162
207	207	1.50163
208	208	1.72218
209	209	1.94324
210	210	2.1648
211	211	2.38682
212	212	2.60931
213	213	2.83223
214	214	3.05558
215	215	3.27932
216	216	3.50345
217	217	3.72793
218	218	3.95276
219	219	4.17791
220	220	4.40336
221	221	4.62911
222	222	4.85513
223	223	5.0814
224	224	5.3079
225	225	5.53461
226	226	5.76151
227	227	5.98859
228	228	6.21583
229	229	6.44321
230	230	6.6707
231	231	6.89829
232	232	7.12596
233	233	7.35368
234	234	7.58146
235	235	7.80924
236	236	8.03702
237	237	8.26479
238	238	8.4925
239	239	8.72014
240	240	8.94769
241	241	9.17512
242	242	9.40241
243	243	9.62954
244	244	9.85648
245	245	10.0832
246	246	10.3097
247	247	10.5359
248	248	10.7618
249	249	10.9874
250	250	11.2127
251	251	11.4375
252	252	11.662
253	253	11.8861
254	254	12.1097
255	255	12.3328
256	256	12.5553
257	257	12.7774
258	258	12.9988
259	259	13.2197
260	260	13.4399
261	261	13.6594
262	262	13.8782
263	263	14.0963
264	264	14.3137
265	265	14.5302
266	266	14.746
267	267	14.9608
268	268	15.1748
269	269	15.3879
270	270	15.6001
271	271	15.8113
272	272	16.0215
273	273	16.2306
274	274	16.4387
275	275	16.6458
276	276	16.8517
277	277	17.0564
278	278	17.2601
279	279	17.4625
280	280	17.6636
281	281	17.8636
282	282	18.0622
283	283	18.2595
284	284	18.4555
285	285	18.6501
286	286	18.8433
287	287	19.0351
288	288	19.2254
289	289	19.4143
290	290	19.6016
291	291	19.7873
292	292	19.9715
293	293	20.1541
294	294	20.335
295	295	20.5143
296	296	20.6919
297	297	20.8678
298	298	21.042
299	299	21.2143
300	300	21.3849
301	301	21.5536
302	302	21.7204
303	303	21.8854
304	304	22.0484
305	305	22.2095
306	306	22.3686
307	307	22.5257
308	308	22.6808
309	309	22.8338
310	310	22.9847
311	311	23.1334
312	312	23.2801
313	313	23.4245
314	314	23.5668
315	315	23.7068
316	316	23.8446
317	317	23.98
318	318	24.1132
319	319	24.244
320	320	24.3724
321	321	24.4985
322	322	24.6221
323	323	24.7433
324	324	24.862
325	325	24.9781
326	326	25.0918
327	327	25.2029
328	328	25.3114
329	329	25.4174
330	330	25.5206
331	331	25.6213
332	332	25.7192
333	333	25.8145
334	334	25.907
335	335	25.9968
336	336	26.0838
337	337	26.168
338	338	26.2493
339	339	26.3278
340	340	26.4034
341	341	26.4762
342	342	26.546
343	343	26.6128
344	344	26.6767
345	345	26.7376
346	346	26.7955
347	347	26.8503
348	348	26.9021
349	349	26.9508
350	350	26.9963
351	351	27.0387
352	352	27.078
353	353	27.114
354	354	27.1469
355	355	27.1765
356	356	27.2029
357	357	27.226
358	358	27.2458
359	359	27.2622
360	360	27.2754
361	361	27.2851
362	362	27.2916
363	363	27.2945
364	364	27.2941
365	365	27.2903
366	366	27.2829
367	367	27.2722
368	368	27.2579
369	369	27.2401
370	370	27.2188
371	371	27.194
372	372	27.1657
373	373	27.1339
374	374	27.0986
375	375	27.0599
376	376	27.0176
377	377	26.9719
378	378	26.9228
379	379	26.8704
380	380	26.8146
381	381	26.7554
382	382	26.693
383	383	26.6274
384	384	26.5585
385	385	26.4865
386	386	26.4114
387	387	26.3331
388	388	26.2518
389	389	26.1675
390	390	26.0801
391	391	25.9899
392	392	25.8966
393	393	25.8005
394	394	25.7014
395	395	25.5995
396	396	25.4948
397	397	25.3873
398	398	25.2771
399	399	25.1641
400	400	25.0484
401	401	24.93
402	402	24.8089
403	403	24.6853
404	404	24.5591
405	405	24.4303
406	406	24.299
407	407	24.1652
408	408	24.029
409	409	23.8903
410	410	23.7492
411	411	23.6058
412	412	23.46
413	413	23.3119
414	414	23.1615
415	415	23.0089
416	416	22.8541
417	417	22.6971
418	418	22.5379
419	419	22.3766
420	420	22.2132
421	421	22.0477
422	422	21.8803
423	423	21.7108
424	424	21.5393
425	425	21.3659
426	426	21.1905
427	427	21.0133
428	428	20.8342
429	429	20.6534
430	430	20.4707
431	431	20.2862
432	432	20.1
433	433	19.9122
434	434	19.7226
435	435	19.5314
436	436	19.3386
437	437	19.1442
438	438	18.9482
439	439	18.7508
440	440	18.5518
441	441	18.3514
442	442	18.1495
443	443	17.9463
444	444	17.7417
445	445	17.5357
446	446	17.3284
447	447	17.1198
448	448	16.91
449	449	16.699
450	450	16.4867
451	451	16.2733
452	452	16.0588
453	453	15.8432
454	454	15.6265
455	455	15.4087
456	456	15.1899
457	457	14.9702
458	458	14.7495
459	459	14.5279
460	460	14.3053
461	461	14.082
462	462	13.8577
463	463	13.6327
464	464	13.4069
465	465	13.1804
466	466	12.9531
467	467	12.7251
468	468	12.4965
469	469	12.2673
470	470	12.0375
471	471	11.8071
472	472	11.5761
473	473	11.3447
474	474	11.1128
475	475	10.8804
476	476	10.6477
477	477	10.4145
478	478	10.1811
479	479	9.94726
480	480	9.71317
481	481	9.47883
482	482	9.24426
483	483	9.00951
484	484	8.77458
485	485	8.53952
486	486	8.30436
487	487	8.06912
488	488	7.83384
489	489	7.59855
490	490	7.36326
491	491	7.12802
492	492	6.89286
493	493	6.65781
494	494	6.42287
495	495	6.18811
496	496	5.95354
497	497	5.71919
498	498	5.48511
499	499	5.2513
500	500	5.01782
501	501	4.78467
502	502	4.5519
503	503	4.31954
504	504	4.0876
505	505	3.85615
506	506	3.62518
507	507	3.39474
508	508	3.16488
509	509	2.93558
510	510	2.70692
511	511	2.47891
512	512	2.25157
513	513	2.02496
514	514	1.79908
515	515	1.57398
516	516	1.34969
517	517	1.12623
518	518	0.903635
519	519	0.681925
520	520	0.461141
521	521	0.241321
522	522	0.0224741
523	523	-0.195362
524	524	-0.412153
525	525	-0.627879
526	526	-0.84249
527	527	-1.05597
528	528	-1.26829
529	529	-1.47942
530	530	-1.68934
531	531	-1.898
532	532	-2.10537
533	533	-2.31146
534	534	-2.51622
535	535	-2.71962
536	536	-2.92164
537	537	-3.12226
538	538	-3.32144
539	539	-3.51918
540	540	-3.71542
541	541	-3.91017
542	542	-4.10339
543	543	-4.29506
544	544	-4.48514
545	545	-4.67363
546	546	-4.86049
547	547	-5.04571
548	548	-5.22925
549	549	-5.4111
550	550	-5.59124
551	551	-5.76964
552	552	-5.94628
553	553	-6.12114
554	554	-6.29419
555	555	-6.46542
556	556	-6.6348
557	557	-6.80231
558	558	-6.96793
559	559	-7.13163
560	560	-7.29341
561	561	-7.45322
562	562	-7.61106
563	563	-7.7669
564	564	-7.92072
565	565	-8.07251
566	566	-8.22224
567	567	-8.36988
568	568	-8.51543
569	569	-8.65887
570	570	-8.80018
571	571	-8.93934
572	572	-9.07636
573	573	-9.2112
574	574	-9.34385
575	575	-9.4743
576	576	-9.60255
577	577	-9.72857
578	578	-9.85236
579	579	-9.9739
580	580	-10.0932
581	581	-10.2102
582	582	-10.3249
583	583	-10.4374
584	584	-10.5476
585	585	-10.6554
586	586	-10.761
587	587	-10.8642
588	588	-10.9652
589	589	-11.0638
590	590	-11.1601
591	591	-11.254
592	592	-11.3457
593	593	-11.435
594	594	-11.5219
595	595	-11.6066
596	596	-11.6889
597	597	-11.7689
598	598	-11.8466
599	599	-11.9221
600	600	-11.9952
601	601	-12.0661
602	602	-12.1348
603	603	-12.2012
604	604	-12.2655
605	605	-12.3275
606	606	-12.3875
607	607	-12.4453
608	608	-12.5009
609	609	-12.5545
610	610	-12.6061
611	611	-12.6555
612	612	-12.703
613	613	-12.7484
614	614	-12.7918
615	615	-12.8333
616	616	-12.8727
617	617	-12.9103
618	618	-12.9459
619	619	-12.9796
620	620	-13.0114
621	621	-13.0413
622	622	-13.0694
623	623	-13.0956
624	624	-13.12
625	625	-13.1426
626	626	-13.1635
627	627	-13.1826
628	628	-13.1999
629	629	-13.2155
630	630	-13.2294
631	631	-13.2417
632	632	-13.2522
633	633	-13.2612
634	634	-13.2686
635	635	-13.2743
636	636	-13.2786
637	637	-13.2813
638	638	-13.2825
639	639	-13.2822
640	640	-13.2805
641	641	-13.2774
642	642	-13.2729
643	643	-13.267
644	644	-13.2597
645	645	-13.2511
646	646	-13.2413
647	647	-13.2301
648	648	-13.2178
649	649	-13.2042
650	650	-13.1894
651	651	-13.1734
652	652	-13.1564
653	653	-13.1382
654	654	-13.1189
655	655	-13.0986
656	656	-13.0773
657	657	-13.0549
658	658	-13.0317
659	659	-13.0074
660	660	-12.9823
661	661	-12.9564
662	662	-12.9295
663	663	-12.9019
664	664	-12.8735
665	665	-12.8443
666	666	-12.8144
667	667	-12.7838
668	668	-12.7524
669	669	-12.7205
670	670	-12.6878
671	671	-12.6546
672	672	-12.6208
673	673	-12.5863
674	674	-12.5514
675	675	-12.5159
676	676	-12.4799
677	677	-12.4434
678	678	-12.4065
679	679	-12.3692
680	680	-12.3314
681	681	-12.2933
682	682	-12.2548
683	683	-12.216
684	684	-12.1769
685	685	-12.1375
686	686	-12.0979
687	687	-12.058
688	688	-12.0179
689	689	-11.9777
690	690	-11.9372
691	691	-11.8967
692	692	-11.856
693	693	-11.8152
694	694	-11.7744
695	695	-11.7335
696	696	-11.6926
697	697	-11.6517
698	698	-11.6108
699	699	-11.5699
700	700	-11.5291
701	701	-11.4883
702	702	-11.4477
703	703	-11.4071
704	704	-11.3667
705	705	-11.3265
706	706	-11.2864
707	707	-11.2465
708	708	-11.2069
709	709	-11.1674
710	710	-11.1282
711	711	-11.0893
712	712	-11.0507
713	713	-11.0123
714	714	-10.9743
715	715	-10.9366
716	716	-10.8992
717	717	-10.8622
718	718	-10.8256
719	719	-10.7894
720	720	-10.7536
721	721	-10.7182
722	722	-10.6832
723	723	-10.6487
724	724	-10.6146
725	725	-10.5811
726	726	-10.548
727	727	-10.5154
728	728	-10.4834
729	729	-10.4519
730	730	-10.4209
731	731	-10.3905
732	732	-10.3607
733	733	-10.3314
734	734	-10.3028
735	735	-10.2747
736	736	-10.2473
737	737	-10.2205
738	738	-10.1944
739	739	-10.1689
740	740	-10.1441
741	741	-10.12
742	742	-10.0966
743	743	-10.0739
744	744	-10.0519
745	745	-10.0306
746	746	-10.0101
747	747	-9.99038
748	748	-9.9714
749	749	-9.95321
750	750	-9.93583
751	751	-9.91924
752	752	-9.90349
753	753	-9.88856
754	754	-9.87448
755	755	-9.86124
756	756	-9.84889
757	757	-9.8374
758	758	-9.8268
759	759	-9.81708
760	760	-9.80828
761	761	-9.80038
762	762	-9.79339
763	763	-9.78732
764	764	-9.7822
765	765	-9.77801
766	766	-9.77476
767	767	-9.77248
768	768	-9.77115
769	769	-9.77079
770	770	-9.77141
771	771	-9.77301
772	772	-9.77561
773	773	-9.7792
774	774	-9.78381
775	775	-9.78942
776	776	-9.79604
777	777	-9.80368
778	778	-9.81234
779	779	-9.82202
780	780	-9.83273
781	781	-9.84444
782	782	-9.85718
783	783	-9.87092
784	784	-9.88567
785	785	-9.90143
786	786	-9.91817
787	787	-9.93591
788	788	-9.95462
789	789	-9.9743
790	790	-9.99494
791	791	-10.0165
792	792	-10.0391
793	793	-10.0625
794	794	-10.0869
795	795	-10.1122
796	796	-10.1383
797	797	-10.1654
798	798	-10.1933
799	799	-10.2221
800	800	-10.2516
801	801	-10.282
802	802	-10.3132
803	803	-10.3451
804	804	-10.3778
805	805	-10.4113
806	806	-10.4454
807	807	-10.4802
808	808	-10.5157
809	809	-10.5519
810	810	-10.5887
811	811	-10.626
812	812	-10.664
813	813	-10.7025
814	814	-10.7416
815	815	-10.7812
816	816	-10.8212
817	817	-10.8618
818	818	-10.9028
819	819	-10.9442
820	820	-10.9861
821	821	-11.0283
822	822	-11.0709
823	823	-11.1139
824	824	-11.1572
825	825	-11.2007
826	826	-11.2446
827	827	-11.2887
828	828	-11.3331
829	829	-11.3777
830	830	-11.4225
831	831	-11.4674
832	832	-11.5125
833	833	-11.5578
834	834	-11.6031
835	835	-11.6486
836	836	-11.6941
837	837	-11.7397
838	838	-11.7853
839	839	-11.8309
840	840	-11.8765
841	841	-11.9221
842	842	-11.9676
843	843	-12.013
844	844	-12.0583
845	845	-12.1035
846	846	-12.1486
847	847	-12.1935
848	848	-12.2382
849	849	-12.2828
850	850	-12.3271
851	851	-12.3711
852	852	-12.4149
853	853	-12.4584
854	854	-12.5016
855	855	-12.5445
856	856	-12.587
857	857	-12.6291
858	858	-12.6708
859	859	-12.7121
860	860	-12.753
861	861	-12.7934
862	862	-12.8334
863	863	-12.8728
864	864	-12.9118
865	865	-12.9501
866	866	-12.988
867	867	-13.0252
868	868	-13.0618
869	869	-13.0978
870	870	-13.1332
871	871	-13.1678
872	872	-13.2018
873	873	-13.2351
874	874	-13.2676
875	875	-13.2994
876	876	-13.3304
877	877	-13.3606
878	878	-13.39
879	879	-13.4186
880	880	-13.4463
881	881	-13.4731
882	882	-13.499
883	883	-13.524
884	884	-13.548
885	885	-13.5711
886	886	-13.5932
887	887	-13.6143
888	888	-13.6344
889	889	-13.6534
890	890	-13.6713
891	891	-13.6881
892	892	-13.7038
893	893	-13.7184
894	894	-13.7317
895	895	-13.7439
896	896	-13.7549
897	897	-13.7646
898	898	-13.773
899	899	-13.7802
900	900	-13.786
901	901	-13.7905
902	902	-13.7937
903	903	-13.7954
904	904	-13.7958
905	905	-13.7947
906	906	-13.7921
907	907	-13.7881
908	908	-13.7826
909	909	-13.7756
910	910	-13.7671
911	911	-13.757
912	912	-13.7454
913	913	-13.7321
914	914	-13.7173
915	915	-13.7008
916	916	-13.6827
917	917	-13.6629
918	918	-13.6415
919	919	-13.6183
920	920	-13.5935
921	921	-13.5669
922	922	-13.5386
923	923	-13.5085
924	924	-13.4766
925	925	-13.443
926	926	-13.4075
927	927	-13.3703
928	928	-13.3312
929	929	-13.2902
930	930	-13.2474
931	931	-13.2027
932	932	-13.156
933	933	-13.1075
934	934	-13.0571
935	935	-13.0047
936	936	-12.9503
937	937	-12.894
938	938	-12.8357
939	939	-12.7754
940	940	-12.7131
941	941	-12.6487
942	942	-12.5823
943	943	-12.5139
944	944	-12.4434
945	945	-12.3709
946	946	-12.2962
947	947	-12.2194
948	948	-12.1406
949	949	-12.0596
950	950	-11.9764
951	951	-11.8912
952	952	-11.8038
953	953	-11.7142
954	954	-11.6224
955	955	-11.5285
956	956	-11.4324
957	957	-11.3341
958	958	-11.2336
959	959	-11.1309
960	960	-11.0261
961	961	-10.919
962	962	-10.8098
963	963	-10.6984
964	964	-10.5848
965	965	-10.469
966	966	-10.3511
967	967	-10.231
968	968	-10.1087
969	969	-9.98425
970	970	-9.85765
971	971	-9.72888
972	972	-9.59797
973	973	-9.46491
974	974	-9.3297
975	975	-9.19237
976	976	-9.05289
977	977	-8.91129
978	978	-8.76758
979	979	-8.62175
980	980	-8.47382
981	981	-8.32381
982	982	-8.1717
983	983	-8.01755
984	984	-7.86133
985	985	-7.70309
986	986	-7.54281
987	987	-7.38052
988	988	-7.21623
989	989	-7.04995
990	990	-6.8817
991	991	-6.7115
992	992	-6.53934
993	993	-6.36527
994	994	-6.18928
995	995	-6.01141
996	996	-5.83168
997	997	-5.65012
998	998	-5.46674
999	999	-5.28159
1000	1000	-5.09468
1001	1001	-4.90606
1002	1002	-4.71576
1003	1003	-4.5238
1004	1004	-4.33023
1005	1005	-4.13507
1006	1006	-3.93835
1007	1007	-3.74012
1008	1008	-3.54041
1009	1009	-3.33925
1010	1010	-3.13668
1011	1011	-2.93272
1012	1012	-2.72742
1013	1013	-2.5208
1014	1014	-2.31293
1015	1015	-2.10382
1016	1016	-1.8935
1017	1017	-1.68203
1018	1018	-1.46942
1019	1019	-1.25574
1020	1020	-1.041
1021	1021	-0.825253
1022	1022	-0.608521
1023	1023	-0.390855
1024	1024	-0.172272
1025	1025	0.0471862
1026	1026	0.267485
1027	1027	0.488583
1028	1028	0.710456
1029	1029	0.933061
1030	1030	1.15637
1031	1031	1.38035
1032	1032	1.60497
1033	1033	1.83018
1034	1034	2.05596
1035	1035	2.28226
1036	1036	2.50906
1037	1037	2.73631
1038	1038	2.96399
1039	1039	3.19203
1040	1040	3.42044
1041	1041	3.64914
1042	1042	3.87812
1043	1043	4.10733
1044	1044	4.33675
1045	1045	4.56633
1046	1046	4.79603
1047	1047	5.02584
1048	1048	5.25569
1049	1049	5.48558
1050	1050	5.71545
1051	1051	5.94528
1052	1052	6.17503
1053	1053	6.40468
1054	1054	6.63417
1055	1055	6.86349
1056	1056	7.09259
1057	1057	7.32144
1058	1058	7.55001
1059	1059	7.77827
1060	1060	8.00619
1061	1061	8.23373
1062	1062	8.46085
1063	1063	8.68752
1064	1064	8.91373
1065	1065	9.13942
1066	1066	9.36458
1067	1067	9.58917
1068	1068	9.81316
1069	1069	10.0365
1070	1070	10.2592
1071	1071	10.4812
1072	1072	10.7025
1073	1073	10.923
1074	1074	11.1427
1075	1075	11.3616
1076	1076	11.5797
1077	1077	11.7968
1078	1078	12.0131
1079	1079	12.2284
1080	1080	12.4428
1081	1081	12.6562
1082	1082	12.8685
1083	1083	13.0798
1084	1084	13.2901
1085	1085	13.4992
1086	1086	13.7071
1087	1087	13.9139
1088	1088	14.1196
1089	1089	14.3239
1090	1090	14.5271
1091	1091	14.7289
1092	1092	14.9294
1093	1093	15.1286
1094	1094	15.3264
1095	1095	15.5228
1096	1096	15.7178
1097	1097	15.9113
1098	1098	16.1034
1099	1099	16.2939
1100	1100	16.4829
1101	1101	16.6703
1102	1102	16.8561
1103	1103	17.0403
1104	1104	17.2228
1105	1105	17.4037
1106	1106	17.5828
1107	1107	17.7602
1108	1108	17.9358
1109	1109	18.1096
1110	1110	18.2816
1111	1111	18.4518
1112	1112	18.62
1113	1113	18.7864
1114	1114	18.9509
1115	1115	19.1133
1116	1116	19.2738
1117	1117	19.4323
1118	1118	19.5887
1119	1119	19.7431
1120	1120	19.8954
1121	1121	20.0455
1122	1122	20.1936
1123	1123	20.3394
1124	1124	20.483
1125	1125	20.6245
1126	1126	20.7636
1127	1127	20.9005
1128	1128	21.0351
1129	1129	21.1673
1130	1130	21.2972
1131	1131	21.4248
1132	1132	21.5499
1133	1133	21.6725
1134	1134	21.7928
1135	1135	21.9105
1136	1136	22.0258
1137	1137	22.1385
1138	1138	22.2487
1139	1139	22.3563
1140	1140	22.4613
1141	1141	22.5638
1142	1142	22.6636
1143	1143	22.7607
1144	1144	22.8552
1145	1145	22.947
1146	1146	23.036
1147	1147	23.1224
1148	1148	23.206
1149	1149	23.2868
1150	1150	23.3648
1151	1151	23.44
1152	1152	23.5124
1153	1153	23.5819
1154	1154	23.6485
1155	1155	23.7123
1156	1156	23.7732
1157	1157	23.8311
1158	1158	23.8861
1159	1159	23.9382
1160	1160	23.9873
1161	1161	24.0334
1162	1162	24.0765
1163	1163	24.1166
1164	1164	24.1537
1165	1165	24.1878
1166	1166	24.2189
1167	1167	24.2469
1168	1168	24.2719
1169	1169	24.2938
1170	1170	24.3127
1171	1171	24.3285
1172	1172	24.3414
1173	1173	24.3511
1174	1174	24.3579
1175	1175	24.3616
1176	1176	24.3623
1177	1177	24.36
1178	1178	24.3547
1179	1179	24.3464
1180	1180	24.3351
1181	1181	24.3208
1182	1182	24.3036
1183	1183	24.2835
1184	1184	24.2604
1185	1185	24.2345
1186	1186	24.2056
1187	1187	24.174
1188	1188	24.1394
1189	1189	24.102
1190	1190	24.0619
1191	1191	24.019
1192	1192	23.9733
1193	1193	23.9249
1194	1194	23.8737
1195	1195	23.8199
1196	1196	23.7635
1197	1197	23.7043
1198	1198	23.6426
1199	1199	23.5783
1200	1200	23.5115
1201	1201	23.4421
1202	1202	23.3701
1203	1203	23.2957
1204	1204	23.2188
1205	1205	23.1394
1206	1206	23.0576
1207	1207	22.9733
1208	1208	22.8867
1209	1209	22.7977
1210	1210	22.7064
1211	1211	22.6127
1212	1212	22.5168
1213	1213	22.4185
1214	1214	22.318
1215	1215	22.2153
1216	1216	22.1104
1217	1217	22.0032
1218	1218	21.8939
1219	1219	21.7825
1220	1220	21.669
1221	1221	21.5533
1222	1222	21.4356
1223	1223	21.3159
1224	1224	21.1941
1225	1225	21.0703
1226	1226	20.9446
1227	1227	20.8169
1228	1228	20.6872
1229	1229	20.5557
1230	1230	20.4223
1231	1231	20.287
1232	1232	20.1499
1233	1233	20.0109
1234	1234	19.8702
1235	1235	19.7277
1236	1236	19.5835
1237	1237	19.4376
1238	1238	19.2899
1239	1239	19.1406
1240	1240	18.9897
1241	1241	18.8371
1242	1242	18.6829
1243	1243	18.5271
1244	1244	18.3697
1245	1245	18.2109
1246	1246	18.0505
1247	1247	17.8886
1248	1248	17.7253
1249	1249	17.5605
1250	1250	17.3943
1251	1251	17.2267
1252	1252	17.0577
1253	1253	16.8874
1254	1254	16.7157
1255	1255	16.5428
1256	1256	16.3685
1257	1257	16.193
1258	1258	16.0163
1259	1259	15.8384
1260	1260	15.6592
1261	1261	15.4789
1262	1262	15.2975
1263	1263	15.1149
1264	1264	14.9312
1265	1265	14.7465
1266	1266	14.5607
1267	1267	14.3739
1268	1268	14.186
1269	1269	13.9972
1270	1270	13.8074
1271	1271	13.6167
1272	1272	13.4251
1273	1273	13.2325
1274	1274	13.0391
1275	1275	12.8448
1276	1276	12.6497
1277	1277	12.4538
1278	1278	12.2571
1279	1279	12.0597
1280	1280	11.8614
1281	1281	11.6625
1282	1282	11.4629
1283	1283	11.2626
1284	1284	11.0617
1285	1285	10.8601
1286	1286	10.6579
1287	1287	10.4551
1288	1288	10.2518
1289	1289	10.0479
1290	1290	9.84347
1291	1291	9.63852
1292	1292	9.4331
1293	1293	9.2272
1294	1294	9.02083
1295	1295	8.81406
1296	1296	8.60686
1297	1297	8.39927
1298	1298	8.19127
1299	1299	7.98292
1300	1300	7.77422
1301	1301	7.5652
1302	1302	7.35586
1303	1303	7.14622
1304	1304	6.93631
1305	1305	6.72614
1306	1306	6.51572
1307	1307	6.30509
1308	1308	6.09426
1309	1309	5.88324
1310	1310	5.67205
1311	1311	5.46073
1312	1312	5.24928
1313	1313	5.03772
1314	1314	4.82608
1315	1315	4.61436
1316	1316	4.40261
1317	1317	4.19082
1318	1318	3.97902
1319	1319	3.76722
1320	1320	3.55546
1321	1321	3.34375
1322	1322	3.13209
1323	1323	2.92053
1324	1324	2.70907
1325	1325	2.49774
1326	1326	2.28655
1327	1327	2.07551
1328	1328	1.86466
1329	1329	1.654
1330	1330	1.44357
1331	1331	1.23337
1332	1332	1.02343
1333	1333	0.813761
1334	1334	0.604393
1335	1335	0.395332
1336	1336	0.186611
1337	1337	-0.0217623
1338	1338	-0.229752
1339	1339	-0.437346
1340	1340	-0.644539
1341	1341	-0.851294
1342	1342	-1.05759
1343	1343	-1.26342
1344	1344	-1.46875
1345	1345	-1.67358
1346	1346	-1.87787
1347	1347	-2.0816
1348	1348	-2.28478
1349	1349	-2.48737
1350	1350	-2.68934
1351	1351	-2.89069
1352	1352	-3.0914
1353	1353	-3.29144
1354	1354	-3.49079
1355	1355	-3.68945
1356	1356	-3.88739
1357	1357	-4.08459
1358	1358	-4.28104
1359	1359	-4.47672
1360	1360	-4.6716
1361	1361	-4.8657
1362	1362	-5.05897
1363	1363	-5.25141
1364	1364	-5.44299
1365	1365	-5.63371
1366	1366	-5.82355
1367	1367	-6.01249
1368	1368	-6.20052
1369	1369	-6.38762
1370	1370	-6.57378
1371	1371	-6.75898
1372	1372	-6.94321
1373	1373	-7.12645
1374	1374	-7.30871
1375	1375	-7.48995
1376	1376	-7.67017
1377	1377	-7.84936
1378	1378	-8.02751
1379	1379	-8.20459
1380	1380	-8.38061
1381	1381	-8.55555
1382	1382	-8.72939
1383	1383	-8.90213
1384	1384	-9.07376
1385	1385	-9.24426
1386	1386	-9.41362
1387	1387	-9.58183
1388	1388	-9.74888
1389	1389	-9.91476
1390	1390	-10.0795
1391	1391	-10.243
1392	1392	-10.4053
1393	1393	-10.5664
1394	1394	-10.7263
1395	1395	-10.8849
1396	1396	-11.0423
1397	1397	-11.1985
1398	1398	-11.3534
1399	1399	-11.507
1400	1400	-11.6594
1401	1401	-11.8104
1402	1402	-11.9602
1403	1403	-12.1086
1404	1404	-12.2557
1405	1405	-12.4015
1406	1406	-12.546
1407	1407	-12.6891
1408	1408	-12.8308
1409	1409	-12.9712
1410	1410	-13.1102
1411	1411	-13.2479
1412	1412	-13.3841
1413	1413	-13.5189
1414	1414	-13.6523
1415	1415	-13.7843
1416	1416	-13.9148
1417	1417	-14.0439
1418	1418	-14.1716
1419	1419	-14.2977
1420	1420	-14.4225
1421	1421	-14.5457
1422	1422	-14.6674
1423	1423	-14.7877
1424	1424	-14.9064
1425	1425	-15.0237
1426	1426	-15.1394
1427	1427	-15.2536
1428	1428	-15.3662
1429	1429	-15.4773
1430	1430	-15.5868
1431	1431	-15.6948
1432	1432	-15.8012
1433	1433	-15.906
1434	1434	-16.0092
1435	1435	-16.1108
1436	1436	-16.2108
1437	1437	-16.3092
1438	1438	-16.406
1439	1439	-16.5012
1440	1440	-16.5948
1441	1441	-16.6867
1442	1442	-16.777
1443	1443	-16.8656
1444	1444	-16.9526
1445	1445	-17.0379
1446	1446	-17.1215
1447	1447	-17.2035
1448	1448	-17.2838
1449	1449	-17.3625
1450	1450	-17.4394
1451	1451	-17.5146
1452	1452	-17.5882
1453	1453	-17.66
1454	1454	-17.7301
1455	1455	-17.7985
1456	1456	-17.8652
1457	1457	-17.9301
1458	1458	-17.9933
1459	1459	-18.0548
1460	1460	-18.1145
1461	1461	-18.1725
1462	1462	-18.2287
1463	1463	-18.2832
1464	1464	-18.3359
1465	1465	-18.3869
1466	1466	-18.4361
1467	1467	-18.4836
1468	1468	-18.5293
1469	1469	-18.5732
1470	1470	-18.6154
1471	1471	-18.6558
1472	1472	-18.6944
1473	1473	-18.7313
1474	1474	-18.7664
1475	1475	-18.7997
1476	1476	-18.8313
1477	1477	-18.8611
1478	1478	-18.8892
1479	1479	-18.9155
1480	1480	-18.94
1481	1481	-18.9628
1482	1482	-18.9838
1483	1483	-19.0031
1484	1484	-19.0206
1485	1485	-19.0364
1486	1486	-19.0504
1487	1487	-19.0626
1488	1488	-19.0731
1489	1489	-19.0818
1490	1490	-19.0888
1491	1491	-19.094
1492	1492	-19.0975
1493	1493	-19.0992
1494	1494	-19.0992
1495	1495	-19.0974
1496	1496	-19.0939
1497	1497	-19.0886
1498	1498	-19.0816
1499	1499	-19.0729
1500	1500	-19.0625
1501	1501	-19.0503
1502	1502	-19.0364
1503	1503	-19.0208
1504	1504	-19.0035
1505	1505	-18.9844
1506	1506	-18.9636
1507	1507	-18.9412
1508	1508	-18.917
1509	1509	-18.8911
1510	1510	-18.8636
1511	1511	-18.8343
1512	1512	-18.8033
1513	1513	-18.7707
1514	1514	-18.7364
1515	1515	-18.7004
1516	1516	-18.6627
1517	1517	-18.6233
1518	1518	-18.5823
1519	1519	-18.5396
1520	1520	-18.4953
1521	1521	-18.4493
1522	1522	-18.4017
1523	1523	-18.3524
1524	1524	-18.3014
1525	1525	-18.2489
1526	1526	-18.1947
1527	1527	-18.1389
1528	1528	-18.0814
1529	1529	-18.0224
1530	1530	-17.9617
1531	1531	-17.8994
1532	1532	-17.8355
1533	1533	-17.77
1534	1534	-17.7029
1535	1535	-17.6342
1536	1536	-17.564
1537	1537	-17.4922
1538	1538	-17.4188
1539	1539	-17.3438
1540	1540	-17.2673
1541	1541	-17.1892
1542	1542	-17.1095
1543	1543	-17.0284
1544	1544	-16.9457
1545	1545	-16.8615
1546	1546	-16.7758
1547	1547	-16.6886
1548	1548	-16.5999
1549	1549	-16.5097
1550	1550	-16.4181
1551	1551	-16.325
1552	1552	-16.2305
1553	1553	-16.1344
1554	1554	-16.037
1555	1555	-15.9382
1556	1556	-15.8379
1557	1557	-15.7363
1558	1558	-15.6332
1559	1559	-15.5288
1560	1560	-15.423
1561	1561	-15.3159
1562	1562	-15.2074
1563	1563	-15.0976
1564	1564	-14.9865
1565	1565	-14.8741
1566	1566	-14.7604
1567	1567	-14.6455
1568	1568	-14.5293
1569	1569	-14.4118
1570	1570	-14.2931
1571	1571	-14.1733
1572	1572	-14.0522
1573	1573	-13.9299
1574	1574	-13.8065
1575	1575	-13.682
1576	1576	-13.5563
1577	1577	-13.4295
1578	1578	-13.3017
1579	1579	-13.1727
1580	1580	-13.0428
1581	1581	-12.9118
1582	1582	-12.7798
1583	1583	-12.6467
1584	1584	-12.5128
1585	1585	-12.3778
1586	1586	-12.2419
1587	1587	-12.1051
1588	1588	-11.9674
1589	1589	-11.8288
1590	1590	-11.6894
1591	1591	-11.5491
1592	1592	-11.408
1593	1593	-11.266
1594	1594	-11.1233
1595	1595	-10.9798
1596	1596	-10.8355
1597	1597	-10.6905
1598	1598	-10.5448
1599	1599	-10.3984
1600	1600	-10.2512
1601	1601	-10.1035
1602	1602	-9.95502
1603	1603	-9.80596
1604	1604	-9.65627
1605	1605	-9.506
1606	1606	-9.35515
1607	1607	-9.20373
1608	1608	-9.05177
1609	1609	-8.89929
1610	1610	-8.74629
1611	1611	-8.59281
1612	1612	-8.43886
1613	1613	-8.28444
1614	1614	-8.12959
1615	1615	-7.97432
1616	1616	-7.81864
1617	1617	-7.66257
1618	1618	-7.50614
1619	1619	-7.34935
1620	1620	-7.19222
1621	1621	-7.03478
1622	1622	-6.87702
1623	1623	-6.71898
1624	1624	-6.56066
1625	1625	-6.40209
1626	1626	-6.24327
1627	1627	-6.08423
1628	1628	-5.92498
1629	1629	-5.76554
1630	1630	-5.60592
1631	1631	-5.44614
1632	1632	-5.28621
1633	1633	-5.12615
1634	1634	-4.96597
1635	1635	-4.8057
1636	1636	-4.64535
1637	1637	-4.48493
1638	1638	-4.32446
1639	1639	-4.16396
1640	1640	-4.00343
1641	1641	-3.84292
1642	1642	-3.68241
1643	1643	-3.52192
1644	1644	-3.36149
1645	1645	-3.20112
1646	1646	-3.04082
1647	1647	-2.88062
1648	1648	-2.72052
1649	1649	-2.56054
1650	1650	-2.40071
1651	1651	-2.24105
1652	1652	-2.08153
1653	1653	-1.92223
1654	1654	-1.76311
1655	1655	-1.60422
1656	1656	-1.44556
1657	1657	-1.28716
1658	1658	-1.12902
1659	1659	-0.971176
1660	1660	-0.813625
1661	1661	-0.656385
1662	1662	-0.499489
1663	1663	-0.342936
1664	1664	-0.186757
1665	1665	-0.0309614
1666	1666	0.124432
1667	1667	0.279421
1668	1668	0.433964
1669	1669	0.588043
1670	1670	0.741674
1671	1671	0.894805
1672	1672	1.04743
1673	1673	1.19952
1674	1674	1.35108
1675	1675	1.50205
1676	1676	1.65245
1677	1677	1.80225
1678	1678	1.95142
1679	1679	2.09995
1680	1680	2.24781
1681	1681	2.395
1682	1682	2.54149
1683	1683	2.68727
1684	1684	2.83231
1685	1685	2.9766
1686	1686	3.12012
1687	1687	3.26285
1688	1688	3.40477
1689	1689	3.54589
1690	1690	3.68614
1691	1691	3.82554
1692	1692	3.96406
1693	1693	4.1017
1694	1694	4.23842
1695	1695	4.37421
1696	1696	4.50905
1697	1697	4.64293
1698	1698	4.77583
1699	1699	4.90772
1700	1700	5.03861
1701	1701	5.16846
1702	1702	5.29725
1703	1703	5.42497
1704	1704	5.55161
1705	1705	5.67714
1706	1706	5.80156
1707	1707	5.92482
1708	1708	6.04693
1709	1709	6.16787
1710	1710	6.28762
1711	1711	6.40615
1712	1712	6.52347
1713	1713	6.63954
1714	1714	6.75434
1715	1715	6.86788
1716	1716	6.98011
1717	1717	7.09105
1718	1718	7.20065
1719	1719	7.3089
1720	1720	7.4158
1721	1721	7.52132
1722	1722	7.62545
1723	1723	7.72817
1724	1724	7.82945
1725	1725	7.92929
1726	1726	8.02768
1727	1727	8.12458
1728	1728	8.22
1729	1729	8.3139
1730	1730	8.40628
1731	1731	8.49712
1732	1732	8.5864
1733	1733	8.67411
1734	1734	8.76022
1735	1735	8.84473
1736	1736	8.92761
1737	1737	9.00887
1738	1738	9.08847
1739	1739	9.16639
1740	1740	9.24264
1741	1741	9.31719
1742	1742	9.39004
1743	1743	9.46116
1744	1744	9.53054
1745	1745	9.59816
1746	1746	9.66402
1747	1747	9.72812
1748	1748	9.79044
1749	1749	9.85095
1750	1750	9.90967
1751	1751	9.96657
1752	1752	10.0217
1753	1753	10.0749
1754	1754	10.1263
1755	1755	10.1759
1756	1756	10.2236
1757	1757	10.2695
1758	1758	10.3135
1759	1759	10.3558
1760	1760	10.3961
1761	1761	10.4347
1762	1762	10.4714
1763	1763	10.5063
1764	1764	10.5394
1765	1765	10.5707
1766	1766	10.6003
1767	1767	10.628
1768	1768	10.6541
1769	1769	10.6783
1770	1770	10.7009
1771	1771	10.7217
1772	1772	10.7407
1773	1773	10.7581
1774	1774	10.7738
1775	1775	10.7877
1776	1776	10.8
1777	1777	10.8106
1778	1778	10.8195
1779	1779	10.8268
1780	1780	10.8324
1781	1781	10.8364
1782	1782	10.8387
1783	1783	10.8395
1784	1784	10.8386
1785	1785	10.8362
1786	1786	10.8321
1787	1787	10.8265
1788	1788	10.8194
1789	1789	10.8107
1790	1790	10.8005
1791	1791	10.7888
1792	1792	10.7755
1793	1793	10.7608
1794	1794	10.7446
1795	1795	10.7269
1796	1796	10.7078
1797	1797	10.6872
1798	1798	10.6652
1799	1799	10.6419
1800	1800	10.6171
1801	1801	10.5909
1802	1802	10.5633
1803	1803	10.5345
1804	1804	10.5042
1805	1805	10.4727
1806	1806	10.4398
1807	1807	10.4056
1808	1808	10.3702
1809	1809	10.3335
1810	1810	10.2955
1811	1811	10.2563
1812	1812	10.2159
1813	1813	10.1742
1814	1814	10.1314
1815	1815	10.0874
1816	1816	10.0422
1817	1817	9.99589
1818	1818	9.94843
1819	1819	9.89984
1820	1820	9.85015
1821	1821	9.79936
1822	1822	9.74749
1823	1823	9.69456
1824	1824	9.64057
1825	1825	9.58555
1826	1826	9.52951
1827	1827	9.47246
1828	1828	9.41443
1829	1829	9.3554
1830	1830	9.29542
1831	1831	9.23449
1832	1832	9.17262
1833	1833	9.10984
1834	1834	9.04615
1835	1835	8.98157
1836	1836	8.91611
1837	1837	8.84979
1838	1838	8.78263
1839	1839	8.71464
1840	1840	8.64582
1841	1841	8.57622
1842	1842	8.50581
1843	1843	8.43464
1844	1844	8.36271
1845	1845	8.29004
1846	1846	8.21664
1847	1847	8.14252
1848	1848	8.06771
1849	1849	7.99224
1850	1850	7.91608
1851	1851	7.83929
1852	1852	7.76185
1853	1853	7.68379
1854	1854	7.60512
1855	1855	7.52587
1856	1856	7.44605
1857	1857	7.36567
1858	1858	7.28472
1859	1859	7.20327
1860	1860	7.1213
1861	1861	7.03881
1862	1862	6.95585
1863	1863	6.87242
1864	1864	6.78853
1865	1865	6.70419
1866	1866	6.61943
1867	1867	6.53425
1868	1868	6.44866
1869	1869	6.36268
1870	1870	6.27631
1871	1871	6.18958
1872	1872	6.10249
1873	1873	6.01504
1874	1874	5.92727
1875	1875	5.83916
1876	1876	5.75074
1877	1877	5.66202
1878	1878	5.57299
1879	1879	5.48368
1880	1880	5.39408
1881	1881	5.30423
1882	1882	5.21411
1883	1883	5.12375
1884	1884	5.03316
1885	1885	4.94233
1886	1886	4.85131
1887	1887	4.76006
1888	1888	4.6686
1889	1889	4.57696
1890	1890	4.48512
1891	1891	4.3931
1892	1892	4.30089
1893	1893	4.20851
1894	1894	4.11595
1895	1895	4.02322
1896	1896	3.93032
1897	1897	3.83726
1898	1898	3.74404
1899	1899	3.65067
1900	1900	3.55714
1901	1901	3.46348
1902	1902	3.36969
1903	1903	3.27577
1904	1904	3.18175
1905	1905	3.0876
1906	1906	2.99336
1907	1907	2.89902
1908	1908	2.8046
1909	1909	2.71011
1910	1910	2.61556
1911	1911	2.52094
1912	1912	2.42628
1913	1913	2.33156
1914	1914	2.23683
1915	1915	2.14206
1916	1916	2.04728
1917	1917	1.95249
1918	1918	1.8577
1919	1919	1.76293
1920	1920	1.66817
1921	1921	1.57343
1922	1922	1.47873
1923	1923	1.38407
1924	1924	1.28945
1925	1925	1.19492
1926	1926	1.10043
1927	1927	1.00604
1928	1928	0.911734
1929	1929	0.817519
1930	1930	0.72341
1931	1931	0.62942
1932	1932	0.535542
1933	1933	0.441809
1934	1934	0.348221
1935	1935	0.254774
1936	1936	0.161497
1937	1937	0.068383
1938	1938	-0.0245354
1939	1939	-0.117295
1940	1940	-0.209833
1941	1941	-0.302176
1942	1942	-0.394298
1943	1943	-0.486195
1944	1944	-0.577875
1945	1945	-0.669291
1946	1946	-0.760457
1947	1947	-0.851363
1948	1948	-0.941997
1949	1949	-1.03235
1950	1950	-1.12241
1951	1951	-1.21218
1952	1952	-1.30164
1953	1953	-1.39076
1954	1954	-1.47957
1955	1955	-1.56804
1956	1956	-1.65616
1957	1957	-1.74392
1958	1958	-1.83131
1959	1959	-1.91833
1960	1960	-2.00495
1961	1961	-2.0912
1962	1962	-2.17703
1963	1963	-2.26245
1964	1964	-2.34745
1965	1965	-2.43201
1966	1966	-2.51614
1967	1967	-2.5998
1968	1968	-2.68302
1969	1969	-2.76575
1970	1970	-2.84802
1971	1971	-2.92978
1972	1972	-3.01105
1973	1973	-3.09181
1974	1974	-3.17205
1975	1975	-3.25176
1976	1976	-3.33094
1977	1977	-3.40956
1978	1978	-3.48763
1979	1979	-3.56514
1980	1980	-3.64207
1981	1981	-3.71842
1982	1982	-3.79418
1983	1983	-3.86934
1984	1984	-3.94391
1985	1985	-4.01786
1986	1986	-4.09119
1987	1987	-4.1639
1988	1988	-4.23598
1989	1989	-4.30742
1990	1990	-4.37822
1991	1991	-4.44837
1992	1992	-4.51786
1993	1993	-4.58669
1994	1994	-4.65485
1995	1995	-4.72232
1996	1996	-4.7891
1997	1997	-4.85519
1998	1998	-4.92057
[truncated: 39,710 more rows]
