# Supplementary material for: PM2.5 concentration prediction based on EEMD-ALSTM
Source: Sci Rep. 2024 Jun 2;14:12636. doi: 10.1038/s41598-024-63620-9 (PMC11144699; doi:10.1038/s41598-024-63620-9)
Supplement: Supplementary file 1 — Supplementary Information. [file 41598_2024_63620_MOESM1_ESM.zip › Code/r11.xlsx]

## Sheet: Sheet1
	index	0
0	0	0.934735
1	1	0.938328
2	2	0.942021
3	3	0.945794
4	4	0.949651
5	5	0.953609
6	6	0.957651
7	7	0.961768
8	8	0.96598
9	9	0.970281
10	10	0.974658
11	11	0.979119
12	12	0.98367
13	13	0.988296
14	14	0.993007
15	15	0.997798
16	16	1.00268
17	17	1.00763
18	18	1.01266
19	19	1.01778
20	20	1.02297
21	21	1.02825
22	22	1.0336
23	23	1.03903
24	24	1.04454
25	25	1.05012
26	26	1.05578
27	27	1.0615
28	28	1.06731
29	29	1.07319
30	30	1.07914
31	31	1.08516
32	32	1.09125
33	33	1.09741
34	34	1.10364
35	35	1.10994
36	36	1.11631
37	37	1.12274
38	38	1.12924
39	39	1.1358
40	40	1.14243
41	41	1.14911
42	42	1.15587
43	43	1.1627
44	44	1.16958
45	45	1.17652
46	46	1.18352
47	47	1.19058
48	48	1.1977
49	49	1.20488
50	50	1.2121
51	51	1.2194
52	52	1.22674
53	53	1.23414
54	54	1.24159
55	55	1.2491
56	56	1.25665
57	57	1.26427
58	58	1.27192
59	59	1.27963
60	60	1.28739
61	61	1.29519
62	62	1.30305
63	63	1.31094
64	64	1.31888
65	65	1.32687
66	66	1.3349
67	67	1.34297
68	68	1.3511
69	69	1.35925
70	70	1.36745
71	71	1.37569
72	72	1.38397
73	73	1.39229
74	74	1.40064
75	75	1.40903
76	76	1.41747
77	77	1.42594
78	78	1.43444
79	79	1.44297
80	80	1.45154
81	81	1.46014
82	82	1.46877
83	83	1.47743
84	84	1.48613
85	85	1.49485
86	86	1.50361
87	87	1.51238
88	88	1.52119
89	89	1.53002
90	90	1.53887
91	91	1.54776
92	92	1.55666
93	93	1.5656
94	94	1.57454
95	95	1.58351
96	96	1.5925
97	97	1.60151
98	98	1.61053
99	99	1.61958
100	100	1.62864
101	101	1.63771
102	102	1.64679
103	103	1.6559
104	104	1.66501
105	105	1.67413
106	106	1.68327
107	107	1.69241
108	108	1.70156
109	109	1.71072
110	110	1.71989
111	111	1.72905
112	112	1.73823
113	113	1.7474
114	114	1.75657
115	115	1.76575
116	116	1.77492
117	117	1.78409
118	118	1.79326
119	119	1.80243
120	120	1.81158
121	121	1.82074
122	122	1.82987
123	123	1.83901
124	124	1.84813
125	125	1.85724
126	126	1.86634
127	127	1.87542
128	128	1.88449
129	129	1.89354
130	130	1.90258
131	131	1.91159
132	132	1.92059
133	133	1.92956
134	134	1.93851
135	135	1.94744
136	136	1.95635
137	137	1.96522
138	138	1.97407
139	139	1.98289
140	140	1.99168
141	141	2.00044
142	142	2.00916
143	143	2.01786
144	144	2.02653
145	145	2.03514
146	146	2.04374
147	147	2.05229
148	148	2.0608
149	149	2.06927
150	150	2.0777
151	151	2.08608
152	152	2.09443
153	153	2.10273
154	154	2.11099
155	155	2.1192
156	156	2.12735
157	157	2.13547
158	158	2.14352
159	159	2.15154
160	160	2.15949
161	161	2.16739
162	162	2.17524
163	163	2.18303
164	164	2.19077
165	165	2.19845
166	166	2.20606
167	167	2.21362
168	168	2.22111
169	169	2.22855
170	170	2.23592
171	171	2.24322
172	172	2.25047
173	173	2.25764
174	174	2.26475
175	175	2.27179
176	176	2.27876
177	177	2.28566
178	178	2.29248
179	179	2.29924
180	180	2.30592
181	181	2.31253
182	182	2.31906
183	183	2.32551
184	184	2.33189
185	185	2.33819
186	186	2.3444
187	187	2.35055
188	188	2.3566
189	189	2.36258
190	190	2.36848
191	191	2.3743
192	192	2.38002
193	193	2.38566
194	194	2.39121
195	195	2.39669
196	196	2.40206
197	197	2.40736
198	198	2.41256
199	199	2.41768
200	200	2.42269
201	201	2.42762
202	202	2.43244
203	203	2.43719
204	204	2.44183
205	205	2.44637
206	206	2.45081
207	207	2.45516
208	208	2.45941
209	209	2.46355
210	210	2.4676
211	211	2.47154
212	212	2.47538
213	213	2.47912
214	214	2.48275
215	215	2.48628
216	216	2.48969
217	217	2.493
218	218	2.49621
219	219	2.4993
220	220	2.50228
221	221	2.50515
222	222	2.50791
223	223	2.51055
224	224	2.51308
225	225	2.51549
226	226	2.51779
227	227	2.51997
228	228	2.52203
229	229	2.52397
230	230	2.5258
231	231	2.5275
232	232	2.52908
233	233	2.53055
234	234	2.53188
235	235	2.53309
236	236	2.53418
237	237	2.53513
238	238	2.53597
239	239	2.53667
240	240	2.53724
241	241	2.53769
242	242	2.538
243	243	2.53819
244	244	2.53824
245	245	2.53815
246	246	2.53794
247	247	2.53759
248	248	2.5371
249	249	2.53647
250	250	2.5357
251	251	2.5348
252	252	2.53376
253	253	2.53257
254	254	2.53124
255	255	2.52977
256	256	2.52816
257	257	2.52641
258	258	2.5245
259	259	2.52245
260	260	2.52026
261	261	2.51791
262	262	2.51542
263	263	2.51278
264	264	2.50998
265	265	2.50703
266	266	2.50393
267	267	2.50067
268	268	2.49727
269	269	2.49371
270	270	2.49
271	271	2.48611
272	272	2.48208
273	273	2.47789
274	274	2.47354
275	275	2.46902
276	276	2.46435
277	277	2.4595
278	278	2.4545
279	279	2.44934
280	280	2.444
281	281	2.43851
282	282	2.43284
283	283	2.427
284	284	2.421
285	285	2.41483
286	286	2.40848
287	287	2.40197
288	288	2.39527
289	289	2.38841
290	290	2.38137
291	291	2.37416
292	292	2.36677
293	293	2.3592
294	294	2.35145
295	295	2.34353
296	296	2.33542
297	297	2.32714
298	298	2.31867
299	299	2.31002
300	300	2.30118
301	301	2.29216
302	302	2.28295
303	303	2.27356
304	304	2.26398
305	305	2.25421
306	306	2.24425
307	307	2.23411
308	308	2.22377
309	309	2.21324
310	310	2.20252
311	311	2.1916
312	312	2.1805
313	313	2.16919
314	314	2.15769
315	315	2.14599
316	316	2.13411
317	317	2.12201
318	318	2.10972
319	319	2.09722
320	320	2.08453
321	321	2.07164
322	322	2.05854
323	323	2.04524
324	324	2.03175
325	325	2.01804
326	326	2.00413
327	327	1.99002
328	328	1.97569
329	329	1.96117
330	330	1.94643
331	331	1.93149
332	332	1.91634
333	333	1.90097
334	334	1.88539
335	335	1.86961
336	336	1.85362
337	337	1.83741
338	338	1.82099
339	339	1.80436
340	340	1.78751
341	341	1.77046
342	342	1.75318
343	343	1.7357
344	344	1.71798
345	345	1.70007
346	346	1.68194
347	347	1.66359
348	348	1.64502
349	349	1.62624
350	350	1.60724
351	351	1.58802
352	352	1.56858
353	353	1.54893
354	354	1.52905
355	355	1.50896
356	356	1.48865
357	357	1.46812
358	358	1.44738
359	359	1.4264
360	360	1.40522
361	361	1.38381
362	362	1.36219
363	363	1.34034
364	364	1.31827
365	365	1.29598
366	366	1.27349
367	367	1.25077
368	368	1.22784
369	369	1.20467
370	370	1.18131
371	371	1.15771
372	372	1.1339
373	373	1.10988
374	374	1.08564
375	375	1.06119
376	376	1.03653
377	377	1.01165
378	378	0.986565
379	379	0.961269
380	380	0.935758
381	381	0.910048
382	382	0.884129
383	383	0.857994
384	384	0.831673
385	385	0.805137
386	386	0.778406
387	387	0.751471
388	388	0.724346
389	389	0.697012
390	390	0.669495
391	391	0.641782
392	392	0.613876
393	393	0.58579
394	394	0.557505
395	395	0.529036
396	396	0.500394
397	397	0.471557
398	398	0.442551
399	399	0.41336
400	400	0.383995
401	401	0.354455
402	402	0.324732
403	403	0.294848
404	404	0.264789
405	405	0.23456
406	406	0.204161
407	407	0.173601
408	408	0.142873
409	409	0.111988
410	410	0.0809356
411	411	0.0497212
412	412	0.0183546
413	413	-0.0131717
414	414	-0.0448502
415	415	-0.0766859
416	416	-0.108664
417	417	-0.140804
418	418	-0.173091
419	419	-0.205521
420	420	-0.238092
421	421	-0.270816
422	422	-0.303673
423	423	-0.336674
424	424	-0.369809
425	425	-0.403095
426	426	-0.4365
427	427	-0.470047
428	428	-0.503719
429	429	-0.537524
430	430	-0.571458
431	431	-0.605517
432	432	-0.639708
433	433	-0.674014
434	434	-0.708447
435	435	-0.742995
436	436	-0.777662
437	437	-0.812447
438	438	-0.84735
439	439	-0.882362
440	440	-0.917486
441	441	-0.95272
442	442	-0.988061
443	443	-1.02351
444	444	-1.05906
445	445	-1.09472
446	446	-1.13047
447	447	-1.16633
448	448	-1.20228
449	449	-1.23834
450	450	-1.27447
451	451	-1.31071
452	452	-1.34704
453	453	-1.38345
454	454	-1.41996
455	455	-1.45655
456	456	-1.49322
457	457	-1.52998
458	458	-1.56682
459	459	-1.60373
460	460	-1.64072
461	461	-1.67778
462	462	-1.71492
463	463	-1.75214
464	464	-1.78942
465	465	-1.82678
466	466	-1.8642
467	467	-1.90168
468	468	-1.93923
469	469	-1.97684
470	470	-2.01451
471	471	-2.05224
472	472	-2.09001
473	473	-2.12786
474	474	-2.16575
475	475	-2.20369
476	476	-2.24168
477	477	-2.27972
478	478	-2.31781
479	479	-2.35595
480	480	-2.39413
481	481	-2.43234
482	482	-2.4706
483	483	-2.50889
484	484	-2.54722
485	485	-2.58559
486	486	-2.62399
487	487	-2.66242
488	488	-2.70088
489	489	-2.73936
490	490	-2.77787
491	491	-2.81641
492	492	-2.85497
493	493	-2.89354
494	494	-2.93215
495	495	-2.97077
496	496	-3.0094
497	497	-3.04805
498	498	-3.08671
499	499	-3.12538
500	500	-3.16406
501	501	-3.20275
502	502	-3.24144
503	503	-3.28014
504	504	-3.31884
505	505	-3.35754
506	506	-3.39624
507	507	-3.43494
508	508	-3.47363
509	509	-3.51231
510	510	-3.55099
511	511	-3.58966
512	512	-3.62832
513	513	-3.66696
514	514	-3.70559
515	515	-3.74421
516	516	-3.78279
517	517	-3.82138
518	518	-3.85993
519	519	-3.89847
520	520	-3.93697
521	521	-3.97545
522	522	-4.0139
523	523	-4.05232
524	524	-4.09071
525	525	-4.12907
526	526	-4.16739
527	527	-4.20568
528	528	-4.24393
529	529	-4.28214
530	530	-4.3203
531	531	-4.35842
532	532	-4.3965
533	533	-4.43453
534	534	-4.47252
535	535	-4.51045
536	536	-4.54833
537	537	-4.58615
538	538	-4.62392
539	539	-4.66164
540	540	-4.69929
541	541	-4.73688
542	542	-4.77442
543	543	-4.81189
544	544	-4.84929
545	545	-4.88663
546	546	-4.9239
547	547	-4.96109
548	548	-4.99822
549	549	-5.03527
550	550	-5.07225
551	551	-5.10914
552	552	-5.14597
553	553	-5.1827
554	554	-5.21936
555	555	-5.25593
556	556	-5.29242
557	557	-5.32883
558	558	-5.36514
559	559	-5.40136
560	560	-5.43748
561	561	-5.47352
562	562	-5.50946
563	563	-5.5453
564	564	-5.58104
565	565	-5.61668
566	566	-5.65222
567	567	-5.68765
568	568	-5.72298
569	569	-5.7582
570	570	-5.79332
571	571	-5.82832
572	572	-5.86321
573	573	-5.89799
574	574	-5.93264
575	575	-5.96718
576	576	-6.0016
577	577	-6.03591
578	578	-6.07008
579	579	-6.10413
580	580	-6.13805
581	581	-6.17185
582	582	-6.20551
583	583	-6.23904
584	584	-6.27243
585	585	-6.3057
586	586	-6.33882
587	587	-6.3718
588	588	-6.40463
589	589	-6.43732
590	590	-6.46987
591	591	-6.50226
592	592	-6.53451
593	593	-6.5666
594	594	-6.59855
595	595	-6.63033
596	596	-6.66196
597	597	-6.69343
598	598	-6.72473
599	599	-6.75588
600	600	-6.78686
601	601	-6.81767
602	602	-6.84832
603	603	-6.87881
604	604	-6.90912
605	605	-6.93926
606	606	-6.96922
607	607	-6.99902
608	608	-7.02863
609	609	-7.05807
610	610	-7.08733
611	611	-7.11641
612	612	-7.14531
613	613	-7.17402
614	614	-7.20256
615	615	-7.2309
616	616	-7.25905
617	617	-7.28702
618	618	-7.3148
619	619	-7.34239
620	620	-7.36979
621	621	-7.39699
622	622	-7.42399
623	623	-7.45081
624	624	-7.47742
625	625	-7.50383
626	626	-7.53004
627	627	-7.55606
628	628	-7.58187
629	629	-7.60748
630	630	-7.63288
631	631	-7.65807
632	632	-7.68306
633	633	-7.70783
634	634	-7.73239
635	635	-7.75675
636	636	-7.78089
637	637	-7.80481
638	638	-7.82852
639	639	-7.85201
640	640	-7.87528
641	641	-7.89833
642	642	-7.92116
643	643	-7.94377
644	644	-7.96615
645	645	-7.9883
646	646	-8.01023
647	647	-8.03193
648	648	-8.0534
649	649	-8.07464
650	650	-8.09565
651	651	-8.11642
652	652	-8.13696
653	653	-8.15726
654	654	-8.17732
655	655	-8.19714
656	656	-8.21672
657	657	-8.23607
658	658	-8.25516
659	659	-8.27401
660	660	-8.29261
661	661	-8.31097
662	662	-8.32908
663	663	-8.34694
664	664	-8.36455
665	665	-8.3819
666	666	-8.399
667	667	-8.41584
668	668	-8.43242
669	669	-8.44875
670	670	-8.46482
671	671	-8.48062
672	672	-8.49616
673	673	-8.51144
674	674	-8.52646
675	675	-8.5412
676	676	-8.55568
677	677	-8.56989
678	678	-8.58382
679	679	-8.59748
680	680	-8.61087
681	681	-8.62399
682	682	-8.63683
683	683	-8.64939
684	684	-8.66167
685	685	-8.67367
686	686	-8.68539
687	687	-8.69682
688	688	-8.70798
689	689	-8.71885
690	690	-8.72943
691	691	-8.73972
692	692	-8.74972
693	693	-8.75943
694	694	-8.76885
695	695	-8.77798
696	696	-8.78681
697	697	-8.79534
698	698	-8.80358
699	699	-8.81152
700	700	-8.81915
701	701	-8.82649
702	702	-8.83352
703	703	-8.84025
704	704	-8.84667
705	705	-8.85279
706	706	-8.8586
707	707	-8.8641
708	708	-8.86929
709	709	-8.87416
710	710	-8.87873
711	711	-8.88297
712	712	-8.8869
713	713	-8.89052
714	714	-8.89382
715	715	-8.89679
716	716	-8.89945
717	717	-8.90178
718	718	-8.9038
719	719	-8.90548
720	720	-8.90684
721	721	-8.90788
722	722	-8.90858
723	723	-8.90895
724	724	-8.909
725	725	-8.90871
726	726	-8.90809
727	727	-8.90714
728	728	-8.90584
729	729	-8.90421
730	730	-8.90225
731	731	-8.89994
732	732	-8.89729
733	733	-8.89431
734	734	-8.89097
735	735	-8.88729
736	736	-8.88327
737	737	-8.8789
738	738	-8.87418
739	739	-8.86911
740	740	-8.8637
741	741	-8.85793
742	742	-8.8518
743	743	-8.84533
744	744	-8.83849
745	745	-8.8313
746	746	-8.82376
747	747	-8.81586
748	748	-8.80759
749	749	-8.79897
750	750	-8.78998
751	751	-8.78063
752	752	-8.77092
753	753	-8.76084
754	754	-8.75039
755	755	-8.73959
756	756	-8.72841
757	757	-8.71686
758	758	-8.70494
759	759	-8.69265
760	760	-8.67998
761	761	-8.66695
762	762	-8.65354
763	763	-8.63976
764	764	-8.6256
765	765	-8.61107
766	766	-8.59616
767	767	-8.58088
768	768	-8.56522
769	769	-8.54918
770	770	-8.53277
771	771	-8.51599
772	772	-8.49882
773	773	-8.48129
774	774	-8.46337
775	775	-8.44508
776	776	-8.42642
777	777	-8.40738
778	778	-8.38796
779	779	-8.36817
780	780	-8.348
781	781	-8.32746
782	782	-8.30654
783	783	-8.28525
784	784	-8.26358
785	785	-8.24155
786	786	-8.21914
787	787	-8.19635
788	788	-8.1732
789	789	-8.14967
790	790	-8.12578
791	791	-8.10152
792	792	-8.07688
793	793	-8.05188
794	794	-8.02652
795	795	-8.00079
796	796	-7.97469
797	797	-7.94824
798	798	-7.92141
799	799	-7.89424
800	800	-7.8667
801	801	-7.83881
802	802	-7.81056
803	803	-7.78197
804	804	-7.75302
805	805	-7.72373
806	806	-7.69409
807	807	-7.66411
808	808	-7.63379
809	809	-7.60313
810	810	-7.57213
811	811	-7.5408
812	812	-7.50914
813	813	-7.47716
814	814	-7.44484
815	815	-7.41221
816	816	-7.37924
817	817	-7.34596
818	818	-7.31236
819	819	-7.27845
820	820	-7.24422
821	821	-7.20968
822	822	-7.17483
823	823	-7.13968
824	824	-7.10423
825	825	-7.06846
826	826	-7.0324
827	827	-6.99606
828	828	-6.9594
829	829	-6.92247
830	830	-6.88524
831	831	-6.84772
832	832	-6.80992
833	833	-6.77184
834	834	-6.73348
835	835	-6.69484
836	836	-6.65593
837	837	-6.61675
838	838	-6.57729
839	839	-6.53757
840	840	-6.49758
841	841	-6.45732
842	842	-6.41682
843	843	-6.37605
844	844	-6.33503
845	845	-6.29376
846	846	-6.25223
847	847	-6.21045
848	848	-6.16844
849	849	-6.12618
850	850	-6.08368
851	851	-6.04094
852	852	-5.99796
853	853	-5.95476
854	854	-5.91132
855	855	-5.86766
856	856	-5.82377
857	857	-5.77966
858	858	-5.73533
859	859	-5.69078
860	860	-5.64601
861	861	-5.60103
862	862	-5.55584
863	863	-5.51045
864	864	-5.46485
865	865	-5.41904
866	866	-5.37303
867	867	-5.32683
868	868	-5.28043
869	869	-5.23384
870	870	-5.18706
871	871	-5.14009
872	872	-5.09293
873	873	-5.0456
874	874	-4.99808
875	875	-4.95037
876	876	-4.9025
877	877	-4.85445
878	878	-4.80624
879	879	-4.75785
880	880	-4.7093
881	881	-4.66058
882	882	-4.61171
883	883	-4.56268
884	884	-4.51349
885	885	-4.46414
886	886	-4.41464
887	887	-4.365
888	888	-4.31521
889	889	-4.26528
890	890	-4.2152
891	891	-4.16499
892	892	-4.11465
893	893	-4.06417
894	894	-4.01355
895	895	-3.96281
896	896	-3.91195
897	897	-3.86096
898	898	-3.80984
899	899	-3.75861
900	900	-3.70726
901	901	-3.6558
902	902	-3.60423
903	903	-3.55255
904	904	-3.50077
905	905	-3.44887
906	906	-3.39688
907	907	-3.34479
908	908	-3.2926
909	909	-3.24032
910	910	-3.18795
911	911	-3.13549
912	912	-3.08294
913	913	-3.03031
914	914	-2.97759
915	915	-2.9248
916	916	-2.87193
917	917	-2.81899
918	918	-2.76597
919	919	-2.71288
920	920	-2.65973
921	921	-2.60652
922	922	-2.55324
923	923	-2.4999
924	924	-2.4465
925	925	-2.39305
926	926	-2.33955
927	927	-2.286
928	928	-2.23241
929	929	-2.17876
930	930	-2.12507
931	931	-2.07134
932	932	-2.01757
933	933	-1.96377
934	934	-1.90993
935	935	-1.85606
936	936	-1.80216
937	937	-1.74824
938	938	-1.69429
939	939	-1.64032
940	940	-1.58632
941	941	-1.53231
942	942	-1.47829
943	943	-1.42425
944	944	-1.3702
945	945	-1.31613
946	946	-1.26207
947	947	-1.20799
948	948	-1.15392
949	949	-1.09984
950	950	-1.04577
951	951	-0.991702
952	952	-0.937632
953	953	-0.883572
954	954	-0.829522
955	955	-0.775492
956	956	-0.721459
957	957	-0.667446
958	958	-0.613459
959	959	-0.559488
960	960	-0.505536
961	961	-0.451608
962	962	-0.39771
963	963	-0.34383
964	964	-0.289984
965	965	-0.236174
966	966	-0.182388
967	967	-0.128635
968	968	-0.0749293
969	969	-0.021261
970	970	0.0323724
971	971	0.0859633
972	972	0.139504
973	973	0.193001
974	974	0.246452
975	975	0.299846
976	976	0.353199
977	977	0.406493
978	978	0.459735
979	979	0.512917
980	980	0.566046
981	981	0.619108
982	982	0.67211
983	983	0.72505
984	984	0.777927
985	985	0.830737
986	986	0.883475
987	987	0.936143
988	988	0.988741
989	989	1.04127
990	990	1.09372
991	991	1.14609
992	992	1.19839
993	993	1.2506
994	994	1.30274
995	995	1.35481
996	996	1.40678
997	997	1.45866
998	998	1.51047
999	999	1.56219
1000	1000	1.61381
1001	1001	1.66535
1002	1002	1.71679
1003	1003	1.76814
1004	1004	1.81939
1005	1005	1.87055
1006	1006	1.92161
1007	1007	1.97257
1008	1008	2.02344
1009	1009	2.07419
1010	1010	2.12484
1011	1011	2.17539
1012	1012	2.22583
1013	1013	2.27616
1014	1014	2.32638
1015	1015	2.3765
1016	1016	2.4265
1017	1017	2.47637
1018	1018	2.52614
1019	1019	2.57579
1020	1020	2.62532
1021	1021	2.67473
1022	1022	2.72402
1023	1023	2.77319
1024	1024	2.82223
1025	1025	2.87114
1026	1026	2.91993
1027	1027	2.96859
1028	1028	3.01711
1029	1029	3.06551
1030	1030	3.11377
1031	1031	3.16189
1032	1032	3.20988
1033	1033	3.25774
1034	1034	3.30545
1035	1035	3.35302
1036	1036	3.40045
1037	1037	3.44774
1038	1038	3.49488
1039	1039	3.54188
1040	1040	3.58872
1041	1041	3.63542
1042	1042	3.68196
1043	1043	3.72835
1044	1044	3.77459
1045	1045	3.82068
1046	1046	3.86661
1047	1047	3.91237
1048	1048	3.95798
1049	1049	4.00343
1050	1050	4.04871
1051	1051	4.09383
1052	1052	4.13879
1053	1053	4.18358
1054	1054	4.2282
1055	1055	4.27265
1056	1056	4.31693
1057	1057	4.36104
1058	1058	4.40497
1059	1059	4.44873
1060	1060	4.49231
1061	1061	4.53571
1062	1062	4.57893
1063	1063	4.62197
1064	1064	4.66483
1065	1065	4.7075
1066	1066	4.74998
1067	1067	4.79229
1068	1068	4.83439
1069	1069	4.87632
1070	1070	4.91805
1071	1071	4.95959
1072	1072	5.00093
1073	1073	5.04209
1074	1074	5.08303
1075	1075	5.12378
1076	1076	5.16434
1077	1077	5.20469
1078	1078	5.24483
1079	1079	5.28478
1080	1080	5.32452
1081	1081	5.36405
1082	1082	5.40337
1083	1083	5.44248
1084	1084	5.48139
1085	1085	5.52008
1086	1086	5.55855
1087	1087	5.59681
1088	1088	5.63485
1089	1089	5.67267
1090	1090	5.71028
1091	1091	5.74766
1092	1092	5.78481
1093	1093	5.82175
1094	1094	5.85846
1095	1095	5.89494
1096	1096	5.93119
1097	1097	5.96721
1098	1098	6.00301
1099	1099	6.03857
1100	1100	6.0739
1101	1101	6.10898
1102	1102	6.14384
1103	1103	6.17846
1104	1104	6.21284
1105	1105	6.24696
1106	1106	6.28086
1107	1107	6.3145
1108	1108	6.34791
1109	1109	6.38106
1110	1110	6.41397
1111	1111	6.44662
1112	1112	6.47904
1113	1113	6.51118
1114	1114	6.54309
1115	1115	6.57473
1116	1116	6.60612
1117	1117	6.63724
1118	1118	6.66811
1119	1119	6.69872
1120	1120	6.72907
1121	1121	6.75916
1122	1122	6.78897
1123	1123	6.81852
1124	1124	6.8478
1125	1125	6.87682
1126	1126	6.90555
1127	1127	6.93403
1128	1128	6.96222
1129	1129	6.99014
1130	1130	7.01778
1131	1131	7.04515
1132	1132	7.07224
1133	1133	7.09905
1134	1134	7.12557
1135	1135	7.1518
1136	1136	7.17776
1137	1137	7.20343
1138	1138	7.22881
1139	1139	7.2539
1140	1140	7.2787
1141	1141	7.30321
1142	1142	7.32742
1143	1143	7.35134
1144	1144	7.37497
1145	1145	7.39829
1146	1146	7.42131
1147	1147	7.44403
1148	1148	7.46645
1149	1149	7.48857
1150	1150	7.51038
1151	1151	7.5319
1152	1152	7.55309
1153	1153	7.57398
1154	1154	7.59456
1155	1155	7.61484
1156	1156	7.6348
1157	1157	7.65443
1158	1158	7.67376
1159	1159	7.69277
1160	1160	7.71145
1161	1161	7.72983
1162	1162	7.74788
1163	1163	7.7656
1164	1164	7.78301
1165	1165	7.80009
1166	1166	7.81685
1167	1167	7.83329
1168	1168	7.84939
1169	1169	7.86517
1170	1170	7.88062
1171	1171	7.89575
1172	1172	7.91055
1173	1173	7.92503
1174	1174	7.93917
1175	1175	7.95299
1176	1176	7.96648
1177	1177	7.97964
1178	1178	7.99248
1179	1179	8.00499
1180	1180	8.01717
1181	1181	8.02903
1182	1182	8.04056
1183	1183	8.05177
1184	1184	8.06266
1185	1185	8.07321
1186	1186	8.08345
1187	1187	8.09337
1188	1188	8.10297
1189	1189	8.11224
1190	1190	8.1212
1191	1191	8.12982
1192	1192	8.13814
1193	1193	8.14615
1194	1194	8.15383
1195	1195	8.16119
1196	1196	8.16824
1197	1197	8.17498
1198	1198	8.18141
1199	1199	8.18752
1200	1200	8.19333
1201	1201	8.19883
1202	1202	8.20402
1203	1203	8.2089
1204	1204	8.21349
1205	1205	8.21777
1206	1206	8.22174
1207	1207	8.22542
1208	1208	8.2288
1209	1209	8.23188
1210	1210	8.23465
1211	1211	8.23714
1212	1212	8.23934
1213	1213	8.24123
1214	1214	8.24283
1215	1215	8.24414
1216	1216	8.24516
1217	1217	8.2459
1218	1218	8.24634
1219	1219	8.24649
1220	1220	8.24637
1221	1221	8.24597
1222	1222	8.24527
1223	1223	8.24429
1224	1224	8.24304
1225	1225	8.24151
1226	1226	8.2397
1227	1227	8.23761
1228	1228	8.23526
1229	1229	8.23263
1230	1230	8.22971
1231	1231	8.22654
1232	1232	8.2231
1233	1233	8.21938
1234	1234	8.2154
1235	1235	8.21116
1236	1236	8.20665
1237	1237	8.20187
1238	1238	8.19683
1239	1239	8.19154
1240	1240	8.18599
1241	1241	8.18018
1242	1242	8.17411
1243	1243	8.16779
1244	1244	8.16121
1245	1245	8.15438
1246	1246	8.14731
1247	1247	8.13998
1248	1248	8.13241
1249	1249	8.12459
1250	1250	8.11652
1251	1251	8.10821
1252	1252	8.09967
1253	1253	8.09087
1254	1254	8.08184
1255	1255	8.07257
1256	1256	8.06308
1257	1257	8.05333
1258	1258	8.04336
1259	1259	8.03316
1260	1260	8.02273
1261	1261	8.01205
1262	1262	8.00117
1263	1263	7.99006
1264	1264	7.97871
1265	1265	7.96715
1266	1266	7.95535
1267	1267	7.94335
1268	1268	7.93112
1269	1269	7.91867
1270	1270	7.906
1271	1271	7.89312
1272	1272	7.88003
1273	1273	7.86673
1274	1274	7.85321
1275	1275	7.83949
1276	1276	7.82556
1277	1277	7.81141
1278	1278	7.79707
1279	1279	7.78252
1280	1280	7.76777
1281	1281	7.75282
1282	1282	7.73767
1283	1283	7.72233
1284	1284	7.70679
1285	1285	7.69104
1286	1286	7.67511
1287	1287	7.65898
1288	1288	7.64267
1289	1289	7.62616
1290	1290	7.60947
1291	1291	7.59259
1292	1292	7.57553
1293	1293	7.55828
1294	1294	7.54084
1295	1295	7.52323
1296	1296	7.50545
1297	1297	7.48748
1298	1298	7.46934
1299	1299	7.45102
1300	1300	7.43253
1301	1301	7.41387
1302	1302	7.39503
1303	1303	7.37602
1304	1304	7.35685
1305	1305	7.33752
1306	1306	7.31802
1307	1307	7.29835
1308	1308	7.27853
1309	1309	7.25854
1310	1310	7.2384
1311	1311	7.2181
1312	1312	7.19764
1313	1313	7.17703
1314	1314	7.15627
1315	1315	7.13535
1316	1316	7.11428
1317	1317	7.09307
1318	1318	7.07171
1319	1319	7.05021
1320	1320	7.02855
1321	1321	7.00677
1322	1322	6.98483
1323	1323	6.96276
1324	1324	6.94055
1325	1325	6.9182
1326	1326	6.89572
1327	1327	6.8731
1328	1328	6.85036
1329	1329	6.82748
1330	1330	6.80447
1331	1331	6.78134
1332	1332	6.75808
1333	1333	6.73469
1334	1334	6.71119
1335	1335	6.68755
1336	1336	6.66381
1337	1337	6.63994
1338	1338	6.61595
1339	1339	6.59185
1340	1340	6.56763
1341	1341	6.54331
1342	1342	6.51886
1343	1343	6.49431
1344	1344	6.46965
1345	1345	6.44489
1346	1346	6.42001
1347	1347	6.39504
1348	1348	6.36996
1349	1349	6.34479
1350	1350	6.31951
1351	1351	6.29413
1352	1352	6.26866
1353	1353	6.24309
1354	1354	6.21743
1355	1355	6.19167
1356	1356	6.16583
1357	1357	6.1399
1358	1358	6.11388
1359	1359	6.08777
1360	1360	6.06159
1361	1361	6.03531
1362	1362	6.00895
1363	1363	5.98252
1364	1364	5.95601
1365	1365	5.92942
1366	1366	5.90275
1367	1367	5.87601
1368	1368	5.8492
1369	1369	5.82232
1370	1370	5.79537
1371	1371	5.76835
1372	1372	5.74126
1373	1373	5.71412
1374	1374	5.6869
1375	1375	5.65962
1376	1376	5.63229
1377	1377	5.60489
1378	1378	5.57745
1379	1379	5.54994
1380	1380	5.52238
1381	1381	5.49478
1382	1382	5.46711
1383	1383	5.43939
1384	1384	5.41164
1385	1385	5.38383
1386	1386	5.35598
1387	1387	5.32808
1388	1388	5.30015
1389	1389	5.27217
1390	1390	5.24416
1391	1391	5.2161
1392	1392	5.18802
1393	1393	5.15989
1394	1394	5.13175
1395	1395	5.10356
1396	1396	5.07535
1397	1397	5.04711
1398	1398	5.01884
1399	1399	4.99054
1400	1400	4.96223
1401	1401	4.93389
1402	1402	4.90553
1403	1403	4.87715
1404	1404	4.84876
1405	1405	4.82034
1406	1406	4.79192
1407	1407	4.76348
1408	1408	4.73503
1409	1409	4.70657
1410	1410	4.67811
1411	1411	4.64963
1412	1412	4.62114
1413	1413	4.59267
1414	1414	4.56418
1415	1415	4.53569
1416	1416	4.50721
1417	1417	4.47873
1418	1418	4.45024
1419	1419	4.42176
1420	1420	4.3933
1421	1421	4.36484
1422	1422	4.33639
1423	1423	4.30795
1424	1424	4.27952
1425	1425	4.25111
1426	1426	4.22271
1427	1427	4.19432
1428	1428	4.16596
1429	1429	4.13762
1430	1430	4.10929
1431	1431	4.08099
1432	1432	4.05272
1433	1433	4.02446
1434	1434	3.99623
1435	1435	3.96804
1436	1436	3.93988
1437	1437	3.91174
1438	1438	3.88363
1439	1439	3.85556
1440	1440	3.82753
1441	1441	3.79953
1442	1442	3.77158
1443	1443	3.74366
1444	1444	3.71577
1445	1445	3.68793
1446	1446	3.66015
1447	1447	3.63239
1448	1448	3.6047
1449	1449	3.57704
1450	1450	3.54943
1451	1451	3.52187
1452	1452	3.49437
1453	1453	3.46691
1454	1454	3.4395
1455	1455	3.41215
1456	1456	3.38484
1457	1457	3.3576
1458	1458	3.33041
1459	1459	3.30328
1460	1460	3.2762
1461	1461	3.24919
1462	1462	3.22223
1463	1463	3.19534
1464	1464	3.1685
1465	1465	3.14173
1466	1466	3.11501
1467	1467	3.08836
1468	1468	3.06179
1469	1469	3.03527
1470	1470	3.00881
1471	1471	2.98243
1472	1472	2.95611
1473	1473	2.92986
1474	1474	2.90368
1475	1475	2.87756
1476	1476	2.85152
1477	1477	2.82554
1478	1478	2.79965
1479	1479	2.77382
1480	1480	2.74807
1481	1481	2.72239
1482	1482	2.69678
1483	1483	2.67125
1484	1484	2.6458
1485	1485	2.62042
1486	1486	2.59512
1487	1487	2.5699
1488	1488	2.54475
1489	1489	2.51969
1490	1490	2.4947
1491	1491	2.46981
1492	1492	2.44498
1493	1493	2.42024
1494	1494	2.39558
1495	1495	2.371
1496	1496	2.34651
1497	1497	2.32211
1498	1498	2.29778
1499	1499	2.27354
1500	1500	2.2494
1501	1501	2.22533
1502	1502	2.20136
1503	1503	2.17746
1504	1504	2.15366
1505	1505	2.12994
1506	1506	2.10632
1507	1507	2.08278
1508	1508	2.05933
1509	1509	2.03598
1510	1510	2.01271
1511	1511	1.98953
1512	1512	1.96645
1513	1513	1.94346
1514	1514	1.92056
1515	1515	1.89775
1516	1516	1.87504
1517	1517	1.85242
1518	1518	1.82989
1519	1519	1.80746
1520	1520	1.78512
1521	1521	1.76289
1522	1522	1.74074
1523	1523	1.71869
1524	1524	1.69675
1525	1525	1.67489
1526	1526	1.65313
1527	1527	1.63147
1528	1528	1.6099
1529	1529	1.58844
1530	1530	1.56708
1531	1531	1.5458
1532	1532	1.52464
1533	1533	1.50357
1534	1534	1.48259
1535	1535	1.46172
1536	1536	1.44095
1537	1537	1.42027
1538	1538	1.3997
1539	1539	1.37923
1540	1540	1.35885
1541	1541	1.33858
1542	1542	1.31841
1543	1543	1.29834
1544	1544	1.27837
1545	1545	1.2585
1546	1546	1.23874
1547	1547	1.21906
1548	1548	1.19951
1549	1549	1.18004
1550	1550	1.16068
1551	1551	1.14142
1552	1552	1.12227
1553	1553	1.10321
1554	1554	1.08426
1555	1555	1.06542
1556	1556	1.04667
1557	1557	1.02803
1558	1558	1.0095
1559	1559	0.991066
1560	1560	0.972732
1561	1561	0.954517
1562	1562	0.936387
1563	1563	0.918372
1564	1564	0.900462
1565	1565	0.882656
1566	1566	0.864951
1567	1567	0.84735
1568	1568	0.829859
1569	1569	0.812478
1570	1570	0.795189
1571	1571	0.778007
1572	1572	0.760935
1573	1573	0.743966
1574	1574	0.727106
1575	1575	0.710349
1576	1576	0.693693
1577	1577	0.677143
1578	1578	0.660697
1579	1579	0.644359
1580	1580	0.628123
1581	1581	0.611997
1582	1582	0.595973
1583	1583	0.580056
1584	1584	0.56424
1585	1585	0.548535
1586	1586	0.53293
1587	1587	0.517433
1588	1588	0.502043
1589	1589	0.486758
1590	1590	0.471575
1591	1591	0.456496
1592	1592	0.441533
1593	1593	0.426664
1594	1594	0.411903
1595	1595	0.397244
1596	1596	0.3827
1597	1597	0.36826
1598	1598	0.353913
1599	1599	0.339688
1600	1600	0.325556
1601	1601	0.311528
1602	1602	0.297617
1603	1603	0.283804
1604	1604	0.270098
1605	1605	0.2565
1606	1606	0.243003
1607	1607	0.229614
1608	1608	0.216338
1609	1609	0.203156
1610	1610	0.190081
1611	1611	0.177121
1612	1612	0.164264
1613	1613	0.151514
1614	1614	0.138866
1615	1615	0.126325
1616	1616	0.113889
1617	1617	0.101566
1618	1618	0.0893443
1619	1619	0.0772278
1620	1620	0.0652211
1621	1621	0.0533217
1622	1622	0.0415296
1623	1623	0.0298398
1624	1624	0.0182598
1625	1625	0.00678457
1626	1626	-0.00458087
1627	1627	-0.0158415
1628	1628	-0.0269948
1629	1629	-0.0380409
1630	1630	-0.0489822
1631	1631	-0.0598111
1632	1632	-0.0705328
1633	1633	-0.0811522
1634	1634	-0.0916668
1635	1635	-0.102069
1636	1636	-0.112364
1637	1637	-0.122554
1638	1638	-0.132625
1639	1639	-0.1426
1640	1640	-0.152471
1641	1641	-0.162225
1642	1642	-0.171874
1643	1643	-0.181418
1644	1644	-0.190844
1645	1645	-0.200169
1646	1646	-0.209391
1647	1647	-0.218498
1648	1648	-0.227498
1649	1649	-0.236386
1650	1650	-0.245171
1651	1651	-0.253849
1652	1652	-0.262413
1653	1653	-0.270871
1654	1654	-0.27922
1655	1655	-0.287457
1656	1656	-0.295588
1657	1657	-0.303613
1658	1658	-0.311525
1659	1659	-0.319325
1660	1660	-0.32702
1661	1661	-0.334605
1662	1662	-0.342076
1663	1663	-0.349441
1664	1664	-0.356705
1665	1665	-0.363843
1666	1666	-0.370882
1667	1667	-0.377811
1668	1668	-0.38463
1669	1669	-0.391337
1670	1670	-0.397935
1671	1671	-0.40442
1672	1672	-0.410795
1673	1673	-0.417062
1674	1674	-0.423218
1675	1675	-0.429264
1676	1676	-0.435195
1677	1677	-0.441026
1678	1678	-0.44674
1679	1679	-0.452346
1680	1680	-0.457843
1681	1681	-0.46322
1682	1682	-0.468495
1683	1683	-0.473653
1684	1684	-0.478705
1685	1685	-0.483646
1686	1686	-0.488474
1687	1687	-0.49319
1688	1688	-0.497793
1689	1689	-0.50229
1690	1690	-0.506674
1691	1691	-0.510943
1692	1692	-0.515107
1693	1693	-0.519157
1694	1694	-0.523092
1695	1695	-0.526917
1696	1696	-0.530632
1697	1697	-0.53423
1698	1698	-0.537723
1699	1699	-0.541104
1700	1700	-0.54437
1701	1701	-0.547534
1702	1702	-0.550578
1703	1703	-0.553505
1704	1704	-0.556327
1705	1705	-0.559039
1706	1706	-0.561632
1707	1707	-0.564124
1708	1708	-0.566497
1709	1709	-0.56876
1710	1710	-0.570909
1711	1711	-0.572947
1712	1712	-0.574879
1713	1713	-0.576695
1714	1714	-0.578402
1715	1715	-0.579994
1716	1716	-0.581481
1717	1717	-0.582846
1718	1718	-0.584111
1719	1719	-0.585263
1720	1720	-0.586294
1721	1721	-0.587225
1722	1722	-0.588043
1723	1723	-0.588742
1724	1724	-0.589338
1725	1725	-0.58982
1726	1726	-0.590194
1727	1727	-0.590453
1728	1728	-0.590601
1729	1729	-0.59065
1730	1730	-0.590576
1731	1731	-0.590396
1732	1732	-0.590119
1733	1733	-0.589717
1734	1734	-0.589208
1735	1735	-0.588589
1736	1736	-0.587861
1737	1737	-0.587022
1738	1738	-0.586077
1739	1739	-0.585024
1740	1740	-0.583859
1741	1741	-0.582589
1742	1742	-0.581206
1743	1743	-0.579719
1744	1744	-0.578117
1745	1745	-0.576408
1746	1746	-0.574597
1747	1747	-0.572675
1748	1748	-0.570644
1749	1749	-0.568506
1750	1750	-0.56626
1751	1751	-0.563912
1752	1752	-0.56145
1753	1753	-0.558882
1754	1754	-0.556205
1755	1755	-0.553428
1756	1756	-0.550546
1757	1757	-0.547554
1758	1758	-0.544453
1759	1759	-0.541254
1760	1760	-0.537948
1761	1761	-0.534534
1762	1762	-0.531014
1763	1763	-0.527393
1764	1764	-0.523663
1765	1765	-0.519828
1766	1766	-0.515891
1767	1767	-0.511848
1768	1768	-0.507697
1769	1769	-0.503447
1770	1770	-0.499088
1771	1771	-0.494627
1772	1772	-0.490061
1773	1773	-0.485392
1774	1774	-0.480619
1775	1775	-0.475739
1776	1776	-0.470758
1777	1777	-0.465676
1778	1778	-0.460493
1779	1779	-0.455198
1780	1780	-0.449801
1781	1781	-0.444305
1782	1782	-0.438705
1783	1783	-0.433012
1784	1784	-0.42721
1785	1785	-0.421302
1786	1786	-0.415303
1787	1787	-0.409198
1788	1788	-0.402997
1789	1789	-0.396695
1790	1790	-0.390297
1791	1791	-0.383792
1792	1792	-0.37719
1793	1793	-0.370495
1794	1794	-0.363699
1795	1795	-0.356807
1796	1796	-0.349816
1797	1797	-0.342727
1798	1798	-0.335548
1799	1799	-0.328267
1800	1800	-0.320897
1801	1801	-0.313426
1802	1802	-0.305858
1803	1803	-0.298206
1804	1804	-0.290453
1805	1805	-0.282614
1806	1806	-0.274671
1807	1807	-0.26665
1808	1808	-0.25853
1809	1809	-0.250321
1810	1810	-0.24202
1811	1811	-0.233629
1812	1812	-0.225148
1813	1813	-0.216577
1814	1814	-0.207921
1815	1815	-0.199173
1816	1816	-0.190343
1817	1817	-0.181425
1818	1818	-0.172422
1819	1819	-0.163335
1820	1820	-0.154158
1821	1821	-0.144903
1822	1822	-0.135562
1823	1823	-0.126135
1824	1824	-0.116628
1825	1825	-0.107037
1826	1826	-0.0973657
1827	1827	-0.0876196
1828	1828	-0.0777837
1829	1829	-0.0678755
1830	1830	-0.0578849
1831	1831	-0.0478194
1832	1832	-0.0376691
1833	1833	-0.027449
1834	1834	-0.0171465
1835	1835	-0.00677161
1836	1836	0.00368059
1837	1837	0.0142002
1838	1838	0.0248021
1839	1839	0.0354714
1840	1840	0.0462205
1841	1841	0.057032
1842	1842	0.0679209
1843	1843	0.0788796
1844	1844	0.0899057
1845	1845	0.100997
1846	1846	0.112167
1847	1847	0.123401
1848	1848	0.134701
1849	1849	0.146067
1850	1850	0.157494
1851	1851	0.168992
1852	1852	0.180552
1853	1853	0.192172
1854	1854	0.203864
1855	1855	0.215609
1856	1856	0.227419
1857	1857	0.239283
1858	1858	0.25121
1859	1859	0.263197
1860	1860	0.275241
1861	1861	0.287342
1862	1862	0.299496
1863	1863	0.31171
1864	1864	0.323974
1865	1865	0.336295
1866	1866	0.348666
1867	1867	0.361092
1868	1868	0.373562
1869	1869	0.386088
1870	1870	0.398659
1871	1871	0.411277
1872	1872	0.423952
1873	1873	0.436665
1874	1874	0.449423
1875	1875	0.462225
1876	1876	0.475068
1877	1877	0.487965
1878	1878	0.5009
1879	1879	0.513867
1880	1880	0.526882
1881	1881	0.539942
1882	1882	0.553029
1883	1883	0.566163
1884	1884	0.579325
1885	1885	0.592527
1886	1886	0.605759
1887	1887	0.619031
1888	1888	0.632333
1889	1889	0.645669
1890	1890	0.659031
1891	1891	0.672422
1892	1892	0.685841
1893	1893	0.699305
1894	1894	0.712781
1895	1895	0.726288
1896	1896	0.739829
1897	1897	0.753387
1898	1898	0.766976
1899	1899	0.780592
1900	1900	0.794231
1901	1901	0.807892
1902	1902	0.821575
1903	1903	0.835288
1904	1904	0.849022
1905	1905	0.86278
1906	1906	0.876563
1907	1907	0.890361
1908	1908	0.90418
1909	1909	0.918023
1910	1910	0.931881
1911	1911	0.945764
1912	1912	0.959657
1913	1913	0.97358
1914	1914	0.987513
1915	1915	1.00146
1916	1916	1.01542
1917	1917	1.02941
1918	1918	1.04341
1919	1919	1.05742
1920	1920	1.07145
1921	1921	1.0855
1922	1922	1.09956
1923	1923	1.11362
1924	1924	1.12771
1925	1925	1.14181
1926	1926	1.15592
1927	1927	1.17003
1928	1928	1.18418
1929	1929	1.19831
1930	1930	1.21247
1931	1931	1.22664
1932	1932	1.24081
1933	1933	1.25499
1934	1934	1.26919
1935	1935	1.28339
1936	1936	1.2976
1937	1937	1.31182
1938	1938	1.32604
1939	1939	1.34027
1940	1940	1.35451
1941	1941	1.36875
1942	1942	1.383
1943	1943	1.39726
1944	1944	1.41151
1945	1945	1.42578
1946	1946	1.44005
1947	1947	1.45432
1948	1948	1.46859
1949	1949	1.48288
1950	1950	1.49716
1951	1951	1.51144
1952	1952	1.52573
1953	1953	1.54002
1954	1954	1.55431
1955	1955	1.5686
1956	1956	1.58288
1957	1957	1.59718
1958	1958	1.61146
1959	1959	1.62575
1960	1960	1.64005
1961	1961	1.65434
1962	1962	1.66862
1963	1963	1.68291
1964	1964	1.69719
1965	1965	1.71147
1966	1966	1.72574
1967	1967	1.74001
1968	1968	1.75428
1969	1969	1.76854
1970	1970	1.78279
1971	1971	1.79705
1972	1972	1.8113
1973	1973	1.82554
1974	1974	1.83978
1975	1975	1.854
1976	1976	1.86823
1977	1977	1.88245
1978	1978	1.89665
1979	1979	1.91086
1980	1980	1.92505
1981	1981	1.93923
1982	1982	1.95341
1983	1983	1.96757
1984	1984	1.98172
1985	1985	1.99587
1986	1986	2.01001
1987	1987	2.02413
1988	1988	2.03825
1989	1989	2.05235
1990	1990	2.06644
1991	1991	2.08052
1992	1992	2.09459
1993	1993	2.10864
1994	1994	2.12268
1995	1995	2.13671
1996	1996	2.15072
1997	1997	2.16472
1998	1998	2.17871
[truncated: 39,710 more rows]
