# Supplementary material for: PM2.5 concentration prediction based on EEMD-ALSTM
Source: Sci Rep. 2024 Jun 2;14:12636. doi: 10.1038/s41598-024-63620-9 (PMC11144699; doi:10.1038/s41598-024-63620-9)
Supplement: Supplementary file 1 — Supplementary Information. [file 41598_2024_63620_MOESM1_ESM.zip › Code/r12.xlsx]

## Sheet: Sheet1
	index	0
0	0	0.893926
1	1	0.893707
2	2	0.893489
3	3	0.893276
4	4	0.893056
5	5	0.892842
6	6	0.892623
7	7	0.892405
8	8	0.892187
9	9	0.891971
10	10	0.891751
11	11	0.891535
12	12	0.89132
13	13	0.891102
14	14	0.890885
15	15	0.89067
16	16	0.890449
17	17	0.890234
18	18	0.890014
19	19	0.889798
20	20	0.889581
21	21	0.889362
22	22	0.889147
23	23	0.88893
24	24	0.888709
25	25	0.888489
26	26	0.888271
27	27	0.888056
28	28	0.88784
29	29	0.88762
30	30	0.887402
31	31	0.887179
32	32	0.886964
33	33	0.886744
34	34	0.886524
35	35	0.886305
36	36	0.886088
37	37	0.885868
38	38	0.88565
39	39	0.88543
40	40	0.885209
41	41	0.884991
42	42	0.884773
43	43	0.884549
44	44	0.884335
45	45	0.884112
46	46	0.883895
47	47	0.883672
48	48	0.883454
49	49	0.883237
50	50	0.883018
51	51	0.882798
52	52	0.882575
53	53	0.88236
54	54	0.882138
55	55	0.881922
56	56	0.881705
57	57	0.881482
58	58	0.881266
59	59	0.881046
60	60	0.88083
61	61	0.880618
62	62	0.880395
63	63	0.880182
64	64	0.879967
65	65	0.879751
66	66	0.879538
67	67	0.879321
68	68	0.879106
69	69	0.878893
70	70	0.878678
71	71	0.878467
72	72	0.878254
73	73	0.878046
74	74	0.877833
75	75	0.877628
76	76	0.877417
77	77	0.87721
78	78	0.877002
79	79	0.876798
80	80	0.876595
81	81	0.876388
82	82	0.876188
83	83	0.875984
84	84	0.875784
85	85	0.875584
86	86	0.875388
87	87	0.87519
88	88	0.874997
89	89	0.874801
90	90	0.87461
91	91	0.874415
92	92	0.874229
93	93	0.874041
94	94	0.87386
95	95	0.87367
96	96	0.873492
97	97	0.873308
98	98	0.87313
99	99	0.87295
100	100	0.872774
101	101	0.872601
102	102	0.872432
103	103	0.872262
104	104	0.872093
105	105	0.871928
106	106	0.871764
107	107	0.871603
108	108	0.871445
109	109	0.871289
110	110	0.871135
111	111	0.87098
112	112	0.870833
113	113	0.870682
114	114	0.870542
115	115	0.8704
116	116	0.870259
117	117	0.870125
118	118	0.869992
119	119	0.869859
120	120	0.86973
121	121	0.869603
122	122	0.869484
123	123	0.869364
124	124	0.869245
125	125	0.869133
126	126	0.869022
127	127	0.868918
128	128	0.868811
129	129	0.86871
130	130	0.868613
131	131	0.86852
132	132	0.868432
133	133	0.868341
134	134	0.868255
135	135	0.868176
136	136	0.868103
137	137	0.868027
138	138	0.867958
139	139	0.867895
140	140	0.867831
141	141	0.867774
142	142	0.867718
143	143	0.867668
144	144	0.867623
145	145	0.867576
146	146	0.867541
147	147	0.867505
148	148	0.867473
149	149	0.867448
150	150	0.867425
151	151	0.867411
152	152	0.867396
153	153	0.86739
154	154	0.867383
155	155	0.867383
156	156	0.86739
157	157	0.867396
158	158	0.867413
159	159	0.867428
160	160	0.867453
161	161	0.867482
162	162	0.867514
163	163	0.867552
164	164	0.867591
165	165	0.86764
166	166	0.867693
167	167	0.86775
168	168	0.867811
169	169	0.86788
170	170	0.86795
171	171	0.86803
172	172	0.868113
173	173	0.868202
174	174	0.868296
175	175	0.868396
176	176	0.8685
177	177	0.868609
178	178	0.868725
179	179	0.868846
180	180	0.868972
181	181	0.869104
182	182	0.869245
183	183	0.869388
184	184	0.869536
185	185	0.869688
186	186	0.869853
187	187	0.870021
188	188	0.870193
189	189	0.870375
190	190	0.870561
191	191	0.870749
192	192	0.870947
193	193	0.871148
194	194	0.871359
195	195	0.871578
196	196	0.871797
197	197	0.872027
198	198	0.872264
199	199	0.872504
200	200	0.872752
201	201	0.873006
202	202	0.873267
203	203	0.873534
204	204	0.873808
205	205	0.874089
206	206	0.874376
207	207	0.874668
208	208	0.874967
209	209	0.875276
210	210	0.875588
211	211	0.87591
212	212	0.876239
213	213	0.876574
214	214	0.876912
215	215	0.877261
216	216	0.877616
217	217	0.877984
218	218	0.87835
219	219	0.878725
220	220	0.879108
221	221	0.879502
222	222	0.879898
223	223	0.880303
224	224	0.880714
225	225	0.881138
226	226	0.881561
227	227	0.881997
228	228	0.88244
229	229	0.882888
230	230	0.883345
231	231	0.883808
232	232	0.884281
233	233	0.884759
234	234	0.885247
235	235	0.885744
236	236	0.886247
237	237	0.886761
238	238	0.887276
239	239	0.8878
240	240	0.888335
241	241	0.888875
242	242	0.889422
243	243	0.889982
244	244	0.890548
245	245	0.891118
246	246	0.891702
247	247	0.892291
248	248	0.892887
249	249	0.893494
250	250	0.894107
251	251	0.894726
252	252	0.895355
253	253	0.895996
254	254	0.896642
255	255	0.897298
256	256	0.897959
257	257	0.898634
258	258	0.899313
259	259	0.900001
260	260	0.900696
261	261	0.901401
262	262	0.902112
263	263	0.902837
264	264	0.903567
265	265	0.904308
266	266	0.905053
267	267	0.905812
268	268	0.906575
269	269	0.90735
270	270	0.908134
271	271	0.908924
272	272	0.909725
273	273	0.910533
274	274	0.911352
275	275	0.912179
276	276	0.913018
277	277	0.913861
278	278	0.914713
279	279	0.915579
280	280	0.91645
281	281	0.917331
282	282	0.918222
283	283	0.919121
284	284	0.920029
285	285	0.920945
286	286	0.921874
287	287	0.922812
288	288	0.923755
289	289	0.924708
290	290	0.925673
291	291	0.92665
292	292	0.92763
293	293	0.928625
294	294	0.929626
295	295	0.93064
296	296	0.931658
297	297	0.93269
298	298	0.933729
299	299	0.934782
300	300	0.935836
301	301	0.936905
302	302	0.937986
303	303	0.939075
304	304	0.94017
305	305	0.941278
306	306	0.942397
307	307	0.943526
308	308	0.944659
309	309	0.94581
310	310	0.946966
311	311	0.948132
312	312	0.949308
313	313	0.950498
314	314	0.951694
315	315	0.952902
316	316	0.954117
317	317	0.955343
318	318	0.95658
319	319	0.957832
320	320	0.959087
321	321	0.960357
322	322	0.961634
323	323	0.962924
324	324	0.96422
325	325	0.96553
326	326	0.96685
327	327	0.968181
328	328	0.969518
329	329	0.970872
330	330	0.972232
331	331	0.973602
332	332	0.974985
333	333	0.976379
334	334	0.97778
335	335	0.979195
336	336	0.980619
337	337	0.982056
338	338	0.9835
339	339	0.984957
340	340	0.986423
341	341	0.987898
342	342	0.98939
343	343	0.99089
344	344	0.992398
345	345	0.993918
346	346	0.99545
347	347	0.996994
348	348	0.998549
349	349	1.00011
350	350	1.00169
351	351	1.00328
352	352	1.00487
353	353	1.00648
354	354	1.0081
355	355	1.00973
356	356	1.01137
357	357	1.01302
358	358	1.01469
359	359	1.01636
360	360	1.01805
361	361	1.01974
362	362	1.02145
363	363	1.02317
364	364	1.0249
365	365	1.02664
366	366	1.0284
367	367	1.03016
368	368	1.03193
369	369	1.03372
370	370	1.03552
371	371	1.03733
372	372	1.03915
373	373	1.04098
374	374	1.04282
375	375	1.04467
376	376	1.04654
377	377	1.04842
378	378	1.05031
379	379	1.05221
380	380	1.05411
381	381	1.05604
382	382	1.05797
383	383	1.05992
384	384	1.06187
385	385	1.06384
386	386	1.06582
387	387	1.06781
388	388	1.06981
389	389	1.07183
390	390	1.07385
391	391	1.07589
392	392	1.07793
393	393	1.07999
394	394	1.08207
395	395	1.08415
396	396	1.08624
397	397	1.08835
398	398	1.09046
399	399	1.09259
400	400	1.09473
401	401	1.09688
402	402	1.09905
403	403	1.10122
404	404	1.1034
405	405	1.1056
406	406	1.10781
407	407	1.11003
408	408	1.11226
409	409	1.11451
410	410	1.11676
411	411	1.11903
412	412	1.1213
413	413	1.1236
414	414	1.1259
415	415	1.12821
416	416	1.13053
417	417	1.13287
418	418	1.13522
419	419	1.13757
420	420	1.13994
421	421	1.14233
422	422	1.14472
423	423	1.14712
424	424	1.14954
425	425	1.15197
426	426	1.15441
427	427	1.15686
428	428	1.15932
429	429	1.1618
430	430	1.16428
431	431	1.16678
432	432	1.16929
433	433	1.17181
434	434	1.17434
435	435	1.17689
436	436	1.17944
437	437	1.18201
438	438	1.18459
439	439	1.18718
440	440	1.18978
441	441	1.19239
442	442	1.19502
443	443	1.19766
444	444	1.20031
445	445	1.20296
446	446	1.20564
447	447	1.20832
448	448	1.21101
449	449	1.21372
450	450	1.21644
451	451	1.21917
452	452	1.22191
453	453	1.22466
454	454	1.22743
455	455	1.2302
456	456	1.23299
457	457	1.23579
458	458	1.2386
459	459	1.24142
460	460	1.24425
461	461	1.2471
462	462	1.24996
463	463	1.25283
464	464	1.25571
465	465	1.2586
466	466	1.2615
467	467	1.26442
468	468	1.26735
469	469	1.27028
470	470	1.27324
471	471	1.2762
472	472	1.27917
473	473	1.28216
474	474	1.28515
475	475	1.28816
476	476	1.29118
477	477	1.29421
478	478	1.29726
479	479	1.30031
480	480	1.30338
481	481	1.30645
482	482	1.30955
483	483	1.31265
484	484	1.31576
485	485	1.31889
486	486	1.32202
487	487	1.32517
488	488	1.32833
489	489	1.3315
490	490	1.33468
491	491	1.33788
492	492	1.34109
493	493	1.3443
494	494	1.34753
495	495	1.35078
496	496	1.35403
497	497	1.3573
498	498	1.36057
499	499	1.36386
500	500	1.36716
501	501	1.37047
502	502	1.37379
503	503	1.37713
504	504	1.38047
505	505	1.38383
506	506	1.3872
507	507	1.39058
508	508	1.39397
509	509	1.39738
510	510	1.4008
511	511	1.40422
512	512	1.40766
513	513	1.41111
514	514	1.41457
515	515	1.41805
516	516	1.42154
517	517	1.42503
518	518	1.42854
519	519	1.43206
520	520	1.4356
521	521	1.43914
522	522	1.4427
523	523	1.44626
524	524	1.44984
525	525	1.45344
526	526	1.45704
527	527	1.46065
528	528	1.46428
529	529	1.46791
530	530	1.47156
531	531	1.47522
532	532	1.4789
533	533	1.48258
534	534	1.48628
535	535	1.48998
536	536	1.4937
537	537	1.49743
538	538	1.50118
539	539	1.50493
540	540	1.5087
541	541	1.51247
542	542	1.51627
543	543	1.52006
544	544	1.52388
545	545	1.5277
546	546	1.53154
547	547	1.53538
548	548	1.53924
549	549	1.54311
550	550	1.54699
551	551	1.55089
552	552	1.55479
553	553	1.55871
554	554	1.56264
555	555	1.56658
556	556	1.57053
557	557	1.57449
558	558	1.57847
559	559	1.58246
560	560	1.58645
561	561	1.59046
562	562	1.59448
563	563	1.59852
564	564	1.60256
565	565	1.60662
566	566	1.61069
567	567	1.61477
568	568	1.61886
569	569	1.62296
570	570	1.62707
571	571	1.6312
572	572	1.63534
573	573	1.63949
574	574	1.64365
575	575	1.64782
576	576	1.65201
577	577	1.6562
578	578	1.66041
579	579	1.66463
580	580	1.66886
581	581	1.6731
582	582	1.67736
583	583	1.68162
584	584	1.6859
585	585	1.69018
586	586	1.69449
587	587	1.6988
588	588	1.70312
589	589	1.70745
590	590	1.7118
591	591	1.71616
592	592	1.72053
593	593	1.72491
594	594	1.7293
595	595	1.7337
596	596	1.73812
597	597	1.74254
598	598	1.74699
599	599	1.75143
600	600	1.7559
601	601	1.76037
602	602	1.76486
603	603	1.76935
604	604	1.77386
605	605	1.77838
606	606	1.78291
607	607	1.78745
608	608	1.79201
609	609	1.79657
610	610	1.80115
611	611	1.80574
612	612	1.81033
613	613	1.81495
614	614	1.81957
615	615	1.8242
616	616	1.82885
617	617	1.83351
618	618	1.83818
619	619	1.84286
620	620	1.84755
621	621	1.85225
622	622	1.85697
623	623	1.86169
624	624	1.86643
625	625	1.87118
626	626	1.87594
627	627	1.88071
628	628	1.8855
629	629	1.89029
630	630	1.8951
631	631	1.89991
632	632	1.90474
633	633	1.90958
634	634	1.91443
635	635	1.9193
636	636	1.92417
637	637	1.92906
638	638	1.93395
639	639	1.93886
640	640	1.94378
641	641	1.94872
642	642	1.95366
643	643	1.95861
644	644	1.96358
645	645	1.96856
646	646	1.97355
647	647	1.97855
648	648	1.98356
649	649	1.98858
650	650	1.99362
651	651	1.99866
652	652	2.00372
653	653	2.00878
654	654	2.01386
655	655	2.01895
656	656	2.02405
657	657	2.02917
658	658	2.03429
659	659	2.03943
660	660	2.04458
661	661	2.04974
662	662	2.05491
663	663	2.06009
664	664	2.06528
665	665	2.07048
666	666	2.07569
667	667	2.08092
668	668	2.08616
669	669	2.09141
670	670	2.09667
671	671	2.10194
672	672	2.10722
673	673	2.11251
674	674	2.11782
675	675	2.12313
676	676	2.12846
677	677	2.1338
678	678	2.13915
679	679	2.14451
680	680	2.14988
681	681	2.15526
682	682	2.16066
683	683	2.16606
684	684	2.17148
685	685	2.1769
686	686	2.18234
687	687	2.18779
688	688	2.19325
689	689	2.19872
690	690	2.20421
691	691	2.2097
692	692	2.2152
693	693	2.22072
694	694	2.22625
695	695	2.23178
696	696	2.23733
697	697	2.24289
698	698	2.24846
699	699	2.25405
700	700	2.25964
701	701	2.26524
702	702	2.27086
703	703	2.27648
704	704	2.28212
705	705	2.28777
706	706	2.29342
707	707	2.29909
708	708	2.30477
709	709	2.31046
710	710	2.31616
711	711	2.32188
712	712	2.3276
713	713	2.33333
714	714	2.33908
715	715	2.34484
716	716	2.3506
717	717	2.35638
718	718	2.36217
719	719	2.36797
720	720	2.37377
721	721	2.37959
722	722	2.38542
723	723	2.39126
724	724	2.39711
725	725	2.40298
726	726	2.40885
727	727	2.41473
728	728	2.42062
729	729	2.42653
730	730	2.43244
731	731	2.43836
732	732	2.4443
733	733	2.45024
734	734	2.4562
735	735	2.46217
736	736	2.46815
737	737	2.47413
738	738	2.48013
739	739	2.48614
740	740	2.49215
741	741	2.49818
742	742	2.50421
743	743	2.51026
744	744	2.51632
745	745	2.52239
746	746	2.52846
747	747	2.53455
748	748	2.54065
749	749	2.54676
750	750	2.55287
751	751	2.559
752	752	2.56514
753	753	2.57128
754	754	2.57744
755	755	2.5836
756	756	2.58978
757	757	2.59596
758	758	2.60216
759	759	2.60836
760	760	2.61457
761	761	2.62079
762	762	2.62702
763	763	2.63326
764	764	2.63951
765	765	2.64577
766	766	2.65204
767	767	2.65832
768	768	2.6646
769	769	2.67089
770	770	2.6772
771	771	2.68351
772	772	2.68983
773	773	2.69617
774	774	2.70251
775	775	2.70885
776	776	2.71521
777	777	2.72157
778	778	2.72795
779	779	2.73433
780	780	2.74072
781	781	2.74712
782	782	2.75353
783	783	2.75995
784	784	2.76637
785	785	2.7728
786	786	2.77924
787	787	2.78569
788	788	2.79215
789	789	2.79861
790	790	2.80508
791	791	2.81156
792	792	2.81805
793	793	2.82455
794	794	2.83104
795	795	2.83755
796	796	2.84407
797	797	2.85059
798	798	2.85713
799	799	2.86366
800	800	2.87021
801	801	2.87676
802	802	2.88332
803	803	2.88989
804	804	2.89646
805	805	2.90304
806	806	2.90962
807	807	2.91622
808	808	2.92282
809	809	2.92943
810	810	2.93603
811	811	2.94266
812	812	2.94928
813	813	2.95591
814	814	2.96255
815	815	2.96919
816	816	2.97584
817	817	2.98249
818	818	2.98915
819	819	2.99582
820	820	3.00249
821	821	3.00917
822	822	3.01585
823	823	3.02254
824	824	3.02923
825	825	3.03592
826	826	3.04263
827	827	3.04934
828	828	3.05605
829	829	3.06277
830	830	3.06949
831	831	3.07622
832	832	3.08295
833	833	3.08969
834	834	3.09643
835	835	3.10317
836	836	3.10992
837	837	3.11668
838	838	3.12343
839	839	3.13019
840	840	3.13696
841	841	3.14373
842	842	3.15051
843	843	3.15728
844	844	3.16407
845	845	3.17085
846	846	3.17764
847	847	3.18443
848	848	3.19122
849	849	3.19802
850	850	3.20482
851	851	3.21163
852	852	3.21844
853	853	3.22525
854	854	3.23206
855	855	3.23888
856	856	3.2457
857	857	3.25252
858	858	3.25935
859	859	3.26617
860	860	3.273
861	861	3.27983
862	862	3.28667
863	863	3.2935
864	864	3.30035
865	865	3.30718
866	866	3.31403
867	867	3.32087
868	868	3.32772
869	869	3.33457
870	870	3.34142
871	871	3.34827
872	872	3.35512
873	873	3.36198
874	874	3.36883
875	875	3.37569
876	876	3.38255
877	877	3.38941
878	878	3.39627
879	879	3.40313
880	880	3.40999
881	881	3.41685
882	882	3.42372
883	883	3.43058
884	884	3.43745
885	885	3.44431
886	886	3.45117
887	887	3.45804
888	888	3.46491
889	889	3.47178
890	890	3.47864
891	891	3.48551
892	892	3.49238
893	893	3.49924
894	894	3.50611
895	895	3.51298
896	896	3.51984
897	897	3.52671
898	898	3.53357
899	899	3.54043
900	900	3.5473
901	901	3.55416
902	902	3.56102
903	903	3.56788
904	904	3.57474
905	905	3.5816
906	906	3.58846
907	907	3.59532
908	908	3.60218
909	909	3.60903
910	910	3.61588
911	911	3.62273
912	912	3.62958
913	913	3.63643
914	914	3.64328
915	915	3.65012
916	916	3.65696
917	917	3.6638
918	918	3.67064
919	919	3.67748
920	920	3.68431
921	921	3.69114
922	922	3.69797
923	923	3.7048
924	924	3.71163
925	925	3.71845
926	926	3.72527
927	927	3.73209
928	928	3.7389
929	929	3.74572
930	930	3.75252
931	931	3.75932
932	932	3.76613
933	933	3.77293
934	934	3.77973
935	935	3.78652
936	936	3.79331
937	937	3.8001
938	938	3.80688
939	939	3.81366
940	940	3.82044
941	941	3.82721
942	942	3.83397
943	943	3.84074
944	944	3.8475
945	945	3.85426
946	946	3.86101
947	947	3.86776
948	948	3.8745
949	949	3.88124
950	950	3.88798
951	951	3.89471
952	952	3.90143
953	953	3.90816
954	954	3.91488
955	955	3.92158
956	956	3.92829
957	957	3.93499
958	958	3.94169
959	959	3.94838
960	960	3.95507
961	961	3.96175
962	962	3.96843
963	963	3.9751
964	964	3.98177
965	965	3.98843
966	966	3.99508
967	967	4.00173
968	968	4.00838
969	969	4.01501
970	970	4.02165
971	971	4.02828
972	972	4.03489
973	973	4.0415
974	974	4.04811
975	975	4.05471
976	976	4.06131
977	977	4.0679
978	978	4.07448
979	979	4.08106
980	980	4.08763
981	981	4.09419
982	982	4.10074
983	983	4.10729
984	984	4.11383
985	985	4.12036
986	986	4.1269
987	987	4.13341
988	988	4.13993
989	989	4.14643
990	990	4.15293
991	991	4.15942
992	992	4.16591
993	993	4.17238
994	994	4.17885
995	995	4.18531
996	996	4.19176
997	997	4.19821
998	998	4.20465
999	999	4.21107
1000	1000	4.21749
1001	1001	4.2239
1002	1002	4.23031
1003	1003	4.2367
1004	1004	4.24309
1005	1005	4.24947
1006	1006	4.25584
1007	1007	4.2622
1008	1008	4.26855
1009	1009	4.2749
1010	1010	4.28124
1011	1011	4.28756
1012	1012	4.29388
1013	1013	4.30019
1014	1014	4.30648
1015	1015	4.31278
1016	1016	4.31906
1017	1017	4.32533
1018	1018	4.33159
1019	1019	4.33784
1020	1020	4.34409
1021	1021	4.35032
1022	1022	4.35654
1023	1023	4.36275
1024	1024	4.36896
1025	1025	4.37515
1026	1026	4.38133
1027	1027	4.3875
1028	1028	4.39367
1029	1029	4.39982
1030	1030	4.40596
1031	1031	4.41209
1032	1032	4.41822
1033	1033	4.42433
1034	1034	4.43043
1035	1035	4.43651
1036	1036	4.44259
1037	1037	4.44866
1038	1038	4.45472
1039	1039	4.46076
1040	1040	4.46679
1041	1041	4.47282
1042	1042	4.47883
1043	1043	4.48483
1044	1044	4.49082
1045	1045	4.4968
1046	1046	4.50277
1047	1047	4.50872
1048	1048	4.51466
1049	1049	4.52059
1050	1050	4.52651
1051	1051	4.53242
1052	1052	4.53831
1053	1053	4.54419
1054	1054	4.55007
1055	1055	4.55592
1056	1056	4.56177
1057	1057	4.5676
1058	1058	4.57342
1059	1059	4.57923
1060	1060	4.58503
1061	1061	4.59081
1062	1062	4.59658
1063	1063	4.60234
1064	1064	4.60809
1065	1065	4.61382
1066	1066	4.61954
1067	1067	4.62525
1068	1068	4.63094
1069	1069	4.63661
1070	1070	4.64228
1071	1071	4.64793
1072	1072	4.65357
1073	1073	4.6592
1074	1074	4.66481
1075	1075	4.6704
1076	1076	4.67599
1077	1077	4.68156
1078	1078	4.68712
1079	1079	4.69266
1080	1080	4.69819
1081	1081	4.7037
1082	1082	4.7092
1083	1083	4.71468
1084	1084	4.72015
1085	1085	4.72561
1086	1086	4.73105
1087	1087	4.73648
1088	1088	4.7419
1089	1089	4.74729
1090	1090	4.75268
1091	1091	4.75804
1092	1092	4.76339
1093	1093	4.76873
1094	1094	4.77406
1095	1095	4.77936
1096	1096	4.78465
1097	1097	4.78993
1098	1098	4.79519
1099	1099	4.80044
1100	1100	4.80567
1101	1101	4.81088
1102	1102	4.81608
1103	1103	4.82126
1104	1104	4.82643
1105	1105	4.83158
1106	1106	4.83672
1107	1107	4.84183
1108	1108	4.84694
1109	1109	4.85203
1110	1110	4.85709
1111	1111	4.86215
1112	1112	4.86719
1113	1113	4.87221
1114	1114	4.87722
1115	1115	4.8822
1116	1116	4.88717
1117	1117	4.89213
1118	1118	4.89707
1119	1119	4.90198
1120	1120	4.90689
1121	1121	4.91177
1122	1122	4.91664
1123	1123	4.92149
1124	1124	4.92632
1125	1125	4.93114
1126	1126	4.93594
1127	1127	4.94072
1128	1128	4.94549
1129	1129	4.95023
1130	1130	4.95497
1131	1131	4.95967
1132	1132	4.96437
1133	1133	4.96905
1134	1134	4.9737
1135	1135	4.97834
1136	1136	4.98296
1137	1137	4.98757
1138	1138	4.99215
1139	1139	4.99672
1140	1140	5.00126
1141	1141	5.00579
1142	1142	5.0103
1143	1143	5.01479
1144	1144	5.01927
1145	1145	5.02372
1146	1146	5.02816
1147	1147	5.03258
1148	1148	5.03698
1149	1149	5.04135
1150	1150	5.04571
1151	1151	5.05005
1152	1152	5.05437
1153	1153	5.05867
1154	1154	5.06296
1155	1155	5.06722
1156	1156	5.07146
1157	1157	5.07569
1158	1158	5.07989
1159	1159	5.08408
1160	1160	5.08824
1161	1161	5.09239
1162	1162	5.09651
1163	1163	5.10061
1164	1164	5.1047
1165	1165	5.10877
1166	1166	5.11281
1167	1167	5.11684
1168	1168	5.12084
1169	1169	5.12483
1170	1170	5.12879
1171	1171	5.13273
1172	1172	5.13666
1173	1173	5.14056
1174	1174	5.14444
1175	1175	5.1483
1176	1176	5.15214
1177	1177	5.15597
1178	1178	5.15976
1179	1179	5.16354
1180	1180	5.1673
1181	1181	5.17104
1182	1182	5.17475
1183	1183	5.17845
1184	1184	5.18212
1185	1185	5.18577
1186	1186	5.18941
1187	1187	5.19301
1188	1188	5.1966
1189	1189	5.20017
1190	1190	5.20372
1191	1191	5.20725
1192	1192	5.21075
1193	1193	5.21423
1194	1194	5.21769
1195	1195	5.22113
1196	1196	5.22454
1197	1197	5.22793
1198	1198	5.23131
1199	1199	5.23466
1200	1200	5.23799
1201	1201	5.2413
1202	1202	5.24458
1203	1203	5.24784
1204	1204	5.25109
1205	1205	5.2543
1206	1206	5.2575
1207	1207	5.26067
1208	1208	5.26382
1209	1209	5.26695
1210	1210	5.27006
1211	1211	5.27314
1212	1212	5.2762
1213	1213	5.27924
1214	1214	5.28226
1215	1215	5.28525
1216	1216	5.28823
1217	1217	5.29118
1218	1218	5.2941
1219	1219	5.29701
1220	1220	5.29989
1221	1221	5.30275
1222	1222	5.30558
1223	1223	5.30839
1224	1224	5.31118
1225	1225	5.31395
1226	1226	5.31669
1227	1227	5.31941
1228	1228	5.32211
1229	1229	5.32478
1230	1230	5.32743
1231	1231	5.33006
1232	1232	5.33266
1233	1233	5.33524
1234	1234	5.3378
1235	1235	5.34034
1236	1236	5.34284
1237	1237	5.34533
1238	1238	5.34779
1239	1239	5.35023
1240	1240	5.35265
1241	1241	5.35504
1242	1242	5.35741
1243	1243	5.35976
1244	1244	5.36208
1245	1245	5.36438
1246	1246	5.36665
1247	1247	5.3689
1248	1248	5.37113
1249	1249	5.37333
1250	1250	5.37552
1251	1251	5.37767
1252	1252	5.3798
1253	1253	5.3819
1254	1254	5.38399
1255	1255	5.38605
1256	1256	5.38809
1257	1257	5.3901
1258	1258	5.39209
1259	1259	5.39405
1260	1260	5.39599
1261	1261	5.3979
1262	1262	5.39979
1263	1263	5.40166
1264	1264	5.4035
1265	1265	5.40532
1266	1266	5.40711
1267	1267	5.40889
1268	1268	5.41063
1269	1269	5.41235
1270	1270	5.41404
1271	1271	5.41572
1272	1272	5.41737
1273	1273	5.41899
1274	1274	5.42058
1275	1275	5.42216
1276	1276	5.42371
1277	1277	5.42523
1278	1278	5.42673
1279	1279	5.4282
1280	1280	5.42966
1281	1281	5.43108
1282	1282	5.43248
1283	1283	5.43386
1284	1284	5.4352
1285	1285	5.43653
1286	1286	5.43783
1287	1287	5.43911
1288	1288	5.44037
1289	1289	5.44159
1290	1290	5.44279
1291	1291	5.44397
1292	1292	5.44511
1293	1293	5.44624
1294	1294	5.44734
1295	1295	5.44842
1296	1296	5.44946
1297	1297	5.45049
1298	1298	5.45149
1299	1299	5.45246
1300	1300	5.45341
1301	1301	5.45434
1302	1302	5.45524
1303	1303	5.45611
1304	1304	5.45696
1305	1305	5.45778
1306	1306	5.45858
1307	1307	5.45935
1308	1308	5.46009
1309	1309	5.46081
1310	1310	5.46151
1311	1311	5.46218
1312	1312	5.46282
1313	1313	5.46344
1314	1314	5.46403
1315	1315	5.4646
1316	1316	5.46514
1317	1317	5.46566
1318	1318	5.46615
1319	1319	5.46661
1320	1320	5.46705
1321	1321	5.46747
1322	1322	5.46785
1323	1323	5.46821
1324	1324	5.46855
1325	1325	5.46886
1326	1326	5.46914
1327	1327	5.4694
1328	1328	5.46963
1329	1329	5.46984
1330	1330	5.47001
1331	1331	5.47017
1332	1332	5.4703
1333	1333	5.4704
1334	1334	5.47048
1335	1335	5.47052
1336	1336	5.47055
1337	1337	5.47055
1338	1338	5.47052
1339	1339	5.47046
1340	1340	5.47038
1341	1341	5.47028
1342	1342	5.47014
1343	1343	5.46999
1344	1344	5.4698
1345	1345	5.46959
1346	1346	5.46935
1347	1347	5.46909
1348	1348	5.4688
1349	1349	5.46848
1350	1350	5.46814
1351	1351	5.46777
1352	1352	5.46737
1353	1353	5.46695
1354	1354	5.4665
1355	1355	5.46602
1356	1356	5.46552
1357	1357	5.46499
1358	1358	5.46444
1359	1359	5.46386
1360	1360	5.46325
1361	1361	5.46262
1362	1362	5.46196
1363	1363	5.46127
1364	1364	5.46055
1365	1365	5.45981
1366	1366	5.45905
1367	1367	5.45825
1368	1368	5.45743
1369	1369	5.45659
1370	1370	5.45571
1371	1371	5.45481
1372	1372	5.45388
1373	1373	5.45293
1374	1374	5.45195
1375	1375	5.45094
1376	1376	5.44991
1377	1377	5.44885
1378	1378	5.44776
1379	1379	5.44664
1380	1380	5.4455
1381	1381	5.44433
1382	1382	5.44313
1383	1383	5.44191
1384	1384	5.44066
1385	1385	5.43939
1386	1386	5.43808
1387	1387	5.43675
1388	1388	5.43539
1389	1389	5.43401
1390	1390	5.43259
1391	1391	5.43116
1392	1392	5.42969
1393	1393	5.42819
1394	1394	5.42667
1395	1395	5.42512
1396	1396	5.42355
1397	1397	5.42195
1398	1398	5.42032
1399	1399	5.41866
1400	1400	5.41698
1401	1401	5.41526
1402	1402	5.41353
1403	1403	5.41176
1404	1404	5.40997
1405	1405	5.40814
1406	1406	5.4063
1407	1407	5.40442
1408	1408	5.40252
1409	1409	5.40059
1410	1410	5.39863
1411	1411	5.39664
1412	1412	5.39464
1413	1413	5.39259
1414	1414	5.39052
1415	1415	5.38843
1416	1416	5.38631
1417	1417	5.38416
1418	1418	5.38198
1419	1419	5.37977
1420	1420	5.37754
1421	1421	5.37528
1422	1422	5.37299
1423	1423	5.37068
1424	1424	5.36833
1425	1425	5.36596
1426	1426	5.36356
1427	1427	5.36114
1428	1428	5.35868
1429	1429	5.3562
1430	1430	5.35369
1431	1431	5.35115
1432	1432	5.34859
1433	1433	5.34599
1434	1434	5.34337
1435	1435	5.34072
1436	1436	5.33804
1437	1437	5.33534
1438	1438	5.3326
1439	1439	5.32984
1440	1440	5.32706
1441	1441	5.32424
1442	1442	5.3214
1443	1443	5.31852
1444	1444	5.31562
1445	1445	5.3127
1446	1446	5.30974
1447	1447	5.30676
1448	1448	5.30375
1449	1449	5.3007
1450	1450	5.29763
1451	1451	5.29454
1452	1452	5.29142
1453	1453	5.28826
1454	1454	5.28508
1455	1455	5.28188
1456	1456	5.27864
1457	1457	5.27538
1458	1458	5.27209
1459	1459	5.26876
1460	1460	5.26541
1461	1461	5.26204
1462	1462	5.25863
1463	1463	5.2552
1464	1464	5.25174
1465	1465	5.24825
1466	1466	5.24473
1467	1467	5.24118
1468	1468	5.23761
1469	1469	5.23401
1470	1470	5.23038
1471	1471	5.22672
1472	1472	5.22303
1473	1473	5.21931
1474	1474	5.21557
1475	1475	5.21179
1476	1476	5.20799
1477	1477	5.20416
1478	1478	5.20031
1479	1479	5.19642
1480	1480	5.19251
1481	1481	5.18856
1482	1482	5.18459
1483	1483	5.18059
1484	1484	5.17657
1485	1485	5.17251
1486	1486	5.16843
1487	1487	5.16431
1488	1488	5.16017
1489	1489	5.156
1490	1490	5.1518
1491	1491	5.14757
1492	1492	5.14331
1493	1493	5.13903
1494	1494	5.13472
1495	1495	5.13037
1496	1496	5.12601
1497	1497	5.12161
1498	1498	5.11718
1499	1499	5.11272
1500	1500	5.10824
1501	1501	5.10373
1502	1502	5.09918
1503	1503	5.09461
1504	1504	5.09001
1505	1505	5.08538
1506	1506	5.08072
1507	1507	5.07604
1508	1508	5.07133
1509	1509	5.06659
1510	1510	5.06181
1511	1511	5.05701
1512	1512	5.05219
1513	1513	5.04733
1514	1514	5.04244
1515	1515	5.03753
1516	1516	5.03258
1517	1517	5.02761
1518	1518	5.02261
1519	1519	5.01758
1520	1520	5.01252
1521	1521	5.00743
1522	1522	5.00232
1523	1523	4.99717
1524	1524	4.99199
1525	1525	4.98679
1526	1526	4.98156
1527	1527	4.97629
1528	1528	4.971
1529	1529	4.96569
1530	1530	4.96034
1531	1531	4.95496
1532	1532	4.94956
1533	1533	4.94412
1534	1534	4.93866
1535	1535	4.93317
1536	1536	4.92764
1537	1537	4.9221
1538	1538	4.91652
1539	1539	4.9109
1540	1540	4.90527
1541	1541	4.8996
1542	1542	4.8939
1543	1543	4.88818
1544	1544	4.88243
1545	1545	4.87665
1546	1546	4.87083
1547	1547	4.86499
1548	1548	4.85912
1549	1549	4.85323
1550	1550	4.8473
1551	1551	4.84134
1552	1552	4.83535
1553	1553	4.82934
1554	1554	4.82329
1555	1555	4.81722
1556	1556	4.81112
1557	1557	4.80498
1558	1558	4.79882
1559	1559	4.79264
1560	1560	4.78642
1561	1561	4.78017
1562	1562	4.77389
1563	1563	4.76758
1564	1564	4.76125
1565	1565	4.75488
1566	1566	4.74849
1567	1567	4.74206
1568	1568	4.73561
1569	1569	4.72913
1570	1570	4.72262
1571	1571	4.71608
1572	1572	4.70951
1573	1573	4.70291
1574	1574	4.69628
1575	1575	4.68962
1576	1576	4.68293
1577	1577	4.67622
1578	1578	4.66948
1579	1579	4.6627
1580	1580	4.6559
1581	1581	4.64907
1582	1582	4.64221
1583	1583	4.63532
1584	1584	4.6284
1585	1585	4.62145
1586	1586	4.61447
1587	1587	4.60746
1588	1588	4.60043
1589	1589	4.59336
1590	1590	4.58626
1591	1591	4.57914
1592	1592	4.57199
1593	1593	4.5648
1594	1594	4.5576
1595	1595	4.55035
1596	1596	4.54309
1597	1597	4.53579
1598	1598	4.52846
1599	1599	4.5211
1600	1600	4.51372
1601	1601	4.50631
1602	1602	4.49886
1603	1603	4.49139
1604	1604	4.48389
1605	1605	4.47636
1606	1606	4.4688
1607	1607	4.46122
1608	1608	4.4536
1609	1609	4.44596
1610	1610	4.43829
1611	1611	4.43058
1612	1612	4.42285
1613	1613	4.41509
1614	1614	4.40731
1615	1615	4.39949
1616	1616	4.39164
1617	1617	4.38377
1618	1618	4.37587
1619	1619	4.36793
1620	1620	4.35998
1621	1621	4.35199
1622	1622	4.34397
1623	1623	4.33592
1624	1624	4.32785
1625	1625	4.31975
1626	1626	4.31162
1627	1627	4.30346
1628	1628	4.29527
1629	1629	4.28705
1630	1630	4.27881
1631	1631	4.27053
1632	1632	4.26223
1633	1633	4.2539
1634	1634	4.24554
1635	1635	4.23716
1636	1636	4.22874
1637	1637	4.2203
1638	1638	4.21182
1639	1639	4.20333
1640	1640	4.1948
1641	1641	4.18624
1642	1642	4.17766
1643	1643	4.16905
1644	1644	4.16041
1645	1645	4.15174
1646	1646	4.14305
1647	1647	4.13432
1648	1648	4.12557
1649	1649	4.11679
1650	1650	4.10798
1651	1651	4.09915
1652	1652	4.09028
1653	1653	4.08139
1654	1654	4.07247
1655	1655	4.06352
1656	1656	4.05455
1657	1657	4.04555
1658	1658	4.03652
1659	1659	4.02747
1660	1660	4.01838
1661	1661	4.00926
1662	1662	4.00012
1663	1663	3.99096
1664	1664	3.98176
1665	1665	3.97254
1666	1666	3.96329
1667	1667	3.95401
1668	1668	3.9447
1669	1669	3.93537
1670	1670	3.92601
1671	1671	3.91662
1672	1672	3.90721
1673	1673	3.89777
1674	1674	3.8883
1675	1675	3.8788
1676	1676	3.86928
1677	1677	3.85973
1678	1678	3.85015
1679	1679	3.84055
1680	1680	3.83091
1681	1681	3.82126
1682	1682	3.81157
1683	1683	3.80186
1684	1684	3.79212
1685	1685	3.78235
1686	1686	3.77256
1687	1687	3.76274
1688	1688	3.75289
1689	1689	3.74302
1690	1690	3.73312
1691	1691	3.72319
1692	1692	3.71324
1693	1693	3.70326
1694	1694	3.69325
1695	1695	3.68322
1696	1696	3.67315
1697	1697	3.66307
1698	1698	3.65296
1699	1699	3.64281
1700	1700	3.63265
1701	1701	3.62246
1702	1702	3.61224
1703	1703	3.602
1704	1704	3.59172
1705	1705	3.58143
1706	1706	3.57111
1707	1707	3.56075
1708	1708	3.55038
1709	1709	3.53998
1710	1710	3.52956
1711	1711	3.5191
1712	1712	3.50862
1713	1713	3.49812
1714	1714	3.48758
1715	1715	3.47703
1716	1716	3.46645
1717	1717	3.45584
1718	1718	3.44521
1719	1719	3.43455
1720	1720	3.42387
1721	1721	3.41316
1722	1722	3.40242
1723	1723	3.39166
1724	1724	3.38088
1725	1725	3.37006
1726	1726	3.35923
1727	1727	3.34836
1728	1728	3.33748
1729	1729	3.32656
1730	1730	3.31563
1731	1731	3.30466
1732	1732	3.29367
1733	1733	3.28266
1734	1734	3.27163
1735	1735	3.26056
1736	1736	3.24948
1737	1737	3.23837
1738	1738	3.22723
1739	1739	3.21607
1740	1740	3.20489
1741	1741	3.19367
1742	1742	3.18244
1743	1743	3.17118
1744	1744	3.1599
1745	1745	3.14859
1746	1746	3.13726
1747	1747	3.1259
1748	1748	3.11452
1749	1749	3.10312
1750	1750	3.09169
1751	1751	3.08024
1752	1752	3.06876
1753	1753	3.05726
1754	1754	3.04574
1755	1755	3.03419
1756	1756	3.02261
1757	1757	3.01102
1758	1758	2.9994
1759	1759	2.98776
1760	1760	2.97609
1761	1761	2.9644
1762	1762	2.95269
1763	1763	2.94096
1764	1764	2.92919
1765	1765	2.91741
1766	1766	2.9056
1767	1767	2.89378
1768	1768	2.88192
1769	1769	2.87005
1770	1770	2.85815
1771	1771	2.84623
1772	1772	2.83429
1773	1773	2.82232
1774	1774	2.81033
1775	1775	2.79832
1776	1776	2.78628
1777	1777	2.77422
1778	1778	2.76215
1779	1779	2.75004
1780	1780	2.73792
1781	1781	2.72577
1782	1782	2.7136
1783	1783	2.70141
1784	1784	2.6892
1785	1785	2.67697
1786	1786	2.66471
1787	1787	2.65243
1788	1788	2.64013
1789	1789	2.62781
1790	1790	2.61547
1791	1791	2.6031
1792	1792	2.59071
1793	1793	2.57831
1794	1794	2.56588
1795	1795	2.55343
1796	1796	2.54095
1797	1797	2.52846
1798	1798	2.51594
1799	1799	2.50341
1800	1800	2.49085
1801	1801	2.47827
1802	1802	2.46568
1803	1803	2.45305
1804	1804	2.44041
1805	1805	2.42775
1806	1806	2.41507
1807	1807	2.40237
1808	1808	2.38964
1809	1809	2.3769
1810	1810	2.36413
1811	1811	2.35135
1812	1812	2.33854
1813	1813	2.32571
1814	1814	2.31287
1815	1815	2.3
1816	1816	2.28712
1817	1817	2.27421
1818	1818	2.26129
1819	1819	2.24834
1820	1820	2.23537
1821	1821	2.22239
1822	1822	2.20938
1823	1823	2.19636
1824	1824	2.18331
1825	1825	2.17025
1826	1826	2.15716
1827	1827	2.14406
1828	1828	2.13094
1829	1829	2.11779
1830	1830	2.10463
1831	1831	2.09145
1832	1832	2.07826
1833	1833	2.06504
1834	1834	2.0518
1835	1835	2.03854
1836	1836	2.02527
1837	1837	2.01197
1838	1838	1.99866
1839	1839	1.98533
1840	1840	1.97198
1841	1841	1.95861
1842	1842	1.94523
1843	1843	1.93182
1844	1844	1.91839
1845	1845	1.90495
1846	1846	1.89149
1847	1847	1.87801
1848	1848	1.86452
1849	1849	1.851
1850	1850	1.83747
1851	1851	1.82392
1852	1852	1.81035
1853	1853	1.79676
1854	1854	1.78316
1855	1855	1.76954
1856	1856	1.7559
1857	1857	1.74224
1858	1858	1.72857
1859	1859	1.71488
1860	1860	1.70117
1861	1861	1.68744
1862	1862	1.67369
1863	1863	1.65993
1864	1864	1.64616
1865	1865	1.63236
1866	1866	1.61855
1867	1867	1.60472
1868	1868	1.59088
1869	1869	1.57701
1870	1870	1.56313
1871	1871	1.54923
1872	1872	1.53532
1873	1873	1.5214
1874	1874	1.50745
1875	1875	1.49348
1876	1876	1.4795
1877	1877	1.46551
1878	1878	1.4515
1879	1879	1.43747
1880	1880	1.42343
1881	1881	1.40937
1882	1882	1.39529
1883	1883	1.3812
1884	1884	1.36709
1885	1885	1.35297
1886	1886	1.33883
1887	1887	1.32467
1888	1888	1.3105
1889	1889	1.29631
1890	1890	1.28211
1891	1891	1.26789
1892	1892	1.25366
1893	1893	1.23942
1894	1894	1.22515
1895	1895	1.21087
1896	1896	1.19657
1897	1897	1.18226
1898	1898	1.16794
1899	1899	1.1536
1900	1900	1.13924
1901	1901	1.12487
1902	1902	1.11049
1903	1903	1.09609
1904	1904	1.08167
1905	1905	1.06724
1906	1906	1.0528
1907	1907	1.03834
1908	1908	1.02387
1909	1909	1.00938
1910	1910	0.994876
1911	1911	0.980358
1912	1912	0.965825
1913	1913	0.95128
1914	1914	0.93672
1915	1915	0.922146
1916	1916	0.907557
1917	1917	0.892954
1918	1918	0.878335
1919	1919	0.863708
1920	1920	0.84906
1921	1921	0.834402
1922	1922	0.819729
1923	1923	0.805045
1924	1924	0.790345
1925	1925	0.775634
1926	1926	0.7609
1927	1927	0.746165
1928	1928	0.731407
1929	1929	0.716637
1930	1930	0.70186
1931	1931	0.687064
1932	1932	0.672258
1933	1933	0.657432
1934	1934	0.642601
1935	1935	0.627753
1936	1936	0.612891
1937	1937	0.598018
1938	1938	0.583135
1939	1939	0.568233
1940	1940	0.553318
1941	1941	0.538392
1942	1942	0.523455
1943	1943	0.508507
1944	1944	0.493546
1945	1945	0.478568
1946	1946	0.463583
1947	1947	0.448579
1948	1948	0.433567
1949	1949	0.418541
1950	1950	0.4035
1951	1951	0.388454
1952	1952	0.373389
1953	1953	0.358318
1954	1954	0.343232
1955	1955	0.328131
1956	1956	0.313021
1957	1957	0.2979
1958	1958	0.282765
1959	1959	0.267619
1960	1960	0.252462
1961	1961	0.237294
1962	1962	0.222112
1963	1963	0.206922
1964	1964	0.191719
1965	1965	0.176502
1966	1966	0.161277
1967	1967	0.146038
1968	1968	0.130788
1969	1969	0.115532
1970	1970	0.100255
1971	1971	0.0849759
1972	1972	0.0696818
1973	1973	0.0543777
1974	1974	0.0390618
1975	1975	0.0237359
1976	1976	0.00840155
1977	1977	-0.00694453
1978	1978	-0.0223057
1979	1979	-0.0376736
1980	1980	-0.0530499
1981	1981	-0.0684463
1982	1982	-0.0838427
1983	1983	-0.0992543
1984	1984	-0.114674
1985	1985	-0.130106
1986	1986	-0.145548
1987	1987	-0.161001
1988	1988	-0.17646
1989	1989	-0.19193
1990	1990	-0.207413
1991	1991	-0.222906
1992	1992	-0.238406
1993	1993	-0.253916
1994	1994	-0.269439
1995	1995	-0.284969
1996	1996	-0.300508
1997	1997	-0.316059
1998	1998	-0.331617
[truncated: 39,710 more rows]
