# Supplementary material for: PM2.5 concentration prediction based on EEMD-ALSTM
Source: Sci Rep. 2024 Jun 2;14:12636. doi: 10.1038/s41598-024-63620-9 (PMC11144699; doi:10.1038/s41598-024-63620-9)
Supplement: Supplementary file 1 — Supplementary Information. [file 41598_2024_63620_MOESM1_ESM.zip › Code/r13.xlsx]

## Sheet: Sheet1
	index	0
0	0	-8.26276
1	1	-8.26354
2	2	-8.26433
3	3	-8.26511
4	4	-8.26589
5	5	-8.26668
6	6	-8.26746
7	7	-8.26825
8	8	-8.26903
9	9	-8.26981
10	10	-8.2706
11	11	-8.27138
12	12	-8.27217
13	13	-8.27295
14	14	-8.27374
15	15	-8.27452
16	16	-8.2753
17	17	-8.27609
18	18	-8.27687
19	19	-8.27766
20	20	-8.27844
21	21	-8.27923
22	22	-8.28001
23	23	-8.2808
24	24	-8.28158
25	25	-8.28236
26	26	-8.28315
27	27	-8.28393
28	28	-8.28472
29	29	-8.2855
30	30	-8.28629
31	31	-8.28707
32	32	-8.28786
33	33	-8.28864
34	34	-8.28943
35	35	-8.29021
36	36	-8.291
37	37	-8.29178
38	38	-8.29257
39	39	-8.29335
40	40	-8.29414
41	41	-8.29492
42	42	-8.29571
43	43	-8.29649
44	44	-8.29728
45	45	-8.29807
46	46	-8.29885
47	47	-8.29964
48	48	-8.30042
49	49	-8.30121
50	50	-8.30199
51	51	-8.30278
52	52	-8.30356
53	53	-8.30435
54	54	-8.30514
55	55	-8.30592
56	56	-8.30671
57	57	-8.30749
58	58	-8.30828
59	59	-8.30907
60	60	-8.30985
61	61	-8.31064
62	62	-8.31142
63	63	-8.31221
64	64	-8.313
65	65	-8.31378
66	66	-8.31457
67	67	-8.31536
68	68	-8.31614
69	69	-8.31693
70	70	-8.31771
71	71	-8.3185
72	72	-8.31929
73	73	-8.32008
74	74	-8.32086
75	75	-8.32165
76	76	-8.32244
77	77	-8.32322
78	78	-8.32401
79	79	-8.3248
80	80	-8.32558
81	81	-8.32637
82	82	-8.32716
83	83	-8.32794
84	84	-8.32873
85	85	-8.32952
86	86	-8.33031
87	87	-8.33109
88	88	-8.33188
89	89	-8.33267
90	90	-8.33346
91	91	-8.33424
92	92	-8.33503
93	93	-8.33582
94	94	-8.33661
95	95	-8.3374
96	96	-8.33818
97	97	-8.33897
98	98	-8.33976
99	99	-8.34055
100	100	-8.34134
101	101	-8.34212
102	102	-8.34291
103	103	-8.3437
104	104	-8.34449
105	105	-8.34528
106	106	-8.34607
107	107	-8.34686
108	108	-8.34764
109	109	-8.34843
110	110	-8.34922
111	111	-8.35001
112	112	-8.3508
113	113	-8.35159
114	114	-8.35238
115	115	-8.35316
116	116	-8.35395
117	117	-8.35474
118	118	-8.35553
119	119	-8.35632
120	120	-8.35711
121	121	-8.3579
122	122	-8.35869
123	123	-8.35948
124	124	-8.36027
125	125	-8.36106
126	126	-8.36185
127	127	-8.36264
128	128	-8.36343
129	129	-8.36422
130	130	-8.36501
131	131	-8.3658
132	132	-8.36659
133	133	-8.36738
134	134	-8.36817
135	135	-8.36896
136	136	-8.36975
137	137	-8.37054
138	138	-8.37133
139	139	-8.37212
140	140	-8.37291
141	141	-8.3737
142	142	-8.37449
143	143	-8.37528
144	144	-8.37607
145	145	-8.37686
146	146	-8.37765
147	147	-8.37844
148	148	-8.37923
149	149	-8.38002
150	150	-8.38081
151	151	-8.38161
152	152	-8.3824
153	153	-8.38319
154	154	-8.38398
155	155	-8.38477
156	156	-8.38556
157	157	-8.38635
158	158	-8.38714
159	159	-8.38794
160	160	-8.38873
161	161	-8.38952
162	162	-8.39031
163	163	-8.3911
164	164	-8.39189
165	165	-8.39268
166	166	-8.39348
167	167	-8.39427
168	168	-8.39506
169	169	-8.39585
170	170	-8.39664
171	171	-8.39743
172	172	-8.39823
173	173	-8.39902
174	174	-8.39981
175	175	-8.4006
176	176	-8.40139
177	177	-8.40219
178	178	-8.40298
179	179	-8.40377
180	180	-8.40456
181	181	-8.40536
182	182	-8.40615
183	183	-8.40694
184	184	-8.40773
185	185	-8.40853
186	186	-8.40932
187	187	-8.41011
188	188	-8.4109
189	189	-8.4117
190	190	-8.41249
191	191	-8.41328
192	192	-8.41407
193	193	-8.41487
194	194	-8.41566
195	195	-8.41645
196	196	-8.41724
197	197	-8.41804
198	198	-8.41883
199	199	-8.41962
200	200	-8.42042
201	201	-8.42121
202	202	-8.422
203	203	-8.4228
204	204	-8.42359
205	205	-8.42438
206	206	-8.42517
207	207	-8.42597
208	208	-8.42676
209	209	-8.42755
210	210	-8.42835
211	211	-8.42914
212	212	-8.42993
213	213	-8.43073
214	214	-8.43152
215	215	-8.43231
216	216	-8.4331
217	217	-8.4339
218	218	-8.43469
219	219	-8.43548
220	220	-8.43628
221	221	-8.43707
222	222	-8.43787
223	223	-8.43866
224	224	-8.43945
225	225	-8.44025
226	226	-8.44104
227	227	-8.44183
228	228	-8.44263
229	229	-8.44342
230	230	-8.44421
231	231	-8.44501
232	232	-8.4458
233	233	-8.44659
234	234	-8.44739
235	235	-8.44818
236	236	-8.44897
237	237	-8.44977
238	238	-8.45056
239	239	-8.45135
240	240	-8.45215
241	241	-8.45294
242	242	-8.45373
243	243	-8.45453
244	244	-8.45532
245	245	-8.45611
246	246	-8.45691
247	247	-8.4577
248	248	-8.4585
249	249	-8.45929
250	250	-8.46008
251	251	-8.46088
252	252	-8.46167
253	253	-8.46246
254	254	-8.46326
255	255	-8.46405
256	256	-8.46484
257	257	-8.46564
258	258	-8.46643
259	259	-8.46723
260	260	-8.46802
261	261	-8.46881
262	262	-8.46961
263	263	-8.4704
264	264	-8.47119
265	265	-8.47199
266	266	-8.47278
267	267	-8.47357
268	268	-8.47437
269	269	-8.47516
270	270	-8.47595
271	271	-8.47675
272	272	-8.47754
273	273	-8.47833
274	274	-8.47913
275	275	-8.47992
276	276	-8.48071
277	277	-8.48151
278	278	-8.4823
279	279	-8.48309
280	280	-8.48389
281	281	-8.48468
282	282	-8.48547
283	283	-8.48627
284	284	-8.48706
285	285	-8.48785
286	286	-8.48865
287	287	-8.48944
288	288	-8.49023
289	289	-8.49103
290	290	-8.49182
291	291	-8.49261
292	292	-8.49341
293	293	-8.4942
294	294	-8.49499
295	295	-8.49578
296	296	-8.49658
297	297	-8.49737
298	298	-8.49816
299	299	-8.49896
300	300	-8.49975
301	301	-8.50054
302	302	-8.50133
303	303	-8.50213
304	304	-8.50292
305	305	-8.50371
306	306	-8.5045
307	307	-8.5053
308	308	-8.50609
309	309	-8.50688
310	310	-8.50767
311	311	-8.50846
312	312	-8.50926
313	313	-8.51005
314	314	-8.51084
315	315	-8.51163
316	316	-8.51243
317	317	-8.51322
318	318	-8.51401
319	319	-8.5148
320	320	-8.5156
321	321	-8.51639
322	322	-8.51718
323	323	-8.51797
324	324	-8.51876
325	325	-8.51955
326	326	-8.52035
327	327	-8.52114
328	328	-8.52193
329	329	-8.52272
330	330	-8.52351
331	331	-8.5243
332	332	-8.52509
333	333	-8.52589
334	334	-8.52668
335	335	-8.52747
336	336	-8.52826
337	337	-8.52905
338	338	-8.52984
339	339	-8.53063
340	340	-8.53142
341	341	-8.53221
342	342	-8.533
343	343	-8.53379
344	344	-8.53458
345	345	-8.53538
346	346	-8.53617
347	347	-8.53696
348	348	-8.53775
349	349	-8.53854
350	350	-8.53933
351	351	-8.54012
352	352	-8.54091
353	353	-8.5417
354	354	-8.54249
355	355	-8.54328
356	356	-8.54406
357	357	-8.54485
358	358	-8.54564
359	359	-8.54643
360	360	-8.54722
361	361	-8.54801
362	362	-8.5488
363	363	-8.54959
364	364	-8.55038
365	365	-8.55117
366	366	-8.55196
367	367	-8.55275
368	368	-8.55353
369	369	-8.55432
370	370	-8.55511
371	371	-8.5559
372	372	-8.55669
373	373	-8.55748
374	374	-8.55826
375	375	-8.55905
376	376	-8.55984
377	377	-8.56063
378	378	-8.56142
379	379	-8.5622
380	380	-8.56299
381	381	-8.56378
382	382	-8.56456
383	383	-8.56535
384	384	-8.56614
385	385	-8.56693
386	386	-8.56771
387	387	-8.5685
388	388	-8.56929
389	389	-8.57007
390	390	-8.57086
391	391	-8.57165
392	392	-8.57243
393	393	-8.57322
394	394	-8.574
395	395	-8.57479
396	396	-8.57558
397	397	-8.57636
398	398	-8.57715
399	399	-8.57793
400	400	-8.57872
401	401	-8.5795
402	402	-8.58029
403	403	-8.58107
404	404	-8.58186
405	405	-8.58264
406	406	-8.58343
407	407	-8.58421
408	408	-8.585
409	409	-8.58578
410	410	-8.58656
411	411	-8.58735
412	412	-8.58813
413	413	-8.58892
414	414	-8.5897
415	415	-8.59048
416	416	-8.59127
417	417	-8.59205
418	418	-8.59283
419	419	-8.59361
420	420	-8.5944
421	421	-8.59518
422	422	-8.59596
423	423	-8.59675
424	424	-8.59753
425	425	-8.59831
426	426	-8.59909
427	427	-8.59987
428	428	-8.60065
429	429	-8.60144
430	430	-8.60222
431	431	-8.603
432	432	-8.60378
433	433	-8.60456
434	434	-8.60534
435	435	-8.60612
436	436	-8.6069
437	437	-8.60768
438	438	-8.60846
439	439	-8.60924
440	440	-8.61002
441	441	-8.6108
442	442	-8.61158
443	443	-8.61236
444	444	-8.61314
445	445	-8.61392
446	446	-8.6147
447	447	-8.61548
448	448	-8.61626
449	449	-8.61703
450	450	-8.61781
451	451	-8.61859
452	452	-8.61937
453	453	-8.62015
454	454	-8.62092
455	455	-8.6217
456	456	-8.62248
457	457	-8.62326
458	458	-8.62403
459	459	-8.62481
460	460	-8.62559
461	461	-8.62636
462	462	-8.62714
463	463	-8.62791
464	464	-8.62869
465	465	-8.62947
466	466	-8.63024
467	467	-8.63102
468	468	-8.63179
469	469	-8.63257
470	470	-8.63334
471	471	-8.63412
472	472	-8.63489
473	473	-8.63566
474	474	-8.63644
475	475	-8.63721
476	476	-8.63799
477	477	-8.63876
478	478	-8.63953
479	479	-8.64031
480	480	-8.64108
481	481	-8.64185
482	482	-8.64262
483	483	-8.6434
484	484	-8.64417
485	485	-8.64494
486	486	-8.64571
487	487	-8.64648
488	488	-8.64726
489	489	-8.64803
490	490	-8.6488
491	491	-8.64957
492	492	-8.65034
493	493	-8.65111
494	494	-8.65188
495	495	-8.65265
496	496	-8.65342
497	497	-8.65419
498	498	-8.65496
499	499	-8.65573
500	500	-8.6565
501	501	-8.65726
502	502	-8.65803
503	503	-8.6588
504	504	-8.65957
505	505	-8.66034
506	506	-8.6611
507	507	-8.66187
508	508	-8.66264
509	509	-8.6634
510	510	-8.66417
511	511	-8.66494
512	512	-8.6657
513	513	-8.66647
514	514	-8.66724
515	515	-8.668
516	516	-8.66877
517	517	-8.66953
518	518	-8.6703
519	519	-8.67106
520	520	-8.67182
521	521	-8.67259
522	522	-8.67335
523	523	-8.67412
524	524	-8.67488
525	525	-8.67564
526	526	-8.6764
527	527	-8.67717
528	528	-8.67793
529	529	-8.67869
530	530	-8.67945
531	531	-8.68022
532	532	-8.68098
533	533	-8.68174
534	534	-8.6825
535	535	-8.68326
536	536	-8.68402
537	537	-8.68478
538	538	-8.68554
539	539	-8.6863
540	540	-8.68706
541	541	-8.68782
542	542	-8.68858
543	543	-8.68934
544	544	-8.69009
545	545	-8.69085
546	546	-8.69161
547	547	-8.69237
548	548	-8.69312
549	549	-8.69388
550	550	-8.69464
551	551	-8.69539
552	552	-8.69615
553	553	-8.69691
554	554	-8.69766
555	555	-8.69842
556	556	-8.69917
557	557	-8.69993
558	558	-8.70068
559	559	-8.70143
560	560	-8.70219
561	561	-8.70294
562	562	-8.7037
563	563	-8.70445
564	564	-8.7052
565	565	-8.70595
566	566	-8.70671
567	567	-8.70746
568	568	-8.70821
569	569	-8.70896
570	570	-8.70971
571	571	-8.71046
572	572	-8.71121
573	573	-8.71196
574	574	-8.71271
575	575	-8.71346
576	576	-8.71421
577	577	-8.71496
578	578	-8.71571
579	579	-8.71645
580	580	-8.7172
581	581	-8.71795
582	582	-8.7187
583	583	-8.71944
584	584	-8.72019
585	585	-8.72094
586	586	-8.72168
587	587	-8.72243
588	588	-8.72317
589	589	-8.72392
590	590	-8.72466
591	591	-8.72541
592	592	-8.72615
593	593	-8.72689
594	594	-8.72764
595	595	-8.72838
596	596	-8.72912
597	597	-8.72987
598	598	-8.73061
599	599	-8.73135
600	600	-8.73209
601	601	-8.73283
602	602	-8.73357
603	603	-8.73431
604	604	-8.73505
605	605	-8.73579
606	606	-8.73653
607	607	-8.73727
608	608	-8.73801
609	609	-8.73875
610	610	-8.73948
611	611	-8.74022
612	612	-8.74096
613	613	-8.74169
614	614	-8.74243
615	615	-8.74317
616	616	-8.7439
617	617	-8.74464
618	618	-8.74537
619	619	-8.74611
620	620	-8.74684
621	621	-8.74757
622	622	-8.74831
623	623	-8.74904
624	624	-8.74977
625	625	-8.75051
626	626	-8.75124
627	627	-8.75197
628	628	-8.7527
629	629	-8.75343
630	630	-8.75416
631	631	-8.75489
632	632	-8.75562
633	633	-8.75635
634	634	-8.75708
635	635	-8.75781
636	636	-8.75854
637	637	-8.75926
638	638	-8.75999
639	639	-8.76072
640	640	-8.76145
641	641	-8.76217
642	642	-8.7629
643	643	-8.76362
644	644	-8.76435
645	645	-8.76507
646	646	-8.7658
647	647	-8.76652
648	648	-8.76724
649	649	-8.76797
650	650	-8.76869
651	651	-8.76941
652	652	-8.77013
653	653	-8.77085
654	654	-8.77157
655	655	-8.77229
656	656	-8.77301
657	657	-8.77373
658	658	-8.77445
659	659	-8.77517
660	660	-8.77589
661	661	-8.77661
662	662	-8.77733
663	663	-8.77804
664	664	-8.77876
665	665	-8.77948
666	666	-8.78019
667	667	-8.78091
668	668	-8.78162
669	669	-8.78234
670	670	-8.78305
671	671	-8.78376
672	672	-8.78448
673	673	-8.78519
674	674	-8.7859
675	675	-8.78661
676	676	-8.78732
677	677	-8.78804
678	678	-8.78875
679	679	-8.78946
680	680	-8.79016
681	681	-8.79088
682	682	-8.79158
683	683	-8.79229
684	684	-8.793
685	685	-8.79371
686	686	-8.79441
687	687	-8.79512
688	688	-8.79583
689	689	-8.79653
690	690	-8.79724
691	691	-8.79794
692	692	-8.79865
693	693	-8.79935
694	694	-8.80005
695	695	-8.80075
696	696	-8.80146
697	697	-8.80216
698	698	-8.80286
699	699	-8.80356
700	700	-8.80426
701	701	-8.80496
702	702	-8.80566
703	703	-8.80636
704	704	-8.80706
705	705	-8.80775
706	706	-8.80845
707	707	-8.80915
708	708	-8.80984
709	709	-8.81054
710	710	-8.81123
711	711	-8.81193
712	712	-8.81262
713	713	-8.81332
714	714	-8.81401
715	715	-8.8147
716	716	-8.8154
717	717	-8.81609
718	718	-8.81678
719	719	-8.81747
720	720	-8.81816
721	721	-8.81885
722	722	-8.81954
723	723	-8.82023
724	724	-8.82092
725	725	-8.8216
726	726	-8.82229
727	727	-8.82298
728	728	-8.82366
729	729	-8.82435
730	730	-8.82503
731	731	-8.82572
732	732	-8.8264
733	733	-8.82709
734	734	-8.82777
735	735	-8.82845
736	736	-8.82913
737	737	-8.82981
738	738	-8.83049
739	739	-8.83118
740	740	-8.83186
741	741	-8.83253
742	742	-8.83321
743	743	-8.83389
744	744	-8.83457
745	745	-8.83525
746	746	-8.83592
747	747	-8.8366
748	748	-8.83727
749	749	-8.83795
750	750	-8.83862
751	751	-8.8393
752	752	-8.83997
753	753	-8.84064
754	754	-8.84131
755	755	-8.84198
756	756	-8.84266
757	757	-8.84333
758	758	-8.844
759	759	-8.84467
760	760	-8.84533
761	761	-8.846
762	762	-8.84667
763	763	-8.84734
764	764	-8.848
765	765	-8.84867
766	766	-8.84933
767	767	-8.85
768	768	-8.85066
769	769	-8.85132
770	770	-8.85199
771	771	-8.85265
772	772	-8.85331
773	773	-8.85397
774	774	-8.85463
775	775	-8.85529
776	776	-8.85595
777	777	-8.85661
778	778	-8.85726
779	779	-8.85792
780	780	-8.85858
781	781	-8.85923
782	782	-8.85989
783	783	-8.86054
784	784	-8.8612
785	785	-8.86185
786	786	-8.8625
787	787	-8.86316
788	788	-8.86381
789	789	-8.86446
790	790	-8.86511
791	791	-8.86576
792	792	-8.86641
793	793	-8.86706
794	794	-8.86771
795	795	-8.86835
796	796	-8.869
797	797	-8.86965
798	798	-8.87029
799	799	-8.87093
800	800	-8.87158
801	801	-8.87222
802	802	-8.87286
803	803	-8.87351
804	804	-8.87415
805	805	-8.87479
806	806	-8.87543
807	807	-8.87607
808	808	-8.87671
809	809	-8.87734
810	810	-8.87798
811	811	-8.87862
812	812	-8.87925
813	813	-8.87989
814	814	-8.88052
815	815	-8.88116
816	816	-8.88179
817	817	-8.88242
818	818	-8.88305
819	819	-8.88369
820	820	-8.88432
821	821	-8.88495
822	822	-8.88558
823	823	-8.8862
824	824	-8.88683
825	825	-8.88746
826	826	-8.88809
827	827	-8.88871
828	828	-8.88934
829	829	-8.88996
830	830	-8.89058
831	831	-8.89121
832	832	-8.89183
833	833	-8.89245
834	834	-8.89307
835	835	-8.89369
836	836	-8.89431
837	837	-8.89493
838	838	-8.89555
839	839	-8.89616
840	840	-8.89678
841	841	-8.8974
842	842	-8.89801
843	843	-8.89862
844	844	-8.89924
845	845	-8.89985
846	846	-8.90046
847	847	-8.90107
848	848	-8.90168
849	849	-8.9023
850	850	-8.9029
851	851	-8.90351
852	852	-8.90412
853	853	-8.90473
854	854	-8.90533
855	855	-8.90594
856	856	-8.90654
857	857	-8.90715
858	858	-8.90775
859	859	-8.90835
860	860	-8.90895
861	861	-8.90955
862	862	-8.91016
863	863	-8.91075
864	864	-8.91135
865	865	-8.91195
866	866	-8.91255
867	867	-8.91314
868	868	-8.91374
869	869	-8.91433
870	870	-8.91493
871	871	-8.91552
872	872	-8.91611
873	873	-8.9167
874	874	-8.9173
875	875	-8.91789
876	876	-8.91847
877	877	-8.91906
878	878	-8.91965
879	879	-8.92024
880	880	-8.92082
881	881	-8.92141
882	882	-8.92199
883	883	-8.92258
884	884	-8.92316
885	885	-8.92374
886	886	-8.92432
887	887	-8.9249
888	888	-8.92548
889	889	-8.92606
890	890	-8.92664
891	891	-8.92722
892	892	-8.92779
893	893	-8.92837
894	894	-8.92894
895	895	-8.92951
896	896	-8.93009
897	897	-8.93066
898	898	-8.93123
899	899	-8.9318
900	900	-8.93237
901	901	-8.93294
902	902	-8.93351
903	903	-8.93408
904	904	-8.93464
905	905	-8.93521
906	906	-8.93577
907	907	-8.93633
908	908	-8.9369
909	909	-8.93746
910	910	-8.93802
911	911	-8.93858
912	912	-8.93914
913	913	-8.9397
914	914	-8.94026
915	915	-8.94081
916	916	-8.94137
917	917	-8.94192
918	918	-8.94248
919	919	-8.94303
920	920	-8.94358
921	921	-8.94414
922	922	-8.94469
923	923	-8.94524
924	924	-8.94579
925	925	-8.94633
926	926	-8.94688
927	927	-8.94743
928	928	-8.94797
929	929	-8.94852
930	930	-8.94906
931	931	-8.9496
932	932	-8.95014
933	933	-8.95069
934	934	-8.95123
935	935	-8.95177
936	936	-8.9523
937	937	-8.95284
938	938	-8.95338
939	939	-8.95391
940	940	-8.95445
941	941	-8.95498
942	942	-8.95551
943	943	-8.95604
944	944	-8.95658
945	945	-8.9571
946	946	-8.95763
947	947	-8.95816
948	948	-8.95869
949	949	-8.95922
950	950	-8.95974
951	951	-8.96027
952	952	-8.96079
953	953	-8.96131
954	954	-8.96183
955	955	-8.96235
956	956	-8.96287
957	957	-8.96339
958	958	-8.96391
959	959	-8.96443
960	960	-8.96494
961	961	-8.96546
962	962	-8.96597
963	963	-8.96648
964	964	-8.96699
965	965	-8.9675
966	966	-8.96801
967	967	-8.96852
968	968	-8.96903
969	969	-8.96954
970	970	-8.97005
971	971	-8.97055
972	972	-8.97105
973	973	-8.97156
974	974	-8.97206
975	975	-8.97256
976	976	-8.97306
977	977	-8.97356
978	978	-8.97406
979	979	-8.97456
980	980	-8.97505
981	981	-8.97555
982	982	-8.97604
983	983	-8.97653
984	984	-8.97703
985	985	-8.97752
986	986	-8.97801
987	987	-8.9785
988	988	-8.97899
989	989	-8.97947
990	990	-8.97996
991	991	-8.98044
992	992	-8.98093
993	993	-8.98141
994	994	-8.98189
995	995	-8.98237
996	996	-8.98285
997	997	-8.98333
998	998	-8.98381
999	999	-8.98429
1000	1000	-8.98476
1001	1001	-8.98524
1002	1002	-8.98571
1003	1003	-8.98619
1004	1004	-8.98666
1005	1005	-8.98713
1006	1006	-8.9876
1007	1007	-8.98807
1008	1008	-8.98853
1009	1009	-8.989
1010	1010	-8.98946
1011	1011	-8.98993
1012	1012	-8.99039
1013	1013	-8.99085
1014	1014	-8.99132
1015	1015	-8.99178
1016	1016	-8.99224
1017	1017	-8.99269
1018	1018	-8.99315
1019	1019	-8.99361
1020	1020	-8.99406
1021	1021	-8.99451
1022	1022	-8.99497
1023	1023	-8.99542
1024	1024	-8.99587
1025	1025	-8.99632
1026	1026	-8.99677
1027	1027	-8.99721
1028	1028	-8.99766
1029	1029	-8.9981
1030	1030	-8.99855
1031	1031	-8.99899
1032	1032	-8.99943
1033	1033	-8.99987
1034	1034	-9.00031
1035	1035	-9.00075
1036	1036	-9.00119
1037	1037	-9.00162
1038	1038	-9.00206
1039	1039	-9.00249
1040	1040	-9.00292
1041	1041	-9.00336
1042	1042	-9.00379
1043	1043	-9.00422
1044	1044	-9.00464
1045	1045	-9.00507
1046	1046	-9.0055
1047	1047	-9.00592
1048	1048	-9.00635
1049	1049	-9.00677
1050	1050	-9.00719
1051	1051	-9.00761
1052	1052	-9.00803
1053	1053	-9.00845
1054	1054	-9.00886
1055	1055	-9.00928
1056	1056	-9.00969
1057	1057	-9.01011
1058	1058	-9.01052
1059	1059	-9.01093
1060	1060	-9.01134
1061	1061	-9.01175
1062	1062	-9.01215
1063	1063	-9.01256
1064	1064	-9.01297
1065	1065	-9.01337
1066	1066	-9.01377
1067	1067	-9.01417
1068	1068	-9.01458
1069	1069	-9.01497
1070	1070	-9.01537
1071	1071	-9.01577
1072	1072	-9.01616
1073	1073	-9.01656
1074	1074	-9.01695
1075	1075	-9.01734
1076	1076	-9.01774
1077	1077	-9.01812
1078	1078	-9.01851
1079	1079	-9.0189
1080	1080	-9.01929
1081	1081	-9.01967
1082	1082	-9.02006
1083	1083	-9.02044
1084	1084	-9.02082
1085	1085	-9.0212
1086	1086	-9.02158
1087	1087	-9.02196
1088	1088	-9.02233
1089	1089	-9.02271
1090	1090	-9.02308
1091	1091	-9.02345
1092	1092	-9.02382
1093	1093	-9.02419
1094	1094	-9.02456
1095	1095	-9.02493
1096	1096	-9.0253
1097	1097	-9.02566
1098	1098	-9.02603
1099	1099	-9.02639
1100	1100	-9.02675
1101	1101	-9.02711
1102	1102	-9.02747
1103	1103	-9.02783
1104	1104	-9.02818
1105	1105	-9.02854
1106	1106	-9.02889
1107	1107	-9.02925
1108	1108	-9.0296
1109	1109	-9.02995
1110	1110	-9.0303
1111	1111	-9.03064
1112	1112	-9.03099
1113	1113	-9.03133
1114	1114	-9.03168
1115	1115	-9.03202
1116	1116	-9.03236
1117	1117	-9.0327
1118	1118	-9.03304
1119	1119	-9.03338
1120	1120	-9.03371
1121	1121	-9.03405
1122	1122	-9.03438
1123	1123	-9.03471
1124	1124	-9.03505
1125	1125	-9.03538
1126	1126	-9.0357
1127	1127	-9.03603
1128	1128	-9.03636
1129	1129	-9.03668
1130	1130	-9.037
1131	1131	-9.03732
1132	1132	-9.03765
1133	1133	-9.03796
1134	1134	-9.03828
1135	1135	-9.0386
1136	1136	-9.03891
1137	1137	-9.03923
1138	1138	-9.03954
1139	1139	-9.03985
1140	1140	-9.04016
1141	1141	-9.04047
1142	1142	-9.04078
1143	1143	-9.04108
1144	1144	-9.04139
1145	1145	-9.04169
1146	1146	-9.04199
1147	1147	-9.04229
1148	1148	-9.04259
1149	1149	-9.04289
1150	1150	-9.04318
1151	1151	-9.04348
1152	1152	-9.04377
1153	1153	-9.04406
1154	1154	-9.04435
1155	1155	-9.04464
1156	1156	-9.04493
1157	1157	-9.04522
1158	1158	-9.0455
1159	1159	-9.04579
1160	1160	-9.04607
1161	1161	-9.04635
1162	1162	-9.04663
1163	1163	-9.04691
1164	1164	-9.04719
1165	1165	-9.04746
1166	1166	-9.04774
1167	1167	-9.04801
1168	1168	-9.04828
1169	1169	-9.04855
1170	1170	-9.04882
1171	1171	-9.04909
1172	1172	-9.04936
1173	1173	-9.04962
1174	1174	-9.04988
1175	1175	-9.05014
1176	1176	-9.0504
1177	1177	-9.05066
1178	1178	-9.05092
1179	1179	-9.05118
1180	1180	-9.05143
1181	1181	-9.05169
1182	1182	-9.05194
1183	1183	-9.05219
1184	1184	-9.05244
1185	1185	-9.05268
1186	1186	-9.05293
1187	1187	-9.05317
1188	1188	-9.05342
1189	1189	-9.05366
1190	1190	-9.0539
1191	1191	-9.05414
1192	1192	-9.05438
1193	1193	-9.05461
1194	1194	-9.05485
1195	1195	-9.05508
1196	1196	-9.05531
1197	1197	-9.05554
1198	1198	-9.05577
1199	1199	-9.056
1200	1200	-9.05622
1201	1201	-9.05645
1202	1202	-9.05667
1203	1203	-9.05689
1204	1204	-9.05711
1205	1205	-9.05733
1206	1206	-9.05755
1207	1207	-9.05776
1208	1208	-9.05798
1209	1209	-9.05819
1210	1210	-9.0584
1211	1211	-9.05861
1212	1212	-9.05882
1213	1213	-9.05903
1214	1214	-9.05923
1215	1215	-9.05943
1216	1216	-9.05964
1217	1217	-9.05984
1218	1218	-9.06004
1219	1219	-9.06024
1220	1220	-9.06043
1221	1221	-9.06063
1222	1222	-9.06082
1223	1223	-9.06101
1224	1224	-9.0612
1225	1225	-9.06139
1226	1226	-9.06158
1227	1227	-9.06176
1228	1228	-9.06194
1229	1229	-9.06213
1230	1230	-9.06231
1231	1231	-9.06249
1232	1232	-9.06267
1233	1233	-9.06284
1234	1234	-9.06302
1235	1235	-9.06319
1236	1236	-9.06336
1237	1237	-9.06353
1238	1238	-9.0637
1239	1239	-9.06387
1240	1240	-9.06404
1241	1241	-9.0642
1242	1242	-9.06436
1243	1243	-9.06452
1244	1244	-9.06468
1245	1245	-9.06484
1246	1246	-9.065
1247	1247	-9.06515
1248	1248	-9.06531
1249	1249	-9.06546
1250	1250	-9.06561
1251	1251	-9.06576
1252	1252	-9.0659
1253	1253	-9.06605
1254	1254	-9.06619
1255	1255	-9.06633
1256	1256	-9.06647
1257	1257	-9.06662
1258	1258	-9.06675
1259	1259	-9.06689
1260	1260	-9.06702
1261	1261	-9.06715
1262	1262	-9.06729
1263	1263	-9.06742
1264	1264	-9.06754
1265	1265	-9.06767
1266	1266	-9.06779
1267	1267	-9.06792
1268	1268	-9.06804
1269	1269	-9.06816
1270	1270	-9.06828
1271	1271	-9.0684
1272	1272	-9.06851
1273	1273	-9.06862
1274	1274	-9.06874
1275	1275	-9.06885
1276	1276	-9.06895
1277	1277	-9.06906
1278	1278	-9.06917
1279	1279	-9.06927
1280	1280	-9.06937
1281	1281	-9.06947
1282	1282	-9.06957
1283	1283	-9.06967
1284	1284	-9.06977
1285	1285	-9.06986
1286	1286	-9.06995
1287	1287	-9.07004
1288	1288	-9.07013
1289	1289	-9.07022
1290	1290	-9.07031
1291	1291	-9.07039
1292	1292	-9.07047
1293	1293	-9.07055
1294	1294	-9.07063
1295	1295	-9.07071
1296	1296	-9.07078
1297	1297	-9.07086
1298	1298	-9.07093
1299	1299	-9.071
1300	1300	-9.07107
1301	1301	-9.07114
1302	1302	-9.07121
1303	1303	-9.07127
1304	1304	-9.07133
1305	1305	-9.07139
1306	1306	-9.07145
1307	1307	-9.07151
1308	1308	-9.07157
1309	1309	-9.07162
1310	1310	-9.07167
1311	1311	-9.07172
1312	1312	-9.07177
1313	1313	-9.07182
1314	1314	-9.07187
1315	1315	-9.07191
1316	1316	-9.07195
1317	1317	-9.07199
1318	1318	-9.07203
1319	1319	-9.07207
1320	1320	-9.0721
1321	1321	-9.07214
1322	1322	-9.07217
1323	1323	-9.0722
1324	1324	-9.07223
1325	1325	-9.07225
1326	1326	-9.07228
1327	1327	-9.0723
1328	1328	-9.07232
1329	1329	-9.07234
1330	1330	-9.07236
1331	1331	-9.07238
1332	1332	-9.07239
1333	1333	-9.07241
1334	1334	-9.07242
1335	1335	-9.07243
1336	1336	-9.07243
1337	1337	-9.07244
1338	1338	-9.07244
1339	1339	-9.07245
1340	1340	-9.07245
1341	1341	-9.07245
1342	1342	-9.07244
1343	1343	-9.07244
1344	1344	-9.07243
1345	1345	-9.07242
1346	1346	-9.07241
1347	1347	-9.0724
1348	1348	-9.07239
1349	1349	-9.07237
1350	1350	-9.07236
1351	1351	-9.07234
1352	1352	-9.07232
1353	1353	-9.0723
1354	1354	-9.07227
1355	1355	-9.07225
1356	1356	-9.07222
1357	1357	-9.07219
1358	1358	-9.07216
1359	1359	-9.07212
1360	1360	-9.07209
1361	1361	-9.07205
1362	1362	-9.07201
1363	1363	-9.07197
1364	1364	-9.07193
1365	1365	-9.07189
1366	1366	-9.07184
1367	1367	-9.0718
1368	1368	-9.07175
1369	1369	-9.0717
1370	1370	-9.07164
1371	1371	-9.07159
1372	1372	-9.07153
1373	1373	-9.07147
1374	1374	-9.07141
1375	1375	-9.07135
1376	1376	-9.07129
1377	1377	-9.07122
1378	1378	-9.07115
1379	1379	-9.07108
1380	1380	-9.07101
1381	1381	-9.07094
1382	1382	-9.07087
1383	1383	-9.07079
1384	1384	-9.07071
1385	1385	-9.07063
1386	1386	-9.07055
1387	1387	-9.07047
1388	1388	-9.07038
1389	1389	-9.07029
1390	1390	-9.0702
1391	1391	-9.07011
1392	1392	-9.07002
1393	1393	-9.06992
1394	1394	-9.06982
1395	1395	-9.06973
1396	1396	-9.06962
1397	1397	-9.06952
1398	1398	-9.06942
1399	1399	-9.06931
1400	1400	-9.0692
1401	1401	-9.06909
1402	1402	-9.06898
1403	1403	-9.06887
1404	1404	-9.06875
1405	1405	-9.06863
1406	1406	-9.06851
1407	1407	-9.06839
1408	1408	-9.06827
1409	1409	-9.06815
1410	1410	-9.06802
1411	1411	-9.06789
1412	1412	-9.06776
1413	1413	-9.06763
1414	1414	-9.06749
1415	1415	-9.06735
1416	1416	-9.06721
1417	1417	-9.06707
1418	1418	-9.06693
1419	1419	-9.06679
1420	1420	-9.06664
1421	1421	-9.06649
1422	1422	-9.06634
1423	1423	-9.06619
1424	1424	-9.06604
1425	1425	-9.06588
1426	1426	-9.06573
1427	1427	-9.06557
1428	1428	-9.06541
1429	1429	-9.06524
1430	1430	-9.06508
1431	1431	-9.06491
1432	1432	-9.06474
1433	1433	-9.06457
1434	1434	-9.0644
1435	1435	-9.06422
1436	1436	-9.06404
1437	1437	-9.06387
1438	1438	-9.06368
1439	1439	-9.0635
1440	1440	-9.06332
1441	1441	-9.06313
1442	1442	-9.06294
1443	1443	-9.06275
1444	1444	-9.06256
1445	1445	-9.06236
1446	1446	-9.06217
1447	1447	-9.06197
1448	1448	-9.06177
1449	1449	-9.06157
1450	1450	-9.06136
1451	1451	-9.06116
1452	1452	-9.06095
1453	1453	-9.06074
1454	1454	-9.06053
1455	1455	-9.06031
1456	1456	-9.0601
1457	1457	-9.05988
1458	1458	-9.05966
1459	1459	-9.05944
1460	1460	-9.05921
1461	1461	-9.05899
1462	1462	-9.05876
1463	1463	-9.05853
1464	1464	-9.0583
1465	1465	-9.05806
1466	1466	-9.05783
1467	1467	-9.05759
1468	1468	-9.05735
1469	1469	-9.05711
1470	1470	-9.05686
1471	1471	-9.05662
1472	1472	-9.05637
1473	1473	-9.05612
1474	1474	-9.05587
1475	1475	-9.05562
1476	1476	-9.05536
1477	1477	-9.0551
1478	1478	-9.05484
1479	1479	-9.05458
1480	1480	-9.05432
1481	1481	-9.05405
1482	1482	-9.05378
1483	1483	-9.05351
1484	1484	-9.05324
1485	1485	-9.05297
1486	1486	-9.05269
1487	1487	-9.05241
1488	1488	-9.05213
1489	1489	-9.05185
1490	1490	-9.05157
1491	1491	-9.05128
1492	1492	-9.05099
1493	1493	-9.0507
1494	1494	-9.05041
1495	1495	-9.05012
1496	1496	-9.04982
1497	1497	-9.04952
1498	1498	-9.04922
1499	1499	-9.04892
1500	1500	-9.04861
1501	1501	-9.04831
1502	1502	-9.048
1503	1503	-9.04769
1504	1504	-9.04738
1505	1505	-9.04706
1506	1506	-9.04675
1507	1507	-9.04643
1508	1508	-9.04611
1509	1509	-9.04578
1510	1510	-9.04546
1511	1511	-9.04513
1512	1512	-9.0448
1513	1513	-9.04447
1514	1514	-9.04414
1515	1515	-9.0438
1516	1516	-9.04347
1517	1517	-9.04313
1518	1518	-9.04278
1519	1519	-9.04244
1520	1520	-9.0421
1521	1521	-9.04175
1522	1522	-9.0414
1523	1523	-9.04105
1524	1524	-9.04069
1525	1525	-9.04034
1526	1526	-9.03998
1527	1527	-9.03962
1528	1528	-9.03926
1529	1529	-9.03889
1530	1530	-9.03853
1531	1531	-9.03816
1532	1532	-9.03779
1533	1533	-9.03742
1534	1534	-9.03704
1535	1535	-9.03666
1536	1536	-9.03629
1537	1537	-9.0359
1538	1538	-9.03552
1539	1539	-9.03514
1540	1540	-9.03475
1541	1541	-9.03436
1542	1542	-9.03397
1543	1543	-9.03358
1544	1544	-9.03318
1545	1545	-9.03278
1546	1546	-9.03238
1547	1547	-9.03198
1548	1548	-9.03158
1549	1549	-9.03117
1550	1550	-9.03076
1551	1551	-9.03035
1552	1552	-9.02994
1553	1553	-9.02953
1554	1554	-9.02911
1555	1555	-9.02869
1556	1556	-9.02827
1557	1557	-9.02785
1558	1558	-9.02742
1559	1559	-9.02699
1560	1560	-9.02656
1561	1561	-9.02613
1562	1562	-9.0257
1563	1563	-9.02526
1564	1564	-9.02483
1565	1565	-9.02439
1566	1566	-9.02394
1567	1567	-9.0235
1568	1568	-9.02305
1569	1569	-9.0226
1570	1570	-9.02215
1571	1571	-9.0217
1572	1572	-9.02124
1573	1573	-9.02079
1574	1574	-9.02033
1575	1575	-9.01987
1576	1576	-9.0194
1577	1577	-9.01894
1578	1578	-9.01847
1579	1579	-9.018
1580	1580	-9.01753
1581	1581	-9.01705
1582	1582	-9.01658
1583	1583	-9.0161
1584	1584	-9.01562
1585	1585	-9.01513
1586	1586	-9.01465
1587	1587	-9.01416
1588	1588	-9.01367
1589	1589	-9.01318
1590	1590	-9.01268
1591	1591	-9.01219
1592	1592	-9.01169
1593	1593	-9.01119
1594	1594	-9.01069
1595	1595	-9.01018
1596	1596	-9.00968
1597	1597	-9.00917
1598	1598	-9.00866
1599	1599	-9.00814
1600	1600	-9.00762
1601	1601	-9.00711
1602	1602	-9.00659
1603	1603	-9.00606
1604	1604	-9.00554
1605	1605	-9.00501
1606	1606	-9.00448
1607	1607	-9.00395
1608	1608	-9.00342
1609	1609	-9.00288
1610	1610	-9.00235
1611	1611	-9.00181
1612	1612	-9.00126
1613	1613	-9.00072
1614	1614	-9.00017
1615	1615	-8.99963
1616	1616	-8.99907
1617	1617	-8.99852
1618	1618	-8.99796
1619	1619	-8.99741
1620	1620	-8.99685
1621	1621	-8.99629
1622	1622	-8.99572
1623	1623	-8.99515
1624	1624	-8.99459
1625	1625	-8.99401
1626	1626	-8.99344
1627	1627	-8.99286
1628	1628	-8.99229
1629	1629	-8.99171
1630	1630	-8.99112
1631	1631	-8.99054
1632	1632	-8.98995
1633	1633	-8.98936
1634	1634	-8.98877
1635	1635	-8.98818
1636	1636	-8.98758
1637	1637	-8.98699
1638	1638	-8.98639
1639	1639	-8.98578
1640	1640	-8.98518
1641	1641	-8.98457
1642	1642	-8.98396
1643	1643	-8.98335
1644	1644	-8.98274
1645	1645	-8.98212
1646	1646	-8.9815
1647	1647	-8.98088
1648	1648	-8.98026
1649	1649	-8.97963
1650	1650	-8.97901
1651	1651	-8.97838
1652	1652	-8.97774
1653	1653	-8.97711
1654	1654	-8.97647
1655	1655	-8.97584
1656	1656	-8.97519
1657	1657	-8.97455
1658	1658	-8.97391
1659	1659	-8.97326
1660	1660	-8.97261
1661	1661	-8.97195
1662	1662	-8.9713
1663	1663	-8.97064
1664	1664	-8.96998
1665	1665	-8.96932
1666	1666	-8.96866
1667	1667	-8.96799
1668	1668	-8.96732
1669	1669	-8.96665
1670	1670	-8.96598
1671	1671	-8.9653
1672	1672	-8.96463
1673	1673	-8.96395
1674	1674	-8.96326
1675	1675	-8.96258
1676	1676	-8.96189
1677	1677	-8.9612
1678	1678	-8.96051
1679	1679	-8.95982
1680	1680	-8.95912
1681	1681	-8.95842
1682	1682	-8.95772
1683	1683	-8.95702
1684	1684	-8.95631
1685	1685	-8.9556
1686	1686	-8.95489
1687	1687	-8.95418
1688	1688	-8.95347
1689	1689	-8.95275
1690	1690	-8.95203
1691	1691	-8.95131
1692	1692	-8.95058
1693	1693	-8.94986
1694	1694	-8.94913
1695	1695	-8.9484
1696	1696	-8.94766
1697	1697	-8.94693
1698	1698	-8.94619
1699	1699	-8.94545
1700	1700	-8.94471
1701	1701	-8.94396
1702	1702	-8.94321
1703	1703	-8.94246
1704	1704	-8.94171
1705	1705	-8.94096
1706	1706	-8.9402
1707	1707	-8.93944
1708	1708	-8.93868
1709	1709	-8.93791
1710	1710	-8.93715
1711	1711	-8.93638
1712	1712	-8.93561
1713	1713	-8.93483
1714	1714	-8.93406
1715	1715	-8.93328
1716	1716	-8.9325
1717	1717	-8.93171
1718	1718	-8.93093
1719	1719	-8.93014
1720	1720	-8.92935
1721	1721	-8.92856
1722	1722	-8.92776
1723	1723	-8.92697
1724	1724	-8.92616
1725	1725	-8.92536
1726	1726	-8.92456
1727	1727	-8.92375
1728	1728	-8.92294
1729	1729	-8.92213
1730	1730	-8.92132
1731	1731	-8.9205
1732	1732	-8.91968
1733	1733	-8.91886
1734	1734	-8.91803
1735	1735	-8.91721
1736	1736	-8.91638
1737	1737	-8.91555
1738	1738	-8.91472
1739	1739	-8.91388
1740	1740	-8.91304
1741	1741	-8.9122
1742	1742	-8.91136
1743	1743	-8.91051
1744	1744	-8.90966
1745	1745	-8.90881
1746	1746	-8.90796
1747	1747	-8.90711
1748	1748	-8.90625
1749	1749	-8.90539
1750	1750	-8.90453
1751	1751	-8.90366
1752	1752	-8.90279
1753	1753	-8.90192
1754	1754	-8.90105
1755	1755	-8.90018
1756	1756	-8.8993
1757	1757	-8.89842
1758	1758	-8.89754
1759	1759	-8.89665
1760	1760	-8.89577
1761	1761	-8.89488
1762	1762	-8.89399
1763	1763	-8.89309
1764	1764	-8.89219
1765	1765	-8.8913
1766	1766	-8.89039
1767	1767	-8.88949
1768	1768	-8.88858
1769	1769	-8.88768
1770	1770	-8.88676
1771	1771	-8.88585
1772	1772	-8.88493
1773	1773	-8.88402
1774	1774	-8.88309
1775	1775	-8.88217
1776	1776	-8.88124
1777	1777	-8.88031
1778	1778	-8.87938
1779	1779	-8.87845
1780	1780	-8.87751
1781	1781	-8.87658
1782	1782	-8.87563
1783	1783	-8.87469
1784	1784	-8.87374
1785	1785	-8.8728
1786	1786	-8.87185
1787	1787	-8.87089
1788	1788	-8.86994
1789	1789	-8.86898
1790	1790	-8.86802
1791	1791	-8.86705
1792	1792	-8.86609
1793	1793	-8.86512
1794	1794	-8.86415
1795	1795	-8.86318
1796	1796	-8.8622
1797	1797	-8.86122
1798	1798	-8.86024
1799	1799	-8.85926
1800	1800	-8.85827
1801	1801	-8.85728
1802	1802	-8.85629
1803	1803	-8.8553
1804	1804	-8.8543
1805	1805	-8.8533
1806	1806	-8.8523
1807	1807	-8.8513
1808	1808	-8.85029
1809	1809	-8.84929
1810	1810	-8.84827
1811	1811	-8.84726
1812	1812	-8.84624
1813	1813	-8.84523
1814	1814	-8.8442
1815	1815	-8.84318
1816	1816	-8.84215
1817	1817	-8.84113
1818	1818	-8.84009
1819	1819	-8.83906
1820	1820	-8.83802
1821	1821	-8.83698
1822	1822	-8.83594
1823	1823	-8.8349
1824	1824	-8.83385
1825	1825	-8.8328
1826	1826	-8.83175
1827	1827	-8.8307
1828	1828	-8.82964
1829	1829	-8.82858
1830	1830	-8.82752
1831	1831	-8.82645
1832	1832	-8.82539
1833	1833	-8.82432
1834	1834	-8.82325
1835	1835	-8.82217
1836	1836	-8.82109
1837	1837	-8.82001
1838	1838	-8.81893
1839	1839	-8.81785
1840	1840	-8.81676
1841	1841	-8.81567
1842	1842	-8.81458
1843	1843	-8.81348
1844	1844	-8.81238
1845	1845	-8.81128
1846	1846	-8.81018
1847	1847	-8.80907
1848	1848	-8.80796
1849	1849	-8.80685
1850	1850	-8.80574
1851	1851	-8.80462
1852	1852	-8.80351
1853	1853	-8.80238
1854	1854	-8.80126
1855	1855	-8.80013
1856	1856	-8.79901
1857	1857	-8.79787
1858	1858	-8.79674
1859	1859	-8.7956
1860	1860	-8.79446
1861	1861	-8.79332
1862	1862	-8.79218
1863	1863	-8.79103
1864	1864	-8.78988
1865	1865	-8.78873
1866	1866	-8.78757
1867	1867	-8.78641
1868	1868	-8.78525
1869	1869	-8.78409
1870	1870	-8.78293
1871	1871	-8.78176
1872	1872	-8.78059
1873	1873	-8.77941
1874	1874	-8.77824
1875	1875	-8.77706
1876	1876	-8.77588
1877	1877	-8.77469
1878	1878	-8.77351
1879	1879	-8.77232
1880	1880	-8.77113
1881	1881	-8.76993
1882	1882	-8.76873
1883	1883	-8.76754
1884	1884	-8.76633
1885	1885	-8.76513
1886	1886	-8.76392
1887	1887	-8.76271
1888	1888	-8.7615
1889	1889	-8.76028
1890	1890	-8.75906
1891	1891	-8.75784
1892	1892	-8.75662
1893	1893	-8.75539
1894	1894	-8.75416
1895	1895	-8.75293
1896	1896	-8.7517
1897	1897	-8.75046
1898	1898	-8.74922
1899	1899	-8.74798
1900	1900	-8.74673
1901	1901	-8.74549
1902	1902	-8.74424
1903	1903	-8.74298
1904	1904	-8.74173
1905	1905	-8.74047
1906	1906	-8.73921
1907	1907	-8.73795
1908	1908	-8.73668
1909	1909	-8.73541
1910	1910	-8.73414
1911	1911	-8.73286
1912	1912	-8.73159
1913	1913	-8.73031
1914	1914	-8.72903
1915	1915	-8.72774
1916	1916	-8.72645
1917	1917	-8.72516
1918	1918	-8.72387
1919	1919	-8.72258
1920	1920	-8.72128
1921	1921	-8.71998
1922	1922	-8.71867
1923	1923	-8.71737
1924	1924	-8.71606
1925	1925	-8.71474
1926	1926	-8.71343
1927	1927	-8.71211
1928	1928	-8.71079
1929	1929	-8.70947
1930	1930	-8.70814
1931	1931	-8.70682
1932	1932	-8.70549
1933	1933	-8.70415
1934	1934	-8.70282
1935	1935	-8.70148
1936	1936	-8.70013
1937	1937	-8.69879
1938	1938	-8.69744
1939	1939	-8.69609
1940	1940	-8.69474
1941	1941	-8.69339
1942	1942	-8.69203
1943	1943	-8.69067
1944	1944	-8.6893
1945	1945	-8.68794
1946	1946	-8.68657
1947	1947	-8.68519
1948	1948	-8.68382
1949	1949	-8.68244
1950	1950	-8.68106
1951	1951	-8.67968
1952	1952	-8.6783
1953	1953	-8.67691
1954	1954	-8.67552
1955	1955	-8.67412
1956	1956	-8.67273
1957	1957	-8.67133
1958	1958	-8.66992
1959	1959	-8.66852
1960	1960	-8.66711
1961	1961	-8.6657
1962	1962	-8.66429
1963	1963	-8.66287
1964	1964	-8.66146
1965	1965	-8.66003
1966	1966	-8.65861
1967	1967	-8.65718
1968	1968	-8.65575
1969	1969	-8.65432
1970	1970	-8.65289
1971	1971	-8.65145
1972	1972	-8.65001
1973	1973	-8.64856
1974	1974	-8.64712
1975	1975	-8.64567
1976	1976	-8.64422
1977	1977	-8.64276
1978	1978	-8.64131
1979	1979	-8.63985
1980	1980	-8.63838
1981	1981	-8.63692
1982	1982	-8.63545
1983	1983	-8.63398
1984	1984	-8.6325
1985	1985	-8.63103
1986	1986	-8.62955
1987	1987	-8.62806
1988	1988	-8.62658
1989	1989	-8.62509
1990	1990	-8.6236
1991	1991	-8.62211
1992	1992	-8.62061
1993	1993	-8.61911
1994	1994	-8.61761
1995	1995	-8.61611
1996	1996	-8.6146
1997	1997	-8.61309
1998	1998	-8.61157
[truncated: 39,710 more rows]
