# Supplementary material for: PM2.5 concentration prediction based on EEMD-ALSTM
Source: Sci Rep. 2024 Jun 2;14:12636. doi: 10.1038/s41598-024-63620-9 (PMC11144699; doi:10.1038/s41598-024-63620-9)
Supplement: Supplementary file 1 — Supplementary Information. [file 41598_2024_63620_MOESM1_ESM.zip › Code/r15.xlsx]

## Sheet: Sheet1
	index	0
0	0	100.673
1	1	100.673
2	2	100.673
3	3	100.673
4	4	100.673
5	5	100.673
6	6	100.673
7	7	100.673
8	8	100.673
9	9	100.673
10	10	100.673
11	11	100.673
12	12	100.673
13	13	100.673
14	14	100.673
15	15	100.673
16	16	100.673
17	17	100.673
18	18	100.673
19	19	100.673
20	20	100.674
21	21	100.674
22	22	100.674
23	23	100.674
24	24	100.674
25	25	100.674
26	26	100.674
27	27	100.674
28	28	100.674
29	29	100.674
30	30	100.674
31	31	100.674
32	32	100.674
33	33	100.674
34	34	100.674
35	35	100.674
36	36	100.674
37	37	100.674
38	38	100.674
39	39	100.674
40	40	100.674
41	41	100.674
42	42	100.674
43	43	100.674
44	44	100.674
45	45	100.674
46	46	100.674
47	47	100.674
48	48	100.674
49	49	100.674
50	50	100.674
51	51	100.674
52	52	100.674
53	53	100.674
54	54	100.674
55	55	100.674
56	56	100.674
57	57	100.674
58	58	100.674
59	59	100.674
60	60	100.674
61	61	100.674
62	62	100.674
63	63	100.674
64	64	100.674
65	65	100.674
66	66	100.674
67	67	100.674
68	68	100.674
69	69	100.674
70	70	100.674
71	71	100.674
72	72	100.674
73	73	100.674
74	74	100.674
75	75	100.674
76	76	100.675
77	77	100.675
78	78	100.675
79	79	100.675
80	80	100.675
81	81	100.675
82	82	100.675
83	83	100.675
84	84	100.675
85	85	100.675
86	86	100.675
87	87	100.675
88	88	100.675
89	89	100.675
90	90	100.675
91	91	100.675
92	92	100.675
93	93	100.675
94	94	100.675
95	95	100.675
96	96	100.675
97	97	100.675
98	98	100.675
99	99	100.675
100	100	100.675
101	101	100.675
102	102	100.675
103	103	100.675
104	104	100.675
105	105	100.675
106	106	100.675
107	107	100.675
108	108	100.675
109	109	100.675
110	110	100.675
111	111	100.675
112	112	100.675
113	113	100.675
114	114	100.675
115	115	100.675
116	116	100.675
117	117	100.675
118	118	100.675
119	119	100.675
120	120	100.675
121	121	100.675
122	122	100.675
123	123	100.675
124	124	100.675
125	125	100.675
126	126	100.675
127	127	100.675
128	128	100.675
129	129	100.675
130	130	100.675
131	131	100.676
132	132	100.676
133	133	100.676
134	134	100.676
135	135	100.676
136	136	100.676
137	137	100.676
138	138	100.676
139	139	100.676
140	140	100.676
141	141	100.676
142	142	100.676
143	143	100.676
144	144	100.676
145	145	100.676
146	146	100.676
147	147	100.676
148	148	100.676
149	149	100.676
150	150	100.676
151	151	100.676
152	152	100.676
153	153	100.676
154	154	100.676
155	155	100.676
156	156	100.676
157	157	100.676
158	158	100.676
159	159	100.676
160	160	100.676
161	161	100.676
162	162	100.676
163	163	100.676
164	164	100.676
165	165	100.676
166	166	100.676
167	167	100.676
168	168	100.676
169	169	100.676
170	170	100.676
171	171	100.676
172	172	100.676
173	173	100.676
174	174	100.676
175	175	100.676
176	176	100.676
177	177	100.676
178	178	100.676
179	179	100.676
180	180	100.676
181	181	100.676
182	182	100.676
183	183	100.676
184	184	100.676
185	185	100.676
186	186	100.676
187	187	100.677
188	188	100.677
189	189	100.677
190	190	100.677
191	191	100.677
192	192	100.677
193	193	100.677
194	194	100.677
195	195	100.677
196	196	100.677
197	197	100.677
198	198	100.677
199	199	100.677
200	200	100.677
201	201	100.677
202	202	100.677
203	203	100.677
204	204	100.677
205	205	100.677
206	206	100.677
207	207	100.677
208	208	100.677
209	209	100.677
210	210	100.677
211	211	100.677
212	212	100.677
213	213	100.677
214	214	100.677
215	215	100.677
216	216	100.677
217	217	100.677
218	218	100.677
219	219	100.677
220	220	100.677
221	221	100.677
222	222	100.677
223	223	100.677
224	224	100.677
225	225	100.677
226	226	100.677
227	227	100.677
228	228	100.677
229	229	100.677
230	230	100.677
231	231	100.677
232	232	100.677
233	233	100.677
234	234	100.677
235	235	100.677
236	236	100.677
237	237	100.677
238	238	100.677
239	239	100.677
240	240	100.677
241	241	100.677
242	242	100.677
243	243	100.677
244	244	100.678
245	245	100.678
246	246	100.678
247	247	100.678
248	248	100.678
249	249	100.678
250	250	100.678
251	251	100.678
252	252	100.678
253	253	100.678
254	254	100.678
255	255	100.678
256	256	100.678
257	257	100.678
258	258	100.678
259	259	100.678
260	260	100.678
261	261	100.678
262	262	100.678
263	263	100.678
264	264	100.678
265	265	100.678
266	266	100.678
267	267	100.678
268	268	100.678
269	269	100.678
270	270	100.678
271	271	100.678
272	272	100.678
273	273	100.678
274	274	100.678
275	275	100.678
276	276	100.678
277	277	100.678
278	278	100.678
279	279	100.678
280	280	100.678
281	281	100.678
282	282	100.678
283	283	100.678
284	284	100.678
285	285	100.678
286	286	100.678
287	287	100.678
288	288	100.678
289	289	100.678
290	290	100.678
291	291	100.678
292	292	100.678
293	293	100.678
294	294	100.678
295	295	100.678
296	296	100.678
297	297	100.678
298	298	100.678
299	299	100.678
300	300	100.678
301	301	100.678
302	302	100.679
303	303	100.679
304	304	100.679
305	305	100.679
306	306	100.679
307	307	100.679
308	308	100.679
309	309	100.679
310	310	100.679
311	311	100.679
312	312	100.679
313	313	100.679
314	314	100.679
315	315	100.679
316	316	100.679
317	317	100.679
318	318	100.679
319	319	100.679
320	320	100.679
321	321	100.679
322	322	100.679
323	323	100.679
324	324	100.679
325	325	100.679
326	326	100.679
327	327	100.679
328	328	100.679
329	329	100.679
330	330	100.679
331	331	100.679
332	332	100.679
333	333	100.679
334	334	100.679
335	335	100.679
336	336	100.679
337	337	100.679
338	338	100.679
339	339	100.679
340	340	100.679
341	341	100.679
342	342	100.679
343	343	100.679
344	344	100.679
345	345	100.679
346	346	100.679
347	347	100.679
348	348	100.679
349	349	100.679
350	350	100.679
351	351	100.679
352	352	100.679
353	353	100.679
354	354	100.679
355	355	100.679
356	356	100.679
357	357	100.679
358	358	100.679
359	359	100.679
360	360	100.68
361	361	100.68
362	362	100.68
363	363	100.68
364	364	100.68
365	365	100.68
366	366	100.68
367	367	100.68
368	368	100.68
369	369	100.68
370	370	100.68
371	371	100.68
372	372	100.68
373	373	100.68
374	374	100.68
375	375	100.68
376	376	100.68
377	377	100.68
378	378	100.68
379	379	100.68
380	380	100.68
381	381	100.68
382	382	100.68
383	383	100.68
384	384	100.68
385	385	100.68
386	386	100.68
387	387	100.68
388	388	100.68
389	389	100.68
390	390	100.68
391	391	100.68
392	392	100.68
393	393	100.68
394	394	100.68
395	395	100.68
396	396	100.68
397	397	100.68
398	398	100.68
399	399	100.68
400	400	100.68
401	401	100.68
402	402	100.68
403	403	100.68
404	404	100.68
405	405	100.68
406	406	100.68
407	407	100.68
408	408	100.68
409	409	100.68
410	410	100.68
411	411	100.68
412	412	100.68
413	413	100.68
414	414	100.68
415	415	100.68
416	416	100.68
417	417	100.68
418	418	100.68
419	419	100.681
420	420	100.681
421	421	100.681
422	422	100.681
423	423	100.681
424	424	100.681
425	425	100.681
426	426	100.681
427	427	100.681
428	428	100.681
429	429	100.681
430	430	100.681
431	431	100.681
432	432	100.681
433	433	100.681
434	434	100.681
435	435	100.681
436	436	100.681
437	437	100.681
438	438	100.681
439	439	100.681
440	440	100.681
441	441	100.681
442	442	100.681
443	443	100.681
444	444	100.681
445	445	100.681
446	446	100.681
447	447	100.681
448	448	100.681
449	449	100.681
450	450	100.681
451	451	100.681
452	452	100.681
453	453	100.681
454	454	100.681
455	455	100.681
456	456	100.681
457	457	100.681
458	458	100.681
459	459	100.681
460	460	100.681
461	461	100.681
462	462	100.681
463	463	100.681
464	464	100.681
465	465	100.681
466	466	100.681
467	467	100.681
468	468	100.681
469	469	100.681
470	470	100.681
471	471	100.681
472	472	100.681
473	473	100.681
474	474	100.681
475	475	100.681
476	476	100.681
477	477	100.681
478	478	100.681
479	479	100.682
480	480	100.682
481	481	100.682
482	482	100.682
483	483	100.682
484	484	100.682
485	485	100.682
486	486	100.682
487	487	100.682
488	488	100.682
489	489	100.682
490	490	100.682
491	491	100.682
492	492	100.682
493	493	100.682
494	494	100.682
495	495	100.682
496	496	100.682
497	497	100.682
498	498	100.682
499	499	100.682
500	500	100.682
501	501	100.682
502	502	100.682
503	503	100.682
504	504	100.682
505	505	100.682
506	506	100.682
507	507	100.682
508	508	100.682
509	509	100.682
510	510	100.682
511	511	100.682
512	512	100.682
513	513	100.682
514	514	100.682
515	515	100.682
516	516	100.682
517	517	100.682
518	518	100.682
519	519	100.682
520	520	100.682
521	521	100.682
522	522	100.682
523	523	100.682
524	524	100.682
525	525	100.682
526	526	100.682
527	527	100.682
528	528	100.682
529	529	100.682
530	530	100.682
531	531	100.682
532	532	100.682
533	533	100.682
534	534	100.682
535	535	100.682
536	536	100.682
537	537	100.682
538	538	100.682
539	539	100.682
540	540	100.683
541	541	100.683
542	542	100.683
543	543	100.683
544	544	100.683
545	545	100.683
546	546	100.683
547	547	100.683
548	548	100.683
549	549	100.683
550	550	100.683
551	551	100.683
552	552	100.683
553	553	100.683
554	554	100.683
555	555	100.683
556	556	100.683
557	557	100.683
558	558	100.683
559	559	100.683
560	560	100.683
561	561	100.683
562	562	100.683
563	563	100.683
564	564	100.683
565	565	100.683
566	566	100.683
567	567	100.683
568	568	100.683
569	569	100.683
570	570	100.683
571	571	100.683
572	572	100.683
573	573	100.683
574	574	100.683
575	575	100.683
576	576	100.683
577	577	100.683
578	578	100.683
579	579	100.683
580	580	100.683
581	581	100.683
582	582	100.683
583	583	100.683
584	584	100.683
585	585	100.683
586	586	100.683
587	587	100.683
588	588	100.683
589	589	100.683
590	590	100.683
591	591	100.683
592	592	100.683
593	593	100.683
594	594	100.683
595	595	100.683
596	596	100.683
597	597	100.683
598	598	100.683
599	599	100.683
600	600	100.683
601	601	100.683
602	602	100.684
603	603	100.684
604	604	100.684
605	605	100.684
606	606	100.684
607	607	100.684
608	608	100.684
609	609	100.684
610	610	100.684
611	611	100.684
612	612	100.684
613	613	100.684
614	614	100.684
615	615	100.684
616	616	100.684
617	617	100.684
618	618	100.684
619	619	100.684
620	620	100.684
621	621	100.684
622	622	100.684
623	623	100.684
624	624	100.684
625	625	100.684
626	626	100.684
627	627	100.684
628	628	100.684
629	629	100.684
630	630	100.684
631	631	100.684
632	632	100.684
633	633	100.684
634	634	100.684
635	635	100.684
636	636	100.684
637	637	100.684
638	638	100.684
639	639	100.684
640	640	100.684
641	641	100.684
642	642	100.684
643	643	100.684
644	644	100.684
645	645	100.684
646	646	100.684
647	647	100.684
648	648	100.684
649	649	100.684
650	650	100.684
651	651	100.684
652	652	100.684
653	653	100.684
654	654	100.684
655	655	100.684
656	656	100.684
657	657	100.684
658	658	100.684
659	659	100.684
660	660	100.684
661	661	100.684
662	662	100.684
663	663	100.684
664	664	100.684
665	665	100.685
666	666	100.685
667	667	100.685
668	668	100.685
669	669	100.685
670	670	100.685
671	671	100.685
672	672	100.685
673	673	100.685
674	674	100.685
675	675	100.685
676	676	100.685
677	677	100.685
678	678	100.685
679	679	100.685
680	680	100.685
681	681	100.685
682	682	100.685
683	683	100.685
684	684	100.685
685	685	100.685
686	686	100.685
687	687	100.685
688	688	100.685
689	689	100.685
690	690	100.685
691	691	100.685
692	692	100.685
693	693	100.685
694	694	100.685
695	695	100.685
696	696	100.685
697	697	100.685
698	698	100.685
699	699	100.685
700	700	100.685
701	701	100.685
702	702	100.685
703	703	100.685
704	704	100.685
705	705	100.685
706	706	100.685
707	707	100.685
708	708	100.685
709	709	100.685
710	710	100.685
711	711	100.685
712	712	100.685
713	713	100.685
714	714	100.685
715	715	100.685
716	716	100.685
717	717	100.685
718	718	100.685
719	719	100.685
720	720	100.685
721	721	100.685
722	722	100.685
723	723	100.685
724	724	100.685
725	725	100.685
726	726	100.685
727	727	100.685
728	728	100.685
729	729	100.686
730	730	100.686
731	731	100.686
732	732	100.686
733	733	100.686
734	734	100.686
735	735	100.686
736	736	100.686
737	737	100.686
738	738	100.686
739	739	100.686
740	740	100.686
741	741	100.686
742	742	100.686
743	743	100.686
744	744	100.686
745	745	100.686
746	746	100.686
747	747	100.686
748	748	100.686
749	749	100.686
750	750	100.686
751	751	100.686
752	752	100.686
753	753	100.686
754	754	100.686
755	755	100.686
756	756	100.686
757	757	100.686
758	758	100.686
759	759	100.686
760	760	100.686
761	761	100.686
762	762	100.686
763	763	100.686
764	764	100.686
765	765	100.686
766	766	100.686
767	767	100.686
768	768	100.686
769	769	100.686
770	770	100.686
771	771	100.686
772	772	100.686
773	773	100.686
774	774	100.686
775	775	100.686
776	776	100.686
777	777	100.686
778	778	100.686
779	779	100.686
780	780	100.686
781	781	100.686
782	782	100.686
783	783	100.686
784	784	100.686
785	785	100.686
786	786	100.686
787	787	100.686
788	788	100.686
789	789	100.686
790	790	100.686
791	791	100.686
792	792	100.686
793	793	100.686
794	794	100.687
795	795	100.687
796	796	100.687
797	797	100.687
798	798	100.687
799	799	100.687
800	800	100.687
801	801	100.687
802	802	100.687
803	803	100.687
804	804	100.687
805	805	100.687
806	806	100.687
807	807	100.687
808	808	100.687
809	809	100.687
810	810	100.687
811	811	100.687
812	812	100.687
813	813	100.687
814	814	100.687
815	815	100.687
816	816	100.687
817	817	100.687
818	818	100.687
819	819	100.687
820	820	100.687
821	821	100.687
822	822	100.687
823	823	100.687
824	824	100.687
825	825	100.687
826	826	100.687
827	827	100.687
828	828	100.687
829	829	100.687
830	830	100.687
831	831	100.687
832	832	100.687
833	833	100.687
834	834	100.687
835	835	100.687
836	836	100.687
837	837	100.687
838	838	100.687
839	839	100.687
840	840	100.687
841	841	100.687
842	842	100.687
843	843	100.687
844	844	100.687
845	845	100.687
846	846	100.687
847	847	100.687
848	848	100.687
849	849	100.687
850	850	100.687
851	851	100.687
852	852	100.687
853	853	100.687
854	854	100.687
855	855	100.687
856	856	100.687
857	857	100.687
858	858	100.687
859	859	100.687
860	860	100.688
861	861	100.688
862	862	100.688
863	863	100.688
864	864	100.688
865	865	100.688
866	866	100.688
867	867	100.688
868	868	100.688
869	869	100.688
870	870	100.688
871	871	100.688
872	872	100.688
873	873	100.688
874	874	100.688
875	875	100.688
876	876	100.688
877	877	100.688
878	878	100.688
879	879	100.688
880	880	100.688
881	881	100.688
882	882	100.688
883	883	100.688
884	884	100.688
885	885	100.688
886	886	100.688
887	887	100.688
888	888	100.688
889	889	100.688
890	890	100.688
891	891	100.688
892	892	100.688
893	893	100.688
894	894	100.688
895	895	100.688
896	896	100.688
897	897	100.688
898	898	100.688
899	899	100.688
900	900	100.688
901	901	100.688
902	902	100.688
903	903	100.688
904	904	100.688
905	905	100.688
906	906	100.688
907	907	100.688
908	908	100.688
909	909	100.688
910	910	100.688
911	911	100.688
912	912	100.688
913	913	100.688
914	914	100.688
915	915	100.688
916	916	100.688
917	917	100.688
918	918	100.688
919	919	100.688
920	920	100.688
921	921	100.688
922	922	100.688
923	923	100.688
924	924	100.688
925	925	100.688
926	926	100.688
927	927	100.688
928	928	100.689
929	929	100.689
930	930	100.689
931	931	100.689
932	932	100.689
933	933	100.689
934	934	100.689
935	935	100.689
936	936	100.689
937	937	100.689
938	938	100.689
939	939	100.689
940	940	100.689
941	941	100.689
942	942	100.689
943	943	100.689
944	944	100.689
945	945	100.689
946	946	100.689
947	947	100.689
948	948	100.689
949	949	100.689
950	950	100.689
951	951	100.689
952	952	100.689
953	953	100.689
954	954	100.689
955	955	100.689
956	956	100.689
957	957	100.689
958	958	100.689
959	959	100.689
960	960	100.689
961	961	100.689
962	962	100.689
963	963	100.689
964	964	100.689
965	965	100.689
966	966	100.689
967	967	100.689
968	968	100.689
969	969	100.689
970	970	100.689
971	971	100.689
972	972	100.689
973	973	100.689
974	974	100.689
975	975	100.689
976	976	100.689
977	977	100.689
978	978	100.689
979	979	100.689
980	980	100.689
981	981	100.689
982	982	100.689
983	983	100.689
984	984	100.689
985	985	100.689
986	986	100.689
987	987	100.689
988	988	100.689
989	989	100.689
990	990	100.689
991	991	100.689
992	992	100.689
993	993	100.689
994	994	100.689
995	995	100.689
996	996	100.69
997	997	100.69
998	998	100.69
999	999	100.69
1000	1000	100.69
1001	1001	100.69
1002	1002	100.69
1003	1003	100.69
1004	1004	100.69
1005	1005	100.69
1006	1006	100.69
1007	1007	100.69
1008	1008	100.69
1009	1009	100.69
1010	1010	100.69
1011	1011	100.69
1012	1012	100.69
1013	1013	100.69
1014	1014	100.69
1015	1015	100.69
1016	1016	100.69
1017	1017	100.69
1018	1018	100.69
1019	1019	100.69
1020	1020	100.69
1021	1021	100.69
1022	1022	100.69
1023	1023	100.69
1024	1024	100.69
1025	1025	100.69
1026	1026	100.69
1027	1027	100.69
1028	1028	100.69
1029	1029	100.69
1030	1030	100.69
1031	1031	100.69
1032	1032	100.69
1033	1033	100.69
1034	1034	100.69
1035	1035	100.69
1036	1036	100.69
1037	1037	100.69
1038	1038	100.69
1039	1039	100.69
1040	1040	100.69
1041	1041	100.69
1042	1042	100.69
1043	1043	100.69
1044	1044	100.69
1045	1045	100.69
1046	1046	100.69
1047	1047	100.69
1048	1048	100.69
1049	1049	100.69
1050	1050	100.69
1051	1051	100.69
1052	1052	100.69
1053	1053	100.69
1054	1054	100.69
1055	1055	100.69
1056	1056	100.69
1057	1057	100.69
1058	1058	100.69
1059	1059	100.69
1060	1060	100.69
1061	1061	100.69
1062	1062	100.69
1063	1063	100.69
1064	1064	100.69
1065	1065	100.69
1066	1066	100.691
1067	1067	100.691
1068	1068	100.691
1069	1069	100.691
1070	1070	100.691
1071	1071	100.691
1072	1072	100.691
1073	1073	100.691
1074	1074	100.691
1075	1075	100.691
1076	1076	100.691
1077	1077	100.691
1078	1078	100.691
1079	1079	100.691
1080	1080	100.691
1081	1081	100.691
1082	1082	100.691
1083	1083	100.691
1084	1084	100.691
1085	1085	100.691
1086	1086	100.691
1087	1087	100.691
1088	1088	100.691
1089	1089	100.691
1090	1090	100.691
1091	1091	100.691
1092	1092	100.691
1093	1093	100.691
1094	1094	100.691
1095	1095	100.691
1096	1096	100.691
1097	1097	100.691
1098	1098	100.691
1099	1099	100.691
1100	1100	100.691
1101	1101	100.691
1102	1102	100.691
1103	1103	100.691
1104	1104	100.691
1105	1105	100.691
1106	1106	100.691
1107	1107	100.691
1108	1108	100.691
1109	1109	100.691
1110	1110	100.691
1111	1111	100.691
1112	1112	100.691
1113	1113	100.691
1114	1114	100.691
1115	1115	100.691
1116	1116	100.691
1117	1117	100.691
1118	1118	100.691
1119	1119	100.691
1120	1120	100.691
1121	1121	100.691
1122	1122	100.691
1123	1123	100.691
1124	1124	100.691
1125	1125	100.691
1126	1126	100.691
1127	1127	100.691
1128	1128	100.691
1129	1129	100.691
1130	1130	100.691
1131	1131	100.691
1132	1132	100.691
1133	1133	100.691
1134	1134	100.691
1135	1135	100.691
1136	1136	100.691
1137	1137	100.692
1138	1138	100.692
1139	1139	100.692
1140	1140	100.692
1141	1141	100.692
1142	1142	100.692
1143	1143	100.692
1144	1144	100.692
1145	1145	100.692
1146	1146	100.692
1147	1147	100.692
1148	1148	100.692
1149	1149	100.692
1150	1150	100.692
1151	1151	100.692
1152	1152	100.692
1153	1153	100.692
1154	1154	100.692
1155	1155	100.692
1156	1156	100.692
1157	1157	100.692
1158	1158	100.692
1159	1159	100.692
1160	1160	100.692
1161	1161	100.692
1162	1162	100.692
1163	1163	100.692
1164	1164	100.692
1165	1165	100.692
1166	1166	100.692
1167	1167	100.692
1168	1168	100.692
1169	1169	100.692
1170	1170	100.692
1171	1171	100.692
1172	1172	100.692
1173	1173	100.692
1174	1174	100.692
1175	1175	100.692
1176	1176	100.692
1177	1177	100.692
1178	1178	100.692
1179	1179	100.692
1180	1180	100.692
1181	1181	100.692
1182	1182	100.692
1183	1183	100.692
1184	1184	100.692
1185	1185	100.692
1186	1186	100.692
1187	1187	100.692
1188	1188	100.692
1189	1189	100.692
1190	1190	100.692
1191	1191	100.692
1192	1192	100.692
1193	1193	100.692
1194	1194	100.692
1195	1195	100.692
1196	1196	100.692
1197	1197	100.692
1198	1198	100.692
1199	1199	100.692
1200	1200	100.692
1201	1201	100.692
1202	1202	100.692
1203	1203	100.692
1204	1204	100.692
1205	1205	100.692
1206	1206	100.692
1207	1207	100.692
1208	1208	100.692
1209	1209	100.692
1210	1210	100.693
1211	1211	100.693
1212	1212	100.693
1213	1213	100.693
1214	1214	100.693
1215	1215	100.693
1216	1216	100.693
1217	1217	100.693
1218	1218	100.693
1219	1219	100.693
1220	1220	100.693
1221	1221	100.693
1222	1222	100.693
1223	1223	100.693
1224	1224	100.693
1225	1225	100.693
1226	1226	100.693
1227	1227	100.693
1228	1228	100.693
1229	1229	100.693
1230	1230	100.693
1231	1231	100.693
1232	1232	100.693
1233	1233	100.693
1234	1234	100.693
1235	1235	100.693
1236	1236	100.693
1237	1237	100.693
1238	1238	100.693
1239	1239	100.693
1240	1240	100.693
1241	1241	100.693
1242	1242	100.693
1243	1243	100.693
1244	1244	100.693
1245	1245	100.693
1246	1246	100.693
1247	1247	100.693
1248	1248	100.693
1249	1249	100.693
1250	1250	100.693
1251	1251	100.693
1252	1252	100.693
1253	1253	100.693
1254	1254	100.693
1255	1255	100.693
1256	1256	100.693
1257	1257	100.693
1258	1258	100.693
1259	1259	100.693
1260	1260	100.693
1261	1261	100.693
1262	1262	100.693
1263	1263	100.693
1264	1264	100.693
1265	1265	100.693
1266	1266	100.693
1267	1267	100.693
1268	1268	100.693
1269	1269	100.693
1270	1270	100.693
1271	1271	100.693
1272	1272	100.693
1273	1273	100.693
1274	1274	100.693
1275	1275	100.693
1276	1276	100.693
1277	1277	100.693
1278	1278	100.693
1279	1279	100.693
1280	1280	100.693
1281	1281	100.693
1282	1282	100.693
1283	1283	100.693
1284	1284	100.693
1285	1285	100.694
1286	1286	100.694
1287	1287	100.694
1288	1288	100.694
1289	1289	100.694
1290	1290	100.694
1291	1291	100.694
1292	1292	100.694
1293	1293	100.694
1294	1294	100.694
1295	1295	100.694
1296	1296	100.694
1297	1297	100.694
1298	1298	100.694
1299	1299	100.694
1300	1300	100.694
1301	1301	100.694
1302	1302	100.694
1303	1303	100.694
1304	1304	100.694
1305	1305	100.694
1306	1306	100.694
1307	1307	100.694
1308	1308	100.694
1309	1309	100.694
1310	1310	100.694
1311	1311	100.694
1312	1312	100.694
1313	1313	100.694
1314	1314	100.694
1315	1315	100.694
1316	1316	100.694
1317	1317	100.694
1318	1318	100.694
1319	1319	100.694
1320	1320	100.694
1321	1321	100.694
1322	1322	100.694
1323	1323	100.694
1324	1324	100.694
1325	1325	100.694
1326	1326	100.694
1327	1327	100.694
1328	1328	100.694
1329	1329	100.694
1330	1330	100.694
1331	1331	100.694
1332	1332	100.694
1333	1333	100.694
1334	1334	100.694
1335	1335	100.694
1336	1336	100.694
1337	1337	100.694
1338	1338	100.694
1339	1339	100.694
1340	1340	100.694
1341	1341	100.694
1342	1342	100.694
1343	1343	100.694
1344	1344	100.694
1345	1345	100.694
1346	1346	100.694
1347	1347	100.694
1348	1348	100.694
1349	1349	100.694
1350	1350	100.694
1351	1351	100.694
1352	1352	100.694
1353	1353	100.694
1354	1354	100.694
1355	1355	100.694
1356	1356	100.694
1357	1357	100.694
1358	1358	100.694
1359	1359	100.694
1360	1360	100.694
1361	1361	100.695
1362	1362	100.695
1363	1363	100.695
1364	1364	100.695
1365	1365	100.695
1366	1366	100.695
1367	1367	100.695
1368	1368	100.695
1369	1369	100.695
1370	1370	100.695
1371	1371	100.695
1372	1372	100.695
1373	1373	100.695
1374	1374	100.695
1375	1375	100.695
1376	1376	100.695
1377	1377	100.695
1378	1378	100.695
1379	1379	100.695
1380	1380	100.695
1381	1381	100.695
1382	1382	100.695
1383	1383	100.695
1384	1384	100.695
1385	1385	100.695
1386	1386	100.695
1387	1387	100.695
1388	1388	100.695
1389	1389	100.695
1390	1390	100.695
1391	1391	100.695
1392	1392	100.695
1393	1393	100.695
1394	1394	100.695
1395	1395	100.695
1396	1396	100.695
1397	1397	100.695
1398	1398	100.695
1399	1399	100.695
1400	1400	100.695
1401	1401	100.695
1402	1402	100.695
1403	1403	100.695
1404	1404	100.695
1405	1405	100.695
1406	1406	100.695
1407	1407	100.695
1408	1408	100.695
1409	1409	100.695
1410	1410	100.695
1411	1411	100.695
1412	1412	100.695
1413	1413	100.695
1414	1414	100.695
1415	1415	100.695
1416	1416	100.695
1417	1417	100.695
1418	1418	100.695
1419	1419	100.695
1420	1420	100.695
1421	1421	100.695
1422	1422	100.695
1423	1423	100.695
1424	1424	100.695
1425	1425	100.695
1426	1426	100.695
1427	1427	100.695
1428	1428	100.695
1429	1429	100.695
1430	1430	100.695
1431	1431	100.695
1432	1432	100.695
1433	1433	100.695
1434	1434	100.695
1435	1435	100.695
1436	1436	100.695
1437	1437	100.695
1438	1438	100.695
1439	1439	100.695
1440	1440	100.696
1441	1441	100.696
1442	1442	100.696
1443	1443	100.696
1444	1444	100.696
1445	1445	100.696
1446	1446	100.696
1447	1447	100.696
1448	1448	100.696
1449	1449	100.696
1450	1450	100.696
1451	1451	100.696
1452	1452	100.696
1453	1453	100.696
1454	1454	100.696
1455	1455	100.696
1456	1456	100.696
1457	1457	100.696
1458	1458	100.696
1459	1459	100.696
1460	1460	100.696
1461	1461	100.696
1462	1462	100.696
1463	1463	100.696
1464	1464	100.696
1465	1465	100.696
1466	1466	100.696
1467	1467	100.696
1468	1468	100.696
1469	1469	100.696
1470	1470	100.696
1471	1471	100.696
1472	1472	100.696
1473	1473	100.696
1474	1474	100.696
1475	1475	100.696
1476	1476	100.696
1477	1477	100.696
1478	1478	100.696
1479	1479	100.696
1480	1480	100.696
1481	1481	100.696
1482	1482	100.696
1483	1483	100.696
1484	1484	100.696
1485	1485	100.696
1486	1486	100.696
1487	1487	100.696
1488	1488	100.696
1489	1489	100.696
1490	1490	100.696
1491	1491	100.696
1492	1492	100.696
1493	1493	100.696
1494	1494	100.696
1495	1495	100.696
1496	1496	100.696
1497	1497	100.696
1498	1498	100.696
1499	1499	100.696
1500	1500	100.696
1501	1501	100.696
1502	1502	100.696
1503	1503	100.696
1504	1504	100.696
1505	1505	100.696
1506	1506	100.696
1507	1507	100.696
1508	1508	100.696
1509	1509	100.696
1510	1510	100.696
1511	1511	100.696
1512	1512	100.696
1513	1513	100.696
1514	1514	100.696
1515	1515	100.696
1516	1516	100.696
1517	1517	100.696
1518	1518	100.696
1519	1519	100.696
1520	1520	100.697
1521	1521	100.697
1522	1522	100.697
1523	1523	100.697
1524	1524	100.697
1525	1525	100.697
1526	1526	100.697
1527	1527	100.697
1528	1528	100.697
1529	1529	100.697
1530	1530	100.697
1531	1531	100.697
1532	1532	100.697
1533	1533	100.697
1534	1534	100.697
1535	1535	100.697
1536	1536	100.697
1537	1537	100.697
1538	1538	100.697
1539	1539	100.697
1540	1540	100.697
1541	1541	100.697
1542	1542	100.697
1543	1543	100.697
1544	1544	100.697
1545	1545	100.697
1546	1546	100.697
1547	1547	100.697
1548	1548	100.697
1549	1549	100.697
1550	1550	100.697
1551	1551	100.697
1552	1552	100.697
1553	1553	100.697
1554	1554	100.697
1555	1555	100.697
1556	1556	100.697
1557	1557	100.697
1558	1558	100.697
1559	1559	100.697
1560	1560	100.697
1561	1561	100.697
1562	1562	100.697
1563	1563	100.697
1564	1564	100.697
1565	1565	100.697
1566	1566	100.697
1567	1567	100.697
1568	1568	100.697
1569	1569	100.697
1570	1570	100.697
1571	1571	100.697
1572	1572	100.697
1573	1573	100.697
1574	1574	100.697
1575	1575	100.697
1576	1576	100.697
1577	1577	100.697
1578	1578	100.697
1579	1579	100.697
1580	1580	100.697
1581	1581	100.697
1582	1582	100.697
1583	1583	100.697
1584	1584	100.697
1585	1585	100.697
1586	1586	100.697
1587	1587	100.697
1588	1588	100.697
1589	1589	100.697
1590	1590	100.697
1591	1591	100.697
1592	1592	100.697
1593	1593	100.697
1594	1594	100.697
1595	1595	100.697
1596	1596	100.697
1597	1597	100.697
1598	1598	100.697
1599	1599	100.697
1600	1600	100.697
1601	1601	100.697
1602	1602	100.697
1603	1603	100.697
1604	1604	100.698
1605	1605	100.698
1606	1606	100.698
1607	1607	100.698
1608	1608	100.698
1609	1609	100.698
1610	1610	100.698
1611	1611	100.698
1612	1612	100.698
1613	1613	100.698
1614	1614	100.698
1615	1615	100.698
1616	1616	100.698
1617	1617	100.698
1618	1618	100.698
1619	1619	100.698
1620	1620	100.698
1621	1621	100.698
1622	1622	100.698
1623	1623	100.698
1624	1624	100.698
1625	1625	100.698
1626	1626	100.698
1627	1627	100.698
1628	1628	100.698
1629	1629	100.698
1630	1630	100.698
1631	1631	100.698
1632	1632	100.698
1633	1633	100.698
1634	1634	100.698
1635	1635	100.698
1636	1636	100.698
1637	1637	100.698
1638	1638	100.698
1639	1639	100.698
1640	1640	100.698
1641	1641	100.698
1642	1642	100.698
1643	1643	100.698
1644	1644	100.698
1645	1645	100.698
1646	1646	100.698
1647	1647	100.698
1648	1648	100.698
1649	1649	100.698
1650	1650	100.698
1651	1651	100.698
1652	1652	100.698
1653	1653	100.698
1654	1654	100.698
1655	1655	100.698
1656	1656	100.698
1657	1657	100.698
1658	1658	100.698
1659	1659	100.698
1660	1660	100.698
1661	1661	100.698
1662	1662	100.698
1663	1663	100.698
1664	1664	100.698
1665	1665	100.698
1666	1666	100.698
1667	1667	100.698
1668	1668	100.698
1669	1669	100.698
1670	1670	100.698
1671	1671	100.698
1672	1672	100.698
1673	1673	100.698
1674	1674	100.698
1675	1675	100.698
1676	1676	100.698
1677	1677	100.698
1678	1678	100.698
1679	1679	100.698
1680	1680	100.698
1681	1681	100.698
1682	1682	100.698
1683	1683	100.698
1684	1684	100.698
1685	1685	100.698
1686	1686	100.698
1687	1687	100.698
1688	1688	100.698
1689	1689	100.698
1690	1690	100.699
1691	1691	100.699
1692	1692	100.699
1693	1693	100.699
1694	1694	100.699
1695	1695	100.699
1696	1696	100.699
1697	1697	100.699
1698	1698	100.699
1699	1699	100.699
1700	1700	100.699
1701	1701	100.699
1702	1702	100.699
1703	1703	100.699
1704	1704	100.699
1705	1705	100.699
1706	1706	100.699
1707	1707	100.699
1708	1708	100.699
1709	1709	100.699
1710	1710	100.699
1711	1711	100.699
1712	1712	100.699
1713	1713	100.699
1714	1714	100.699
1715	1715	100.699
1716	1716	100.699
1717	1717	100.699
1718	1718	100.699
1719	1719	100.699
1720	1720	100.699
1721	1721	100.699
1722	1722	100.699
1723	1723	100.699
1724	1724	100.699
1725	1725	100.699
1726	1726	100.699
1727	1727	100.699
1728	1728	100.699
1729	1729	100.699
1730	1730	100.699
1731	1731	100.699
1732	1732	100.699
1733	1733	100.699
1734	1734	100.699
1735	1735	100.699
1736	1736	100.699
1737	1737	100.699
1738	1738	100.699
1739	1739	100.699
1740	1740	100.699
1741	1741	100.699
1742	1742	100.699
1743	1743	100.699
1744	1744	100.699
1745	1745	100.699
1746	1746	100.699
1747	1747	100.699
1748	1748	100.699
1749	1749	100.699
1750	1750	100.699
1751	1751	100.699
1752	1752	100.699
1753	1753	100.699
1754	1754	100.699
1755	1755	100.699
1756	1756	100.699
1757	1757	100.699
1758	1758	100.699
1759	1759	100.699
1760	1760	100.699
1761	1761	100.699
1762	1762	100.699
1763	1763	100.699
1764	1764	100.699
1765	1765	100.699
1766	1766	100.699
1767	1767	100.699
1768	1768	100.699
1769	1769	100.699
1770	1770	100.699
1771	1771	100.699
1772	1772	100.699
1773	1773	100.699
1774	1774	100.699
1775	1775	100.699
1776	1776	100.699
1777	1777	100.699
1778	1778	100.699
1779	1779	100.699
1780	1780	100.7
1781	1781	100.7
1782	1782	100.7
1783	1783	100.7
1784	1784	100.7
1785	1785	100.7
1786	1786	100.7
1787	1787	100.7
1788	1788	100.7
1789	1789	100.7
1790	1790	100.7
1791	1791	100.7
1792	1792	100.7
1793	1793	100.7
1794	1794	100.7
1795	1795	100.7
1796	1796	100.7
1797	1797	100.7
1798	1798	100.7
1799	1799	100.7
1800	1800	100.7
1801	1801	100.7
1802	1802	100.7
1803	1803	100.7
1804	1804	100.7
1805	1805	100.7
1806	1806	100.7
1807	1807	100.7
1808	1808	100.7
1809	1809	100.7
1810	1810	100.7
1811	1811	100.7
1812	1812	100.7
1813	1813	100.7
1814	1814	100.7
1815	1815	100.7
1816	1816	100.7
1817	1817	100.7
1818	1818	100.7
1819	1819	100.7
1820	1820	100.7
1821	1821	100.7
1822	1822	100.7
1823	1823	100.7
1824	1824	100.7
1825	1825	100.7
1826	1826	100.7
1827	1827	100.7
1828	1828	100.7
1829	1829	100.7
1830	1830	100.7
1831	1831	100.7
1832	1832	100.7
1833	1833	100.7
1834	1834	100.7
1835	1835	100.7
1836	1836	100.7
1837	1837	100.7
1838	1838	100.7
1839	1839	100.7
1840	1840	100.7
1841	1841	100.7
1842	1842	100.7
1843	1843	100.7
1844	1844	100.7
1845	1845	100.7
1846	1846	100.7
1847	1847	100.7
1848	1848	100.7
1849	1849	100.7
1850	1850	100.7
1851	1851	100.7
1852	1852	100.7
1853	1853	100.7
1854	1854	100.7
1855	1855	100.7
1856	1856	100.7
1857	1857	100.7
1858	1858	100.7
1859	1859	100.7
1860	1860	100.7
1861	1861	100.7
1862	1862	100.7
1863	1863	100.7
1864	1864	100.7
1865	1865	100.7
1866	1866	100.7
1867	1867	100.7
1868	1868	100.7
1869	1869	100.7
1870	1870	100.7
1871	1871	100.7
1872	1872	100.701
1873	1873	100.701
1874	1874	100.701
1875	1875	100.701
1876	1876	100.701
1877	1877	100.701
1878	1878	100.701
1879	1879	100.701
1880	1880	100.701
1881	1881	100.701
1882	1882	100.701
1883	1883	100.701
1884	1884	100.701
1885	1885	100.701
1886	1886	100.701
1887	1887	100.701
1888	1888	100.701
1889	1889	100.701
1890	1890	100.701
1891	1891	100.701
1892	1892	100.701
1893	1893	100.701
1894	1894	100.701
1895	1895	100.701
1896	1896	100.701
1897	1897	100.701
1898	1898	100.701
1899	1899	100.701
1900	1900	100.701
1901	1901	100.701
1902	1902	100.701
1903	1903	100.701
1904	1904	100.701
1905	1905	100.701
1906	1906	100.701
1907	1907	100.701
1908	1908	100.701
1909	1909	100.701
1910	1910	100.701
1911	1911	100.701
1912	1912	100.701
1913	1913	100.701
1914	1914	100.701
1915	1915	100.701
1916	1916	100.701
1917	1917	100.701
1918	1918	100.701
1919	1919	100.701
1920	1920	100.701
1921	1921	100.701
1922	1922	100.701
1923	1923	100.701
1924	1924	100.701
1925	1925	100.701
1926	1926	100.701
1927	1927	100.701
1928	1928	100.701
1929	1929	100.701
1930	1930	100.701
1931	1931	100.701
1932	1932	100.701
1933	1933	100.701
1934	1934	100.701
1935	1935	100.701
1936	1936	100.701
1937	1937	100.701
1938	1938	100.701
1939	1939	100.701
1940	1940	100.701
1941	1941	100.701
1942	1942	100.701
1943	1943	100.701
1944	1944	100.701
1945	1945	100.701
1946	1946	100.701
1947	1947	100.701
1948	1948	100.701
1949	1949	100.701
1950	1950	100.701
1951	1951	100.701
1952	1952	100.701
1953	1953	100.701
1954	1954	100.701
1955	1955	100.701
1956	1956	100.701
1957	1957	100.701
1958	1958	100.701
1959	1959	100.701
1960	1960	100.701
1961	1961	100.701
1962	1962	100.701
1963	1963	100.701
1964	1964	100.701
1965	1965	100.701
1966	1966	100.701
1967	1967	100.701
1968	1968	100.701
1969	1969	100.701
1970	1970	100.702
1971	1971	100.702
1972	1972	100.702
1973	1973	100.702
1974	1974	100.702
1975	1975	100.702
1976	1976	100.702
1977	1977	100.702
1978	1978	100.702
1979	1979	100.702
1980	1980	100.702
1981	1981	100.702
1982	1982	100.702
1983	1983	100.702
1984	1984	100.702
1985	1985	100.702
1986	1986	100.702
1987	1987	100.702
1988	1988	100.702
1989	1989	100.702
1990	1990	100.702
1991	1991	100.702
1992	1992	100.702
1993	1993	100.702
1994	1994	100.702
1995	1995	100.702
1996	1996	100.702
1997	1997	100.702
1998	1998	100.702
[truncated: 39,710 more rows]
