# Supplementary material for: PM2.5 concentration prediction based on EEMD-ALSTM
Source: Sci Rep. 2024 Jun 2;14:12636. doi: 10.1038/s41598-024-63620-9 (PMC11144699; doi:10.1038/s41598-024-63620-9)
Supplement: Supplementary file 1 — Supplementary Information. [file 41598_2024_63620_MOESM1_ESM.zip › Code/r16.xlsx]

## Sheet: Sheet1
	index	0
0	0	103.343
1	1	103.343
2	2	103.343
3	3	103.343
4	4	103.343
5	5	103.343
6	6	103.343
7	7	103.343
8	8	103.343
9	9	103.343
10	10	103.343
11	11	103.343
12	12	103.343
13	13	103.343
14	14	103.343
15	15	103.343
16	16	103.343
17	17	103.343
18	18	103.343
19	19	103.343
20	20	103.343
21	21	103.343
22	22	103.343
23	23	103.343
24	24	103.343
25	25	103.343
26	26	103.343
27	27	103.343
28	28	103.343
29	29	103.343
30	30	103.343
31	31	103.343
32	32	103.343
33	33	103.343
34	34	103.343
35	35	103.343
36	36	103.343
37	37	103.343
38	38	103.344
39	39	103.344
40	40	103.344
41	41	103.344
42	42	103.344
43	43	103.344
44	44	103.344
45	45	103.344
46	46	103.344
47	47	103.344
48	48	103.344
49	49	103.344
50	50	103.344
51	51	103.344
52	52	103.344
53	53	103.344
54	54	103.344
55	55	103.344
56	56	103.344
57	57	103.344
58	58	103.344
59	59	103.344
60	60	103.344
61	61	103.344
62	62	103.344
63	63	103.344
64	64	103.344
65	65	103.344
66	66	103.344
67	67	103.344
68	68	103.344
69	69	103.344
70	70	103.344
71	71	103.344
72	72	103.344
73	73	103.344
74	74	103.344
75	75	103.344
76	76	103.344
77	77	103.344
78	78	103.344
79	79	103.344
80	80	103.344
81	81	103.344
82	82	103.344
83	83	103.344
84	84	103.344
85	85	103.344
86	86	103.344
87	87	103.344
88	88	103.344
89	89	103.344
90	90	103.344
91	91	103.344
92	92	103.344
93	93	103.344
94	94	103.344
95	95	103.344
96	96	103.344
97	97	103.344
98	98	103.344
99	99	103.344
100	100	103.344
101	101	103.345
102	102	103.345
103	103	103.345
104	104	103.345
105	105	103.345
106	106	103.345
107	107	103.345
108	108	103.345
109	109	103.345
110	110	103.345
111	111	103.345
112	112	103.345
113	113	103.345
114	114	103.345
115	115	103.345
116	116	103.345
117	117	103.345
118	118	103.345
119	119	103.345
120	120	103.345
121	121	103.345
122	122	103.345
123	123	103.345
124	124	103.345
125	125	103.345
126	126	103.345
127	127	103.345
128	128	103.345
129	129	103.345
130	130	103.345
131	131	103.345
132	132	103.345
133	133	103.345
134	134	103.345
135	135	103.345
136	136	103.345
137	137	103.345
138	138	103.345
139	139	103.345
140	140	103.345
141	141	103.345
142	142	103.345
143	143	103.345
144	144	103.345
145	145	103.345
146	146	103.345
147	147	103.345
148	148	103.345
149	149	103.345
150	150	103.345
151	151	103.345
152	152	103.345
153	153	103.345
154	154	103.345
155	155	103.345
156	156	103.345
157	157	103.345
158	158	103.345
159	159	103.345
160	160	103.345
161	161	103.345
162	162	103.345
163	163	103.345
164	164	103.346
165	165	103.346
166	166	103.346
167	167	103.346
168	168	103.346
169	169	103.346
170	170	103.346
171	171	103.346
172	172	103.346
173	173	103.346
174	174	103.346
175	175	103.346
176	176	103.346
177	177	103.346
178	178	103.346
179	179	103.346
180	180	103.346
181	181	103.346
182	182	103.346
183	183	103.346
184	184	103.346
185	185	103.346
186	186	103.346
187	187	103.346
188	188	103.346
189	189	103.346
190	190	103.346
191	191	103.346
192	192	103.346
193	193	103.346
194	194	103.346
195	195	103.346
196	196	103.346
197	197	103.346
198	198	103.346
199	199	103.346
200	200	103.346
201	201	103.346
202	202	103.346
203	203	103.346
204	204	103.346
205	205	103.346
206	206	103.346
207	207	103.346
208	208	103.346
209	209	103.346
210	210	103.346
211	211	103.346
212	212	103.346
213	213	103.346
214	214	103.346
215	215	103.346
216	216	103.346
217	217	103.346
218	218	103.346
219	219	103.346
220	220	103.346
221	221	103.346
222	222	103.346
223	223	103.346
224	224	103.346
225	225	103.346
226	226	103.347
227	227	103.347
228	228	103.347
229	229	103.347
230	230	103.347
231	231	103.347
232	232	103.347
233	233	103.347
234	234	103.347
235	235	103.347
236	236	103.347
237	237	103.347
238	238	103.347
239	239	103.347
240	240	103.347
241	241	103.347
242	242	103.347
243	243	103.347
244	244	103.347
245	245	103.347
246	246	103.347
247	247	103.347
248	248	103.347
249	249	103.347
250	250	103.347
251	251	103.347
252	252	103.347
253	253	103.347
254	254	103.347
255	255	103.347
256	256	103.347
257	257	103.347
258	258	103.347
259	259	103.347
260	260	103.347
261	261	103.347
262	262	103.347
263	263	103.347
264	264	103.347
265	265	103.347
266	266	103.347
267	267	103.347
268	268	103.347
269	269	103.347
270	270	103.347
271	271	103.347
272	272	103.347
273	273	103.347
274	274	103.347
275	275	103.347
276	276	103.347
277	277	103.347
278	278	103.347
279	279	103.347
280	280	103.347
281	281	103.347
282	282	103.347
283	283	103.347
284	284	103.347
285	285	103.347
286	286	103.347
287	287	103.347
288	288	103.348
289	289	103.348
290	290	103.348
291	291	103.348
292	292	103.348
293	293	103.348
294	294	103.348
295	295	103.348
296	296	103.348
297	297	103.348
298	298	103.348
299	299	103.348
300	300	103.348
301	301	103.348
302	302	103.348
303	303	103.348
304	304	103.348
305	305	103.348
306	306	103.348
307	307	103.348
308	308	103.348
309	309	103.348
310	310	103.348
311	311	103.348
312	312	103.348
313	313	103.348
314	314	103.348
315	315	103.348
316	316	103.348
317	317	103.348
318	318	103.348
319	319	103.348
320	320	103.348
321	321	103.348
322	322	103.348
323	323	103.348
324	324	103.348
325	325	103.348
326	326	103.348
327	327	103.348
328	328	103.348
329	329	103.348
330	330	103.348
331	331	103.348
332	332	103.348
333	333	103.348
334	334	103.348
335	335	103.348
336	336	103.348
337	337	103.348
338	338	103.348
339	339	103.348
340	340	103.348
341	341	103.348
342	342	103.348
343	343	103.348
344	344	103.348
345	345	103.348
346	346	103.348
347	347	103.348
348	348	103.348
349	349	103.348
350	350	103.349
351	351	103.349
352	352	103.349
353	353	103.349
354	354	103.349
355	355	103.349
356	356	103.349
357	357	103.349
358	358	103.349
359	359	103.349
360	360	103.349
361	361	103.349
362	362	103.349
363	363	103.349
364	364	103.349
365	365	103.349
366	366	103.349
367	367	103.349
368	368	103.349
369	369	103.349
370	370	103.349
371	371	103.349
372	372	103.349
373	373	103.349
374	374	103.349
375	375	103.349
376	376	103.349
377	377	103.349
378	378	103.349
379	379	103.349
380	380	103.349
381	381	103.349
382	382	103.349
383	383	103.349
384	384	103.349
385	385	103.349
386	386	103.349
387	387	103.349
388	388	103.349
389	389	103.349
390	390	103.349
391	391	103.349
392	392	103.349
393	393	103.349
394	394	103.349
395	395	103.349
396	396	103.349
397	397	103.349
398	398	103.349
399	399	103.349
400	400	103.349
401	401	103.349
402	402	103.349
403	403	103.349
404	404	103.349
405	405	103.349
406	406	103.349
407	407	103.349
408	408	103.349
409	409	103.349
410	410	103.349
411	411	103.349
412	412	103.35
413	413	103.35
414	414	103.35
415	415	103.35
416	416	103.35
417	417	103.35
418	418	103.35
419	419	103.35
420	420	103.35
421	421	103.35
422	422	103.35
423	423	103.35
424	424	103.35
425	425	103.35
426	426	103.35
427	427	103.35
428	428	103.35
429	429	103.35
430	430	103.35
431	431	103.35
432	432	103.35
433	433	103.35
434	434	103.35
435	435	103.35
436	436	103.35
437	437	103.35
438	438	103.35
439	439	103.35
440	440	103.35
441	441	103.35
442	442	103.35
443	443	103.35
444	444	103.35
445	445	103.35
446	446	103.35
447	447	103.35
448	448	103.35
449	449	103.35
450	450	103.35
451	451	103.35
452	452	103.35
453	453	103.35
454	454	103.35
455	455	103.35
456	456	103.35
457	457	103.35
458	458	103.35
459	459	103.35
460	460	103.35
461	461	103.35
462	462	103.35
463	463	103.35
464	464	103.35
465	465	103.35
466	466	103.35
467	467	103.35
468	468	103.35
469	469	103.35
470	470	103.35
471	471	103.35
472	472	103.35
473	473	103.351
474	474	103.351
475	475	103.351
476	476	103.351
477	477	103.351
478	478	103.351
479	479	103.351
480	480	103.351
481	481	103.351
482	482	103.351
483	483	103.351
484	484	103.351
485	485	103.351
486	486	103.351
487	487	103.351
488	488	103.351
489	489	103.351
490	490	103.351
491	491	103.351
492	492	103.351
493	493	103.351
494	494	103.351
495	495	103.351
496	496	103.351
497	497	103.351
498	498	103.351
499	499	103.351
500	500	103.351
501	501	103.351
502	502	103.351
503	503	103.351
504	504	103.351
505	505	103.351
506	506	103.351
507	507	103.351
508	508	103.351
509	509	103.351
510	510	103.351
511	511	103.351
512	512	103.351
513	513	103.351
514	514	103.351
515	515	103.351
516	516	103.351
517	517	103.351
518	518	103.351
519	519	103.351
520	520	103.351
521	521	103.351
522	522	103.351
523	523	103.351
524	524	103.351
525	525	103.351
526	526	103.351
527	527	103.351
528	528	103.351
529	529	103.351
530	530	103.351
531	531	103.351
532	532	103.351
533	533	103.351
534	534	103.352
535	535	103.352
536	536	103.352
537	537	103.352
538	538	103.352
539	539	103.352
540	540	103.352
541	541	103.352
542	542	103.352
543	543	103.352
544	544	103.352
545	545	103.352
546	546	103.352
547	547	103.352
548	548	103.352
549	549	103.352
550	550	103.352
551	551	103.352
552	552	103.352
553	553	103.352
554	554	103.352
555	555	103.352
556	556	103.352
557	557	103.352
558	558	103.352
559	559	103.352
560	560	103.352
561	561	103.352
562	562	103.352
563	563	103.352
564	564	103.352
565	565	103.352
566	566	103.352
567	567	103.352
568	568	103.352
569	569	103.352
570	570	103.352
571	571	103.352
572	572	103.352
573	573	103.352
574	574	103.352
575	575	103.352
576	576	103.352
577	577	103.352
578	578	103.352
579	579	103.352
580	580	103.352
581	581	103.352
582	582	103.352
583	583	103.352
584	584	103.352
585	585	103.352
586	586	103.352
587	587	103.352
588	588	103.352
589	589	103.352
590	590	103.352
591	591	103.352
592	592	103.352
593	593	103.352
594	594	103.353
595	595	103.353
596	596	103.353
597	597	103.353
598	598	103.353
599	599	103.353
600	600	103.353
601	601	103.353
602	602	103.353
603	603	103.353
604	604	103.353
605	605	103.353
606	606	103.353
607	607	103.353
608	608	103.353
609	609	103.353
610	610	103.353
611	611	103.353
612	612	103.353
613	613	103.353
614	614	103.353
615	615	103.353
616	616	103.353
617	617	103.353
618	618	103.353
619	619	103.353
620	620	103.353
621	621	103.353
622	622	103.353
623	623	103.353
624	624	103.353
625	625	103.353
626	626	103.353
627	627	103.353
628	628	103.353
629	629	103.353
630	630	103.353
631	631	103.353
632	632	103.353
633	633	103.353
634	634	103.353
635	635	103.353
636	636	103.353
637	637	103.353
638	638	103.353
639	639	103.353
640	640	103.353
641	641	103.353
642	642	103.353
643	643	103.353
644	644	103.353
645	645	103.353
646	646	103.353
647	647	103.353
648	648	103.353
649	649	103.353
650	650	103.353
651	651	103.353
652	652	103.353
653	653	103.353
654	654	103.354
655	655	103.354
656	656	103.354
657	657	103.354
658	658	103.354
659	659	103.354
660	660	103.354
661	661	103.354
662	662	103.354
663	663	103.354
664	664	103.354
665	665	103.354
666	666	103.354
667	667	103.354
668	668	103.354
669	669	103.354
670	670	103.354
671	671	103.354
672	672	103.354
673	673	103.354
674	674	103.354
675	675	103.354
676	676	103.354
677	677	103.354
678	678	103.354
679	679	103.354
680	680	103.354
681	681	103.354
682	682	103.354
683	683	103.354
684	684	103.354
685	685	103.354
686	686	103.354
687	687	103.354
688	688	103.354
689	689	103.354
690	690	103.354
691	691	103.354
692	692	103.354
693	693	103.354
694	694	103.354
695	695	103.354
696	696	103.354
697	697	103.354
698	698	103.354
699	699	103.354
700	700	103.354
701	701	103.354
702	702	103.354
703	703	103.354
704	704	103.354
705	705	103.354
706	706	103.354
707	707	103.354
708	708	103.354
709	709	103.354
710	710	103.354
711	711	103.354
712	712	103.354
713	713	103.354
714	714	103.354
715	715	103.355
716	716	103.355
717	717	103.355
718	718	103.355
719	719	103.355
720	720	103.355
721	721	103.355
722	722	103.355
723	723	103.355
724	724	103.355
725	725	103.355
726	726	103.355
727	727	103.355
728	728	103.355
729	729	103.355
730	730	103.355
731	731	103.355
732	732	103.355
733	733	103.355
734	734	103.355
735	735	103.355
736	736	103.355
737	737	103.355
738	738	103.355
739	739	103.355
740	740	103.355
741	741	103.355
742	742	103.355
743	743	103.355
744	744	103.355
745	745	103.355
746	746	103.355
747	747	103.355
748	748	103.355
749	749	103.355
750	750	103.355
751	751	103.355
752	752	103.355
753	753	103.355
754	754	103.355
755	755	103.355
756	756	103.355
757	757	103.355
758	758	103.355
759	759	103.355
760	760	103.355
761	761	103.355
762	762	103.355
763	763	103.355
764	764	103.355
765	765	103.355
766	766	103.355
767	767	103.355
768	768	103.355
769	769	103.355
770	770	103.355
771	771	103.355
772	772	103.355
773	773	103.355
774	774	103.356
775	775	103.356
776	776	103.356
777	777	103.356
778	778	103.356
779	779	103.356
780	780	103.356
781	781	103.356
782	782	103.356
783	783	103.356
784	784	103.356
785	785	103.356
786	786	103.356
787	787	103.356
788	788	103.356
789	789	103.356
790	790	103.356
791	791	103.356
792	792	103.356
793	793	103.356
794	794	103.356
795	795	103.356
796	796	103.356
797	797	103.356
798	798	103.356
799	799	103.356
800	800	103.356
801	801	103.356
802	802	103.356
803	803	103.356
804	804	103.356
805	805	103.356
806	806	103.356
807	807	103.356
808	808	103.356
809	809	103.356
810	810	103.356
811	811	103.356
812	812	103.356
813	813	103.356
814	814	103.356
815	815	103.356
816	816	103.356
817	817	103.356
818	818	103.356
819	819	103.356
820	820	103.356
821	821	103.356
822	822	103.356
823	823	103.356
824	824	103.356
825	825	103.356
826	826	103.356
827	827	103.356
828	828	103.356
829	829	103.356
830	830	103.356
831	831	103.356
832	832	103.356
833	833	103.356
834	834	103.357
835	835	103.357
836	836	103.357
837	837	103.357
838	838	103.357
839	839	103.357
840	840	103.357
841	841	103.357
842	842	103.357
843	843	103.357
844	844	103.357
845	845	103.357
846	846	103.357
847	847	103.357
848	848	103.357
849	849	103.357
850	850	103.357
851	851	103.357
852	852	103.357
853	853	103.357
854	854	103.357
855	855	103.357
856	856	103.357
857	857	103.357
858	858	103.357
859	859	103.357
860	860	103.357
861	861	103.357
862	862	103.357
863	863	103.357
864	864	103.357
865	865	103.357
866	866	103.357
867	867	103.357
868	868	103.357
869	869	103.357
870	870	103.357
871	871	103.357
872	872	103.357
873	873	103.357
874	874	103.357
875	875	103.357
876	876	103.357
877	877	103.357
878	878	103.357
879	879	103.357
880	880	103.357
881	881	103.357
882	882	103.357
883	883	103.357
884	884	103.357
885	885	103.357
886	886	103.357
887	887	103.357
888	888	103.357
889	889	103.357
890	890	103.357
891	891	103.357
892	892	103.357
893	893	103.358
894	894	103.358
895	895	103.358
896	896	103.358
897	897	103.358
898	898	103.358
899	899	103.358
900	900	103.358
901	901	103.358
902	902	103.358
903	903	103.358
904	904	103.358
905	905	103.358
906	906	103.358
907	907	103.358
908	908	103.358
909	909	103.358
910	910	103.358
911	911	103.358
912	912	103.358
913	913	103.358
914	914	103.358
915	915	103.358
916	916	103.358
917	917	103.358
918	918	103.358
919	919	103.358
920	920	103.358
921	921	103.358
922	922	103.358
923	923	103.358
924	924	103.358
925	925	103.358
926	926	103.358
927	927	103.358
928	928	103.358
929	929	103.358
930	930	103.358
931	931	103.358
932	932	103.358
933	933	103.358
934	934	103.358
935	935	103.358
936	936	103.358
937	937	103.358
938	938	103.358
939	939	103.358
940	940	103.358
941	941	103.358
942	942	103.358
943	943	103.358
944	944	103.358
945	945	103.358
946	946	103.358
947	947	103.358
948	948	103.358
949	949	103.358
950	950	103.358
951	951	103.359
952	952	103.359
953	953	103.359
954	954	103.359
955	955	103.359
956	956	103.359
957	957	103.359
958	958	103.359
959	959	103.359
960	960	103.359
961	961	103.359
962	962	103.359
963	963	103.359
964	964	103.359
965	965	103.359
966	966	103.359
967	967	103.359
968	968	103.359
969	969	103.359
970	970	103.359
971	971	103.359
972	972	103.359
973	973	103.359
974	974	103.359
975	975	103.359
976	976	103.359
977	977	103.359
978	978	103.359
979	979	103.359
980	980	103.359
981	981	103.359
982	982	103.359
983	983	103.359
984	984	103.359
985	985	103.359
986	986	103.359
987	987	103.359
988	988	103.359
989	989	103.359
990	990	103.359
991	991	103.359
992	992	103.359
993	993	103.359
994	994	103.359
995	995	103.359
996	996	103.359
997	997	103.359
998	998	103.359
999	999	103.359
1000	1000	103.359
1001	1001	103.359
1002	1002	103.359
1003	1003	103.359
1004	1004	103.359
1005	1005	103.359
1006	1006	103.359
1007	1007	103.359
1008	1008	103.359
1009	1009	103.36
1010	1010	103.36
1011	1011	103.36
1012	1012	103.36
1013	1013	103.36
1014	1014	103.36
1015	1015	103.36
1016	1016	103.36
1017	1017	103.36
1018	1018	103.36
1019	1019	103.36
1020	1020	103.36
1021	1021	103.36
1022	1022	103.36
1023	1023	103.36
1024	1024	103.36
1025	1025	103.36
1026	1026	103.36
1027	1027	103.36
1028	1028	103.36
1029	1029	103.36
1030	1030	103.36
1031	1031	103.36
1032	1032	103.36
1033	1033	103.36
1034	1034	103.36
1035	1035	103.36
1036	1036	103.36
1037	1037	103.36
1038	1038	103.36
1039	1039	103.36
1040	1040	103.36
1041	1041	103.36
1042	1042	103.36
1043	1043	103.36
1044	1044	103.36
1045	1045	103.36
1046	1046	103.36
1047	1047	103.36
1048	1048	103.36
1049	1049	103.36
1050	1050	103.36
1051	1051	103.36
1052	1052	103.36
1053	1053	103.36
1054	1054	103.36
1055	1055	103.36
1056	1056	103.36
1057	1057	103.36
1058	1058	103.36
1059	1059	103.36
1060	1060	103.36
1061	1061	103.36
1062	1062	103.36
1063	1063	103.36
1064	1064	103.36
1065	1065	103.36
1066	1066	103.36
1067	1067	103.36
1068	1068	103.361
1069	1069	103.361
1070	1070	103.361
1071	1071	103.361
1072	1072	103.361
1073	1073	103.361
1074	1074	103.361
1075	1075	103.361
1076	1076	103.361
1077	1077	103.361
1078	1078	103.361
1079	1079	103.361
1080	1080	103.361
1081	1081	103.361
1082	1082	103.361
1083	1083	103.361
1084	1084	103.361
1085	1085	103.361
1086	1086	103.361
1087	1087	103.361
1088	1088	103.361
1089	1089	103.361
1090	1090	103.361
1091	1091	103.361
1092	1092	103.361
1093	1093	103.361
1094	1094	103.361
1095	1095	103.361
1096	1096	103.361
1097	1097	103.361
1098	1098	103.361
1099	1099	103.361
1100	1100	103.361
1101	1101	103.361
1102	1102	103.361
1103	1103	103.361
1104	1104	103.361
1105	1105	103.361
1106	1106	103.361
1107	1107	103.361
1108	1108	103.361
1109	1109	103.361
1110	1110	103.361
1111	1111	103.361
1112	1112	103.361
1113	1113	103.361
1114	1114	103.361
1115	1115	103.361
1116	1116	103.361
1117	1117	103.361
1118	1118	103.361
1119	1119	103.361
1120	1120	103.361
1121	1121	103.361
1122	1122	103.361
1123	1123	103.361
1124	1124	103.361
1125	1125	103.362
1126	1126	103.362
1127	1127	103.362
1128	1128	103.362
1129	1129	103.362
1130	1130	103.362
1131	1131	103.362
1132	1132	103.362
1133	1133	103.362
1134	1134	103.362
1135	1135	103.362
1136	1136	103.362
1137	1137	103.362
1138	1138	103.362
1139	1139	103.362
1140	1140	103.362
1141	1141	103.362
1142	1142	103.362
1143	1143	103.362
1144	1144	103.362
1145	1145	103.362
1146	1146	103.362
1147	1147	103.362
1148	1148	103.362
1149	1149	103.362
1150	1150	103.362
1151	1151	103.362
1152	1152	103.362
1153	1153	103.362
1154	1154	103.362
1155	1155	103.362
1156	1156	103.362
1157	1157	103.362
1158	1158	103.362
1159	1159	103.362
1160	1160	103.362
1161	1161	103.362
1162	1162	103.362
1163	1163	103.362
1164	1164	103.362
1165	1165	103.362
1166	1166	103.362
1167	1167	103.362
1168	1168	103.362
1169	1169	103.362
1170	1170	103.362
1171	1171	103.362
1172	1172	103.362
1173	1173	103.362
1174	1174	103.362
1175	1175	103.362
1176	1176	103.362
1177	1177	103.362
1178	1178	103.362
1179	1179	103.362
1180	1180	103.362
1181	1181	103.362
1182	1182	103.362
1183	1183	103.363
1184	1184	103.363
1185	1185	103.363
1186	1186	103.363
1187	1187	103.363
1188	1188	103.363
1189	1189	103.363
1190	1190	103.363
1191	1191	103.363
1192	1192	103.363
1193	1193	103.363
1194	1194	103.363
1195	1195	103.363
1196	1196	103.363
1197	1197	103.363
1198	1198	103.363
1199	1199	103.363
1200	1200	103.363
1201	1201	103.363
1202	1202	103.363
1203	1203	103.363
1204	1204	103.363
1205	1205	103.363
1206	1206	103.363
1207	1207	103.363
1208	1208	103.363
1209	1209	103.363
1210	1210	103.363
1211	1211	103.363
1212	1212	103.363
1213	1213	103.363
1214	1214	103.363
1215	1215	103.363
1216	1216	103.363
1217	1217	103.363
1218	1218	103.363
1219	1219	103.363
1220	1220	103.363
1221	1221	103.363
1222	1222	103.363
1223	1223	103.363
1224	1224	103.363
1225	1225	103.363
1226	1226	103.363
1227	1227	103.363
1228	1228	103.363
1229	1229	103.363
1230	1230	103.363
1231	1231	103.363
1232	1232	103.363
1233	1233	103.363
1234	1234	103.363
1235	1235	103.363
1236	1236	103.363
1237	1237	103.363
1238	1238	103.363
1239	1239	103.363
1240	1240	103.364
1241	1241	103.364
1242	1242	103.364
1243	1243	103.364
1244	1244	103.364
1245	1245	103.364
1246	1246	103.364
1247	1247	103.364
1248	1248	103.364
1249	1249	103.364
1250	1250	103.364
1251	1251	103.364
1252	1252	103.364
1253	1253	103.364
1254	1254	103.364
1255	1255	103.364
1256	1256	103.364
1257	1257	103.364
1258	1258	103.364
1259	1259	103.364
1260	1260	103.364
1261	1261	103.364
1262	1262	103.364
1263	1263	103.364
1264	1264	103.364
1265	1265	103.364
1266	1266	103.364
1267	1267	103.364
1268	1268	103.364
1269	1269	103.364
1270	1270	103.364
1271	1271	103.364
1272	1272	103.364
1273	1273	103.364
1274	1274	103.364
1275	1275	103.364
1276	1276	103.364
1277	1277	103.364
1278	1278	103.364
1279	1279	103.364
1280	1280	103.364
1281	1281	103.364
1282	1282	103.364
1283	1283	103.364
1284	1284	103.364
1285	1285	103.364
1286	1286	103.364
1287	1287	103.364
1288	1288	103.364
1289	1289	103.364
1290	1290	103.364
1291	1291	103.364
1292	1292	103.364
1293	1293	103.364
1294	1294	103.364
1295	1295	103.364
1296	1296	103.364
1297	1297	103.365
1298	1298	103.365
1299	1299	103.365
1300	1300	103.365
1301	1301	103.365
1302	1302	103.365
1303	1303	103.365
1304	1304	103.365
1305	1305	103.365
1306	1306	103.365
1307	1307	103.365
1308	1308	103.365
1309	1309	103.365
1310	1310	103.365
1311	1311	103.365
1312	1312	103.365
1313	1313	103.365
1314	1314	103.365
1315	1315	103.365
1316	1316	103.365
1317	1317	103.365
1318	1318	103.365
1319	1319	103.365
1320	1320	103.365
1321	1321	103.365
1322	1322	103.365
1323	1323	103.365
1324	1324	103.365
1325	1325	103.365
1326	1326	103.365
1327	1327	103.365
1328	1328	103.365
1329	1329	103.365
1330	1330	103.365
1331	1331	103.365
1332	1332	103.365
1333	1333	103.365
1334	1334	103.365
1335	1335	103.365
1336	1336	103.365
1337	1337	103.365
1338	1338	103.365
1339	1339	103.365
1340	1340	103.365
1341	1341	103.365
1342	1342	103.365
1343	1343	103.365
1344	1344	103.365
1345	1345	103.365
1346	1346	103.365
1347	1347	103.365
1348	1348	103.365
1349	1349	103.365
1350	1350	103.365
1351	1351	103.365
1352	1352	103.365
1353	1353	103.365
1354	1354	103.366
1355	1355	103.366
1356	1356	103.366
1357	1357	103.366
1358	1358	103.366
1359	1359	103.366
1360	1360	103.366
1361	1361	103.366
1362	1362	103.366
1363	1363	103.366
1364	1364	103.366
1365	1365	103.366
1366	1366	103.366
1367	1367	103.366
1368	1368	103.366
1369	1369	103.366
1370	1370	103.366
1371	1371	103.366
1372	1372	103.366
1373	1373	103.366
1374	1374	103.366
1375	1375	103.366
1376	1376	103.366
1377	1377	103.366
1378	1378	103.366
1379	1379	103.366
1380	1380	103.366
1381	1381	103.366
1382	1382	103.366
1383	1383	103.366
1384	1384	103.366
1385	1385	103.366
1386	1386	103.366
1387	1387	103.366
1388	1388	103.366
1389	1389	103.366
1390	1390	103.366
1391	1391	103.366
1392	1392	103.366
1393	1393	103.366
1394	1394	103.366
1395	1395	103.366
1396	1396	103.366
1397	1397	103.366
1398	1398	103.366
1399	1399	103.366
1400	1400	103.366
1401	1401	103.366
1402	1402	103.366
1403	1403	103.366
1404	1404	103.366
1405	1405	103.366
1406	1406	103.366
1407	1407	103.366
1408	1408	103.366
1409	1409	103.366
1410	1410	103.366
1411	1411	103.367
1412	1412	103.367
1413	1413	103.367
1414	1414	103.367
1415	1415	103.367
1416	1416	103.367
1417	1417	103.367
1418	1418	103.367
1419	1419	103.367
1420	1420	103.367
1421	1421	103.367
1422	1422	103.367
1423	1423	103.367
1424	1424	103.367
1425	1425	103.367
1426	1426	103.367
1427	1427	103.367
1428	1428	103.367
1429	1429	103.367
1430	1430	103.367
1431	1431	103.367
1432	1432	103.367
1433	1433	103.367
1434	1434	103.367
1435	1435	103.367
1436	1436	103.367
1437	1437	103.367
1438	1438	103.367
1439	1439	103.367
1440	1440	103.367
1441	1441	103.367
1442	1442	103.367
1443	1443	103.367
1444	1444	103.367
1445	1445	103.367
1446	1446	103.367
1447	1447	103.367
1448	1448	103.367
1449	1449	103.367
1450	1450	103.367
1451	1451	103.367
1452	1452	103.367
1453	1453	103.367
1454	1454	103.367
1455	1455	103.367
1456	1456	103.367
1457	1457	103.367
1458	1458	103.367
1459	1459	103.367
1460	1460	103.367
1461	1461	103.367
1462	1462	103.367
1463	1463	103.367
1464	1464	103.367
1465	1465	103.367
1466	1466	103.367
1467	1467	103.368
1468	1468	103.368
1469	1469	103.368
1470	1470	103.368
1471	1471	103.368
1472	1472	103.368
1473	1473	103.368
1474	1474	103.368
1475	1475	103.368
1476	1476	103.368
1477	1477	103.368
1478	1478	103.368
1479	1479	103.368
1480	1480	103.368
1481	1481	103.368
1482	1482	103.368
1483	1483	103.368
1484	1484	103.368
1485	1485	103.368
1486	1486	103.368
1487	1487	103.368
1488	1488	103.368
1489	1489	103.368
1490	1490	103.368
1491	1491	103.368
1492	1492	103.368
1493	1493	103.368
1494	1494	103.368
1495	1495	103.368
1496	1496	103.368
1497	1497	103.368
1498	1498	103.368
1499	1499	103.368
1500	1500	103.368
1501	1501	103.368
1502	1502	103.368
1503	1503	103.368
1504	1504	103.368
1505	1505	103.368
1506	1506	103.368
1507	1507	103.368
1508	1508	103.368
1509	1509	103.368
1510	1510	103.368
1511	1511	103.368
1512	1512	103.368
1513	1513	103.368
1514	1514	103.368
1515	1515	103.368
1516	1516	103.368
1517	1517	103.368
1518	1518	103.368
1519	1519	103.368
1520	1520	103.368
1521	1521	103.368
1522	1522	103.368
1523	1523	103.369
1524	1524	103.369
1525	1525	103.369
1526	1526	103.369
1527	1527	103.369
1528	1528	103.369
1529	1529	103.369
1530	1530	103.369
1531	1531	103.369
1532	1532	103.369
1533	1533	103.369
1534	1534	103.369
1535	1535	103.369
1536	1536	103.369
1537	1537	103.369
1538	1538	103.369
1539	1539	103.369
1540	1540	103.369
1541	1541	103.369
1542	1542	103.369
1543	1543	103.369
1544	1544	103.369
1545	1545	103.369
1546	1546	103.369
1547	1547	103.369
1548	1548	103.369
1549	1549	103.369
1550	1550	103.369
1551	1551	103.369
1552	1552	103.369
1553	1553	103.369
1554	1554	103.369
1555	1555	103.369
1556	1556	103.369
1557	1557	103.369
1558	1558	103.369
1559	1559	103.369
1560	1560	103.369
1561	1561	103.369
1562	1562	103.369
1563	1563	103.369
1564	1564	103.369
1565	1565	103.369
1566	1566	103.369
1567	1567	103.369
1568	1568	103.369
1569	1569	103.369
1570	1570	103.369
1571	1571	103.369
1572	1572	103.369
1573	1573	103.369
1574	1574	103.369
1575	1575	103.369
1576	1576	103.369
1577	1577	103.369
1578	1578	103.369
1579	1579	103.37
1580	1580	103.37
1581	1581	103.37
1582	1582	103.37
1583	1583	103.37
1584	1584	103.37
1585	1585	103.37
1586	1586	103.37
1587	1587	103.37
1588	1588	103.37
1589	1589	103.37
1590	1590	103.37
1591	1591	103.37
1592	1592	103.37
1593	1593	103.37
1594	1594	103.37
1595	1595	103.37
1596	1596	103.37
1597	1597	103.37
1598	1598	103.37
1599	1599	103.37
1600	1600	103.37
1601	1601	103.37
1602	1602	103.37
1603	1603	103.37
1604	1604	103.37
1605	1605	103.37
1606	1606	103.37
1607	1607	103.37
1608	1608	103.37
1609	1609	103.37
1610	1610	103.37
1611	1611	103.37
1612	1612	103.37
1613	1613	103.37
1614	1614	103.37
1615	1615	103.37
1616	1616	103.37
1617	1617	103.37
1618	1618	103.37
1619	1619	103.37
1620	1620	103.37
1621	1621	103.37
1622	1622	103.37
1623	1623	103.37
1624	1624	103.37
1625	1625	103.37
1626	1626	103.37
1627	1627	103.37
1628	1628	103.37
1629	1629	103.37
1630	1630	103.37
1631	1631	103.37
1632	1632	103.37
1633	1633	103.37
1634	1634	103.37
1635	1635	103.371
1636	1636	103.371
1637	1637	103.371
1638	1638	103.371
1639	1639	103.371
1640	1640	103.371
1641	1641	103.371
1642	1642	103.371
1643	1643	103.371
1644	1644	103.371
1645	1645	103.371
1646	1646	103.371
1647	1647	103.371
1648	1648	103.371
1649	1649	103.371
1650	1650	103.371
1651	1651	103.371
1652	1652	103.371
1653	1653	103.371
1654	1654	103.371
1655	1655	103.371
1656	1656	103.371
1657	1657	103.371
1658	1658	103.371
1659	1659	103.371
1660	1660	103.371
1661	1661	103.371
1662	1662	103.371
1663	1663	103.371
1664	1664	103.371
1665	1665	103.371
1666	1666	103.371
1667	1667	103.371
1668	1668	103.371
1669	1669	103.371
1670	1670	103.371
1671	1671	103.371
1672	1672	103.371
1673	1673	103.371
1674	1674	103.371
1675	1675	103.371
1676	1676	103.371
1677	1677	103.371
1678	1678	103.371
1679	1679	103.371
1680	1680	103.371
1681	1681	103.371
1682	1682	103.371
1683	1683	103.371
1684	1684	103.371
1685	1685	103.371
1686	1686	103.371
1687	1687	103.371
1688	1688	103.371
1689	1689	103.371
1690	1690	103.372
1691	1691	103.372
1692	1692	103.372
1693	1693	103.372
1694	1694	103.372
1695	1695	103.372
1696	1696	103.372
1697	1697	103.372
1698	1698	103.372
1699	1699	103.372
1700	1700	103.372
1701	1701	103.372
1702	1702	103.372
1703	1703	103.372
1704	1704	103.372
1705	1705	103.372
1706	1706	103.372
1707	1707	103.372
1708	1708	103.372
1709	1709	103.372
1710	1710	103.372
1711	1711	103.372
1712	1712	103.372
1713	1713	103.372
1714	1714	103.372
1715	1715	103.372
1716	1716	103.372
1717	1717	103.372
1718	1718	103.372
1719	1719	103.372
1720	1720	103.372
1721	1721	103.372
1722	1722	103.372
1723	1723	103.372
1724	1724	103.372
1725	1725	103.372
1726	1726	103.372
1727	1727	103.372
1728	1728	103.372
1729	1729	103.372
1730	1730	103.372
1731	1731	103.372
1732	1732	103.372
1733	1733	103.372
1734	1734	103.372
1735	1735	103.372
1736	1736	103.372
1737	1737	103.372
1738	1738	103.372
1739	1739	103.372
1740	1740	103.372
1741	1741	103.372
1742	1742	103.372
1743	1743	103.372
1744	1744	103.372
1745	1745	103.373
1746	1746	103.373
1747	1747	103.373
1748	1748	103.373
1749	1749	103.373
1750	1750	103.373
1751	1751	103.373
1752	1752	103.373
1753	1753	103.373
1754	1754	103.373
1755	1755	103.373
1756	1756	103.373
1757	1757	103.373
1758	1758	103.373
1759	1759	103.373
1760	1760	103.373
1761	1761	103.373
1762	1762	103.373
1763	1763	103.373
1764	1764	103.373
1765	1765	103.373
1766	1766	103.373
1767	1767	103.373
1768	1768	103.373
1769	1769	103.373
1770	1770	103.373
1771	1771	103.373
1772	1772	103.373
1773	1773	103.373
1774	1774	103.373
1775	1775	103.373
1776	1776	103.373
1777	1777	103.373
1778	1778	103.373
1779	1779	103.373
1780	1780	103.373
1781	1781	103.373
1782	1782	103.373
1783	1783	103.373
1784	1784	103.373
1785	1785	103.373
1786	1786	103.373
1787	1787	103.373
1788	1788	103.373
1789	1789	103.373
1790	1790	103.373
1791	1791	103.373
1792	1792	103.373
1793	1793	103.373
1794	1794	103.373
1795	1795	103.373
1796	1796	103.373
1797	1797	103.373
1798	1798	103.373
1799	1799	103.373
1800	1800	103.374
1801	1801	103.374
1802	1802	103.374
1803	1803	103.374
1804	1804	103.374
1805	1805	103.374
1806	1806	103.374
1807	1807	103.374
1808	1808	103.374
1809	1809	103.374
1810	1810	103.374
1811	1811	103.374
1812	1812	103.374
1813	1813	103.374
1814	1814	103.374
1815	1815	103.374
1816	1816	103.374
1817	1817	103.374
1818	1818	103.374
1819	1819	103.374
1820	1820	103.374
1821	1821	103.374
1822	1822	103.374
1823	1823	103.374
1824	1824	103.374
1825	1825	103.374
1826	1826	103.374
1827	1827	103.374
1828	1828	103.374
1829	1829	103.374
1830	1830	103.374
1831	1831	103.374
1832	1832	103.374
1833	1833	103.374
1834	1834	103.374
1835	1835	103.374
1836	1836	103.374
1837	1837	103.374
1838	1838	103.374
1839	1839	103.374
1840	1840	103.374
1841	1841	103.374
1842	1842	103.374
1843	1843	103.374
1844	1844	103.374
1845	1845	103.374
1846	1846	103.374
1847	1847	103.374
1848	1848	103.374
1849	1849	103.374
1850	1850	103.374
1851	1851	103.374
1852	1852	103.374
1853	1853	103.374
1854	1854	103.374
1855	1855	103.375
1856	1856	103.375
1857	1857	103.375
1858	1858	103.375
1859	1859	103.375
1860	1860	103.375
1861	1861	103.375
1862	1862	103.375
1863	1863	103.375
1864	1864	103.375
1865	1865	103.375
1866	1866	103.375
1867	1867	103.375
1868	1868	103.375
1869	1869	103.375
1870	1870	103.375
1871	1871	103.375
1872	1872	103.375
1873	1873	103.375
1874	1874	103.375
1875	1875	103.375
1876	1876	103.375
1877	1877	103.375
1878	1878	103.375
1879	1879	103.375
1880	1880	103.375
1881	1881	103.375
1882	1882	103.375
1883	1883	103.375
1884	1884	103.375
1885	1885	103.375
1886	1886	103.375
1887	1887	103.375
1888	1888	103.375
1889	1889	103.375
1890	1890	103.375
1891	1891	103.375
1892	1892	103.375
1893	1893	103.375
1894	1894	103.375
1895	1895	103.375
1896	1896	103.375
1897	1897	103.375
1898	1898	103.375
1899	1899	103.375
1900	1900	103.375
1901	1901	103.375
1902	1902	103.375
1903	1903	103.375
1904	1904	103.375
1905	1905	103.375
1906	1906	103.375
1907	1907	103.375
1908	1908	103.375
1909	1909	103.376
1910	1910	103.376
1911	1911	103.376
1912	1912	103.376
1913	1913	103.376
1914	1914	103.376
1915	1915	103.376
1916	1916	103.376
1917	1917	103.376
1918	1918	103.376
1919	1919	103.376
1920	1920	103.376
1921	1921	103.376
1922	1922	103.376
1923	1923	103.376
1924	1924	103.376
1925	1925	103.376
1926	1926	103.376
1927	1927	103.376
1928	1928	103.376
1929	1929	103.376
1930	1930	103.376
1931	1931	103.376
1932	1932	103.376
1933	1933	103.376
1934	1934	103.376
1935	1935	103.376
1936	1936	103.376
1937	1937	103.376
1938	1938	103.376
1939	1939	103.376
1940	1940	103.376
1941	1941	103.376
1942	1942	103.376
1943	1943	103.376
1944	1944	103.376
1945	1945	103.376
1946	1946	103.376
1947	1947	103.376
1948	1948	103.376
1949	1949	103.376
1950	1950	103.376
1951	1951	103.376
1952	1952	103.376
1953	1953	103.376
1954	1954	103.376
1955	1955	103.376
1956	1956	103.376
1957	1957	103.376
1958	1958	103.376
1959	1959	103.376
1960	1960	103.376
1961	1961	103.376
1962	1962	103.376
1963	1963	103.377
1964	1964	103.377
1965	1965	103.377
1966	1966	103.377
1967	1967	103.377
1968	1968	103.377
1969	1969	103.377
1970	1970	103.377
1971	1971	103.377
1972	1972	103.377
1973	1973	103.377
1974	1974	103.377
1975	1975	103.377
1976	1976	103.377
1977	1977	103.377
1978	1978	103.377
1979	1979	103.377
1980	1980	103.377
1981	1981	103.377
1982	1982	103.377
1983	1983	103.377
1984	1984	103.377
1985	1985	103.377
1986	1986	103.377
1987	1987	103.377
1988	1988	103.377
1989	1989	103.377
1990	1990	103.377
1991	1991	103.377
1992	1992	103.377
1993	1993	103.377
1994	1994	103.377
1995	1995	103.377
1996	1996	103.377
1997	1997	103.377
1998	1998	103.377
[truncated: 39,710 more rows]
