# Supplementary material for: PM2.5 concentration prediction based on EEMD-ALSTM
Source: Sci Rep. 2024 Jun 2;14:12636. doi: 10.1038/s41598-024-63620-9 (PMC11144699; doi:10.1038/s41598-024-63620-9)
Supplement: Supplementary file 1 — Supplementary Information. [file 41598_2024_63620_MOESM1_ESM.zip › Code/r2.xlsx]

## Sheet: Sheet1
	index	0
0	0	-4.35165
1	1	-8.46518
2	2	-7.1381
3	3	-5.54533
4	4	1.72358
5	5	9.72216
6	6	13.7653
7	7	2.07584
8	8	-8.75666
9	9	-3.65108
10	10	-3.48978
11	11	4.98849
12	12	1.78886
13	13	2.94327
14	14	-0.414263
15	15	0.1508
16	16	2.38347
17	17	-2.73616
18	18	-1.94506
19	19	-2.02715
20	20	0.149931
21	21	4.55485
22	22	4.0053
23	23	3.42727
24	24	3.16568
25	25	2.58393
26	26	-6.44377
27	27	-9.95613
28	28	-0.289855
29	29	3.90925
30	30	4.7675
31	31	1.7255
32	32	-3.98997
33	33	1.08195
34	34	-5.17159
35	35	1.34063
36	36	3.8692
37	37	4.67932
38	38	-2.29857
39	39	-3.09196
40	40	2.84857
41	41	0.294524
42	42	1.68732
43	43	0.773003
44	44	0.641307
45	45	1.40481
46	46	-4.85318
47	47	-0.70825
48	48	2.21961
49	49	5.92677
50	50	1.68315
51	51	-4.21589
52	52	-3.8217
53	53	1.59392
54	54	2.60852
55	55	0.420188
56	56	-0.994727
57	57	-2.39504
58	58	0.846543
59	59	4.17487
60	60	-0.240914
61	61	5.47492
62	62	-0.59742
63	63	-5.86927
64	64	0.548795
65	65	4.56968
66	66	-4.61661
67	67	-1.55039
68	68	-1.06133
69	69	13.463
70	70	4.8594
71	71	-10.1678
72	72	-2.54986
73	73	4.47308
74	74	2.1259
75	75	-2.71291
76	76	-0.586191
77	77	1.56711
78	78	-2.01847
79	79	-3.39165
80	80	1.15101
81	81	2.37397
82	82	2.5195
83	83	2.69125
84	84	-3.31888
85	85	-0.0763332
86	86	-0.188007
87	87	1.96184
88	88	-3.98638
89	89	2.35739
90	90	3.01154
91	91	-0.397794
92	92	2.03004
93	93	2.16409
94	94	-1.27127
95	95	-5.20066
96	96	6.1857
97	97	14.747
98	98	-4.35305
99	99	-16.3414
100	100	-3.34673
101	101	1.44437
102	102	4.98474
103	103	1.59238
104	104	-0.12887
105	105	0.47473
106	106	3.02367
107	107	1.98075
108	108	-0.773186
109	109	2.20409
110	110	4.81922
111	111	-2.74625
112	112	0.729268
113	113	0.134495
114	114	-1.66114
115	115	-8.10798
116	116	-3.25443
117	117	9.26625
118	118	8.11831
119	119	0.65473
120	120	-9.97941
121	121	-6.98527
122	122	17.1037
123	123	16.3465
124	124	-17.2621
125	125	-8.75087
126	126	-1.23667
127	127	7.5466
128	128	-0.514295
129	129	-0.514321
130	130	-2.66991
131	131	-1.62233
132	132	1.8794
133	133	14.8736
134	134	3.54635
135	135	-11.4568
136	136	0.083369
137	137	2.10098
138	138	-5.14733
139	139	-4.98452
140	140	4.16907
141	141	7.36488
142	142	3.78663
143	143	-2.67752
144	144	-4.61472
145	145	-7.67155
146	146	2.65113
147	147	9.32703
148	148	8.33068
149	149	0.796725
150	150	-7.47887
151	151	-4.73544
152	152	-0.0332951
153	153	0.305056
154	154	7.06741
155	155	3.05608
156	156	-6.40701
157	157	-1.24612
158	158	1.32173
159	159	6.31023
160	160	-0.83505
161	161	-2.24545
162	162	0.0153013
163	163	2.72814
164	164	2.02885
165	165	-1.41009
166	166	-5.20415
167	167	-3.65857
168	168	7.10415
169	169	-1.01058
170	170	4.20741
171	171	3.67771
172	172	0.0724503
173	173	-4.10666
174	174	2.04881
175	175	-5.06727
176	176	-4.25544
177	177	-1.49294
178	178	5.90476
179	179	10.3081
180	180	6.11792
181	181	-8.18955
182	182	-7.024
183	183	2.72741
184	184	0.524781
185	185	2.89963
186	186	2.24013
187	187	9.82165
188	188	-0.422402
189	189	-9.71306
190	190	-8.59768
191	191	-1.8189
192	192	5.90325
193	193	6.48439
194	194	2.39042
195	195	-5.96053
196	196	-0.16783
197	197	1.78628
198	198	3.64155
199	199	-2.86566
200	200	1.06706
201	201	4.65982
202	202	-3.50895
203	203	2.74063
204	204	0.635087
205	205	1.79979
206	206	-1.88726
207	207	-0.340989
208	208	2.69594
209	209	-1.30277
210	210	-2.45473
211	211	0.885735
212	212	3.14412
213	213	2.94762
214	214	-2.09302
215	215	-0.401141
216	216	-1.05606
217	217	-1.17996
218	218	2.67958
219	219	2.79414
220	220	0.209842
221	221	-1.83718
222	222	-2.88151
223	223	-1.03025
224	224	4.04722
225	225	3.24418
226	226	-2.00863
227	227	-1.06891
228	228	3.64839
229	229	1.53704
230	230	-3.45101
231	231	-1.64074
232	232	-0.342151
233	233	-1.93404
234	234	0.491879
235	235	4.31395
236	236	3.64271
237	237	0.868535
238	238	1.43045
239	239	-2.51978
240	240	-0.0112598
241	241	-0.717225
242	242	-1.14165
243	243	0.248716
244	244	4.79675
245	245	0.0743088
246	246	-0.607599
247	247	-2.10542
248	248	2.2269
249	249	-0.202023
250	250	3.91534
251	251	-1.56661
252	252	-2.29402
253	253	1.43707
254	254	5.61823
255	255	-0.388166
256	256	-3.30393
257	257	-4.12604
258	258	-6.84683
259	259	3.7671
260	260	20.8692
261	261	14.2241
262	262	-6.70919
263	263	-28.2996
264	264	-24.6179
265	265	25.5342
266	266	38.9541
267	267	-20.0919
268	268	-4.59233
269	269	-3.53272
270	270	-7.94588
271	271	-7.3697
272	272	-0.510733
273	273	11.5717
274	274	7.64639
275	275	9.18852
276	276	-3.4776
277	277	-4.15268
278	278	-7.13412
279	279	0.830617
280	280	-2.3708
281	281	5.37187
282	282	9.75665
283	283	4.56358
284	284	-2.60216
285	285	-5.90206
286	286	-5.19095
287	287	-1.26942
288	288	3.957
289	289	5.13296
290	290	-0.0537128
291	291	0.779456
292	292	-2.64637
293	293	-0.637171
294	294	-1.39695
295	295	0.191919
296	296	1.36772
297	297	2.622
298	298	2.59545
299	299	1.67304
300	300	-1.64427
301	301	-1.98657
302	302	3.53832
303	303	-3.21317
304	304	-8.81055
305	305	-0.340112
306	306	6.76067
307	307	9.94073
308	308	6.19736
309	309	6.46729
310	310	-5.13894
311	311	-22.1732
312	312	-12.796
313	313	4.50816
314	314	18.8795
315	315	16.5541
316	316	9.35167
317	317	-3.78112
318	318	-18.7069
319	319	-16.69
320	320	-5.25605
321	321	3.10339
322	322	7.91429
323	323	2.77433
324	324	12.0543
325	325	3.69768
326	326	-0.610145
327	327	-2.67815
328	328	-1.09525
329	329	3.22318
330	330	-9.88161
331	331	-4.09358
332	332	10.0703
333	333	9.48533
334	334	3.90771
335	335	-2.84524
336	336	-5.718
337	337	3.82498
338	338	3.92207
339	339	-8.06746
340	340	-15.1768
341	341	-5.64784
342	342	11.2105
343	343	19.5914
344	344	1.59761
345	345	-14.4328
346	346	-6.3409
347	347	11.3916
348	348	6.62748
349	349	-3.64693
350	350	-1.36907
351	351	-1.69565
352	352	-1.94548
353	353	-1.13447
354	354	-2.2988
355	355	0.639251
356	356	5.02494
357	357	10.4035
358	358	8.53594
359	359	0.0428089
360	360	-9.30159
361	361	-24.0747
362	362	-19.5032
363	363	11.1124
364	364	38.1004
365	365	27.4353
366	366	-13.3827
367	367	-39.2414
368	368	-22.6414
369	369	14.03
370	370	23.0658
371	371	14.73
372	372	-1.81938
373	373	-1.11259
374	374	1.95527
375	375	2.07203
376	376	-8.40219
377	377	-25.4439
378	378	-23.065
379	379	15.5305
380	380	45.8732
381	381	2.53362
382	382	-21.8243
383	383	-16.2785
384	384	9.37824
385	385	19.5316
386	386	11.8374
387	387	-15.0064
388	388	-27.8433
389	389	-0.65006
390	390	21.7637
391	391	16.522
392	392	-4.48785
393	393	-18.0503
394	394	4.87352
395	395	8.34914
396	396	7.5781
397	397	-5.21548
398	398	-1.11538
399	399	-4.40888
400	400	-18.4102
401	401	-1.94602
402	402	29.6296
403	403	34.909
404	404	-10.3288
405	405	-22.9652
406	406	-33.4019
407	407	-22.334
408	408	5.35582
409	409	42.0269
410	410	44.6997
411	411	12.4528
412	412	-33.5076
413	413	-42.0751
414	414	-2.82763
415	415	7.23783
416	416	12.4106
417	417	11.7471
418	418	1.56842
419	419	-2.76878
420	420	0.514619
421	421	-1.89593
422	422	-6.50216
423	423	1.64705
424	424	4.31526
425	425	1.41796
426	426	-0.388923
427	427	0.19321
428	428	0.952383
429	429	-0.481848
430	430	-0.597928
431	431	-1.06742
432	432	-0.983404
433	433	3.45703
434	434	3.23321
435	435	-0.0160953
436	436	-2.82596
437	437	4.52193
438	438	1.70631
439	439	-1.69961
440	440	-4.05888
441	441	-0.685733
442	442	1.41972
443	443	0.539993
444	444	3.53853
445	445	1.16156
446	446	-0.30486
447	447	0.127896
448	448	-4.45965
449	449	-4.86447
450	450	6.09636
451	451	4.07816
452	452	1.18063
453	453	-0.220849
454	454	4.22409
455	455	-1.07798
456	456	-3.42526
457	457	1.64548
458	458	2.74604
459	459	-0.137879
460	460	-4.80886
461	461	3.2094
462	462	1.01303
463	463	-2.4456
464	464	-2.65138
465	465	3.01686
466	466	4.04216
467	467	2.44907
468	468	-4.48581
469	469	-0.838449
470	470	0.215254
471	471	3.91575
472	472	1.37855
473	473	-0.314196
474	474	0.244112
475	475	3.31612
476	476	4.66859
477	477	-5.75622
478	478	-5.90314
479	479	-1.29739
480	480	6.36939
481	481	2.62733
482	482	-3.20521
483	483	1.79051
484	484	1.60915
485	485	-4.1064
486	486	-2.23246
487	487	3.83238
488	488	2.80406
489	489	1.49479
490	490	3.21712
491	491	-1.17546
492	492	-0.665599
493	493	1.48818
494	494	-2.93377
495	495	-4.23799
496	496	-2.31352
497	497	8.44954
498	498	9.01344
499	499	-4.60364
500	500	-2.60614
501	501	-1.17165
502	502	3.49063
503	503	-4.83675
504	504	-8.90319
505	505	6.87599
506	506	20.9813
507	507	5.47442
508	508	-19.6574
509	509	-12.0548
510	510	11.4836
511	511	9.05756
512	512	-6.36591
513	513	-5.17556
514	514	-0.753009
515	515	-0.744921
516	516	0.964334
517	517	0.476924
518	518	4.67554
519	519	5.88102
520	520	4.75116
521	521	5.77181
522	522	-3.50324
523	523	-8.23788
524	524	-1.59233
525	525	2.91008
526	526	-0.0529557
527	527	-2.69817
528	528	3.92108
529	529	5.43651
530	530	0.605703
531	531	-2.68681
532	532	-3.31983
533	533	-1.55606
534	534	-1.25942
535	535	1.57657
536	536	1.55325
537	537	1.92785
538	538	0.772624
539	539	1.93767
540	540	0.279312
541	541	-5.28105
542	542	-4.82625
543	543	2.71546
544	544	5.27119
545	545	5.01085
546	546	-0.260798
547	547	-1.93753
548	548	-1.01816
549	549	3.34867
550	550	-0.33963
551	551	-1.56937
552	552	-0.935143
553	553	1.15569
554	554	-0.4242
555	555	0.944906
556	556	0.451533
557	557	0.263317
558	558	5.10577
559	559	-0.749404
560	560	-2.90289
561	561	0.0978585
562	562	0.970529
563	563	-4.69713
564	564	-1.92949
565	565	5.27144
566	566	8.82719
567	567	2.30457
568	568	-2.1151
569	569	-3.15397
570	570	-3.54401
571	571	-1.90913
572	572	-0.26732
573	573	4.51279
574	574	2.76071
575	575	2.95584
576	576	1.50631
577	577	-6.26541
578	578	-1.26905
579	579	-0.315564
580	580	4.22256
581	581	3.62818
582	582	0.420644
583	583	3.27371
584	584	5.01679
585	585	-1.68015
586	586	-4.80813
587	587	-3.30334
588	588	-1.22038
589	589	-2.33744
590	590	2.69547
591	591	4.44917
592	592	2.5802
593	593	1.85476
594	594	-3.47709
595	595	-8.11635
596	596	-1.64509
597	597	7.31098
598	598	-0.173672
599	599	-2.73433
600	600	-0.795488
601	601	0.68216
602	602	-2.50445
603	603	-1.68561
604	604	9.21312
605	605	12.6121
606	606	-3.06988
607	607	-10.2227
608	608	-7.76387
609	609	-0.272139
610	610	7.33383
611	611	4.10419
612	612	2.236
613	613	-0.377308
614	614	1.08164
615	615	2.2415
616	616	-0.84997
617	617	-0.847793
618	618	1.25635
619	619	2.74364
620	620	3.17087
621	621	1.60854
622	622	0.329044
623	623	-7.56466
624	624	-12.9828
625	625	1.85932
626	626	10.9096
627	627	21.4146
628	628	1.61113
629	629	-17.7907
630	630	-12.335
631	631	1.28575
632	632	4.12698
633	633	6.51048
634	634	2.11656
635	635	-1.79705
636	636	3.43725
637	637	-1.52715
638	638	-4.37668
639	639	1.43325
640	640	6.20119
641	641	4.53579
642	642	0.754255
643	643	-4.73482
644	644	-5.79688
645	645	-7.18045
646	646	2.15625
647	647	5.04841
648	648	0.19469
649	649	-0.579506
650	650	1.04228
651	651	2.88034
652	652	4.33079
653	653	0.308472
654	654	0.470807
655	655	-5.51309
656	656	0.529918
657	657	7.77142
658	658	4.08986
659	659	-2.13279
660	660	-2.89826
661	661	-1.5802
662	662	7.16486
663	663	0.125418
664	664	-8.26203
665	665	-3.76274
666	666	1.85863
667	667	5.3
668	668	3.17986
669	669	-3.92948
670	670	-3.71799
671	671	1.44681
672	672	3.0822
673	673	2.31426
674	674	1.18891
675	675	-0.137827
676	676	3.51668
677	677	5.05265
678	678	-1.73729
679	679	-6.94191
680	680	-3.53855
681	681	4.4501
682	682	-3.12423
683	683	-6.58435
684	684	2.73866
685	685	13.5548
686	686	8.51056
687	687	-5.08864
688	688	-9.22454
689	689	-3.3068
690	690	-1.94211
691	691	9.96769
692	692	3.44168
693	693	-6.94155
694	694	-3.71755
695	695	8.30915
696	696	10.3812
697	697	-2.41673
698	698	-4.6884
699	699	-4.71008
700	700	1.77799
701	701	-2.85231
702	702	-0.997454
703	703	4.14127
704	704	11.3054
705	705	4.08438
706	706	-12.7005
707	707	-7.75428
708	708	0.998717
709	709	3.44995
710	710	-1.35618
711	711	5.71539
712	712	5.39059
713	713	3.78134
714	714	-6.76816
715	715	-8.44288
716	716	-4.0506
717	717	7.10026
718	718	8.48843
719	719	9.92051
720	720	-2.50844
721	721	-12.9156
722	722	-9.60129
723	723	9.93044
724	724	11.0306
725	725	-0.580977
726	726	-2.11078
727	727	-10.2112
728	728	-4.28504
729	729	7.60531
730	730	9.5892
731	731	4.60944
732	732	-2.67216
733	733	-4.32449
734	734	-1.43984
735	735	-0.456673
736	736	3.29916
737	737	8.02647
738	738	-4.12082
739	739	-6.31343
740	740	-1.19021
741	741	0.36994
742	742	4.27017
743	743	3.33479
744	744	-1.82359
745	745	-3.40091
746	746	-2.51999
747	747	1.52193
748	748	3.42228
749	749	2.44999
750	750	0.942867
751	751	0.827992
752	752	-8.8905
753	753	-1.16392
754	754	8.74743
755	755	12.7578
756	756	-0.923734
757	757	-6.40744
758	758	-8.89142
759	759	0.321369
760	760	8.40841
761	761	3.43245
762	762	0.226835
763	763	-3.15221
764	764	-2.27591
765	765	0.791089
766	766	-6.61119
767	767	-13.5244
768	768	3.37724
769	769	26.3316
770	770	20.0879
771	771	-17.176
772	772	-16.2364
773	773	-4.00882
774	774	8.41459
775	775	3.1024
776	776	-1.43167
777	777	-1.34152
778	778	0.819156
779	779	0.974289
780	780	1.12512
781	781	4.0836
782	782	2.8104
783	783	1.42082
784	784	-6.04646
785	785	-0.75997
786	786	4.89338
787	787	0.479686
788	788	-3.92346
789	789	-0.0643992
790	790	5.87825
791	791	-0.97122
792	792	-1.98245
793	793	-1.28105
794	794	1.15272
795	795	0.694232
796	796	-3.96877
797	797	4.62468
798	798	5.77558
799	799	-0.680751
800	800	-5.09506
801	801	-2.30334
802	802	8.45325
803	803	0.907564
804	804	-1.89057
805	805	-6.13141
806	806	-3.83072
807	807	-0.748372
808	808	3.94053
809	809	3.85725
810	810	7.7753
811	811	9.37719
812	812	0.596075
813	813	-11.3584
814	814	-14.4311
815	815	-2.83752
816	816	12.0077
817	817	8.07947
818	818	-0.447105
819	819	-5.72346
820	820	5.73329
821	821	3.58867
822	822	-5.28111
823	823	-2.33947
824	824	6.35789
825	825	2.18184
826	826	-0.571057
827	827	-6.37288
828	828	-5.65851
829	829	-1.00662
830	830	13.9228
831	831	15.1612
832	832	-1.43299
833	833	-13.3828
834	834	-10.5547
835	835	0.830032
836	836	5.58057
837	837	0.202201
838	838	-17.9218
839	839	-4.39098
840	840	19.6231
841	841	18.6081
842	842	19.6964
843	843	3.85477
844	844	-21.7717
845	845	-28.8159
846	846	-10.5987
847	847	12.1382
848	848	15.4774
849	849	3.9242
850	850	1.3446
851	851	-2.41318
852	852	-1.5521
853	853	-5.20868
854	854	1.19925
855	855	2.8628
856	856	1.28752
857	857	-0.267707
858	858	5.60023
859	859	-6.53214
860	860	-2.62533
861	861	3.27691
862	862	6.00432
863	863	-1.51469
864	864	0.197555
865	865	1.40536
866	866	-0.220178
867	867	-0.291206
868	868	0.120694
869	869	-0.878716
870	870	2.97135
871	871	2.12462
872	872	-0.810761
873	873	2.38209
874	874	-2.84716
875	875	0.258817
876	876	-1.51815
877	877	2.17398
878	878	2.44659
879	879	1.03404
880	880	-1.64067
881	881	-0.0646746
882	882	0.901593
883	883	0.892859
884	884	-1.62669
885	885	-1.01593
886	886	1.52966
887	887	2.85516
888	888	-2.40464
889	889	-0.132785
890	890	1.25616
891	891	3.19146
892	892	-2.51711
893	893	-1.5652
894	894	-0.109107
895	895	4.32521
896	896	0.518543
897	897	0.982532
898	898	-1.02313
899	899	-2.69051
900	900	-0.626373
901	901	3.67121
902	902	-1.63329
903	903	2.5162
904	904	5.35462
905	905	-1.13951
906	906	-4.00383
907	907	3.13016
908	908	4.1197
909	909	1.1436
910	910	0.106996
911	911	-9.06091
912	912	-1.02796
913	913	8.26763
914	914	4.98608
915	915	-5.38781
916	916	-2.45186
917	917	6.26889
918	918	3.44751
919	919	-3.06289
920	920	-4.4799
921	921	-6.12625
922	922	3.21845
923	923	0.130124
924	924	2.9446
925	925	4.16936
926	926	0.916607
927	927	-0.256978
928	928	-0.353362
929	929	0.48638
930	930	-1.18683
931	931	-0.0930339
932	932	1.82732
933	933	1.17808
934	934	-4.12984
935	935	9.48003
936	936	17.1782
937	937	20.2651
938	938	-21.8012
939	939	-74.3587
940	940	-64.0335
941	941	1.39847
942	942	129.864
943	943	106.915
944	944	-50.5405
945	945	-101.908
946	946	-77.8043
947	947	10.6808
948	948	56.971
949	949	57.8767
950	950	25.9297
951	951	-10.6657
952	952	-16.4914
953	953	-14.7448
954	954	-10.972
955	955	-8.31617
956	956	7.63706
957	957	1.36593
958	958	1.40812
959	959	-2.16087
960	960	0.300384
961	961	4.17592
962	962	6.65568
963	963	4.19924
964	964	1.81183
965	965	-0.479517
966	966	-6.3246
967	967	-0.115173
968	968	5.56582
969	969	-1.22349
970	970	-1.18994
971	971	-3.41396
972	972	-1.43584
973	973	7.34977
974	974	3.38024
975	975	-4.95201
976	976	-8.28135
977	977	-3.51418
978	978	1.17091
979	979	5.88393
980	980	3.04863
981	981	0.74491
982	982	-1.89454
983	983	-3.92993
984	984	-2.01332
985	985	-0.95556
986	986	1.7552
987	987	6.32664
988	988	11.069
989	989	4.75701
990	990	-11.8239
991	991	-10.2961
992	992	-0.663457
993	993	3.89748
994	994	0.584821
995	995	3.49098
996	996	6.63612
997	997	4.32916
998	998	-0.655722
999	999	-1.02544
1000	1000	-8.31534
1001	1001	-4.45299
1002	1002	1.72033
1003	1003	4.82185
1004	1004	2.39011
1005	1005	1.24732
1006	1006	5.33766
1007	1007	0.172207
1008	1008	0.376755
1009	1009	-3.72704
1010	1010	2.14882
1011	1011	0.483378
1012	1012	-11.0337
1013	1013	-2.83231
1014	1014	8.77767
1015	1015	12.2869
1016	1016	5.75643
1017	1017	-2.75362
1018	1018	-16.5213
1019	1019	-9.53663
1020	1020	3.34325
1021	1021	10.23
1022	1022	8.34675
1023	1023	0.542325
1024	1024	2.86149
1025	1025	-2.46234
1026	1026	-5.26272
1027	1027	1.70626
1028	1028	0.847214
1029	1029	-6.91039
1030	1030	-3.18499
1031	1031	0.660641
1032	1032	-0.0233142
1033	1033	3.36415
1034	1034	6.15939
1035	1035	5.9654
1036	1036	0.650892
1037	1037	0.0155853
1038	1038	-5.96498
1039	1039	-4.04024
1040	1040	5.94354
1041	1041	11.0396
1042	1042	-1.35394
1043	1043	-13.9666
1044	1044	2.25632
1045	1045	10.9441
1046	1046	3.55117
1047	1047	-13.4755
1048	1048	-8.2664
1049	1049	1.03748
1050	1050	7.86922
1051	1051	11.3187
1052	1052	7.25712
1053	1053	4.13689
1054	1054	-10.7278
1055	1055	-32.9155
1056	1056	-17.1909
1057	1057	25.3829
1058	1058	40.8946
1059	1059	20.1751
1060	1060	-10.5091
1061	1061	-41.6243
1062	1062	-24.5379
1063	1063	5.60007
1064	1064	19.9441
1065	1065	21.204
1066	1066	16.3246
1067	1067	-0.807422
1068	1068	-16.7008
1069	1069	-17.8698
1070	1070	-3.04258
1071	1071	4.86839
1072	1072	6.63149
1073	1073	2.64433
1074	1074	4.48607
1075	1075	-2.32935
1076	1076	-3.05358
1077	1077	1.12224
1078	1078	4.92165
1079	1079	-3.68059
1080	1080	-1.72888
1081	1081	-0.70899
1082	1082	0.647382
1083	1083	6.91002
1084	1084	3.36799
1085	1085	0.225278
1086	1086	-3.05826
1087	1087	3.46622
1088	1088	2.28201
1089	1089	0.167458
1090	1090	-6.03447
1091	1091	-8.34475
1092	1092	4.67832
1093	1093	5.22044
1094	1094	1.66453
1095	1095	3.03133
1096	1096	0.768254
1097	1097	4.16569
1098	1098	-2.12119
1099	1099	-4.10381
1100	1100	-8.11449
1101	1101	0.673995
1102	1102	3.67089
1103	1103	5.15745
1104	1104	-1.85175
1105	1105	-7.639
1106	1106	-1.6428
1107	1107	13.6622
1108	1108	15.0347
1109	1109	-12.5573
1110	1110	-12.3909
1111	1111	1.37185
1112	1112	8.53534
1113	1113	-2.56526
1114	1114	-6.06771
1115	1115	-0.974731
1116	1116	10.4917
1117	1117	13.4652
1118	1118	1.44703
1119	1119	-14.0584
1120	1120	-12.2389
1121	1121	1.30378
1122	1122	4.71715
1123	1123	5.75376
1124	1124	8.56786
1125	1125	3.18211
1126	1126	-6.79369
1127	1127	-8.09463
1128	1128	-0.753474
1129	1129	0.791795
1130	1130	4.86592
1131	1131	8.56461
1132	1132	6.45674
1133	1133	-6.51091
1134	1134	-3.08498
1135	1135	3.92135
1136	1136	-6.53808
1137	1137	-7.50954
1138	1138	-1.7882
1139	1139	5.71508
1140	1140	6.98054
1141	1141	6.82956
1142	1142	0.898082
1143	1143	-6.9221
1144	1144	-4.97402
1145	1145	3.87371
1146	1146	2.00776
1147	1147	1.67609
1148	1148	2.12365
1149	1149	1.59044
1150	1150	3.49028
1151	1151	-1.05936
1152	1152	-1.73938
1153	1153	-1.35781
1154	1154	-1.96604
1155	1155	-3.72657
1156	1156	-0.353543
1157	1157	0.779129
1158	1158	5.75408
1159	1159	4.17464
1160	1160	1.77356
1161	1161	-3.45338
1162	1162	-5.88098
1163	1163	-1.2344
1164	1164	1.69154
1165	1165	4.29605
1166	1166	1.60586
1167	1167	-2.7818
1168	1168	1.2719
1169	1169	-4.64581
1170	1170	4.15835
1171	1171	8.46385
1172	1172	0.448221
1173	1173	-4.98356
1174	1174	-7.56671
1175	1175	-0.379949
1176	1176	6.24945
1177	1177	4.72722
1178	1178	0.917958
1179	1179	4.44879
1180	1180	4.31197
1181	1181	-0.120352
1182	1182	-9.72366
1183	1183	-4.07991
1184	1184	0.711888
1185	1185	2.91736
1186	1186	1.93354
1187	1187	0.717781
1188	1188	-1.46249
1189	1189	-0.207702
1190	1190	4.47199
1191	1191	1.6036
1192	1192	2.8183
1193	1193	1.78178
1194	1194	0.310322
1195	1195	-4.79038
1196	1196	-15.0198
1197	1197	-8.96671
1198	1198	6.32327
1199	1199	23.5334
1200	1200	8.54179
1201	1201	-5.19788
1202	1202	-4.59604
1203	1203	-4.94824
1204	1204	-7.87257
1205	1205	-4.31092
1206	1206	8.15426
1207	1207	8.69531
1208	1208	-1.04118
1209	1209	-5.13274
1210	1210	-1.57831
1211	1211	9.6745
1212	1212	6.88401
1213	1213	3.03962
1214	1214	-5.43764
1215	1215	-9.70479
1216	1216	-0.957152
1217	1217	9.96597
1218	1218	2.97459
1219	1219	-6.13519
1220	1220	-5.12728
1221	1221	-3.75812
1222	1222	-0.322929
1223	1223	7.35192
1224	1224	10.3037
1225	1225	4.47041
1226	1226	-4.6454
1227	1227	-11.2904
1228	1228	-0.339337
1229	1229	2.98705
1230	1230	4.17037
1231	1231	0.0333013
1232	1232	1.79468
1233	1233	1.15387
1234	1234	0.9013
1235	1235	-3.86723
1236	1236	-0.918528
1237	1237	4.02722
1238	1238	1.02551
1239	1239	-1.67001
1240	1240	0.17589
1241	1241	2.29319
1242	1242	1.72839
1243	1243	0.987178
1244	1244	-2.6261
1245	1245	2.60674
1246	1246	-0.941604
1247	1247	-8.45763
1248	1248	-0.0833456
1249	1249	8.86572
1250	1250	8.71384
1251	1251	2.39191
1252	1252	-11.132
1253	1253	-7.55827
1254	1254	2.34854
1255	1255	5.48292
1256	1256	5.55306
1257	1257	-2.45727
1258	1258	-2.33658
1259	1259	-2.35254
1260	1260	-4.74226
1261	1261	0.939382
1262	1262	4.96023
1263	1263	13.4504
1264	1264	-2.03832
1265	1265	-9.71441
1266	1266	-1.72221
1267	1267	2.06936
1268	1268	7.39069
1269	1269	-2.23667
1270	1270	-0.656642
1271	1271	-0.0634786
1272	1272	-0.469992
1273	1273	0.743224
1274	1274	5.58374
1275	1275	2.1391
1276	1276	-2.33938
1277	1277	-0.0796544
1278	1278	-1.33662
1279	1279	2.38438
1280	1280	-3.34691
1281	1281	2.20576
1282	1282	3.87695
1283	1283	-0.68988
1284	1284	-0.306779
1285	1285	-3.53694
1286	1286	0.572646
1287	1287	2.81204
1288	1288	-2.83465
1289	1289	-1.43177
1290	1290	-1.45672
1291	1291	6.11497
1292	1292	8.14791
1293	1293	-1.1552
1294	1294	-5.51356
1295	1295	-7.20048
1296	1296	1.19456
1297	1297	3.27432
1298	1298	6.04616
1299	1299	14.211
1300	1300	-0.208141
1301	1301	-15.8429
1302	1302	-7.41992
1303	1303	-1.00189
1304	1304	4.62799
1305	1305	2.33704
1306	1306	2.00552
1307	1307	-0.369022
1308	1308	-0.507162
1309	1309	-3.3801
1310	1310	0.418752
1311	1311	3.30382
1312	1312	0.00895145
1313	1313	1.52436
1314	1314	4.39401
1315	1315	0.763401
1316	1316	-0.375897
1317	1317	-2.64546
1318	1318	-0.800057
1319	1319	2.26586
1320	1320	3.13023
1321	1321	0.684389
1322	1322	-1.02037
1323	1323	-3.11347
1324	1324	1.01672
1325	1325	1.64535
1326	1326	-1.11979
1327	1327	3.18692
1328	1328	2.34247
1329	1329	2.78139
1330	1330	-2.88634
1331	1331	-3.86959
1332	1332	-2.39373
1333	1333	10.9016
1334	1334	10.5044
1335	1335	-0.652091
1336	1336	-14.9257
1337	1337	-10.8886
1338	1338	-0.634538
1339	1339	12.2866
1340	1340	8.50643
1341	1341	-1.6572
1342	1342	-3.04841
1343	1343	-8.85799
1344	1344	-13.8658
1345	1345	7.54629
1346	1346	25.7793
1347	1347	13.2411
1348	1348	-5.07188
1349	1349	-22.8238
1350	1350	-19.6079
1351	1351	13.1747
1352	1352	27.3847
1353	1353	5.33875
1354	1354	-14.8445
1355	1355	-13.6263
1356	1356	-1.08999
1357	1357	4.65615
1358	1358	7.92413
1359	1359	-0.93849
1360	1360	-4.11969
1361	1361	-0.256772
1362	1362	6.14124
1363	1363	6.70228
1364	1364	-0.0876047
1365	1365	-3.40201
1366	1366	4.24962
1367	1367	2.56384
1368	1368	-7.49939
1369	1369	-3.84238
1370	1370	-1.66753
1371	1371	7.98056
1372	1372	1.78883
1373	1373	-7.02483
1374	1374	0.95166
1375	1375	3.60448
1376	1376	1.21474
1377	1377	-4.23135
1378	1378	0.699282
1379	1379	6.73431
1380	1380	0.411361
1381	1381	-7.45594
1382	1382	-2.69899
1383	1383	5.24221
1384	1384	6.52196
1385	1385	4.67023
1386	1386	4.40481
1387	1387	-5.00347
1388	1388	-7.5092
1389	1389	-3.94661
1390	1390	2.93005
1391	1391	5.05093
1392	1392	-4.08051
1393	1393	-4.10222
1394	1394	-1.17502
1395	1395	18.9192
1396	1396	23.2896
1397	1397	-9.36215
1398	1398	-35.0192
1399	1399	-13.5468
1400	1400	11.183
1401	1401	11.148
1402	1402	7.26663
1403	1403	-0.497155
1404	1404	-0.703243
1405	1405	-1.17014
1406	1406	1.63081
1407	1407	-2.74158
1408	1408	0.781831
1409	1409	-2.46317
1410	1410	1.42956
1411	1411	-1.16254
1412	1412	1.22514
1413	1413	-3.61043
1414	1414	-1.77566
1415	1415	4.2193
1416	1416	7.66473
1417	1417	3.36614
1418	1418	-3.12093
1419	1419	-1.68527
1420	1420	3.61275
1421	1421	6.2022
1422	1422	-1.72212
1423	1423	-5.37992
1424	1424	-0.244347
1425	1425	3.69262
1426	1426	-0.349921
1427	1427	-0.0388878
1428	1428	-4.23218
1429	1429	3.5508
1430	1430	5.80858
1431	1431	0.616674
1432	1432	-0.312148
1433	1433	-8.03816
1434	1434	-1.39879
1435	1435	8.01081
1436	1436	4.43118
1437	1437	-2.14666
1438	1438	-4.9847
1439	1439	-0.0830531
1440	1440	3.06952
1441	1441	-3.67391
1442	1442	-1.81514
1443	1443	7.2507
1444	1444	4.83623
1445	1445	-3.6807
1446	1446	-5.23233
1447	1447	-1.39548
1448	1448	5.23885
1449	1449	-0.840798
1450	1450	1.7818
1451	1451	0.495243
1452	1452	3.61565
1453	1453	-0.28896
1454	1454	-2.02057
1455	1455	2.52394
1456	1456	-1.78394
1457	1457	-3.51609
1458	1458	0.823105
1459	1459	-0.842932
1460	1460	0.224848
1461	1461	4.86109
1462	1462	4.20564
1463	1463	-2.50359
1464	1464	0.404787
1465	1465	0.93533
1466	1466	-0.0990999
1467	1467	-1.78019
1468	1468	-2.81714
1469	1469	-1.0944
1470	1470	3.28259
1471	1471	2.08097
1472	1472	2.45801
1473	1473	-0.0204318
1474	1474	0.256468
1475	1475	-1.54394
1476	1476	2.9067
1477	1477	4.13474
1478	1478	-3.24211
1479	1479	-4.25058
1480	1480	1.9852
1481	1481	1.03799
1482	1482	-0.932759
1483	1483	3.8505
1484	1484	-1.42022
1485	1485	0.189037
1486	1486	1.04921
1487	1487	4.21993
1488	1488	-2.23635
1489	1489	-2.19187
1490	1490	-1.28451
1491	1491	0.175176
1492	1492	1.03362
1493	1493	-1.80749
1494	1494	1.8935
1495	1495	3.4865
1496	1496	2.63419
1497	1497	-2.01069
1498	1498	-0.574645
1499	1499	-2.4217
1500	1500	3.79528
1501	1501	5.71312
1502	1502	-2.3436
1503	1503	-3.2364
1504	1504	-0.520498
1505	1505	3.24799
1506	1506	0.748559
1507	1507	-0.740421
1508	1508	6.62591
1509	1509	1.4052
1510	1510	-1.41477
1511	1511	-0.656264
1512	1512	1.64223
1513	1513	-4.52895
1514	1514	-3.58635
1515	1515	1.47902
1516	1516	1.99098
1517	1517	4.59011
1518	1518	0.0216598
1519	1519	-5.55691
1520	1520	1.028
1521	1521	-2.29038
1522	1522	-2.7174
1523	1523	-2.6377
1524	1524	3.59149
1525	1525	9.40661
1526	1526	5.50946
1527	1527	-3.3837
1528	1528	-6.70548
1529	1529	-1.84287
1530	1530	1.32624
1531	1531	3.67681
1532	1532	2.77378
1533	1533	0.163904
1534	1534	-0.420225
1535	1535	-2.88852
1536	1536	3.26625
1537	1537	4.12929
1538	1538	0.35354
1539	1539	-1.53229
1540	1540	-1.81667
1541	1541	0.639363
1542	1542	2.9353
1543	1543	4.49925
1544	1544	1.86289
1545	1545	-1.39532
1546	1546	-1.31943
1547	1547	-8.0745
1548	1548	0.381599
1549	1549	-2.18775
1550	1550	6.42542
1551	1551	13.3173
1552	1552	0.330146
1553	1553	-11.1337
1554	1554	-10.9886
1555	1555	2.7255
1556	1556	2.03611
1557	1557	-0.197807
1558	1558	5.53357
1559	1559	9.10535
1560	1560	8.79869
1561	1561	-2.9535
1562	1562	-21.5693
1563	1563	-22.4667
1564	1564	12.2029
1565	1565	45.6659
1566	1566	9.69288
1567	1567	-48.1008
1568	1568	-10.3722
1569	1569	12.0087
1570	1570	19.5117
1571	1571	8.67813
1572	1572	0.652114
1573	1573	-9.11204
1574	1574	-4.66469
1575	1575	2.37478
1576	1576	1.22437
1577	1577	-5.55031
1578	1578	-2.39181
1579	1579	-5.97288
1580	1580	7.02783
1581	1581	3.58435
1582	1582	-2.66602
1583	1583	0.742458
1584	1584	6.85695
1585	1585	-2.59381
1586	1586	-3.29292
1587	1587	4.34397
1588	1588	12.576
1589	1589	-3.03818
1590	1590	-6.00648
1591	1591	-4.59434
1592	1592	-4.15082
1593	1593	5.37806
1594	1594	1.46322
1595	1595	-2.61884
1596	1596	-0.355221
1597	1597	8.08295
1598	1598	4.62197
1599	1599	-0.998091
1600	1600	-3.12768
1601	1601	0.826125
1602	1602	1.15228
1603	1603	0.460809
1604	1604	0.624959
1605	1605	-4.01882
1606	1606	-6.7635
1607	1607	1.89378
1608	1608	8.49101
1609	1609	4.93287
1610	1610	2.62298
1611	1611	-3.79147
1612	1612	-8.95769
1613	1613	-4.50689
1614	1614	5.89717
1615	1615	6.12882
1616	1616	2.99115
1617	1617	-0.720709
1618	1618	-4.29376
1619	1619	1.4535
1620	1620	2.27684
1621	1621	-3.12481
1622	1622	1.8479
1623	1623	1.87075
1624	1624	-3.12122
1625	1625	-0.844343
1626	1626	3.42858
1627	1627	-0.202892
1628	1628	2.9917
1629	1629	5.37265
1630	1630	2.0619
1631	1631	-4.5198
1632	1632	0.890312
1633	1633	5.87002
1634	1634	-1.9056
1635	1635	-5.15045
1636	1636	-13.6396
1637	1637	-9.07902
1638	1638	0.980829
1639	1639	23.2496
1640	1640	18.804
1641	1641	-3.60785
1642	1642	-14.2369
1643	1643	-14.1571
1644	1644	0.754487
1645	1645	12.2761
1646	1646	5.32062
1647	1647	0.0874388
1648	1648	-5.7838
1649	1649	1.46789
1650	1650	4.42951
1651	1651	0.796406
1652	1652	0.169144
1653	1653	-0.379674
1654	1654	-2.94262
1655	1655	1.76982
1656	1656	0.632376
1657	1657	-2.37781
1658	1658	-1.71114
1659	1659	-0.491313
1660	1660	3.02751
1661	1661	3.98587
1662	1662	3.90305
1663	1663	3.61155
1664	1664	-4.89352
1665	1665	-5.79256
1666	1666	-2.66886
1667	1667	3.32753
1668	1668	3.2723
1669	1669	1.02579
1670	1670	-0.377652
1671	1671	3.41318
1672	1672	-0.255059
1673	1673	-7.18769
1674	1674	1.278
1675	1675	5.87204
1676	1676	0.558681
1677	1677	-3.19336
1678	1678	0.704342
1679	1679	1.55141
1680	1680	-2.67586
1681	1681	1.48165
1682	1682	6.71906
1683	1683	3.70455
1684	1684	-0.673834
1685	1685	-11.6673
1686	1686	-1.42335
1687	1687	14.2035
1688	1688	5.67588
1689	1689	-13.0974
1690	1690	-8.82634
1691	1691	6.70977
1692	1692	7.53643
1693	1693	1.96615
1694	1694	-0.915491
1695	1695	-3.56229
1696	1696	-1.61457
1697	1697	-1.89555
1698	1698	-0.418874
1699	1699	3.40682
1700	1700	5.50234
1701	1701	-0.466309
1702	1702	0.710554
1703	1703	-0.19773
1704	1704	2.09315
1705	1705	0.399452
1706	1706	1.98287
1707	1707	-1.284
1708	1708	-6.71382
1709	1709	-0.0990655
1710	1710	4.20547
1711	1711	8.4822
1712	1712	1.44756
1713	1713	-3.94546
1714	1714	-6.95884
1715	1715	-4.11023
1716	1716	-0.835962
1717	1717	6.34211
1718	1718	9.97502
1719	1719	-4.65017
1720	1720	-2.75149
1721	1721	-0.0161383
1722	1722	3.74782
1723	1723	3.5287
1724	1724	-1.91904
1725	1725	-2.67532
1726	1726	3.85296
1727	1727	-1.7268
1728	1728	-0.685561
1729	1729	-0.437348
1730	1730	-1.11955
1731	1731	-0.829001
1732	1732	-0.166496
1733	1733	3.38957
1734	1734	2.25084
1735	1735	0.84114
1736	1736	-1.79403
1737	1737	-0.0696478
1738	1738	3.7961
1739	1739	1.96993
1740	1740	0.854872
1741	1741	-7.5468
1742	1742	-0.707485
1743	1743	3.14379
1744	1744	5.32567
1745	1745	-2.01459
1746	1746	-1.67098
1747	1747	-0.218276
1748	1748	-0.329004
1749	1749	-0.769529
1750	1750	1.10264
1751	1751	-1.5932
1752	1752	-2.58087
1753	1753	8.8559
1754	1754	14.8135
1755	1755	6.63703
1756	1756	-3.91578
1757	1757	-17.4968
1758	1758	-43.9827
1759	1759	-28.4506
1760	1760	79.9457
1761	1761	61.6162
1762	1762	-47.0874
1763	1763	-58.8374
1764	1764	-20.5623
1765	1765	21.0858
1766	1766	40.305
1767	1767	23.7364
1768	1768	-4.52308
1769	1769	-12.4442
1770	1770	1.31163
1771	1771	1.71694
1772	1772	3.37949
1773	1773	1.99515
1774	1774	-5.8012
1775	1775	-5.35226
1776	1776	-6.04406
1777	1777	3.48207
1778	1778	4.70869
1779	1779	0.942187
1780	1780	-3.77657
1781	1781	-0.692238
1782	1782	-0.927717
1783	1783	-2.73732
1784	1784	4.54306
1785	1785	1.00569
1786	1786	-3.17968
1787	1787	0.935089
1788	1788	4.35365
1789	1789	0.721387
1790	1790	0.51468
1791	1791	-0.0358763
1792	1792	0.309857
1793	1793	-0.611367
1794	1794	-0.483311
1795	1795	0.295333
1796	1796	-0.883371
1797	1797	-1.29666
1798	1798	2.72582
1799	1799	1.2395
1800	1800	2.83716
1801	1801	-6.17396
1802	1802	-6.178
1803	1803	-0.692367
1804	1804	8.14858
1805	1805	22.0586
1806	1806	24.7311
1807	1807	9.03115
1808	1808	-24.4564
1809	1809	-72.1164
1810	1810	-65.9504
1811	1811	5.71123
1812	1812	104.589
1813	1813	82.3788
1814	1814	-12.1233
1815	1815	-90.0817
1816	1816	-63.9038
1817	1817	-10.804
1818	1818	48.1445
1819	1819	45.9043
1820	1820	4.15712
1821	1821	-14.6358
1822	1822	1.72496
1823	1823	1.54787
1824	1824	1.47989
1825	1825	6.09849
1826	1826	4.40307
1827	1827	-5.30375
1828	1828	2.1359
1829	1829	-2.82115
1830	1830	-0.932888
1831	1831	-0.58848
1832	1832	3.29257
1833	1833	5.66099
1834	1834	0.787828
1835	1835	-3.28673
1836	1836	-1.983
1837	1837	-1.26362
1838	1838	4.45711
1839	1839	-1.62886
1840	1840	-0.103652
1841	1841	3.46361
1842	1842	3.78387
1843	1843	0.212656
1844	1844	-0.0192272
1845	1845	-0.393647
1846	1846	-2.77448
1847	1847	-2.69115
1848	1848	2.60779
1849	1849	2.83056
1850	1850	1.99559
1851	1851	-5.54566
1852	1852	0.674778
1853	1853	4.08484
1854	1854	0.946317
1855	1855	-6.1703
1856	1856	-1.63063
1857	1857	3.60886
1858	1858	2.54686
1859	1859	6.95399
1860	1860	1.836
1861	1861	-0.570747
1862	1862	-2.49735
1863	1863	-11.3279
1864	1864	-5.97073
1865	1865	8.33228
1866	1866	16.8877
1867	1867	9.13894
1868	1868	-11.0817
1869	1869	-11.6673
1870	1870	1.21648
1871	1871	-0.400874
1872	1872	-8.60005
1873	1873	1.00688
1874	1874	9.66441
1875	1875	2.74352
1876	1876	-3.92039
1877	1877	-3.90791
1878	1878	8.35133
1879	1879	10.6479
1880	1880	-1.95644
1881	1881	-8.62811
1882	1882	-1.90218
1883	1883	0.145732
1884	1884	4.23163
1885	1885	0.313987
1886	1886	0.946747
1887	1887	2.32071
1888	1888	0.857746
1889	1889	0.210573
1890	1890	-1.14849
1891	1891	1.12326
1892	1892	2.34594
1893	1893	-0.671863
1894	1894	-3.08732
1895	1895	-3.03594
1896	1896	-0.685914
1897	1897	6.58766
1898	1898	1.1937
1899	1899	-2.84458
1900	1900	-0.473494
1901	1901	0.294008
1902	1902	1.6085
1903	1903	3.3717
1904	1904	3.18971
1905	1905	-2.82238
1906	1906	2.16514
1907	1907	-2.22701
1908	1908	-4.66832
1909	1909	-2.69469
1910	1910	1.8346
1911	1911	4.3501
1912	1912	8.57769
1913	1913	1.19003
1914	1914	-6.53408
1915	1915	-4.56504
1916	1916	-1.20081
1917	1917	-5.1518
1918	1918	4.14304
1919	1919	13.1576
1920	1920	9.66014
1921	1921	0.126261
1922	1922	-8.08476
1923	1923	-11.4747
1924	1924	-17.8022
1925	1925	7.19548
1926	1926	26.0685
1927	1927	7.84797
1928	1928	-7.33429
1929	1929	-11.4194
1930	1930	-1.56884
1931	1931	5.12306
1932	1932	7.85628
1933	1933	-0.529739
1934	1934	-3.8231
1935	1935	3.73533
1936	1936	-1.35926
1937	1937	-3.88908
1938	1938	-3.34221
1939	1939	2.29943
1940	1940	0.911926
1941	1941	7.2888
1942	1942	5.75645
1943	1943	-4.93624
1944	1944	-3.70288
1945	1945	-1.32218
1946	1946	-2.86774
1947	1947	-2.61181
1948	1948	0.311139
1949	1949	3.3952
1950	1950	3.45521
1951	1951	-3.13614
1952	1952	4.42662
1953	1953	6.63023
1954	1954	-3.18471
1955	1955	-8.14899
1956	1956	-2.316
1957	1957	5.51169
1958	1958	4.56046
1959	1959	4.16845
1960	1960	2.12689
1961	1961	-2.92451
1962	1962	-2.21659
1963	1963	-2.03628
1964	1964	1.44865
1965	1965	-1.58313
1966	1966	1.63107
1967	1967	4.98406
1968	1968	0.987032
1969	1969	-1.60188
1970	1970	-2.66398
1971	1971	1.5659
1972	1972	4.12219
1973	1973	-0.715426
1974	1974	-3.14414
1975	1975	-6.4034
1976	1976	-2.92266
1977	1977	10.478
1978	1978	6.04397
1979	1979	0.126467
1980	1980	-1.67705
1981	1981	-3.2607
1982	1982	-0.860622
1983	1983	2.36825
1984	1984	8.29893
1985	1985	2.74534
1986	1986	-0.172339
1987	1987	-5.76083
1988	1988	-11.747
1989	1989	-1.1619
1990	1990	11.7012
1991	1991	12.7884
1992	1992	-5.88211
1993	1993	-9.59466
1994	1994	-4.58629
1995	1995	-7.60202
1996	1996	-1.28272
1997	1997	11.576
1998	1998	22.262
[truncated: 39,710 more rows]
