# Supplementary material for: PM2.5 concentration prediction based on EEMD-ALSTM
Source: Sci Rep. 2024 Jun 2;14:12636. doi: 10.1038/s41598-024-63620-9 (PMC11144699; doi:10.1038/s41598-024-63620-9)
Supplement: Supplementary file 1 — Supplementary Information. [file 41598_2024_63620_MOESM1_ESM.zip › Code/r3.xlsx]

## Sheet: Sheet1
	index	0
0	0	-5.21748
1	1	-13.1046
2	2	-15.2629
3	3	-11.0591
4	4	-3.25765
5	5	4.46076
6	6	7.10026
7	7	5.99556
8	8	2.04768
9	9	-2.0939
10	10	-2.10754
11	11	-0.257062
12	12	3.91072
13	13	6.05636
14	14	5.75886
15	15	3.68364
16	16	-2.6167
17	17	-8.83966
18	18	-10.5235
19	19	-10.6107
20	20	-5.13465
21	21	2.49042
22	22	8.4408
23	23	10.5352
24	24	9.42233
25	25	3.21434
26	26	-2.35
27	27	-7.64911
28	28	-6.99798
29	29	-4.51646
30	30	-1.98995
31	31	0.165214
32	32	1.39235
33	33	2.49428
34	34	2.07846
35	35	0.726333
36	36	0.420821
37	37	-2.0673
38	38	-3.69836
39	39	-1.3475
40	40	-0.315312
41	41	0.241643
42	42	2.09549
43	43	3.02451
44	44	1.09982
45	45	-1.99317
46	46	-2.49335
47	47	-1.04417
48	48	0.104696
49	49	1.46837
50	50	1.76106
51	51	0.183813
52	52	-0.66854
53	53	-0.157219
54	54	-0.421821
55	55	-0.145612
56	56	-1.32756
57	57	-0.263044
58	58	0.411809
59	59	-1.2975
60	60	-1.98764
61	61	-2.69684
62	62	-1.70167
63	63	-1.01582
64	64	-3.42951
65	65	-4.25791
66	66	-2.45458
67	67	2.24754
68	68	8.10575
69	69	7.29768
70	70	2.37141
71	71	-1.03339
72	72	-2.63462
73	73	-0.977875
74	74	2.1654
75	75	2.82981
76	76	0.678991
77	77	-2.73429
78	78	-4.94937
79	79	-3.6723
80	80	0.295853
81	81	2.04613
82	82	3.28218
83	83	3.10939
84	84	2.24325
85	85	-0.0015025
86	86	-2.36573
87	87	-6.12178
88	88	-5.10605
89	89	-5.16897
90	90	-3.47305
91	91	-1.51232
92	92	-0.359827
93	93	3.36164
94	94	8.28273
95	95	13.5817
96	96	11.8235
97	97	5.49397
98	98	-5.61781
99	99	-16.4701
100	100	-17.1704
101	101	-14.6114
102	102	-8.39082
103	103	-0.559794
104	104	4.61111
105	105	10.892
106	106	14.0147
107	107	13.193
108	108	11.0304
109	109	10.2573
110	110	8.01927
111	111	1.41795
112	112	-10.8571
113	113	-24.2505
114	114	-31.8401
115	115	-26.7739
116	116	-17.5155
117	117	-3.40318
118	118	6.84617
119	119	17.9609
120	120	29.6868
121	121	37.6765
122	122	36.5371
123	123	20.7027
124	124	-6.68086
125	125	-24.4071
126	126	-36.8748
127	127	-36.8507
128	128	-28.2129
129	129	-13.9221
130	130	-0.825531
131	131	12.2511
132	132	22.7166
133	133	26.1546
134	134	22.0752
135	135	12.7987
136	136	2.15943
137	137	-6.13993
138	138	-6.81563
139	139	-3.42553
140	140	-1.78111
141	141	-4.23789
142	142	-8.76808
143	143	-13.2279
144	144	-12.0873
145	145	-6.70252
146	146	3.69577
147	147	12.4259
148	148	13.5972
149	149	7.94577
150	150	0.782144
151	151	-5.17533
152	152	-7.49058
153	153	-5.60654
154	154	-4.24854
155	155	-2.45247
156	156	-0.310713
157	157	2.33845
158	158	3.27015
159	159	3.54092
160	160	1.98631
161	161	-0.992589
162	162	-2.65026
163	163	-4.32192
164	164	-4.42212
165	165	-3.96242
166	166	-3.71251
167	167	-1.24586
168	168	2.49052
169	169	7.56714
170	170	11.8875
171	171	11.0649
172	172	6.35566
173	173	-3.39148
174	174	-10.6689
175	175	-14.1119
176	176	-11.8532
177	177	-5.22216
178	178	1.79027
179	179	7.60168
180	180	8.61132
181	181	3.87383
182	182	-0.779276
183	183	-4.14708
184	184	-1.79502
185	185	1.89192
186	186	6.19708
187	187	7.26127
188	188	3.55913
189	189	-2.4915
190	190	-6.06336
191	191	-6.70993
192	192	-5.23378
193	193	-0.91181
194	194	1.16143
195	195	2.60145
196	196	2.18451
197	197	0.0344201
198	198	-1.56844
199	199	-1.29409
200	200	-0.648404
201	201	-1.06927
202	202	-2.67082
203	203	-1.09978
204	204	0.529598
205	205	2.04913
206	206	2.44639
207	207	-1.84979
208	208	-4.02732
209	209	-2.90537
210	210	-0.349215
211	211	0.227255
212	212	2.67606
213	213	2.14016
214	214	1.2678
215	215	-0.206224
216	216	-1.88276
217	217	-2.37084
218	218	-1.12481
219	219	-0.0117572
220	220	0.431277
221	221	0.139795
222	222	0.358951
223	223	0.843439
224	224	0.246926
225	225	-0.456361
226	226	-0.588072
227	227	0.890113
228	228	1.92711
229	229	0.555965
230	230	-0.522364
231	231	-2.81426
232	232	-2.89829
233	233	-1.71792
234	234	0.00713631
235	235	1.49189
236	236	1.32465
237	237	0.530624
238	238	1.57559
239	239	2.32083
240	240	2.2463
241	241	-0.277012
242	242	-2.2672
243	243	-2.8286
244	244	-4.42653
245	245	-3.38829
246	246	-0.0733787
247	247	2.14907
248	248	2.35734
249	249	1.76442
250	250	-0.654557
251	251	-3.55849
252	252	-3.55055
253	253	-2.559
254	254	0.869122
255	255	3.11944
256	256	4.9012
257	257	8.05377
258	258	11.5947
259	259	9.99622
260	260	-3.52104
261	261	-17.7468
262	262	-29.4994
263	263	-28.056
264	264	-5.99027
265	265	24.7319
266	266	33.4689
267	267	27.3991
268	268	13.6176
269	269	-9.44772
270	270	-21.5638
271	271	-24.3159
272	272	-18.1872
273	273	-7.55713
274	274	3.44236
275	275	7.81897
276	276	6.17311
277	277	1.44896
278	278	-1.67664
279	279	0.766264
280	280	5.95285
281	281	9.67745
282	282	8.35304
283	283	2.28323
284	284	-3.77005
285	285	-9.03595
286	286	-8.10858
287	287	-5.93569
288	288	-1.06198
289	289	3.26266
290	290	3.75609
291	291	1.74814
292	292	-0.158508
293	293	-0.346465
294	294	0.388316
295	295	0.215711
296	296	2.05407
297	297	2.53236
298	298	0.830248
299	299	-1.22557
300	300	-5.47645
301	301	-9.59062
302	302	-8.87795
303	303	-3.18652
304	304	4.84352
305	305	14.4676
306	306	19.5438
307	307	13.2361
308	308	-1.2172
309	309	-17.2407
310	310	-29.1352
311	311	-26.9795
312	312	-12.8127
313	313	10.5351
314	314	28.6665
315	315	36.5859
316	316	26.8287
317	317	5.6042
318	318	-15.4793
319	319	-30.8734
320	320	-31.7223
321	321	-19.2824
322	322	-2.861
323	323	13.1671
324	324	20.7418
325	325	21.5718
326	326	11.6766
327	327	-0.937773
328	328	-16.4205
329	329	-25.6185
330	330	-22.3372
331	331	-11.0932
332	332	5.52965
333	333	18.922
334	334	26.6105
335	335	25.5334
336	336	16.7969
337	337	-0.452244
338	338	-15.6892
339	339	-24.9239
340	340	-26.8123
341	341	-15.8559
342	342	-0.753111
343	343	8.59529
344	344	14.5869
345	345	15.6218
346	346	14.3178
347	347	9.47778
348	348	2.42088
349	349	-5.74529
350	350	-12.314
351	351	-16.3254
352	352	-17.0919
353	353	-13.2505
354	354	-4.31676
355	355	4.91883
356	356	13.1662
357	357	11.2195
358	358	2.20004
359	359	-8.52826
360	360	-15.2675
361	361	-10.1664
362	362	7.29143
363	363	29.1965
364	364	38.6277
365	365	30.6817
366	366	6.20017
367	367	-12.9701
368	368	-27.0115
369	369	-25.82
370	370	-17.4398
371	371	-3.07958
372	372	2.33935
373	373	-3.99767
374	374	-14.8294
375	375	-24.063
376	376	-30.7719
377	377	-21.0473
378	378	1.13699
379	379	29.3242
380	380	44.9039
381	381	42.2468
382	382	28.5512
383	383	16.1014
384	384	0.508312
385	385	-12.8683
386	386	-27.3016
387	387	-37.0502
388	388	-32.6916
389	389	-15.9229
390	390	4.47654
391	391	19.5441
392	392	27.3052
393	393	29.3346
394	394	20.5681
395	395	6.83654
396	396	-10.6365
397	397	-25.6749
398	398	-33.4077
399	399	-26.6773
400	400	-7.80728
401	401	6.68036
402	402	16.426
403	403	14.0279
404	404	-1.77742
405	405	-14.7194
406	406	-17.3111
407	407	-2.46501
408	408	18.8557
409	409	33.0541
410	410	33.5657
411	411	15.4447
412	412	-11.1351
413	413	-26.7354
414	414	-32.0337
415	415	-23.3088
416	416	-6.47783
417	417	6.87193
418	418	14.4298
419	419	15.81
420	420	11.3131
421	421	8.71909
422	422	3.73768
423	423	-1.74511
424	424	-5.77094
425	425	-7.69073
426	426	-8.15334
427	427	-6.22571
428	428	-0.21146
429	429	2.93127
430	430	1.46244
431	431	2.71868
432	432	1.61177
433	433	0.834381
434	434	-0.0945718
435	435	0.598786
436	436	-1.14995
437	437	-4.58164
438	438	-6.56419
439	439	-5.68148
440	440	-1.39607
441	441	4.00147
442	442	6.43532
443	443	6.99513
444	444	6.43869
445	445	1.21284
446	446	-4.46564
447	447	-9.43893
448	448	-12.4991
449	449	-8.50085
450	450	-0.0322666
451	451	5.623
452	452	10.1835
453	453	10.1782
454	454	8.34822
455	455	3.56434
456	456	-0.820403
457	457	-3.38003
458	458	-5.42789
459	459	-5.67282
460	460	-5.02696
461	461	-3.11026
462	462	0.241488
463	463	1.23113
464	464	2.10879
465	465	0.628929
466	466	-0.662885
467	467	-1.05045
468	468	-1.14806
469	469	-1.16032
470	470	-1.3672
471	471	-2.59442
472	472	-2.11842
473	473	-0.762371
474	474	0.868641
475	475	-0.923883
476	476	-1.90798
477	477	-1.10326
478	478	1.93814
479	479	5.42458
480	480	6.42635
481	481	4.82791
482	482	1.69511
483	483	-3.46783
484	484	-6.33405
485	485	-8.51182
486	486	-5.8508
487	487	1.32555
488	488	6.30556
489	489	10.1456
490	490	11.3343
491	491	6.55915
492	492	-1.08922
493	493	-8.19012
494	494	-13.4762
495	495	-12.4249
496	496	-5.98666
497	497	-0.231767
498	498	0.709599
499	499	-0.404078
500	500	-5.10073
501	501	-9.1355
502	502	-11.4666
503	503	-7.6712
504	504	0.092903
505	505	9.25995
506	506	19.5464
507	507	23.0512
508	508	20.1325
509	509	16.4843
510	510	9.27739
511	511	-1.16518
512	512	-12.0286
513	513	-22.3285
514	514	-26.8873
515	515	-21.2344
516	516	-13.0089
517	517	-0.792716
518	518	12.7851
519	519	23.2355
520	520	23.5508
521	521	15.2011
522	522	1.03517
523	523	-8.97573
524	524	-16.5654
525	525	-15.2304
526	526	-11.1726
527	527	-2.31352
528	528	5.27692
529	529	8.71662
530	530	8.21395
531	531	4.21626
532	532	-1.76071
533	533	-5.38174
534	534	-7.17927
535	535	-3.9698
536	536	0.711728
537	537	3.05668
538	538	3.86962
539	539	1.58928
540	540	0.0401844
541	541	-1.83114
542	542	-1.54282
543	543	-1.01543
544	544	-0.926042
545	545	0.951548
546	546	-0.856419
547	547	-0.753856
548	548	-0.129174
549	549	1.05431
550	550	1.42065
551	551	0.827311
552	552	0.2404
553	553	-0.110451
554	554	-1.04279
555	555	-3.08453
556	556	-3.09462
557	557	-2.51484
558	558	0.418925
559	559	1.22931
560	560	1.86071
561	561	2.90143
562	562	1.81872
563	563	1.39339
564	564	0.848349
565	565	0.860717
566	566	0.496752
567	567	-2.09525
568	568	-5.21681
569	569	-6.14092
570	570	-5.45517
571	571	-0.768524
572	572	5.09723
573	573	7.78505
574	574	7.90194
575	575	3.38142
576	576	-3.65698
577	577	-10.4489
578	578	-11.1215
579	579	-6.09905
580	580	-0.342456
581	581	4.74271
582	582	7.57884
583	583	10.3712
584	584	7.66664
585	585	2.56799
586	586	-5.39724
587	587	-9.68967
588	588	-8.89046
589	589	-3.73443
590	590	3.22987
591	591	7.26393
592	592	7.69994
593	593	5.0983
594	594	-0.421029
595	595	-3.73075
596	596	-3.64603
597	597	-4.2358
598	598	-4.51019
599	599	-5.01797
600	600	-6.14982
601	601	-4.51923
602	602	2.12809
603	603	8.63208
604	604	12.7834
605	605	9.11411
606	606	1.14401
607	607	-7.39324
608	608	-11.9911
609	609	-11.3059
610	610	-4.89594
611	611	2.06658
612	612	5.26911
613	613	7.18955
614	614	5.35024
615	615	1.68457
616	616	0.774981
617	617	0.640784
618	618	0.344811
619	619	-0.252945
620	620	-5.22182
621	621	-11.8522
622	622	-15.4922
623	623	-13.2231
624	624	-4.8318
625	625	8.68646
626	626	19.8754
627	627	21.4445
628	628	13.8408
629	629	-0.123984
630	630	-8.42295
631	631	-12.2409
632	632	-9.37429
633	633	-4.43997
634	634	0.179757
635	635	2.53287
636	636	1.11775
637	637	1.24531
638	638	2.07475
639	639	2.19105
640	640	3.50065
641	641	1.4939
642	642	-1.81879
643	643	-4.6808
644	644	-4.3453
645	645	-2.855
646	646	-0.234036
647	647	0.829238
648	648	2.92059
649	649	2.82745
650	650	1.04376
651	651	-1.4018
652	652	-4.72841
653	653	-6.88277
654	654	-4.41842
655	655	-1.65838
656	656	1.14166
657	657	5.23443
658	658	7.50827
659	659	7.33744
660	660	6.34326
661	661	3.24242
662	662	1.50571
663	663	-1.71536
664	664	-5.60522
665	665	-9.52654
666	666	-11.789
667	667	-12.6297
668	668	-8.25684
669	669	-1.67692
670	670	6.32725
671	671	12.7482
672	672	15.6673
673	673	12.8143
674	674	9.43532
675	675	4.25832
676	676	-2.1016
677	677	-9.91173
678	678	-15.2571
679	679	-18.87
680	680	-15.7774
681	681	-8.31178
682	682	3.06504
683	683	13.5872
684	684	21.078
685	685	23.3158
686	686	15.6457
687	687	4.41494
688	688	-7.6737
689	689	-17.6017
690	690	-21.0707
691	691	-21.3024
692	692	-15.3732
693	693	-10.9429
694	694	-1.04553
695	695	7.67339
696	696	12.5619
697	697	11.7711
698	698	9.76769
699	699	5.80383
700	700	1.97034
701	701	4.37022
702	702	7.27272
703	703	8.64918
704	704	5.7205
705	705	-0.92873
706	706	-7.45512
707	707	-11.1228
708	708	-11.965
709	709	-8.60901
710	710	-3.17801
711	711	-0.390265
712	712	-0.45473
713	713	-2.17545
714	714	-4.63505
715	715	-3.89657
716	716	-0.259875
717	717	5.58783
718	718	10.0323
719	719	8.88607
720	720	4.08666
721	721	0.488036
722	722	0.742492
723	723	3.35963
724	724	1.03578
725	725	-2.33675
726	726	-6.63677
727	727	-10.3015
728	728	-9.80592
729	729	-4.29953
730	730	0.608979
731	731	5.51141
732	732	8.33713
733	733	9.20589
734	734	8.93055
735	735	4.38849
736	736	-0.231612
737	737	-5.5333
738	738	-8.42806
739	739	-7.86542
740	740	-4.79775
741	741	-1.008
742	742	1.59312
743	743	2.66095
744	744	2.87779
745	745	2.32391
746	746	2.86138
747	747	1.58277
748	748	-0.404155
749	749	-1.85552
750	750	-4.5352
751	751	-6.09358
752	752	-4.48679
753	753	-1.51587
754	754	1.89046
755	755	3.07348
756	756	0.948923
757	757	-0.0140412
758	758	1.72853
759	759	5.12276
760	760	7.345
761	761	5.64824
762	762	-0.448996
763	763	-9.35405
764	764	-16.6817
765	765	-16.8982
766	766	-9.7248
767	767	3.16837
768	768	16.4209
769	769	21.6595
770	770	14.7486
771	771	-0.61635
772	772	-10.2044
773	773	-16.4092
774	774	-15.241
775	775	-8.95874
776	776	-0.554029
777	777	4.00546
778	778	7.45434
779	779	10.4137
780	780	8.66231
781	781	5.9264
782	782	-0.298516
783	783	-5.94944
784	784	-8.69927
785	785	-8.28611
786	786	-4.92647
787	787	-1.86497
788	788	2.9336
789	789	7.15512
790	790	8.22579
791	791	7.1918
792	792	3.81283
793	793	-1.07648
794	794	-6.17207
795	795	-8.53625
796	796	-9.03065
797	797	-6.94186
798	798	-1.96411
799	799	2.06885
800	800	5.81279
801	801	11.6329
802	802	11.1144
803	803	4.31983
804	804	-3.81933
805	805	-13.246
806	806	-16.3533
807	807	-10.8841
808	808	-0.150258
809	809	10.1749
810	810	13.4623
811	811	9.49768
812	812	-0.457107
813	813	-9.90752
814	814	-14.2308
815	815	-9.70134
816	816	-3.53294
817	817	3.87917
818	818	6.14947
819	819	3.6351
820	820	0.72495
821	821	-1.13151
822	822	-0.907801
823	823	0.768952
824	824	4.65146
825	825	6.75617
826	826	8.21193
827	827	12.3803
828	828	18.6432
829	829	24.3032
830	830	23.0173
831	831	14.513
832	832	-1.35405
833	833	-19.8675
834	834	-35.9367
835	835	-45.1569
836	836	-44.0016
837	837	-31.0996
838	838	-7.35742
839	839	18.6336
840	840	39.1388
841	841	48.549
842	842	38.2672
843	843	14.4304
844	844	-11.1311
845	845	-29.8994
846	846	-33.7691
847	847	-26.0769
848	848	-17.1558
849	849	-6.73229
850	850	0.220698
851	851	4.43117
852	852	6.03591
853	853	9.76693
854	854	9.85584
855	855	7.11312
856	856	3.94014
857	857	1.34446
858	858	-1.24464
859	859	-3.49322
860	860	-4.30236
861	861	-2.33737
862	862	0.251245
863	863	0.704146
864	864	1.41088
865	865	2.13033
866	866	0.490242
867	867	-0.350194
868	868	-2.15658
869	869	-0.982614
870	870	1.09667
871	871	0.738794
872	872	1.25733
873	873	-0.886453
874	874	-1.14583
875	875	0.623025
876	876	-0.195239
877	877	-0.943304
878	878	-1.9386
879	879	-3.07095
880	880	-0.763381
881	881	-0.0464679
882	882	1.00835
883	883	0.519577
884	884	0.50609
885	885	0.812566
886	886	-0.15509
887	887	1.86608
888	888	2.05826
889	889	1.32881
890	890	2.92751
891	891	-1.78938
892	892	-1.19585
893	893	-1.93801
894	894	-0.145597
895	895	0.427207
896	896	-0.296605
897	897	-1.74698
898	898	-2.58797
899	899	-3.16774
900	900	-2.72862
901	901	-0.168359
902	902	2.97749
903	903	6.3167
904	904	5.00884
905	905	2.66019
906	906	1.67179
907	907	-0.479636
908	908	-2.68275
909	909	-3.97227
910	910	-4.86901
911	911	-5.23386
912	912	-4.34561
913	913	-3.65488
914	914	-0.510416
915	915	2.74146
916	916	5.33673
917	917	6.00058
918	918	3.42539
919	919	-2.90531
920	920	-3.86973
921	921	-2.8997
922	922	0.101713
923	923	3.18641
924	924	1.16929
925	925	-1.60352
926	926	-2.38544
927	927	0.968686
928	928	5.68803
929	929	10.0912
930	930	13.6991
931	931	15.4617
932	932	19.3273
933	933	22.7957
934	934	15.0482
935	935	-15.6889
936	936	-59.085
937	937	-88.4055
938	938	-95.7033
939	939	-61.1447
940	940	8.81783
941	941	102.253
942	942	133.048
943	943	101.368
944	944	-5.61196
945	945	-84.376
946	946	-121.004
947	947	-109.786
948	948	-60.3257
949	949	1.29291
950	950	43.8315
951	951	66.5995
952	952	61.7415
953	953	37.4604
954	954	16.9718
955	955	-0.864048
956	956	-19.2411
957	957	-26.8736
958	958	-29.2844
959	959	-22.509
960	960	-10.193
961	961	3.75505
962	962	13.8532
963	963	14.4629
964	964	12.2851
965	965	6.5571
966	966	1.20291
967	967	-2.5959
968	968	-5.70952
969	969	-5.79557
970	970	-2.75834
971	971	1.75045
972	972	5.10376
973	973	3.70662
974	974	0.857314
975	975	-3.61584
976	976	-4.58554
977	977	-1.31833
978	978	2.95165
979	979	5.91315
980	980	3.33005
981	981	-3.01183
982	982	-10.666
983	983	-14.8726
984	984	-13.0126
985	985	-4.49933
986	986	9.46504
987	987	18.8358
988	988	20.2839
989	989	14.6605
990	990	3.18223
991	991	-6.63992
992	992	-12.8144
993	993	-14.0831
994	994	-9.47903
995	995	-4.91996
996	996	-1.72481
997	997	-1.64407
998	998	-4.18866
999	999	-7.90538
1000	1000	-7.68806
1001	1001	-4.49613
1002	1002	2.93456
1003	1003	11.5368
1004	1004	17.5735
1005	1005	17.5526
1006	1006	11.4501
1007	1007	1.07795
1008	1008	-11.7962
1009	1009	-18.059
1010	1010	-18.6445
1011	1011	-11.5241
1012	1012	2.60782
1013	1013	17.7522
1014	1014	28.9858
1015	1015	28.1624
1016	1016	15.211
1017	1017	-5.52025
1018	1018	-23.1842
1019	1019	-31.432
1020	1020	-26.3093
1021	1021	-15.0109
1022	1022	-1.38671
1023	1023	9.25313
1024	1024	13.9119
1025	1025	10.3351
1026	1026	4.34639
1027	1027	1.24791
1028	1028	-3.81846
1029	1029	-7.9318
1030	1030	-6.92163
1031	1031	-4.5963
1032	1032	0.224117
1033	1033	7.83047
1034	1034	8.89326
1035	1035	5.92393
1036	1036	-3.21099
1037	1037	-10.1137
1038	1038	-11.6261
1039	1039	-7.50576
1040	1040	0.110957
1041	1041	5.35693
1042	1042	10.1672
1043	1043	14.2046
1044	1044	17.6146
1045	1045	16.1018
1046	1046	12.2036
1047	1047	4.5239
1048	1048	0.940563
1049	1049	-2.75733
1050	1050	-6.59144
1051	1051	-13.6174
1052	1052	-25.6742
1053	1053	-33.6269
1054	1054	-30.7472
1055	1055	-14.4989
1056	1056	11.9487
1057	1057	37.0802
1058	1058	46.588
1059	1059	32.7143
1060	1060	-0.135653
1061	1061	-26.4634
1062	1062	-36.4288
1063	1063	-27.1699
1064	1064	-12.0054
1065	1065	3.94613
1066	1066	12.6905
1067	1067	11.7387
1068	1068	6.56223
1069	1069	3.64243
1070	1070	1.52076
1071	1071	3.52755
1072	1072	6.97002
1073	1073	10.8917
1074	1074	9.10118
1075	1075	3.94628
1076	1076	-4.4024
1077	1077	-14.0653
1078	1078	-22.4313
1079	1079	-24.5094
1080	1080	-20.5364
1081	1081	-10.0491
1082	1082	4.17552
1083	1083	16.1956
1084	1084	26.0164
1085	1085	26.7223
1086	1086	20.5605
1087	1087	8.82891
1088	1088	-7.61163
1089	1089	-21.5607
1090	1090	-27.3407
1091	1091	-22.961
1092	1092	-11.1253
1093	1093	3.65972
1094	1094	15.4078
1095	1095	22.9769
1096	1096	21.7291
1097	1097	13.6521
1098	1098	3.21818
1099	1099	-6.50589
1100	1100	-14.1647
1101	1101	-16.7696
1102	1102	-17.413
1103	1103	-12.9502
1104	1104	-7.52673
1105	1105	1.4012
1106	1106	9.66274
1107	1107	14.3148
1108	1108	9.84237
1109	1109	0.915704
1110	1110	-6.53765
1111	1111	-12.0646
1112	1112	-11.1599
1113	1113	-3.43972
1114	1114	6.01038
1115	1115	15.6246
1116	1116	19.9622
1117	1117	17.2869
1118	1118	4.95037
1119	1119	-9.36587
1120	1120	-17.2705
1121	1121	-15.2562
1122	1122	-5.96403
1123	1123	1.51576
1124	1124	1.09922
1125	1125	-3.66587
1126	1126	-8.95127
1127	1127	-11.3301
1128	1128	-7.04897
1129	1129	2.13474
1130	1130	9.72352
1131	1131	15.0033
1132	1132	16.4701
1133	1133	14.8979
1134	1134	7.25854
1135	1135	-1.47726
1136	1136	-6.75083
1137	1137	-9.91518
1138	1138	-7.51378
1139	1139	-1.67516
1140	1140	1.94145
1141	1141	4.49227
1142	1142	0.831724
1143	1143	-4.05612
1144	1144	-6.07182
1145	1145	-6.96512
1146	1146	-3.99282
1147	1147	-0.0218565
1148	1148	2.52342
1149	1149	3.82221
1150	1150	4.36062
1151	1151	3.16486
1152	1152	2.07854
1153	1153	-3.04762
1154	1154	-6.81989
1155	1155	-6.94318
1156	1156	-4.00976
1157	1157	-0.500985
1158	1158	1.20751
1159	1159	3.58514
1160	1160	4.79057
1161	1161	1.98842
1162	1162	1.20246
1163	1163	-0.0232705
1164	1164	0.0198615
1165	1165	-0.417113
1166	1166	0.0610512
1167	1167	-0.109659
1168	1168	-0.605567
1169	1169	0.617431
1170	1170	2.13062
1171	1171	-0.935815
1172	1172	-7.9553
1173	1173	-11.8919
1174	1174	-12.8725
1175	1175	-6.98869
1176	1176	2.08606
1177	1177	13.206
1178	1178	19.8215
1179	1179	16.3182
1180	1180	8.98195
1181	1181	0.0375431
1182	1182	-8.51415
1183	1183	-13.1454
1184	1184	-16.1628
1185	1185	-16.1544
1186	1186	-12.4646
1187	1187	-6.14807
1188	1188	5.51862
1189	1189	14.1516
1190	1190	17.9457
1191	1191	12.9118
1192	1192	3.34208
1193	1193	-7.59524
1194	1194	-16.4458
1195	1195	-19.1983
1196	1196	-13.1313
1197	1197	2.30585
1198	1198	19.2446
1199	1199	30.048
1200	1200	31.0647
1201	1201	22.9121
1202	1202	11.5939
1203	1203	-2.12693
1204	1204	-15.419
1205	1205	-26.2941
1206	1206	-33.3472
1207	1207	-32.1041
1208	1208	-24.0042
1209	1209	-10.9737
1210	1210	5.26294
1211	1211	15.8185
1212	1212	20.8086
1213	1213	22.0414
1214	1214	18.9611
1215	1215	14.5281
1216	1216	8.00534
1217	1217	-1.83978
1218	1218	-11.331
1219	1219	-17.2259
1220	1220	-17.1656
1221	1221	-10.5217
1222	1222	-0.529356
1223	1223	6.90626
1224	1224	9.68617
1225	1225	5.39294
1226	1226	-2.22806
1227	1227	-7.43405
1228	1228	-8.79168
1229	1229	-6.4084
1230	1230	-2.21731
1231	1231	4.00745
1232	1232	6.49602
1233	1233	5.08112
1234	1234	1.88453
1235	1235	-1.46835
1236	1236	-2.4862
1237	1237	-1.71813
1238	1238	-0.0373008
1239	1239	0.725634
1240	1240	3.57829
1241	1241	5.07803
1242	1242	2.56786
1243	1243	-0.317658
1244	1244	-4.96832
1245	1245	-9.42056
1246	1246	-9.11666
1247	1247	-3.20277
1248	1248	5.26777
1249	1249	11.2479
1250	1250	11.9863
1251	1251	6.51763
1252	1252	-0.0246999
1253	1253	-4.2382
1254	1254	-7.46999
1255	1255	-8.10923
1256	1256	-7.98103
1257	1257	-9.90466
1258	1258	-9.45459
1259	1259	-5.32359
1260	1260	0.186252
1261	1261	7.70898
1262	1262	12.3325
1263	1263	12.767
1264	1264	6.8107
1265	1265	-1.23016
1266	1266	-3.6749
1267	1267	-3.29249
1268	1268	-3.72534
1269	1269	-2.47948
1270	1270	-1.75947
1271	1271	-2.89638
1272	1272	-1.96282
1273	1273	-1.13581
1274	1274	-1.25113
1275	1275	-3.71094
1276	1276	-6.30994
1277	1277	-8.14391
1278	1278	-6.47866
1279	1279	0.866901
1280	1280	9.73502
1281	1281	15.2473
1282	1282	16.658
1283	1283	13.191
1284	1284	9.56697
1285	1285	5.87574
1286	1286	0.0843263
1287	1287	-5.75503
1288	1288	-8.50727
1289	1289	-10.7271
1290	1290	-13.42
1291	1291	-14.9807
1292	1292	-15.4767
1293	1293	-18.1746
1294	1294	-13.6632
1295	1295	-2.85677
1296	1296	9.62069
1297	1297	22.4558
1298	1298	27.3528
1299	1299	23.9773
1300	1300	9.81844
1301	1301	-5.6615
1302	1302	-15.4842
1303	1303	-17.2408
1304	1304	-13.502
1305	1305	-7.24723
1306	1306	-3.53689
1307	1307	-0.849008
1308	1308	1.08742
1309	1309	1.72261
1310	1310	3.22719
1311	1311	4.89598
1312	1312	4.50596
1313	1313	3.45036
1314	1314	0.407785
1315	1315	-2.82164
1316	1316	-5.24682
1317	1317	-3.24269
1318	1318	-0.188744
1319	1319	3.80259
1320	1320	5.13215
1321	1321	5.06667
1322	1322	1.30151
1323	1323	0.471193
1324	1324	0.00395114
1325	1325	-2.00905
1326	1326	-4.55068
1327	1327	-6.14581
1328	1328	-8.558
1329	1329	-8.64134
1330	1330	-5.87888
1331	1331	4.57204
1332	1332	16.4677
1333	1333	21.0826
1334	1334	19.445
1335	1335	6.77629
1336	1336	-5.67195
1337	1337	-12.5807
1338	1338	-14.791
1339	1339	-11.4897
1340	1340	-10.3609
1341	1341	-10.3722
1342	1342	-11.4131
1343	1343	-5.77456
1344	1344	4.52887
1345	1345	15.2736
1346	1346	17.3988
1347	1347	11.3217
1348	1348	1.1166
1349	1349	-2.1035
1350	1350	1.47389
1351	1351	10.6068
1352	1352	14.082
1353	1353	10.0369
1354	1354	0.98584
1355	1355	-7.45186
1356	1356	-15.088
1357	1357	-20.5578
1358	1358	-23.0094
1359	1359	-18.8374
1360	1360	-12.3631
1361	1361	0.549875
1362	1362	11.8523
1363	1363	20.7783
1364	1364	23.3573
1365	1365	16.8936
1366	1366	10.0569
1367	1367	1.13052
1368	1368	-8.39619
1369	1369	-13.2237
1370	1370	-16.4133
1371	1371	-15.3143
1372	1372	-11.2595
1373	1373	-4.45629
1374	1374	4.37459
1375	1375	12.3876
1376	1376	15.5027
1377	1377	12.7351
1378	1378	4.16329
1379	1379	-7.87083
1380	1380	-14.0385
1381	1381	-12.6021
1382	1382	-3.61832
1383	1383	6.55741
1384	1384	13.8805
1385	1385	14.1079
1386	1386	6.91713
1387	1387	-4.26
1388	1388	-15.5198
1389	1389	-21.5679
1390	1390	-21.2716
1391	1391	-13.3732
1392	1392	0.91906
1393	1393	19.4492
1394	1394	33.0525
1395	1395	35.1608
1396	1396	19.5574
1397	1397	-7.64866
1398	1398	-31.8291
1399	1399	-36.3595
1400	1400	-24.9248
1401	1401	-9.73652
1402	1402	5.36431
1403	1403	14.4294
1404	1404	17.4953
1405	1405	18.9503
1406	1406	12.9847
1407	1407	4.5884
1408	1408	-3.90567
1409	1409	-7.56328
1410	1410	-8.00485
1411	1411	-7.25121
1412	1412	-4.31734
1413	1413	-2.15656
1414	1414	-0.503144
1415	1415	1.16356
1416	1416	1.94828
1417	1417	1.81737
1418	1418	1.48218
1419	1419	1.15782
1420	1420	0.534399
1421	1421	0.625091
1422	1422	-1.01148
1423	1423	-4.15983
1424	1424	-4.61621
1425	1425	-2.65323
1426	1426	0.940268
1427	1427	5.56075
1428	1428	6.81002
1429	1429	3.15732
1430	1430	-2.05148
1431	1431	-7.11215
1432	1432	-8.72747
1433	1433	-5.83976
1434	1434	0.054945
1435	1435	6.26804
1436	1436	9.34489
1437	1437	7.81798
1438	1438	4.55394
1439	1439	0.980572
1440	1440	-1.17069
1441	1441	-3.431
1442	1442	-6.11952
1443	1443	-6.49993
1444	1444	-7.17528
1445	1445	-4.28724
1446	1446	-2.61889
1447	1447	1.62384
1448	1448	4.53636
1449	1449	6.0677
1450	1450	5.62415
1451	1451	3.21243
1452	1452	-0.089289
1453	1453	-3.76709
1454	1454	-5.45623
1455	1455	-8.34568
1456	1456	-7.38774
1457	1457	-4.54369
1458	1458	-0.653655
1459	1459	1.99807
1460	1460	4.24385
1461	1461	6.96249
1462	1462	8.008
1463	1463	6.63008
1464	1464	2.55796
1465	1465	-0.705846
1466	1466	-4.2805
1467	1467	-5.79965
1468	1468	-6.53495
1469	1469	-5.20774
1470	1470	-3.25744
1471	1471	-1.46808
1472	1472	1.74971
1473	1473	5.71356
1474	1474	9.44646
1475	1475	9.67051
1476	1476	7.74239
1477	1477	1.26517
1478	1478	-4.40784
1479	1479	-6.71097
1480	1480	-8.26863
1481	1481	-7.07547
1482	1482	-6.56234
1483	1483	-5.79007
1484	1484	-1.92255
1485	1485	2.72655
1486	1486	7.67847
1487	1487	12.145
1488	1488	10.2342
1489	1489	3.8626
1490	1490	-3.06385
1491	1491	-9.6806
1492	1492	-10.6834
1493	1493	-6.96467
1494	1494	-2.56478
1495	1495	0.689851
1496	1496	5.47614
1497	1497	4.64194
1498	1498	1.53165
1499	1499	-0.0590998
1500	1500	-1.17624
1501	1501	-3.2579
1502	1502	-3.38456
1503	1503	-1.71395
1504	1504	0.462243
1505	1505	1.89484
1506	1506	2.4375
1507	1507	1.54806
1508	1508	0.543831
1509	1509	2.01717
1510	1510	0.262432
1511	1511	-1.80917
1512	1512	-3.41732
1513	1513	-2.7343
1514	1514	-2.7048
1515	1515	1.15989
1516	1516	4.61361
1517	1517	1.27655
1518	1518	-3.24079
1519	1519	-6.49373
1520	1520	-7.59693
1521	1521	-4.95179
1522	1522	-0.151144
1523	1523	6.8789
1524	1524	10.992
1525	1525	9.69746
1526	1526	5.51623
1527	1527	-0.959184
1528	1528	-6.01343
1529	1529	-8.14203
1530	1530	-5.73373
1531	1531	-1.96244
1532	1532	0.511513
1533	1533	0.645399
1534	1534	1.63241
1535	1535	2.08712
1536	1536	-0.443558
1537	1537	-3.08164
1538	1538	-3.7156
1539	1539	-1.53391
1540	1540	3.00237
1541	1541	6.22115
1542	1542	9.00372
1543	1543	7.96923
1544	1544	2.78396
1545	1545	-7.50651
1546	1546	-15.0245
1547	1547	-13.8235
1548	1548	-6.36317
1549	1549	9.27182
1550	1550	19.0336
1551	1551	20.1808
1552	1552	13.0157
1553	1553	0.0596373
1554	1554	-9.72112
1555	1555	-15.6656
1556	1556	-16.4701
1557	1557	-15.3163
1558	1558	-13.8274
1559	1559	-14.2413
1560	1560	-11.9072
1561	1561	-3.37148
1562	1562	13.1758
1563	1563	30.8785
1564	1564	39.803
1565	1565	32.1088
1566	1566	2.91256
1567	1567	-32.7061
1568	1568	-37.5145
1569	1569	-28.8288
1570	1570	-13.9186
1571	1571	4.85799
1572	1572	15.0234
1573	1573	19.3307
1574	1574	16.4253
1575	1575	10.2709
1576	1576	3.21161
1577	1577	-1.6341
1578	1578	-4.02407
1579	1579	-5.74532
1580	1580	-7.50913
1581	1581	-9.47456
1582	1582	-9.90469
1583	1583	-9.00425
1584	1584	-3.68229
1585	1585	2.44271
1586	1586	9.25275
1587	1587	12.4006
1588	1588	10.8113
1589	1589	6.0485
1590	1590	-1.31505
1591	1591	-7.3445
1592	1592	-10.5882
1593	1593	-10.6371
1594	1594	-8.64566
1595	1595	-1.18813
1596	1596	4.08668
1597	1597	9.12154
1598	1598	9.05193
1599	1599	5.40683
1600	1600	1.80482
1601	1601	-1.48429
1602	1602	-4.00157
1603	1603	-6.26368
1604	1604	-7.06432
1605	1605	-5.42382
1606	1606	0.503014
1607	1607	5.68275
1608	1608	9.15866
1609	1609	5.30225
1610	1610	-2.01012
1611	1611	-7.20977
1612	1612	-10.1456
1613	1613	-8.82467
1614	1614	-3.11427
1615	1615	2.51107
1616	1616	5.24287
1617	1617	5.66503
1618	1618	7.08811
1619	1619	9.73367
1620	1620	8.78316
1621	1621	4.71503
1622	1622	-0.850468
1623	1623	-6.6947
1624	1624	-9.88895
1625	1625	-9.89587
1626	1626	-6.22535
1627	1627	-2.46113
1628	1628	0.532162
1629	1629	5.71062
1630	1630	8.63469
1631	1631	8.82181
1632	1632	2.21518
1633	1633	-8.77852
1634	1634	-17.2105
1635	1635	-21.1404
1636	1636	-14.4632
1637	1637	-0.786563
1638	1638	16.9318
1639	1639	29.2387
1640	1640	25.6571
1641	1641	7.02541
1642	1642	-10.2089
1643	1643	-20.1708
1644	1644	-17.7653
1645	1645	-10.6385
1646	1646	-1.7018
1647	1647	0.941201
1648	1648	1.77413
1649	1649	1.13961
1650	1650	0.933121
1651	1651	1.67681
1652	1652	3.22084
1653	1653	5.41163
1654	1654	4.73032
1655	1655	2.4144
1656	1656	-2.286
1657	1657	-6.6663
1658	1658	-5.62988
1659	1659	-2.29739
1660	1660	2.9471
1661	1661	5.77959
1662	1662	4.09238
1663	1663	0.153235
1664	1664	-3.43725
1665	1665	-4.35741
1666	1666	-3.18905
1667	1667	0.510565
1668	1668	5.54176
1669	1669	6.44186
1670	1670	3.92207
1671	1671	-1.31978
1672	1672	-4.36491
1673	1673	-3.94133
1674	1674	-1.99763
1675	1675	-0.60796
1676	1676	0.0296345
1677	1677	-2.0623
1678	1678	-2.41248
1679	1679	-1.75742
1680	1680	-1.23987
1681	1681	-1.241
1682	1682	-0.704509
1683	1683	-0.35689
1684	1684	-0.554123
1685	1685	0.851705
1686	1686	3.39539
1687	1687	5.46496
1688	1688	0.678152
1689	1689	-5.69966
1690	1690	-7.28138
1691	1691	-6.84615
1692	1692	-4.30898
1693	1693	1.95419
1694	1694	5.24664
1695	1695	6.54158
1696	1696	5.8354
1697	1697	3.835
1698	1698	0.933805
1699	1699	-2.23158
1700	1700	-6.13547
1701	1701	-7.41165
1702	1702	-6.74921
1703	1703	-3.43683
1704	1704	2.43711
1705	1705	5.3717
1706	1706	5.03331
1707	1707	3.48563
1708	1708	3.42888
1709	1709	4.40148
1710	1710	7.93836
1711	1711	8.28244
1712	1712	2.85961
1713	1713	-5.32402
1714	1714	-11.1019
1715	1715	-13.9293
1716	1716	-13.2144
1717	1717	-7.42571
1718	1718	-2.30524
1719	1719	4.90987
1720	1720	8.97712
1721	1721	10.2698
1722	1722	10.0764
1723	1723	4.5441
1724	1724	-0.889529
1725	1725	-6.03716
1726	1726	-8.35466
1727	1727	-5.76976
1728	1728	-2.6605
1729	1729	-1.74707
1730	1730	0.526398
1731	1731	2.39294
1732	1732	2.94565
1733	1733	5.07268
1734	1734	4.5067
1735	1735	2.5726
1736	1736	-1.89618
1737	1737	-5.43872
1738	1738	-9.4177
1739	1739	-9.52455
1740	1740	-9.7798
1741	1741	-6.44382
1742	1742	1.62897
1743	1743	8.12919
1744	1744	10.3196
1745	1745	8.77951
1746	1746	3.79673
1747	1747	0.719233
1748	1748	3.58917
1749	1749	10.8519
1750	1750	17.5298
1751	1751	19.5224
1752	1752	17.6554
1753	1753	7.23172
1754	1754	-11.2137
1755	1755	-38.2469
1756	1756	-65.15
1757	1757	-64.8196
1758	1758	-32.736
1759	1759	25.96
1760	1760	74.6179
1761	1761	71.6059
1762	1762	36.4212
1763	1763	18.8832
1764	1764	-18.3144
1765	1765	-42.6516
1766	1766	-53.7051
1767	1767	-48.0603
1768	1768	-34.5238
1769	1769	-20.6399
1770	1770	-8.91522
1771	1771	4.34653
1772	1772	13.4995
1773	1773	15.1035
1774	1774	13.1085
1775	1775	9.41022
1776	1776	6.85254
1777	1777	6.69114
1778	1778	7.24048
1779	1779	5.5878
1780	1780	4.80614
1781	1781	4.3602
1782	1782	0.654612
1783	1783	-2.63552
1784	1784	-3.88445
1785	1785	-3.08425
1786	1786	-0.215997
1787	1787	3.95641
1788	1788	5.28172
1789	1789	2.50604
1790	1790	-1.76396
1791	1791	-5.93045
1792	1792	-8.79319
1793	1793	-7.20934
1794	1794	-2.69464
1795	1795	4.08026
1796	1796	8.91012
1797	1797	11.9207
1798	1798	10.0648
1799	1799	4.79567
1800	1800	2.37089
1801	1801	6.40104
1802	1802	16.6626
1803	1803	24.5212
1804	1804	23.2562
1805	1805	4.34797
1806	1806	-33.658
1807	1807	-68.5761
1808	1808	-86.7133
1809	1809	-72.366
1810	1810	-22.296
1811	1811	58.6688
1812	1812	100.656
1813	1813	89.4482
1814	1814	29.332
1815	1815	-25.8629
1816	1816	-68.7217
1817	1817	-74.5227
1818	1818	-65.8628
1819	1819	-31.3545
1820	1820	6.8011
1821	1821	21.6255
1822	1822	24.313
1823	1823	22.3086
1824	1824	20.6734
1825	1825	11.7971
1826	1826	5.05788
1827	1827	-1.76935
1828	1828	-7.08156
1829	1829	-10.0464
1830	1830	-7.98952
1831	1831	-3.51547
1832	1832	4.13853
1833	1833	6.653
1834	1834	7.45956
1835	1835	5.39816
1836	1836	2.30453
1837	1837	-1.03996
1838	1838	-3.54197
1839	1839	-2.8532
1840	1840	-0.551108
1841	1841	1.11688
1842	1842	1.8489
1843	1843	1.19014
1844	1844	0.273324
1845	1845	-0.708642
1846	1846	-2.61661
1847	1847	-1.18869
1848	1848	1.62437
1849	1849	1.98452
1850	1850	1.14465
1851	1851	-0.0770145
1852	1852	-3.86689
1853	1853	-2.74492
1854	1854	-1.82328
1855	1855	0.809816
1856	1856	5.01676
1857	1857	5.53393
1858	1858	6.6474
1859	1859	3.65699
1860	1860	-4.39492
1861	1861	-14.185
1862	1862	-20.0067
1863	1863	-16.7608
1864	1864	-4.65295
1865	1865	11.9839
1866	1866	20.2792
1867	1867	20.6936
1868	1868	11.5999
1869	1869	1.26718
1870	1870	-9.38795
1871	1871	-14.7154
1872	1872	-14.7321
1873	1873	-11.5275
1874	1874	-4.69934
1875	1875	3.53845
1876	1876	9.8309
1877	1877	13.2863
1878	1878	11.8316
1879	1879	5.86662
1880	1880	-2.82742
1881	1881	-8.46262
1882	1882	-8.65993
1883	1883	-5.86386
1884	1884	-2.15507
1885	1885	0.609554
1886	1886	2.06167
1887	1887	2.57541
1888	1888	1.53709
1889	1889	1.02437
1890	1890	-0.713164
1891	1891	-2.42531
1892	1892	-3.95923
1893	1893	-3.75226
1894	1894	-3.08631
1895	1895	-2.16208
1896	1896	-0.646788
1897	1897	1.47441
1898	1898	2.78896
1899	1899	4.58316
1900	1900	4.23473
1901	1901	4.44031
1902	1902	2.96632
1903	1903	2.05034
1904	1904	-3.44123
1905	1905	-5.00885
1906	1906	-7.46302
1907	1907	-5.79198
1908	1908	-3.22088
1909	1909	-0.148813
1910	1910	4.03575
1911	1911	5.90633
1912	1912	3.73987
1913	1913	-1.53887
1914	1914	-6.23212
1915	1915	-6.64157
1916	1916	-3.33261
1917	1917	2.35175
1918	1918	9.048
1919	1919	10.4308
1920	1920	6.23432
1921	1921	-2.66324
1922	1922	-10.502
1923	1923	-13.4186
1924	1924	-7.81733
1925	1925	1.13803
1926	1926	9.11369
1927	1927	9.91929
1928	1928	6.65303
1929	1929	0.516376
1930	1930	-3.93905
1931	1931	-4.63147
1932	1932	-3.85081
1933	1933	-2.54452
1934	1934	-2.74967
1935	1935	-1.13984
1936	1936	-2.0037
1937	1937	-2.93584
1938	1938	-0.587357
1939	1939	1.00992
1940	1940	5.23019
1941	1941	5.82602
1942	1942	2.7198
1943	1943	-0.847345
1944	1944	-3.53744
1945	1945	-6.17296
1946	1946	-5.93618
1947	1947	-2.72905
1948	1948	0.28319
1949	1949	2.20185
1950	1950	2.37552
1951	1951	0.650107
1952	1952	-0.0462814
1953	1953	-1.37201
1954	1954	-2.23558
1955	1955	-1.84067
1956	1956	0.193057
1957	1957	4.92665
1958	1958	9.80003
1959	1959	10.2859
1960	1960	6.11225
1961	1961	0.0703426
1962	1962	-6.96324
1963	1963	-10.6526
1964	1964	-10.9015
1965	1965	-8.76549
1966	1966	-5.15063
1967	1967	0.210009
1968	1968	4.25995
1969	1969	7.18017
1970	1970	7.21924
1971	1971	2.88434
1972	1972	-0.926384
1973	1973	-5.43605
1974	1974	-7.82987
1975	1975	-6.1139
1976	1976	-0.630194
1977	1977	5.91211
1978	1978	9.90212
1979	1979	8.23755
1980	1980	5.11386
1981	1981	1.45874
1982	1982	-2.39049
1983	1983	-6.2026
1984	1984	-7.98638
1985	1985	-8.79387
1986	1986	-8.86867
1987	1987	-4.03459
1988	1988	1.08766
1989	1989	6.44806
1990	1990	10.2032
1991	1991	7.14244
1992	1992	2.14141
1993	1993	-0.169074
1994	1994	-1.99216
1995	1995	1.35308
1996	1996	3.84008
1997	1997	2.39109
1998	1998	-3.48068
[truncated: 39,710 more rows]
