# Supplementary material for: PM2.5 concentration prediction based on EEMD-ALSTM
Source: Sci Rep. 2024 Jun 2;14:12636. doi: 10.1038/s41598-024-63620-9 (PMC11144699; doi:10.1038/s41598-024-63620-9)
Supplement: Supplementary file 1 — Supplementary Information. [file 41598_2024_63620_MOESM1_ESM.zip › Code/r4.xlsx]

## Sheet: Sheet1
	index	0
0	0	-9.01652
1	1	-15.2861
2	2	-19.2079
3	3	-20.0897
4	4	-18.0036
5	5	-14.3385
6	6	-9.89567
7	7	-4.50767
8	8	1.2174
9	9	6.04709
10	10	9.14976
11	11	10.4749
12	12	10.1985
13	13	8.86077
14	14	6.72656
15	15	4.23937
16	16	1.97555
17	17	0.306844
18	18	-0.0609333
19	19	0.862207
20	20	2.09589
21	21	3.42718
22	22	4.30409
23	23	3.84769
24	24	1.76005
25	25	-1.2934
26	26	-4.55577
27	27	-7.3787
28	28	-9.28093
29	29	-9.84883
30	30	-8.99224
31	31	-6.76123
32	32	-3.25
33	33	0.196355
34	34	2.77886
35	35	4.5364
36	36	5.4316
37	37	5.42996
38	38	4.63685
39	39	3.41371
40	40	2.12248
41	41	0.866868
42	42	-0.132417
43	43	-0.665683
44	44	-0.76154
45	45	-0.386771
46	46	0.174894
47	47	0.846366
48	48	1.60629
49	49	2.36497
50	50	2.72547
51	51	2.50467
52	52	1.86933
53	53	0.778978
54	54	-0.596205
55	55	-2.00603
56	56	-3.36439
57	57	-4.78156
58	58	-6.26722
59	59	-7.45912
60	60	-7.96721
61	61	-7.55859
62	62	-6.1427
63	63	-3.60333
64	64	-0.19989
65	65	3.67584
66	66	7.69529
67	67	11.3187
68	68	13.6284
69	69	14.0773
70	70	12.874
71	71	10.2519
72	72	6.11344
73	73	0.988157
74	74	-4.04664
75	75	-8.29207
76	76	-11.3674
77	77	-13.5079
78	78	-14.7059
79	79	-15.1201
80	80	-14.9097
81	81	-14.4089
82	82	-13.9033
83	83	-13.1288
84	84	-11.5412
85	85	-9.11689
86	86	-6.05765
87	87	-2.1924
88	88	2.84139
89	89	8.9877
90	90	15.7333
91	91	22.3038
92	92	28.029
93	93	32.1148
94	94	33.529
95	95	31.5627
96	96	26.3907
97	97	18.3233
98	98	8.62693
99	99	-1.11355
100	100	-9.97804
101	101	-17.2066
102	102	-22.0197
103	103	-24.3338
104	104	-24.5396
105	105	-23.4573
106	106	-21.9307
107	107	-20.8412
108	108	-20.7876
109	109	-22.1341
110	110	-23.9129
111	111	-24.698
112	112	-23.3026
113	113	-18.8236
114	114	-10.7683
115	115	0.527798
116	116	13.8963
117	117	27.418
118	118	39.247
119	119	47.317
120	120	49.6426
121	121	44.8977
122	122	32.7485
123	123	15.1648
124	124	-4.23364
125	125	-22.3834
126	126	-37.3944
127	127	-46.861
128	128	-48.5261
129	129	-42.4951
130	130	-31.1179
131	131	-17.1818
132	132	-2.58107
133	133	11.2296
134	134	22.8095
135	135	30.5721
136	136	33.562
137	137	31.887
138	138	26.3112
139	139	18.3428
140	140	9.5895
141	141	1.57192
142	142	-4.24
143	143	-7.19147
144	144	-7.07417
145	145	-4.70995
146	146	-1.43225
147	147	1.98131
148	148	4.67113
149	149	5.8182
150	150	5.18586
151	151	3.06186
152	152	0.0298362
153	153	-3.16154
154	154	-6.37886
155	155	-9.20596
156	156	-11.4115
157	157	-12.6449
158	158	-12.8911
159	159	-12.2481
160	160	-10.7909
161	161	-8.61844
162	162	-5.72072
163	163	-2.15092
164	164	1.76934
165	165	5.69573
166	166	9.10674
167	167	11.7734
168	168	13.0606
169	169	12.0941
170	170	9.02034
171	171	4.67081
172	172	-0.263415
173	173	-5.2753
174	174	-9.6604
175	175	-12.3995
176	176	-12.7724
177	177	-11.0573
178	178	-8.04119
179	179	-4.2238
180	180	-0.121895
181	181	3.83117
182	182	7.4215
183	183	10.1554
184	184	11.5456
185	185	11.7804
186	186	10.8545
187	187	8.67149
188	188	5.11832
189	189	0.896938
190	190	-3.43626
191	191	-7.28959
192	192	-9.88568
193	193	-10.772
194	194	-10.0281
195	195	-8.14754
196	196	-5.6161
197	197	-2.84845
198	198	-0.299191
199	199	1.80615
200	200	3.33288
201	201	4.09206
202	202	4.18687
203	203	3.87627
204	204	3.26029
205	205	2.23714
206	206	0.92577
207	207	-0.153212
208	208	-0.794227
209	209	-1.2919
210	210	-1.73523
211	211	-1.85824
212	212	-1.49652
213	213	-0.91461
214	214	-0.244996
215	215	0.37218
216	216	0.96078
217	217	1.46944
218	218	1.67267
219	219	1.22004
220	220	0.241484
221	221	-0.893784
222	222	-1.95009
223	223	-2.58356
224	224	-2.56001
225	225	-1.89051
226	226	-0.967668
227	227	-0.217759
228	228	0.566865
229	229	1.48931
230	230	2.22606
231	231	2.49
232	232	2.18036
233	233	1.63664
234	234	1.22685
235	235	1.06614
236	236	0.852467
237	237	0.244728
238	238	-0.360277
239	239	-0.986969
240	240	-1.94001
241	241	-3.08065
242	242	-4.08989
243	243	-4.53619
244	244	-4.04273
245	245	-2.36632
246	246	0.231582
247	247	3.20958
248	248	5.87233
249	249	7.57901
250	250	8.00795
251	251	7.33242
252	252	5.50305
253	253	2.51568
254	254	-0.750042
255	255	-3.99407
256	256	-7.57509
257	257	-11.8967
258	258	-16.4725
259	259	-19.1456
260	260	-18.4805
261	261	-14.3383
262	262	-7.361
263	263	2.11739
264	264	13.2728
265	265	22.9894
266	266	27.7944
267	267	26.2273
268	268	18.6626
269	269	8.38518
270	270	-2.00915
271	271	-11.4176
272	272	-18.7154
273	273	-22.8374
274	274	-23.1467
275	275	-19.598
276	276	-12.7566
277	277	-4.24848
278	278	3.825
279	279	9.99088
280	280	13.9255
281	281	15.2582
282	282	14.2488
283	283	10.9232
284	284	6.15023
285	285	1.23905
286	286	-3.2368
287	287	-6.55246
288	288	-8.33341
289	289	-8.67601
290	290	-7.58347
291	291	-5.17096
292	292	-1.98768
293	293	1.32058
294	294	4.13519
295	295	6.48833
296	296	7.89709
297	297	8.00778
298	298	6.98575
299	299	4.99431
300	300	2.35026
301	301	-0.671118
302	302	-4.4761
303	303	-9.32017
304	304	-14.5062
305	305	-19.1475
306	306	-22.3618
307	307	-23.0023
308	308	-20.3412
309	309	-14.5088
310	310	-5.91747
311	311	5.12532
312	312	17.7098
313	313	29.416
314	314	37.3679
315	315	40.1385
316	316	36.5472
317	317	26.5264
318	318	13.223
319	319	-1.00211
320	320	-15.0719
321	321	-27.3465
322	322	-36.4764
323	323	-41.6914
324	324	-42.585
325	325	-38.8601
326	326	-31.085
327	327	-20.2583
328	328	-7.16532
329	329	7.11011
330	330	20.8552
331	331	32.9307
332	332	42.537
333	333	48.378
334	334	49.4568
335	335	45.2092
336	336	35.7367
337	337	22.8505
338	338	9.17294
339	339	-3.66605
340	340	-14.4212
341	341	-21.9186
342	342	-26.4531
343	343	-29.2807
344	344	-31.1357
345	345	-32.7078
346	346	-34.9707
347	347	-38.1667
348	348	-41.6391
349	349	-44.2824
350	350	-45.1405
351	351	-43.4827
352	352	-38.7527
353	353	-30.7438
354	354	-20.2442
355	355	-8.18424
356	356	5.29473
357	357	19.7263
358	358	34.0115
359	359	46.8313
360	360	57.3038
361	361	64.6066
362	362	67.8142
363	363	66.1952
364	364	58.6867
365	365	44.5729
366	366	24.6874
367	367	2.4359
368	368	-19.8536
369	369	-40.9015
370	370	-58.9431
371	371	-71.5185
372	372	-76.5094
373	373	-73.0118
374	374	-61.4137
375	375	-43.5654
376	376	-20.6089
377	377	5.41711
378	378	30.797
379	379	52.4929
380	380	68.3571
381	381	76.0994
382	382	74.2987
383	383	64.2326
384	384	48.6308
385	385	29.6532
386	386	10.009
387	387	-7.9265
388	388	-22.9092
389	389	-33.9643
390	390	-41.425
391	391	-46.6713
392	392	-50.3135
393	393	-52.161
394	394	-52.5911
395	395	-51.9691
396	396	-49.5766
397	397	-44.5758
398	398	-36.8013
399	399	-26.6783
400	400	-14.3442
401	401	-0.100248
402	402	15.4715
403	403	31.1975
404	404	45.1109
405	405	55.1122
406	406	60.3768
407	407	60.1222
408	408	54.3053
409	409	42.9086
410	410	26.062
411	411	5.24779
412	412	-15.6123
413	413	-32.9179
414	414	-44.751
415	415	-49.4825
416	416	-47.4978
417	417	-40.6898
418	418	-30.7746
419	419	-18.9152
420	420	-7.13892
421	421	2.54022
422	422	9.50409
423	423	14.5375
424	424	18.0826
425	425	19.6075
426	426	18.9086
427	427	16.603
428	428	13.3379
429	429	9.80061
430	430	6.69163
431	431	4.01367
432	432	2.03345
433	433	0.723289
434	434	-0.0208442
435	435	-0.511823
436	436	-0.687292
437	437	-0.836213
438	438	-0.972452
439	439	-1.16339
440	440	-1.37844
441	441	-1.84691
442	442	-2.59072
443	443	-3.68437
444	444	-5.35368
445	445	-7.1737
446	446	-8.38373
447	447	-8.34077
448	448	-7.09875
449	449	-4.86792
450	450	-1.77721
451	451	2.14024
452	452	5.97673
453	453	8.2892
454	454	8.41854
455	455	7.11884
456	456	4.85846
457	457	1.6859
458	458	-1.88776
459	459	-4.87984
460	460	-6.70378
461	461	-7.35473
462	462	-7.43091
463	463	-7.11788
464	464	-5.81236
465	465	-3.52282
466	466	-1.34475
467	467	0.278322
468	468	1.72464
469	469	3.05382
470	470	3.77246
471	471	3.87243
472	472	3.74466
473	473	3.72864
474	474	4.01301
475	475	4.39946
476	476	4.82114
477	477	5.25319
478	478	5.486
479	479	5.18506
480	480	4.32247
481	481	3.35738
482	482	2.87323
483	483	3.06642
484	484	3.8859
485	485	5.53508
486	486	7.52295
487	487	8.76175
488	488	8.22201
489	489	5.74866
490	490	1.41234
491	491	-4.44684
492	492	-10.875
493	493	-16.8434
494	494	-21.7726
495	495	-25.6043
496	496	-27.8008
497	497	-27.558
498	498	-24.57
499	499	-19.2186
500	500	-11.9816
501	501	-3.64211
502	502	5.42671
503	503	14.6076
504	504	23.1878
505	505	30.0656
506	506	33.922
507	507	34.0169
508	508	30.0576
509	509	22.4607
510	510	11.945
511	511	0.330481
512	512	-10.32
513	513	-18.1193
514	514	-22.0209
515	515	-21.8749
516	516	-17.8181
517	517	-11.7443
518	518	-5.84733
519	519	-1.26066
520	520	1.3781
521	521	1.13811
522	522	-1.7754
523	523	-5.37715
524	524	-8.38284
525	525	-10.28
526	526	-10.8386
527	527	-10.4249
528	528	-9.38823
529	529	-7.86296
530	530	-6.19572
531	531	-4.75682
532	532	-3.15203
533	533	-0.858348
534	534	1.88161
535	535	4.24835
536	536	6.18882
537	537	7.53892
538	538	7.9943
539	539	7.43263
540	540	5.67526
541	541	3.2346
542	542	0.627518
543	543	-1.55765
544	544	-3.08498
545	545	-3.92233
546	546	-4.21556
547	547	-3.813
548	548	-2.60209
549	549	-1.07773
550	550	0.193816
551	551	1.18965
552	552	1.88003
553	553	2.15755
554	554	2.41221
555	555	2.41481
556	556	1.97423
557	557	1.59908
558	558	1.38203
559	559	1.00641
560	560	0.427761
561	561	0.144188
562	562	0.232116
563	563	0.562491
564	564	0.746593
565	565	0.515728
566	566	-0.0271773
567	567	-0.766556
568	568	-1.58285
569	569	-2.21144
570	570	-2.63837
571	571	-3.0936
572	572	-3.50375
573	573	-3.85553
574	574	-3.99349
575	575	-3.52926
576	576	-2.2793
577	577	-0.339877
578	578	2.25654
579	579	5.40732
580	580	8.42266
581	581	10.3703
582	582	10.6924
583	583	9.19966
584	584	6.12965
585	585	2.41193
586	586	-1.33445
587	587	-4.33217
588	588	-6.16028
589	589	-7.22814
590	590	-8.04886
591	591	-9.07634
592	592	-10.0589
593	593	-10.5934
594	594	-10.4402
595	595	-9.59813
596	596	-7.85422
597	597	-4.9414
598	598	-0.847648
599	599	4.29621
600	600	9.77531
601	601	14.599
602	602	17.7809
603	603	18.5792
604	604	16.6882
605	605	12.6363
606	606	7.24439
607	607	1.37852
608	608	-3.95732
609	609	-7.6103
610	610	-9.18143
611	611	-9.00691
612	612	-7.96462
613	613	-6.6288
614	614	-5.51394
615	615	-5.1729
616	616	-5.86216
617	617	-7.61469
618	618	-9.99597
619	619	-11.7267
620	620	-11.9415
621	621	-10.4299
622	622	-7.03424
623	623	-1.62625
624	624	5.12928
625	625	11.6486
626	626	16.1832
627	627	17.8676
628	628	16.3991
629	629	12.3478
630	630	7.38214
631	631	2.45035
632	632	-2.02736
633	633	-5.31139
634	634	-6.9657
635	635	-7.22912
636	636	-6.3101
637	637	-4.70362
638	638	-3.11575
639	639	-2.05826
640	640	-1.67382
641	641	-1.90248
642	642	-2.32696
643	643	-2.40593
644	644	-2.15107
645	645	-1.68617
646	646	-1.29639
647	647	-0.944929
648	648	-0.757978
649	649	-1.22551
650	650	-2.26473
651	651	-3.24603
652	652	-3.82104
653	653	-3.42419
654	654	-1.51347
655	655	2.16114
656	656	6.88647
657	657	11.4863
658	658	15.2032
659	659	17.0815
660	660	16.2208
661	661	12.5609
662	662	6.87623
663	663	0.0284735
664	664	-6.68982
665	665	-11.8731
666	666	-14.976
667	667	-15.7851
668	668	-14.4127
669	669	-11.6142
670	670	-8.25692
671	671	-5.03185
672	672	-2.63561
673	673	-1.68496
674	674	-2.2693
675	675	-3.51272
676	676	-4.06877
677	677	-3.15088
678	678	-0.566862
679	679	3.87604
680	680	10.3531
681	681	17.8174
682	682	24.3118
683	683	28.3255
684	684	28.8094
685	685	24.8912
686	686	16.4564
687	687	4.85258
688	688	-7.88305
689	689	-19.7668
690	690	-29.0685
691	691	-34.085
692	692	-33.8786
693	693	-29.1428
694	694	-21.1516
695	695	-10.9384
696	696	0.0831411
697	697	10.4667
698	698	19.2897
699	699	25.9877
700	700	29.7734
701	701	29.9677
702	702	26.5358
703	703	20.2554
704	704	12.087
705	705	3.44338
706	706	-4.75298
707	707	-12.0445
708	708	-17.8784
709	709	-21.7116
710	710	-23.22
711	711	-22.0818
712	712	-18.5719
713	713	-13.4207
714	714	-6.98185
715	715	0.519367
716	716	8.22063
717	717	14.498
718	718	18.2172
719	719	18.9173
720	720	16.4624
721	721	11.4767
722	722	4.7589
723	723	-2.49614
724	724	-9.12843
725	725	-14.1071
726	726	-16.754
727	727	-16.5978
728	728	-13.794
729	729	-8.98622
730	730	-3.08028
731	731	3.18774
732	732	8.90219
733	733	12.7286
734	734	13.833
735	735	12.5405
736	736	9.88652
737	737	6.38051
738	738	2.44504
739	739	-1.23182
740	740	-4.02005
741	741	-5.66355
742	742	-6.27855
743	743	-6.02792
744	744	-5.21822
745	745	-4.19735
746	746	-3.24764
747	747	-2.63281
748	748	-2.40374
749	749	-2.24704
750	750	-1.91883
751	751	-1.62952
752	752	-1.30097
753	753	-0.483177
754	754	0.456686
755	755	1.01162
756	756	1.1529
757	757	0.666089
758	758	-0.477541
759	759	-1.89668
760	760	-2.98627
761	761	-3.41871
762	762	-3.0671
763	763	-1.82544
764	764	0.27226
765	765	3.09831
766	766	6.23456
767	767	8.83645
768	768	9.93723
769	769	9.22789
770	770	6.38211
771	771	1.92639
772	772	-2.63825
773	773	-6.29865
774	774	-8.38672
775	775	-8.74646
776	776	-7.93802
777	777	-6.36845
778	778	-4.54684
779	779	-2.86684
780	780	-1.9561
781	781	-2.00387
782	782	-2.51267
783	783	-2.75834
784	784	-2.60278
785	785	-1.88868
786	786	-0.756523
787	787	0.8564
788	788	2.61688
789	789	3.88668
790	790	4.50049
791	791	4.54966
792	792	4.17176
793	793	3.67861
794	794	3.58278
795	795	4.2396
796	796	5.67528
797	797	7.51529
798	798	9.13218
799	799	9.93962
800	800	9.71924
801	801	8.31142
802	802	5.55125
803	803	1.92569
804	804	-1.89858
805	805	-5.08518
806	806	-7.3066
807	807	-8.61774
808	808	-9.60546
809	809	-10.9419
810	810	-12.5904
811	811	-14.2778
812	812	-15.8709
813	813	-16.8397
814	814	-16.6475
815	815	-14.9854
816	816	-11.9174
817	817	-7.49275
818	818	-1.45167
819	819	6.05093
820	820	13.8647
821	821	21.079
822	822	27.202
823	823	31.4632
824	824	33.0787
825	825	31.681
826	826	27.1643
827	827	19.8174
828	828	9.95479
829	829	-1.71536
830	830	-13.8705
831	831	-24.9806
832	832	-33.9079
833	833	-39.8842
834	834	-41.7586
835	835	-38.4952
836	836	-29.3329
837	837	-14.95
838	838	1.49717
839	839	16.9462
840	840	29.4729
841	841	37.4219
842	842	38.6669
843	843	33.0585
844	844	24.1884
845	845	13.7963
846	846	2.21785
847	847	-8.93333
848	848	-17.6271
849	849	-22.5354
850	850	-23.4999
851	851	-20.8919
852	852	-15.827
853	853	-9.86834
854	854	-4.87994
855	855	-1.08363
856	856	1.46504
857	857	2.88905
858	858	3.63125
859	859	4.39443
860	860	4.97848
861	861	5.08619
862	862	4.68256
863	863	3.58772
864	864	1.86786
865	865	0.107196
866	866	-1.1575
867	867	-1.94418
868	868	-2.24275
869	869	-2.07706
870	870	-1.69108
871	871	-1.17062
872	872	-0.639724
873	873	0.00755414
874	874	0.535215
875	875	0.443587
876	876	-0.0250327
877	877	-0.623783
878	878	-1.19205
879	879	-1.51412
880	880	-1.4266
881	881	-0.820365
882	882	-0.0906091
883	883	0.80229
884	884	1.70047
885	885	2.35775
886	886	2.81898
887	887	3.08545
888	888	2.93465
889	889	2.43082
890	890	1.28866
891	891	-0.29491
892	892	-1.99618
893	893	-3.54971
894	894	-4.67233
895	895	-5.60148
896	896	-5.95539
897	897	-5.27175
898	898	-3.80217
899	899	-2.02608
900	900	-0.167551
901	901	1.38837
902	902	1.98575
903	903	1.33758
904	904	-0.40416
905	905	-2.56143
906	906	-4.63276
907	907	-6.46178
908	908	-7.55221
909	909	-7.14249
910	910	-4.59053
911	911	-0.0369093
912	912	5.62862
913	913	11.2006
914	914	15.6005
915	915	17.7998
916	916	16.9232
917	917	12.5001
918	918	5.06002
919	919	-3.11551
920	920	-9.74692
921	921	-13.4814
922	922	-13.507
923	923	-9.87485
924	924	-3.40409
925	925	4.94028
926	926	13.9211
927	927	22.7144
928	928	28.5224
929	929	27.2012
930	930	17.6186
931	931	-1.1155
932	932	-28.0793
933	933	-57.444
934	934	-79.6225
935	935	-88.6155
936	936	-81.8832
937	937	-57.3397
938	938	-15.0534
939	939	36.1057
940	940	78.8184
941	941	105.241
942	942	115.239
943	943	97.0381
944	944	40.907
945	945	-22.4837
946	946	-64.4682
947	947	-89.3311
948	948	-101.9
949	949	-97.3159
950	950	-75.7912
951	951	-44.4526
952	952	-12.813
953	953	13.3516
954	954	31.8943
955	955	41.0996
956	956	42.286
957	957	39.0271
958	958	34.5894
959	959	27.4245
960	960	17.9169
961	961	8.21195
962	962	-0.6563
963	963	-8.76918
964	964	-15.2129
965	965	-19.733
966	966	-21.7294
967	967	-20.5111
968	968	-16.3142
969	969	-10.1367
970	970	-2.79669
971	971	4.59815
972	972	10.7206
973	973	14.3074
974	974	14.9486
975	975	12.8164
976	976	8.16997
977	977	1.427
978	978	-6.37343
979	979	-13.7797
980	980	-19.3542
981	981	-21.8378
982	982	-20.4746
983	983	-15.0258
984	984	-6.18371
985	985	4.52016
986	986	15.1139
987	987	23.6838
988	988	28.5079
989	989	28.4981
990	990	24.1247
991	991	16.8943
992	992	7.49437
993	993	-3.0364
994	994	-13.3233
995	995	-22.0665
996	996	-28.2818
997	997	-31.5564
998	998	-32.0459
999	999	-30.1371
1000	1000	-26.4898
1001	1001	-21.8611
1002	1002	-16.5814
1003	1003	-10.9274
1004	1004	-5.02382
1005	1005	1.37578
1006	1006	8.62137
1007	1007	16.4123
1008	1008	24.1077
1009	1009	31.1023
1010	1010	37.0667
1011	1011	41.6419
1012	1012	44.1482
1013	1013	43.4175
1014	1014	38.2577
1015	1015	27.9895
1016	1016	13.366
1017	1017	-3.2692
1018	1018	-19.1606
1019	1019	-32.3778
1020	1020	-41.4042
1021	1021	-45.1218
1022	1022	-44.1769
1023	1023	-39.821
1024	1024	-33.0916
1025	1025	-25.2378
1026	1026	-17.4513
1027	1027	-10.5771
1028	1028	-4.54745
1029	1029	0.633719
1030	1030	4.66867
1031	1031	7.6653
1032	1032	9.84593
1033	1033	11.2629
1034	1034	12.3221
1035	1035	12.8486
1036	1036	12.9994
1037	1037	13.2486
1038	1038	14.5071
1039	1039	16.982
1040	1040	20.2103
1041	1041	23.5281
1042	1042	26.1214
1043	1043	26.9339
1044	1044	24.4857
1045	1045	18.3078
1046	1046	8.81737
1047	1047	-3.42379
1048	1048	-16.7325
1049	1049	-29.2251
1050	1050	-38.983
1051	1051	-43.9174
1052	1052	-42.7083
1053	1053	-35.039
1054	1054	-21.8158
1055	1055	-4.98176
1056	1056	12.3666
1057	1057	26.8865
1058	1058	36.1263
1059	1059	37.9878
1060	1060	32.3876
1061	1061	24.4192
1062	1062	16.5539
1063	1063	9.04819
1064	1064	2.91503
1065	1065	-1.26093
1066	1066	-2.74433
1067	1067	-1.77666
1068	1068	-0.0961912
1069	1069	0.263232
1070	1070	-1.34983
1071	1071	-5.2427
1072	1072	-10.858
1073	1073	-17.1345
1074	1074	-23.374
1075	1075	-28.4383
1076	1076	-30.9285
1077	1077	-30.1955
1078	1078	-25.5528
1079	1079	-16.9428
1080	1080	-5.48527
1081	1081	7.05509
1082	1082	19.3456
1083	1083	29.4672
1084	1084	35.5405
1085	1085	36.6543
1086	1086	32.9202
1087	1087	25.0606
1088	1088	14.9712
1089	1089	4.68587
1090	1090	-4.16314
1091	1091	-10.4005
1092	1092	-13.7736
1093	1093	-15.1366
1094	1094	-15.6809
1095	1095	-16.2709
1096	1096	-17.5312
1097	1097	-19.4925
1098	1098	-21.866
1099	1099	-23.8774
1100	1100	-24.9239
1101	1101	-24.2091
1102	1102	-21.0489
1103	1103	-15.4293
1104	1104	-8.34899
1105	1105	-0.769088
1106	1106	6.90872
1107	1107	13.9929
1108	1108	19.6825
1109	1109	23.8909
1110	1110	26.9926
1111	1111	29.0441
1112	1112	30.3381
1113	1113	31.2689
1114	1114	30.7346
1115	1115	27.4459
1116	1116	21.4363
1117	1117	12.9538
1118	1118	2.03504
1119	1119	-9.92164
1120	1120	-21.0902
1121	1121	-30.296
1122	1122	-36.7284
1123	1123	-39.4309
1124	1124	-38.0098
1125	1125	-32.3363
1126	1126	-23.4382
1127	1127	-12.4944
1128	1128	-0.490462
1129	1129	11.5609
1130	1130	22.3163
1131	1131	30.0204
1132	1132	33.3951
1133	1133	32.357
1134	1134	27.4281
1135	1135	19.8932
1136	1136	11.4867
1137	1137	3.44652
1138	1138	-3.44025
1139	1139	-8.93639
1140	1140	-12.7208
1141	1141	-14.8437
1142	1142	-15.5163
1143	1143	-14.8791
1144	1144	-13.0785
1145	1145	-10.3536
1146	1146	-7.00744
1147	1147	-3.42134
1148	1148	-0.0431727
1149	1149	2.51393
1150	1150	3.85013
1151	1151	3.8477
1152	1152	2.87508
1153	1153	1.72936
1154	1154	0.766273
1155	1155	0.246261
1156	1156	0.400524
1157	1157	1.33337
1158	1158	2.45603
1159	1159	3.28539
1160	1160	3.67021
1161	1161	3.42421
1162	1162	2.29073
1163	1163	0.373318
1164	1164	-1.73602
1165	1165	-3.70687
1166	1166	-5.75727
1167	1167	-7.78299
1168	1168	-9.25248
1169	1169	-9.79832
1170	1170	-9.05698
1171	1171	-6.93376
1172	1172	-3.4769
1173	1173	1.25401
1174	1174	7.06017
1175	1175	13.0941
1176	1176	17.9412
1177	1177	20.5199
1178	1178	20.2489
1179	1179	16.5221
1180	1180	9.41521
1181	1181	-0.0793752
1182	1182	-10.3639
1183	1183	-19.7425
1184	1184	-26.6603
1185	1185	-30.2489
1186	1186	-30.4789
1187	1187	-27.2889
1188	1188	-21.175
1189	1189	-13.1688
1190	1190	-4.3486
1191	1191	4.47231
1192	1192	12.9107
1193	1193	20.7968
1194	1194	27.7972
1195	1195	33.37
1196	1196	36.9139
1197	1197	38.0083
1198	1198	36.6193
1199	1199	31.9955
1200	1200	23.3024
1201	1201	10.7077
1202	1202	-4.38493
1203	1203	-20.1752
1204	1204	-34.5289
1205	1205	-45.1218
1206	1206	-50.1329
1207	1207	-48.6609
1208	1208	-40.7931
1209	1209	-28.0696
1210	1210	-13.045
1211	1211	2.44126
1212	1212	17.1721
1213	1213	29.473
1214	1214	37.5663
1215	1215	40.9924
1216	1216	40.6144
1217	1217	36.8919
1218	1218	30.3435
1219	1219	22.3057
1220	1220	13.9247
1221	1221	5.87239
1222	1222	-1.707
1223	1223	-8.22233
1224	1224	-13.3718
1225	1225	-17.3502
1226	1226	-20.6541
1227	1227	-23.6279
1228	1228	-26.0414
1229	1229	-27.206
1230	1230	-26.6156
1231	1231	-24.5889
1232	1232	-21.4818
1233	1233	-17.3514
1234	1234	-12.5047
1235	1235	-7.40636
1236	1236	-2.52219
1237	1237	1.52079
1238	1238	4.85091
1239	1239	7.53938
1240	1240	9.45751
1241	1241	10.4873
1242	1242	10.8084
1243	1243	11.0935
1244	1244	11.7842
1245	1245	12.9475
1246	1246	14.5916
1247	1247	16.1356
1248	1248	16.5844
1249	1249	15.3552
1250	1250	12.2415
1251	1251	7.03007
1252	1252	0.133558
1253	1253	-7.33556
1254	1254	-14.2487
1255	1255	-19.4096
1256	1256	-21.7885
1257	1257	-20.8533
1258	1258	-16.7673
1259	1259	-10.6694
1260	1260	-3.3969
1261	1261	3.84242
1262	1262	9.47423
1263	1263	12.4404
1264	1264	12.662
1265	1265	10.7187
1266	1266	7.2608
1267	1267	2.79576
1268	1268	-1.83413
1269	1269	-5.77479
1270	1270	-8.23737
1271	1271	-9.02412
1272	1272	-8.40054
1273	1273	-6.87182
1274	1274	-4.52823
1275	1275	-1.36192
1276	1276	2.39868
1277	1277	6.59474
1278	1278	11.1132
1279	1279	15.5853
1280	1280	19.0871
1281	1281	20.7677
1282	1282	19.9681
1283	1283	16.5287
1284	1284	10.4439
1285	1285	2.29363
1286	1286	-6.70909
1287	1287	-15.2566
1288	1288	-22.3495
1289	1289	-27.1621
1290	1290	-28.8036
1291	1291	-26.7931
1292	1292	-21.2163
1293	1293	-12.4869
1294	1294	-1.42559
1295	1295	10.1114
1296	1296	19.994
1297	1297	26.8781
1298	1298	29.7841
1299	1299	27.6786
1300	1300	20.8177
1301	1301	11.4795
1302	1302	1.8854
1303	1303	-7.00612
1304	1304	-14.3276
1305	1305	-19.1227
1306	1306	-20.7685
1307	1307	-19.4468
1308	1308	-16.0094
1309	1309	-11.204
1310	1310	-6.1996
1311	1311	-1.7364
1312	1312	2.09702
1313	1313	5.05632
1314	1314	6.93259
1315	1315	7.74337
1316	1316	7.90912
1317	1317	7.48066
1318	1318	6.37482
1319	1319	4.79782
1320	1320	2.83417
1321	1321	0.186499
1322	1322	-2.606
1323	1323	-5.30371
1324	1324	-7.48395
1325	1325	-8.21428
1326	1326	-6.75824
1327	1327	-3.29705
1328	1328	1.89712
1329	1329	8.49082
1330	1330	15.3623
1331	1331	20.6404
1332	1332	22.8984
1333	1333	21.6842
1334	1334	16.1926
1335	1335	6.72806
1336	1336	-4.32814
1337	1337	-14.7707
1338	1338	-23.5356
1339	1339	-29.4258
1340	1340	-31.1697
1341	1341	-28.2192
1342	1342	-21.3636
1343	1343	-12.0951
1344	1344	-1.82995
1345	1345	7.99351
1346	1346	16.2004
1347	1347	21.6223
1348	1348	23.2412
1349	1349	21.1592
1350	1350	15.6169
1351	1351	7.26305
1352	1352	-2.25697
1353	1353	-11.1432
1354	1354	-18.0518
1355	1355	-22.5056
1356	1356	-23.6891
1357	1357	-20.8205
1358	1358	-13.5252
1359	1359	-2.73401
1360	1360	9.76507
1361	1361	22.0593
1362	1362	32.7265
1363	1363	40.2314
1364	1364	43.0742
1365	1365	40.7374
1366	1366	34.1075
1367	1367	24.6817
1368	1368	13.6073
1369	1369	1.77091
1370	1370	-9.56298
1371	1371	-19.2293
1372	1372	-26.5349
1373	1373	-31.6461
1374	1374	-35.1596
1375	1375	-37.2768
1376	1376	-38.0353
1377	1377	-37.5884
1378	1378	-36.001
1379	1379	-33.5399
1380	1380	-30.2905
1381	1381	-26.1708
1382	1382	-21.4973
1383	1383	-16.6582
1384	1384	-11.3252
1385	1385	-5.35214
1386	1386	1.33527
1387	1387	8.3725
1388	1388	15.9179
1389	1389	24.3237
1390	1390	33.0079
1391	1391	41.1058
1392	1392	46.5867
1393	1393	47.5503
1394	1394	43.1003
1395	1395	32.455
1396	1396	15.4439
1397	1397	-4.77319
1398	1398	-22.8428
1399	1399	-36.0402
1400	1400	-42.7302
1401	1401	-42.631
1402	1402	-37.5729
1403	1403	-29.2316
1404	1404	-19.162
1405	1405	-9.01765
1406	1406	-0.0675219
1407	1407	6.95991
1408	1408	11.5974
1409	1409	14.0065
1410	1410	14.6654
1411	1411	14.1079
1412	1412	12.7576
1413	1413	11.3163
1414	1414	10.214
1415	1415	9.36191
1416	1416	8.61462
1417	1417	7.77298
1418	1418	6.78229
1419	1419	5.65106
1420	1420	4.23981
1421	1421	2.17537
1422	1422	-0.472098
1423	1423	-3.08026
1424	1424	-5.21092
1425	1425	-7.01857
1426	1426	-8.8242
1427	1427	-10.6271
1428	1428	-11.954
1429	1429	-12.4598
1430	1430	-11.8458
1431	1431	-9.93456
1432	1432	-6.77083
1433	1433	-2.20361
1434	1434	3.48354
1435	1435	8.99631
1436	1436	13.1526
1437	1437	15.4603
1438	1438	15.578
1439	1439	13.469
1440	1440	9.81255
1441	1441	5.28863
1442	1442	0.670115
1443	1443	-3.1616
1444	1444	-5.83847
1445	1445	-6.92593
1446	1446	-6.53299
1447	1447	-5.47059
1448	1448	-4.54962
1449	1449	-4.17458
1450	1450	-4.48964
1451	1451	-5.46175
1452	1452	-6.97669
1453	1453	-8.22887
1454	1454	-8.39895
1455	1455	-7.26325
1456	1456	-4.7042
1457	1457	-1.05104
1458	1458	3.02596
1459	1459	6.85619
1460	1460	10.0936
1461	1461	12.2265
1462	1462	12.7754
1463	1463	11.5695
1464	1464	9.03808
1465	1465	5.54732
1466	1466	1.7704
1467	1467	-1.66803
1468	1468	-4.36048
1469	1469	-5.82062
1470	1470	-5.85414
1471	1471	-4.48318
1472	1472	-2.36484
1473	1473	-0.293331
1474	1474	0.467092
1475	1475	-0.269392
1476	1476	-2.00048
1477	1477	-4.44051
1478	1478	-7.1656
1479	1479	-9.25786
1480	1480	-9.46588
1481	1481	-7.35437
1482	1482	-2.98914
1483	1483	2.5077
1484	1484	7.68397
1485	1485	11.4246
1486	1486	13.0188
1487	1487	12.4672
1488	1488	9.64318
1489	1489	4.99522
1490	1490	-0.32721
1491	1491	-5.14867
1492	1492	-8.65975
1493	1493	-10.2391
1494	1494	-9.98425
1495	1495	-8.26805
1496	1496	-5.63667
1497	1497	-2.68615
1498	1498	0.29328
1499	1499	2.85204
1500	1500	4.48222
1501	1501	5.3393
1502	1502	5.84706
1503	1503	5.8749
1504	1504	4.96205
1505	1505	3.04089
1506	1506	0.86823
1507	1507	-0.693401
1508	1508	-1.85159
1509	1509	-3.25071
1510	1510	-4.29213
1511	1511	-4.72505
1512	1512	-4.98999
1513	1513	-5.38322
1514	1514	-5.62933
1515	1515	-5.86402
1516	1516	-6.04869
1517	1517	-5.42763
1518	1518	-3.50995
1519	1519	-0.313259
1520	1520	3.73766
1521	1521	8.05993
1522	1522	11.9539
1523	1523	14.4742
1524	1524	15.0492
1525	1525	13.1511
1526	1526	9.11854
1527	1527	3.98541
1528	1528	-1.32478
1529	1529	-6.27986
1530	1530	-10.5899
1531	1531	-13.9578
1532	1532	-15.8638
1533	1533	-16.1494
1534	1534	-14.9572
1535	1535	-12.4465
1536	1536	-8.7535
1537	1537	-4.13673
1538	1538	0.891132
1539	1539	5.36759
1540	1540	8.55802
1541	1541	10.5464
1542	1542	11.6865
1543	1543	11.8064
1544	1544	11.2312
1545	1545	10.6753
1546	1546	10.2173
1547	1547	9.19322
1548	1548	7.53583
1549	1549	5.32007
1550	1550	2.04627
1551	1551	-2.88674
1552	1552	-9.47406
1553	1553	-16.7466
1554	1554	-22.8858
1555	1555	-26.85
1556	1556	-27.3388
1557	1557	-23.3344
1558	1558	-14.6236
1559	1559	-1.8637
1560	1560	12.6428
1561	1561	25.5186
1562	1562	34.2916
1563	1563	37.7303
1564	1564	34.631
1565	1565	23.8636
1566	1566	7.43943
1567	1567	-8.91858
1568	1568	-22.1012
1569	1569	-30.564
1570	1570	-32.9694
1571	1571	-30.4896
1572	1572	-24.8225
1573	1573	-17.3371
1574	1574	-8.88999
1575	1575	-0.771031
1576	1576	5.42609
1577	1577	8.84928
1578	1578	9.52737
1579	1579	8.32368
1580	1580	6.45953
1581	1581	5.36359
1582	1582	6.23474
1583	1583	8.60639
1584	1584	11.8522
1585	1585	14.9216
1586	1586	16.6956
1587	1587	16.1914
1588	1588	12.9864
1589	1589	6.88767
1590	1590	-0.965655
1591	1591	-8.2826
1592	1592	-13.5374
1593	1593	-16.066
1594	1594	-15.8358
1595	1595	-13.2397
1596	1596	-8.95649
1597	1597	-3.91821
1598	1598	1.13626
1599	1599	5.4726
1600	1600	8.49275
1601	1601	9.7625
1602	1602	9.79346
1603	1603	9.23816
1604	1604	7.75269
1605	1605	5.3109
1606	1606	2.13457
1607	1607	-1.14761
1608	1608	-4.14986
1609	1609	-6.82024
1610	1610	-9.07976
1611	1611	-10.4768
1612	1612	-10.4552
1613	1613	-8.93787
1614	1614	-6.06005
1615	1615	-2.26225
1616	1616	1.64265
1617	1617	5.18678
1618	1618	7.61961
1619	1619	8.34649
1620	1620	7.63511
1621	1621	5.85244
1622	1622	3.38152
1623	1623	0.872272
1624	1624	-1.01806
1625	1625	-2.35782
1626	1626	-3.4515
1627	1627	-4.48525
1628	1628	-5.55767
1629	1629	-7.19669
1630	1630	-9.34061
1631	1631	-11.2393
1632	1632	-11.7794
1633	1633	-10.2134
1634	1634	-6.55379
1635	1635	-0.825707
1636	1636	6.73501
1637	1637	14.608
1638	1638	20.6914
1639	1639	23.3279
1640	1640	21.4025
1641	1641	14.9436
1642	1642	6.3908
1643	1643	-1.99941
1644	1644	-9.37542
1645	1645	-15.0262
1646	1646	-18.1409
1647	1647	-18.3036
1648	1648	-15.714
1649	1649	-11.7161
1650	1650	-8.00236
1651	1651	-5.15084
1652	1652	-2.77436
1653	1653	-0.6826
1654	1654	1.18168
1655	1655	2.83939
1656	1656	4.0329
1657	1657	4.73065
1658	1658	5.08885
1659	1659	4.81001
1660	1660	4.09694
1661	1661	3.26981
1662	1662	2.6409
1663	1663	2.3839
1664	1664	2.27999
1665	1665	2.5826
1666	1666	3.54181
1667	1667	4.79739
1668	1668	5.45977
1669	1669	5.23857
1670	1670	4.36829
1671	1671	2.59811
1672	1672	-0.429361
1673	1673	-4.21618
1674	1674	-7.50763
1675	1675	-9.3724
1676	1676	-9.537
1677	1677	-8.41184
1678	1678	-6.20588
1679	1679	-3.11018
1680	1680	0.31327
1681	1681	3.55163
1682	1682	6.40637
1683	1683	8.59607
1684	1684	9.55384
1685	1685	9.17456
1686	1686	7.40474
1687	1687	4.33665
1688	1688	0.57707
1689	1689	-2.92201
1690	1690	-5.34163
1691	1691	-6.45902
1692	1692	-6.2672
1693	1693	-5.26351
1694	1694	-3.67894
1695	1695	-2.03995
1696	1696	-1.16258
1697	1697	-1.50398
1698	1698	-2.40499
1699	1699	-3.24255
1700	1700	-3.84974
1701	1701	-3.88526
1702	1702	-2.72758
1703	1703	-0.565136
1704	1704	1.94613
1705	1705	4.51819
1706	1706	6.85542
1707	1707	8.22393
1708	1708	7.9524
1709	1709	6.06036
1710	1710	2.97753
1711	1711	-1.02403
1712	1712	-5.53338
1713	1713	-9.37965
1714	1714	-11.2719
1715	1715	-10.9112
1716	1716	-8.4424
1717	1717	-4.10911
1718	1718	0.993406
1719	1719	5.61139
1720	1720	8.9643
1721	1721	10.2495
1722	1722	8.94172
1723	1723	5.3076
1724	1724	0.466054
1725	1725	-4.41829
1726	1726	-8.33294
1727	1727	-10.2018
1728	1728	-9.36087
1729	1729	-5.83767
1730	1730	-0.81887
1731	1731	4.4087
1732	1732	8.70371
1733	1733	10.8771
1734	1734	10.2026
1735	1735	6.61355
1736	1736	1.15282
1737	1737	-5.05185
1738	1738	-10.5854
1739	1739	-13.7245
1740	1740	-13.8436
1741	1741	-10.8529
1742	1742	-4.95369
1743	1743	2.88917
1744	1744	11.3953
1745	1745	19.5042
1746	1746	25.7004
1747	1747	27.9812
1748	1748	25.4363
1749	1749	18.0395
1750	1750	5.58476
1751	1751	-10.2768
1752	1752	-28.5967
1753	1753	-46.459
1754	1754	-58.7169
1755	1755	-61.4487
1756	1756	-53.4224
1757	1757	-33.2008
1758	1758	-1.08808
1759	1759	33.7411
1760	1760	58.1881
1761	1761	69.5198
1762	1762	67.2332
1763	1763	53.3888
1764	1764	34.445
1765	1765	11.9935
1766	1766	-12.792
1767	1767	-35.747
1768	1768	-52.4259
1769	1769	-60.8428
1770	1770	-60.9375
1771	1771	-54.0677
1772	1772	-42.3479
1773	1773	-27.5915
1774	1774	-10.8708
1775	1775	5.93198
1776	1776	20.2495
1777	1777	30.2657
1778	1778	35.6329
1779	1779	37.2414
1780	1780	35.7386
1781	1781	31.3364
1782	1782	24.6096
1783	1783	16.1523
1784	1784	7.1729
1785	1785	-1.29137
1786	1786	-8.84107
1787	1787	-15.1871
1788	1788	-19.6442
1789	1789	-21.5237
1790	1790	-20.1419
1791	1791	-16.0194
1792	1792	-9.6796
1793	1793	-1.25795
1794	1794	9.43526
1795	1795	21.4457
1796	1796	32.8758
1797	1797	42.0609
1798	1798	47.5749
1799	1799	46.7672
1800	1800	37.6834
1801	1801	19.44
1802	1802	-7.37623
1803	1803	-37.6619
1804	1804	-62.8081
1805	1805	-78.5677
1806	1806	-84.5029
1807	1807	-78.0997
1808	1808	-55.5839
1809	1809	-15.2306
1810	1810	34.1086
1811	1811	71.342
1812	1812	90.6811
1813	1813	92.9184
1814	1814	71.4527
1815	1815	38.9757
1816	1816	5.17067
1817	1817	-26.7425
1818	1818	-53.4093
1819	1819	-70.8457
1820	1820	-76.7983
1821	1821	-70.4963
1822	1822	-53.5523
1823	1823	-32.6509
1824	1824	-16.006
1825	1825	-4.31498
1826	1826	5.25879
1827	1827	14.1779
1828	1828	21.1873
1829	1829	26.4747
1830	1830	29.801
1831	1831	31.0019
1832	1832	30.0764
1833	1833	27.1145
1834	1834	22.1427
1835	1835	15.9254
1836	1836	9.6316
1837	1837	3.77166
1838	1838	-1.2409
1839	1839	-4.98273
1840	1840	-7.76767
1841	1841	-9.61539
1842	1842	-10.4499
1843	1843	-10.4706
1844	1844	-10.0065
1845	1845	-9.07674
1846	1846	-7.30375
1847	1847	-5.00207
1848	1848	-2.52387
1849	1849	0.0168912
1850	1850	2.39936
1851	1851	4.46212
1852	1852	6.26142
1853	1853	7.5118
1854	1854	7.56402
1855	1855	6.0336
1856	1856	3.3486
1857	1857	0.230514
1858	1858	-3.28114
1859	1859	-6.74654
1860	1860	-9.12144
1861	1861	-9.69909
1862	1862	-8.31978
1863	1863	-5.12344
1864	1864	-0.930288
1865	1865	2.93461
1866	1866	5.67573
1867	1867	6.65999
1868	1868	5.74558
1869	1869	3.48249
1870	1870	0.723985
1871	1871	-1.65156
1872	1872	-2.82479
1873	1873	-2.46717
1874	1874	-0.865153
1875	1875	1.21376
1876	1876	3.31883
1877	1877	5.13998
1878	1878	6.13623
1879	1879	5.8208
1880	1880	4.22035
1881	1881	2.14004
1882	1882	0.194784
1883	1883	-1.48536
1884	1884	-3.07971
1885	1885	-4.65852
1886	1886	-6.05858
1887	1887	-7.19427
1888	1888	-8.31873
1889	1889	-9.17417
1890	1890	-9.01812
1891	1891	-7.83201
1892	1892	-5.60799
1893	1893	-2.54622
1894	1894	1.01022
1895	1895	4.39173
1896	1896	7.19366
1897	1897	9.40516
1898	1898	10.89
1899	1899	11.3464
1900	1900	10.515
1901	1901	8.50469
1902	1902	5.51446
1903	1903	1.93193
1904	1904	-1.78432
1905	1905	-5.16632
1906	1906	-7.52002
1907	1907	-8.73042
1908	1908	-9.02941
1909	1909	-8.38695
1910	1910	-6.91279
1911	1911	-4.88291
1912	1912	-2.52759
1913	1913	-0.0626056
1914	1914	2.12559
1915	1915	3.78891
1916	1916	4.84838
1917	1917	5.3485
1918	1918	5.11208
1919	1919	4.12295
1920	1920	2.40241
1921	1921	0.450764
1922	1922	-0.760247
1923	1923	-0.904724
1924	1924	-0.123242
1925	1925	1.09181
1926	1926	2.37161
1927	1927	3.34785
1928	1928	3.46323
1929	1929	2.59113
1930	1930	1.05585
1931	1931	-0.765418
1932	1932	-2.47609
1933	1933	-3.8276
1934	1934	-4.34168
1935	1935	-3.76409
1936	1936	-2.48411
1937	1937	-0.710054
1938	1938	1.01165
1939	1939	2.35502
1940	1940	2.75263
1941	1941	1.96466
1942	1942	0.479874
1943	1943	-1.3415
1944	1944	-3.45929
1945	1945	-5.69329
1946	1946	-7.58112
1947	1947	-8.43031
1948	1948	-7.92646
1949	1949	-6.45296
1950	1950	-4.48225
1951	1951	-2.07785
1952	1952	0.812703
1953	1953	4.23278
1954	1954	8.05902
1955	1955	11.6857
1956	1956	14.207
1957	1957	15.1905
1958	1958	14.5213
1959	1959	12.2522
1960	1960	7.86019
1961	1961	1.73887
1962	1962	-4.30343
1963	1963	-9.00024
1964	1964	-12.0983
1965	1965	-13.4674
1966	1966	-13.1202
1967	1967	-11.1958
1968	1968	-8.24362
1969	1969	-4.9732
1970	1970	-1.87525
1971	1971	1.02021
1972	1972	3.21781
1973	1973	4.41768
1974	1974	4.72283
1975	1975	4.32088
1976	1976	3.66683
1977	1977	2.97006
1978	1978	1.96129
1979	1979	0.183364
1980	1980	-2.363
1981	1981	-5.43298
1982	1982	-8.51921
1983	1983	-11.0259
1984	1984	-12.1165
1985	1985	-11.2901
1986	1986	-8.35332
1987	1987	-3.3011
1988	1988	2.7587
1989	1989	8.69617
1990	1990	13.7558
1991	1991	16.8081
1992	1992	17.0305
1993	1993	15.1913
1994	1994	12.1738
1995	1995	8.24929
1996	1996	4.01461
1997	1997	0.0658373
1998	1998	-3.15153
[truncated: 39,710 more rows]
