# Supplementary material for: PM2.5 concentration prediction based on EEMD-ALSTM
Source: Sci Rep. 2024 Jun 2;14:12636. doi: 10.1038/s41598-024-63620-9 (PMC11144699; doi:10.1038/s41598-024-63620-9)
Supplement: Supplementary file 1 — Supplementary Information. [file 41598_2024_63620_MOESM1_ESM.zip › Code/r5.xlsx]

## Sheet: Sheet1
	index	0
0	0	-7.2465
1	1	-10.7378
2	2	-13.6412
3	3	-15.689
4	4	-16.6468
5	5	-16.439
6	6	-15.189
7	7	-13.1871
8	8	-10.7355
9	9	-8.01239
10	10	-5.08597
11	11	-2.02974
12	12	0.977925
13	13	3.70573
14	14	5.96799
15	15	7.65968
16	16	8.77098
17	17	9.34282
18	18	9.38901
19	19	8.90013
20	20	7.89626
21	21	6.44295
22	22	4.64072
23	23	2.61422
24	24	0.497609
25	25	-1.58618
26	26	-3.54166
27	27	-5.29338
28	28	-6.78101
29	29	-7.95665
30	30	-8.77923
31	31	-9.21577
32	32	-9.24982
33	33	-8.89675
34	34	-8.19444
35	35	-7.18481
36	36	-5.91919
37	37	-4.47257
38	38	-2.93823
39	39	-1.40472
40	40	0.0584582
41	41	1.39177
42	42	2.53598
43	43	3.42217
44	44	3.95086
45	45	4.03569
46	46	3.63718
47	47	2.76354
48	48	1.46898
49	49	-0.125348
50	50	-1.85066
51	51	-3.55768
52	52	-5.13895
53	53	-6.49599
54	54	-7.51752
55	55	-8.07901
56	56	-8.07578
57	57	-7.48682
58	58	-6.36372
59	59	-4.77408
60	60	-2.78783
61	61	-0.490278
62	62	1.99973
63	63	4.54323
64	64	7.00604
65	65	9.23317
66	66	11.0148
67	67	12.1498
68	68	12.487
69	69	11.9579
70	70	10.5898
71	71	8.49699
72	72	5.84363
73	73	2.78019
74	74	-0.551464
75	75	-3.98987
76	76	-7.33278
77	77	-10.3668
78	78	-12.9018
79	79	-14.7664
80	80	-15.8257
81	81	-16.0335
82	82	-15.4222
83	83	-14.0682
84	84	-12.0453
85	85	-9.40409
86	86	-6.17521
87	87	-2.44822
88	88	1.5276
89	89	5.41269
90	90	8.9115
91	91	11.8363
92	92	14.0459
93	93	15.3816
94	94	15.6724
95	95	14.8072
96	96	12.8183
97	97	9.88206
98	98	6.22723
99	99	2.05635
100	100	-2.45668
101	101	-7.12201
102	102	-11.7105
103	103	-15.9529
104	104	-19.5449
105	105	-22.1796
106	106	-23.6182
107	107	-23.7499
108	108	-22.5505
109	109	-20.0418
110	110	-16.3902
111	111	-12.014
112	112	-7.43409
113	113	-3.03575
114	114	0.999454
115	115	4.58146
116	116	7.58777
117	117	9.83149
118	118	11.0878
119	119	11.135
120	120	9.79476
121	121	7.00347
122	122	2.99266
123	123	-1.61246
124	124	-6.13945
125	125	-10.1881
126	126	-13.5722
127	127	-16.085
128	128	-17.3751
129	129	-17.0581
130	130	-15.062
131	131	-11.8277
132	132	-7.97711
133	133	-3.8764
134	134	0.430381
135	135	4.95935
136	136	9.54624
137	137	13.8596
138	138	17.6037
139	139	20.6091
140	140	22.7811
141	141	24.0278
142	142	24.2375
143	143	23.3207
144	144	21.3151
145	145	18.3902
146	146	14.7637
147	147	10.6298
148	148	6.20034
149	149	1.68636
150	150	-2.7514
151	151	-7.02253
152	152	-11.0428
153	153	-14.7006
154	154	-17.8564
155	155	-20.3556
156	156	-22.0625
157	157	-22.8785
158	158	-22.7529
159	159	-21.7091
160	160	-19.8616
161	161	-17.3922
162	162	-14.5018
163	163	-11.3943
164	164	-8.28322
165	165	-5.37639
166	166	-2.83665
167	167	-0.7633
168	168	0.805746
169	169	1.83381
170	170	2.28331
171	171	2.20422
172	172	1.78728
173	173	1.31299
174	174	1.0299
175	175	1.10014
176	176	1.60628
177	177	2.5517
178	178	3.85926
179	179	5.36021
180	180	6.8656
181	181	8.23714
182	182	9.35428
183	183	10.0871
184	184	10.2944
185	185	9.85053
186	186	8.70968
187	187	6.96625
188	188	4.82534
189	189	2.48202
190	190	0.0613921
191	191	-2.34989
192	192	-4.65286
193	193	-6.71406
194	194	-8.38517
195	195	-9.54983
196	196	-10.1542
197	197	-10.2003
198	198	-9.74225
199	199	-8.8946
200	200	-7.81206
201	201	-6.62352
202	202	-5.40689
203	203	-4.21249
204	204	-3.08949
205	205	-2.07758
206	206	-1.20164
207	207	-0.484636
208	208	0.0284364
209	209	0.305743
210	210	0.361194
211	211	0.248149
212	212	0.0410719
213	213	-0.218348
214	214	-0.529027
215	215	-0.898399
216	216	-1.32066
217	217	-1.76506
218	218	-2.18668
219	219	-2.52433
220	220	-2.70455
221	221	-2.66803
222	222	-2.39354
223	223	-1.91011
224	224	-1.28087
225	225	-0.569333
226	226	0.167894
227	227	0.902087
228	228	1.62418
229	229	2.31686
230	230	2.95793
231	231	3.52405
232	232	3.97645
233	233	4.26373
234	234	4.31648
235	235	4.06803
236	236	3.46906
237	237	2.52419
238	238	1.30352
239	239	-0.0951516
240	240	-1.592
241	241	-3.11562
242	242	-4.59381
243	243	-5.94239
244	244	-7.10854
245	245	-8.09233
246	246	-8.93288
247	247	-9.71004
248	248	-10.473
249	249	-11.2174
250	250	-11.9283
251	251	-12.6032
252	252	-13.2077
253	253	-13.6497
254	254	-13.7778
255	255	-13.4168
256	256	-12.3694
257	257	-10.4582
258	258	-7.63504
259	259	-4.07185
260	260	-0.06678
261	261	4.12309
262	262	8.32386
263	263	12.3514
264	264	15.8824
265	265	18.5038
266	266	19.8416
267	267	19.6218
268	268	17.7691
269	269	14.7027
270	270	11.1373
271	271	7.55918
272	272	4.11175
273	273	0.86739
274	274	-1.9902
275	275	-4.24177
276	276	-5.81201
277	277	-6.7544
278	278	-7.13433
279	279	-7.00621
280	280	-6.49141
281	281	-5.76734
282	282	-5.00488
283	283	-4.34029
284	284	-3.84198
285	285	-3.54902
286	286	-3.51356
287	287	-3.80363
288	288	-4.44592
289	289	-5.36339
290	290	-6.45062
291	291	-7.62814
292	292	-8.86595
293	293	-10.1668
294	294	-11.5256
295	295	-12.8721
296	296	-14.0766
297	297	-15.0311
298	298	-15.6583
299	299	-15.871
300	300	-15.5702
301	301	-14.6765
302	302	-13.1192
303	303	-10.8257
304	304	-7.74669
305	305	-3.89392
306	306	0.590642
307	307	5.44594
308	308	10.3877
309	309	15.1547
310	310	19.4877
311	311	23.1304
312	312	25.8362
313	313	27.3547
314	314	27.4107
315	315	25.7188
316	316	22.0522
317	317	16.481
318	318	9.68521
319	319	2.5456
320	320	-4.40092
321	321	-10.95
322	322	-16.909
323	323	-21.9461
324	324	-25.6398
325	325	-27.629
326	326	-27.7457
327	327	-26.1563
328	328	-23.3202
329	329	-19.7744
330	330	-15.8985
331	331	-11.863
332	332	-7.74961
333	333	-3.6697
334	334	0.16361
335	335	3.44656
336	336	5.92446
337	337	7.56575
338	338	8.50252
339	339	8.8306
340	340	8.53713
341	341	7.61209
342	342	6.20324
343	343	4.65063
344	344	3.40302
345	345	2.85234
346	346	3.22951
347	347	4.57672
348	348	6.7762
349	349	9.54948
350	350	12.6032
351	351	15.7838
352	352	19.0506
353	353	22.3596
354	354	25.5357
355	355	28.3095
356	356	30.4325
357	357	31.7405
358	358	32.1057
359	359	31.3591
360	360	29.3058
361	361	25.7858
362	362	20.7025
363	363	14.1157
364	364	6.27679
365	365	-2.45946
366	366	-11.6597
367	367	-20.851
368	368	-29.5991
369	369	-37.528
370	370	-44.2806
371	371	-49.4914
372	372	-52.772
373	373	-53.7547
374	374	-52.2604
375	375	-48.5376
376	376	-43.3336
377	377	-37.5392
378	378	-31.7443
379	379	-26.0995
380	380	-20.5815
381	381	-15.3471
382	382	-10.8332
383	383	-7.50436
384	384	-5.45879
385	385	-4.37252
386	386	-3.90641
387	387	-3.99612
388	388	-4.7322
389	389	-6.05396
390	390	-7.56704
391	391	-8.6027
392	392	-8.507
393	393	-6.88823
394	394	-3.5869
395	395	1.36701
396	396	7.59749
397	397	14.5301
398	398	21.6918
399	399	28.7987
400	400	35.6405
401	401	41.9302
402	402	47.2572
403	403	51.1568
404	404	53.1984
405	405	52.9956
406	406	50.2413
407	407	44.8087
408	408	36.893
409	409	27.0185
410	410	15.8652
411	411	4.12237
412	412	-7.64878
413	413	-18.9768
414	414	-29.3501
415	415	-38.1796
416	416	-44.9079
417	417	-49.2694
418	418	-51.3772
419	419	-51.5851
420	420	-50.228
421	421	-47.4689
422	422	-43.348
423	423	-37.9604
424	424	-31.5836
425	425	-24.6522
426	426	-17.628
427	427	-10.8791
428	428	-4.66156
429	429	0.831483
430	430	5.41262
431	431	8.9235
432	432	11.3145
433	433	12.6845
434	434	13.2647
435	435	13.2941
436	436	12.8973
437	437	12.1114
438	438	11.0254
439	439	9.83977
440	440	8.78841
441	441	8.07718
442	442	7.76944
443	443	7.79064
444	444	8.05334
445	445	8.53192
446	446	9.23242
447	447	10.1243
448	448	11.1221
449	449	12.1184
450	450	13.0061
451	451	13.6507
452	452	13.8847
453	453	13.5669
454	454	12.6266
455	455	11.0815
456	456	9.10349
457	457	6.95139
458	458	4.83574
459	459	2.88647
460	460	1.20503
461	461	-0.0910592
462	462	-0.870861
463	463	-1.02881
464	464	-0.54182
465	465	0.510945
466	466	2.00672
467	467	3.8287
468	468	5.88553
469	469	8.0925
470	470	10.3314
471	471	12.455
472	472	14.3193
473	473	15.7885
474	474	16.7395
475	475	17.0631
476	476	16.6829
477	477	15.566
478	478	13.7125
479	479	11.1353
480	480	7.8457
481	481	3.84571
482	482	-0.828003
483	483	-6.04643
484	484	-11.6049
485	485	-17.3095
486	486	-22.9959
487	487	-28.5075
488	488	-33.6671
489	489	-38.2858
490	490	-42.1638
491	491	-45.0905
492	492	-46.8652
493	493	-47.3141
494	494	-46.2771
495	495	-43.5876
496	496	-39.0917
497	497	-32.754
498	498	-24.7386
499	499	-15.3685
500	500	-5.06632
501	501	5.62927
502	502	16.114
503	503	25.8508
504	504	34.4302
505	505	41.4948
506	506	46.6625
507	507	49.5096
508	508	49.7577
509	509	47.5203
510	510	43.3825
511	511	37.9907
512	512	31.6401
513	513	24.4086
514	514	16.5038
515	515	8.33924
516	516	0.356935
517	517	-7.19793
518	518	-14.2065
519	519	-20.5013
520	520	-25.853
521	521	-30.0761
522	522	-33.119
523	523	-35.0742
524	524	-36.0905
525	525	-36.3037
526	526	-35.8074
527	527	-34.6325
528	528	-32.7997
529	529	-30.3452
530	530	-27.3611
531	531	-24.0084
532	532	-20.4836
533	533	-16.9888
534	534	-13.6569
535	535	-10.5392
536	536	-7.67789
537	537	-5.13856
538	538	-3.00574
539	539	-1.3617
540	540	-0.235076
541	541	0.448609
542	542	0.866923
543	543	1.23509
544	544	1.7009
545	545	2.29939
546	546	3.03311
547	547	3.91553
548	548	4.93478
549	549	6.02694
550	550	7.09084
551	551	8.02577
552	552	8.74855
553	553	9.19705
554	554	9.33445
555	555	9.15306
556	556	8.6448
557	557	7.77608
558	558	6.51764
559	559	4.91531
560	560	3.12195
561	561	1.30085
562	562	-0.461206
563	563	-2.14435
564	564	-3.74723
565	565	-5.23261
566	566	-6.50427
567	567	-7.42123
568	568	-7.87205
569	569	-7.833
570	570	-7.34948
571	571	-6.46673
572	572	-5.19542
573	573	-3.55789
574	574	-1.6544
575	575	0.347066
576	576	2.25563
577	577	3.91512
578	578	5.22016
579	579	6.07917
580	580	6.38174
581	581	6.04107
582	582	5.05141
583	583	3.48667
584	584	1.46699
585	585	-0.853299
586	586	-3.30578
587	587	-5.74307
588	588	-8.00619
589	589	-9.90457
590	590	-11.2392
591	591	-11.8497
592	592	-11.6575
593	593	-10.6784
594	594	-8.98145
595	595	-6.66313
596	596	-3.86189
597	597	-0.781904
598	598	2.33852
599	599	5.28272
600	600	7.87031
601	601	9.9242
602	602	11.2556
603	603	11.6977
604	604	11.1483
605	605	9.62996
606	606	7.31573
607	607	4.46242
608	608	1.27036
609	609	-2.15689
610	610	-5.7193
611	611	-9.2489
612	612	-12.5121
613	613	-15.2398
614	614	-17.207
615	615	-18.2925
616	616	-18.4384
617	617	-17.614
618	618	-15.8649
619	619	-13.3292
620	620	-10.1633
621	621	-6.49778
622	622	-2.49595
623	623	1.61241
624	624	5.58385
625	625	9.16811
626	626	12.1175
627	627	14.2083
628	628	15.2685
629	629	15.2392
630	630	14.2926
631	631	12.7168
632	632	10.7091
633	633	8.33595
634	634	5.63645
635	635	2.72045
636	636	-0.230258
637	637	-3.03026
638	638	-5.52277
639	639	-7.58927
640	640	-9.19753
641	641	-10.3861
642	642	-11.219
643	643	-11.726
644	644	-11.844
645	645	-11.4717
646	646	-10.5533
647	647	-9.10018
648	648	-7.17619
649	649	-4.87843
650	650	-2.3442
651	651	0.247933
652	652	2.73585
653	653	4.96631
654	654	6.79011
655	655	8.0965
656	656	8.81434
657	657	8.91009
658	658	8.36606
659	659	7.16544
660	660	5.30229
661	661	2.83593
662	662	-0.0496104
663	663	-3.08592
664	664	-6.01892
665	665	-8.66379
666	666	-10.867
667	667	-12.4608
668	668	-13.2955
669	669	-13.3172
670	670	-12.5739
671	671	-11.1406
672	672	-9.06654
673	673	-6.37232
674	674	-3.13488
675	675	0.398992
676	676	3.84106
677	677	6.80891
678	678	9.04037
679	679	10.399
680	680	10.8681
681	681	10.5673
682	682	9.63821
683	683	8.1147
684	684	5.95193
685	685	3.14788
686	686	-0.134325
687	687	-3.55875
688	688	-6.74909
689	689	-9.42515
690	690	-11.4083
691	691	-12.538
692	692	-12.6234
693	693	-11.5396
694	694	-9.40322
695	695	-6.56609
696	696	-3.4245
697	697	-0.265848
698	698	2.73572
699	699	5.41836
700	700	7.57084
701	701	8.96203
702	702	9.40576
703	703	8.89238
704	704	7.59413
705	705	5.73051
706	706	3.4762
707	707	0.971199
708	708	-1.63001
709	709	-4.1382
710	710	-6.37727
711	711	-8.217
712	712	-9.59132
713	713	-10.4924
714	714	-10.9677
715	715	-11.1131
716	716	-11.0248
717	717	-10.728
718	718	-10.185
719	719	-9.35264
720	720	-8.24807
721	721	-6.97877
722	722	-5.67059
723	723	-4.37762
724	724	-3.07537
725	725	-1.69776
726	726	-0.187743
727	727	1.47963
728	728	3.25088
729	729	5.00336
730	730	6.61331
731	731	8.01618
732	732	9.18423
733	733	10.0639
734	734	10.5518
735	735	10.5177
736	736	9.88062
737	737	8.69053
738	738	7.06526
739	739	5.10282
740	740	2.85882
741	741	0.376555
742	742	-2.25302
743	743	-4.88367
744	744	-7.3748
745	745	-9.62264
746	746	-11.5608
747	747	-13.1241
748	748	-14.2212
749	749	-14.7723
750	750	-14.7456
751	751	-14.1586
752	752	-13.0618
753	753	-11.5231
754	754	-9.64268
755	755	-7.51669
756	756	-5.21146
757	757	-2.78579
758	758	-0.308447
759	759	2.13178
760	760	4.4281
761	761	6.50498
762	762	8.34095
763	763	9.90431
764	764	11.131
765	765	11.9727
766	766	12.3975
767	767	12.3162
768	768	11.5759
769	769	10.0738
770	770	7.83372
771	771	5.00197
772	772	1.80925
773	773	-1.50949
774	774	-4.78556
775	775	-7.89918
776	776	-10.7372
777	777	-13.1563
778	778	-14.9971
779	779	-16.1368
780	780	-16.5144
781	781	-16.1297
782	782	-15.0652
783	783	-13.4314
784	784	-11.3072
785	785	-8.7268
786	786	-5.74877
787	787	-2.52108
788	788	0.746535
789	789	3.84925
790	790	6.64583
791	791	9.05234
792	792	11.0408
793	793	12.5736
794	794	13.5462
795	795	13.8292
796	796	13.3519
797	797	12.0957
798	798	10.0774
799	799	7.40243
800	800	4.27156
801	801	0.875291
802	802	-2.66565
803	803	-6.22547
804	804	-9.67136
805	805	-12.872
806	806	-15.6823
807	807	-17.9113
808	808	-19.3505
809	809	-19.8258
810	810	-19.2722
811	811	-17.74
812	812	-15.3536
813	813	-12.2618
814	814	-8.60361
815	815	-4.52118
816	816	-0.194952
817	817	4.15359
818	818	8.30422
819	819	12.0458
820	820	15.1756
821	821	17.5103
822	822	18.8981
823	823	19.2261
824	824	18.4493
825	825	16.579
826	826	13.6791
827	827	9.92558
828	828	5.63395
829	829	1.16332
830	830	-3.19093
831	831	-7.19893
832	832	-10.6406
833	833	-13.2715
834	834	-14.8204
835	835	-15.0464
836	836	-13.9329
837	837	-11.8302
838	838	-9.28765
839	839	-6.72123
840	840	-4.28997
841	841	-2.05146
842	842	-0.160071
843	843	1.11714
844	844	1.62505
845	845	1.52007
846	846	1.08884
847	847	0.484557
848	848	-0.30012
849	849	-1.28453
850	850	-2.38515
851	851	-3.44372
852	852	-4.31666
853	853	-4.8888
854	854	-5.05339
855	855	-4.72116
856	856	-3.91302
857	857	-2.75491
858	858	-1.42651
859	859	-0.150503
860	860	0.869548
861	861	1.5901
862	862	2.0578
863	863	2.3047
864	864	2.31916
865	865	2.08656
866	866	1.66678
867	867	1.1802
868	868	0.708337
869	869	0.254875
870	870	-0.200703
871	871	-0.670109
872	872	-1.14402
873	873	-1.63292
874	874	-2.16207
875	875	-2.7288
876	876	-3.26866
877	877	-3.6866
878	878	-3.93972
879	879	-4.06509
880	880	-4.12918
881	881	-4.15398
882	882	-4.09611
883	883	-3.9038
884	884	-3.57991
885	885	-3.16013
886	886	-2.67544
887	887	-2.15924
888	888	-1.64781
889	889	-1.15294
890	890	-0.734629
891	891	-0.463132
892	892	-0.327117
893	893	-0.28811
894	894	-0.33456
895	895	-0.506273
896	896	-0.873844
897	897	-1.51532
898	898	-2.47748
899	899	-3.73987
900	900	-5.22268
901	901	-6.85193
902	902	-8.53995
903	903	-10.1408
904	904	-11.4565
905	905	-12.2742
906	906	-12.374
907	907	-11.537
908	908	-9.56367
909	909	-6.32192
910	910	-1.77711
911	911	3.98122
912	912	10.7024
913	913	17.9421
914	914	25.1429
915	915	31.7466
916	916	37.2066
917	917	40.9369
918	918	42.2918
919	919	40.8348
920	920	36.4223
921	921	29.0701
922	922	18.8626
923	923	5.97107
924	924	-8.86168
925	925	-24.6425
926	926	-40.4677
927	927	-55.5508
928	928	-68.902
929	929	-79.1823
930	930	-84.9626
931	931	-85.0387
932	932	-78.6458
933	933	-65.6018
934	934	-46.6109
935	935	-23.4112
936	936	1.77878
937	937	27.3038
938	938	52.1056
939	939	74.5463
940	940	91.9258
941	941	101.332
942	942	100.259
943	943	86.5269
944	944	60.4409
945	945	28.7807
946	946	-1.91757
947	947	-29.6694
948	948	-53.8471
949	949	-72.8167
950	950	-84.9485
951	951	-89.818
952	952	-88.0951
953	953	-80.9378
954	954	-69.3946
955	955	-54.1711
956	956	-36.1109
957	957	-16.7875
958	958	1.45571
959	959	16.582
960	960	27.9035
961	961	35.8253
962	962	40.938
963	963	43.5699
964	964	43.8255
965	965	41.7228
966	966	37.3314
967	967	30.8595
968	968	22.7789
969	969	13.8986
970	970	4.91298
971	971	-3.72516
972	972	-11.6402
973	973	-18.4611
974	974	-23.7802
975	975	-27.2439
976	976	-28.5986
977	977	-27.6725
978	978	-24.4677
979	979	-19.3155
980	980	-12.8526
981	981	-5.78969
982	982	1.29676
983	983	8.01859
984	984	14.0959
985	985	19.2537
986	986	23.1099
987	987	25.1755
988	988	24.9766
989	989	22.2402
990	990	17.136
991	991	10.3584
992	992	2.7905
993	993	-4.9666
994	994	-12.6319
995	995	-19.9512
996	996	-26.4961
997	997	-31.7019
998	998	-35.0334
999	999	-36.1149
1000	1000	-34.7978
1001	1001	-31.2014
1002	1002	-25.7066
1003	1003	-18.8371
1004	1004	-11.0867
1005	1005	-2.84745
1006	1006	5.53137
1007	1007	13.6863
1008	1008	21.213
1009	1009	27.6771
1010	1010	32.6596
1011	1011	35.8057
1012	1012	36.829
1013	1013	35.5317
1014	1014	31.8741
1015	1015	26.1651
1016	1016	19.0714
1017	1017	11.3226
1018	1018	3.41585
1019	1019	-4.34779
1020	1020	-11.6427
1021	1021	-18.0376
1022	1022	-23.1651
1023	1023	-26.8639
1024	1024	-29.1542
1025	1025	-30.1287
1026	1026	-29.8962
1027	1027	-28.6042
1028	1028	-26.4141
1029	1029	-23.4712
1030	1030	-19.9111
1031	1031	-15.8661
1032	1032	-11.5212
1033	1033	-7.12451
1034	1034	-2.94749
1035	1035	0.772665
1036	1036	3.88399
1037	1037	6.2828
1038	1038	7.77783
1039	1039	8.04135
1040	1040	6.80951
1041	1041	4.10388
1042	1042	0.291282
1043	1043	-4.10332
1044	1044	-8.61969
1045	1045	-12.9299
1046	1046	-16.7762
1047	1047	-19.9068
1048	1048	-22.076
1049	1049	-22.9993
1050	1050	-22.3413
1051	1051	-19.7953
1052	1052	-15.1739
1053	1053	-8.52873
1054	1054	-0.379242
1055	1055	8.35441
1056	1056	16.814
1057	1057	24.5641
1058	1058	31.4471
1059	1059	37.178
1060	1060	41.222
1061	1061	43.1246
1062	1062	42.8773
1063	1063	40.7338
1064	1064	36.8262
1065	1065	31.1234
1066	1066	23.7518
1067	1067	15.1676
1068	1068	5.99272
1069	1069	-3.19339
1070	1070	-11.9206
1071	1071	-19.8198
1072	1072	-26.6288
1073	1073	-32.1534
1074	1074	-36.2193
1075	1075	-38.6824
1076	1076	-39.4434
1077	1077	-38.4592
1078	1078	-35.8134
1079	1079	-31.807
1080	1080	-26.9007
1081	1081	-21.5618
1082	1082	-16.1414
1083	1083	-10.8737
1084	1084	-5.98198
1085	1085	-1.7886
1086	1086	1.33964
1087	1087	3.26751
1088	1088	4.19331
1089	1089	4.38574
1090	1090	3.93996
1091	1091	2.83485
1092	1092	1.11992
1093	1093	-0.978854
1094	1094	-3.04066
1095	1095	-4.60725
1096	1096	-5.34671
1097	1097	-5.09658
1098	1098	-3.83007
1099	1099	-1.63686
1100	1100	1.31566
1101	1101	4.87286
1102	1102	8.92834
1103	1103	13.3446
1104	1104	17.9252
1105	1105	22.4606
1106	1106	26.7386
1107	1107	30.4541
1108	1108	33.2288
1109	1109	34.7219
1110	1110	34.6558
1111	1111	32.8903
1112	1112	29.3956
1113	1113	24.1967
1114	1114	17.4708
1115	1115	9.62433
1116	1116	1.11426
1117	1117	-7.66368
1118	1118	-16.3421
1119	1119	-24.4768
1120	1120	-31.553
1121	1121	-37.0691
1122	1122	-40.5721
1123	1123	-41.6737
1124	1124	-40.1347
1125	1125	-36.0725
1126	1126	-29.9958
1127	1127	-22.6783
1128	1128	-14.8716
1129	1129	-7.07736
1130	1130	0.442066
1131	1131	7.48389
1132	1132	13.7085
1133	1133	18.6206
1134	1134	21.806
1135	1135	23.2741
1136	1136	23.4127
1137	1137	22.6018
1138	1138	20.9742
1139	1139	18.5689
1140	1140	15.5403
1141	1141	12.1774
1142	1142	8.79403
1143	1143	5.58191
1144	1144	2.58424
1145	1145	-0.207254
1146	1146	-2.7649
1147	1147	-5.00903
1148	1148	-6.83413
1149	1149	-8.15594
1150	1150	-8.95674
1151	1151	-9.2824
1152	1152	-9.23399
1153	1153	-8.97596
1154	1154	-8.67137
1155	1155	-8.43546
1156	1156	-8.3119
1157	1157	-8.29757
1158	1158	-8.39592
1159	1159	-8.60165
1160	1160	-8.88015
1161	1161	-9.17485
1162	1162	-9.38264
1163	1163	-9.38065
1164	1164	-9.08029
1165	1165	-8.47136
1166	1166	-7.5869
1167	1167	-6.48028
1168	1168	-5.22744
1169	1169	-3.91128
1170	1170	-2.59958
1171	1171	-1.35465
1172	1172	-0.232059
1173	1173	0.734525
1174	1174	1.52851
1175	1175	2.13472
1176	1176	2.51278
1177	1177	2.62679
1178	1178	2.48524
1179	1179	2.12603
1180	1180	1.60255
1181	1181	1.01636
1182	1182	0.501285
1183	1183	0.1565
1184	1184	0.0344624
1185	1185	0.171361
1186	1186	0.619438
1187	1187	1.43184
1188	1188	2.61517
1189	1189	4.1062
1190	1190	5.78472
1191	1191	7.50466
1192	1192	9.10086
1193	1193	10.354
1194	1194	11.0251
1195	1195	10.9357
1196	1196	9.99625
1197	1197	8.21455
1198	1198	5.68499
1199	1199	2.57313
1200	1200	-0.908192
1201	1201	-4.54153
1202	1202	-8.10298
1203	1203	-11.3452
1204	1204	-13.9979
1205	1205	-15.7843
1206	1206	-16.4306
1207	1207	-15.6882
1208	1208	-13.4643
1209	1209	-10.0384
1210	1210	-6.00054
1211	1211	-1.8785
1212	1212	2.1063
1213	1213	5.9233
1214	1214	9.46647
1215	1215	12.4362
1216	1216	14.4595
1217	1217	15.3298
1218	1218	15.0848
1219	1219	13.8804
1220	1220	11.8264
1221	1221	8.96931
1222	1222	5.388
1223	1223	1.28159
1224	1224	-3.05668
1225	1225	-7.33181
1226	1226	-11.3014
1227	1227	-14.7716
1228	1228	-17.593
1229	1229	-19.6397
1230	1230	-20.8096
1231	1231	-21.0433
1232	1232	-20.3427
1233	1233	-18.777
1234	1234	-16.4696
1235	1235	-13.5785
1236	1236	-10.2229
1237	1237	-6.47357
1238	1238	-2.44432
1239	1239	1.63779
1240	1240	5.48914
1241	1241	8.86043
1242	1242	11.5736
1243	1243	13.4595
1244	1244	14.3466
1245	1245	14.1222
1246	1246	12.783
1247	1247	10.4596
1248	1248	7.36572
1249	1249	3.70772
1250	1250	-0.329117
1251	1251	-4.53794
1252	1252	-8.68443
1253	1253	-12.5432
1254	1254	-15.8973
1255	1255	-18.5263
1256	1256	-20.2276
1257	1257	-20.8581
1258	1258	-20.3834
1259	1259	-18.9386
1260	1260	-16.7974
1261	1261	-14.2324
1262	1262	-11.4228
1263	1263	-8.4612
1264	1264	-5.3973
1265	1265	-2.26962
1266	1266	0.848986
1267	1267	3.82933
1268	1268	6.53981
1269	1269	8.94053
1270	1270	11.0474
1271	1271	12.8731
1272	1272	14.4061
1273	1273	15.6597
1274	1274	16.6711
1275	1275	17.4444
1276	1276	17.8584
1277	1277	17.6818
1278	1278	16.6818
1279	1279	14.7576
1280	1280	12.0053
1281	1281	8.62369
1282	1282	4.78326
1283	1283	0.622639
1284	1284	-3.67386
1285	1285	-7.87109
1286	1286	-11.7171
1287	1287	-14.9757
1288	1288	-17.4258
1289	1289	-18.8296
1290	1290	-18.9595
1291	1291	-17.7041
1292	1292	-15.1522
1293	1293	-11.6354
1294	1294	-7.66331
1295	1295	-3.75221
1296	1296	-0.264039
1297	1297	2.58649
1298	1298	4.58594
1299	1299	5.4436
1300	1300	4.94635
1301	1301	3.23898
1302	1302	0.776916
1303	1303	-2.02553
1304	1304	-4.99093
1305	1305	-8.06155
1306	1306	-11.1109
1307	1307	-13.8981
1308	1308	-16.1516
1309	1309	-17.6809
1310	1310	-18.4012
1311	1311	-18.3142
1312	1312	-17.4562
1313	1313	-15.8727
1314	1314	-13.6474
1315	1315	-10.8963
1316	1316	-7.77104
1317	1317	-4.43549
1318	1318	-1.03567
1319	1319	2.36173
1320	1320	5.7766
1321	1321	9.25801
1322	1322	12.7713
1323	1323	16.1711
1324	1324	19.2455
1325	1325	21.7245
1326	1326	23.4056
1327	1327	24.2435
1328	1328	24.2726
1329	1329	23.4463
1330	1330	21.6001
1331	1331	18.5635
1332	1332	14.2738
1333	1333	8.8164
1334	1334	2.43739
1335	1335	-4.46716
1336	1336	-11.4386
1337	1337	-18.0719
1338	1338	-24.0596
1339	1339	-29.1248
1340	1340	-32.946
1341	1341	-35.1954
1342	1342	-35.6857
1343	1343	-34.5147
1344	1344	-32.0207
1345	1345	-28.556
1346	1346	-24.324
1347	1347	-19.3996
1348	1348	-13.8532
1349	1349	-7.82591
1350	1350	-1.53828
1351	1351	4.7171
1352	1352	10.6069
1353	1353	15.8465
1354	1354	20.3155
1355	1355	24.046
1356	1356	27.0913
1357	1357	29.3791
1358	1358	30.6935
1359	1359	30.8787
1360	1360	29.9528
1361	1361	28.0146
1362	1362	25.1127
1363	1363	21.2301
1364	1364	16.3417
1365	1365	10.4731
1366	1366	3.781
1367	1367	-3.42601
1368	1368	-10.8119
1369	1369	-18.1128
1370	1370	-25.1302
1371	1371	-31.6626
1372	1372	-37.4613
1373	1373	-42.2333
1374	1374	-45.6857
1375	1375	-47.5663
1376	1376	-47.6854
1377	1377	-45.9235
1378	1378	-42.2656
1379	1379	-36.8333
1380	1380	-29.8673
1381	1381	-21.6948
1382	1382	-12.6938
1383	1383	-3.23258
1384	1384	6.35255
1385	1385	15.7591
1386	1386	24.6585
1387	1387	32.6647
1388	1388	39.3506
1389	1389	44.2894
1390	1390	47.1254
1391	1391	47.6403
1392	1392	45.7334
1393	1393	41.3178
1394	1394	34.4261
1395	1395	25.4317
1396	1396	15.1197
1397	1397	4.36724
1398	1398	-6.16721
1399	1399	-16.0053
1400	1400	-24.6595
1401	1401	-31.5953
1402	1402	-36.3874
1403	1403	-38.9218
1404	1404	-39.4487
1405	1405	-38.3563
1406	1406	-35.9039
1407	1407	-32.1698
1408	1408	-27.2276
1409	1409	-21.335
1410	1410	-14.9706
1411	1411	-8.72074
1412	1412	-3.07229
1413	1413	1.71995
1414	1414	5.57427
1415	1415	8.4367
1416	1416	10.1995
1417	1417	10.7517
1418	1418	10.1002
1419	1419	8.42129
1420	1420	5.97555
1421	1421	3.04403
1422	1422	-0.0481352
1423	1423	-2.9625
1424	1424	-5.44183
1425	1425	-7.31725
1426	1426	-8.4623
1427	1427	-8.7906
1428	1428	-8.26789
1429	1429	-6.8767
1430	1430	-4.64151
1431	1431	-1.72472
1432	1432	1.59344
1433	1433	5.00992
1434	1434	8.26825
1435	1435	11.1697
1436	1436	13.5062
1437	1437	15.0255
1438	1438	15.4823
1439	1439	14.7362
1440	1440	12.8363
1441	1441	10.0149
1442	1442	6.56766
1443	1443	2.71971
1444	1444	-1.3579
1445	1445	-5.45999
1446	1446	-9.31603
1447	1447	-12.6918
1448	1448	-15.3859
1449	1449	-17.2001
1450	1450	-17.9843
1451	1451	-17.6821
1452	1452	-16.3628
1453	1453	-14.1884
1454	1454	-11.347
1455	1455	-7.99576
1456	1456	-4.27925
1457	1457	-0.394228
1458	1458	3.38908
1459	1459	6.78228
1460	1460	9.52993
1461	1461	11.4516
1462	1462	12.4416
1463	1463	12.4959
1464	1464	11.7201
1465	1465	10.2701
1466	1466	8.2612
1467	1467	5.76463
1468	1468	2.89702
1469	1469	-0.140143
1470	1470	-3.12407
1471	1471	-5.89474
1472	1472	-8.32553
1473	1473	-10.2872
1474	1474	-11.6307
1475	1475	-12.2371
1476	1476	-12.0868
1477	1477	-11.2575
1478	1478	-9.88596
1479	1479	-8.12991
1480	1480	-6.14198
1481	1481	-4.07143
1482	1482	-2.04784
1483	1483	-0.177074
1484	1484	1.46998
1485	1485	2.85358
1486	1486	3.91155
1487	1487	4.528
1488	1488	4.60023
1489	1489	4.12516
1490	1490	3.20879
1491	1491	2.00868
1492	1492	0.66808
1493	1493	-0.699923
1494	1494	-1.99779
1495	1495	-3.14547
1496	1496	-4.08402
1497	1497	-4.74123
1498	1498	-5.11526
1499	1499	-5.28436
1500	1500	-5.34311
1501	1501	-5.36875
1502	1502	-5.42575
1503	1503	-5.59332
1504	1504	-5.89364
1505	1505	-6.25328
1506	1506	-6.56824
1507	1507	-6.7601
1508	1508	-6.76863
1509	1509	-6.51154
1510	1510	-5.88738
1511	1511	-4.80741
1512	1512	-3.21331
1513	1513	-1.0818
1514	1514	1.57084
1515	1515	4.65175
1516	1516	7.9603
1517	1517	11.2457
1518	1518	14.2714
1519	1519	16.8475
1520	1520	18.7973
1521	1521	19.8976
1522	1522	19.9253
1523	1523	18.7025
1524	1524	16.1277
1525	1525	12.2494
1526	1526	7.29815
1527	1527	1.63441
1528	1528	-4.36356
1529	1529	-10.3651
1530	1530	-16.0852
1531	1531	-21.2539
1532	1532	-25.5785
1533	1533	-28.7746
1534	1534	-30.6785
1535	1535	-31.2682
1536	1536	-30.6334
1537	1537	-28.9705
1538	1538	-26.5334
1539	1539	-23.583
1540	1540	-20.358
1541	1541	-17.0777
1542	1542	-13.9463
1543	1543	-11.1499
1544	1544	-8.86159
1545	1545	-7.19574
1546	1546	-6.11669
1547	1547	-5.33143
1548	1548	-4.38434
1549	1549	-2.90365
1550	1550	-0.713217
1551	1551	2.23706
1552	1552	5.92245
1553	1553	10.2221
1554	1554	14.9471
1555	1555	19.9006
1556	1556	24.8354
1557	1557	29.4541
1558	1558	33.4682
1559	1559	36.5601
1560	1560	38.3673
1561	1561	38.5103
1562	1562	36.5996
1563	1563	32.2709
1564	1564	25.3753
1565	1565	16.3099
1566	1566	6.126
1567	1567	-4.11316
1568	1568	-13.825
1569	1569	-22.7201
1570	1570	-30.437
1571	1571	-36.4824
1572	1572	-40.4327
1573	1573	-42.157
1574	1574	-41.859
1575	1575	-39.9055
1576	1576	-36.6082
1577	1577	-32.1043
1578	1578	-26.4687
1579	1579	-19.9137
1580	1580	-12.8738
1581	1581	-5.94964
1582	1582	0.279638
1583	1583	5.47456
1584	1584	9.63058
1585	1585	12.9669
1586	1586	15.6531
1587	1587	17.6614
1588	1588	18.8751
1589	1589	19.2865
1590	1590	19.0825
1591	1591	18.5301
1592	1592	17.8524
1593	1593	17.1973
1594	1594	16.6458
1595	1595	16.1987
1596	1596	15.7702
1597	1597	15.2215
1598	1598	14.4451
1599	1599	13.3861
1600	1600	12.0218
1601	1601	10.3661
1602	1602	8.44956
1603	1603	6.29496
1604	1604	3.96623
1605	1605	1.55379
1606	1606	-0.852707
1607	1607	-3.18438
1608	1608	-5.35832
1609	1609	-7.25558
1610	1610	-8.7535
1611	1611	-9.76232
1612	1612	-10.2527
1613	1613	-10.3252
1614	1614	-10.151
1615	1615	-9.91589
1616	1616	-9.78337
1617	1617	-9.87481
1618	1618	-10.2912
1619	1619	-11.0676
1620	1620	-12.1352
1621	1621	-13.3558
1622	1622	-14.5537
1623	1623	-15.5497
1624	1624	-16.1801
1625	1625	-16.2613
1626	1626	-15.6079
1627	1627	-14.1377
1628	1628	-11.893
1629	1629	-8.94592
1630	1630	-5.32035
1631	1631	-1.07348
1632	1632	3.61025
1633	1633	8.43512
1634	1634	13.0797
1635	1635	17.2336
1636	1636	20.5799
1637	1637	22.8404
1638	1638	23.7819
1639	1639	23.1733
1640	1640	20.8002
1641	1641	16.6593
1642	1642	11.2264
1643	1643	5.24755
1644	1644	-0.727119
1645	1645	-6.45638
1646	1646	-11.7938
1647	1647	-16.5269
1648	1648	-20.3523
1649	1649	-22.9764
1650	1650	-24.2457
1651	1651	-24.1924
1652	1652	-22.9843
1653	1653	-20.8663
1654	1654	-18.1186
1655	1655	-14.9893
1656	1656	-11.6108
1657	1657	-8.04769
1658	1658	-4.37429
1659	1659	-0.737454
1660	1660	2.63558
1661	1661	5.4771
1662	1662	7.56778
1663	1663	8.80741
1664	1664	9.20852
1665	1665	8.85375
1666	1666	7.87088
1667	1667	6.40394
1668	1668	4.61007
1669	1669	2.64706
1670	1670	0.673539
1671	1671	-1.126
1672	1672	-2.54889
1673	1673	-3.42097
1674	1674	-3.67362
1675	1675	-3.34651
1676	1676	-2.54019
1677	1677	-1.35504
1678	1678	0.103733
1679	1679	1.6924
1680	1680	3.23672
1681	1681	4.5687
1682	1682	5.55537
1683	1683	6.10298
1684	1684	6.14373
1685	1685	5.63005
1686	1686	4.58086
1687	1687	3.08905
1688	1688	1.27344
1689	1689	-0.783562
1690	1690	-3.01773
1691	1691	-5.31138
1692	1692	-7.48941
1693	1693	-9.37082
1694	1694	-10.8352
1695	1695	-11.8371
1696	1696	-12.3583
1697	1697	-12.3994
1698	1698	-12.0008
1699	1699	-11.232
1700	1700	-10.1888
1701	1701	-8.99424
1702	1702	-7.78644
1703	1703	-6.67698
1704	1704	-5.7278
1705	1705	-4.95408
1706	1706	-4.39307
1707	1707	-4.15568
1708	1708	-4.35104
1709	1709	-4.98948
1710	1710	-5.93606
1711	1711	-6.93992
1712	1712	-7.70837
1713	1713	-7.99741
1714	1714	-7.64245
1715	1715	-6.52971
1716	1716	-4.58893
1717	1717	-1.89258
1718	1718	1.26338
1719	1719	4.51926
1720	1720	7.62929
1721	1721	10.443
1722	1722	12.7913
1723	1723	14.445
1724	1724	15.2572
1725	1725	15.275
1726	1726	14.6498
1727	1727	13.525
1728	1728	12.0064
1729	1729	10.1945
1730	1730	8.25617
1731	1731	6.44135
1732	1732	4.99951
1733	1733	4.09393
1734	1734	3.79058
1735	1735	4.04028
1736	1736	4.60773
1737	1737	5.13963
1738	1738	5.25192
1739	1739	4.5924
1740	1740	2.8807
1741	1741	-0.022339
1742	1742	-4.11178
1743	1743	-9.25778
1744	1744	-15.1275
1745	1745	-21.3572
1746	1746	-27.6782
1747	1747	-33.8079
1748	1748	-39.2008
1749	1749	-43.1917
1750	1750	-45.1577
1751	1751	-44.6259
1752	1752	-41.3431
1753	1753	-35.2769
1754	1754	-26.5259
1755	1755	-15.1645
1756	1756	-1.29705
1757	1757	14.4313
1758	1758	30.3468
1759	1759	44.2538
1760	1760	54.6105
1761	1761	60.7392
1762	1762	61.9175
1763	1763	57.1366
1764	1764	46.993
1765	1765	33.9375
1766	1766	19.8156
1767	1767	5.00164
1768	1768	-10.3469
1769	1769	-25.3467
1770	1770	-38.6534
1771	1771	-49.1124
1772	1772	-56.0841
1773	1773	-59.4648
1774	1774	-59.5586
1775	1775	-56.8165
1776	1776	-51.616
1777	1777	-44.2626
1778	1778	-35.1079
1779	1779	-24.6556
1780	1780	-13.57
1781	1781	-2.56064
1782	1782	7.72762
1783	1783	16.793
1784	1784	24.2759
1785	1785	29.9245
1786	1786	33.7651
1787	1787	36.0847
1788	1788	37.2077
1789	1789	37.1033
1790	1790	35.2843
1791	1791	31.3911
1792	1792	25.5163
1793	1793	17.9806
1794	1794	8.87113
1795	1795	-1.80792
1796	1796	-13.7278
1797	1797	-26.2396
1798	1798	-38.5814
1799	1799	-50.022
1800	1800	-59.7641
1801	1801	-66.8727
1802	1802	-70.4493
1803	1803	-69.7581
1804	1804	-64.3346
1805	1805	-53.9351
1806	1806	-38.4438
1807	1807	-18.0266
1808	1808	6.08925
1809	1809	30.8847
1810	1810	52.6487
1811	1811	69.2109
1812	1812	79.945
1813	1813	83.6954
1814	1814	78.4465
1815	1815	64.9102
1816	1816	47.1722
1817	1817	28.1737
1818	1818	8.32041
1819	1819	-12.1214
1820	1820	-31.6047
1821	1821	-48.0644
1822	1822	-60.0416
1823	1823	-66.927
1824	1824	-68.6706
1825	1825	-65.5836
1826	1826	-58.3988
1827	1827	-48.3678
1828	1828	-37.2099
1829	1829	-26.6295
1830	1830	-17.5833
1831	1831	-10.0432
1832	1832	-3.41404
1833	1833	2.75478
1834	1834	8.36327
1835	1835	12.9129
1836	1836	15.9647
1837	1837	17.5339
1838	1838	17.9842
1839	1839	17.6818
1840	1840	16.8333
1841	1841	15.5521
1842	1842	13.9265
1843	1843	12.036
1844	1844	9.98342
1845	1845	7.91308
1846	1846	6.02002
1847	1847	4.49143
1848	1848	3.34231
1849	1849	2.41222
1850	1850	1.54516
1851	1851	0.686642
1852	1852	-0.158071
1853	1853	-0.970419
1854	1854	-1.74416
1855	1855	-2.49134
1856	1856	-3.18825
1857	1857	-3.73916
1858	1858	-4.03579
1859	1859	-4.02551
1860	1860	-3.70674
1861	1861	-3.0941
1862	1862	-2.19911
1863	1863	-1.10071
1864	1864	0.0437474
1865	1865	1.09068
1866	1866	1.97736
1867	1867	2.68126
1868	1868	3.1553
1869	1869	3.36454
1870	1870	3.31742
1871	1871	3.04687
1872	1872	2.57195
1873	1873	1.89159
1874	1874	1.01854
1875	1875	-0.0273232
1876	1876	-1.22345
1877	1877	-2.51674
1878	1878	-3.85882
1879	1879	-5.22422
1880	1880	-6.55936
1881	1881	-7.76534
1882	1882	-8.73366
1883	1883	-9.38047
1884	1884	-9.64329
1885	1885	-9.48611
1886	1886	-8.89373
1887	1887	-7.88288
1888	1888	-6.5061
1889	1889	-4.83656
1890	1890	-2.94939
1891	1891	-0.92587
1892	1892	1.11942
1893	1893	3.02325
1894	1894	4.61674
1895	1895	5.77655
1896	1896	6.44077
1897	1897	6.58864
1898	1898	6.21257
1899	1899	5.32036
1900	1900	3.93674
1901	1901	2.13097
1902	1902	0.0570663
1903	1903	-2.10357
1904	1904	-4.18661
1905	1905	-6.05403
1906	1906	-7.6001
1907	1907	-8.73155
1908	1908	-9.38346
1909	1909	-9.52421
1910	1910	-9.13151
1911	1911	-8.20054
1912	1912	-6.80085
1913	1913	-5.06938
1914	1914	-3.13596
1915	1915	-1.06369
1916	1916	1.08922
1917	1917	3.21674
1918	1918	5.16781
1919	1919	6.80023
1920	1920	8.00481
1921	1921	8.70798
1922	1922	8.91835
1923	1923	8.67631
1924	1924	7.99058
1925	1925	6.86916
1926	1926	5.39365
1927	1927	3.67746
1928	1928	1.82013
1929	1929	-0.106295
1930	1930	-2.036
1931	1931	-3.91738
1932	1932	-5.71721
1933	1933	-7.40787
1934	1934	-8.96828
1935	1935	-10.4133
1936	1936	-11.7612
1937	1937	-12.9613
1938	1938	-13.8941
1939	1939	-14.4311
1940	1940	-14.4439
1941	1941	-13.8417
1942	1942	-12.6229
1943	1943	-10.8782
1944	1944	-8.71787
1945	1945	-6.17877
1946	1946	-3.22838
1947	1947	0.134238
1948	1948	3.78519
1949	1949	7.49707
1950	1950	11.0268
1951	1951	14.1535
1952	1952	16.6531
1953	1953	18.3043
1954	1954	18.9229
1955	1955	18.4088
1956	1956	16.7301
1957	1957	13.9083
1958	1958	10.0352
1959	1959	5.26046
1960	1960	-0.172382
1961	1961	-5.92814
1962	1962	-11.6777
1963	1963	-17.1493
1964	1964	-22.1218
1965	1965	-26.3897
1966	1966	-29.7597
1967	1967	-32.0781
1968	1968	-33.297
1969	1969	-33.5079
1970	1970	-32.8475
1971	1971	-31.4384
1972	1972	-29.4056
1973	1973	-26.8928
1974	1974	-24.0452
1975	1975	-21.0134
1976	1976	-17.9204
1977	1977	-14.8027
1978	1978	-11.5797
1979	1979	-8.12696
1980	1980	-4.35974
1981	1981	-0.287068
1982	1982	4.03378
1983	1983	8.55145
1984	1984	13.2343
1985	1985	18.0246
1986	1986	22.7857
1987	1987	27.3024
1988	1988	31.3146
1989	1989	34.574
1990	1990	36.8776
1991	1991	38.0654
1992	1992	38.0578
1993	1993	36.8517
1994	1994	34.4753
1995	1995	31.0117
1996	1996	26.6098
1997	1997	21.4499
1998	1998	15.7168
[truncated: 39,710 more rows]
