# Supplementary material for: PM2.5 concentration prediction based on EEMD-ALSTM
Source: Sci Rep. 2024 Jun 2;14:12636. doi: 10.1038/s41598-024-63620-9 (PMC11144699; doi:10.1038/s41598-024-63620-9)
Supplement: Supplementary file 1 — Supplementary Information. [file 41598_2024_63620_MOESM1_ESM.zip › Code/r6.xlsx]

## Sheet: Sheet1
	index	0
0	0	3.94361
1	1	2.89377
2	2	1.92555
3	3	1.04626
4	4	0.265381
5	5	-0.403007
6	6	-0.945378
7	7	-1.35901
8	8	-1.65887
9	9	-1.87377
10	10	-2.03532
11	11	-2.16769
12	12	-2.28413
13	13	-2.3889
14	14	-2.48323
15	15	-2.57147
16	16	-2.6651
17	17	-2.78361
18	18	-2.9501
19	19	-3.18394
20	20	-3.49568
21	21	-3.88614
22	22	-4.3472
23	23	-4.86611
24	24	-5.43022
25	25	-6.02734
26	26	-6.64417
27	27	-7.26519
28	28	-7.87303
29	29	-8.44906
30	30	-8.97582
31	31	-9.43795
32	32	-9.823
33	33	-10.1224
34	34	-10.3313
35	35	-10.4477
36	36	-10.4691
37	37	-10.3912
38	38	-10.2092
39	39	-9.92076
40	40	-9.52799
41	41	-9.03847
42	42	-8.46329
43	43	-7.81187
44	44	-7.08795
45	45	-6.28933
46	46	-5.41224
47	47	-4.45694
48	48	-3.43158
49	49	-2.35188
50	50	-1.23726
51	51	-0.105896
52	52	1.02777
53	53	2.15287
54	54	3.2606
55	55	4.34295
56	56	5.39084
57	57	6.39261
58	58	7.33291
59	59	8.19415
60	60	8.96172
61	61	9.62919
62	62	10.2001
63	63	10.6841
64	64	11.0916
65	65	11.4288
66	66	11.6979
67	67	11.8994
68	68	12.0344
69	69	12.1036
70	70	12.1061
71	71	12.041
72	72	11.9102
73	73	11.7172
74	74	11.464
75	75	11.1496
76	76	10.7705
77	77	10.3233
78	78	9.80795
79	79	9.2288
80	80	8.59444
81	81	7.91529
82	82	7.20126
83	83	6.45865
84	84	5.68503
85	85	4.8685
86	86	3.99078
87	87	3.034
88	88	1.98602
89	89	0.842676
90	90	-0.39356
91	91	-1.71788
92	92	-3.12712
93	93	-4.62239
94	94	-6.2085
95	95	-7.88896
96	96	-9.65915
97	97	-11.4984
98	98	-13.3673
99	99	-15.215
100	100	-16.9906
101	101	-18.6522
102	102	-20.1688
103	103	-21.5157
104	104	-22.6692
105	105	-23.6023
106	106	-24.2843
107	107	-24.6841
108	108	-24.7775
109	109	-24.5533
110	110	-24.0172
111	111	-23.1888
112	112	-22.0934
113	113	-20.7527
114	114	-19.1799
115	115	-17.3808
116	116	-15.3575
117	117	-13.1123
118	118	-10.6501
119	119	-7.98099
120	120	-5.12603
121	121	-2.11959
122	122	0.991414
123	123	4.15223
124	124	7.30695
125	125	10.4035
126	126	13.3966
127	127	16.2482
128	128	18.9261
129	129	21.4025
130	130	23.6534
131	131	25.6585
132	132	27.4009
133	133	28.8653
134	134	30.0359
135	135	30.8942
136	136	31.4182
137	137	31.5818
138	138	31.3565
139	139	30.7174
140	140	29.6455
141	141	28.1293
142	142	26.1673
143	143	23.7711
144	144	20.9699
145	145	17.8122
146	146	14.3638
147	147	10.7012
148	148	6.89945
149	149	3.02903
150	150	-0.843182
151	151	-4.65227
152	152	-8.33394
153	153	-11.8247
154	154	-15.0621
155	155	-17.9863
156	156	-20.5448
157	157	-22.6934
158	158	-24.3961
159	159	-25.6295
160	160	-26.3923
161	161	-26.7071
162	162	-26.6163
163	163	-26.1679
164	164	-25.4003
165	165	-24.3351
166	166	-22.9795
167	167	-21.3377
168	168	-19.4216
169	169	-17.2575
170	170	-14.8864
171	171	-12.3606
172	172	-9.73674
173	173	-7.07116
174	174	-4.41851
175	175	-1.83066
176	176	0.645225
177	177	2.96851
178	178	5.10527
179	179	7.02927
180	180	8.72221
181	181	10.1712
182	182	11.365
183	183	12.294
184	184	12.9542
185	185	13.3477
186	186	13.4832
187	187	13.3774
188	188	13.0584
189	189	12.5638
190	190	11.9345
191	191	11.2067
192	192	10.4064
193	193	9.55121
194	194	8.65514
195	195	7.7346
196	196	6.81007
197	197	5.90509
198	198	5.04445
199	199	4.25171
200	200	3.54623
201	201	2.94062
202	202	2.4406
203	203	2.0476
204	204	1.76102
205	205	1.57995
206	206	1.50275
207	207	1.52651
208	208	1.64516
209	209	1.8489
210	210	2.12579
211	211	2.4625
212	212	2.84291
213	213	3.24555
214	214	3.6435
215	215	4.00818
216	216	4.31229
217	217	4.53221
218	218	4.64934
219	219	4.65017
220	220	4.52676
221	221	4.27574
222	222	3.89472
223	223	3.38017
224	224	2.72921
225	225	1.93954
226	226	1.00942
227	227	-0.0610975
228	228	-1.26681
229	229	-2.59534
230	230	-4.02844
231	231	-5.54495
232	232	-7.12182
233	233	-8.73333
234	234	-10.3506
235	235	-11.9452
236	236	-13.4921
237	237	-14.9697
238	238	-16.3581
239	239	-17.6361
240	240	-18.777
241	241	-19.7479
242	242	-20.5115
243	243	-21.0302
244	244	-21.2688
245	245	-21.1974
246	246	-20.7919
247	247	-20.0331
248	248	-18.9076
249	249	-17.4063
250	250	-15.527
251	251	-13.2768
252	252	-10.6746
253	253	-7.75055
254	254	-4.5452
255	255	-1.10699
256	256	2.50939
257	257	6.24359
258	258	10.0295
259	259	13.7956
260	260	17.4657
261	261	20.962
262	262	24.2049
263	263	27.1125
264	264	29.6009
265	265	31.5862
266	266	32.9883
267	267	33.7362
268	268	33.7856
269	269	33.1418
270	270	31.8702
271	271	30.0728
272	272	27.8445
273	273	25.2475
274	274	22.3109
275	275	19.0482
276	276	15.4757
277	277	11.6245
278	278	7.54403
279	279	3.3011
280	280	-1.02522
281	281	-5.35258
282	282	-9.60447
283	283	-13.7133
284	284	-17.62
285	285	-21.2719
286	286	-24.6224
287	287	-27.6313
288	288	-30.2658
289	289	-32.5039
290	290	-34.3366
291	291	-35.7649
292	292	-36.7904
293	293	-37.4055
294	294	-37.586
295	295	-37.2885
296	296	-36.4591
297	297	-35.0493
298	298	-33.0348
299	299	-30.4304
300	300	-27.2949
301	301	-23.7237
302	302	-19.8286
303	303	-15.7142
304	304	-11.4591
305	305	-7.10946
306	306	-2.69025
307	307	1.77541
308	308	6.24848
309	309	10.6693
310	310	14.9638
311	311	19.0524
312	312	22.8589
313	313	26.3132
314	314	29.3525
315	315	31.9243
316	316	33.9947
317	317	35.5661
318	318	36.6815
319	319	37.4047
320	320	37.7882
321	321	37.8545
322	322	37.5994
323	323	37.0089
324	324	36.0767
325	325	34.8113
326	326	33.2338
327	327	31.3753
328	328	29.2765
329	329	26.9842
330	330	24.5447
331	331	21.9988
332	332	19.3821
333	333	16.7292
334	334	14.0776
335	335	11.4659
336	336	8.92927
337	337	6.49472
338	338	4.17706
339	339	1.97388
340	340	-0.133194
341	341	-2.17032
342	342	-4.1609
343	343	-6.11992
344	344	-8.05458
345	345	-9.96837
346	346	-11.8659
347	347	-13.7542
348	348	-15.6385
349	349	-17.5157
350	350	-19.3736
351	351	-21.1969
352	352	-22.9757
353	353	-24.7094
354	354	-26.4049
355	355	-28.071
356	356	-29.7147
357	357	-31.3374
358	358	-32.9335
359	359	-34.4922
360	360	-35.9994
361	361	-37.44
362	362	-38.7988
363	363	-40.0604
364	364	-41.2027
365	365	-42.1941
366	366	-42.9942
367	367	-43.5598
368	368	-43.8503
369	369	-43.8318
370	370	-43.4771
371	371	-42.7634
372	372	-41.6683
373	373	-40.1666
374	374	-38.2318
375	375	-35.8479
376	376	-33.0196
377	377	-29.7712
378	378	-26.1357
379	379	-22.1433
380	380	-17.8149
381	381	-13.1623
382	382	-8.19268
383	383	-2.915
384	384	2.65248
385	385	8.46987
386	386	14.4634
387	387	20.5249
388	388	26.5282
389	389	32.3526
390	390	37.9019
391	391	43.1066
392	392	47.9125
393	393	52.2638
394	394	56.0945
395	395	59.334
396	396	61.9261
397	397	63.8379
398	398	65.0475
399	399	65.5229
400	400	65.2137
401	401	64.0609
402	402	62.014
403	403	59.0443
404	404	55.1476
405	405	50.3449
406	406	44.6885
407	407	38.2703
408	408	31.2205
409	409	23.7024
410	410	15.8889
411	411	7.93345
412	412	-0.0422348
413	413	-7.94034
414	414	-15.6697
415	415	-23.1309
416	416	-30.2101
417	417	-36.7807
418	418	-42.7094
419	419	-47.8672
420	420	-52.144
421	421	-55.4687
422	422	-57.8216
423	423	-59.2341
424	424	-59.7734
425	425	-59.52
426	426	-58.5474
427	427	-56.9103
428	428	-54.6436
429	429	-51.7696
430	430	-48.3095
431	431	-44.2927
432	432	-39.7659
433	433	-34.7994
434	434	-29.4897
435	435	-23.9551
436	436	-18.3235
437	437	-12.7154
438	438	-7.2289
439	439	-1.93523
440	440	3.11236
441	441	7.86678
442	442	12.283
443	443	16.3205
444	444	19.9462
445	445	23.1382
446	446	25.8863
447	447	28.1916
448	448	30.0673
449	449	31.5419
450	450	32.655
451	451	33.4444
452	452	33.9338
453	453	34.1356
454	454	34.0546
455	455	33.6932
456	456	33.0531
457	457	32.1405
458	458	30.9623
459	459	29.5214
460	460	27.8171
461	461	25.8512
462	462	23.63
463	463	21.1663
464	464	18.4818
465	465	15.6034
466	466	12.5539
467	467	9.34849
468	468	5.99646
469	469	2.50653
470	470	-1.10597
471	471	-4.81808
472	472	-8.60368
473	473	-12.4344
474	474	-16.2784
475	475	-20.0997
476	476	-23.8569
477	477	-27.5002
478	478	-30.9691
479	479	-34.1966
480	480	-37.1179
481	481	-39.6767
482	482	-41.8283
483	483	-43.5361
484	484	-44.7674
485	485	-45.4906
486	486	-45.6736
487	487	-45.2824
488	488	-44.2804
489	489	-42.6307
490	490	-40.2998
491	491	-37.2602
492	492	-33.4938
493	493	-28.9984
494	494	-23.801
495	495	-17.9725
496	496	-11.6343
497	497	-4.94731
498	498	1.91094
499	499	8.77318
500	500	15.5029
501	501	22.0003
502	502	28.1897
503	503	33.9969
504	504	39.3284
505	505	44.0636
506	506	48.0598
507	507	51.1646
508	508	53.2337
509	509	54.1638
510	510	53.9492
511	511	52.7175
512	512	50.685
513	513	48.0578
514	514	44.9593
515	515	41.4254
516	516	37.45
517	517	33.0396
518	518	28.2447
519	519	23.1598
520	520	17.9043
521	521	12.6
522	522	7.35797
523	523	2.27506
524	524	-2.56611
525	525	-7.09531
526	526	-11.2538
527	527	-14.9951
528	528	-18.286
529	529	-21.1077
530	530	-23.4572
531	531	-25.3442
532	532	-26.785
533	533	-27.7969
534	534	-28.4023
535	535	-28.6348
536	536	-28.537
537	537	-28.1519
538	538	-27.5141
539	539	-26.6448
540	540	-25.5557
541	541	-24.2611
542	542	-22.7897
543	543	-21.1854
544	544	-19.5003
545	545	-17.7862
546	546	-16.088
547	547	-14.4413
548	548	-12.8736
549	549	-11.408
550	550	-10.067
551	551	-8.87028
552	552	-7.82784
553	553	-6.93525
554	554	-6.17388
555	555	-5.51691
556	556	-4.93655
557	557	-4.40652
558	558	-3.90121
559	559	-3.39794
560	560	-2.88147
561	561	-2.34428
562	562	-1.78195
563	563	-1.19032
564	564	-0.564118
565	565	0.101188
566	566	0.806632
567	567	1.55014
568	568	2.32559
569	569	3.12276
570	570	3.92982
571	571	4.7369
572	572	5.53726
573	573	6.32558
574	574	7.09405
575	575	7.83072
576	576	8.52246
577	577	9.15889
578	578	9.73341
579	579	10.2406
580	580	10.6738
581	581	11.0267
582	582	11.2961
583	583	11.4811
584	584	11.5816
585	585	11.5964
586	586	11.5244
587	587	11.3675
588	588	11.1307
589	589	10.8201
590	590	10.4413
591	591	9.99823
592	592	9.49418
593	593	8.93029
594	594	8.30543
595	595	7.6176
596	596	6.86609
597	597	6.05178
598	598	5.17606
599	599	4.23902
600	600	3.23883
601	601	2.17321
602	602	1.04123
603	603	-0.154625
604	604	-1.40677
605	605	-2.70044
606	606	-4.01164
607	607	-5.30629
608	608	-6.54421
609	609	-7.68616
610	610	-8.70048
611	611	-9.56475
612	612	-10.2622
613	613	-10.7763
614	614	-11.0877
615	615	-11.1742
616	616	-11.0143
617	617	-10.5932
618	618	-9.91262
619	619	-8.99664
620	620	-7.88788
621	621	-6.63775
622	622	-5.29666
623	623	-3.90783
624	624	-2.50617
625	625	-1.11988
626	626	0.225609
627	627	1.50329
628	628	2.68501
629	629	3.74775
630	630	4.67866
631	631	5.47612
632	632	6.14656
633	633	6.69801
634	634	7.13425
635	635	7.45311
636	636	7.64964
637	637	7.72094
638	638	7.66827
639	639	7.49656
640	640	7.21432
641	641	6.83311
642	642	6.36631
643	643	5.82717
644	644	5.22705
645	645	4.5773
646	646	3.89058
647	647	3.17642
648	648	2.4383
649	649	1.67586
650	650	0.889428
651	651	0.0839443
652	652	-0.729104
653	653	-1.53211
654	654	-2.30477
655	655	-3.02845
656	656	-3.69094
657	657	-4.28912
658	658	-4.82685
659	659	-5.31011
660	660	-5.74015
661	661	-6.11023
662	662	-6.40832
663	663	-6.62224
664	664	-6.74234
665	665	-6.7611
666	666	-6.67133
667	667	-6.46525
668	668	-6.1346
669	669	-5.67252
670	670	-5.07563
671	671	-4.34786
672	672	-3.50336
673	673	-2.56588
674	674	-1.5641
675	675	-0.525653
676	676	0.527334
677	677	1.57913
678	678	2.61796
679	679	3.63294
680	680	4.61163
681	681	5.53964
682	682	6.40099
683	683	7.17837
684	684	7.85341
685	685	8.40916
686	686	8.83388
687	687	9.1225
688	688	9.27415
689	689	9.28862
690	690	9.16463
691	691	8.89909
692	692	8.4871
693	693	7.92259
694	694	7.20196
695	695	6.32816
696	696	5.31389
697	697	4.18005
698	698	2.95075
699	699	1.64881
700	700	0.293395
701	701	-1.09907
702	702	-2.51306
703	703	-3.9284
704	704	-5.3155
705	705	-6.63556
706	706	-7.84775
707	707	-8.91714
708	708	-9.81855
709	709	-10.5349
710	710	-11.0543
711	711	-11.3664
712	712	-11.4607
713	713	-11.329
714	714	-10.9679
715	715	-10.3798
716	716	-9.57256
717	717	-8.55899
718	718	-7.35477
719	719	-5.97601
720	720	-4.43944
721	721	-2.76668
722	722	-0.990356
723	723	0.8454
724	724	2.69077
725	725	4.49684
726	726	6.22042
727	727	7.82345
728	728	9.27144
729	729	10.5333
730	730	11.5856
731	731	12.4155
732	732	13.0201
733	733	13.4017
734	734	13.5627
735	735	13.5029
736	736	13.2226
737	737	12.7284
738	738	12.0374
739	739	11.1764
740	740	10.178
741	741	9.07679
742	742	7.909
743	743	6.71209
744	744	5.52228
745	745	4.37052
746	746	3.27929
747	747	2.262
748	748	1.32662
749	749	0.479259
750	750	-0.27398
751	751	-0.92685
752	752	-1.4743
753	753	-1.91499
754	754	-2.25363
755	755	-2.50187
756	756	-2.6772
757	757	-2.80076
758	758	-2.89408
759	759	-2.97726
760	760	-3.06874
761	761	-3.18566
762	762	-3.34333
763	763	-3.55458
764	764	-3.82934
765	765	-4.17444
766	766	-4.59233
767	767	-5.07742
768	768	-5.61359
769	769	-6.17703
770	770	-6.74198
771	771	-7.28688
772	772	-7.79755
773	773	-8.26718
774	774	-8.69288
775	775	-9.07151
776	776	-9.39777
777	777	-9.66418
778	778	-9.86088
779	779	-9.97667
780	780	-10.002
781	781	-9.93241
782	782	-9.77269
783	783	-9.53873
784	784	-9.2552
785	785	-8.94824
786	786	-8.63708
787	787	-8.32904
788	788	-8.02103
789	789	-7.70628
790	790	-7.38106
791	791	-7.0485
792	792	-6.71786
793	793	-6.40035
794	794	-6.10408
795	795	-5.83072
796	796	-5.57549
797	797	-5.32989
798	798	-5.0851
799	799	-4.83471
800	800	-4.57506
801	801	-4.30105
802	802	-4.00119
803	803	-3.65581
804	804	-3.23855
805	805	-2.72066
806	806	-2.07542
807	807	-1.28089
808	808	-0.323323
809	809	0.798913
810	810	2.07407
811	811	3.47934
812	812	4.98602
813	813	6.56202
814	814	8.17193
815	815	9.77782
816	816	11.3427
817	817	12.8341
818	818	14.2247
819	819	15.4893
820	820	16.6003
821	821	17.5252
822	822	18.2278
823	823	18.6708
824	824	18.8195
825	825	18.6501
826	826	18.1649
827	827	17.3974
828	828	16.3986
829	829	15.2159
830	830	13.8781
831	831	12.3936
832	832	10.7593
833	833	8.97165
834	834	7.03712
835	835	4.97511
836	836	2.8168
837	837	0.601181
838	838	-1.62685
839	839	-3.81945
840	840	-5.92931
841	841	-7.91299
842	842	-9.7337
843	843	-11.3632
844	844	-12.7837
845	845	-13.9862
846	846	-14.9663
847	847	-15.7201
848	848	-16.2416
849	849	-16.5244
850	850	-16.5635
851	851	-16.3553
852	852	-15.8968
853	853	-15.1882
854	854	-14.2351
855	855	-13.0522
856	856	-11.6679
857	857	-10.1272
858	858	-8.48448
859	859	-6.79212
860	860	-5.09072
861	861	-3.40865
862	862	-1.76753
863	863	-0.187868
864	864	1.30856
865	865	2.69721
866	866	3.94893
867	867	5.02991
868	868	5.90565
869	869	6.55061
870	870	6.96003
871	871	7.1537
872	872	7.16668
873	873	7.03509
874	874	6.78755
875	875	6.44448
876	876	6.02063
877	877	5.52798
878	878	4.97799
879	879	4.38424
880	880	3.76438
881	881	3.14023
882	882	2.53999
883	883	1.99996
884	884	1.56117
885	885	1.25952
886	886	1.12014
887	887	1.15869
888	888	1.38281
889	889	1.78981
890	890	2.36686
891	891	3.09521
892	892	3.95589
893	893	4.93894
894	894	6.04412
895	895	7.27281
896	896	8.615
897	897	10.0398
898	898	11.4937
899	899	12.8995
900	900	14.1698
901	901	15.2264
902	902	16.0024
903	903	16.4323
904	904	16.4491
905	905	15.9896
906	906	15.0021
907	907	13.4529
908	908	11.3239
909	909	8.60698
910	910	5.30337
911	911	1.43212
912	912	-2.95776
913	913	-7.77292
914	914	-12.8901
915	915	-18.1893
916	916	-23.5634
917	917	-28.9084
918	918	-34.1083
919	919	-39.0256
920	920	-43.5141
921	921	-47.4374
922	922	-50.6581
923	923	-53.0113
924	924	-54.2914
925	925	-54.2575
926	926	-52.6469
927	927	-49.2024
928	928	-43.7294
929	929	-36.1771
930	930	-26.6861
931	931	-15.5814
932	932	-3.32902
933	933	9.49913
934	934	22.2801
935	935	34.4426
936	936	45.5532
937	937	55.3229
938	938	63.5315
939	939	69.9174
940	940	74.1053
941	941	75.6015
942	942	73.8442
943	943	68.3741
944	944	59.3243
945	945	47.6462
946	946	34.6537
947	947	21.4026
948	948	8.45909
949	949	-3.9419
950	950	-15.6359
951	951	-26.3655
952	952	-35.7766
953	953	-43.542
954	954	-49.4929
955	955	-53.6644
956	956	-56.2489
957	957	-57.496
958	958	-57.6058
959	959	-56.6604
960	960	-54.6208
961	961	-51.3957
962	962	-46.9422
963	963	-41.3534
964	964	-34.8994
965	965	-28.0004
966	966	-21.1384
967	967	-14.7372
968	968	-9.05671
969	969	-4.14864
970	970	0.101904
971	971	3.87499
972	972	7.31323
973	973	10.4699
974	974	13.2932
975	975	15.6471
976	976	17.3549
977	977	18.2485
978	978	18.2175
979	979	17.2712
980	980	15.5442
981	981	13.2478
982	982	10.5996
983	983	7.77491
984	984	4.89854
985	985	2.0607
986	986	-0.661038
987	987	-3.18702
988	988	-5.43357
989	989	-7.32035
990	990	-8.78777
991	991	-9.80487
992	992	-10.3637
993	993	-10.4647
994	994	-10.1013
995	995	-9.2523
996	996	-7.88695
997	997	-5.97588
998	998	-3.5032
999	999	-0.47894
1000	1000	3.04215
1001	1001	6.94741
1002	1002	11.0741
1003	1003	15.2364
1004	1004	19.2674
1005	1005	23.0492
1006	1006	26.5123
1007	1007	29.6093
1008	1008	32.2836
1009	1009	34.4494
1010	1010	35.9911
1011	1011	36.773
1012	1012	36.6587
1013	1013	35.5489
1014	1014	33.4555
1015	1015	30.5346
1016	1016	27.0288
1017	1017	23.1629
1018	1018	19.0761
1019	1019	14.823
1020	1020	10.4178
1021	1021	5.88326
1022	1022	1.27706
1023	1023	-3.30695
1024	1024	-7.75669
1025	1025	-11.9653
1026	1026	-15.8472
1027	1027	-19.3461
1028	1028	-22.4351
1029	1029	-25.1068
1030	1030	-27.3615
1031	1031	-29.2028
1032	1032	-30.6348
1033	1033	-31.6593
1034	1034	-32.2767
1035	1035	-32.4851
1036	1036	-32.2784
1037	1037	-31.6439
1038	1038	-30.5604
1039	1039	-29.0057
1040	1040	-26.9708
1041	1041	-24.4742
1042	1042	-21.5693
1043	1043	-18.3441
1044	1044	-14.908
1045	1045	-11.37
1046	1046	-7.81777
1047	1047	-4.30907
1048	1048	-0.878776
1049	1049	2.44778
1050	1050	5.64338
1051	1051	8.67461
1052	1052	11.5059
1053	1053	14.1071
1054	1054	16.4539
1055	1055	18.5199
1056	1056	20.269
1057	1057	21.6538
1058	1058	22.6218
1059	1059	23.1256
1060	1060	23.128
1061	1061	22.6031
1062	1062	21.5376
1063	1063	19.9394
1064	1064	17.8504
1065	1065	15.3495
1066	1066	12.5408
1067	1067	9.5296
1068	1068	6.40095
1069	1069	3.21279
1070	1070	0.00270408
1071	1071	-3.19735
1072	1072	-6.34759
1073	1073	-9.39366
1074	1074	-12.2676
1075	1075	-14.8929
1076	1076	-17.1917
1077	1077	-19.0927
1078	1078	-20.5405
1079	1079	-21.5073
1080	1080	-21.9943
1081	1081	-22.0203
1082	1082	-21.6047
1083	1083	-20.7545
1084	1084	-19.4608
1085	1085	-17.704
1086	1086	-15.4637
1087	1087	-12.7301
1088	1088	-9.51517
1089	1089	-5.8603
1090	1090	-1.84123
1091	1091	2.43307
1092	1092	6.83234
1093	1093	11.2246
1094	1094	15.4964
1095	1095	19.5636
1096	1096	23.3673
1097	1097	26.8621
1098	1098	30.0049
1099	1099	32.7518
1100	1100	35.0682
1101	1101	36.9368
1102	1102	38.3561
1103	1103	39.3251
1104	1104	39.8283
1105	1105	39.8338
1106	1106	39.3053
1107	1107	38.2194
1108	1108	36.5764
1109	1109	34.4015
1110	1110	31.7345
1111	1111	28.6212
1112	1112	25.1137
1113	1113	21.2783
1114	1114	17.1958
1115	1115	12.955
1116	1116	8.64356
1117	1117	4.34344
1118	1118	0.129739
1119	1119	-3.92729
1120	1120	-7.75864
1121	1121	-11.293
1122	1122	-14.455
1123	1123	-17.1665
1124	1124	-19.3554
1125	1125	-20.9824
1126	1126	-22.0757
1127	1127	-22.7341
1128	1128	-23.0911
1129	1129	-23.2671
1130	1130	-23.3372
1131	1131	-23.3275
1132	1132	-23.2343
1133	1133	-23.0516
1134	1134	-22.7902
1135	1135	-22.4817
1136	1136	-22.1691
1137	1137	-21.8946
1138	1138	-21.6881
1139	1139	-21.5654
1140	1140	-21.5337
1141	1141	-21.6008
1142	1142	-21.7803
1143	1143	-22.0904
1144	1144	-22.5473
1145	1145	-23.1553
1146	1146	-23.9025
1147	1147	-24.7617
1148	1148	-25.6962
1149	1149	-26.6673
1150	1150	-27.6385
1151	1151	-28.5752
1152	1152	-29.4407
1153	1153	-30.192
1154	1154	-30.7807
1155	1155	-31.1573
1156	1156	-31.2795
1157	1157	-31.1162
1158	1158	-30.6504
1159	1159	-29.8792
1160	1160	-28.8154
1161	1161	-27.4829
1162	1162	-25.9085
1163	1163	-24.1157
1164	1164	-22.1213
1165	1165	-19.9342
1166	1166	-17.5561
1167	1167	-14.986
1168	1168	-12.2261
1169	1169	-9.28563
1170	1170	-6.18357
1171	1171	-2.94731
1172	1172	0.38991
1173	1173	3.79255
1174	1174	7.2259
1175	1175	10.6581
1176	1176	14.0617
1177	1177	17.4137
1178	1178	20.6935
1179	1179	23.8807
1180	1180	26.9524
1181	1181	29.8813
1182	1182	32.6349
1183	1183	35.18
1184	1184	37.4862
1185	1185	39.5286
1186	1186	41.2882
1187	1187	42.7492
1188	1188	43.8979
1189	1189	44.7251
1190	1190	45.2298
1191	1191	45.4207
1192	1192	45.3107
1193	1193	44.9092
1194	1194	44.2176
1195	1195	43.231
1196	1196	41.9456
1197	1197	40.3689
1198	1198	38.5283
1199	1199	36.4666
1200	1200	34.229
1201	1201	31.854
1202	1202	29.3707
1203	1203	26.8017
1204	1204	24.1678
1205	1205	21.4921
1206	1206	18.8024
1207	1207	16.1301
1208	1208	13.4995
1209	1209	10.9163
1210	1210	8.36823
1211	1211	5.83878
1212	1212	3.31966
1213	1213	0.815752
1214	1214	-1.65818
1215	1215	-4.08473
1216	1216	-6.4509
1217	1217	-8.75132
1218	1218	-10.9872
1219	1219	-13.1616
1220	1220	-15.2739
1221	1221	-17.3165
1222	1222	-19.2757
1223	1223	-21.1361
1224	1224	-22.885
1225	1225	-24.5141
1226	1226	-26.0187
1227	1227	-27.395
1228	1228	-28.6384
1229	1229	-29.7425
1230	1230	-30.6987
1231	1231	-31.4978
1232	1232	-32.1307
1233	1233	-32.5902
1234	1234	-32.874
1235	1235	-32.9879
1236	1236	-32.9451
1237	1237	-32.7616
1238	1238	-32.4513
1239	1239	-32.0228
1240	1240	-31.4797
1241	1241	-30.8219
1242	1242	-30.0487
1243	1243	-29.1606
1244	1244	-28.1607
1245	1245	-27.0541
1246	1246	-25.8465
1247	1247	-24.5404
1248	1248	-23.1338
1249	1249	-21.6211
1250	1250	-19.9952
1251	1251	-18.2502
1252	1252	-16.3832
1253	1253	-14.3943
1254	1254	-12.2852
1255	1255	-10.0577
1256	1256	-7.71274
1257	1257	-5.25147
1258	1258	-2.67767
1259	1259	-0.00167697
1260	1260	2.75876
1261	1261	5.57979
1262	1262	8.43541
1263	1263	11.3021
1264	1264	14.1611
1265	1265	16.9941
1266	1266	19.7756
1267	1267	22.4664
1268	1268	25.0127
1269	1269	27.3517
1270	1270	29.4236
1271	1271	31.179
1272	1272	32.5813
1273	1273	33.6054
1274	1274	34.2395
1275	1275	34.4839
1276	1276	34.3492
1277	1277	33.8509
1278	1278	33.0045
1279	1279	31.8226
1280	1280	30.3164
1281	1281	28.5029
1282	1282	26.4098
1283	1283	24.0761
1284	1284	21.5483
1285	1285	18.8745
1286	1286	16.0996
1287	1287	13.265
1288	1288	10.4117
1289	1289	7.58484
1290	1290	4.83518
1291	1291	2.21353
1292	1292	-0.238184
1293	1293	-2.49588
1294	1294	-4.55402
1295	1295	-6.41712
1296	1296	-8.08789
1297	1297	-9.55928
1298	1298	-10.8139
1299	1299	-11.8302
1300	1300	-12.5926
1301	1301	-13.0962
1302	1302	-13.3453
1303	1303	-13.3492
1304	1304	-13.1209
1305	1305	-12.6767
1306	1306	-12.0362
1307	1307	-11.222
1308	1308	-10.2579
1309	1309	-9.16707
1310	1310	-7.97089
1311	1311	-6.68941
1312	1312	-5.34296
1313	1313	-3.9536
1314	1314	-2.54375
1315	1315	-1.13383
1316	1316	0.26012
1317	1317	1.62367
1318	1318	2.93751
1319	1319	4.168
1320	1320	5.26527
1321	1321	6.17084
1322	1322	6.82968
1323	1323	7.20168
1324	1324	7.26675
1325	1325	7.02758
1326	1326	6.50541
1327	1327	5.72934
1328	1328	4.72431
1329	1329	3.50639
1330	1330	2.08592
1331	1331	0.472427
1332	1332	-1.31912
1333	1333	-3.26234
1334	1334	-5.31737
1335	1335	-7.4366
1336	1336	-9.57432
1337	1337	-11.6936
1338	1338	-13.7662
1339	1339	-15.767
1340	1340	-17.6698
1341	1341	-19.445
1342	1342	-21.0606
1343	1343	-22.488
1344	1344	-23.7117
1345	1345	-24.7345
1346	1346	-25.5706
1347	1347	-26.2332
1348	1348	-26.7258
1349	1349	-27.0397
1350	1350	-27.1586
1351	1351	-27.0687
1352	1352	-26.769
1353	1353	-26.2741
1354	1354	-25.6087
1355	1355	-24.7987
1356	1356	-23.8646
1357	1357	-22.8177
1358	1358	-21.6561
1359	1359	-20.3607
1360	1360	-18.9019
1361	1361	-17.2533
1362	1362	-15.4048
1363	1363	-13.3659
1364	1364	-11.1611
1365	1365	-8.82211
1366	1366	-6.37899
1367	1367	-3.85466
1368	1368	-1.26273
1369	1369	1.39025
1370	1370	4.10095
1371	1371	6.86578
1372	1372	9.68027
1373	1373	12.5405
1374	1374	15.4451
1375	1375	18.3929
1376	1376	21.3786
1377	1377	24.3884
1378	1378	27.3954
1379	1379	30.3543
1380	1380	33.2027
1381	1381	35.8701
1382	1382	38.2877
1383	1383	40.3947
1384	1384	42.1386
1385	1385	43.4731
1386	1386	44.3519
1387	1387	44.7247
1388	1388	44.5335
1389	1389	43.7149
1390	1390	42.2052
1391	1391	39.9514
1392	1392	36.932
1393	1393	33.1838
1394	1394	28.8163
1395	1395	23.9921
1396	1396	18.8752
1397	1397	13.5877
1398	1398	8.20036
1399	1399	2.7535
1400	1400	-2.71466
1401	1401	-8.14802
1402	1402	-13.4683
1403	1403	-18.5847
1404	1404	-23.4054
1405	1405	-27.8458
1406	1406	-31.8355
1407	1407	-35.3256
1408	1408	-38.2895
1409	1409	-40.7182
1410	1410	-42.6113
1411	1411	-43.9684
1412	1412	-44.7841
1413	1413	-45.0468
1414	1414	-44.7424
1415	1415	-43.8589
1416	1416	-42.3918
1417	1417	-40.3475
1418	1418	-37.748
1419	1419	-34.6415
1420	1420	-31.1085
1421	1421	-27.2682
1422	1422	-23.2675
1423	1423	-19.2544
1424	1424	-15.3466
1425	1425	-11.6173
1426	1426	-8.10152
1427	1427	-4.8128
1428	1428	-1.75659
1429	1429	1.06422
1430	1430	3.65287
1431	1431	6.02555
1432	1432	8.21049
1433	1433	10.2355
1434	1434	12.1098
1435	1435	13.819
1436	1436	15.3357
1437	1437	16.6373
1438	1438	17.72
1439	1439	18.6001
1440	1440	19.3073
1441	1441	19.8805
1442	1442	20.3613
1443	1443	20.7869
1444	1444	21.1856
1445	1445	21.5777
1446	1446	21.9794
1447	1447	22.4067
1448	1448	22.8776
1449	1449	23.4089
1450	1450	24.0129
1451	1451	24.6952
1452	1452	25.4516
1453	1453	26.2624
1454	1454	27.0906
1455	1455	27.8904
1456	1456	28.6187
1457	1457	29.244
1458	1458	29.7449
1459	1459	30.1033
1460	1460	30.2956
1461	1461	30.2888
1462	1462	30.0458
1463	1463	29.5351
1464	1464	28.7428
1465	1465	27.678
1466	1466	26.3682
1467	1467	24.8466
1468	1468	23.1422
1469	1469	21.2776
1470	1470	19.2718
1471	1471	17.1409
1472	1472	14.9013
1473	1473	12.5768
1474	1474	10.2012
1475	1475	7.8146
1476	1476	5.45391
1477	1477	3.14523
1478	1478	0.903186
1479	1479	-1.26326
1480	1480	-3.34372
1481	1481	-5.32337
1482	1482	-7.18472
1483	1483	-8.91168
1484	1484	-10.491
1485	1485	-11.9122
1486	1486	-13.1675
1487	1487	-14.2538
1488	1488	-15.1736
1489	1489	-15.9334
1490	1490	-16.5394
1491	1491	-16.9963
1492	1492	-17.3089
1493	1493	-17.483
1494	1494	-17.5257
1495	1495	-17.4464
1496	1496	-17.2566
1497	1497	-16.9683
1498	1498	-16.5902
1499	1499	-16.1255
1500	1500	-15.5747
1501	1501	-14.9425
1502	1502	-14.2418
1503	1503	-13.4921
1504	1504	-12.7155
1505	1505	-11.9358
1506	1506	-11.1795
1507	1507	-10.4781
1508	1508	-9.86499
1509	1509	-9.36936
1510	1510	-9.01269
1511	1511	-8.80902
1512	1512	-8.76879
1513	1513	-8.89925
1514	1514	-9.20193
1515	1515	-9.67109
1516	1516	-10.2953
1517	1517	-11.0591
1518	1518	-11.945
1519	1519	-12.9364
1520	1520	-14.0199
1521	1521	-15.1851
1522	1522	-16.4238
1523	1523	-17.7265
1524	1524	-19.0786
1525	1525	-20.4532
1526	1526	-21.8061
1527	1527	-23.0801
1528	1528	-24.2139
1529	1529	-25.1495
1530	1530	-25.8346
1531	1531	-26.2227
1532	1532	-26.2714
1533	1533	-25.9403
1534	1534	-25.1903
1535	1535	-23.987
1536	1536	-22.3071
1537	1537	-20.1461
1538	1538	-17.5243
1539	1539	-14.4837
1540	1540	-11.0768
1541	1541	-7.35217
1542	1542	-3.34465
1543	1543	0.925131
1544	1544	5.43848
1545	1545	10.1571
1546	1546	15.0049
1547	1547	19.8622
1548	1548	24.5824
1549	1549	29.0179
1550	1550	33.0448
1551	1551	36.5736
1552	1552	39.5478
1553	1553	41.9339
1554	1554	43.7076
1555	1555	44.8457
1556	1556	45.3206
1557	1557	45.1
1558	1558	44.1447
1559	1559	42.4097
1560	1560	39.8567
1561	1561	36.4751
1562	1562	32.3035
1563	1563	27.4424
1564	1564	22.0462
1565	1565	16.2995
1566	1566	10.3805
1567	1567	4.43408
1568	1568	-1.43192
1569	1569	-7.13129
1570	1570	-12.5792
1571	1571	-17.6781
1572	1572	-22.3139
1573	1573	-26.3623
1574	1574	-29.7011
1575	1575	-32.2359
1576	1576	-33.9262
1577	1577	-34.8009
1578	1578	-34.956
1579	1579	-34.5305
1580	1580	-33.6668
1581	1581	-32.4712
1582	1582	-30.9938
1583	1583	-29.2348
1584	1584	-27.1721
1585	1585	-24.7959
1586	1586	-22.132
1587	1587	-19.2419
1588	1588	-16.2085
1589	1589	-13.1207
1590	1590	-10.0635
1591	1591	-7.11469
1592	1592	-4.34394
1593	1593	-1.8106
1594	1594	0.437829
1595	1595	2.36859
1596	1596	3.96618
1597	1597	5.23159
1598	1598	6.17868
1599	1599	6.83156
1600	1600	7.21894
1601	1601	7.36667
1602	1602	7.29548
1603	1603	7.02744
1604	1604	6.5896
1605	1605	6.01618
1606	1606	5.34734
1607	1607	4.62305
1608	1608	3.87961
1609	1609	3.15029
1610	1610	2.46449
1611	1611	1.84467
1612	1612	1.31054
1613	1613	0.890378
1614	1614	0.624946
1615	1615	0.558943
1616	1616	0.729391
1617	1617	1.16101
1618	1618	1.86686
1619	1619	2.85031
1620	1620	4.1026
1621	1621	5.59649
1622	1622	7.28366
1623	1623	9.10012
1624	1624	10.9779
1625	1625	12.8566
1626	1626	14.6889
1627	1627	16.4375
1628	1628	18.068
1629	1629	19.5437
1630	1630	20.823
1631	1631	21.8593
1632	1632	22.6049
1633	1633	23.0162
1634	1634	23.0559
1635	1635	22.6888
1636	1636	21.8783
1637	1637	20.587
1638	1638	18.7835
1639	1639	16.4517
1640	1640	13.6051
1641	1641	10.3096
1642	1642	6.69342
1643	1643	2.9204
1644	1644	-0.855687
1645	1645	-4.52176
1646	1646	-8.00688
1647	1647	-11.2632
1648	1648	-14.2426
1649	1649	-16.8824
1650	1650	-19.1055
1651	1651	-20.8314
1652	1652	-21.9956
1653	1653	-22.5691
1654	1654	-22.5683
1655	1655	-22.0509
1656	1656	-21.0969
1657	1657	-19.7844
1658	1658	-18.172
1659	1659	-16.2982
1660	1660	-14.1899
1661	1661	-11.8723
1662	1662	-9.37431
1663	1663	-6.72973
1664	1664	-3.97791
1665	1665	-1.16209
1666	1666	1.67145
1667	1667	4.47002
1668	1668	7.17275
1669	1669	9.71292
1670	1670	12.0235
1671	1671	14.0446
1672	1672	15.7284
1673	1673	17.0401
1674	1674	17.9585
1675	1675	18.475
1676	1676	18.592
1677	1677	18.3207
1678	1678	17.6785
1679	1679	16.6881
1680	1680	15.3745
1681	1681	13.7608
1682	1682	11.8649
1683	1683	9.69935
1684	1684	7.27841
1685	1685	4.62833
1686	1686	1.79368
1687	1687	-1.16666
1688	1688	-4.19029
1689	1689	-7.22014
1690	1690	-10.2082
1691	1691	-13.1142
1692	1692	-15.9029
1693	1693	-18.5418
1694	1694	-21.0005
1695	1695	-23.2493
1696	1696	-25.2568
1697	1697	-26.9887
1698	1698	-28.4118
1699	1699	-29.5023
1700	1700	-30.2496
1701	1701	-30.6567
1702	1702	-30.7368
1703	1703	-30.5093
1704	1704	-29.9945
1705	1705	-29.2121
1706	1706	-28.1769
1707	1707	-26.8932
1708	1708	-25.3544
1709	1709	-23.5512
1710	1710	-21.4825
1711	1711	-19.1602
1712	1712	-16.6042
1713	1713	-13.8376
1714	1714	-10.883
1715	1715	-7.76362
1716	1716	-4.50786
1717	1717	-1.15474
1718	1718	2.24514
1719	1719	5.62821
1720	1720	8.91882
1721	1721	12.0335
1722	1722	14.8887
1723	1723	17.4068
1724	1724	19.5202
1725	1725	21.172
1726	1726	22.3154
1727	1727	22.9072
1728	1728	22.9029
1729	1729	22.2689
1730	1730	21.0093
1731	1731	19.1725
1732	1732	16.8344
1733	1733	14.084
1734	1734	11.0253
1735	1735	7.78292
1736	1736	4.50207
1737	1737	1.3423
1738	1738	-1.53336
1739	1739	-3.96814
1740	1740	-5.82157
1741	1741	-6.97406
1742	1742	-7.33375
1743	1743	-6.84962
1744	1744	-5.51743
1745	1745	-3.36784
1746	1746	-0.453626
1747	1747	3.15771
1748	1748	7.38404
1749	1749	12.1345
1750	1750	17.3194
1751	1751	22.8549
1752	1752	28.6545
1753	1753	34.6133
1754	1754	40.5928
1755	1755	46.4111
1756	1756	51.8363
1757	1757	56.6026
1758	1758	60.4474
1759	1759	63.1414
1760	1760	64.4917
1761	1761	64.3217
1762	1762	62.4547
1763	1763	58.7465
1764	1764	53.2247
1765	1765	46.222
1766	1766	38.279
1767	1767	29.9055
1768	1768	21.4226
1769	1769	12.971
1770	1770	4.6132
1771	1771	-3.56552
1772	1772	-11.4107
1773	1773	-18.7128
1774	1774	-25.2749
1775	1775	-30.9856
1776	1776	-35.8428
1777	1777	-39.9192
1778	1778	-43.3036
1779	1779	-46.0506
1780	1780	-48.158
1781	1781	-49.5789
1782	1782	-50.2568
1783	1783	-50.172
1784	1784	-49.3821
1785	1785	-48.0427
1786	1786	-46.3985
1787	1787	-44.7425
1788	1788	-43.3583
1789	1789	-42.4516
1790	1790	-42.0717
1791	1791	-42.064
1792	1792	-42.0836
1793	1793	-41.6765
1794	1794	-40.3849
1795	1795	-37.8342
1796	1796	-33.8027
1797	1797	-28.2745
1798	1798	-21.4559
1799	1799	-13.728
1800	1800	-5.53873
1801	1801	2.73112
1802	1802	10.8797
1803	1803	18.9147
1804	1804	26.9823
1805	1805	35.2193
1806	1806	43.605
1807	1807	51.8818
1808	1808	59.582
1809	1809	66.158
1810	1810	71.1335
1811	1811	74.1761
1812	1812	75.0633
1813	1813	73.5895
1814	1814	69.5183
1815	1815	62.7586
1816	1816	53.7068
1817	1817	43.1855
1818	1818	32.034
1819	1819	20.7969
1820	1820	9.71031
1821	1821	-1.13142
1822	1822	-11.6099
1823	1823	-21.5037
1824	1824	-30.4985
1825	1825	-38.2588
1826	1826	-44.5247
1827	1827	-49.1762
1828	1828	-52.2364
1829	1829	-53.8287
1830	1830	-54.1146
1831	1831	-53.2458
1832	1832	-51.347
1833	1833	-48.5243
1834	1834	-44.8907
1835	1835	-40.5875
1836	1836	-35.7872
1837	1837	-30.6771
1838	1838	-25.4369
1839	1839	-20.2173
1840	1840	-15.1272
1841	1841	-10.2459
1842	1842	-5.64064
1843	1843	-1.37154
1844	1844	2.51072
1845	1845	5.9626
1846	1846	8.93963
1847	1847	11.3926
1848	1848	13.2832
1849	1849	14.6146
1850	1850	15.4415
1851	1851	15.8491
1852	1852	15.9257
1853	1853	15.7489
1854	1854	15.3913
1855	1855	14.929
1856	1856	14.4311
1857	1857	13.9447
1858	1858	13.4918
1859	1859	13.0861
1860	1860	12.7484
1861	1861	12.502
1862	1862	12.3565
1863	1863	12.2958
1864	1864	12.2729
1865	1865	12.2199
1866	1866	12.0665
1867	1867	11.7588
1868	1868	11.2725
1869	1869	10.6106
1870	1870	9.78492
1871	1871	8.79482
1872	1872	7.62156
1873	1873	6.24478
1874	1874	4.66178
1875	1875	2.89972
1876	1876	1.0151
1877	1877	-0.920057
1878	1878	-2.83313
1879	1879	-4.6615
1880	1880	-6.35562
1881	1881	-7.87796
1882	1882	-9.19912
1883	1883	-10.2939
1884	1884	-11.1399
1885	1885	-11.7193
1886	1886	-12.0234
1887	1887	-12.0553
1888	1888	-11.8319
1889	1889	-11.382
1890	1890	-10.7422
1891	1891	-9.95
1892	1892	-9.03734
1893	1893	-8.02741
1894	1894	-6.93807
1895	1895	-5.78666
1896	1896	-4.59289
1897	1897	-3.37829
1898	1898	-2.16188
1899	1899	-0.95267
1900	1900	0.25409
1901	1901	1.4729
1902	1902	2.71649
1903	1903	3.98639
1904	1904	5.27147
1905	1905	6.55486
1906	1906	7.82185
1907	1907	9.06238
1908	1908	10.2706
1909	1909	11.4445
1910	1910	12.5848
1911	1911	13.6929
1912	1912	14.7691
1913	1913	15.8112
1914	1914	16.8122
1915	1915	17.7555
1916	1916	18.6121
1917	1917	19.3468
1918	1918	19.9281
1919	1919	20.3377
1920	1920	20.5704
1921	1921	20.6278
1922	1922	20.5131
1923	1923	20.2286
1924	1924	19.775
1925	1925	19.1509
1926	1926	18.3529
1927	1927	17.3753
1928	1928	16.2147
1929	1929	14.8749
1930	1930	13.3661
1931	1931	11.7012
1932	1932	9.89189
1933	1933	7.94939
1934	1934	5.88748
1935	1935	3.72473
1936	1936	1.48139
1937	1937	-0.824864
1938	1938	-3.18153
1939	1939	-5.57991
1940	1940	-8.01167
1941	1941	-10.4656
1942	1942	-12.9264
1943	1943	-15.3742
1944	1944	-17.7861
1945	1945	-20.1401
1946	1946	-22.4188
1947	1947	-24.6104
1948	1948	-26.7077
1949	1949	-28.7085
1950	1950	-30.6126
1951	1951	-32.4172
1952	1952	-34.1111
1953	1953	-35.6734
1954	1954	-37.076
1955	1955	-38.2898
1956	1956	-39.2885
1957	1957	-40.0512
1958	1958	-40.5608
1959	1959	-40.8025
1960	1960	-40.7602
1961	1961	-40.4164
1962	1962	-39.7544
1963	1963	-38.7574
1964	1964	-37.4076
1965	1965	-35.6839
1966	1966	-33.5635
1967	1967	-31.0249
1968	1968	-28.0531
1969	1969	-24.6474
1970	1970	-20.8247
1971	1971	-16.6177
1972	1972	-12.0705
1973	1973	-7.23259
1974	1974	-2.15345
1975	1975	3.12011
1976	1976	8.54123
1977	1977	14.0558
1978	1978	19.5972
1979	1979	25.0879
1980	1980	30.4437
1981	1981	35.5814
1982	1982	40.4244
1983	1983	44.9039
1984	1984	48.9561
1985	1985	52.52
1986	1986	55.5362
1987	1987	57.9477
1988	1988	59.6992
1989	1989	60.7339
1990	1990	60.9923
1991	1991	60.4173
1992	1992	58.9687
1993	1993	56.6422
1994	1994	53.4867
1995	1995	49.6033
1996	1996	45.1172
1997	1997	40.1464
1998	1998	34.7818
[truncated: 39,710 more rows]
