# Supplementary material for: PM2.5 concentration prediction based on EEMD-ALSTM
Source: Sci Rep. 2024 Jun 2;14:12636. doi: 10.1038/s41598-024-63620-9 (PMC11144699; doi:10.1038/s41598-024-63620-9)
Supplement: Supplementary file 1 — Supplementary Information. [file 41598_2024_63620_MOESM1_ESM.zip › Code/r7.xlsx]

## Sheet: Sheet1
	index	0
0	0	26.286
1	1	24.7103
2	2	23.1028
3	3	21.4685
4	4	19.8121
5	5	18.1377
6	6	16.4495
7	7	14.7517
8	8	13.0484
9	9	11.344
10	10	9.64247
11	11	7.94792
12	12	6.26427
13	13	4.59524
14	14	2.94427
15	15	1.31444
16	16	-0.291606
17	17	-1.87158
18	18	-3.42303
19	19	-4.94337
20	20	-6.42963
21	21	-7.8785
22	22	-9.28673
23	23	-10.651
24	24	-11.9683
25	25	-13.2359
26	26	-14.4515
27	27	-15.6136
28	28	-16.721
29	29	-17.7727
30	30	-18.7683
31	31	-19.7074
32	32	-20.5896
33	33	-21.415
34	34	-22.1843
35	35	-22.899
36	36	-23.5611
37	37	-24.173
38	38	-24.737
39	39	-25.2555
40	40	-25.7301
41	41	-26.1622
42	42	-26.553
43	43	-26.9033
44	44	-27.2148
45	45	-27.4889
46	46	-27.7278
47	47	-27.9339
48	48	-28.11
49	49	-28.2591
50	50	-28.3841
51	51	-28.4883
52	52	-28.5746
53	53	-28.6457
54	54	-28.704
55	55	-28.7522
56	56	-28.7924
57	57	-28.8268
58	58	-28.8573
59	59	-28.8852
60	60	-28.9115
61	61	-28.9369
62	62	-28.9619
63	63	-28.9867
64	64	-29.0116
65	65	-29.037
66	66	-29.0635
67	67	-29.0921
68	68	-29.1241
69	69	-29.1609
70	70	-29.2032
71	71	-29.2507
72	72	-29.3017
73	73	-29.3532
74	74	-29.4013
75	75	-29.4421
76	76	-29.4724
77	77	-29.4889
78	78	-29.4886
79	79	-29.4685
80	80	-29.425
81	81	-29.3541
82	82	-29.2514
83	83	-29.1114
84	84	-28.9286
85	85	-28.6971
86	86	-28.4115
87	87	-28.067
88	88	-27.6594
89	89	-27.1849
90	90	-26.6402
91	91	-26.0218
92	92	-25.3266
93	93	-24.5513
94	94	-23.6931
95	95	-22.7499
96	96	-21.7209
97	97	-20.6067
98	98	-19.4094
99	99	-18.1322
100	100	-16.7786
101	101	-15.3522
102	102	-13.8561
103	103	-12.2926
104	104	-10.6636
105	105	-8.97074
106	106	-7.2155
107	107	-5.39945
108	108	-3.52452
109	109	-1.59312
110	110	0.391281
111	111	2.42384
112	112	4.49812
113	113	6.60609
114	114	8.73829
115	115	10.8844
116	116	13.0337
117	117	15.1754
118	118	17.2984
119	119	19.3917
120	120	21.4443
121	121	23.4454
122	122	25.3847
123	123	27.252
124	124	29.0372
125	125	30.7298
126	126	32.319
127	127	33.7942
128	128	35.1444
129	129	36.3587
130	130	37.4264
131	131	38.3369
132	132	39.0801
133	133	39.6464
134	134	40.0273
135	135	40.2157
136	136	40.2063
137	137	39.9956
138	138	39.5821
139	139	38.9672
140	140	38.1548
141	141	37.1527
142	142	35.9727
143	143	34.6309
144	144	33.1459
145	145	31.5375
146	146	29.8247
147	147	28.0242
148	148	26.1503
149	149	24.2153
150	150	22.2301
151	151	20.2048
152	152	18.1501
153	153	16.0773
154	154	13.9985
155	155	11.9264
156	156	9.87395
157	157	7.85438
158	158	5.88087
159	159	3.96654
160	160	2.12404
161	161	0.364514
162	162	-1.30323
163	163	-2.87354
164	164	-4.34393
165	165	-5.7147
166	166	-6.98841
167	167	-8.16864
168	168	-9.25955
169	169	-10.2651
170	170	-11.1886
171	171	-12.0325
172	172	-12.7984
173	173	-13.4871
174	174	-14.0993
175	175	-14.6353
176	176	-15.0962
177	177	-15.483
178	178	-15.7973
179	179	-16.0405
180	180	-16.2143
181	181	-16.3204
182	182	-16.3613
183	183	-16.3405
184	184	-16.2623
185	185	-16.1332
186	186	-15.9604
187	187	-15.7524
188	188	-15.5179
189	189	-15.2651
190	190	-15.0011
191	191	-14.7318
192	192	-14.4616
193	193	-14.193
194	194	-13.9276
195	195	-13.6664
196	196	-13.4107
197	197	-13.1624
198	198	-12.9245
199	199	-12.7009
200	200	-12.4963
201	201	-12.3154
202	202	-12.1624
203	203	-12.0408
204	204	-11.9526
205	205	-11.8986
206	206	-11.878
207	207	-11.888
208	208	-11.9245
209	209	-11.9819
210	210	-12.0538
211	211	-12.1337
212	212	-12.2149
213	213	-12.2915
214	214	-12.3578
215	215	-12.4087
216	216	-12.4386
217	217	-12.442
218	218	-12.4133
219	219	-12.3464
220	220	-12.2354
221	221	-12.0746
222	222	-11.8591
223	223	-11.5844
224	224	-11.2471
225	225	-10.844
226	226	-10.3727
227	227	-9.83153
228	228	-9.21921
229	229	-8.53548
230	230	-7.78129
231	231	-6.95862
232	232	-6.07046
233	233	-5.1204
234	234	-4.11229
235	235	-3.05017
236	236	-1.93823
237	237	-0.780926
238	238	0.417164
239	239	1.65121
240	240	2.91624
241	241	4.20711
242	242	5.51859
243	243	6.84509
244	244	8.18047
245	245	9.51822
246	246	10.8513
247	247	12.1722
248	248	13.4731
249	249	14.7457
250	250	15.9817
251	251	17.1728
252	252	18.3108
253	253	19.3873
254	254	20.3935
255	255	21.3207
256	256	22.1599
257	257	22.9017
258	258	23.5369
259	259	24.0556
260	260	24.448
261	261	24.7041
262	262	24.8143
263	263	24.7694
264	264	24.5602
265	265	24.1779
266	266	23.6142
267	267	22.8606
268	268	21.9101
269	269	20.7575
270	270	19.4018
271	271	17.8474
272	272	16.1058
273	273	14.1951
274	274	12.1375
275	275	9.95692
276	276	7.67601
277	277	5.31437
278	278	2.88808
279	279	0.410049
280	280	-2.10894
281	281	-4.65893
282	282	-7.23006
283	283	-9.81149
284	284	-12.3913
285	285	-14.9564
286	286	-17.4922
287	287	-19.9831
288	288	-22.4129
289	289	-24.7653
290	290	-27.0235
291	291	-29.1716
292	292	-31.1938
293	293	-33.0752
294	294	-34.803
295	295	-36.3681
296	296	-37.7657
297	297	-38.9951
298	298	-40.0597
299	299	-40.9656
300	300	-41.7213
301	301	-42.3363
302	302	-42.8201
303	303	-43.181
304	304	-43.4257
305	305	-43.559
306	306	-43.5843
307	307	-43.5044
308	308	-43.3215
309	309	-43.038
310	310	-42.657
311	311	-42.182
312	312	-41.6172
313	313	-40.9675
314	314	-40.2383
315	315	-39.4347
316	316	-38.5624
317	317	-37.6271
318	318	-36.6346
319	319	-35.5911
320	320	-34.5028
321	321	-33.376
322	322	-32.2166
323	323	-31.0301
324	324	-29.822
325	325	-28.597
326	326	-27.3602
327	327	-26.1166
328	328	-24.8714
329	329	-23.63
330	330	-22.3978
331	331	-21.179
332	332	-19.9769
333	333	-18.7929
334	334	-17.6272
335	335	-16.4791
336	336	-15.3474
337	337	-14.2306
338	338	-13.1263
339	339	-12.0315
340	340	-10.9418
341	341	-9.85123
342	342	-8.75203
343	343	-7.63466
344	344	-6.48872
345	345	-5.30364
346	346	-4.06944
347	347	-2.77729
348	348	-1.41983
349	349	0.008782
350	350	1.51309
351	351	3.09672
352	352	4.76275
353	353	6.51398
354	354	8.35314
355	355	10.2829
356	356	12.3053
357	357	14.4216
358	358	16.6317
359	359	18.9326
360	360	21.319
361	361	23.7825
362	362	26.3128
363	363	28.8983
364	364	31.5275
365	365	34.1902
366	366	36.8773
367	367	39.5809
368	368	42.2936
369	369	45.008
370	370	47.7159
371	371	50.4084
372	372	53.0754
373	373	55.7065
374	374	58.2906
375	375	60.8163
376	376	63.2723
377	377	65.6471
378	378	67.9295
379	379	70.1083
380	380	72.1726
381	381	74.1114
382	382	75.914
383	383	77.5693
384	384	79.0659
385	385	80.392
386	386	81.5351
387	387	82.4824
388	388	83.2206
389	389	83.7364
390	390	84.0163
391	391	84.047
392	392	83.815
393	393	83.3076
394	394	82.512
395	395	81.4161
396	396	80.0086
397	397	78.2792
398	398	76.2205
399	399	73.829
400	400	71.1067
401	401	68.0614
402	402	64.7067
403	403	61.0617
404	404	57.15
405	405	52.9986
406	406	48.6367
407	407	44.0939
408	408	39.3985
409	409	34.5763
410	410	29.6505
411	411	24.6422
412	412	19.5709
413	413	14.4556
414	414	9.3152
415	415	4.16947
416	416	-0.961346
417	417	-6.05614
418	418	-11.0934
419	419	-16.0513
420	420	-20.9076
421	421	-25.6406
422	422	-30.2284
423	423	-34.6504
424	424	-38.8874
425	425	-42.9228
426	426	-46.7434
427	427	-50.34
428	428	-53.7082
429	429	-56.8469
430	430	-59.7581
431	431	-62.4447
432	432	-64.9101
433	433	-67.1567
434	434	-69.1858
435	435	-70.9979
436	436	-72.5926
437	437	-73.9695
438	438	-75.128
439	439	-76.0688
440	440	-76.7938
441	441	-77.3071
442	442	-77.6144
443	443	-77.7232
444	444	-77.6421
445	445	-77.3805
446	446	-76.949
447	447	-76.359
448	448	-75.6231
449	449	-74.7554
450	450	-73.7708
451	451	-72.6848
452	452	-71.5124
453	453	-70.2671
454	454	-68.9609
455	455	-67.6027
456	456	-66.1989
457	457	-64.7519
458	458	-63.2606
459	459	-61.7207
460	460	-60.1255
461	461	-58.4673
462	462	-56.7382
463	463	-54.9313
464	464	-53.0417
465	465	-51.066
466	466	-49.0015
467	467	-46.8449
468	468	-44.592
469	469	-42.2376
470	470	-39.7771
471	471	-37.2075
472	472	-34.5276
473	473	-31.7392
474	474	-28.8454
475	475	-25.8509
476	476	-22.7612
477	477	-19.5823
478	478	-16.3207
479	479	-12.9834
480	480	-9.57807
481	481	-6.11199
482	482	-2.5918
483	483	0.976893
484	484	4.58958
485	485	8.24227
486	486	11.9312
487	487	15.6515
488	488	19.3966
489	489	23.1572
490	490	26.9211
491	491	30.6731
492	492	34.3949
493	493	38.066
494	494	41.6638
495	495	45.1645
496	496	48.5445
497	497	51.7809
498	498	54.8527
499	499	57.7405
500	500	60.4266
501	501	62.8937
502	502	65.1251
503	503	67.1033
504	504	68.8106
505	505	70.2286
506	506	71.3381
507	507	72.1199
508	508	72.554
509	509	72.621
510	510	72.3027
511	511	71.5883
512	512	70.4814
513	513	69.0032
514	514	67.1896
515	515	65.0836
516	516	62.7276
517	517	60.1568
518	518	57.3977
519	519	54.4686
520	520	51.3826
521	521	48.1508
522	522	44.7845
523	523	41.297
524	524	37.7046
525	525	34.0255
526	526	30.2803
527	527	26.4906
528	528	22.679
529	529	18.8681
530	530	15.0802
531	531	11.3366
532	532	7.65729
533	533	4.06091
534	534	0.564528
535	535	-2.81628
536	536	-6.06754
537	537	-9.17696
538	538	-12.1337
539	539	-14.9284
540	540	-17.5528
541	541	-19.9998
542	542	-22.2636
543	543	-24.3395
544	544	-26.2245
545	545	-27.9166
546	546	-29.4156
547	547	-30.7221
548	548	-31.8378
549	549	-32.7648
550	550	-33.5048
551	551	-34.0584
552	552	-34.4262
553	553	-34.6097
554	554	-34.6124
555	555	-34.4403
556	556	-34.1021
557	557	-33.609
558	558	-32.9744
559	559	-32.213
560	560	-31.3405
561	561	-30.3722
562	562	-29.3228
563	563	-28.2054
564	564	-27.0327
565	565	-25.8167
566	566	-24.5693
567	567	-23.3029
568	568	-22.0293
569	569	-20.7591
570	570	-19.5011
571	571	-18.2624
572	572	-17.0483
573	573	-15.8632
574	574	-14.7104
575	575	-13.5924
576	576	-12.5115
577	577	-11.4709
578	578	-10.4746
579	579	-9.52788
580	580	-8.63663
581	581	-7.80665
582	582	-7.04283
583	583	-6.34891
584	584	-5.72736
585	585	-5.17948
586	586	-4.70519
587	587	-4.30293
588	588	-3.96918
589	589	-3.69865
590	590	-3.48472
591	591	-3.32005
592	592	-3.19756
593	593	-3.11085
594	594	-3.05462
595	595	-3.02463
596	596	-3.01694
597	597	-3.02767
598	598	-3.05239
599	599	-3.08603
600	600	-3.12311
601	601	-3.15806
602	602	-3.18567
603	603	-3.20157
604	604	-3.20263
605	605	-3.18686
606	606	-3.15345
607	607	-3.10234
608	608	-3.03399
609	609	-2.94871
610	610	-2.84627
611	611	-2.72561
612	612	-2.5848
613	613	-2.42166
614	614	-2.23413
615	615	-2.02113
616	616	-1.78318
617	617	-1.52235
618	618	-1.24173
619	619	-0.944941
620	620	-0.635678
621	621	-0.317712
622	622	0.00498057
623	623	0.328343
624	624	0.648358
625	625	0.961348
626	626	1.26408
627	627	1.55394
628	628	1.82888
629	629	2.08705
630	630	2.32675
631	631	2.54604
632	632	2.74298
633	633	2.91575
634	634	3.06306
635	635	3.18424
636	636	3.27912
637	637	3.34815
638	638	3.39205
639	639	3.41179
640	640	3.40876
641	641	3.38455
642	642	3.34112
643	643	3.28051
644	644	3.20483
645	645	3.1158
646	646	3.01501
647	647	2.90412
648	648	2.78487
649	649	2.6592
650	650	2.52925
651	651	2.39732
652	652	2.26582
653	653	2.13729
654	654	2.01445
655	655	1.90005
656	656	1.79681
657	657	1.70717
658	658	1.63318
659	659	1.57646
660	660	1.53818
661	661	1.51918
662	662	1.51998
663	663	1.5409
664	664	1.58207
665	665	1.64345
666	666	1.72474
667	667	1.82519
668	668	1.94348
669	669	2.07782
670	670	2.22587
671	671	2.385
672	672	2.55257
673	673	2.72608
674	674	2.90355
675	675	3.08338
676	676	3.26414
677	677	3.44452
678	678	3.62314
679	679	3.79848
680	680	3.96888
681	681	4.1325
682	682	4.28739
683	683	4.43158
684	684	4.56328
685	685	4.68084
686	686	4.78283
687	687	4.86797
688	688	4.9354
689	689	4.98464
690	690	5.01558
691	691	5.0284
692	692	5.02334
693	693	5.00085
694	694	4.96165
695	695	4.9069
696	696	4.83839
697	697	4.75833
698	698	4.66928
699	699	4.57359
700	700	4.47321
701	701	4.3697
702	702	4.26425
703	703	4.15784
704	704	4.05148
705	705	3.94612
706	706	3.84277
707	707	3.74245
708	708	3.64636
709	709	3.55581
710	710	3.47232
711	711	3.39731
712	712	3.33196
713	713	3.2771
714	714	3.23325
715	715	3.2007
716	716	3.17928
717	717	3.16838
718	718	3.16668
719	719	3.17199
720	720	3.18136
721	721	3.19107
722	722	3.19689
723	723	3.1946
724	724	3.18017
725	725	3.15014
726	726	3.10166
727	727	3.03232
728	728	2.93996
729	729	2.82239
730	730	2.67724
731	731	2.502
732	732	2.29394
733	733	2.0502
734	734	1.76773
735	735	1.44342
736	736	1.07433
737	737	0.658084
738	738	0.192995
739	739	-0.321671
740	740	-0.885755
741	741	-1.49839
742	742	-2.15841
743	743	-2.86468
744	744	-3.61632
745	745	-4.41271
746	746	-5.25323
747	747	-6.1367
748	748	-7.06106
749	749	-8.02304
750	750	-9.01805
751	751	-10.0405
752	752	-11.084
753	753	-12.1417
754	754	-13.2064
755	755	-14.2709
756	756	-15.3277
757	757	-16.3695
758	758	-17.3888
759	759	-18.3783
760	760	-19.3306
761	761	-20.2385
762	762	-21.0948
763	763	-21.8924
764	764	-22.6245
765	765	-23.2845
766	766	-23.8669
767	767	-24.3666
768	768	-24.7797
769	769	-25.1032
770	770	-25.3344
771	771	-25.4712
772	772	-25.5118
773	773	-25.4543
774	774	-25.2965
775	775	-25.0361
776	776	-24.6704
777	777	-24.1968
778	778	-23.613
779	779	-22.9168
780	780	-22.1075
781	781	-21.1853
782	782	-20.1516
783	783	-19.0092
784	784	-17.7619
785	785	-16.4143
786	786	-14.9716
787	787	-13.4396
788	788	-11.8246
789	789	-10.1333
790	790	-8.37214
791	791	-6.54773
792	792	-4.66621
793	793	-2.73357
794	794	-0.755836
795	795	1.26049
796	796	3.30804
797	797	5.37853
798	798	7.46268
799	799	9.55036
800	800	11.6312
801	801	13.6946
802	802	15.7303
803	803	17.7285
804	804	19.6799
805	805	21.5755
806	806	23.4065
807	807	25.1642
808	808	26.8396
809	809	28.424
810	810	29.9085
811	811	31.2842
812	812	32.5417
813	813	33.6712
814	814	34.6624
815	815	35.5046
816	816	36.187
817	817	36.6986
818	818	37.0288
819	819	37.1672
820	820	37.104
821	821	36.8304
822	822	36.3381
823	823	35.6207
824	824	34.6743
825	825	33.4986
826	826	32.0978
827	827	30.4812
828	828	28.6627
829	829	26.6604
830	830	24.4946
831	831	22.1872
832	832	19.7601
833	833	17.234
834	834	14.6287
835	835	11.9622
836	836	9.25169
837	837	6.51391
838	838	3.76579
839	839	1.02472
840	840	-1.69128
841	841	-4.36392
842	842	-6.9748
843	843	-9.50563
844	844	-11.9384
845	845	-14.2553
846	846	-16.4392
847	847	-18.4735
848	848	-20.3419
849	849	-22.029
850	850	-23.5202
851	851	-24.8027
852	852	-25.866
853	853	-26.702
854	854	-27.306
855	855	-27.6758
856	856	-27.8125
857	857	-27.72
858	858	-27.4055
859	859	-26.8796
860	860	-26.1556
861	861	-25.2483
862	862	-24.1736
863	863	-22.947
864	864	-21.5837
865	865	-20.0979
866	866	-18.5028
867	867	-16.8101
868	868	-15.0313
869	869	-13.1779
870	870	-11.2626
871	871	-9.3004
872	872	-7.30962
873	873	-5.31171
874	874	-3.3315
875	875	-1.39632
876	876	0.464723
877	877	2.22182
878	878	3.84624
879	879	5.31208
880	880	6.5979
881	881	7.68634
882	882	8.56306
883	883	9.21544
884	884	9.63128
885	885	9.79891
886	886	9.70799
887	887	9.35071
888	888	8.72337
889	889	7.82811
890	890	6.67284
891	891	5.26922
892	892	3.63141
893	893	1.7746
894	894	-0.284532
895	895	-2.52687
896	896	-4.92807
897	897	-7.45769
898	898	-10.0806
899	899	-12.7599
900	900	-15.4603
901	901	-18.1493
902	902	-20.7969
903	903	-23.3726
904	904	-25.8445
905	905	-28.1784
906	906	-30.3385
907	907	-32.2892
908	908	-33.9968
909	909	-35.4314
910	910	-36.5657
911	911	-37.3729
912	912	-37.8241
913	913	-37.8886
914	914	-37.5351
915	915	-36.7343
916	916	-35.4614
917	917	-33.6987
918	918	-31.4369
919	919	-28.677
920	920	-25.4314
921	921	-21.7231
922	922	-17.5844
923	923	-13.0542
924	924	-8.17584
925	925	-2.99694
926	926	2.43036
927	927	8.0479
928	928	13.7914
929	929	19.5912
930	930	25.3713
931	931	31.0488
932	932	36.5341
933	933	41.7347
934	934	46.559
935	935	50.92
936	936	54.7364
937	937	57.9319
938	938	60.4338
939	939	62.1704
940	940	63.0686
941	941	63.0536
942	942	62.0511
943	943	60.0054
944	944	56.9198
945	945	52.8806
946	946	48.0444
947	947	42.6012
948	948	36.7361
949	949	30.6034
950	950	24.3169
951	951	17.9548
952	952	11.5706
953	953	5.207
954	954	-1.09443
955	955	-7.2864
956	956	-13.3159
957	957	-19.1275
958	958	-24.6684
959	959	-29.8909
960	960	-34.7539
961	961	-39.2215
962	962	-43.2629
963	963	-46.8506
964	964	-49.9605
965	965	-52.5703
966	966	-54.659
967	967	-56.2071
968	968	-57.1981
969	969	-57.6216
970	970	-57.4775
971	971	-56.7789
972	972	-55.5528
973	973	-53.8374
974	974	-51.6766
975	975	-49.1138
976	976	-46.1881
977	977	-42.9331
978	978	-39.3782
979	979	-35.5514
980	980	-31.4802
981	981	-27.1943
982	982	-22.7274
983	983	-18.1181
984	984	-13.4105
985	985	-8.65215
986	986	-3.89207
987	987	0.821323
988	988	5.44188
989	989	9.9256
990	990	14.2294
991	991	18.3104
992	992	22.1268
993	993	25.6418
994	994	28.8271
995	995	31.665
996	996	34.1499
997	997	36.2878
998	998	38.0942
999	999	39.5906
1000	1000	40.7987
1001	1001	41.7347
1002	1002	42.4058
1003	1003	42.8106
1004	1004	42.9414
1005	1005	42.788
1006	1006	42.3412
1007	1007	41.594
1008	1008	40.5434
1009	1009	39.1898
1010	1010	37.5372
1011	1011	35.5935
1012	1012	33.3706
1013	1013	30.886
1014	1014	28.1629
1015	1015	25.2307
1016	1016	22.1226
1017	1017	18.8743
1018	1018	15.5206
1019	1019	12.0936
1020	1020	8.62169
1021	1021	5.12951
1022	1022	1.63917
1023	1023	-1.82861
1024	1024	-5.25345
1025	1025	-8.61444
1026	1026	-11.8898
1027	1027	-15.0571
1028	1028	-18.0931
1029	1029	-20.9753
1030	1030	-23.682
1031	1031	-26.1935
1032	1032	-28.4924
1033	1033	-30.5643
1034	1034	-32.3977
1035	1035	-33.9846
1036	1036	-35.3204
1037	1037	-36.4038
1038	1038	-37.2366
1039	1039	-37.8239
1040	1040	-38.1735
1041	1041	-38.296
1042	1042	-38.2032
1043	1043	-37.9081
1044	1044	-37.4242
1045	1045	-36.7647
1046	1046	-35.9427
1047	1047	-34.9703
1048	1048	-33.8591
1049	1049	-32.62
1050	1050	-31.263
1051	1051	-29.798
1052	1052	-28.2345
1053	1053	-26.5826
1054	1054	-24.8521
1055	1055	-23.0525
1056	1056	-21.1919
1057	1057	-19.2771
1058	1058	-17.3133
1059	1059	-15.3046
1060	1060	-13.2549
1061	1061	-11.1683
1062	1062	-9.04937
1063	1063	-6.90311
1064	1064	-4.73528
1065	1065	-2.55235
1066	1066	-0.36171
1067	1067	1.82797
1068	1068	4.00698
1069	1069	6.16496
1070	1070	8.29149
1071	1071	10.3768
1072	1072	12.412
1073	1073	14.3891
1074	1074	16.301
1075	1075	18.141
1076	1076	19.9023
1077	1077	21.5787
1078	1078	23.1643
1079	1079	24.6534
1080	1080	26.041
1081	1081	27.323
1082	1082	28.496
1083	1083	29.5582
1084	1084	30.5085
1085	1085	31.3477
1086	1086	32.0769
1087	1087	32.6977
1088	1088	33.2111
1089	1089	33.6168
1090	1090	33.913
1091	1091	34.0971
1092	1092	34.1654
1093	1093	34.1146
1094	1094	33.9413
1095	1095	33.643
1096	1096	33.2178
1097	1097	32.6643
1098	1098	31.9812
1099	1099	31.1679
1100	1100	30.2238
1101	1101	29.1486
1102	1102	27.9423
1103	1103	26.6052
1104	1104	25.1384
1105	1105	23.544
1106	1106	21.8259
1107	1107	19.9896
1108	1108	18.0419
1109	1109	15.9903
1110	1110	13.8432
1111	1111	11.6092
1112	1112	9.29727
1113	1113	6.91716
1114	1114	4.47855
1115	1115	1.99099
1116	1116	-0.536303
1117	1117	-3.09467
1118	1118	-5.67587
1119	1119	-8.27184
1120	1120	-10.8747
1121	1121	-13.4764
1122	1122	-16.0687
1123	1123	-18.6431
1124	1124	-21.1904
1125	1125	-23.7003
1126	1126	-26.1611
1127	1127	-28.5595
1128	1128	-30.8814
1129	1129	-33.1127
1130	1130	-35.2398
1131	1131	-37.2502
1132	1132	-39.1329
1133	1133	-40.8775
1134	1134	-42.4745
1135	1135	-43.915
1136	1136	-45.1903
1137	1137	-46.2921
1138	1138	-47.2126
1139	1139	-47.9449
1140	1140	-48.4831
1141	1141	-48.8222
1142	1142	-48.9583
1143	1143	-48.888
1144	1144	-48.6097
1145	1145	-48.1243
1146	1146	-47.435
1147	1147	-46.5483
1148	1148	-45.4727
1149	1149	-44.2181
1150	1150	-42.7952
1151	1151	-41.2142
1152	1152	-39.4845
1153	1153	-37.6143
1154	1154	-35.6112
1155	1155	-33.4823
1156	1156	-31.235
1157	1157	-28.8767
1158	1158	-26.4157
1159	1159	-23.8606
1160	1160	-21.2201
1161	1161	-18.5032
1162	1162	-15.7184
1163	1163	-12.8744
1164	1164	-9.97973
1165	1165	-7.04312
1166	1166	-4.07358
1167	1167	-1.08053
1168	1168	1.92632
1169	1169	4.93682
1170	1170	7.94049
1171	1171	10.9266
1172	1172	13.8842
1173	1173	16.8024
1174	1174	19.6704
1175	1175	22.4775
1176	1176	25.2133
1177	1177	27.8677
1178	1178	30.4307
1179	1179	32.8927
1180	1180	35.244
1181	1181	37.4752
1182	1182	39.5769
1183	1183	41.5397
1184	1184	43.3543
1185	1185	45.0113
1186	1186	46.5013
1187	1187	47.8155
1188	1188	48.9452
1189	1189	49.8825
1190	1190	50.6205
1191	1191	51.1539
1192	1192	51.4795
1193	1193	51.5971
1194	1194	51.5099
1195	1195	51.2245
1196	1196	50.7497
1197	1197	50.0958
1198	1198	49.2731
1199	1199	48.2911
1200	1200	47.1587
1201	1201	45.8838
1202	1202	44.4739
1203	1203	42.9362
1204	1204	41.2777
1205	1205	39.5057
1206	1206	37.6274
1207	1207	35.6504
1208	1208	33.5828
1209	1209	31.433
1210	1210	29.2093
1211	1211	26.9202
1212	1212	24.5741
1213	1213	22.1792
1214	1214	19.7442
1215	1215	17.2779
1216	1216	14.7896
1217	1217	12.2887
1218	1218	9.78476
1219	1219	7.28738
1220	1220	4.80561
1221	1221	2.3482
1222	1222	-0.0765603
1223	1223	-2.46086
1224	1224	-4.79717
1225	1225	-7.07842
1226	1226	-9.29765
1227	1227	-11.4482
1228	1228	-13.5233
1229	1229	-15.5163
1230	1230	-17.4206
1231	1231	-19.2294
1232	1232	-20.9365
1233	1233	-22.5355
1234	1234	-24.021
1235	1235	-25.388
1236	1236	-26.6322
1237	1237	-27.7506
1238	1238	-28.7408
1239	1239	-29.6016
1240	1240	-30.3321
1241	1241	-30.9322
1242	1242	-31.4022
1243	1243	-31.7428
1244	1244	-31.9555
1245	1245	-32.0426
1246	1246	-32.0074
1247	1247	-31.8547
1248	1248	-31.5907
1249	1249	-31.2224
1250	1250	-30.7576
1251	1251	-30.2042
1252	1252	-29.5699
1253	1253	-28.8625
1254	1254	-28.089
1255	1255	-27.2566
1256	1256	-26.3721
1257	1257	-25.4421
1258	1258	-24.4737
1259	1259	-23.4737
1260	1260	-22.449
1261	1261	-21.4064
1262	1262	-20.3526
1263	1263	-19.2942
1264	1264	-18.2375
1265	1265	-17.1891
1266	1266	-16.1555
1267	1267	-15.1434
1268	1268	-14.1598
1269	1269	-13.2114
1270	1270	-12.3051
1271	1271	-11.4474
1272	1272	-10.6443
1273	1273	-9.90177
1274	1274	-9.22515
1275	1275	-8.61941
1276	1276	-8.08845
1277	1277	-7.63469
1278	1278	-7.25877
1279	1279	-6.95984
1280	1280	-6.73575
1281	1281	-6.58322
1282	1282	-6.49832
1283	1283	-6.47678
1284	1284	-6.51449
1285	1285	-6.60782
1286	1286	-6.75377
1287	1287	-6.94984
1288	1288	-7.19372
1289	1289	-7.48317
1290	1290	-7.8158
1291	1291	-8.18901
1292	1292	-8.59976
1293	1293	-9.04444
1294	1294	-9.51893
1295	1295	-10.0186
1296	1296	-10.5386
1297	1297	-11.074
1298	1298	-11.6205
1299	1299	-12.1742
1300	1300	-12.7319
1301	1301	-13.2913
1302	1302	-13.85
1303	1303	-14.4059
1304	1304	-14.9567
1305	1305	-15.4996
1306	1306	-16.0312
1307	1307	-16.5474
1308	1308	-17.0436
1309	1309	-17.5142
1310	1310	-17.9538
1311	1311	-18.3566
1312	1312	-18.7172
1313	1313	-19.0302
1314	1314	-19.2909
1315	1315	-19.4949
1316	1316	-19.6378
1317	1317	-19.7156
1318	1318	-19.7243
1319	1319	-19.66
1320	1320	-19.5193
1321	1321	-19.299
1322	1322	-18.9967
1323	1323	-18.6105
1324	1324	-18.1394
1325	1325	-17.5834
1326	1326	-16.9435
1327	1327	-16.2217
1328	1328	-15.4206
1329	1329	-14.5436
1330	1330	-13.5947
1331	1331	-12.5777
1332	1332	-11.4962
1333	1333	-10.3532
1334	1334	-9.15123
1335	1335	-7.89264
1336	1336	-6.57948
1337	1337	-5.21361
1338	1338	-3.79678
1339	1339	-2.33071
1340	1340	-0.81756
1341	1341	0.739667
1342	1342	2.33718
1343	1343	3.97044
1344	1344	5.63448
1345	1345	7.32414
1346	1346	9.034
1347	1347	10.7585
1348	1348	12.4924
1349	1349	14.2305
1350	1350	15.9682
1351	1351	17.7012
1352	1352	19.4249
1353	1353	21.1347
1354	1354	22.8256
1355	1355	24.493
1356	1356	26.1322
1357	1357	27.7389
1358	1358	29.3092
1359	1359	30.8388
1360	1360	32.3233
1361	1361	33.7578
1362	1362	35.1363
1363	1363	36.4519
1364	1364	37.6972
1365	1365	38.8644
1366	1366	39.9462
1367	1367	40.9354
1368	1368	41.8256
1369	1369	42.6108
1370	1370	43.2854
1371	1371	43.8438
1372	1372	44.2801
1373	1373	44.5885
1374	1374	44.7627
1375	1375	44.796
1376	1376	44.6816
1377	1377	44.4128
1378	1378	43.9838
1379	1379	43.3902
1380	1380	42.6289
1381	1381	41.6977
1382	1382	40.5949
1383	1383	39.3189
1384	1384	37.8681
1385	1385	36.2416
1386	1386	34.4394
1387	1387	32.4625
1388	1388	30.3138
1389	1389	27.9984
1390	1390	25.5235
1391	1391	22.8995
1392	1392	20.1399
1393	1393	17.262
1394	1394	14.2864
1395	1395	11.2359
1396	1396	8.13348
1397	1397	5.00128
1398	1398	1.85905
1399	1399	-1.27577
1400	1400	-4.38756
1401	1401	-7.46196
1402	1402	-10.4848
1403	1403	-13.4418
1404	1404	-16.3177
1405	1405	-19.0968
1406	1406	-21.7621
1407	1407	-24.2966
1408	1408	-26.6828
1409	1409	-28.9032
1410	1410	-30.9405
1411	1411	-32.7783
1412	1412	-34.4014
1413	1413	-35.797
1414	1414	-36.9551
1415	1415	-37.8692
1416	1416	-38.537
1417	1417	-38.9608
1418	1418	-39.1473
1419	1419	-39.1072
1420	1420	-38.8531
1421	1421	-38.3986
1422	1422	-37.7568
1423	1423	-36.9393
1424	1424	-35.9564
1425	1425	-34.8167
1426	1426	-33.5278
1427	1427	-32.0969
1428	1428	-30.5317
1429	1429	-28.8406
1430	1430	-27.0332
1431	1431	-25.1196
1432	1432	-23.1111
1433	1433	-21.0194
1434	1434	-18.857
1435	1435	-16.6365
1436	1436	-14.3707
1437	1437	-12.0719
1438	1438	-9.75313
1439	1439	-7.42742
1440	1440	-5.10859
1441	1441	-2.81099
1442	1442	-0.549005
1443	1443	1.66364
1444	1444	3.81421
1445	1445	5.89116
1446	1446	7.8837
1447	1447	9.78152
1448	1448	11.5745
1449	1449	13.2527
1450	1450	14.8071
1451	1451	16.2294
1452	1452	17.513
1453	1453	18.653
1454	1454	19.6461
1455	1455	20.4913
1456	1456	21.1885
1457	1457	21.7385
1458	1458	22.1423
1459	1459	22.4007
1460	1460	22.5146
1461	1461	22.4854
1462	1462	22.3155
1463	1463	22.0077
1464	1464	21.566
1465	1465	20.9953
1466	1466	20.3014
1467	1467	19.4917
1468	1468	18.5744
1469	1469	17.5584
1470	1470	16.4533
1471	1471	15.2679
1472	1472	14.0109
1473	1473	12.6899
1474	1474	11.3116
1475	1475	9.8817
1476	1476	8.40553
1477	1477	6.8879
1478	1478	5.33357
1479	1479	3.74731
1480	1480	2.13381
1481	1481	0.497846
1482	1482	-1.1558
1483	1483	-2.82195
1484	1484	-4.4951
1485	1485	-6.16917
1486	1486	-7.83785
1487	1487	-9.49478
1488	1488	-11.1339
1489	1489	-12.7496
1490	1490	-14.3363
1491	1491	-15.8881
1492	1492	-17.3987
1493	1493	-18.8611
1494	1494	-20.2677
1495	1495	-21.6108
1496	1496	-22.8826
1497	1497	-24.076
1498	1498	-25.184
1499	1499	-26.2002
1500	1500	-27.1188
1501	1501	-27.934
1502	1502	-28.6403
1503	1503	-29.2328
1504	1504	-29.7064
1505	1505	-30.0566
1506	1506	-30.2787
1507	1507	-30.3677
1508	1508	-30.3183
1509	1509	-30.1244
1510	1510	-29.7808
1511	1511	-29.2827
1512	1512	-28.6267
1513	1513	-27.8111
1514	1514	-26.8359
1515	1515	-25.7032
1516	1516	-24.4165
1517	1517	-22.9812
1518	1518	-21.404
1519	1519	-19.6929
1520	1520	-17.8568
1521	1521	-15.9052
1522	1522	-13.8479
1523	1523	-11.695
1524	1524	-9.45661
1525	1525	-7.14348
1526	1526	-4.76683
1527	1527	-2.33844
1528	1528	0.129569
1529	1529	2.62519
1530	1530	5.13655
1531	1531	7.65224
1532	1532	10.1613
1533	1533	12.6531
1534	1534	15.1172
1535	1535	17.543
1536	1536	19.9202
1537	1537	22.2382
1538	1538	24.4864
1539	1539	26.6536
1540	1540	28.7279
1541	1541	30.6967
1542	1542	32.5467
1543	1543	34.2641
1544	1544	35.8352
1545	1545	37.2465
1546	1546	38.4848
1547	1547	39.5373
1548	1548	40.3917
1549	1549	41.0356
1550	1550	41.4567
1551	1551	41.643
1552	1552	41.5819
1553	1553	41.2609
1554	1554	40.6672
1555	1555	39.7881
1556	1556	38.6113
1557	1557	37.128
1558	1558	35.3378
1559	1559	33.2527
1560	1560	30.8979
1561	1561	28.3095
1562	1562	25.5288
1563	1563	22.597
1564	1564	19.5512
1565	1565	16.4216
1566	1566	13.2323
1567	1567	10.0021
1568	1568	6.74726
1569	1569	3.48368
1570	1570	0.228076
1571	1571	-3.0009
1572	1572	-6.18267
1573	1573	-9.29482
1574	1574	-12.3137
1575	1575	-15.215
1576	1576	-17.9743
1577	1577	-20.5678
1578	1578	-22.9736
1579	1579	-25.1734
1580	1580	-27.1537
1581	1581	-28.9073
1582	1582	-30.4326
1583	1583	-31.7323
1584	1584	-32.8121
1585	1585	-33.6778
1586	1586	-34.3345
1587	1587	-34.7854
1588	1588	-35.032
1589	1589	-35.0744
1590	1590	-34.9117
1591	1591	-34.5431
1592	1592	-33.9685
1593	1593	-33.1885
1594	1594	-32.2054
1595	1595	-31.0227
1596	1596	-29.6453
1597	1597	-28.0796
1598	1598	-26.3335
1599	1599	-24.417
1600	1600	-22.3417
1601	1601	-20.1214
1602	1602	-17.7708
1603	1603	-15.3057
1604	1604	-12.7431
1605	1605	-10.1008
1606	1606	-7.39805
1607	1607	-4.65443
1608	1608	-1.88953
1609	1609	0.877428
1610	1610	3.62808
1611	1611	6.34473
1612	1612	9.01031
1613	1613	11.6077
1614	1614	14.1198
1615	1615	16.5296
1616	1616	18.8214
1617	1617	20.9809
1618	1618	22.9965
1619	1619	24.8598
1620	1620	26.5665
1621	1621	28.1152
1622	1622	29.5076
1623	1623	30.747
1624	1624	31.8373
1625	1625	32.7815
1626	1626	33.5813
1627	1627	34.2362
1628	1628	34.7443
1629	1629	35.1026
1630	1630	35.3082
1631	1631	35.3586
1632	1632	35.2525
1633	1633	34.9894
1634	1634	34.5697
1635	1635	33.9952
1636	1636	33.2695
1637	1637	32.3984
1638	1638	31.3892
1639	1639	30.2504
1640	1640	28.9919
1641	1641	27.625
1642	1642	26.1617
1643	1643	24.6142
1644	1644	22.9942
1645	1645	21.3123
1646	1646	19.5782
1647	1647	17.8007
1648	1648	15.9885
1649	1649	14.1502
1650	1650	12.2947
1651	1651	10.4312
1652	1652	8.569
1653	1653	6.7167
1654	1654	4.88203
1655	1655	3.07098
1656	1656	1.28764
1657	1657	-0.466811
1658	1658	-2.19367
1659	1659	-3.8964
1660	1660	-5.5792
1661	1661	-7.24605
1662	1662	-8.8996
1663	1663	-10.541
1664	1664	-12.1699
1665	1665	-13.7849
1666	1666	-15.3841
1667	1667	-16.9656
1668	1668	-18.5281
1669	1669	-20.0711
1670	1670	-21.5954
1671	1671	-23.1022
1672	1672	-24.5934
1673	1673	-26.0715
1674	1674	-27.5389
1675	1675	-28.9984
1676	1676	-30.4527
1677	1677	-31.9038
1678	1678	-33.3525
1679	1679	-34.7985
1680	1680	-36.2402
1681	1681	-37.6741
1682	1682	-39.0938
1683	1683	-40.4897
1684	1684	-41.8492
1685	1685	-43.1578
1686	1686	-44.4008
1687	1687	-45.5639
1688	1688	-46.6346
1689	1689	-47.6019
1690	1690	-48.4567
1691	1691	-49.1912
1692	1692	-49.7991
1693	1693	-50.2746
1694	1694	-50.6122
1695	1695	-50.8069
1696	1696	-50.8534
1697	1697	-50.7462
1698	1698	-50.4799
1699	1699	-50.0493
1700	1700	-49.4489
1701	1701	-48.6741
1702	1702	-47.7209
1703	1703	-46.5867
1704	1704	-45.2703
1705	1705	-43.7721
1706	1706	-42.0946
1707	1707	-40.2419
1708	1708	-38.2197
1709	1709	-36.0345
1710	1710	-33.6933
1711	1711	-31.204
1712	1712	-28.5752
1713	1713	-25.8157
1714	1714	-22.935
1715	1715	-19.9422
1716	1716	-16.8466
1717	1717	-13.6563
1718	1718	-10.3789
1719	1719	-7.02097
1720	1720	-3.589
1721	1721	-0.0890638
1722	1722	3.47312
1723	1723	7.09187
1724	1724	10.7616
1725	1725	14.4761
1726	1726	18.2283
1727	1727	22.009
1728	1728	25.8055
1729	1729	29.6009
1730	1730	33.3735
1731	1731	37.0975
1732	1732	40.7447
1733	1733	44.2858
1734	1734	47.6909
1735	1735	50.9321
1736	1736	53.9832
1737	1737	56.8208
1738	1738	59.4238
1739	1739	61.7722
1740	1740	63.8471
1741	1741	65.63
1742	1742	67.1042
1743	1743	68.2556
1744	1744	69.0745
1745	1745	69.5564
1746	1746	69.7024
1747	1747	69.5178
1748	1748	69.0097
1749	1749	68.1839
1750	1750	67.0435
1751	1751	65.588
1752	1752	63.8128
1753	1753	61.7106
1754	1754	59.273
1755	1755	56.492
1756	1756	53.3611
1757	1757	49.8761
1758	1758	46.0357
1759	1759	41.8431
1760	1760	37.306
1761	1761	32.4375
1762	1762	27.2576
1763	1763	21.7948
1764	1764	16.0901
1765	1765	10.1974
1766	1766	4.17985
1767	1767	-1.89652
1768	1768	-7.96901
1769	1769	-13.9824
1770	1770	-19.8898
1771	1771	-25.6518
1772	1772	-31.2331
1773	1773	-36.6007
1774	1774	-41.7204
1775	1775	-46.5561
1776	1776	-51.0682
1777	1777	-55.2135
1778	1778	-58.9452
1779	1779	-62.2145
1780	1780	-64.9719
1781	1781	-67.1707
1782	1782	-68.7685
1783	1783	-69.7285
1784	1784	-70.0189
1785	1785	-69.6122
1786	1786	-68.4836
1787	1787	-66.6109
1788	1788	-63.977
1789	1789	-60.5755
1790	1790	-56.4212
1791	1791	-51.5599
1792	1792	-46.0738
1793	1793	-40.0782
1794	1794	-33.7109
1795	1795	-27.1153
1796	1796	-20.4241
1797	1797	-13.7472
1798	1798	-7.16796
1799	1799	-0.745308
1800	1800	5.48029
1801	1801	11.4799
1802	1802	17.2304
1803	1803	22.7102
1804	1804	27.8936
1805	1805	32.7477
1806	1806	37.2293
1807	1807	41.2865
1808	1808	44.8604
1809	1809	47.8892
1810	1810	50.3115
1811	1811	52.069
1812	1812	53.1094
1813	1813	53.3902
1814	1814	52.8866
1815	1815	51.6054
1816	1816	49.5975
1817	1817	46.9577
1818	1818	43.8087
1819	1819	40.279
1820	1820	36.4831
1821	1821	32.5126
1822	1822	28.4345
1823	1823	24.2978
1824	1824	20.1408
1825	1825	15.9996
1826	1826	11.9132
1827	1827	7.92689
1828	1828	4.09107
1829	1829	0.457534
1830	1830	-2.92681
1831	1831	-6.02624
1832	1832	-8.81989
1833	1833	-11.3025
1834	1834	-13.4813
1835	1835	-15.3708
1836	1836	-16.9864
1837	1837	-18.3401
1838	1838	-19.4385
1839	1839	-20.2833
1840	1840	-20.8739
1841	1841	-21.2103
1842	1842	-21.2951
1843	1843	-21.1357
1844	1844	-20.7445
1845	1845	-20.1385
1846	1846	-19.3379
1847	1847	-18.3661
1848	1848	-17.2473
1849	1849	-16.0063
1850	1850	-14.6672
1851	1851	-13.2547
1852	1852	-11.7947
1853	1853	-10.3139
1854	1854	-8.83988
1855	1855	-7.40031
1856	1856	-6.02269
1857	1857	-4.73347
1858	1858	-3.55722
1859	1859	-2.51586
1860	1860	-1.6278
1861	1861	-0.905944
1862	1862	-0.355941
1863	1863	0.0244588
1864	1864	0.244455
1865	1865	0.318599
1866	1866	0.26447
1867	1867	0.10057
1868	1868	-0.155465
1869	1869	-0.48762
1870	1870	-0.881201
1871	1871	-1.32207
1872	1872	-1.79578
1873	1873	-2.28684
1874	1874	-2.7788
1875	1875	-3.25518
1876	1876	-3.70085
1877	1877	-4.10363
1878	1878	-4.45521
1879	1879	-4.75127
1880	1880	-4.99081
1881	1881	-5.17485
1882	1882	-5.30457
1883	1883	-5.38021
1884	1884	-5.40034
1885	1885	-5.36246
1886	1886	-5.26408
1887	1887	-5.1042
1888	1888	-4.88408
1889	1889	-4.60737
1890	1890	-4.28004
1891	1891	-3.91009
1892	1892	-3.50667
1893	1893	-3.07909
1894	1894	-2.63633
1895	1895	-2.18629
1896	1896	-1.73582
1897	1897	-1.29077
1898	1898	-0.856343
1899	1899	-0.437499
1900	1900	-0.0393475
1901	1901	0.33278
1902	1902	0.673869
1903	1903	0.979786
1904	1904	1.24737
1905	1905	1.47389
1906	1906	1.65665
1907	1907	1.79228
1908	1908	1.87678
1909	1909	1.90552
1910	1910	1.87363
1911	1911	1.77651
1912	1912	1.61049
1913	1913	1.37312
1914	1914	1.06311
1915	1915	0.680331
1916	1916	0.225605
1917	1917	-0.299589
1918	1918	-0.893374
1919	1919	-1.55363
1920	1920	-2.27792
1921	1921	-3.0632
1922	1922	-3.90608
1923	1923	-4.80302
1924	1924	-5.75026
1925	1925	-6.74381
1926	1926	-7.77921
1927	1927	-8.85113
1928	1928	-9.95321
1929	1929	-11.0778
1930	1930	-12.2164
1931	1931	-13.3599
1932	1932	-14.4991
1933	1933	-15.6248
1934	1934	-16.7278
1935	1935	-17.799
1936	1936	-18.8289
1937	1937	-19.8076
1938	1938	-20.7252
1939	1939	-21.5724
1940	1940	-22.3401
1941	1941	-23.0197
1942	1942	-23.6022
1943	1943	-24.078
1944	1944	-24.437
1945	1945	-24.6687
1946	1946	-24.7629
1947	1947	-24.7094
1948	1948	-24.4986
1949	1949	-24.1211
1950	1950	-23.5679
1951	1951	-22.8309
1952	1952	-21.903
1953	1953	-20.7791
1954	1954	-19.4573
1955	1955	-17.9392
1956	1956	-16.2307
1957	1957	-14.3409
1958	1958	-12.282
1959	1959	-10.068
1960	1960	-7.7136
1961	1961	-5.2333
1962	1962	-2.64079
1963	1963	0.0509615
1964	1964	2.8293
1965	1965	5.68147
1966	1966	8.59442
1967	1967	11.5544
1968	1968	14.5468
1969	1969	17.5565
1970	1970	20.5671
1971	1971	23.5616
1972	1972	26.5224
1973	1973	29.4314
1974	1974	32.2708
1975	1975	35.0231
1976	1976	37.6709
1977	1977	40.1974
1978	1978	42.586
1979	1979	44.8201
1980	1980	46.8831
1981	1981	48.7585
1982	1982	50.4294
1983	1983	51.879
1984	1984	53.0901
1985	1985	54.0456
1986	1986	54.7285
1987	1987	55.1214
1988	1988	55.2071
1989	1989	54.9687
1990	1990	54.3909
1991	1991	53.4619
1992	1992	52.1764
1993	1993	50.5408
1994	1994	48.5748
1995	1995	46.3104
1996	1996	43.7849
1997	1997	41.0355
1998	1998	38.0937
[truncated: 39,710 more rows]
