# Supplementary material for: PM2.5 concentration prediction based on EEMD-ALSTM
Source: Sci Rep. 2024 Jun 2;14:12636. doi: 10.1038/s41598-024-63620-9 (PMC11144699; doi:10.1038/s41598-024-63620-9)
Supplement: Supplementary file 1 — Supplementary Information. [file 41598_2024_63620_MOESM1_ESM.zip › Code/r8.xlsx]

## Sheet: Sheet1
	index	0
0	0	13.4157
1	1	13.0027
2	2	12.5782
3	3	12.1428
4	4	11.6973
5	5	11.2425
6	6	10.7793
7	7	10.3084
8	8	9.83081
9	9	9.3474
10	10	8.85911
11	11	8.36692
12	12	7.87181
13	13	7.37477
14	14	6.8768
15	15	6.37883
16	16	5.88189
17	17	5.38688
18	18	4.89475
19	19	4.40643
20	20	3.92281
21	21	3.4448
22	22	2.97336
23	23	2.50936
24	24	2.05375
25	25	1.60745
26	26	1.17139
27	27	0.746497
28	28	0.333749
29	29	-0.0659537
30	30	-0.451633
31	31	-0.822291
32	32	-1.17697
33	33	-1.51468
34	34	-1.83444
35	35	-2.13532
36	36	-2.41643
37	37	-2.67687
38	38	-2.91585
39	39	-3.13256
40	40	-3.3262
41	41	-3.49606
42	42	-3.64141
43	43	-3.76155
44	44	-3.85575
45	45	-3.92338
46	46	-3.96371
47	47	-3.976
48	48	-3.95962
49	49	-3.91383
50	50	-3.83794
51	51	-3.73126
52	52	-3.59316
53	53	-3.42296
54	54	-3.22007
55	55	-2.98395
56	56	-2.71404
57	57	-2.40994
58	58	-2.07129
59	59	-1.69779
60	60	-1.28923
61	61	-0.845589
62	62	-0.366767
63	63	0.147158
64	64	0.696103
65	65	1.27992
66	66	1.8985
67	67	2.55166
68	68	3.23926
69	69	3.96107
70	70	4.71684
71	71	5.50617
72	72	6.32862
73	73	7.18341
74	74	8.06962
75	75	8.98617
76	76	9.93168
77	77	10.9046
78	78	11.9032
79	79	12.9257
80	80	13.9702
81	81	15.0348
82	82	16.1176
83	83	17.2167
84	84	18.3302
85	85	19.4564
86	86	20.5935
87	87	21.7399
88	88	22.8938
89	89	24.0538
90	90	25.218
91	91	26.3851
92	92	27.5535
93	93	28.7215
94	94	29.8877
95	95	31.0505
96	96	32.2084
97	97	33.3599
98	98	34.5034
99	99	35.6375
100	100	36.7606
101	101	37.8715
102	102	38.9684
103	103	40.0499
104	104	41.1145
105	105	42.1607
106	106	43.1869
107	107	44.1913
108	108	45.1723
109	109	46.128
110	110	47.0566
111	111	47.9564
112	112	48.8253
113	113	49.6617
114	114	50.4636
115	115	51.2292
116	116	51.9567
117	117	52.6444
118	118	53.2906
119	119	53.8934
120	120	54.4511
121	121	54.962
122	122	55.4243
123	123	55.8364
124	124	56.1965
125	125	56.5028
126	126	56.7535
127	127	56.947
128	128	57.0815
129	129	57.1552
130	130	57.1664
131	131	57.1132
132	132	56.994
133	133	56.807
134	134	56.5505
135	135	56.2227
136	136	55.8221
137	137	55.3476
138	138	54.7985
139	139	54.1749
140	140	53.4776
141	141	52.7086
142	142	51.8707
143	143	50.9674
144	144	50.0028
145	145	48.981
146	146	47.9066
147	147	46.7833
148	148	45.615
149	149	44.4047
150	150	43.1553
151	151	41.8689
152	152	40.5474
153	153	39.1924
154	154	37.8053
155	155	36.3875
156	156	34.9403
157	157	33.4652
158	158	31.9638
159	159	30.4378
160	160	28.8891
161	161	27.3196
162	162	25.7314
163	163	24.1264
164	164	22.5067
165	165	20.8743
166	166	19.2311
167	167	17.5791
168	168	15.9198
169	169	14.255
170	170	12.5863
171	171	10.9151
172	172	9.24278
173	173	7.57084
174	174	5.90068
175	175	4.23349
176	176	2.57063
177	177	0.913283
178	178	-0.737321
179	179	-2.38004
180	180	-4.01369
181	181	-5.63707
182	182	-7.24897
183	183	-8.84813
184	184	-10.4332
185	185	-12.0028
186	186	-13.5555
187	187	-15.0899
188	188	-16.6044
189	189	-18.0976
190	190	-19.568
191	191	-21.0141
192	192	-22.4344
193	193	-23.8277
194	194	-25.1926
195	195	-26.5278
196	196	-27.8324
197	197	-29.1052
198	198	-30.3452
199	199	-31.5516
200	200	-32.7234
201	201	-33.8599
202	202	-34.9604
203	203	-36.0241
204	204	-37.0505
205	205	-38.0392
206	206	-38.9899
207	207	-39.9026
208	208	-40.7775
209	209	-41.6153
210	210	-42.4166
211	211	-43.1825
212	212	-43.9142
213	213	-44.613
214	214	-45.2804
215	215	-45.9176
216	216	-46.5259
217	217	-47.1066
218	218	-47.6607
219	219	-48.1894
220	220	-48.6936
221	221	-49.1743
222	222	-49.6323
223	223	-50.0685
224	224	-50.484
225	225	-50.8794
226	226	-51.2559
227	227	-51.6143
228	228	-51.9556
229	229	-52.2806
230	230	-52.5902
231	231	-52.8852
232	232	-53.1662
233	233	-53.4338
234	234	-53.6884
235	235	-53.9301
236	236	-54.1588
237	237	-54.3745
238	238	-54.5768
239	239	-54.7651
240	240	-54.939
241	241	-55.0978
242	242	-55.2407
243	243	-55.3673
244	244	-55.4767
245	245	-55.5686
246	246	-55.6424
247	247	-55.6977
248	248	-55.7344
249	249	-55.7521
250	250	-55.7508
251	251	-55.7304
252	252	-55.6908
253	253	-55.6321
254	254	-55.5542
255	255	-55.4571
256	256	-55.3408
257	257	-55.2053
258	258	-55.0507
259	259	-54.8767
260	260	-54.6835
261	261	-54.471
262	262	-54.2393
263	263	-53.9884
264	264	-53.7184
265	265	-53.4295
266	266	-53.1218
267	267	-52.7958
268	268	-52.4516
269	269	-52.0896
270	270	-51.71
271	271	-51.3131
272	272	-50.8988
273	273	-50.4667
274	274	-50.0165
275	275	-49.5473
276	276	-49.0584
277	277	-48.5487
278	278	-48.0175
279	279	-47.4637
280	280	-46.8868
281	281	-46.286
282	282	-45.6609
283	283	-45.0113
284	284	-44.3367
285	285	-43.6372
286	286	-42.9125
287	287	-42.1625
288	288	-41.3871
289	289	-40.5861
290	290	-39.7594
291	291	-38.9067
292	292	-38.0277
293	293	-37.1223
294	294	-36.19
295	295	-35.2307
296	296	-34.244
297	297	-33.2297
298	298	-32.1876
299	299	-31.1177
300	300	-30.0198
301	301	-28.8943
302	302	-27.7413
303	303	-26.5614
304	304	-25.3549
305	305	-24.1226
306	306	-22.8652
307	307	-21.5833
308	308	-20.2775
309	309	-18.9485
310	310	-17.5966
311	311	-16.2224
312	312	-14.8262
313	313	-13.408
314	314	-11.9682
315	315	-10.5068
316	316	-9.0238
317	317	-7.51932
318	318	-5.99341
319	319	-4.44608
320	320	-2.87742
321	321	-1.28753
322	322	0.323504
323	323	1.95549
324	324	3.6082
325	325	5.28137
326	326	6.9746
327	327	8.68735
328	328	10.419
329	329	12.1687
330	330	13.9353
331	331	15.7176
332	332	17.5139
333	333	19.3221
334	334	21.1399
335	335	22.9644
336	336	24.7926
337	337	26.6212
338	338	28.4466
339	339	30.2656
340	340	32.0745
341	341	33.8702
342	342	35.6493
343	343	37.4087
344	344	39.1456
345	345	40.857
346	346	42.5401
347	347	44.1923
348	348	45.8107
349	349	47.3927
350	350	48.9358
351	351	50.4373
352	352	51.8948
353	353	53.306
354	354	54.6688
355	355	55.9812
356	356	57.2415
357	357	58.448
358	358	59.5993
359	359	60.6943
360	360	61.7319
361	361	62.7113
362	362	63.6318
363	363	64.4929
364	364	65.2938
365	365	66.0341
366	366	66.7129
367	367	67.3295
368	368	67.8827
369	369	68.3715
370	370	68.7944
371	371	69.15
372	372	69.4368
373	373	69.653
374	374	69.797
375	375	69.8672
376	376	69.8619
377	377	69.7793
378	378	69.6178
379	379	69.3758
380	380	69.0516
381	381	68.6436
382	382	68.1501
383	383	67.5696
384	384	66.9007
385	385	66.1421
386	386	65.293
387	387	64.3525
388	388	63.3205
389	389	62.197
390	390	60.9824
391	391	59.6773
392	392	58.2828
393	393	56.8
394	394	55.2305
395	395	53.5762
396	396	51.8392
397	397	50.0224
398	398	48.1289
399	399	46.1624
400	400	44.1272
401	401	42.0281
402	402	39.8702
403	403	37.6589
404	404	35.3999
405	405	33.0987
406	406	30.7606
407	407	28.3906
408	408	25.9934
409	409	23.5731
410	410	21.1335
411	411	18.6781
412	412	16.2101
413	413	13.7324
414	414	11.248
415	415	8.7599
416	416	6.27089
417	417	3.78404
418	418	1.30244
419	419	-1.17072
420	420	-3.63212
421	421	-6.07842
422	422	-8.50617
423	423	-10.9119
424	424	-13.2921
425	425	-15.6432
426	426	-17.9616
427	427	-20.2437
428	428	-22.4857
429	429	-24.6841
430	430	-26.8349
431	431	-28.9346
432	432	-30.9793
433	433	-32.9655
434	434	-34.8896
435	435	-36.7482
436	436	-38.5379
437	437	-40.2554
438	438	-41.8976
439	439	-43.4615
440	440	-44.9439
441	441	-46.3419
442	442	-47.6524
443	443	-48.8725
444	444	-49.9993
445	445	-51.0297
446	446	-51.9611
447	447	-52.7905
448	448	-53.5154
449	449	-54.1333
450	450	-54.6421
451	451	-55.0399
452	452	-55.3253
453	453	-55.4972
454	454	-55.555
455	455	-55.4985
456	456	-55.3278
457	457	-55.0436
458	458	-54.6473
459	459	-54.1407
460	460	-53.5269
461	461	-52.8095
462	462	-51.9933
463	463	-51.0839
464	464	-50.0872
465	465	-49.01
466	466	-47.8589
467	467	-46.6407
468	468	-45.3617
469	469	-44.0279
470	470	-42.6449
471	471	-41.2174
472	472	-39.7499
473	473	-38.2462
474	474	-36.7101
475	475	-35.1449
476	476	-33.554
477	477	-31.9408
478	478	-30.3086
479	479	-28.6612
480	480	-27.002
481	481	-25.3348
482	482	-23.6632
483	483	-21.9907
484	484	-20.3208
485	485	-18.6565
486	486	-17.0009
487	487	-15.3563
488	488	-13.7251
489	489	-12.1092
490	490	-10.5105
491	491	-8.93078
492	492	-7.37178
493	493	-5.83545
494	494	-4.3239
495	495	-2.8394
496	496	-1.38448
497	497	0.03828
498	498	1.42606
499	499	2.77598
500	500	4.08511
501	501	5.35058
502	502	6.56946
503	503	7.73888
504	504	8.85609
505	505	9.9183
506	506	10.9229
507	507	11.8674
508	508	12.7491
509	509	13.5657
510	510	14.3149
511	511	14.9947
512	512	15.6033
513	513	16.1396
514	514	16.6033
515	515	16.995
516	516	17.3166
517	517	17.5708
518	518	17.7612
519	519	17.892
520	520	17.9676
521	521	17.9923
522	522	17.9703
523	523	17.905
524	524	17.7994
525	525	17.6559
526	526	17.4764
527	527	17.2622
528	528	17.0143
529	529	16.7338
530	530	16.4215
531	531	16.0782
532	532	15.705
533	533	15.3031
534	534	14.874
535	535	14.4193
536	536	13.9406
537	537	13.44
538	538	12.9194
539	539	12.3808
540	540	11.8264
541	541	11.2583
542	542	10.6786
543	543	10.0894
544	544	9.49279
545	545	8.89068
546	546	8.28497
547	547	7.67752
548	548	7.07009
549	549	6.46433
550	550	5.86173
551	551	5.26359
552	552	4.67099
553	553	4.08473
554	554	3.50549
555	555	2.93378
556	556	2.3701
557	557	1.81492
558	558	1.26883
559	559	0.732488
560	560	0.206709
561	561	-0.307625
562	562	-0.809467
563	563	-1.29779
564	564	-1.77149
565	565	-2.22948
566	566	-2.67072
567	567	-3.09432
568	568	-3.49943
569	569	-3.88534
570	570	-4.25147
571	571	-4.59732
572	572	-4.92245
573	573	-5.22643
574	574	-5.50884
575	575	-5.76924
576	576	-6.00708
577	577	-6.22184
578	578	-6.41294
579	579	-6.57982
580	580	-6.72195
581	581	-6.83884
582	582	-6.93
583	583	-6.9951
584	584	-7.03396
585	585	-7.04642
586	586	-7.03252
587	587	-6.99234
588	588	-6.9261
589	589	-6.83406
590	590	-6.7166
591	591	-6.57417
592	592	-6.40726
593	593	-6.21646
594	594	-6.00242
595	595	-5.76584
596	596	-5.50754
597	597	-5.22843
598	598	-4.9295
599	599	-4.61193
600	600	-4.27698
601	601	-3.92604
602	602	-3.5605
603	603	-3.1819
604	604	-2.79167
605	605	-2.39119
606	606	-1.98181
607	607	-1.56469
608	608	-1.14098
609	609	-0.711652
610	610	-0.2777
611	611	0.160024
612	612	0.600575
613	613	1.04299
614	614	1.48629
615	615	1.92944
616	616	2.37141
617	617	2.81125
618	618	3.24795
619	619	3.68067
620	620	4.1086
621	621	4.53093
622	622	4.94698
623	623	5.356
624	624	5.75726
625	625	6.14992
626	626	6.53315
627	627	6.90605
628	628	7.26765
629	629	7.61695
630	630	7.9529
631	631	8.27448
632	632	8.58067
633	633	8.87052
634	634	9.1431
635	635	9.39753
636	636	9.63307
637	637	9.84892
638	638	10.0443
639	639	10.2185
640	640	10.3709
641	641	10.5008
642	642	10.6076
643	643	10.6909
644	644	10.75
645	645	10.7846
646	646	10.7944
647	647	10.7793
648	648	10.7389
649	649	10.6734
650	650	10.5825
651	651	10.4663
652	652	10.3246
653	653	10.1577
654	654	9.96527
655	655	9.74752
656	656	9.50442
657	657	9.23607
658	658	8.94262
659	659	8.62436
660	660	8.28158
661	661	7.91476
662	662	7.52446
663	663	7.11126
664	664	6.67585
665	665	6.2189
666	666	5.74111
667	667	5.24315
668	668	4.72575
669	669	4.18959
670	670	3.63544
671	671	3.064
672	672	2.47598
673	673	1.87205
674	674	1.25283
675	675	0.61891
676	676	-0.0291735
677	677	-0.690892
678	678	-1.36574
679	679	-2.05315
680	680	-2.75259
681	681	-3.46348
682	682	-4.1851
683	683	-4.91673
684	684	-5.65748
685	685	-6.40645
686	686	-7.16264
687	687	-7.92502
688	688	-8.69245
689	689	-9.46387
690	690	-10.2381
691	691	-11.0142
692	692	-11.7909
693	693	-12.5672
694	694	-13.3421
695	695	-14.1145
696	696	-14.8834
697	697	-15.6479
698	698	-16.4068
699	699	-17.1593
700	700	-17.9043
701	701	-18.641
702	702	-19.3684
703	703	-20.0855
704	704	-20.7916
705	705	-21.4856
706	706	-22.1667
707	707	-22.8338
708	708	-23.486
709	709	-24.1222
710	710	-24.7412
711	711	-25.342
712	712	-25.9234
713	713	-26.4841
714	714	-27.0229
715	715	-27.5385
716	716	-28.0297
717	717	-28.4953
718	718	-28.9339
719	719	-29.3443
720	720	-29.7253
721	721	-30.0759
722	722	-30.3948
723	723	-30.6811
724	724	-30.9337
725	725	-31.1516
726	726	-31.3338
727	727	-31.4792
728	728	-31.5868
729	729	-31.6556
730	730	-31.6846
731	731	-31.6727
732	732	-31.6191
733	733	-31.5229
734	734	-31.3834
735	735	-31.1997
736	736	-30.9713
737	737	-30.6976
738	738	-30.3781
739	739	-30.0122
740	740	-29.5996
741	741	-29.1401
742	742	-28.6336
743	743	-28.0799
744	744	-27.4793
745	745	-26.8319
746	746	-26.1379
747	747	-25.3977
748	748	-24.6118
749	749	-23.7807
750	750	-22.9049
751	751	-21.9853
752	752	-21.0225
753	753	-20.0175
754	754	-18.9711
755	755	-17.8843
756	756	-16.7581
757	757	-15.5935
758	758	-14.3916
759	759	-13.1534
760	760	-11.8801
761	761	-10.5727
762	762	-9.23218
763	763	-7.85961
764	764	-6.45589
765	765	-5.02202
766	766	-3.55892
767	767	-2.06762
768	768	-0.549185
769	769	0.995245
770	770	2.56432
771	771	4.15669
772	772	5.77073
773	773	7.4047
774	774	9.05665
775	775	10.7244
776	776	12.4057
777	777	14.0978
778	778	15.7982
779	779	17.5038
780	780	19.2117
781	781	20.9187
782	782	22.6215
783	783	24.3166
784	784	26.0008
785	785	27.6707
786	786	29.3227
787	787	30.9535
788	788	32.5597
789	789	34.138
790	790	35.6851
791	791	37.1978
792	792	38.6729
793	793	40.1072
794	794	41.4978
795	795	42.8414
796	796	44.1349
797	797	45.3754
798	798	46.5597
799	799	47.6848
800	800	48.7473
801	801	49.7443
802	802	50.6726
803	803	51.5288
804	804	52.3097
805	805	53.0122
806	806	53.633
807	807	54.1686
808	808	54.6159
809	809	54.9715
810	810	55.232
811	811	55.394
812	812	55.4543
813	813	55.4095
814	814	55.2561
815	815	54.9909
816	816	54.6108
817	817	54.1127
818	818	53.4941
819	819	52.7528
820	820	51.8875
821	821	50.8977
822	822	49.784
823	823	48.5482
824	824	47.1935
825	825	45.7241
826	826	44.1454
827	827	42.4637
828	828	40.6861
829	829	38.82
830	830	36.8729
831	831	34.8521
832	832	32.7648
833	833	30.6175
834	834	28.4163
835	835	26.1664
836	836	23.8727
837	837	21.5395
838	838	19.1708
839	839	16.7702
840	840	14.3412
841	841	11.8874
842	842	9.41209
843	843	6.91893
844	844	4.4116
845	845	1.89373
846	846	-0.630765
847	847	-3.15804
848	848	-5.68413
849	849	-8.20504
850	850	-10.7168
851	851	-13.2155
852	852	-15.6972
853	853	-18.1579
854	854	-20.5937
855	855	-23.0006
856	856	-25.3742
857	857	-27.7105
858	858	-30.0047
859	859	-32.2523
860	860	-34.4484
861	861	-36.5876
862	862	-38.6649
863	863	-40.6749
864	864	-42.612
865	865	-44.4709
866	866	-46.2464
867	867	-47.9332
868	868	-49.5262
869	869	-51.0207
870	870	-52.4119
871	871	-53.6952
872	872	-54.8665
873	873	-55.9215
874	874	-56.8565
875	875	-57.6676
876	876	-58.3513
877	877	-58.9041
878	878	-59.3224
879	879	-59.6029
880	880	-59.7425
881	881	-59.7382
882	882	-59.5874
883	883	-59.2876
884	884	-58.8368
885	885	-58.2332
886	886	-57.4753
887	887	-56.5623
888	888	-55.4938
889	889	-54.2704
890	890	-52.8941
891	891	-51.3678
892	892	-49.6964
893	893	-47.8858
894	894	-45.9432
895	895	-43.8765
896	896	-41.6945
897	897	-39.4063
898	898	-37.0211
899	899	-34.548
900	900	-31.9962
901	901	-29.3743
902	902	-26.6907
903	903	-23.9534
904	904	-21.1703
905	905	-18.3493
906	906	-15.4983
907	907	-12.6255
908	908	-9.7393
909	909	-6.84853
910	910	-3.96206
911	911	-1.08882
912	912	1.76235
913	913	4.58286
914	914	7.36465
915	915	10.1001
916	916	12.7826
917	917	15.406
918	918	17.9651
919	919	20.4555
920	920	22.8731
921	921	25.2145
922	922	27.476
923	923	29.6542
924	924	31.7454
925	925	33.7454
926	926	35.6497
927	927	37.4533
928	928	39.1508
929	929	40.7365
930	930	42.2042
931	931	43.5478
932	932	44.761
933	933	45.8374
934	934	46.7707
935	935	47.5547
936	936	48.1834
937	937	48.6506
938	938	48.9503
939	939	49.0766
940	940	49.0237
941	941	48.7859
942	942	48.3582
943	943	47.737
944	944	46.9219
945	945	45.9154
946	946	44.7251
947	947	43.3621
948	948	41.8416
949	949	40.1812
950	950	38.4001
951	951	36.5174
952	952	34.5516
953	953	32.5193
954	954	30.435
955	955	28.3109
956	956	26.1569
957	957	23.981
958	958	21.7898
959	959	19.589
960	960	17.3837
961	961	15.1793
962	962	12.9814
963	963	10.7962
964	964	8.63041
965	965	6.49155
966	966	4.38729
967	967	2.32542
968	968	0.313445
969	969	-1.64162
970	970	-3.53339
971	971	-5.35618
972	972	-7.10507
973	973	-8.77598
974	974	-10.3659
975	975	-11.8732
976	976	-13.2973
977	977	-14.6393
978	978	-15.9009
979	979	-17.0851
980	980	-18.1949
981	981	-19.2338
982	982	-20.2051
983	983	-21.1115
984	984	-21.9554
985	985	-22.7387
986	986	-23.4626
987	987	-24.1279
988	988	-24.7349
989	989	-25.284
990	990	-25.775
991	991	-26.208
992	992	-26.5829
993	993	-26.8998
994	994	-27.1589
995	995	-27.3604
996	996	-27.5048
997	997	-27.5926
998	998	-27.6244
999	999	-27.601
1000	1000	-27.5231
1001	1001	-27.3914
1002	1002	-27.207
1003	1003	-26.9707
1004	1004	-26.6834
1005	1005	-26.3464
1006	1006	-25.9606
1007	1007	-25.5276
1008	1008	-25.0489
1009	1009	-24.5264
1010	1010	-23.9622
1011	1011	-23.359
1012	1012	-22.7194
1013	1013	-22.0464
1014	1014	-21.3433
1015	1015	-20.613
1016	1016	-19.8588
1017	1017	-19.0834
1018	1018	-18.2899
1019	1019	-17.4808
1020	1020	-16.6586
1021	1021	-15.8257
1022	1022	-14.9842
1023	1023	-14.1365
1024	1024	-13.2847
1025	1025	-12.4312
1026	1026	-11.5782
1027	1027	-10.7281
1028	1028	-9.88347
1029	1029	-9.04663
1030	1030	-8.22007
1031	1031	-7.40619
1032	1032	-6.60736
1033	1033	-5.82586
1034	1034	-5.06392
1035	1035	-4.32371
1036	1036	-3.60743
1037	1037	-2.91727
1038	1038	-2.25546
1039	1039	-1.62428
1040	1040	-1.02602
1041	1041	-0.462911
1042	1042	0.0630544
1043	1043	0.550105
1044	1044	0.996957
1045	1045	1.40295
1046	1046	1.76798
1047	1047	2.09264
1048	1048	2.37799
1049	1049	2.62561
1050	1050	2.83733
1051	1051	3.01514
1052	1052	3.16112
1053	1053	3.27718
1054	1054	3.36512
1055	1055	3.42659
1056	1056	3.46299
1057	1057	3.47546
1058	1058	3.46498
1059	1059	3.43236
1060	1060	3.37826
1061	1061	3.30324
1062	1062	3.20794
1063	1063	3.09291
1064	1064	2.9589
1065	1065	2.80672
1066	1066	2.63726
1067	1067	2.45152
1068	1068	2.25055
1069	1069	2.0354
1070	1070	1.8071
1071	1071	1.56657
1072	1072	1.31475
1073	1073	1.05234
1074	1074	0.780054
1075	1075	0.498442
1076	1076	0.208165
1077	1077	-0.0902982
1078	1078	-0.396276
1079	1079	-0.709143
1080	1080	-1.02814
1081	1081	-1.35243
1082	1082	-1.68111
1083	1083	-2.0132
1084	1084	-2.34767
1085	1085	-2.6835
1086	1086	-3.01968
1087	1087	-3.35523
1088	1088	-3.68918
1089	1089	-4.02065
1090	1090	-4.34882
1091	1091	-4.67289
1092	1092	-4.99209
1093	1093	-5.30564
1094	1094	-5.61281
1095	1095	-5.91283
1096	1096	-6.20498
1097	1097	-6.48842
1098	1098	-6.76235
1099	1099	-7.02596
1100	1100	-7.27841
1101	1101	-7.51895
1102	1102	-7.74681
1103	1103	-7.96136
1104	1104	-8.16205
1105	1105	-8.34844
1106	1106	-8.52024
1107	1107	-8.67718
1108	1108	-8.81908
1109	1109	-8.94581
1110	1110	-9.05717
1111	1111	-9.15294
1112	1112	-9.23282
1113	1113	-9.29647
1114	1114	-9.34344
1115	1115	-9.37324
1116	1116	-9.38537
1117	1117	-9.37928
1118	1118	-9.35443
1119	1119	-9.31029
1120	1120	-9.24644
1121	1121	-9.1624
1122	1122	-9.05784
1123	1123	-8.93241
1124	1124	-8.78585
1125	1125	-8.61797
1126	1126	-8.42844
1127	1127	-8.21713
1128	1128	-7.98377
1129	1129	-7.72813
1130	1130	-7.44994
1131	1131	-7.14893
1132	1132	-6.82478
1133	1133	-6.47725
1134	1134	-6.106
1135	1135	-5.71078
1136	1136	-5.29132
1137	1137	-4.84741
1138	1138	-4.37883
1139	1139	-3.8855
1140	1140	-3.36729
1141	1141	-2.82422
1142	1142	-2.25635
1143	1143	-1.66388
1144	1144	-1.04718
1145	1145	-0.40677
1146	1146	0.256584
1147	1147	0.941849
1148	1148	1.64781
1149	1149	2.37295
1150	1150	3.1156
1151	1151	3.87387
1152	1152	4.64578
1153	1153	5.42926
1154	1154	6.22226
1155	1155	7.02273
1156	1156	7.82865
1157	1157	8.63825
1158	1158	9.44973
1159	1159	10.2615
1160	1160	11.0721
1161	1161	11.8802
1162	1162	12.6843
1163	1163	13.4833
1164	1164	14.2758
1165	1165	15.0605
1166	1166	15.8362
1167	1167	16.6015
1168	1168	17.355
1169	1169	18.0953
1170	1170	18.821
1171	1171	19.5306
1172	1172	20.2226
1173	1173	20.8956
1174	1174	21.5479
1175	1175	22.1782
1176	1176	22.7848
1177	1177	23.3664
1178	1178	23.9213
1179	1179	24.448
1180	1180	24.9451
1181	1181	25.411
1182	1182	25.8442
1183	1183	26.2432
1184	1184	26.6064
1185	1185	26.9324
1186	1186	27.2195
1187	1187	27.4662
1188	1188	27.6711
1189	1189	27.8324
1190	1190	27.9488
1191	1191	28.0186
1192	1192	28.0404
1193	1193	28.0127
1194	1194	27.9343
1195	1195	27.8042
1196	1196	27.6218
1197	1197	27.3871
1198	1198	27.1006
1199	1199	26.7638
1200	1200	26.3784
1201	1201	25.947
1202	1202	25.4722
1203	1203	24.957
1204	1204	24.404
1205	1205	23.8159
1206	1206	23.1949
1207	1207	22.5429
1208	1208	21.8613
1209	1209	21.1514
1210	1210	20.4141
1211	1211	19.65
1212	1212	18.8597
1213	1213	18.0439
1214	1214	17.2031
1215	1215	16.3381
1216	1216	15.4497
1217	1217	14.5388
1218	1218	13.6064
1219	1219	12.6536
1220	1220	11.6816
1221	1221	10.6915
1222	1222	9.68452
1223	1223	8.66179
1224	1224	7.62451
1225	1225	6.57388
1226	1226	5.51104
1227	1227	4.43723
1228	1228	3.35359
1229	1229	2.26131
1230	1230	1.16159
1231	1231	0.0556096
1232	1232	-1.05549
1233	1233	-2.17049
1234	1234	-3.28824
1235	1235	-4.40754
1236	1236	-5.52728
1237	1237	-6.64627
1238	1238	-7.76333
1239	1239	-8.87729
1240	1240	-9.98696
1241	1241	-11.0911
1242	1242	-12.1886
1243	1243	-13.278
1244	1244	-14.3581
1245	1245	-15.4277
1246	1246	-16.4855
1247	1247	-17.5302
1248	1248	-18.5608
1249	1249	-19.5759
1250	1250	-20.5747
1251	1251	-21.5561
1252	1252	-22.519
1253	1253	-23.4625
1254	1254	-24.3856
1255	1255	-25.2871
1256	1256	-26.166
1257	1257	-27.0213
1258	1258	-27.8516
1259	1259	-28.6558
1260	1260	-29.4327
1261	1261	-30.181
1262	1262	-30.8995
1263	1263	-31.5869
1264	1264	-32.2421
1265	1265	-32.8638
1266	1266	-33.4508
1267	1267	-34.0021
1268	1268	-34.5164
1269	1269	-34.9928
1270	1270	-35.43
1271	1271	-35.827
1272	1272	-36.1827
1273	1273	-36.4961
1274	1274	-36.7662
1275	1275	-36.9921
1276	1276	-37.1728
1277	1277	-37.3075
1278	1278	-37.3955
1279	1279	-37.4364
1280	1280	-37.4296
1281	1281	-37.3751
1282	1282	-37.2727
1283	1283	-37.1228
1284	1284	-36.9258
1285	1285	-36.6822
1286	1286	-36.3927
1287	1287	-36.058
1288	1288	-35.679
1289	1289	-35.2565
1290	1290	-34.7912
1291	1291	-34.2841
1292	1292	-33.7358
1293	1293	-33.1473
1294	1294	-32.5195
1295	1295	-31.8533
1296	1296	-31.1496
1297	1297	-30.4096
1298	1298	-29.6342
1299	1299	-28.8247
1300	1300	-27.9823
1301	1301	-27.1081
1302	1302	-26.2035
1303	1303	-25.2697
1304	1304	-24.3081
1305	1305	-23.3202
1306	1306	-22.3072
1307	1307	-21.2706
1308	1308	-20.2116
1309	1309	-19.1317
1310	1310	-18.0321
1311	1311	-16.9142
1312	1312	-15.7794
1313	1313	-14.6289
1314	1314	-13.464
1315	1315	-12.286
1316	1316	-11.0962
1317	1317	-9.89567
1318	1318	-8.68556
1319	1319	-7.467
1320	1320	-6.24105
1321	1321	-5.0088
1322	1322	-3.77134
1323	1323	-2.52981
1324	1324	-1.28539
1325	1325	-0.0392177
1326	1326	1.2075
1327	1327	2.45348
1328	1328	3.69751
1329	1329	4.93829
1330	1330	6.1745
1331	1331	7.40481
1332	1332	8.62792
1333	1333	9.84247
1334	1334	11.0472
1335	1335	12.2409
1336	1336	13.4223
1337	1337	14.5903
1338	1338	15.7436
1339	1339	16.8811
1340	1340	18.0015
1341	1341	19.1036
1342	1342	20.1862
1343	1343	21.248
1344	1344	22.2877
1345	1345	23.3043
1346	1346	24.2963
1347	1347	25.2626
1348	1348	26.2019
1349	1349	27.1132
1350	1350	27.9952
1351	1351	28.8467
1352	1352	29.6667
1353	1353	30.4542
1354	1354	31.2081
1355	1355	31.9274
1356	1356	32.6111
1357	1357	33.2584
1358	1358	33.8683
1359	1359	34.4399
1360	1360	34.9724
1361	1361	35.4646
1362	1362	35.9157
1363	1363	36.3249
1364	1364	36.6909
1365	1365	37.013
1366	1366	37.2902
1367	1367	37.5214
1368	1368	37.7058
1369	1369	37.8424
1370	1370	37.9303
1371	1371	37.9687
1372	1372	37.9569
1373	1373	37.8941
1374	1374	37.7799
1375	1375	37.6138
1376	1376	37.3956
1377	1377	37.1254
1378	1378	36.8034
1379	1379	36.4302
1380	1380	36.0065
1381	1381	35.5334
1382	1382	35.0123
1383	1383	34.4446
1384	1384	33.832
1385	1385	33.1765
1386	1386	32.4801
1387	1387	31.7447
1388	1388	30.9726
1389	1389	30.1658
1390	1390	29.3263
1391	1391	28.456
1392	1392	27.5569
1393	1393	26.6306
1394	1394	25.6788
1395	1395	24.7031
1396	1396	23.7049
1397	1397	22.6855
1398	1398	21.6463
1399	1399	20.5886
1400	1400	19.5138
1401	1401	18.4232
1402	1402	17.3181
1403	1403	16.2
1404	1404	15.0703
1405	1405	13.9304
1406	1406	12.7818
1407	1407	11.6261
1408	1408	10.4648
1409	1409	9.29944
1410	1410	8.13154
1411	1411	6.9627
1412	1412	5.79445
1413	1413	4.62835
1414	1414	3.46594
1415	1415	2.30878
1416	1416	1.15838
1417	1417	0.0162161
1418	1418	-1.11638
1419	1419	-2.23814
1420	1420	-3.34799
1421	1421	-4.44504
1422	1422	-5.52859
1423	1423	-6.59818
1424	1424	-7.65342
1425	1425	-8.69408
1426	1426	-9.71992
1427	1427	-10.7307
1428	1428	-11.7261
1429	1429	-12.7058
1430	1430	-13.6692
1431	1431	-14.6157
1432	1432	-15.5445
1433	1433	-16.4549
1434	1434	-17.346
1435	1435	-18.2168
1436	1436	-19.0663
1437	1437	-19.8937
1438	1438	-20.6982
1439	1439	-21.4787
1440	1440	-22.2347
1441	1441	-22.9653
1442	1442	-23.6697
1443	1443	-24.3473
1444	1444	-24.9975
1445	1445	-25.6196
1446	1446	-26.2129
1447	1447	-26.7768
1448	1448	-27.3109
1449	1449	-27.8143
1450	1450	-28.2867
1451	1451	-28.7274
1452	1452	-29.1359
1453	1453	-29.5116
1454	1454	-29.854
1455	1455	-30.1624
1456	1456	-30.4364
1457	1457	-30.6754
1458	1458	-30.8789
1459	1459	-31.0466
1460	1460	-31.1779
1461	1461	-31.2727
1462	1462	-31.331
1463	1463	-31.3527
1464	1464	-31.3381
1465	1465	-31.2876
1466	1466	-31.2017
1467	1467	-31.0811
1468	1468	-30.9265
1469	1469	-30.7386
1470	1470	-30.5185
1471	1471	-30.2669
1472	1472	-29.9846
1473	1473	-29.6726
1474	1474	-29.3315
1475	1475	-28.9622
1476	1476	-28.5652
1477	1477	-28.1413
1478	1478	-27.691
1479	1479	-27.215
1480	1480	-26.7139
1481	1481	-26.1882
1482	1482	-25.6385
1483	1483	-25.0654
1484	1484	-24.4696
1485	1485	-23.8518
1486	1486	-23.2126
1487	1487	-22.5528
1488	1488	-21.8731
1489	1489	-21.1741
1490	1490	-20.4566
1491	1491	-19.7212
1492	1492	-18.9685
1493	1493	-18.1989
1494	1494	-17.4129
1495	1495	-16.6109
1496	1496	-15.7932
1497	1497	-14.9599
1498	1498	-14.1113
1499	1499	-13.2475
1500	1500	-12.3686
1501	1501	-11.4749
1502	1502	-10.5664
1503	1503	-9.64356
1504	1504	-8.7067
1505	1505	-7.75625
1506	1506	-6.79285
1507	1507	-5.81726
1508	1508	-4.83047
1509	1509	-3.83372
1510	1510	-2.82844
1511	1511	-1.81633
1512	1512	-0.799201
1513	1513	0.221093
1514	1514	1.24266
1515	1515	2.26365
1516	1516	3.28236
1517	1517	4.29718
1518	1518	5.30665
1519	1519	6.3095
1520	1520	7.30447
1521	1521	8.29052
1522	1522	9.26652
1523	1523	10.2315
1524	1524	11.1843
1525	1525	12.124
1526	1526	13.0493
1527	1527	13.9591
1528	1528	14.8522
1529	1529	15.7272
1530	1530	16.5828
1531	1531	17.4178
1532	1532	18.2307
1533	1533	19.0203
1534	1534	19.7852
1535	1535	20.5241
1536	1536	21.2359
1537	1537	21.9191
1538	1538	22.5725
1539	1539	23.1949
1540	1540	23.7849
1541	1541	24.3414
1542	1542	24.8631
1543	1543	25.3487
1544	1544	25.797
1545	1545	26.2068
1546	1546	26.577
1547	1547	26.9062
1548	1548	27.1933
1549	1549	27.4372
1550	1550	27.6367
1551	1551	27.7906
1552	1552	27.8978
1553	1553	27.9572
1554	1554	27.968
1555	1555	27.9295
1556	1556	27.8413
1557	1557	27.7039
1558	1558	27.518
1559	1559	27.2849
1560	1560	27.0068
1561	1561	26.686
1562	1562	26.325
1563	1563	25.9264
1564	1564	25.4927
1565	1565	25.0264
1566	1566	24.5292
1567	1567	24.0029
1568	1568	23.4488
1569	1569	22.868
1570	1570	22.2612
1571	1571	21.6291
1572	1572	20.9726
1573	1573	20.292
1574	1574	19.5884
1575	1575	18.8622
1576	1576	18.1146
1577	1577	17.3465
1578	1578	16.559
1579	1579	15.7533
1580	1580	14.9305
1581	1581	14.0917
1582	1582	13.2384
1583	1583	12.3715
1584	1584	11.4923
1585	1585	10.6021
1586	1586	9.70193
1587	1587	8.79292
1588	1588	7.87609
1589	1589	6.95241
1590	1590	6.02275
1591	1591	5.08801
1592	1592	4.14901
1593	1593	3.20659
1594	1594	2.26168
1595	1595	1.31522
1596	1596	0.368276
1597	1597	-0.578097
1598	1598	-1.52279
1599	1599	-2.46475
1600	1600	-3.40297
1601	1601	-4.33654
1602	1602	-5.26464
1603	1603	-6.1866
1604	1604	-7.10176
1605	1605	-8.00957
1606	1606	-8.9095
1607	1607	-9.80097
1608	1608	-10.6834
1609	1609	-11.5562
1610	1610	-12.4186
1611	1611	-13.27
1612	1612	-14.1096
1613	1613	-14.9366
1614	1614	-15.7502
1615	1615	-16.5498
1616	1616	-17.3345
1617	1617	-18.1037
1618	1618	-18.8567
1619	1619	-19.5927
1620	1620	-20.3111
1621	1621	-21.0112
1622	1622	-21.6921
1623	1623	-22.3532
1624	1624	-22.9935
1625	1625	-23.6123
1626	1626	-24.2084
1627	1627	-24.7812
1628	1628	-25.3295
1629	1629	-25.8527
1630	1630	-26.3499
1631	1631	-26.8209
1632	1632	-27.2651
1633	1633	-27.6826
1634	1634	-28.0734
1635	1635	-28.4377
1636	1636	-28.7757
1637	1637	-29.0878
1638	1638	-29.3741
1639	1639	-29.635
1640	1640	-29.8705
1641	1641	-30.0809
1642	1642	-30.2663
1643	1643	-30.4267
1644	1644	-30.5622
1645	1645	-30.6729
1646	1646	-30.759
1647	1647	-30.8207
1648	1648	-30.8581
1649	1649	-30.8717
1650	1650	-30.8619
1651	1651	-30.829
1652	1652	-30.7736
1653	1653	-30.6963
1654	1654	-30.5977
1655	1655	-30.4782
1656	1656	-30.3381
1657	1657	-30.1776
1658	1658	-29.9963
1659	1659	-29.7937
1660	1660	-29.5687
1661	1661	-29.32
1662	1662	-29.0459
1663	1663	-28.7448
1664	1664	-28.4147
1665	1665	-28.0539
1666	1666	-27.6606
1667	1667	-27.2336
1668	1668	-26.7714
1669	1669	-26.273
1670	1670	-25.7375
1671	1671	-25.1643
1672	1672	-24.5528
1673	1673	-23.9024
1674	1674	-23.2127
1675	1675	-22.4835
1676	1676	-21.7144
1677	1677	-20.9055
1678	1678	-20.0569
1679	1679	-19.1694
1680	1680	-18.2441
1681	1681	-17.2827
1682	1682	-16.2873
1683	1683	-15.2605
1684	1684	-14.205
1685	1685	-13.1236
1686	1686	-12.0193
1687	1687	-10.8944
1688	1688	-9.75129
1689	1689	-8.59194
1690	1690	-7.418
1691	1691	-6.23079
1692	1692	-5.03147
1693	1693	-3.82101
1694	1694	-2.60034
1695	1695	-1.3703
1696	1696	-0.131792
1697	1697	1.11434
1698	1698	2.3671
1699	1699	3.62545
1700	1700	4.88827
1701	1701	6.1543
1702	1702	7.42216
1703	1703	8.69036
1704	1704	9.95733
1705	1705	11.2214
1706	1706	12.4808
1707	1707	13.7339
1708	1708	14.9789
1709	1709	16.2139
1710	1710	17.4374
1711	1711	18.6475
1712	1712	19.8426
1713	1713	21.0212
1714	1714	22.1818
1715	1715	23.3229
1716	1716	24.443
1717	1717	25.5407
1718	1718	26.6148
1719	1719	27.6638
1720	1720	28.6864
1721	1721	29.6812
1722	1722	30.6467
1723	1723	31.5817
1724	1724	32.4846
1725	1725	33.354
1726	1726	34.1883
1727	1727	34.9859
1728	1728	35.7453
1729	1729	36.4648
1730	1730	37.1427
1731	1731	37.7772
1732	1732	38.3667
1733	1733	38.9095
1734	1734	39.404
1735	1735	39.8484
1736	1736	40.2413
1737	1737	40.581
1738	1738	40.8661
1739	1739	41.095
1740	1740	41.2661
1741	1741	41.3781
1742	1742	41.4293
1743	1743	41.4186
1744	1744	41.3446
1745	1745	41.2066
1746	1746	41.004
1747	1747	40.737
1748	1748	40.4061
1749	1749	40.0127
1750	1750	39.559
1751	1751	39.0473
1752	1752	38.4808
1753	1753	37.8627
1754	1754	37.1965
1755	1755	36.4858
1756	1756	35.7341
1757	1757	34.9451
1758	1758	34.1225
1759	1759	33.2699
1760	1760	32.391
1761	1761	31.4895
1762	1762	30.5689
1763	1763	29.6328
1764	1764	28.6843
1765	1765	27.7269
1766	1766	26.7635
1767	1767	25.7973
1768	1768	24.831
1769	1769	23.8675
1770	1770	22.9097
1771	1771	21.96
1772	1772	21.0214
1773	1773	20.0966
1774	1774	19.1884
1775	1775	18.2996
1776	1776	17.4332
1777	1777	16.5921
1778	1778	15.7794
1779	1779	14.998
1780	1780	14.251
1781	1781	13.5413
1782	1782	12.8721
1783	1783	12.2464
1784	1784	11.667
1785	1785	11.1367
1786	1786	10.6577
1787	1787	10.2314
1788	1788	9.85775
1789	1789	9.53513
1790	1790	9.26024
1791	1791	9.0284
1792	1792	8.83371
1793	1793	8.66966
1794	1794	8.52953
1795	1795	8.40695
1796	1796	8.29608
1797	1797	8.192
1798	1798	8.09065
1799	1799	7.9889
1800	1800	7.88433
1801	1801	7.7751
1802	1802	7.65975
1803	1803	7.53695
1804	1804	7.40527
1805	1805	7.26321
1806	1806	7.10899
1807	1807	6.94051
1808	1808	6.75543
1809	1809	6.55112
1810	1810	6.32488
1811	1811	6.0739
1812	1812	5.79538
1813	1813	5.48668
1814	1814	5.14533
1815	1815	4.76936
1816	1816	4.35747
1817	1817	3.90928
1818	1818	3.4253
1819	1819	2.9069
1820	1820	2.35616
1821	1821	1.7756
1822	1822	1.16789
1823	1823	0.535617
1824	1824	-0.118906
1825	1825	-0.793899
1826	1826	-1.48802
1827	1827	-2.20052
1828	1828	-2.93102
1829	1829	-3.67957
1830	1830	-4.44641
1831	1831	-5.2319
1832	1832	-6.03638
1833	1833	-6.86012
1834	1834	-7.70322
1835	1835	-8.56562
1836	1836	-9.44714
1837	1837	-10.3474
1838	1838	-11.2658
1839	1839	-12.2017
1840	1840	-13.1544
1841	1841	-14.1228
1842	1842	-15.1056
1843	1843	-16.1012
1844	1844	-17.1078
1845	1845	-18.1232
1846	1846	-19.1446
1847	1847	-20.1692
1848	1848	-21.1937
1849	1849	-22.2147
1850	1850	-23.2286
1851	1851	-24.2318
1852	1852	-25.2207
1853	1853	-26.1918
1854	1854	-27.142
1855	1855	-28.0683
1856	1856	-28.968
1857	1857	-29.8385
1858	1858	-30.6776
1859	1859	-31.4831
1860	1860	-32.2532
1861	1861	-32.986
1862	1862	-33.6797
1863	1863	-34.333
1864	1864	-34.9446
1865	1865	-35.5136
1866	1866	-36.0395
1867	1867	-36.522
1868	1868	-36.9614
1869	1869	-37.3581
1870	1870	-37.7125
1871	1871	-38.0256
1872	1872	-38.2982
1873	1873	-38.5316
1874	1874	-38.7269
1875	1875	-38.8854
1876	1876	-39.0084
1877	1877	-39.0973
1878	1878	-39.1532
1879	1879	-39.1773
1880	1880	-39.1707
1881	1881	-39.1344
1882	1882	-39.0691
1883	1883	-38.9757
1884	1884	-38.8548
1885	1885	-38.7067
1886	1886	-38.5321
1887	1887	-38.3312
1888	1888	-38.1043
1889	1889	-37.8515
1890	1890	-37.5728
1891	1891	-37.2681
1892	1892	-36.9375
1893	1893	-36.5807
1894	1894	-36.1976
1895	1895	-35.7882
1896	1896	-35.3523
1897	1897	-34.89
1898	1898	-34.4015
1899	1899	-33.8872
1900	1900	-33.3473
1901	1901	-32.7826
1902	1902	-32.1935
1903	1903	-31.5807
1904	1904	-30.9447
1905	1905	-30.286
1906	1906	-29.6051
1907	1907	-28.9022
1908	1908	-28.1775
1909	1909	-27.4313
1910	1910	-26.6636
1911	1911	-25.8745
1912	1912	-25.0641
1913	1913	-24.2326
1914	1914	-23.3799
1915	1915	-22.5064
1916	1916	-21.6121
1917	1917	-20.6974
1918	1918	-19.7625
1919	1919	-18.8081
1920	1920	-17.8345
1921	1921	-16.8428
1922	1922	-15.8335
1923	1923	-14.8077
1924	1924	-13.7663
1925	1925	-12.7104
1926	1926	-11.6411
1927	1927	-10.5594
1928	1928	-9.4667
1929	1929	-8.36399
1930	1930	-7.25253
1931	1931	-6.1335
1932	1932	-5.0081
1933	1933	-3.8775
1934	1934	-2.74286
1935	1935	-1.60534
1936	1936	-0.466072
1937	1937	0.673893
1938	1938	1.81353
1939	1939	2.95191
1940	1940	4.08813
1941	1941	5.22136
1942	1942	6.35087
1943	1943	7.476
1944	1944	8.59609
1945	1945	9.71056
1946	1946	10.8188
1947	1947	11.9204
1948	1948	13.0147
1949	1949	14.101
1950	1950	15.1787
1951	1951	16.2469
1952	1952	17.3049
1953	1953	18.3516
1954	1954	19.3859
1955	1955	20.4067
1956	1956	21.4125
1957	1957	22.4021
1958	1958	23.3736
1959	1959	24.3255
1960	1960	25.256
1961	1961	26.1632
1962	1962	27.0454
1963	1963	27.9007
1964	1964	28.7274
1965	1965	29.524
1966	1966	30.2889
1967	1967	31.0205
1968	1968	31.7175
1969	1969	32.3785
1970	1970	33.0022
1971	1971	33.5873
1972	1972	34.1324
1973	1973	34.6363
1974	1974	35.0976
1975	1975	35.515
1976	1976	35.887
1977	1977	36.2123
1978	1978	36.4894
1979	1979	36.7169
1980	1980	36.8932
1981	1981	37.0171
1982	1982	37.087
1983	1983	37.1015
1984	1984	37.0591
1985	1985	36.9584
1986	1986	36.798
1987	1987	36.5763
1988	1988	36.2923
1989	1989	35.9446
1990	1990	35.5326
1991	1991	35.0558
1992	1992	34.5146
1993	1993	33.9102
1994	1994	33.2447
1995	1995	32.521
1996	1996	31.7431
1997	1997	30.9151
1998	1998	30.0415
[truncated: 39,710 more rows]
