# Supplementary material for: PM2.5 concentration prediction based on EEMD-ALSTM
Source: Sci Rep. 2024 Jun 2;14:12636. doi: 10.1038/s41598-024-63620-9 (PMC11144699; doi:10.1038/s41598-024-63620-9)
Supplement: Supplementary file 1 — Supplementary Information. [file 41598_2024_63620_MOESM1_ESM.zip › Code/r9.xlsx]

## Sheet: Sheet1
	index	0
0	0	-11.7197
1	1	-11.856
2	2	-11.9928
3	3	-12.1299
4	4	-12.2675
5	5	-12.4053
6	6	-12.5436
7	7	-12.6821
8	8	-12.8209
9	9	-12.9601
10	10	-13.0995
11	11	-13.2391
12	12	-13.379
13	13	-13.5191
14	14	-13.6593
15	15	-13.7997
16	16	-13.9402
17	17	-14.0808
18	18	-14.2214
19	19	-14.3622
20	20	-14.5029
21	21	-14.6437
22	22	-14.7844
23	23	-14.9251
24	24	-15.0657
25	25	-15.2063
26	26	-15.3467
27	27	-15.4871
28	28	-15.6273
29	29	-15.7673
30	30	-15.9071
31	31	-16.0467
32	32	-16.186
33	33	-16.325
34	34	-16.4637
35	35	-16.602
36	36	-16.74
37	37	-16.8776
38	38	-17.0149
39	39	-17.1517
40	40	-17.2881
41	41	-17.424
42	42	-17.5595
43	43	-17.6944
44	44	-17.8288
45	45	-17.9626
46	46	-18.0959
47	47	-18.2284
48	48	-18.3603
49	49	-18.4914
50	50	-18.6218
51	51	-18.7513
52	52	-18.8801
53	53	-19.0079
54	54	-19.1348
55	55	-19.2607
56	56	-19.3855
57	57	-19.5094
58	58	-19.632
59	59	-19.7535
60	60	-19.8738
61	61	-19.9927
62	62	-20.1104
63	63	-20.2266
64	64	-20.3414
65	65	-20.4547
66	66	-20.5665
67	67	-20.6768
68	68	-20.7855
69	69	-20.8927
70	70	-20.9984
71	71	-21.1026
72	72	-21.2053
73	73	-21.3067
74	74	-21.4068
75	75	-21.5057
76	76	-21.6034
77	77	-21.7
78	78	-21.7956
79	79	-21.8903
80	80	-21.9841
81	81	-22.0771
82	82	-22.1693
83	83	-22.2608
84	84	-22.3516
85	85	-22.4418
86	86	-22.5313
87	87	-22.6203
88	88	-22.7088
89	89	-22.7968
90	90	-22.8843
91	91	-22.9714
92	92	-23.0581
93	93	-23.1445
94	94	-23.2305
95	95	-23.3162
96	96	-23.4016
97	97	-23.4868
98	98	-23.5717
99	99	-23.6563
100	100	-23.7407
101	101	-23.825
102	102	-23.909
103	103	-23.9929
104	104	-24.0766
105	105	-24.1602
106	106	-24.2438
107	107	-24.3274
108	108	-24.411
109	109	-24.4947
110	110	-24.5785
111	111	-24.6624
112	112	-24.7466
113	113	-24.831
114	114	-24.9157
115	115	-25.0007
116	116	-25.0861
117	117	-25.1719
118	118	-25.2581
119	119	-25.3448
120	120	-25.4321
121	121	-25.5199
122	122	-25.6083
123	123	-25.6974
124	124	-25.7872
125	125	-25.8778
126	126	-25.9692
127	127	-26.0614
128	128	-26.1546
129	129	-26.2488
130	130	-26.3441
131	131	-26.4404
132	132	-26.538
133	133	-26.6367
134	134	-26.7367
135	135	-26.8381
136	136	-26.9408
137	137	-27.0448
138	138	-27.1503
139	139	-27.2571
140	140	-27.3653
141	141	-27.4748
142	142	-27.5856
143	143	-27.6975
144	144	-27.8104
145	145	-27.9242
146	146	-28.0388
147	147	-28.1539
148	148	-28.2693
149	149	-28.3849
150	150	-28.5005
151	151	-28.6158
152	152	-28.7307
153	153	-28.845
154	154	-28.9586
155	155	-29.0713
156	156	-29.1829
157	157	-29.2934
158	158	-29.4026
159	159	-29.5103
160	160	-29.6166
161	161	-29.7211
162	162	-29.8239
163	163	-29.9248
164	164	-30.0237
165	165	-30.1205
166	166	-30.2149
167	167	-30.3069
168	168	-30.3964
169	169	-30.4833
170	170	-30.5673
171	171	-30.6484
172	172	-30.7264
173	173	-30.8013
174	174	-30.8728
175	175	-30.9408
176	176	-31.0053
177	177	-31.066
178	178	-31.1229
179	179	-31.1759
180	180	-31.2247
181	181	-31.2693
182	182	-31.3095
183	183	-31.3452
184	184	-31.3763
185	185	-31.4026
186	186	-31.424
187	187	-31.4404
188	188	-31.4517
189	189	-31.4577
190	190	-31.4582
191	191	-31.4532
192	192	-31.4426
193	193	-31.4261
194	194	-31.4037
195	195	-31.3752
196	196	-31.3404
197	197	-31.2993
198	198	-31.2516
199	199	-31.1972
200	200	-31.136
201	201	-31.0677
202	202	-30.9923
203	203	-30.9096
204	204	-30.8193
205	205	-30.7214
206	206	-30.6156
207	207	-30.5018
208	208	-30.3797
209	209	-30.2493
210	210	-30.1104
211	211	-29.9627
212	212	-29.8061
213	213	-29.6404
214	214	-29.4654
215	215	-29.2809
216	216	-29.0868
217	217	-28.8828
218	218	-28.669
219	219	-28.445
220	220	-28.2108
221	221	-27.9663
222	222	-27.7113
223	223	-27.4458
224	224	-27.1695
225	225	-26.8825
226	226	-26.5846
227	227	-26.2757
228	228	-25.9556
229	229	-25.6243
230	230	-25.2816
231	231	-24.9274
232	232	-24.5616
233	233	-24.1841
234	234	-23.7948
235	235	-23.3936
236	236	-22.9803
237	237	-22.5551
238	238	-22.1177
239	239	-21.6683
240	240	-21.2068
241	241	-20.7333
242	242	-20.2477
243	243	-19.7502
244	244	-19.2408
245	245	-18.7195
246	246	-18.1864
247	247	-17.6416
248	248	-17.085
249	249	-16.5168
250	250	-15.9369
251	251	-15.3454
252	252	-14.7424
253	253	-14.1279
254	254	-13.5019
255	255	-12.8645
256	256	-12.2158
257	257	-11.5558
258	258	-10.8847
259	259	-10.2026
260	260	-9.50965
261	261	-8.80599
262	262	-8.09185
263	263	-7.36743
264	264	-6.633
265	265	-5.88887
266	266	-5.13535
267	267	-4.37279
268	268	-3.60155
269	269	-2.82201
270	270	-2.03455
271	271	-1.23955
272	272	-0.437369
273	273	0.371629
274	274	1.18705
275	275	2.00857
276	276	2.83579
277	277	3.66837
278	278	4.50597
279	279	5.34818
280	280	6.1946
281	281	7.04484
282	282	7.89848
283	283	8.75509
284	284	9.61427
285	285	10.4756
286	286	11.3386
287	287	12.2029
288	288	13.0682
289	289	13.934
290	290	14.7999
291	291	15.6656
292	292	16.5308
293	293	17.3951
294	294	18.2581
295	295	19.1195
296	296	19.979
297	297	20.8363
298	298	21.691
299	299	22.5428
300	300	23.3914
301	301	24.2364
302	302	25.0774
303	303	25.9143
304	304	26.7466
305	305	27.5739
306	306	28.396
307	307	29.2125
308	308	30.0232
309	309	30.8275
310	310	31.6254
311	311	32.4164
312	312	33.2002
313	313	33.9766
314	314	34.7452
315	315	35.5059
316	316	36.2582
317	317	37.0021
318	318	37.7371
319	319	38.463
320	320	39.1797
321	321	39.8867
322	322	40.584
323	323	41.2712
324	324	41.9481
325	325	42.6144
326	326	43.27
327	327	43.9146
328	328	44.5479
329	329	45.1698
330	330	45.7799
331	331	46.3781
332	332	46.9641
333	333	47.5377
334	334	48.0987
335	335	48.6467
336	336	49.1816
337	337	49.7031
338	338	50.211
339	339	50.705
340	340	51.1849
341	341	51.6505
342	342	52.1014
343	343	52.5375
344	344	52.9586
345	345	53.3643
346	346	53.7543
347	347	54.1286
348	348	54.4868
349	349	54.8286
350	350	55.1538
351	351	55.4623
352	352	55.7536
353	353	56.0276
354	354	56.284
355	355	56.5226
356	356	56.7432
357	357	56.9454
358	358	57.129
359	359	57.2938
360	360	57.4396
361	361	57.5661
362	362	57.6731
363	363	57.7603
364	364	57.8276
365	365	57.8746
366	366	57.9012
367	367	57.9072
368	368	57.8923
369	369	57.8564
370	370	57.7992
371	371	57.7207
372	372	57.6207
373	373	57.4991
374	374	57.3557
375	375	57.1905
376	376	57.0036
377	377	56.7948
378	378	56.5644
379	379	56.3123
380	380	56.0388
381	381	55.7441
382	382	55.4284
383	383	55.092
384	384	54.7353
385	385	54.3586
386	386	53.9623
387	387	53.5468
388	388	53.1126
389	389	52.66
390	390	52.1895
391	391	51.7014
392	392	51.1963
393	393	50.6746
394	394	50.1368
395	395	49.5832
396	396	49.0143
397	397	48.4306
398	398	47.8326
399	399	47.2205
400	400	46.595
401	401	45.9563
402	402	45.3049
403	403	44.6413
404	404	43.9657
405	405	43.2786
406	406	42.5804
407	407	41.8715
408	408	41.1522
409	409	40.423
410	410	39.6842
411	411	38.9363
412	412	38.1795
413	413	37.4145
414	414	36.6414
415	415	35.8607
416	416	35.0729
417	417	34.2783
418	418	33.4772
419	419	32.6701
420	420	31.8573
421	421	31.0393
422	422	30.2164
423	423	29.389
424	424	28.5575
425	425	27.7222
426	426	26.8835
427	427	26.0418
428	428	25.1974
429	429	24.3508
430	430	23.5023
431	431	22.6523
432	432	21.8011
433	433	20.9491
434	434	20.0966
435	435	19.2441
436	436	18.3919
437	437	17.5402
438	438	16.6897
439	439	15.8405
440	440	14.993
441	441	14.1477
442	442	13.3048
443	443	12.4648
444	444	11.628
445	445	10.7947
446	446	9.96542
447	447	9.14041
448	448	8.32009
449	449	7.50483
450	450	6.69497
451	451	5.89088
452	452	5.0929
453	453	4.30135
454	454	3.5165
455	455	2.73862
456	456	1.96785
457	457	1.20431
458	458	0.448046
459	459	-0.300931
460	460	-1.04272
461	461	-1.77737
462	462	-2.50498
463	463	-3.22568
464	464	-3.93954
465	465	-4.64662
466	466	-5.34698
467	467	-6.04064
468	468	-6.7276
469	469	-7.40781
470	470	-8.08127
471	471	-8.7479
472	472	-9.40766
473	473	-10.0605
474	474	-10.7064
475	475	-11.3452
476	476	-11.977
477	477	-12.6016
478	478	-13.2191
479	479	-13.8294
480	480	-14.4324
481	481	-15.0281
482	482	-15.6164
483	483	-16.1973
484	484	-16.7709
485	485	-17.3369
486	486	-17.8954
487	487	-18.4463
488	488	-18.9897
489	489	-19.5255
490	490	-20.0536
491	491	-20.5741
492	492	-21.0869
493	493	-21.592
494	494	-22.0893
495	495	-22.5788
496	496	-23.0605
497	497	-23.5343
498	498	-24.0002
499	499	-24.4581
500	500	-24.908
501	501	-25.35
502	502	-25.7838
503	503	-26.2096
504	504	-26.6272
505	505	-27.0366
506	506	-27.4379
507	507	-27.8309
508	508	-28.2156
509	509	-28.5921
510	510	-28.9602
511	511	-29.32
512	512	-29.6714
513	513	-30.0144
514	514	-30.3489
515	515	-30.675
516	516	-30.9925
517	517	-31.3015
518	518	-31.6018
519	519	-31.8935
520	520	-32.1766
521	521	-32.4511
522	522	-32.7169
523	523	-32.9742
524	524	-33.2229
525	525	-33.463
526	526	-33.6946
527	527	-33.9178
528	528	-34.1327
529	529	-34.3391
530	530	-34.5372
531	531	-34.7271
532	532	-34.9088
533	533	-35.0823
534	534	-35.2478
535	535	-35.4052
536	536	-35.5547
537	537	-35.6963
538	538	-35.8302
539	539	-35.9563
540	540	-36.0749
541	541	-36.186
542	542	-36.2896
543	543	-36.386
544	544	-36.4752
545	545	-36.5572
546	546	-36.6323
547	547	-36.7004
548	548	-36.7618
549	549	-36.8164
550	550	-36.8646
551	551	-36.9062
552	552	-36.9415
553	553	-36.9706
554	554	-36.9936
555	555	-37.0105
556	556	-37.0216
557	557	-37.0268
558	558	-37.0264
559	559	-37.0204
560	560	-37.0089
561	561	-36.992
562	562	-36.9697
563	563	-36.9422
564	564	-36.9094
565	565	-36.8716
566	566	-36.8287
567	567	-36.7808
568	568	-36.7281
569	569	-36.6706
570	570	-36.6084
571	571	-36.5417
572	572	-36.4704
573	573	-36.3948
574	574	-36.315
575	575	-36.231
576	576	-36.143
577	577	-36.051
578	578	-35.9553
579	579	-35.8557
580	580	-35.7525
581	581	-35.6457
582	582	-35.5354
583	583	-35.4215
584	584	-35.3042
585	585	-35.1834
586	586	-35.0593
587	587	-34.9317
588	588	-34.8007
589	589	-34.6662
590	590	-34.5283
591	591	-34.387
592	592	-34.2422
593	593	-34.0939
594	594	-33.9422
595	595	-33.7869
596	596	-33.6283
597	597	-33.4662
598	598	-33.3007
599	599	-33.1319
600	600	-32.9597
601	601	-32.7843
602	602	-32.6057
603	603	-32.4238
604	604	-32.2388
605	605	-32.0505
606	606	-31.8589
607	607	-31.6641
608	608	-31.466
609	609	-31.2646
610	610	-31.0598
611	611	-30.8516
612	612	-30.64
613	613	-30.425
614	614	-30.2065
615	615	-29.9846
616	616	-29.7591
617	617	-29.5302
618	618	-29.2978
619	619	-29.0619
620	620	-28.8225
621	621	-28.5795
622	622	-28.3329
623	623	-28.0828
624	624	-27.829
625	625	-27.5716
626	626	-27.3104
627	627	-27.0455
628	628	-26.7766
629	629	-26.5039
630	630	-26.2271
631	631	-25.9461
632	632	-25.661
633	633	-25.3715
634	634	-25.0776
635	635	-24.7792
636	636	-24.4763
637	637	-24.1688
638	638	-23.8565
639	639	-23.5396
640	640	-23.2179
641	641	-22.8913
642	642	-22.5599
643	643	-22.2236
644	644	-21.8823
645	645	-21.536
646	646	-21.1846
647	647	-20.8282
648	648	-20.4666
649	649	-20.0997
650	650	-19.7277
651	651	-19.3505
652	652	-18.9681
653	653	-18.5805
654	654	-18.1878
655	655	-17.7901
656	656	-17.3873
657	657	-16.9796
658	658	-16.5672
659	659	-16.15
660	660	-15.7282
661	661	-15.302
662	662	-14.8714
663	663	-14.4366
664	664	-13.9976
665	665	-13.5547
666	666	-13.108
667	667	-12.6576
668	668	-12.2037
669	669	-11.7463
670	670	-11.2857
671	671	-10.8219
672	672	-10.355
673	673	-9.88525
674	674	-9.41265
675	675	-8.93729
676	676	-8.45929
677	677	-7.97873
678	678	-7.49569
679	679	-7.01028
680	680	-6.52258
681	681	-6.0327
682	682	-5.54074
683	683	-5.0468
684	684	-4.55099
685	685	-4.05346
686	686	-3.55428
687	687	-3.0536
688	688	-2.55154
689	689	-2.04823
690	690	-1.5438
691	691	-1.03837
692	692	-0.532098
693	693	-0.02513
694	694	0.482416
695	695	0.990357
696	696	1.49857
697	697	2.00692
698	698	2.51524
699	699	3.02343
700	700	3.53131
701	701	4.03879
702	702	4.54574
703	703	5.05198
704	704	5.55745
705	705	6.06199
706	706	6.56547
707	707	7.06776
708	708	7.56873
709	709	8.06822
710	710	8.56608
711	711	9.06214
712	712	9.55622
713	713	10.0481
714	714	10.5377
715	715	11.0247
716	716	11.5089
717	717	11.9901
718	718	12.4682
719	719	12.9428
720	720	13.414
721	721	13.8813
722	722	14.3448
723	723	14.8042
724	724	15.2593
725	725	15.7099
726	726	16.156
727	727	16.5972
728	728	17.0334
729	729	17.4645
730	730	17.8901
731	731	18.3103
732	732	18.7247
733	733	19.1332
734	734	19.5357
735	735	19.932
736	736	20.3221
737	737	20.7057
738	738	21.0828
739	739	21.4532
740	740	21.8169
741	741	22.1737
742	742	22.5235
743	743	22.8663
744	744	23.2018
745	745	23.5299
746	746	23.8506
747	747	24.1637
748	748	24.469
749	749	24.7664
750	750	25.0558
751	751	25.3371
752	752	25.6101
753	753	25.8746
754	754	26.1307
755	755	26.378
756	756	26.6166
757	757	26.8462
758	758	27.0669
759	759	27.2784
760	760	27.4807
761	761	27.6736
762	762	27.857
763	763	28.0308
764	764	28.195
765	765	28.3493
766	766	28.4936
767	767	28.628
768	768	28.7521
769	769	28.8659
770	770	28.9694
771	771	29.0622
772	772	29.1445
773	773	29.216
774	774	29.2766
775	775	29.3262
776	776	29.3648
777	777	29.3921
778	778	29.4082
779	779	29.4129
780	780	29.4061
781	781	29.3876
782	782	29.3574
783	783	29.3154
784	784	29.2614
785	785	29.1953
786	786	29.117
787	787	29.0263
788	788	28.9233
789	789	28.8077
790	790	28.6794
791	791	28.5383
792	792	28.3844
793	793	28.2175
794	794	28.0374
795	795	27.8442
796	796	27.6377
797	797	27.4178
798	798	27.1844
799	799	26.9373
800	800	26.6766
801	801	26.402
802	802	26.1136
803	803	25.8111
804	804	25.4946
805	805	25.164
806	806	24.8191
807	807	24.4599
808	808	24.0864
809	809	23.6986
810	810	23.2963
811	811	22.8797
812	812	22.4487
813	813	22.0034
814	814	21.544
815	815	21.0707
816	816	20.5836
817	817	20.0833
818	818	19.57
819	819	19.0443
820	820	18.5067
821	821	17.9578
822	822	17.3983
823	823	16.8285
824	824	16.2494
825	825	15.6613
826	826	15.065
827	827	14.4608
828	828	13.8495
829	829	13.2313
830	830	12.6069
831	831	11.9765
832	832	11.3407
833	833	10.6999
834	834	10.0544
835	835	9.40464
836	836	8.75103
837	837	8.09397
838	838	7.43391
839	839	6.77122
840	840	6.10636
841	841	5.43974
842	842	4.7718
843	843	4.10299
844	844	3.43372
845	845	2.76444
846	846	2.09559
847	847	1.42761
848	848	0.760939
849	849	0.0959943
850	850	-0.566754
851	851	-1.22689
852	852	-1.88397
853	853	-2.53754
854	854	-3.18719
855	855	-3.83246
856	856	-4.47289
857	857	-5.10807
858	858	-5.73754
859	859	-6.36086
860	860	-6.97759
861	861	-7.58728
862	862	-8.18948
863	863	-8.78374
864	864	-9.36961
865	865	-9.94664
866	866	-10.5144
867	867	-11.0724
868	868	-11.6202
869	869	-12.1574
870	870	-12.6835
871	871	-13.1981
872	872	-13.7007
873	873	-14.191
874	874	-14.6684
875	875	-15.1326
876	876	-15.5832
877	877	-16.0198
878	878	-16.442
879	879	-16.8493
880	880	-17.2415
881	881	-17.6181
882	882	-17.9789
883	883	-18.3235
884	884	-18.6517
885	885	-18.9634
886	886	-19.2585
887	887	-19.5373
888	888	-19.7998
889	889	-20.0464
890	890	-20.2775
891	891	-20.4934
892	892	-20.6948
893	893	-20.882
894	894	-21.0555
895	895	-21.2158
896	896	-21.3632
897	897	-21.4981
898	898	-21.6208
899	899	-21.7317
900	900	-21.8309
901	901	-21.9188
902	902	-21.9956
903	903	-22.0615
904	904	-22.1169
905	905	-22.1619
906	906	-22.1969
907	907	-22.222
908	908	-22.2376
909	909	-22.2439
910	910	-22.2413
911	911	-22.2299
912	912	-22.21
913	913	-22.182
914	914	-22.146
915	915	-22.1024
916	916	-22.0514
917	917	-21.9934
918	918	-21.9285
919	919	-21.8571
920	920	-21.7794
921	921	-21.6957
922	922	-21.6062
923	923	-21.5113
924	924	-21.4112
925	925	-21.3062
926	926	-21.1965
927	927	-21.0824
928	928	-20.9642
929	929	-20.8421
930	930	-20.7165
931	931	-20.5875
932	932	-20.4555
933	933	-20.3207
934	934	-20.1835
935	935	-20.044
936	936	-19.9025
937	937	-19.7593
938	938	-19.6146
939	939	-19.4688
940	940	-19.3219
941	941	-19.1743
942	942	-19.0261
943	943	-18.8773
944	944	-18.7283
945	945	-18.5789
946	946	-18.4292
947	947	-18.2792
948	948	-18.129
949	949	-17.9785
950	950	-17.8276
951	951	-17.6764
952	952	-17.525
953	953	-17.3732
954	954	-17.2211
955	955	-17.0688
956	956	-16.9164
957	957	-16.7639
958	958	-16.6115
959	959	-16.4592
960	960	-16.3072
961	961	-16.1555
962	962	-16.0043
963	963	-15.8536
964	964	-15.7036
965	965	-15.5543
966	966	-15.4058
967	967	-15.2583
968	968	-15.1118
969	969	-14.9664
970	970	-14.8222
971	971	-14.6794
972	972	-14.5379
973	973	-14.398
974	974	-14.2596
975	975	-14.1229
976	976	-13.988
977	977	-13.8549
978	978	-13.7237
979	979	-13.5944
980	980	-13.4673
981	981	-13.3422
982	982	-13.2192
983	983	-13.0984
984	984	-12.9797
985	985	-12.8632
986	986	-12.7489
987	987	-12.6369
988	988	-12.527
989	989	-12.4193
990	990	-12.3138
991	991	-12.2104
992	992	-12.1092
993	993	-12.01
994	994	-11.9129
995	995	-11.8177
996	996	-11.7244
997	997	-11.6328
998	998	-11.5429
999	999	-11.4545
1000	1000	-11.3674
1001	1001	-11.2815
1002	1002	-11.1965
1003	1003	-11.1121
1004	1004	-11.0281
1005	1005	-10.9442
1006	1006	-10.8601
1007	1007	-10.7756
1008	1008	-10.6903
1009	1009	-10.6039
1010	1010	-10.5162
1011	1011	-10.427
1012	1012	-10.3359
1013	1013	-10.2427
1014	1014	-10.1473
1015	1015	-10.0494
1016	1016	-9.94885
1017	1017	-9.84554
1018	1018	-9.73934
1019	1019	-9.63015
1020	1020	-9.51783
1021	1021	-9.40231
1022	1022	-9.28352
1023	1023	-9.16129
1024	1024	-9.03554
1025	1025	-8.90613
1026	1026	-8.77294
1027	1027	-8.63586
1028	1028	-8.49473
1029	1029	-8.34942
1030	1030	-8.19982
1031	1031	-8.04578
1032	1032	-7.88721
1033	1033	-7.724
1034	1034	-7.55597
1035	1035	-7.38306
1036	1036	-7.20515
1037	1037	-7.02208
1038	1038	-6.83377
1039	1039	-6.64007
1040	1040	-6.44086
1041	1041	-6.23599
1042	1042	-6.02535
1043	1043	-5.80878
1044	1044	-5.58613
1045	1045	-5.35729
1046	1046	-5.12213
1047	1047	-4.88054
1048	1048	-4.63244
1049	1049	-4.37773
1050	1050	-4.11636
1051	1051	-3.84828
1052	1052	-3.5735
1053	1053	-3.29199
1054	1054	-3.00379
1055	1055	-2.70897
1056	1056	-2.4076
1057	1057	-2.09978
1058	1058	-1.78567
1059	1059	-1.46545
1060	1060	-1.13932
1061	1061	-0.807488
1062	1062	-0.470245
1063	1063	-0.127792
1064	1064	0.219612
1065	1065	0.571716
1066	1066	0.92829
1067	1067	1.2891
1068	1068	1.65393
1069	1069	2.02255
1070	1070	2.3948
1071	1071	2.77046
1072	1072	3.14934
1073	1073	3.53126
1074	1074	3.91601
1075	1075	4.30341
1076	1076	4.69327
1077	1077	5.08536
1078	1078	5.4795
1079	1079	5.87549
1080	1080	6.27309
1081	1081	6.6721
1082	1082	7.07234
1083	1083	7.47356
1084	1084	7.87558
1085	1085	8.27818
1086	1086	8.68113
1087	1087	9.08425
1088	1088	9.48733
1089	1089	9.89016
1090	1090	10.2925
1091	1091	10.6943
1092	1092	11.0951
1093	1093	11.4949
1094	1094	11.8934
1095	1095	12.2905
1096	1096	12.6859
1097	1097	13.0793
1098	1098	13.4706
1099	1099	13.8595
1100	1100	14.2459
1101	1101	14.6295
1102	1102	15.01
1103	1103	15.3873
1104	1104	15.7613
1105	1105	16.1316
1106	1106	16.4982
1107	1107	16.8609
1108	1108	17.2196
1109	1109	17.5741
1110	1110	17.9243
1111	1111	18.27
1112	1112	18.6111
1113	1113	18.9475
1114	1114	19.279
1115	1115	19.6056
1116	1116	19.927
1117	1117	20.2431
1118	1118	20.5538
1119	1119	20.859
1120	1120	21.1585
1121	1121	21.4523
1122	1122	21.7402
1123	1123	22.022
1124	1124	22.2978
1125	1125	22.5675
1126	1126	22.8308
1127	1127	23.0878
1128	1128	23.3385
1129	1129	23.5826
1130	1130	23.8203
1131	1131	24.0515
1132	1132	24.276
1133	1133	24.494
1134	1134	24.7052
1135	1135	24.9098
1136	1136	25.1077
1137	1137	25.2988
1138	1138	25.4832
1139	1139	25.6607
1140	1140	25.8314
1141	1141	25.9953
1142	1142	26.1523
1143	1143	26.3023
1144	1144	26.4455
1145	1145	26.5817
1146	1146	26.711
1147	1147	26.8333
1148	1148	26.9487
1149	1149	27.0571
1150	1150	27.1585
1151	1151	27.2529
1152	1152	27.3402
1153	1153	27.4205
1154	1154	27.4938
1155	1155	27.5599
1156	1156	27.619
1157	1157	27.6709
1158	1158	27.7156
1159	1159	27.7532
1160	1160	27.7835
1161	1161	27.8066
1162	1162	27.8224
1163	1163	27.8309
1164	1164	27.8321
1165	1165	27.826
1166	1166	27.8124
1167	1167	27.7914
1168	1168	27.763
1169	1169	27.7271
1170	1170	27.6838
1171	1171	27.6329
1172	1172	27.5744
1173	1173	27.5085
1174	1174	27.4349
1175	1175	27.3537
1176	1176	27.2649
1177	1177	27.1684
1178	1178	27.0642
1179	1179	26.9523
1180	1180	26.8327
1181	1181	26.7052
1182	1182	26.5699
1183	1183	26.4268
1184	1184	26.2758
1185	1185	26.1169
1186	1186	25.9501
1187	1187	25.7753
1188	1188	25.5927
1189	1189	25.402
1190	1190	25.2035
1191	1191	24.997
1192	1192	24.7827
1193	1193	24.5605
1194	1194	24.3306
1195	1195	24.093
1196	1196	23.8478
1197	1197	23.5951
1198	1198	23.3351
1199	1199	23.0679
1200	1200	22.7936
1201	1201	22.5126
1202	1202	22.2249
1203	1203	21.9308
1204	1204	21.6306
1205	1205	21.3244
1206	1206	21.0126
1207	1207	20.6952
1208	1208	20.3726
1209	1209	20.0448
1210	1210	19.7122
1211	1211	19.3749
1212	1212	19.033
1213	1213	18.6868
1214	1214	18.3364
1215	1215	17.9819
1216	1216	17.6235
1217	1217	17.2614
1218	1218	16.8958
1219	1219	16.5267
1220	1220	16.1545
1221	1221	15.7792
1222	1222	15.401
1223	1223	15.0202
1224	1224	14.6369
1225	1225	14.2512
1226	1226	13.8633
1227	1227	13.4734
1228	1228	13.0817
1229	1229	12.6884
1230	1230	12.2937
1231	1231	11.8976
1232	1232	11.5004
1233	1233	11.1023
1234	1234	10.7034
1235	1235	10.304
1236	1236	9.90412
1237	1237	9.50401
1238	1238	9.10386
1239	1239	8.7038
1240	1240	8.30404
1241	1241	7.90474
1242	1242	7.50608
1243	1243	7.10822
1244	1244	6.71134
1245	1245	6.31561
1246	1246	5.9212
1247	1247	5.52827
1248	1248	5.13699
1249	1249	4.74753
1250	1250	4.36008
1251	1251	3.97479
1252	1252	3.59182
1253	1253	3.21136
1254	1254	2.83356
1255	1255	2.45862
1256	1256	2.08671
1257	1257	1.71798
1258	1258	1.35264
1259	1259	0.990846
1260	1260	0.632793
1261	1261	0.278659
1262	1262	-0.0714039
1263	1263	-0.417204
1264	1264	-0.758549
1265	1265	-1.09528
1266	1266	-1.4272
1267	1267	-1.75416
1268	1268	-2.07596
1269	1269	-2.39245
1270	1270	-2.70343
1271	1271	-3.00874
1272	1272	-3.3082
1273	1273	-3.60166
1274	1274	-3.88892
1275	1275	-4.16984
1276	1276	-4.44427
1277	1277	-4.71204
1278	1278	-4.97303
1279	1279	-5.22711
1280	1280	-5.47418
1281	1281	-5.71414
1282	1282	-5.9469
1283	1283	-6.17247
1284	1284	-6.39075
1285	1285	-6.60176
1286	1286	-6.80549
1287	1287	-7.00199
1288	1288	-7.1913
1289	1289	-7.37349
1290	1290	-7.54862
1291	1291	-7.7168
1292	1292	-7.87813
1293	1293	-8.03269
1294	1294	-8.18062
1295	1295	-8.32203
1296	1296	-8.45704
1297	1297	-8.58575
1298	1298	-8.70827
1299	1299	-8.82473
1300	1300	-8.93522
1301	1301	-9.03987
1302	1302	-9.13876
1303	1303	-9.232
1304	1304	-9.31967
1305	1305	-9.40189
1306	1306	-9.47873
1307	1307	-9.55029
1308	1308	-9.61665
1309	1309	-9.67792
1310	1310	-9.73416
1311	1311	-9.78546
1312	1312	-9.83192
1313	1313	-9.87364
1314	1314	-9.91069
1315	1315	-9.94318
1316	1316	-9.97119
1317	1317	-9.99481
1318	1318	-10.0141
1319	1319	-10.0293
1320	1320	-10.0404
1321	1321	-10.0474
1322	1322	-10.0506
1323	1323	-10.05
1324	1324	-10.0458
1325	1325	-10.038
1326	1326	-10.0267
1327	1327	-10.0121
1328	1328	-9.99431
1329	1329	-9.97337
1330	1330	-9.94945
1331	1331	-9.9226
1332	1332	-9.89297
1333	1333	-9.86063
1334	1334	-9.82569
1335	1335	-9.78825
1336	1336	-9.74842
1337	1337	-9.70629
1338	1338	-9.66195
1339	1339	-9.61553
1340	1340	-9.56712
1341	1341	-9.51681
1342	1342	-9.46474
1343	1343	-9.41098
1344	1344	-9.35563
1345	1345	-9.29884
1346	1346	-9.24067
1347	1347	-9.18125
1348	1348	-9.12066
1349	1349	-9.05903
1350	1350	-8.99646
1351	1351	-8.93303
1352	1352	-8.86887
1353	1353	-8.80407
1354	1354	-8.73875
1355	1355	-8.673
1356	1356	-8.60695
1357	1357	-8.54067
1358	1358	-8.47426
1359	1359	-8.40786
1360	1360	-8.34155
1361	1361	-8.27544
1362	1362	-8.20964
1363	1363	-8.14424
1364	1364	-8.07935
1365	1365	-8.01507
1366	1366	-7.9515
1367	1367	-7.88876
1368	1368	-7.82693
1369	1369	-7.76612
1370	1370	-7.70643
1371	1371	-7.64793
1372	1372	-7.59075
1373	1373	-7.53496
1374	1374	-7.48064
1375	1375	-7.42788
1376	1376	-7.37674
1377	1377	-7.32728
1378	1378	-7.27956
1379	1379	-7.23358
1380	1380	-7.18938
1381	1381	-7.14698
1382	1382	-7.10635
1383	1383	-7.06747
1384	1384	-7.03035
1385	1385	-6.99496
1386	1386	-6.96125
1387	1387	-6.92921
1388	1388	-6.89882
1389	1389	-6.87006
1390	1390	-6.84292
1391	1391	-6.81739
1392	1392	-6.79345
1393	1393	-6.77111
1394	1394	-6.75037
1395	1395	-6.73122
1396	1396	-6.71368
1397	1397	-6.69772
1398	1398	-6.68338
1399	1399	-6.67065
1400	1400	-6.65951
1401	1401	-6.64998
1402	1402	-6.64205
1403	1403	-6.63574
1404	1404	-6.63104
1405	1405	-6.62793
1406	1406	-6.62644
1407	1407	-6.62657
1408	1408	-6.62831
1409	1409	-6.63166
1410	1410	-6.63665
1411	1411	-6.64324
1412	1412	-6.65145
1413	1413	-6.6613
1414	1414	-6.67277
1415	1415	-6.68586
1416	1416	-6.70059
1417	1417	-6.71695
1418	1418	-6.73494
1419	1419	-6.75456
1420	1420	-6.77583
1421	1421	-6.79873
1422	1422	-6.82327
1423	1423	-6.84942
1424	1424	-6.8772
1425	1425	-6.90658
1426	1426	-6.93754
1427	1427	-6.97005
1428	1428	-7.0041
1429	1429	-7.0396
1430	1430	-7.07656
1431	1431	-7.11491
1432	1432	-7.15459
1433	1433	-7.19558
1434	1434	-7.23779
1435	1435	-7.28123
1436	1436	-7.32583
1437	1437	-7.37155
1438	1438	-7.41834
1439	1439	-7.46619
1440	1440	-7.51505
1441	1441	-7.56488
1442	1442	-7.61568
1443	1443	-7.66738
1444	1444	-7.71996
1445	1445	-7.77339
1446	1446	-7.82762
1447	1447	-7.88262
1448	1448	-7.93839
1449	1449	-7.99485
1450	1450	-8.052
1451	1451	-8.1098
1452	1452	-8.16824
1453	1453	-8.22728
1454	1454	-8.28693
1455	1455	-8.34713
1456	1456	-8.4079
1457	1457	-8.46922
1458	1458	-8.53105
1459	1459	-8.59338
1460	1460	-8.6562
1461	1461	-8.71947
1462	1462	-8.78318
1463	1463	-8.8473
1464	1464	-8.91181
1465	1465	-8.97667
1466	1466	-9.04187
1467	1467	-9.10737
1468	1468	-9.17316
1469	1469	-9.23921
1470	1470	-9.30551
1471	1471	-9.37205
1472	1472	-9.43882
1473	1473	-9.50579
1474	1474	-9.57297
1475	1475	-9.64036
1476	1476	-9.70794
1477	1477	-9.7757
1478	1478	-9.84365
1479	1479	-9.91177
1480	1480	-9.98003
1481	1481	-10.0484
1482	1482	-10.1169
1483	1483	-10.1856
1484	1484	-10.2542
1485	1485	-10.3229
1486	1486	-10.3917
1487	1487	-10.4603
1488	1488	-10.529
1489	1489	-10.5975
1490	1490	-10.6659
1491	1491	-10.7342
1492	1492	-10.8022
1493	1493	-10.87
1494	1494	-10.9376
1495	1495	-11.0048
1496	1496	-11.0717
1497	1497	-11.1383
1498	1498	-11.2044
1499	1499	-11.2701
1500	1500	-11.3354
1501	1501	-11.4002
1502	1502	-11.4644
1503	1503	-11.5281
1504	1504	-11.5912
1505	1505	-11.6536
1506	1506	-11.7155
1507	1507	-11.7766
1508	1508	-11.8371
1509	1509	-11.8969
1510	1510	-11.956
1511	1511	-12.0143
1512	1512	-12.0719
1513	1513	-12.1287
1514	1514	-12.1848
1515	1515	-12.2401
1516	1516	-12.2947
1517	1517	-12.3485
1518	1518	-12.4015
1519	1519	-12.4537
1520	1520	-12.5052
1521	1521	-12.5558
1522	1522	-12.6056
1523	1523	-12.6546
1524	1524	-12.7028
1525	1525	-12.7501
1526	1526	-12.7966
1527	1527	-12.8422
1528	1528	-12.8869
1529	1529	-12.9308
1530	1530	-12.9738
1531	1531	-13.0159
1532	1532	-13.0571
1533	1533	-13.0974
1534	1534	-13.1368
1535	1535	-13.1752
1536	1536	-13.2127
1537	1537	-13.2494
1538	1538	-13.285
1539	1539	-13.3198
1540	1540	-13.3537
1541	1541	-13.3867
1542	1542	-13.4188
1543	1543	-13.45
1544	1544	-13.4804
1545	1545	-13.5099
1546	1546	-13.5385
1547	1547	-13.5663
1548	1548	-13.5933
1549	1549	-13.6194
1550	1550	-13.6446
1551	1551	-13.669
1552	1552	-13.6926
1553	1553	-13.7152
1554	1554	-13.7371
1555	1555	-13.7581
1556	1556	-13.7782
1557	1557	-13.7975
1558	1558	-13.8159
1559	1559	-13.8335
1560	1560	-13.8503
1561	1561	-13.8662
1562	1562	-13.8813
1563	1563	-13.8956
1564	1564	-13.909
1565	1565	-13.9216
1566	1566	-13.9334
1567	1567	-13.9444
1568	1568	-13.9546
1569	1569	-13.9641
1570	1570	-13.9729
1571	1571	-13.9811
1572	1572	-13.9886
1573	1573	-13.9955
1574	1574	-14.0019
1575	1575	-14.0078
1576	1576	-14.0133
1577	1577	-14.0183
1578	1578	-14.023
1579	1579	-14.0273
1580	1580	-14.0312
1581	1581	-14.0349
1582	1582	-14.0383
1583	1583	-14.0414
1584	1584	-14.0443
1585	1585	-14.047
1586	1586	-14.0494
1587	1587	-14.0515
1588	1588	-14.0534
1589	1589	-14.055
1590	1590	-14.0562
1591	1591	-14.0571
1592	1592	-14.0574
1593	1593	-14.0572
1594	1594	-14.0563
1595	1595	-14.0546
1596	1596	-14.0519
1597	1597	-14.0481
1598	1598	-14.043
1599	1599	-14.0363
1600	1600	-14.028
1601	1601	-14.0178
1602	1602	-14.0056
1603	1603	-13.991
1604	1604	-13.974
1605	1605	-13.9544
1606	1606	-13.932
1607	1607	-13.9065
1608	1608	-13.878
1609	1609	-13.8461
1610	1610	-13.8107
1611	1611	-13.7718
1612	1612	-13.729
1613	1613	-13.6823
1614	1614	-13.6315
1615	1615	-13.5765
1616	1616	-13.517
1617	1617	-13.453
1618	1618	-13.3843
1619	1619	-13.3107
1620	1620	-13.2321
1621	1621	-13.1483
1622	1622	-13.0591
1623	1623	-12.9645
1624	1624	-12.8642
1625	1625	-12.7581
1626	1626	-12.646
1627	1627	-12.5279
1628	1628	-12.4036
1629	1629	-12.2729
1630	1630	-12.1357
1631	1631	-11.992
1632	1632	-11.8415
1633	1633	-11.6843
1634	1634	-11.5203
1635	1635	-11.3494
1636	1636	-11.1716
1637	1637	-10.9869
1638	1638	-10.7953
1639	1639	-10.5968
1640	1640	-10.3913
1641	1641	-10.1791
1642	1642	-9.96001
1643	1643	-9.73415
1644	1644	-9.50156
1645	1645	-9.26223
1646	1646	-9.01624
1647	1647	-8.76359
1648	1648	-8.50433
1649	1649	-8.23854
1650	1650	-7.96623
1651	1651	-7.6875
1652	1652	-7.4024
1653	1653	-7.11106
1654	1654	-6.81354
1655	1655	-6.50999
1656	1656	-6.20047
1657	1657	-5.88508
1658	1658	-5.56396
1659	1659	-5.23715
1660	1660	-4.90474
1661	1661	-4.56682
1662	1662	-4.22347
1663	1663	-3.87474
1664	1664	-3.52071
1665	1665	-3.16145
1666	1666	-2.79703
1667	1667	-2.42751
1668	1668	-2.053
1669	1669	-1.67353
1670	1670	-1.2892
1671	1671	-0.900088
1672	1672	-0.50627
1673	1673	-0.107804
1674	1674	0.295201
1675	1675	0.702698
1676	1676	1.11458
1677	1677	1.53079
1678	1678	1.95124
1679	1679	2.37581
1680	1680	2.80441
1681	1681	3.2369
1682	1682	3.67313
1683	1683	4.11294
1684	1684	4.55613
1685	1685	5.00243
1686	1686	5.45161
1687	1687	5.90339
1688	1688	6.35744
1689	1689	6.81347
1690	1690	7.27111
1691	1691	7.73003
1692	1692	8.1899
1693	1693	8.65038
1694	1694	9.1112
1695	1695	9.57198
1696	1696	10.0325
1697	1697	10.4924
1698	1698	10.9514
1699	1699	11.4092
1700	1700	11.8656
1701	1701	12.3202
1702	1702	12.7728
1703	1703	13.2231
1704	1704	13.6707
1705	1705	14.1155
1706	1706	14.5569
1707	1707	14.9949
1708	1708	15.429
1709	1709	15.8589
1710	1710	16.2844
1711	1711	16.7052
1712	1712	17.1208
1713	1713	17.5311
1714	1714	17.9357
1715	1715	18.3343
1716	1716	18.7266
1717	1717	19.1123
1718	1718	19.4911
1719	1719	19.8626
1720	1720	20.2267
1721	1721	20.5829
1722	1722	20.9311
1723	1723	21.2708
1724	1724	21.6018
1725	1725	21.9239
1726	1726	22.2366
1727	1727	22.5398
1728	1728	22.8332
1729	1729	23.1164
1730	1730	23.3892
1731	1731	23.6513
1732	1732	23.9025
1733	1733	24.1423
1734	1734	24.3706
1735	1735	24.5872
1736	1736	24.7916
1737	1737	24.9837
1738	1738	25.1632
1739	1739	25.3299
1740	1740	25.4834
1741	1741	25.6236
1742	1742	25.7502
1743	1743	25.863
1744	1744	25.9618
1745	1745	26.0465
1746	1746	26.1169
1747	1747	26.1729
1748	1748	26.2145
1749	1749	26.2419
1750	1750	26.2549
1751	1751	26.2537
1752	1752	26.2385
1753	1753	26.2095
1754	1754	26.1668
1755	1755	26.1107
1756	1756	26.0413
1757	1757	25.9588
1758	1758	25.8634
1759	1759	25.7552
1760	1760	25.6342
1761	1761	25.5007
1762	1762	25.3546
1763	1763	25.196
1764	1764	25.025
1765	1765	24.8417
1766	1766	24.646
1767	1767	24.4381
1768	1768	24.2179
1769	1769	23.9856
1770	1770	23.7412
1771	1771	23.4848
1772	1772	23.2164
1773	1773	22.9361
1774	1774	22.6441
1775	1775	22.3403
1776	1776	22.025
1777	1777	21.6981
1778	1778	21.3599
1779	1779	21.0105
1780	1780	20.6498
1781	1781	20.2782
1782	1782	19.8957
1783	1783	19.5025
1784	1784	19.0987
1785	1785	18.6844
1786	1786	18.2598
1787	1787	17.8251
1788	1788	17.3805
1789	1789	16.9261
1790	1790	16.4623
1791	1791	15.9893
1792	1792	15.5074
1793	1793	15.0169
1794	1794	14.5181
1795	1795	14.0115
1796	1796	13.4973
1797	1797	12.976
1798	1798	12.4478
1799	1799	11.9132
1800	1800	11.3725
1801	1801	10.8261
1802	1802	10.2743
1803	1803	9.71758
1804	1804	9.15623
1805	1805	8.59068
1806	1806	8.02129
1807	1807	7.44843
1808	1808	6.87249
1809	1809	6.29386
1810	1810	5.71293
1811	1811	5.13003
1812	1812	4.54557
1813	1813	3.95988
1814	1814	3.37331
1815	1815	2.78623
1816	1816	2.19896
1817	1817	1.61187
1818	1818	1.02528
1819	1819	0.43953
1820	1820	-0.145031
1821	1821	-0.728041
1822	1822	-1.30916
1823	1823	-1.88809
1824	1824	-2.46444
1825	1825	-3.03792
1826	1826	-3.60819
1827	1827	-4.17492
1828	1828	-4.73779
1829	1829	-5.29648
1830	1830	-5.85068
1831	1831	-6.40011
1832	1832	-6.94443
1833	1833	-7.48339
1834	1834	-8.01673
1835	1835	-8.54418
1836	1836	-9.06547
1837	1837	-9.58038
1838	1838	-10.0887
1839	1839	-10.5901
1840	1840	-11.0845
1841	1841	-11.5716
1842	1842	-12.0512
1843	1843	-12.5229
1844	1844	-12.9867
1845	1845	-13.4422
1846	1846	-13.8893
1847	1847	-14.3276
1848	1848	-14.7569
1849	1849	-15.1769
1850	1850	-15.5875
1851	1851	-15.9885
1852	1852	-16.3794
1853	1853	-16.7603
1854	1854	-17.1307
1855	1855	-17.4906
1856	1856	-17.8397
1857	1857	-18.1778
1858	1858	-18.5046
1859	1859	-18.8201
1860	1860	-19.1239
1861	1861	-19.4158
1862	1862	-19.6957
1863	1863	-19.9633
1864	1864	-20.2184
1865	1865	-20.4608
1866	1866	-20.6903
1867	1867	-20.9068
1868	1868	-21.1099
1869	1869	-21.2996
1870	1870	-21.4757
1871	1871	-21.6381
1872	1872	-21.7866
1873	1873	-21.9211
1874	1874	-22.0417
1875	1875	-22.1482
1876	1876	-22.2406
1877	1877	-22.3189
1878	1878	-22.383
1879	1879	-22.433
1880	1880	-22.4688
1881	1881	-22.4905
1882	1882	-22.498
1883	1883	-22.4915
1884	1884	-22.471
1885	1885	-22.4364
1886	1886	-22.388
1887	1887	-22.3257
1888	1888	-22.2496
1889	1889	-22.16
1890	1890	-22.0568
1891	1891	-21.9403
1892	1892	-21.8106
1893	1893	-21.668
1894	1894	-21.5125
1895	1895	-21.3445
1896	1896	-21.1641
1897	1897	-20.9716
1898	1898	-20.7671
1899	1899	-20.5511
1900	1900	-20.3237
1901	1901	-20.0852
1902	1902	-19.8359
1903	1903	-19.5761
1904	1904	-19.3061
1905	1905	-19.026
1906	1906	-18.7363
1907	1907	-18.437
1908	1908	-18.1286
1909	1909	-17.8112
1910	1910	-17.4849
1911	1911	-17.1502
1912	1912	-16.8072
1913	1913	-16.4561
1914	1914	-16.0972
1915	1915	-15.7308
1916	1916	-15.3572
1917	1917	-14.9766
1918	1918	-14.5893
1919	1919	-14.1957
1920	1920	-13.7961
1921	1921	-13.3907
1922	1922	-12.9798
1923	1923	-12.5638
1924	1924	-12.1428
1925	1925	-11.7172
1926	1926	-11.2873
1927	1927	-10.8533
1928	1928	-10.4154
1929	1929	-9.97404
1930	1930	-9.52932
1931	1931	-9.08154
1932	1932	-8.63095
1933	1933	-8.17779
1934	1934	-7.72232
1935	1935	-7.26475
1936	1936	-6.80534
1937	1937	-6.34432
1938	1938	-5.88196
1939	1939	-5.41847
1940	1940	-4.95409
1941	1941	-4.48907
1942	1942	-4.02364
1943	1943	-3.55806
1944	1944	-3.09256
1945	1945	-2.62737
1946	1946	-2.16275
1947	1947	-1.69894
1948	1948	-1.23614
1949	1949	-0.774627
1950	1950	-0.314615
1951	1951	0.143648
1952	1952	0.599922
1953	1953	1.054
1954	1954	1.50563
1955	1955	1.95459
1956	1956	2.40067
1957	1957	2.84361
1958	1958	3.2832
1959	1959	3.71921
1960	1960	4.15144
1961	1961	4.57961
1962	1962	5.00355
1963	1963	5.42301
1964	1964	5.83776
1965	1965	6.24758
1966	1966	6.65223
1967	1967	7.05152
1968	1968	7.44521
1969	1969	7.83306
1970	1970	8.21489
1971	1971	8.59044
1972	1972	8.95956
1973	1973	9.32199
1974	1974	9.67756
1975	1975	10.0261
1976	1976	10.3673
1977	1977	10.701
1978	1978	11.027
1979	1979	11.3452
1980	1980	11.6553
1981	1981	11.9572
1982	1982	12.2507
1983	1983	12.5356
1984	1984	12.8117
1985	1985	13.079
1986	1986	13.3375
1987	1987	13.5868
1988	1988	13.8272
1989	1989	14.0585
1990	1990	14.2807
1991	1991	14.494
1992	1992	14.6982
1993	1993	14.8936
1994	1994	15.0802
1995	1995	15.2582
1996	1996	15.4276
1997	1997	15.5886
1998	1998	15.7413
[truncated: 39,710 more rows]
