# Supplementary material for: PM2.5 concentration prediction based on EEMD-ALSTM
Source: Sci Rep. 2024 Jun 2;14:12636. doi: 10.1038/s41598-024-63620-9 (PMC11144699; doi:10.1038/s41598-024-63620-9)
Supplement: Supplementary file 1 — Supplementary Information. [file 41598_2024_63620_MOESM1_ESM.zip › Code/ra1.xlsx]

## Sheet: Sheet1
	index	0
0	0	-1.66289
1	1	2.34249
2	2	1.65013
3	3	-2.27343
4	4	-3.6593
5	5	-0.0497482
6	6	0.651146
7	7	-1.52541
8	8	0.252561
9	9	0.331132
10	10	-3.97128
11	11	-0.796437
12	12	-0.340545
13	13	-3.0168
14	14	-0.787908
15	15	1.15776
16	16	-0.606503
17	17	-4.01437
18	18	-1.82393
19	19	0.750194
20	20	0.899835
21	21	0.748308
22	22	-1.69623
23	23	-1.15048
24	24	0.0195066
25	25	-1.25196
26	26	-3.16097
27	27	0.915288
28	28	0.0288654
29	29	-1.71196
30	30	-2.26482
31	31	0.863428
32	32	0.0773339
33	33	-1.43953
34	34	-2.53072
35	35	-1.33312
36	36	0.77433
37	37	-1.08526
38	38	-3.61668
39	39	-0.96778
40	40	-0.500348
41	41	-1.12727
42	42	-0.48809
43	43	-0.0706471
44	44	-0.246916
45	45	-0.680444
46	46	-1.73351
47	47	0.695941
48	48	0.159832
49	49	-0.976983
50	50	-0.980164
51	51	-0.570827
52	52	-0.312188
53	53	-1.19314
54	54	-2.67926
55	55	0.19327
56	56	0.333834
57	57	-0.626628
58	58	-1.10352
59	59	-2.92292
60	60	-2.11048
61	61	-0.733318
62	62	-0.79161
63	63	-1.57699
64	64	-0.304278
65	65	0.231662
66	66	0.539685
67	67	-2.15997
68	68	-0.526341
69	69	0.96066
70	70	-5.32094
71	71	-1.66832
72	72	2.44913
73	73	2.63252
74	74	-5.80627
75	75	-3.85345
76	76	-0.275245
77	77	2.51709
78	78	-1.54732
79	79	-1.84156
80	80	-0.89647
81	81	-1.61325
82	82	0.0642598
83	83	-0.977617
84	84	-0.115428
85	85	-0.987693
86	86	0.289743
87	87	-3.26093
88	88	-3.38355
89	89	-1.21942
90	90	3.80243
91	91	-5.44638
92	92	-0.589798
93	93	5.14857
94	94	-4.86187
95	95	1.46871
96	96	2.12599
97	97	0.136231
98	98	-9.00259
99	99	-1.263
100	100	4.36542
101	101	0.000169896
102	102	-3.55523
103	103	-1.80904
104	104	-0.380302
105	105	-2.82858
106	106	1.06538
107	107	-1.45548
108	108	-1.53826
109	109	-0.122155
110	110	-1.00849
111	111	-1.5986
112	112	0.628065
113	113	-1.51623
114	114	-1.85308
115	115	-2.40918
116	116	0.567086
117	117	3.58311
118	118	-1.45418
119	119	-5.70803
120	120	-3.87282
121	121	-3.76863
122	122	9.18303
123	123	-5.93908
124	124	-4.58958
125	125	6.70292
126	126	3.01957
127	127	-3.1595
128	128	-3.24548
129	129	2.23793
130	130	0.840362
131	131	-5.06234
132	132	1.41844
133	133	4.35779
134	134	-9.46728
135	135	-0.253783
136	136	5.94557
137	137	-4.91956
138	138	-3.33308
139	139	0.725903
140	140	1.4079
141	141	-1.81699
142	142	-7.17548
143	143	0.102976
144	144	2.61371
145	145	-2.06021
146	146	-1.87452
147	147	0.547327
148	148	-4.36761
149	149	-2.7245
150	150	-1.34925
151	151	1.5215
152	152	1.32672
153	153	-1.79712
154	154	-0.858486
155	155	0.450066
156	156	-2.10558
157	157	0.353776
158	158	-0.500545
159	159	-2.24294
160	160	-1.97943
161	161	0.385821
162	162	0.195339
163	163	-2.09638
164	164	-0.586632
165	165	-1.69555
166	166	-3.09955
167	167	1.04247
168	168	-0.217418
169	169	-2.81682
170	170	-2.64828
171	171	3.13403
172	172	-0.9276
173	173	-3.97871
174	174	-1.36995
175	175	2.42401
176	176	-0.708253
177	177	-3.67006
178	178	-2.49322
179	179	0.510145
180	180	-0.266196
181	181	-2.47878
182	182	-0.340841
183	183	-0.268082
184	184	-0.594006
185	185	-0.620337
186	186	-2.01935
187	187	1.08702
188	188	-0.325881
189	189	-2.49132
190	190	-0.634678
191	191	-0.026485
192	192	-2.08282
193	193	-0.813071
194	194	-2.25201
195	195	-1.66031
196	196	1.32382
197	197	-0.739609
198	198	-1.65533
199	199	-0.97749
200	200	0.299833
201	201	-1.17916
202	202	-1.38698
203	203	0.926364
204	204	0.730998
205	205	-1.4718
206	206	-2.30251
207	207	1.75143
208	208	-1.34357
209	209	-2.4433
210	210	-2.15267
211	211	-1.49788
212	212	-0.444533
213	213	-0.41049
214	214	-1.68475
215	215	-0.487077
216	216	0.529369
217	217	-1.22477
218	218	-0.526454
219	219	-2.27529
220	220	-1.31536
221	221	-0.931189
222	222	-0.645599
223	223	-0.181686
224	224	1.82077
225	225	-2.09611
226	226	-3.02796
227	227	0.722019
228	228	-0.218417
229	229	-0.550168
230	230	-1.42898
231	231	-1.80362
232	232	-0.923814
233	233	-0.185471
234	234	-0.533885
235	235	-0.942912
236	236	-2.76514
237	237	-1.52902
238	238	-0.756905
239	239	-1.61314
240	240	-0.282634
241	241	-0.711729
242	242	-3.56755
243	243	-2.09784
244	244	-2.64227
245	245	0.527103
246	246	1.89724
247	247	-1.22147
248	248	-2.83962
249	249	-0.57481
250	250	0.54948
251	251	0.855265
252	252	-2.56773
253	253	0.457455
254	254	-0.390534
255	255	-3.37636
256	256	-0.733867
257	257	0.264847
258	258	0.677477
259	259	0.977661
260	260	2.27968
261	261	-3.44159
262	262	-7.00175
263	263	-5.08658
264	264	-1.29619
265	265	14.04
266	266	-7.45914
267	267	-2.74582
268	268	6.68166
269	269	3.15264
270	270	-5.02598
271	271	-4.45191
272	272	0.899005
273	273	-0.725015
274	274	-2.28597
275	275	1.75227
276	276	0.887352
277	277	-3.15255
278	278	0.171287
279	279	-1.24919
280	280	-5.75531
281	281	-0.202106
282	282	1.46209
283	283	0.464491
284	284	-1.89994
285	285	0.483251
286	286	-2.01643
287	287	-3.70306
288	288	0.863639
289	289	0.655325
290	290	-4.46586
291	291	-4.42474
292	292	-1.05253
293	293	0.842613
294	294	0.982376
295	295	-0.240371
296	296	-2.5853
297	297	-0.991789
298	298	-1.8697
299	299	-1.36698
300	300	-0.973521
301	301	0.142156
302	302	-0.125111
303	303	-3.88234
304	304	-2.47565
305	305	1.43497
306	306	-0.225271
307	307	-2.39655
308	308	-1.28388
309	309	1.10998
310	310	-0.162447
311	311	-2.72134
312	312	-1.12701
313	313	0.919707
314	314	-2.80744
315	315	-1.02468
316	316	-1.8951
317	317	-1.49174
318	318	-0.950934
319	319	1.40078
320	320	0.208807
321	321	-0.353465
322	322	-0.999459
323	323	-3.86726
324	324	0.441341
325	325	-2.42368
326	326	-2.20718
327	327	1.70973
328	328	0.192721
329	329	-4.23468
330	330	-3.96537
331	331	1.6604
332	332	0.316707
333	333	-1.42701
334	334	-1.95381
335	335	-1.74188
336	336	1.52797
337	337	0.890716
338	338	-3.91848
339	339	-2.47904
340	340	-0.0299048
341	341	0.347823
342	342	4.69299
343	343	-4.71994
344	344	-8.21564
345	345	-1.59841
346	346	6.82417
347	347	5.32345
348	348	-8.21239
349	349	-3.51145
350	350	0.883116
351	351	2.59511
352	352	0.110392
353	353	-0.15458
354	354	-2.82495
355	355	0.184939
356	356	-0.106844
357	357	0.258739
358	358	-3.9836
359	359	-0.341925
360	360	-1.44322
361	361	-1.4623
362	362	2.84316
363	363	3.75405
364	364	1.21229
365	365	-8.88552
366	366	-11.9146
367	367	0.660279
368	368	12.2005
369	369	7.75844
370	370	-9.75338
371	371	-13.1207
372	372	1.57861
373	373	6.26498
374	374	-1.37394
375	375	0.0761096
376	376	-0.0468209
377	377	-7.16462
378	378	-6.75117
379	379	13.0943
380	380	-1.48884
381	381	-11.0245
382	382	-0.992914
383	383	11.2529
384	384	-2.84581
385	385	-3.78982
386	386	-5.87892
387	387	-4.71935
388	388	2.45974
389	389	6.97239
390	390	1.42754
391	391	-5.83304
392	392	-9.23167
393	393	2.79057
394	394	4.68109
395	395	1.11199
396	396	-6.96569
397	397	-0.272979
398	398	0.136428
399	399	0.251885
400	400	-3.17757
401	401	-2.63797
402	402	9.83066
403	403	-5.43683
404	404	-5.18929
405	405	2.64482
406	406	-0.871025
407	407	-0.0565034
408	408	1.70012
409	409	1.18217
410	410	-0.791961
411	411	-6.19744
412	412	-12.9548
413	413	7.98652
414	414	4.87873
415	415	-3.00612
416	416	-6.66418
417	417	-1.03506
418	418	1.94993
419	419	-1.06255
420	420	-0.732966
421	421	-1.24023
422	422	-0.845989
423	423	-0.869759
424	424	-2.161
425	425	-3.22976
426	426	-0.333649
427	427	0.00534888
428	428	-1.16392
429	429	-1.34756
430	430	-1.24097
431	431	-0.680599
432	432	-1.14948
433	433	0.492961
434	434	1.06192
435	435	-2.4536
436	436	-1.47743
437	437	1.82009
438	438	-2.17319
439	439	-1.69895
440	440	0.407579
441	441	-1.43758
442	442	-1.96338
443	443	-1.28817
444	444	-0.0023633
445	445	-1.12118
446	446	-2.51402
447	447	-0.979362
448	448	-2.2582
449	449	0.911924
450	450	0.542288
451	451	-3.21765
452	452	-3.24536
453	453	2.01177
454	454	1.35221
455	455	-3.6517
456	456	-1.5663
457	457	1.5778
458	458	0.23283
459	459	-1.73126
460	460	-0.783771
461	461	-0.00513575
462	462	-2.26527
463	463	-3.2959
464	464	-2.05651
465	465	1.4767
466	466	-0.367679
467	467	-2.7094
468	468	-0.681598
469	469	1.33021
470	470	-0.620633
471	471	-0.528129
472	472	-1.16859
473	473	0.121454
474	474	-0.618719
475	475	-1.085
476	476	-0.577188
477	477	-2.38087
478	478	-1.72636
479	479	2.34301
480	480	-0.0235296
481	481	-4.99828
482	482	1.7634
483	483	1.33047
484	484	-2.52724
485	485	-3.79224
486	486	-0.572685
487	487	-1.48616
488	488	-2.15
489	489	-0.417386
490	490	-2.58092
491	491	-2.04049
492	492	-0.0544909
493	493	0.885818
494	494	-0.998811
495	495	-3.85509
496	496	-2.27702
497	497	4.36843
498	498	-0.592514
499	499	-4.85663
500	500	-0.271009
501	501	1.25203
502	502	2.98266
503	503	-6.59078
504	504	-3.93123
505	505	3.35436
506	506	4.65035
507	507	-7.07266
508	508	-4.32096
509	509	5.2801
510	510	3.18591
511	511	-7.29881
512	512	-2.26309
513	513	1.25319
514	514	0.0779532
515	515	-0.809131
516	516	-2.35372
517	517	-0.479097
518	518	0.570829
519	519	-1.24471
520	520	-0.958984
521	521	-0.167401
522	522	-4.61405
523	523	-2.18799
524	524	3.6145
525	525	-0.0337327
526	526	-3.36676
527	527	-1.03219
528	528	1.61462
529	529	0.800421
530	530	-3.3199
531	531	-2.38259
532	532	0.831552
533	533	-1.1276
534	534	-1.20134
535	535	-1.16174
536	536	-0.0597262
537	537	-1.10488
538	538	-0.921225
539	539	-1.59444
540	540	-0.525145
541	541	-2.09901
542	542	-0.333495
543	543	-0.492045
544	544	-0.261678
545	545	-2.50939
546	546	-1.24476
547	547	2.96705
548	548	1.19811
549	549	-1.4745
550	550	-2.73454
551	551	-0.93178
552	552	1.68411
553	553	-1.18758
554	554	-0.596145
555	555	-0.944727
556	556	-0.795663
557	557	-2.43511
558	558	-1.52719
559	559	-1.61104
560	560	-1.26989
561	561	0.303746
562	562	-1.29531
563	563	-3.63214
564	564	-1.72948
565	565	-0.241385
566	566	0.314315
567	567	0.0605445
568	568	-2.04435
569	569	-3.02602
570	570	-2.19848
571	571	-0.638098
572	572	-0.364371
573	573	-0.931625
574	574	-2.10544
575	575	0.0500598
576	576	-2.22551
577	577	-0.895457
578	578	0.500786
579	579	0.840404
580	580	-1.04887
581	581	0.0654842
582	582	-1.59247
583	583	-1.29097
584	584	0.669047
585	585	-1.30748
586	586	1.13379
587	587	-0.652748
588	588	-1.85392
589	589	-2.80296
590	590	-0.537108
591	591	-1.80472
592	592	-2.55497
593	593	-0.554713
594	594	0.0926176
595	595	0.566368
596	596	-0.894852
597	597	-0.756032
598	598	-1.5492
599	599	-1.05312
600	600	-0.658532
601	601	1.48603
602	602	-2.91284
603	603	-3.4364
604	604	2.42429
605	605	0.924942
606	606	-5.59091
607	607	-0.90611
608	608	2.98515
609	609	-0.360586
610	610	-3.37095
611	611	-1.44838
612	612	1.57305
613	613	0.5529
614	614	-1.15804
615	615	-1.79287
616	616	-3.06912
617	617	-0.580073
618	618	0.46435
619	619	-2.37092
620	620	-1.7974
621	621	0.0716905
622	622	-2.6145
623	623	-4.3091
624	624	1.06434
625	625	0.849917
626	626	0.915077
627	627	-1.33431
628	628	-5.74697
629	629	-2.46328
630	630	3.13834
631	631	2.27193
632	632	-0.10963
633	633	-4.64752
634	634	-2.82753
635	635	1.60962
636	636	0.210651
637	637	-2.57234
638	638	-1.68394
639	639	1.83466
640	640	0.924013
641	641	-0.930218
642	642	-3.55236
643	643	-1.22177
644	644	-2.569
645	645	1.43254
646	646	2.71127
647	647	-2.32701
648	648	-3.64105
649	649	-1.63266
650	650	-0.128094
651	651	-0.233194
652	652	1.21737
653	653	-1.03643
654	654	-3.28767
655	655	2.31843
656	656	-1.91726
657	657	-1.27842
658	658	0.33496
659	659	0.253701
660	660	-2.17607
661	661	-1.67936
662	662	0.715489
663	663	-2.81257
664	664	-3.16682
665	665	-0.514478
666	666	-0.74597
667	667	-1.00827
668	668	0.230508
669	669	0.150135
670	670	0.278062
671	671	1.87481
672	672	-1.01956
673	673	-3.63839
674	674	-3.12533
675	675	2.14876
676	676	1.23914
677	677	-3.11885
678	678	-3.51208
679	679	-1.89898
680	680	2.1898
681	681	2.48836
682	682	-4.92552
683	683	-0.136609
684	684	0.441819
685	685	1.02058
686	686	-5.24917
687	687	-3.656
688	688	2.15416
689	689	0.391169
690	690	-2.98584
691	691	-0.0122428
692	692	-1.88901
693	693	-1.78444
694	694	-0.400779
695	695	4.82733
696	696	-5.0029
697	697	-5.78958
698	698	-0.183374
699	699	2.83776
700	700	2.30207
701	701	-3.41934
702	702	-3.28944
703	703	1.28985
704	704	1.57299
705	705	-1.85537
706	706	-5.88749
707	707	0.233182
708	708	2.79965
709	709	-2.74151
710	710	-4.12579
711	711	-1.021
712	712	-1.74612
713	713	0.608644
714	714	-0.218727
715	715	-1.06964
716	716	-0.0345209
717	717	-2.59326
718	718	0.166812
719	719	1.09446
720	720	-2.36484
721	721	-4.038
722	722	2.89068
723	723	2.48023
724	724	-5.85542
725	725	-5.79891
726	726	2.30894
727	727	0.260287
728	728	-1.4981
729	729	0.938945
730	730	0.598962
731	731	-4.76737
732	732	-1.3677
733	733	1.74927
734	734	-3.38127
735	735	-1.60779
736	736	2.78991
737	737	-1.51322
738	738	-5.21335
739	739	-0.00885111
740	740	3.2754
741	741	-0.108181
742	742	-3.29434
743	743	-2.1352
744	744	-0.222808
745	745	-1.52081
746	746	-1.52346
747	747	-0.195337
748	748	-0.39173
749	749	-2.34849
750	750	-0.516969
751	751	1.21765
752	752	-2.03524
753	753	-2.69753
754	754	1.75102
755	755	-0.491707
756	756	-4.04284
757	757	-1.00697
758	758	2.07651
759	759	1.39016
760	760	-1.84275
761	761	-0.952651
762	762	-2.29864
763	763	-1.79338
764	764	1.91241
765	765	-1.75303
766	766	-1.76633
767	767	-4.30504
768	768	-0.391491
769	769	10.2309
770	770	-6.92415
771	771	-5.66401
772	772	2.51209
773	773	5.53556
774	774	-0.975055
775	775	-5.32012
776	776	-4.45231
777	777	0.693014
778	778	-1.06747
779	779	-1.26145
780	780	0.424734
781	781	-0.60981
782	782	0.280215
783	783	-4.876
784	784	-2.25591
785	785	1.16094
786	786	-1.256
787	787	0.0358176
788	788	-0.759522
789	789	-0.912894
790	790	-2.22647
791	791	-1.70396
792	792	-1.099
793	793	2.27314
794	794	-2.73356
795	795	-2.81845
796	796	0.0298646
797	797	2.90308
798	798	-0.0343098
799	799	-5.36543
800	800	-3.52196
801	801	1.0435
802	802	-1.69301
803	803	-3.08164
804	804	-0.152033
805	805	-2.26147
806	806	-0.562116
807	807	0.760538
808	808	0.00760061
809	809	-1.42726
810	810	-1.24063
811	811	-0.242299
812	812	-2.45823
813	813	-1.66458
814	814	0.444901
815	815	1.2338
816	816	0.288406
817	817	-0.993886
818	818	-4.7052
819	819	-0.0102584
820	820	3.4931
821	821	-2.60387
822	822	-5.10203
823	823	4.61688
824	824	-2.47204
825	825	-2.99445
826	826	0.209482
827	827	-1.68874
828	828	-4.3034
829	829	-0.467656
830	830	4.61463
831	831	-2.01263
832	832	-6.89069
833	833	-0.637056
834	834	3.79601
835	835	3.64256
836	836	-2.59463
837	837	-5.08043
838	838	-4.00257
839	839	8.92633
840	840	1.48637
841	841	-7.50767
842	842	-2.26747
843	843	2.83278
844	844	-6.48236
845	845	1.20776
846	846	5.77844
847	847	0.275866
848	848	-5.06182
849	849	-0.568744
850	850	1.25013
851	851	-0.749516
852	852	-2.39014
853	853	0.0236301
854	854	-0.785065
855	855	-3.39267
856	856	-2.25688
857	857	-1.33846
858	858	-0.509679
859	859	-1.19515
860	860	-0.873376
861	861	-1.51691
862	862	-2.00697
863	863	-0.146404
864	864	1.28468
865	865	-0.460886
866	866	-3.21937
867	867	-4.16566
868	868	0.0333126
869	869	1.13078
870	870	-1.48026
871	871	-2.19452
872	872	-1.01035
873	873	0.642153
874	874	-1.71341
875	875	-2.28323
876	876	-0.796423
877	877	-0.983626
878	878	-2.10244
879	879	-0.55636
880	880	0.498239
881	881	-1.94407
882	882	-2.06381
883	883	-0.871208
884	884	-0.0913349
885	885	0.191469
886	886	-0.00503723
887	887	-1.60022
888	888	-1.41012
889	889	-0.215813
890	890	-0.156438
891	891	-2.96205
892	892	-1.69811
893	893	2.97845
894	894	2.44208
895	895	-2.58086
896	896	-2.67383
897	897	-0.659011
898	898	1.14682
899	899	0.966923
900	900	-3.98549
901	901	-3.89752
902	902	-0.652227
903	903	1.51291
904	904	-1.18974
905	905	-3.3601
906	906	-2.15381
907	907	-0.193775
908	908	-0.935889
909	909	-0.809229
910	910	-1.51443
911	911	-0.412727
912	912	-0.608544
913	913	1.65321
914	914	-0.461548
915	915	-2.26939
916	916	2.11079
917	917	1.94181
918	918	-7.81397
919	919	0.272672
920	920	3.88977
921	921	-1.29659
922	922	-4.05562
923	923	-1.31381
924	924	-0.32795
925	925	-0.0932911
926	926	-0.919424
927	927	-1.28501
928	928	-2.0807
929	929	1.03953
930	930	0.812679
931	931	-2.60902
932	932	-2.00246
933	933	-1.58451
934	934	2.39494
935	935	-0.692702
936	936	-7.83242
937	937	-4.76545
938	938	-0.944038
939	939	-24.5105
940	940	-39.7008
941	941	9.63608
942	942	93.4018
943	943	-15.1725
944	944	-65.2711
945	945	39.9471
946	946	59.4312
947	947	-14.337
948	948	-53.5842
949	949	-28.1884
950	950	10.5495
951	951	16.3051
952	952	3.25478
953	953	-0.115161
954	954	-3.85717
955	955	-0.187822
956	956	-0.192156
957	957	-0.641222
958	958	2.54176
959	959	-0.769894
960	960	-3.24317
961	961	0.113165
962	962	3.59451
963	963	-5.3311
964	964	-4.36141
965	965	3.10862
966	966	2.48594
967	967	-6.40692
968	968	-4.91653
969	969	2.82052
970	970	2.96818
971	971	0.824234
972	972	-2.44352
973	973	0.483392
974	974	-2.35706
975	975	-2.84928
976	976	-0.373308
977	977	2.19316
978	978	-1.29532
979	979	-2.98478
980	980	-1.42004
981	981	0.167882
982	982	-0.761647
983	983	-1.21009
984	984	-0.326162
985	985	-0.790118
986	986	-1.58162
987	987	-1.00279
988	988	1.48837
989	989	-4.39416
990	990	-1.91216
991	991	0.683008
992	992	1.2707
993	993	-0.791004
994	994	-4.08118
995	995	-0.709393
996	996	-0.726323
997	997	-0.922548
998	998	1.57761
999	999	-0.694926
1000	1000	-2.66506
1001	1001	-3.11123
1002	1002	-1.63532
1003	1003	-1.69844
1004	1004	0.477284
1005	1005	1.28644
1006	1006	-0.00605051
1007	1007	-1.6714
1008	1008	-1.19869
1009	1009	-1.7931
1010	1010	1.63165
1011	1011	-1.06048
1012	1012	-2.10272
1013	1013	-0.290515
1014	1014	-0.0199409
1015	1015	-3.69353
1016	1016	-1.45344
1017	1017	0.0875653
1018	1018	-0.00279958
1019	1019	-0.412924
1020	1020	1.99574
1021	1021	-0.229788
1022	1022	-3.25655
1023	1023	0.191539
1024	1024	0.801322
1025	1025	-3.1524
1026	1026	-0.117948
1027	1027	0.455794
1028	1028	-1.61877
1029	1029	-2.1291
1030	1030	0.342011
1031	1031	1.80133
1032	1032	-2.96288
1033	1033	-5.66422
1034	1034	0.91146
1035	1035	2.57045
1036	1036	1.15506
1037	1037	-2.48512
1038	1038	-3.50232
1039	1039	0.980771
1040	1040	3.64284
1041	1041	-5.12704
1042	1042	-3.93562
1043	1043	0.0243479
1044	1044	1.07924
1045	1045	2.03972
1046	1046	-4.73746
1047	1047	-2.97672
1048	1048	-0.0113702
1049	1049	-1.61921
1050	1050	-0.219754
1051	1051	-1.15155
1052	1052	-2.16605
1053	1053	-1.16396
1054	1054	-0.909009
1055	1055	-5.77431
1056	1056	1.57914
1057	1057	10.3872
1058	1058	-7.87584
1059	1059	-2.1469
1060	1060	-6.25438
1061	1061	0.844021
1062	1062	7.48534
1063	1063	5.86035
1064	1064	-5.41983
1065	1065	-4.6574
1066	1066	-2.63928
1067	1067	-1.26872
1068	1068	-2.13226
1069	1069	0.838926
1070	1070	0.18066
1071	1071	-1.24853
1072	1072	-1.88616
1073	1073	0.981658
1074	1074	-1.24404
1075	1075	-3.40311
1076	1076	0.0369435
1077	1077	1.8496
1078	1078	-4.14655
1079	1079	-3.44385
1080	1080	0.836252
1081	1081	0.130897
1082	1082	-3.22378
1083	1083	-1.52888
1084	1084	0.356394
1085	1085	-2.51523
1086	1086	0.0654983
1087	1087	0.270842
1088	1088	-1.62854
1089	1089	-1.10145
1090	1090	-1.27653
1091	1091	-0.41291
1092	1092	0.21324
1093	1093	-2.8912
1094	1094	-1.64983
1095	1095	-2.03979
1096	1096	-2.04055
1097	1097	1.0015
1098	1098	0.077151
1099	1099	-1.77536
1100	1100	-2.26927
1101	1101	-0.0496215
1102	1102	0.438807
1103	1103	-2.49569
1104	1104	-2.94249
1105	1105	1.07943
1106	1106	0.726311
1107	1107	4.95228
1108	1108	-3.12764
1109	1109	-7.20616
1110	1110	2.71719
1111	1111	3.62705
1112	1112	-3.44193
1113	1113	-4.87711
1114	1114	-0.760592
1115	1115	2.26285
1116	1116	-2.29777
1117	1117	-0.567872
1118	1118	-3.39615
1119	1119	-0.148571
1120	1120	0.827133
1121	1121	-0.0244162
1122	1122	-5.02951
1123	1123	-2.64041
1124	1124	-0.399639
1125	1125	1.31686
1126	1126	-2.11131
1127	1127	-0.932652
1128	1128	0.518209
1129	1129	-1.48338
1130	1130	-1.19029
1131	1131	1.64264
1132	1132	-2.02757
1133	1133	-4.35599
1134	1134	2.72623
1135	1135	-0.792947
1136	1136	-4.25684
1137	1137	-0.967428
1138	1138	2.2092
1139	1139	0.717417
1140	1140	-0.66388
1141	1141	0.816578
1142	1142	-1.71747
1143	1143	-3.59852
1144	1144	0.896767
1145	1145	2.14763
1146	1146	-2.07377
1147	1147	-2.89621
1148	1148	-0.798449
1149	1149	2.75395
1150	1150	1.27455
1151	1151	-2.46538
1152	1152	-2.14048
1153	1153	0.976859
1154	1154	-2.68617
1155	1155	-5.0438
1156	1156	-0.863848
1157	1157	2.2215
1158	1158	-1.93716
1159	1159	-0.727027
1160	1160	-3.45532
1161	1161	-4.07168
1162	1162	1.96164
1163	1163	2.84525
1164	1164	-2.78446
1165	1165	-4.64349
1166	1166	-0.868478
1167	1167	-0.691872
1168	1168	-1.57641
1169	1169	-0.703243
1170	1170	0.371706
1171	1171	-0.931935
1172	1172	-2.02017
1173	1173	-1.16222
1174	1174	-2.21451
1175	1175	-1.87113
1176	1176	0.31043
1177	1177	0.403624
1178	1178	-2.49033
1179	1179	1.63992
1180	1180	0.595078
1181	1181	-2.37651
1182	1182	-1.38249
1183	1183	1.44043
1184	1184	0.735149
1185	1185	-2.83154
1186	1186	-0.847509
1187	1187	-0.268011
1188	1188	0.787488
1189	1189	-0.334508
1190	1190	-2.25115
1191	1191	-2.08951
1192	1192	0.465983
1193	1193	1.17353
1194	1194	-1.39103
1195	1195	-3.2969
1196	1196	-1.58216
1197	1197	0.884735
1198	1198	3.9283
1199	1199	-0.597707
1200	1200	-8.81609
1201	1201	0.475468
1202	1202	1.33262
1203	1203	0.865665
1204	1204	-4.65204
1205	1205	-1.42649
1206	1206	0.411477
1207	1207	-1.07688
1208	1208	-0.011525
1209	1209	-1.53046
1210	1210	-0.16211
1211	1211	-2.00593
1212	1212	0.0331437
1213	1213	1.4303
1214	1214	-3.84514
1215	1215	-1.56255
1216	1216	1.93715
1217	1217	2.84328
1218	1218	-5.64152
1219	1219	-2.11325
1220	1220	1.35059
1221	1221	-1.44954
1222	1222	-0.999233
1223	1223	-1.31722
1224	1224	-1.77009
1225	1225	-1.05441
1226	1226	-4.4227
1227	1227	0.929826
1228	1228	3.75985
1229	1229	-1.67778
1230	1230	-3.70524
1231	1231	-0.276174
1232	1232	-0.0200675
1233	1233	-0.103283
1234	1234	-1.32264
1235	1235	-2.09701
1236	1236	-1.52028
1237	1237	0.454541
1238	1238	-3.04337
1239	1239	-2.29568
1240	1240	-0.49417
1241	1241	1.16862
1242	1242	-2.17371
1243	1243	-3.30978
1244	1244	-2.66231
1245	1245	0.798296
1246	1246	-0.0205038
1247	1247	-1.11615
1248	1248	-1.38564
1249	1249	0.95171
1250	1250	0.435444
1251	1251	-2.72945
1252	1252	-2.68891
1253	1253	1.23461
1254	1254	1.6965
1255	1255	-1.85823
1256	1256	-2.86744
1257	1257	-1.49666
1258	1258	-0.315467
1259	1259	-1.46057
1260	1260	0.582426
1261	1261	-1.78222
1262	1262	-0.110981
1263	1263	4.16172
1264	1264	-6.65962
1265	1265	-2.36363
1266	1266	2.18263
1267	1267	-0.387438
1268	1268	-2.44161
1269	1269	-0.83117
1270	1270	0.889703
1271	1271	-2.08348
1272	1272	-3.30374
1273	1273	1.86034
1274	1274	-1.40181
1275	1275	-1.49833
1276	1276	-1.19938
1277	1277	-1.55227
1278	1278	-1.45225
1279	1279	-0.934792
1280	1280	-0.993534
1281	1281	-0.054899
1282	1282	0.313203
1283	1283	-2.217
1284	1284	-1.03528
1285	1285	-0.138706
1286	1286	2.46369
1287	1287	-3.00418
1288	1288	-1.26357
1289	1289	1.76094
1290	1290	-0.798857
1291	1291	-3.22884
1292	1292	-0.37601
1293	1293	-1.33798
1294	1294	-2.05577
1295	1295	2.45716
1296	1296	-2.80846
1297	1297	-6.93387
1298	1298	0.323336
1299	1299	4.44724
1300	1300	-7.53162
1301	1301	-1.76657
1302	1302	3.51215
1303	1303	-0.944559
1304	1304	-2.00079
1305	1305	-0.785277
1306	1306	-0.314439
1307	1307	-1.89793
1308	1308	-3.65341
1309	1309	-0.356828
1310	1310	1.05439
1311	1311	-0.189327
1312	1312	-0.0966968
1313	1313	0.214197
1314	1314	-1.60928
1315	1315	0.0969381
1316	1316	-1.49353
1317	1317	-0.550759
1318	1318	-0.665597
1319	1319	0.267662
1320	1320	-1.83161
1321	1321	-1.10803
1322	1322	2.57784
1323	1323	0.0606148
1324	1324	-2.37776
1325	1325	-3.34264
1326	1326	0.368173
1327	1327	0.989877
1328	1328	-1.21786
1329	1329	-1.78697
1330	1330	0.442044
1331	1331	-0.770063
1332	1332	-1.22926
1333	1333	1.52328
1334	1334	-0.695995
1335	1335	-8.85771
1336	1336	-0.351128
1337	1337	4.05347
1338	1338	0.780339
1339	1339	-2.83127
1340	1340	-4.03721
1341	1341	-0.673183
1342	1342	1.12988
1343	1343	-1.53797
1344	1344	-3.63308
1345	1345	1.67414
1346	1346	-0.53328
1347	1347	-5.62995
1348	1348	-4.34947
1349	1349	-0.4685
1350	1350	1.80475
1351	1351	4.1868
1352	1352	-1.90627
1353	1353	-6.91648
1354	1354	-1.04065
1355	1355	2.90136
1356	1356	0.477185
1357	1357	-1.8111
1358	1358	-1.85489
1359	1359	-0.424211
1360	1360	-1.81594
1361	1361	0.0975714
1362	1362	0.542457
1363	1363	0.556137
1364	1364	-2.71445
1365	1365	-1.28298
1366	1366	0.866116
1367	1367	-3.94988
1368	1368	-3.9755
1369	1369	3.07112
1370	1370	0.0461756
1371	1371	-0.176802
1372	1372	-4.01972
1373	1373	-1.94157
1374	1374	1.44747
1375	1375	-0.223315
1376	1376	-3.75233
1377	1377	-3.1302
1378	1378	-0.222878
1379	1379	0.363037
1380	1380	-0.716824
1381	1381	-2.99347
1382	1382	-0.27502
1383	1383	1.23399
1384	1384	-0.565128
1385	1385	-0.887449
1386	1386	0.340407
1387	1387	-4.36792
1388	1388	-0.670621
1389	1389	0.604605
1390	1390	2.93353
1391	1391	-0.034169
1392	1392	-3.58013
1393	1393	-0.179448
1394	1394	-0.112783
1395	1395	1.67774
1396	1396	1.18782
1397	1397	-12.4043
1398	1398	-3.43064
1399	1399	11.5419
1400	1400	2.001
1401	1401	-7.98416
1402	1402	-4.55136
1403	1403	-0.0108917
1404	1404	2.17175
1405	1405	0.337902
1406	1406	-1.86059
1407	1407	-4.65529
1408	1408	-1.35743
1409	1409	2.34904
1410	1410	-0.475959
1411	1411	-0.759776
1412	1412	-0.0104695
1413	1413	-2.43072
1414	1414	-1.55832
1415	1415	-1.34095
1416	1416	-1.47775
1417	1417	-0.390168
1418	1418	-1.26877
1419	1419	0.810062
1420	1420	0.621381
1421	1421	-1.91743
1422	1422	-1.43983
1423	1423	-1.33387
1424	1424	-1.21008
1425	1425	-0.988158
1426	1426	0.0924346
1427	1427	-2.34128
1428	1428	-0.0310729
1429	1429	-1.94191
1430	1430	-1.35869
1431	1431	-0.655802
1432	1432	0.426873
1433	1433	-1.30551
1434	1434	-1.47414
1435	1435	-0.062189
1436	1436	0.0587994
1437	1437	-3.66778
1438	1438	-0.905364
1439	1439	2.81081
1440	1440	0.838715
1441	1441	-4.93556
1442	1442	-1.78364
1443	1443	1.9406
1444	1444	-1.65627
1445	1445	-3.78125
1446	1446	0.243765
1447	1447	2.09956
1448	1448	-3.62693
1449	1449	-4.88589
1450	1450	0.967598
1451	1451	2.55324
1452	1452	-0.0696057
1453	1453	-3.78664
1454	1454	-2.21204
1455	1455	0.764295
1456	1456	-0.416204
1457	1457	-1.83077
1458	1458	-0.830888
1459	1459	-1.93563
1460	1460	1.27808
1461	1461	-1.24059
1462	1462	-2.99285
1463	1463	-1.85194
1464	1464	1.99612
1465	1465	-0.114668
1466	1466	-2.34605
1467	1467	-4.73794
1468	1468	0.989074
1469	1469	0.269533
1470	1470	0.0288513
1471	1471	-0.514506
1472	1472	-1.90108
1473	1473	0.785208
1474	1474	-1.34924
1475	1475	-0.279819
1476	1476	1.5838
1477	1477	-2.70471
1478	1478	-3.28108
1479	1479	0.644982
1480	1480	1.34471
1481	1481	-0.550013
1482	1482	-1.74342
1483	1483	-2.59941
1484	1484	-1.28981
1485	1485	-0.13219
1486	1486	-0.15724
1487	1487	-1.10934
1488	1488	-2.06972
1489	1489	-3.04457
1490	1490	0.873237
1491	1491	1.92488
1492	1492	-4.73116
1493	1493	-4.07065
1494	1494	0.981784
1495	1495	0.467939
1496	1496	-2.07013
1497	1497	-0.526173
1498	1498	1.45455
1499	1499	0.0346073
1500	1500	-1.91995
1501	1501	-1.5391
1502	1502	0.0123011
1503	1503	-1.18548
1504	1504	-1.48015
1505	1505	-0.574486
1506	1506	-1.51367
1507	1507	-0.664795
1508	1508	0.361587
1509	1509	-1.76536
1510	1510	-1.44214
1511	1511	0.828118
1512	1512	1.10922
1513	1513	-2.13271
1514	1514	-1.9667
1515	1515	0.469515
1516	1516	-2.87605
1517	1517	-1.82309
1518	1518	-1.42383
1519	1519	0.487811
1520	1520	-0.904098
1521	1521	0.70682
1522	1522	-3.28177
1523	1523	-2.49434
1524	1524	0.460691
1525	1525	0.0701425
1526	1526	-5.0698
1527	1527	0.106015
1528	1528	2.50158
1529	1529	-1.37152
1530	1530	-3.44478
1531	1531	-1.12541
1532	1532	-1.42598
1533	1533	-2.22897
1534	1534	-0.326528
1535	1535	0.158959
1536	1536	-0.744591
1537	1537	-2.17682
1538	1538	-2.72088
1539	1539	1.87346
1540	1540	0.0601786
1541	1541	-2.88179
1542	1542	0.944096
1543	1543	-1.09815
1544	1544	-2.25017
1545	1545	0.47226
1546	1546	-2.97822
1547	1547	1.42214
1548	1548	0.266733
1549	1549	-2.95637
1550	1550	-2.60862
1551	1551	1.24809
1552	1552	-2.75039
1553	1553	-2.40157
1554	1554	1.34904
1555	1555	1.26367
1556	1556	-1.48217
1557	1557	-5.15162
1558	1558	-0.354745
1559	1559	1.75903
1560	1560	-0.389436
1561	1561	-1.71597
1562	1562	-1.57082
1563	1563	-3.91983
1564	1564	-0.391997
1565	1565	15.1659
1566	1566	-10.0163
1567	1567	1.68587
1568	1568	6.92015
1569	1569	-4.25138
1570	1570	-9.55107
1571	1571	-1.15166
1572	1572	2.65613
1573	1573	-1.63186
1574	1574	-2.6379
1575	1575	1.96346
1576	1576	-0.819067
1577	1577	-2.38475
1578	1578	-0.416766
1579	1579	-0.901142
1580	1580	-0.587645
1581	1581	-1.98525
1582	1582	-1.86555
1583	1583	-0.153553
1584	1584	-0.668566
1585	1585	0.89802
1586	1586	-4.3181
1587	1587	1.4547
1588	1588	-0.432261
1589	1589	-1.71889
1590	1590	-4.39307
1591	1591	-0.530521
1592	1592	0.132656
1593	1593	0.772373
1594	1594	-1.10025
1595	1595	-1.75663
1596	1596	-1.40401
1597	1597	-0.324502
1598	1598	-2.14659
1599	1599	-0.325557
1600	1600	1.27085
1601	1601	-2.12932
1602	1602	-2.63476
1603	1603	-1.37387
1604	1604	0.630979
1605	1605	0.460776
1606	1606	-1.30772
1607	1607	1.307
1608	1608	-3.25693
1609	1609	-4.76825
1610	1610	1.53043
1611	1611	1.50414
1612	1612	-2.47396
1613	1613	-1.39156
1614	1614	2.27122
1615	1615	-1.82918
1616	1616	-3.45137
1617	1617	-1.11192
1618	1618	1.59216
1619	1619	0.927827
1620	1620	-4.89939
1621	1621	-2.3022
1622	1622	-0.205244
1623	1623	-1.27394
1624	1624	-0.802418
1625	1625	-0.925771
1626	1626	0.279033
1627	1627	0.146912
1628	1628	-1.37066
1629	1629	2.20017
1630	1630	0.406875
1631	1631	-1.83364
1632	1632	0.824684
1633	1633	-1.18672
1634	1634	0.000127676
1635	1635	-2.05242
1636	1636	0.497746
1637	1637	0.827625
1638	1638	-2.00487
1639	1639	1.1578
1640	1640	-6.38025
1641	1641	-3.79736
1642	1642	0.408226
1643	1643	4.12572
1644	1644	0.0592919
1645	1645	-5.03168
1646	1646	-4.30099
1647	1647	0.321
1648	1648	1.30263
1649	1649	0.239853
1650	1650	-2.45136
1651	1651	-1.98755
1652	1652	-0.354351
1653	1653	-2.57645
1654	1654	-1.28214
1655	1655	2.51172
1656	1656	-1.77597
1657	1657	-1.55393
1658	1658	-1.60909
1659	1659	-2.64739
1660	1660	-0.289586
1661	1661	0.567043
1662	1662	-0.927079
1663	1663	-0.736245
1664	1664	-1.32437
1665	1665	-1.9188
1666	1666	-1.22505
1667	1667	1.65365
1668	1668	-1.84349
1669	1669	-5.11534
1670	1670	0.460607
1671	1671	1.05007
1672	1672	-1.15538
1673	1673	-1.7153
1674	1674	-1.75774
1675	1675	-0.289515
1676	1676	-1.36831
1677	1677	-0.692576
1678	1678	0.813425
1679	1679	-1.77141
1680	1680	-2.08759
1681	1681	0.42624
1682	1682	-0.298171
1683	1683	-0.710941
1684	1684	-0.588137
1685	1685	-4.32905
1686	1686	3.34876
1687	1687	2.26339
1688	1688	-7.71801
1689	1689	-3.18146
1690	1690	3.24387
1691	1691	-0.558077
1692	1692	-2.12015
1693	1693	-2.81865
1694	1694	-0.795438
1695	1695	-0.493128
1696	1696	-0.533814
1697	1697	-3.3383
1698	1698	-2.95281
1699	1699	1.13036
1700	1700	1.89077
1701	1701	-1.85785
1702	1702	-1.27237
1703	1703	-0.241089
1704	1704	-0.0703656
1705	1705	-2.77418
1706	1706	-0.657153
1707	1707	1.19422
1708	1708	-2.10679
1709	1709	0.0865942
1710	1710	-1.04563
1711	1711	-2.30102
1712	1712	-0.545312
1713	1713	0.888985
1714	1714	-1.74578
1715	1715	-1.67844
1716	1716	-0.361852
1717	1717	-0.887013
1718	1718	-1.49725
1719	1719	0.62732
1720	1720	0.492596
1721	1721	-0.533125
1722	1722	1.26892
1723	1723	-3.49731
1724	1724	-3.54804
1725	1725	-1.16118
1726	1726	0.693352
1727	1727	-1.90651
1728	1728	-1.59857
1729	1729	0.341828
1730	1730	-3.74556
1731	1731	-1.42727
1732	1732	1.02108
1733	1733	1.45131
1734	1734	-0.779324
1735	1735	-1.44083
1736	1736	-2.59498
1737	1737	0.584424
1738	1738	1.23685
1739	1739	-0.0451744
1740	1740	-1.85548
1741	1741	-3.17372
1742	1742	-0.0259502
1743	1743	0.137948
1744	1744	-2.45691
1745	1745	0.258401
1746	1746	-1.82728
1747	1747	-1.3053
1748	1748	-1.63663
1749	1749	-1.45791
1750	1750	1.25944
1751	1751	-0.439945
1752	1752	-3.7125
1753	1753	0.790852
1754	1754	-2.04349
1755	1755	0.863709
1756	1756	-1.37675
1757	1757	-10.5617
1758	1758	-13.1557
1759	1759	-5.6244
1760	1760	48.1443
1761	1761	-15.835
1762	1762	-33.0298
1763	1763	45.242
1764	1764	54.0577
1765	1765	-28.8951
1766	1766	-69.4028
1767	1767	-18.0118
1768	1768	41.386
1769	1769	30.5287
1770	1770	-6.01856
1771	1771	-13.7023
1772	1772	-7.33144
1773	1773	-0.206891
1774	1774	2.99513
1775	1775	0.498112
1776	1776	0.00730507
1777	1777	-4.32511
1778	1778	-5.25734
1779	1779	-3.54258
1780	1780	2.73087
1781	1781	1.48983
1782	1782	-4.27078
1783	1783	-3.78444
1784	1784	0.0167483
1785	1785	-6.39278
1786	1786	-3.66911
1787	1787	4.17222
1788	1788	3.89205
1789	1789	-0.0706612
1790	1790	-3.18018
1791	1791	-3.56869
1792	1792	-3.02198
1793	1793	2.23401
1794	1794	-1.18739
1795	1795	-3.5702
1796	1796	-1.74121
1797	1797	-0.623912
1798	1798	1.70156
1799	1799	0.177972
1800	1800	-2.996
1801	1801	-2.99494
1802	1802	1.07765
1803	1803	2.4301
1804	1804	0.164321
1805	1805	-2.1968
1806	1806	-1.16384
1807	1807	-2.7046
1808	1808	-7.65537
1809	1809	-18.6602
1810	1810	-14.433
1811	1811	34.934
1812	1812	72.1555
1813	1813	-18.7481
1814	1814	-90.239
1815	1815	1.44239
1816	1816	78.6191
1817	1817	27.8756
1818	1818	-51.4081
1819	1819	-40.7279
1820	1820	11.5376
1821	1821	17.7174
1822	1822	3.12663
1823	1823	-1.35557
1824	1824	-3.07084
1825	1825	-4.15104
1826	1826	-4.47827
1827	1827	-0.504486
1828	1828	1.90242
1829	1829	-1.37997
1830	1830	0.940451
1831	1831	-2.38519
1832	1832	-3.91928
1833	1833	-1.04973
1834	1834	-5.8282
1835	1835	1.2395
1836	1836	3.21784
1837	1837	-2.92273
1838	1838	-6.23453
1839	1839	-1.77847
1840	1840	2.20936
1841	1841	1.33743
1842	1842	-2.92192
1843	1843	-0.30888
1844	1844	0.567142
1845	1845	-0.987173
1846	1846	-0.879455
1847	1847	0.000380996
1848	1848	0.870493
1849	1849	-1.82466
1850	1850	-3.24144
1851	1851	-0.0968235
1852	1852	0.496001
1853	1853	-1.03692
1854	1854	-0.893754
1855	1855	-1.52019
1856	1856	-1.26029
1857	1857	-1.53216
1858	1858	0.44286
1859	1859	-2.24716
1860	1860	-1.57558
1861	1861	0.392591
1862	1862	-0.414557
1863	1863	-1.75393
1864	1864	1.46316
1865	1865	1.01453
1866	1866	-0.323643
1867	1867	-6.39482
1868	1868	-3.19436
1869	1869	4.70279
1870	1870	2.41842
1871	1871	-5.13032
1872	1872	-4.0571
1873	1873	1.21339
1874	1874	1.35615
1875	1875	-3.97546
1876	1876	-2.48137
1877	1877	0.673705
1878	1878	2.02535
1879	1879	-3.88155
1880	1880	-7.23228
1881	1881	2.9072
1882	1882	2.60641
1883	1883	-2.24693
1884	1884	-1.23544
1885	1885	-1.86076
1886	1886	0.0564351
1887	1887	-0.0848752
1888	1888	-0.641503
1889	1889	0.315004
1890	1890	-2.20294
1891	1891	-0.378797
1892	1892	-0.225988
1893	1893	-2.07158
1894	1894	-3.84934
1895	1895	-1.61379
1896	1896	3.52268
1897	1897	-1.20178
1898	1898	-3.25405
1899	1899	-1.57333
1900	1900	1.07461
1901	1901	-2.50461
1902	1902	2.4142
1903	1903	-1.21088
1904	1904	-1.47573
1905	1905	-1.92066
1906	1906	0.0345933
1907	1907	0.556277
1908	1908	0.126774
1909	1909	-2.24129
1910	1910	-2.79976
1911	1911	-2.13723
1912	1912	0.236925
1913	1913	-0.32156
1914	1914	-1.24673
1915	1915	1.19784
1916	1916	0.521953
1917	1917	-3.77496
1918	1918	-0.996194
1919	1919	2.71898
1920	1920	-5.38284
1921	1921	-0.371816
1922	1922	2.33814
1923	1923	-3.92239
1924	1924	-4.86955
1925	1925	5.43249
1926	1926	-0.0233044
1927	1927	-7.7299
1928	1928	-2.71221
1929	1929	3.66584
1930	1930	2.47557
1931	1931	-2.28151
1932	1932	-2.51773
1933	1933	-1.58276
1934	1934	1.18293
1935	1935	-1.81312
1936	1936	-2.17576
1937	1937	0.622957
1938	1938	-0.257611
1939	1939	-1.01864
1940	1940	-4.56574
1941	1941	-0.148416
1942	1942	1.21177
1943	1943	-0.109447
1944	1944	-3.0557
1945	1945	-0.682218
1946	1946	0.0587149
1947	1947	-2.725
1948	1948	-0.636859
1949	1949	-1.00355
1950	1950	-3.00837
1951	1951	-0.92639
1952	1952	2.29235
1953	1953	-0.500235
1954	1954	-2.32111
1955	1955	0.615343
1956	1956	1.12628
1957	1957	-1.3678
1958	1958	-0.673788
1959	1959	-1.51098
1960	1960	1.27908
1961	1961	-3.56301
1962	1962	-1.67177
1963	1963	1.06497
1964	1964	-1.04116
1965	1965	-0.714206
1966	1966	-1.58138
1967	1967	-1.88851
1968	1968	0.351905
1969	1969	-1.24297
1970	1970	-4.07497
1971	1971	0.492976
1972	1972	0.469895
1973	1973	-0.915793
1974	1974	-1.70923
1975	1975	-0.667286
1976	1976	0.678223
1977	1977	2.13685
1978	1978	-3.52212
1979	1979	-2.76947
1980	1980	2.13481
1981	1981	-0.448136
1982	1982	-1.61206
1983	1983	-2.22485
1984	1984	-1.76937
1985	1985	-1.69167
1986	1986	-1.77615
1987	1987	-0.325276
1988	1988	-2.5482
1989	1989	-1.61166
1990	1990	5.14857
1991	1991	-3.88459
1992	1992	-5.6174
1993	1993	2.4642
1994	1994	1.49266
1995	1995	-4.99937
1996	1996	-4.09791
1997	1997	2.00361
1998	1998	5.8235
[truncated: 39,710 more rows]
