# Supplementary material for: PM2.5 concentration prediction based on EEMD-ALSTM
Source: Sci Rep. 2024 Jun 2;14:12636. doi: 10.1038/s41598-024-63620-9 (PMC11144699; doi:10.1038/s41598-024-63620-9)
Supplement: Supplementary file 1 — Supplementary Information. [file 41598_2024_63620_MOESM1_ESM.zip › Code/ra10.xlsx]

## Sheet: Sheet1
	index	0
0	0	-13.7514
1	1	-13.8215
2	2	-13.8908
3	3	-13.9593
4	4	-14.027
5	5	-14.094
6	6	-14.1601
7	7	-14.2254
8	8	-14.2898
9	9	-14.3534
10	10	-14.4162
11	11	-14.4781
12	12	-14.5391
13	13	-14.5993
14	14	-14.6586
15	15	-14.717
16	16	-14.7745
17	17	-14.8312
18	18	-14.8869
19	19	-14.9417
20	20	-14.9956
21	21	-15.0485
22	22	-15.1005
23	23	-15.1516
24	24	-15.2017
25	25	-15.2509
26	26	-15.2991
27	27	-15.3463
28	28	-15.3925
29	29	-15.4378
30	30	-15.4821
31	31	-15.5253
32	32	-15.5676
33	33	-15.6088
34	34	-15.649
35	35	-15.6881
36	36	-15.7262
37	37	-15.7633
38	38	-15.7992
39	39	-15.8341
40	40	-15.8678
41	41	-15.9005
42	42	-15.932
43	43	-15.9624
44	44	-15.9916
45	45	-16.0197
46	46	-16.0465
47	47	-16.0722
48	48	-16.0966
49	49	-16.1198
50	50	-16.1417
51	51	-16.1623
52	52	-16.1817
53	53	-16.1998
54	54	-16.2165
55	55	-16.2319
56	56	-16.2459
57	57	-16.2586
58	58	-16.2698
59	59	-16.2797
60	60	-16.2881
61	61	-16.2952
62	62	-16.3007
63	63	-16.3048
64	64	-16.3074
65	65	-16.3085
66	66	-16.3081
67	67	-16.3061
68	68	-16.3026
69	69	-16.2975
70	70	-16.2909
71	71	-16.2826
72	72	-16.2727
73	73	-16.2612
74	74	-16.2481
75	75	-16.2333
76	76	-16.2168
77	77	-16.1987
78	78	-16.1788
79	79	-16.1572
80	80	-16.1339
81	81	-16.1089
82	82	-16.0821
83	83	-16.0535
84	84	-16.0232
85	85	-15.991
86	86	-15.9571
87	87	-15.9213
88	88	-15.8837
89	89	-15.8442
90	90	-15.8029
91	91	-15.7597
92	92	-15.7146
93	93	-15.6676
94	94	-15.6187
95	95	-15.5679
96	96	-15.5151
97	97	-15.4603
98	98	-15.4037
99	99	-15.345
100	100	-15.2843
101	101	-15.2217
102	102	-15.157
103	103	-15.0903
104	104	-15.0216
105	105	-14.9508
106	106	-14.878
107	107	-14.8031
108	108	-14.7262
109	109	-14.6472
110	110	-14.5661
111	111	-14.4829
112	112	-14.3976
113	113	-14.3102
114	114	-14.2207
115	115	-14.1291
116	116	-14.0354
117	117	-13.9396
118	118	-13.8417
119	119	-13.7416
120	120	-13.6395
121	121	-13.5353
122	122	-13.4289
123	123	-13.3204
124	124	-13.2099
125	125	-13.0973
126	126	-12.9826
127	127	-12.8658
128	128	-12.747
129	129	-12.6261
130	130	-12.5032
131	131	-12.3782
132	132	-12.2513
133	133	-12.1223
134	134	-11.9913
135	135	-11.8584
136	136	-11.7235
137	137	-11.5867
138	138	-11.448
139	139	-11.3074
140	140	-11.1648
141	141	-11.0205
142	142	-10.8742
143	143	-10.7262
144	144	-10.5763
145	145	-10.4247
146	146	-10.2713
147	147	-10.1162
148	148	-9.95942
149	149	-9.80091
150	150	-9.64075
151	151	-9.47894
152	152	-9.31551
153	153	-9.15049
154	154	-8.9839
155	155	-8.81575
156	156	-8.64608
157	157	-8.4749
158	158	-8.30224
159	159	-8.12811
160	160	-7.95253
161	161	-7.77554
162	162	-7.59714
163	163	-7.41736
164	164	-7.23622
165	165	-7.05374
166	166	-6.86994
167	167	-6.68483
168	168	-6.49845
169	169	-6.3108
170	170	-6.1219
171	171	-5.93178
172	172	-5.74045
173	173	-5.54794
174	174	-5.35426
175	175	-5.15943
176	176	-4.96347
177	177	-4.7664
178	178	-4.56824
179	179	-4.369
180	180	-4.16871
181	181	-3.96739
182	182	-3.76505
183	183	-3.56171
184	184	-3.35739
185	185	-3.15212
186	186	-2.9459
187	187	-2.73875
188	188	-2.5307
189	189	-2.32177
190	190	-2.11196
191	191	-1.90131
192	192	-1.68982
193	193	-1.47751
194	194	-1.26441
195	195	-1.05053
196	196	-0.83589
197	197	-0.620508
198	198	-0.404398
199	199	-0.187582
200	200	0.0299282
201	201	0.248105
202	202	0.466937
203	203	0.686407
204	204	0.906499
205	205	1.12719
206	206	1.34846
207	207	1.5703
208	208	1.79268
209	209	2.0156
210	210	2.23901
211	211	2.46292
212	212	2.68731
213	213	2.91214
214	214	3.13741
215	215	3.3631
216	216	3.58918
217	217	3.81563
218	218	4.04245
219	219	4.2696
220	220	4.49707
221	221	4.72484
222	222	4.95289
223	223	5.18121
224	224	5.40976
225	225	5.63854
226	226	5.86752
227	227	6.09668
228	228	6.32601
229	229	6.55548
230	230	6.78508
231	231	7.01478
232	232	7.24457
233	233	7.47441
234	234	7.7043
235	235	7.93421
236	236	8.16412
237	237	8.394
238	238	8.62384
239	239	8.85361
240	240	9.08329
241	241	9.31285
242	242	9.54227
243	243	9.77152
244	244	10.0006
245	245	10.2294
246	246	10.458
247	247	10.6863
248	248	10.9144
249	249	11.1421
250	250	11.3694
251	251	11.5964
252	252	11.8229
253	253	12.049
254	254	12.2746
255	255	12.4998
256	256	12.7243
257	257	12.9484
258	258	13.1718
259	259	13.3946
260	260	13.6167
261	261	13.8381
262	262	14.0588
263	263	14.2787
264	264	14.4978
265	265	14.7161
266	266	14.9336
267	267	15.1502
268	268	15.3658
269	269	15.5805
270	270	15.7942
271	271	16.0068
272	272	16.2185
273	273	16.429
274	274	16.6385
275	275	16.8468
276	276	17.0539
277	277	17.2598
278	278	17.4645
279	279	17.6679
280	280	17.8701
281	281	18.0709
282	282	18.2704
283	283	18.4685
284	284	18.6652
285	285	18.8604
286	286	19.0542
287	287	19.2465
288	288	19.4372
289	289	19.6264
290	290	19.814
291	291	20
292	292	20.1844
293	293	20.3671
294	294	20.548
295	295	20.7273
296	296	20.9048
297	297	21.0805
298	298	21.2544
299	299	21.4264
300	300	21.5966
301	301	21.7649
302	302	21.9313
303	303	22.0956
304	304	22.2581
305	305	22.4185
306	306	22.5768
307	307	22.7331
308	308	22.8873
309	309	23.0394
310	310	23.1893
311	311	23.337
312	312	23.4826
313	313	23.6259
314	314	23.7669
315	315	23.9057
316	316	24.0421
317	317	24.1762
318	318	24.308
319	319	24.4373
320	320	24.5643
321	321	24.6888
322	322	24.8108
323	323	24.9303
324	324	25.0474
325	325	25.1619
326	326	25.2738
327	327	25.3831
328	328	25.4898
329	329	25.5939
330	330	25.6954
331	331	25.7941
332	332	25.8901
333	333	25.9835
334	334	26.074
335	335	26.1618
336	336	26.2468
337	337	26.329
338	338	26.4083
339	339	26.4848
340	340	26.5584
341	341	26.629
342	342	26.6968
343	343	26.7616
344	344	26.8234
345	345	26.8822
346	346	26.938
347	347	26.9908
348	348	27.0405
349	349	27.0871
350	350	27.1306
351	351	27.171
352	352	27.2083
353	353	27.2423
354	354	27.2732
355	355	27.3009
356	356	27.3253
357	357	27.3464
358	358	27.3643
359	359	27.3789
360	360	27.3901
361	361	27.3981
362	362	27.4026
363	363	27.4038
364	364	27.4015
365	365	27.3959
366	366	27.3868
367	367	27.3742
368	368	27.3582
369	369	27.3387
370	370	27.3157
371	371	27.2892
372	372	27.2592
373	373	27.2257
374	374	27.1887
375	375	27.1481
376	376	27.1042
377	377	27.0567
378	378	27.0058
379	379	26.9514
380	380	26.8937
381	381	26.8325
382	382	26.768
383	383	26.7002
384	384	26.6292
385	385	26.5548
386	386	26.4773
387	387	26.3966
388	388	26.3128
389	389	26.2259
390	390	26.136
391	391	26.043
392	392	25.947
393	393	25.8481
394	394	25.7463
395	395	25.6417
396	396	25.5342
397	397	25.4238
398	398	25.3107
399	399	25.1949
400	400	25.0763
401	401	24.955
402	402	24.8311
403	403	24.7045
404	404	24.5753
405	405	24.4436
406	406	24.3093
407	407	24.1725
408	408	24.0332
409	409	23.8915
410	410	23.7473
411	411	23.6007
412	412	23.4517
413	413	23.3004
414	414	23.1468
415	415	22.9909
416	416	22.8328
417	417	22.6724
418	418	22.5099
419	419	22.3451
420	420	22.1782
421	421	22.0093
422	422	21.8382
423	423	21.6651
424	424	21.4899
425	425	21.3128
426	426	21.1337
427	427	20.9527
428	428	20.7698
429	429	20.585
430	430	20.3984
431	431	20.2099
432	432	20.0197
433	433	19.8277
434	434	19.634
435	435	19.4387
436	436	19.2416
437	437	19.043
438	438	18.8427
439	439	18.6409
440	440	18.4376
441	441	18.2327
442	442	18.0264
443	443	17.8186
444	444	17.6094
445	445	17.3989
446	446	17.187
447	447	16.9738
448	448	16.7594
449	449	16.5436
450	450	16.3267
451	451	16.1086
452	452	15.8893
453	453	15.6689
454	454	15.4475
455	455	15.225
456	456	15.0014
457	457	14.7769
458	458	14.5514
459	459	14.325
460	460	14.0977
461	461	13.8696
462	462	13.6406
463	463	13.4108
464	464	13.1803
465	465	12.9491
466	466	12.7172
467	467	12.4846
468	468	12.2514
469	469	12.0176
470	470	11.7832
471	471	11.5484
472	472	11.313
473	473	11.0772
474	474	10.8409
475	475	10.6043
476	476	10.3673
477	477	10.13
478	478	9.89247
479	479	9.65465
480	480	9.41661
481	481	9.1784
482	482	8.94003
483	483	8.70156
484	484	8.46301
485	485	8.22441
486	486	7.9858
487	487	7.74722
488	488	7.50869
489	489	7.27025
490	490	7.03193
491	491	6.79376
492	492	6.55579
493	493	6.31802
494	494	6.08051
495	495	5.84328
496	496	5.60636
497	497	5.36979
498	498	5.13359
499	499	4.89781
500	500	4.66247
501	501	4.42759
502	502	4.19323
503	503	3.95939
504	504	3.72612
505	505	3.49345
506	506	3.26142
507	507	3.03003
508	508	2.79934
509	509	2.56937
510	510	2.34016
511	511	2.11173
512	512	1.88412
513	513	1.65735
514	514	1.43146
515	515	1.20647
516	516	0.98242
517	517	0.75933
518	518	0.537236
519	519	0.316167
520	520	0.0961506
521	521	-0.122787
522	522	-0.340616
523	523	-0.557308
524	524	-0.772832
525	525	-0.98716
526	526	-1.20027
527	527	-1.41213
528	528	-1.62271
529	529	-1.83199
530	530	-2.03994
531	531	-2.24654
532	532	-2.45176
533	533	-2.65558
534	534	-2.85796
535	535	-3.05889
536	536	-3.25835
537	537	-3.45631
538	538	-3.65274
539	539	-3.84764
540	540	-4.04096
541	541	-4.2327
542	542	-4.42284
543	543	-4.61135
544	544	-4.7982
545	545	-4.9834
546	546	-5.16691
547	547	-5.34871
548	548	-5.52878
549	549	-5.70712
550	550	-5.88369
551	551	-6.05848
552	552	-6.23147
553	553	-6.40265
554	554	-6.57198
555	555	-6.73947
556	556	-6.90508
557	557	-7.06881
558	558	-7.23062
559	559	-7.39052
560	560	-7.54848
561	561	-7.70447
562	562	-7.85848
563	563	-8.01051
564	564	-8.16051
565	565	-8.3085
566	566	-8.45443
567	567	-8.59831
568	568	-8.74011
569	569	-8.87982
570	570	-9.01742
571	571	-9.15291
572	572	-9.28626
573	573	-9.41747
574	574	-9.54653
575	575	-9.67341
576	576	-9.79812
577	577	-9.92064
578	578	-10.041
579	579	-10.1591
580	580	-10.275
581	581	-10.3886
582	582	-10.5001
583	583	-10.6093
584	584	-10.7162
585	585	-10.8209
586	586	-10.9234
587	587	-11.0235
588	588	-11.1214
589	589	-11.2171
590	590	-11.3105
591	591	-11.4016
592	592	-11.4904
593	593	-11.5769
594	594	-11.6612
595	595	-11.7432
596	596	-11.8229
597	597	-11.9004
598	598	-11.9756
599	599	-12.0486
600	600	-12.1193
601	601	-12.1878
602	602	-12.2541
603	603	-12.3183
604	604	-12.3803
605	605	-12.4401
606	606	-12.4978
607	607	-12.5534
608	608	-12.6069
609	609	-12.6583
610	610	-12.7077
611	611	-12.7551
612	612	-12.8005
613	613	-12.8439
614	614	-12.8853
615	615	-12.9248
616	616	-12.9624
617	617	-12.9981
618	618	-13.0319
619	619	-13.0638
620	620	-13.0939
621	621	-13.1221
622	622	-13.1486
623	623	-13.1732
624	624	-13.1961
625	625	-13.2172
626	626	-13.2366
627	627	-13.2542
628	628	-13.2701
629	629	-13.2844
630	630	-13.297
631	631	-13.3079
632	632	-13.3173
633	633	-13.325
634	634	-13.3311
635	635	-13.3357
636	636	-13.3388
637	637	-13.3404
638	638	-13.3405
639	639	-13.3391
640	640	-13.3363
641	641	-13.332
642	642	-13.3264
643	643	-13.3195
644	644	-13.3112
645	645	-13.3016
646	646	-13.2907
647	647	-13.2785
648	648	-13.2652
649	649	-13.2506
650	650	-13.2349
651	651	-13.218
652	652	-13.1999
653	653	-13.1808
654	654	-13.1606
655	655	-13.1394
656	656	-13.1172
657	657	-13.094
658	658	-13.0698
659	659	-13.0447
660	660	-13.0187
661	661	-12.9919
662	662	-12.9642
663	663	-12.9357
664	664	-12.9064
665	665	-12.8764
666	666	-12.8456
667	667	-12.8141
668	668	-12.782
669	669	-12.7492
670	670	-12.7157
671	671	-12.6817
672	672	-12.6471
673	673	-12.612
674	674	-12.5763
675	675	-12.54
676	676	-12.5034
677	677	-12.4662
678	678	-12.4286
679	679	-12.3906
680	680	-12.3522
681	681	-12.3135
682	682	-12.2744
683	683	-12.2349
684	684	-12.1952
685	685	-12.1552
686	686	-12.115
687	687	-12.0746
688	688	-12.0339
689	689	-11.9931
690	690	-11.9521
691	691	-11.911
692	692	-11.8698
693	693	-11.8285
694	694	-11.7871
695	695	-11.7457
696	696	-11.7043
697	697	-11.6629
698	698	-11.6215
699	699	-11.5802
700	700	-11.539
701	701	-11.4978
702	702	-11.4567
703	703	-11.4158
704	704	-11.375
705	705	-11.3344
706	706	-11.2939
707	707	-11.2537
708	708	-11.2137
709	709	-11.174
710	710	-11.1345
711	711	-11.0952
712	712	-11.0563
713	713	-11.0177
714	714	-10.9794
715	715	-10.9415
716	716	-10.9039
717	717	-10.8667
718	718	-10.8299
719	719	-10.7935
720	720	-10.7575
721	721	-10.722
722	722	-10.6869
723	723	-10.6523
724	724	-10.6182
725	725	-10.5845
726	726	-10.5514
727	727	-10.5187
728	728	-10.4866
729	729	-10.4551
730	730	-10.4241
731	731	-10.3937
732	732	-10.3638
733	733	-10.3346
734	734	-10.306
735	735	-10.278
736	736	-10.2506
737	737	-10.2239
738	738	-10.1978
739	739	-10.1724
740	740	-10.1477
741	741	-10.1237
742	742	-10.1003
743	743	-10.0777
744	744	-10.0559
745	745	-10.0347
746	746	-10.0143
747	747	-9.99473
748	748	-9.97589
749	749	-9.95785
750	750	-9.9406
751	751	-9.92417
752	752	-9.90856
753	753	-9.89379
754	754	-9.87987
755	755	-9.8668
756	756	-9.8546
757	757	-9.84328
758	758	-9.83285
759	759	-9.82332
760	760	-9.81469
761	761	-9.80698
762	762	-9.80019
763	763	-9.79433
764	764	-9.78941
765	765	-9.78543
766	766	-9.78242
767	767	-9.78035
768	768	-9.77926
769	769	-9.77914
770	770	-9.78
771	771	-9.78185
772	772	-9.78469
773	773	-9.78853
774	774	-9.79338
775	775	-9.79924
776	776	-9.8061
777	777	-9.81399
778	778	-9.82289
779	779	-9.83282
780	780	-9.84377
781	781	-9.85574
782	782	-9.86873
783	783	-9.88274
784	784	-9.89776
785	785	-9.91379
786	786	-9.93083
787	787	-9.94886
788	788	-9.96788
789	789	-9.98787
790	790	-10.0088
791	791	-10.0308
792	792	-10.0537
793	793	-10.0775
794	794	-10.1022
795	795	-10.1279
796	796	-10.1544
797	797	-10.1819
798	798	-10.2102
799	799	-10.2393
800	800	-10.2693
801	801	-10.3001
802	802	-10.3316
803	803	-10.364
804	804	-10.3971
805	805	-10.431
806	806	-10.4655
807	807	-10.5008
808	808	-10.5367
809	809	-10.5733
810	810	-10.6105
811	811	-10.6483
812	812	-10.6867
813	813	-10.7256
814	814	-10.7651
815	815	-10.8051
816	816	-10.8455
817	817	-10.8865
818	818	-10.9279
819	819	-10.9697
820	820	-11.0119
821	821	-11.0545
822	822	-11.0974
823	823	-11.1407
824	824	-11.1843
825	825	-11.2282
826	826	-11.2723
827	827	-11.3167
828	828	-11.3613
829	829	-11.4062
830	830	-11.4512
831	831	-11.4963
832	832	-11.5417
833	833	-11.5871
834	834	-11.6326
835	835	-11.6782
836	836	-11.7239
837	837	-11.7696
838	838	-11.8153
839	839	-11.861
840	840	-11.9067
841	841	-11.9524
842	842	-11.998
843	843	-12.0434
844	844	-12.0888
845	845	-12.1341
846	846	-12.1792
847	847	-12.2241
848	848	-12.2689
849	849	-12.3134
850	850	-12.3577
851	851	-12.4018
852	852	-12.4455
853	853	-12.489
854	854	-12.5322
855	855	-12.575
856	856	-12.6175
857	857	-12.6596
858	858	-12.7013
859	859	-12.7426
860	860	-12.7835
861	861	-12.8238
862	862	-12.8637
863	863	-12.9032
864	864	-12.942
865	865	-12.9804
866	866	-13.0182
867	867	-13.0553
868	868	-13.0919
869	869	-13.1279
870	870	-13.1632
871	871	-13.1979
872	872	-13.2318
873	873	-13.2651
874	874	-13.2976
875	875	-13.3294
876	876	-13.3604
877	877	-13.3906
878	878	-13.42
879	879	-13.4486
880	880	-13.4763
881	881	-13.5031
882	882	-13.529
883	883	-13.5541
884	884	-13.5782
885	885	-13.6013
886	886	-13.6234
887	887	-13.6446
888	888	-13.6647
889	889	-13.6838
890	890	-13.7018
891	891	-13.7187
892	892	-13.7345
893	893	-13.7492
894	894	-13.7627
895	895	-13.775
896	896	-13.7862
897	897	-13.7961
898	898	-13.8047
899	899	-13.812
900	900	-13.8181
901	901	-13.8228
902	902	-13.8262
903	903	-13.8282
904	904	-13.8288
905	905	-13.828
906	906	-13.8257
907	907	-13.822
908	908	-13.8168
909	909	-13.8101
910	910	-13.8019
911	911	-13.7921
912	912	-13.7808
913	913	-13.7678
914	914	-13.7533
915	915	-13.7372
916	916	-13.7193
917	917	-13.6999
918	918	-13.6788
919	919	-13.6559
920	920	-13.6314
921	921	-13.6051
922	922	-13.5771
923	923	-13.5473
924	924	-13.5158
925	925	-13.4824
926	926	-13.4473
927	927	-13.4103
928	928	-13.3714
929	929	-13.3307
930	930	-13.2882
931	931	-13.2437
932	932	-13.1974
933	933	-13.1491
934	934	-13.0989
935	935	-13.0468
936	936	-12.9926
937	937	-12.9366
938	938	-12.8785
939	939	-12.8184
940	940	-12.7563
941	941	-12.6921
942	942	-12.6259
943	943	-12.5577
944	944	-12.4873
945	945	-12.4149
946	946	-12.3404
947	947	-12.2638
948	948	-12.185
949	949	-12.1041
950	950	-12.0211
951	951	-11.9359
952	952	-11.8485
953	953	-11.759
954	954	-11.6672
955	955	-11.5733
956	956	-11.4772
957	957	-11.3789
958	958	-11.2783
959	959	-11.1755
960	960	-11.0706
961	961	-10.9634
962	962	-10.8539
963	963	-10.7423
964	964	-10.6284
965	965	-10.5124
966	966	-10.3941
967	967	-10.2736
968	968	-10.1509
969	969	-10.026
970	970	-9.89889
971	971	-9.76959
972	972	-9.63811
973	973	-9.50445
974	974	-9.3686
975	975	-9.23059
976	976	-9.09041
977	977	-8.94808
978	978	-8.8036
979	979	-8.65697
980	980	-8.50821
981	981	-8.35734
982	982	-8.20435
983	983	-8.04926
984	984	-7.89207
985	985	-7.73282
986	986	-7.5715
987	987	-7.40812
988	988	-7.2427
989	989	-7.07526
990	990	-6.90581
991	991	-6.73437
992	992	-6.56094
993	993	-6.38556
994	994	-6.20824
995	995	-6.02899
996	996	-5.84785
997	997	-5.66484
998	998	-5.47997
999	999	-5.29329
1000	1000	-5.1048
1001	1001	-4.91455
1002	1002	-4.72257
1003	1003	-4.52888
1004	1004	-4.33352
1005	1005	-4.13651
1006	1006	-3.93791
1007	1007	-3.73773
1008	1008	-3.53603
1009	1009	-3.33283
1010	1010	-3.12817
1011	1011	-2.92209
1012	1012	-2.71463
1013	1013	-2.50581
1014	1014	-2.2957
1015	1015	-2.08431
1016	1016	-1.8717
1017	1017	-1.65789
1018	1018	-1.44293
1019	1019	-1.22685
1020	1020	-1.00969
1021	1021	-0.79149
1022	1022	-0.572289
1023	1023	-0.352128
1024	1024	-0.131037
1025	1025	0.0909446
1026	1026	0.313777
1027	1027	0.537432
1028	1028	0.761868
1029	1029	0.987046
1030	1030	1.21294
1031	1031	1.4395
1032	1032	1.66671
1033	1033	1.89451
1034	1034	2.12289
1035	1035	2.35179
1036	1036	2.58119
1037	1037	2.81105
1038	1038	3.04134
1039	1039	3.27201
1040	1040	3.50303
1041	1041	3.73436
1042	1042	3.96596
1043	1043	4.19781
1044	1044	4.42985
1045	1045	4.66207
1046	1046	4.8944
1047	1047	5.12684
1048	1048	5.35933
1049	1049	5.59183
1050	1050	5.82432
1051	1051	6.05676
1052	1052	6.2891
1053	1053	6.52133
1054	1054	6.75339
1055	1055	6.98525
1056	1056	7.21689
1057	1057	7.44827
1058	1058	7.67935
1059	1059	7.91009
1060	1060	8.14047
1061	1061	8.37045
1062	1062	8.59999
1063	1063	8.82907
1064	1064	9.05765
1065	1065	9.28568
1066	1066	9.51316
1067	1067	9.74003
1068	1068	9.96627
1069	1069	10.1918
1070	1070	10.4167
1071	1071	10.6409
1072	1072	10.8643
1073	1073	11.0869
1074	1074	11.3086
1075	1075	11.5295
1076	1076	11.7496
1077	1077	11.9687
1078	1078	12.1868
1079	1079	12.404
1080	1080	12.6202
1081	1081	12.8353
1082	1082	13.0494
1083	1083	13.2624
1084	1084	13.4742
1085	1085	13.6849
1086	1086	13.8944
1087	1087	14.1027
1088	1088	14.3097
1089	1089	14.5154
1090	1090	14.7199
1091	1091	14.923
1092	1092	15.1247
1093	1093	15.3251
1094	1094	15.524
1095	1095	15.7215
1096	1096	15.9174
1097	1097	16.1119
1098	1098	16.3049
1099	1099	16.4962
1100	1100	16.686
1101	1101	16.8741
1102	1102	17.0606
1103	1103	17.2454
1104	1104	17.4285
1105	1105	17.6098
1106	1106	17.7894
1107	1107	17.9672
1108	1108	18.1431
1109	1109	18.3172
1110	1110	18.4894
1111	1111	18.6597
1112	1112	18.8281
1113	1113	18.9945
1114	1114	19.1589
1115	1115	19.3213
1116	1116	19.4816
1117	1117	19.6399
1118	1118	19.7961
1119	1119	19.9502
1120	1120	20.1021
1121	1121	20.2518
1122	1122	20.3994
1123	1123	20.5447
1124	1124	20.6877
1125	1125	20.8285
1126	1126	20.967
1127	1127	21.1032
1128	1128	21.237
1129	1129	21.3684
1130	1130	21.4974
1131	1131	21.624
1132	1132	21.7481
1133	1133	21.8698
1134	1134	21.9889
1135	1135	22.1056
1136	1136	22.2197
1137	1137	22.3312
1138	1138	22.4402
1139	1139	22.5465
1140	1140	22.6502
1141	1141	22.7513
1142	1142	22.8497
1143	1143	22.9454
1144	1144	23.0384
1145	1145	23.1287
1146	1146	23.2162
1147	1147	23.301
1148	1148	23.383
1149	1149	23.4622
1150	1150	23.5385
1151	1151	23.6121
1152	1152	23.6827
1153	1153	23.7505
1154	1154	23.8154
1155	1155	23.8774
1156	1156	23.9365
1157	1157	23.9926
1158	1158	24.0458
1159	1159	24.096
1160	1160	24.1432
1161	1161	24.1875
1162	1162	24.2287
1163	1163	24.2669
1164	1164	24.302
1165	1165	24.3342
1166	1166	24.3633
1167	1167	24.3893
1168	1168	24.4123
1169	1169	24.4322
1170	1170	24.449
1171	1171	24.4628
1172	1172	24.4736
1173	1173	24.4812
1174	1174	24.4858
1175	1175	24.4873
1176	1176	24.4858
1177	1177	24.4813
1178	1178	24.4737
1179	1179	24.4631
1180	1180	24.4495
1181	1181	24.4329
1182	1182	24.4133
1183	1183	24.3908
1184	1184	24.3653
1185	1185	24.3368
1186	1186	24.3055
1187	1187	24.2713
1188	1188	24.2342
1189	1189	24.1942
1190	1190	24.1514
1191	1191	24.1059
1192	1192	24.0575
1193	1193	24.0064
1194	1194	23.9525
1195	1195	23.896
1196	1196	23.8367
1197	1197	23.7748
1198	1198	23.7103
1199	1199	23.6432
1200	1200	23.5735
1201	1201	23.5012
1202	1202	23.4264
1203	1203	23.349
1204	1204	23.2692
1205	1205	23.1869
1206	1206	23.1021
1207	1207	23.015
1208	1208	22.9254
1209	1209	22.8335
1210	1210	22.7392
1211	1211	22.6425
1212	1212	22.5436
1213	1213	22.4424
1214	1214	22.3388
1215	1215	22.2331
1216	1216	22.1251
1217	1217	22.0149
1218	1218	21.9025
1219	1219	21.788
1220	1220	21.6714
1221	1221	21.5526
1222	1222	21.4317
1223	1223	21.3088
1224	1224	21.1838
1225	1225	21.0568
1226	1226	20.9278
1227	1227	20.7968
1228	1228	20.6639
1229	1229	20.529
1230	1230	20.3923
1231	1231	20.2536
1232	1232	20.1131
1233	1233	19.9707
1234	1234	19.8265
1235	1235	19.6806
1236	1236	19.5328
1237	1237	19.3834
1238	1238	19.2322
1239	1239	19.0792
1240	1240	18.9247
1241	1241	18.7684
1242	1242	18.6105
1243	1243	18.4511
1244	1244	18.29
1245	1245	18.1274
1246	1246	17.9632
1247	1247	17.7976
1248	1248	17.6304
1249	1249	17.4618
1250	1250	17.2917
1251	1251	17.1202
1252	1252	16.9473
1253	1253	16.7731
1254	1254	16.5975
1255	1255	16.4206
1256	1256	16.2424
1257	1257	16.0629
1258	1258	15.8821
1259	1259	15.7002
1260	1260	15.517
1261	1261	15.3326
1262	1262	15.1472
1263	1263	14.9605
1264	1264	14.7728
1265	1265	14.584
1266	1266	14.3941
1267	1267	14.2032
1268	1268	14.0113
1269	1269	13.8185
1270	1270	13.6246
1271	1271	13.4299
1272	1272	13.2342
1273	1273	13.0376
1274	1274	12.8402
1275	1275	12.642
1276	1276	12.4429
1277	1277	12.243
1278	1278	12.0424
1279	1279	11.8411
1280	1280	11.639
1281	1281	11.4362
1282	1282	11.2328
1283	1283	11.0288
1284	1284	10.8241
1285	1285	10.6188
1286	1286	10.413
1287	1287	10.2066
1288	1288	9.99966
1289	1289	9.79225
1290	1290	9.58436
1291	1291	9.37601
1292	1292	9.16723
1293	1293	8.95805
1294	1294	8.74846
1295	1295	8.53851
1296	1296	8.32821
1297	1297	8.11758
1298	1298	7.90663
1299	1299	7.6954
1300	1300	7.48391
1301	1301	7.27215
1302	1302	7.06016
1303	1303	6.84797
1304	1304	6.63558
1305	1305	6.42301
1306	1306	6.21029
1307	1307	5.99744
1308	1308	5.78446
1309	1309	5.57139
1310	1310	5.35824
1311	1311	5.14505
1312	1312	4.9318
1313	1313	4.71855
1314	1314	4.5053
1315	1315	4.29207
1316	1316	4.07889
1317	1317	3.86578
1318	1318	3.65275
1319	1319	3.43982
1320	1320	3.22702
1321	1321	3.01437
1322	1322	2.80188
1323	1323	2.58959
1324	1324	2.37749
1325	1325	2.16563
1326	1326	1.954
1327	1327	1.74265
1328	1328	1.53158
1329	1329	1.32081
1330	1330	1.11036
1331	1331	0.900264
1332	1332	0.690526
1333	1333	0.481169
1334	1334	0.272209
1335	1335	0.063673
1336	1336	-0.144425
1337	1337	-0.352067
1338	1338	-0.559231
1339	1339	-0.765899
1340	1340	-0.972049
1341	1341	-1.17767
1342	1342	-1.38273
1343	1343	-1.58722
1344	1344	-1.79113
1345	1345	-1.99442
1346	1346	-2.19708
1347	1347	-2.3991
1348	1348	-2.60046
1349	1349	-2.80113
1350	1350	-3.0011
1351	1351	-3.20036
1352	1352	-3.39888
1353	1353	-3.59665
1354	1354	-3.79365
1355	1355	-3.98987
1356	1356	-4.18529
1357	1357	-4.37988
1358	1358	-4.57365
1359	1359	-4.76657
1360	1360	-4.95863
1361	1361	-5.14981
1362	1362	-5.3401
1363	1363	-5.52948
1364	1364	-5.71795
1365	1365	-5.90548
1366	1366	-6.09208
1367	1367	-6.27771
1368	1368	-6.46237
1369	1369	-6.64605
1370	1370	-6.82874
1371	1371	-7.01042
1372	1372	-7.19108
1373	1373	-7.37072
1374	1374	-7.54932
1375	1375	-7.72688
1376	1376	-7.90337
1377	1377	-8.0788
1378	1378	-8.25315
1379	1379	-8.42642
1380	1380	-8.59859
1381	1381	-8.76965
1382	1382	-8.93961
1383	1383	-9.10844
1384	1384	-9.27614
1385	1385	-9.44271
1386	1386	-9.60813
1387	1387	-9.7724
1388	1388	-9.9355
1389	1389	-10.0974
1390	1390	-10.2582
1391	1391	-10.4178
1392	1392	-10.5762
1393	1393	-10.7333
1394	1394	-10.8893
1395	1395	-11.0441
1396	1396	-11.1976
1397	1397	-11.3499
1398	1398	-11.501
1399	1399	-11.6508
1400	1400	-11.7994
1401	1401	-11.9467
1402	1402	-12.0928
1403	1403	-12.2375
1404	1404	-12.381
1405	1405	-12.5232
1406	1406	-12.6641
1407	1407	-12.8037
1408	1408	-12.942
1409	1409	-13.0789
1410	1410	-13.2146
1411	1411	-13.3489
1412	1412	-13.4818
1413	1413	-13.6134
1414	1414	-13.7436
1415	1415	-13.8725
1416	1416	-14
1417	1417	-14.126
1418	1418	-14.2507
1419	1419	-14.374
1420	1420	-14.4959
1421	1421	-14.6164
1422	1422	-14.7354
1423	1423	-14.853
1424	1424	-14.9692
1425	1425	-15.0839
1426	1426	-15.1971
1427	1427	-15.3089
1428	1428	-15.4192
1429	1429	-15.5281
1430	1430	-15.6354
1431	1431	-15.7412
1432	1432	-15.8455
1433	1433	-15.9483
1434	1434	-16.0496
1435	1435	-16.1493
1436	1436	-16.2476
1437	1437	-16.3442
1438	1438	-16.4393
1439	1439	-16.5329
1440	1440	-16.6249
1441	1441	-16.7153
1442	1442	-16.8041
1443	1443	-16.8914
1444	1444	-16.977
1445	1445	-17.0611
1446	1446	-17.1436
1447	1447	-17.2244
1448	1448	-17.3036
1449	1449	-17.3812
1450	1450	-17.4572
1451	1451	-17.5315
1452	1452	-17.6042
1453	1453	-17.6753
1454	1454	-17.7447
1455	1455	-17.8124
1456	1456	-17.8784
1457	1457	-17.9428
1458	1458	-18.0055
1459	1459	-18.0665
1460	1460	-18.1258
1461	1461	-18.1834
1462	1462	-18.2393
1463	1463	-18.2935
1464	1464	-18.346
1465	1465	-18.3968
1466	1466	-18.4459
1467	1467	-18.4932
1468	1468	-18.5388
1469	1469	-18.5827
1470	1470	-18.6249
1471	1471	-18.6653
1472	1472	-18.704
1473	1473	-18.741
1474	1474	-18.7762
1475	1475	-18.8097
1476	1476	-18.8414
1477	1477	-18.8714
1478	1478	-18.8997
1479	1479	-18.9263
1480	1480	-18.9511
1481	1481	-18.9741
1482	1482	-18.9955
1483	1483	-19.015
1484	1484	-19.0329
1485	1485	-19.049
1486	1486	-19.0634
1487	1487	-19.076
1488	1488	-19.0869
1489	1489	-19.096
1490	1490	-19.1034
1491	1491	-19.1091
1492	1492	-19.113
1493	1493	-19.1152
1494	1494	-19.1156
1495	1495	-19.1143
1496	1496	-19.1113
1497	1497	-19.1065
1498	1498	-19.1
1499	1499	-19.0918
1500	1500	-19.0818
1501	1501	-19.0701
1502	1502	-19.0567
1503	1503	-19.0416
1504	1504	-19.0247
1505	1505	-19.0061
1506	1506	-18.9858
1507	1507	-18.9638
1508	1508	-18.9401
1509	1509	-18.9147
1510	1510	-18.8876
1511	1511	-18.8587
1512	1512	-18.8282
1513	1513	-18.796
1514	1514	-18.762
1515	1515	-18.7264
1516	1516	-18.6891
1517	1517	-18.6501
1518	1518	-18.6095
1519	1519	-18.5671
1520	1520	-18.5231
1521	1521	-18.4774
1522	1522	-18.4301
1523	1523	-18.381
1524	1524	-18.3304
1525	1525	-18.278
1526	1526	-18.2241
1527	1527	-18.1685
1528	1528	-18.1112
1529	1529	-18.0523
1530	1530	-17.9918
1531	1531	-17.9296
1532	1532	-17.8658
1533	1533	-17.8004
1534	1534	-17.7334
1535	1535	-17.6648
1536	1536	-17.5946
1537	1537	-17.5228
1538	1538	-17.4494
1539	1539	-17.3744
1540	1540	-17.2978
1541	1541	-17.2196
1542	1542	-17.1399
1543	1543	-17.0587
1544	1544	-16.9759
1545	1545	-16.8915
1546	1546	-16.8056
1547	1547	-16.7182
1548	1548	-16.6293
1549	1549	-16.5389
1550	1550	-16.4469
1551	1551	-16.3535
1552	1552	-16.2586
1553	1553	-16.1623
1554	1554	-16.0645
1555	1555	-15.9652
1556	1556	-15.8646
1557	1557	-15.7625
1558	1558	-15.659
1559	1559	-15.5541
1560	1560	-15.4478
1561	1561	-15.3401
1562	1562	-15.2311
1563	1563	-15.1208
1564	1564	-15.0091
1565	1565	-14.8961
1566	1566	-14.7818
1567	1567	-14.6662
1568	1568	-14.5493
1569	1569	-14.4312
1570	1570	-14.3118
1571	1571	-14.1912
1572	1572	-14.0694
1573	1573	-13.9464
1574	1574	-13.8223
1575	1575	-13.6969
1576	1576	-13.5705
1577	1577	-13.4429
1578	1578	-13.3142
1579	1579	-13.1845
1580	1580	-13.0537
1581	1581	-12.9218
1582	1582	-12.7889
1583	1583	-12.655
1584	1584	-12.5202
1585	1585	-12.3843
1586	1586	-12.2476
1587	1587	-12.1099
1588	1588	-11.9712
1589	1589	-11.8317
1590	1590	-11.6914
1591	1591	-11.5502
1592	1592	-11.4081
1593	1593	-11.2653
1594	1594	-11.1216
1595	1595	-10.9772
1596	1596	-10.832
1597	1597	-10.6861
1598	1598	-10.5395
1599	1599	-10.3922
1600	1600	-10.2442
1601	1601	-10.0955
1602	1602	-9.94621
1603	1603	-9.79629
1604	1604	-9.64575
1605	1605	-9.49463
1606	1606	-9.34293
1607	1607	-9.19069
1608	1608	-9.03791
1609	1609	-8.88462
1610	1610	-8.73082
1611	1611	-8.57654
1612	1612	-8.42181
1613	1613	-8.26662
1614	1614	-8.11101
1615	1615	-7.95498
1616	1616	-7.79856
1617	1617	-7.64177
1618	1618	-7.48461
1619	1619	-7.32711
1620	1620	-7.16929
1621	1621	-7.01115
1622	1622	-6.85272
1623	1623	-6.69401
1624	1624	-6.53504
1625	1625	-6.37582
1626	1626	-6.21638
1627	1627	-6.05672
1628	1628	-5.89685
1629	1629	-5.73681
1630	1630	-5.5766
1631	1631	-5.41624
1632	1632	-5.25574
1633	1633	-5.09513
1634	1634	-4.9344
1635	1635	-4.77359
1636	1636	-4.6127
1637	1637	-4.45175
1638	1638	-4.29076
1639	1639	-4.12975
1640	1640	-3.96872
1641	1641	-3.80769
1642	1642	-3.64669
1643	1643	-3.48572
1644	1644	-3.3248
1645	1645	-3.16394
1646	1646	-3.00317
1647	1647	-2.8425
1648	1648	-2.68194
1649	1649	-2.5215
1650	1650	-2.36122
1651	1651	-2.20109
1652	1652	-2.04114
1653	1653	-1.88138
1654	1654	-1.72183
1655	1655	-1.56249
1656	1656	-1.4034
1657	1657	-1.24456
1658	1658	-1.086
1659	1659	-0.927718
1660	1660	-0.76974
1661	1661	-0.612083
1662	1662	-0.454764
1663	1663	-0.297791
1664	1664	-0.141188
1665	1665	0.0150271
1666	1666	0.170844
1667	1667	0.326238
1668	1668	0.481198
1669	1669	0.635704
1670	1670	0.789737
1671	1671	0.943281
1672	1672	1.09631
1673	1673	1.24882
1674	1674	1.40078
1675	1675	1.55217
1676	1676	1.70298
1677	1677	1.85319
1678	1678	2.00278
1679	1679	2.15172
1680	1680	2.30001
1681	1681	2.44761
1682	1682	2.59451
1683	1683	2.74069
1684	1684	2.88614
1685	1685	3.03083
1686	1686	3.17475
1687	1687	3.31786
1688	1688	3.46017
1689	1689	3.60164
1690	1690	3.74227
1691	1691	3.88202
1692	1692	4.02089
1693	1693	4.15886
1694	1694	4.29591
1695	1695	4.43201
1696	1696	4.56716
1697	1697	4.70133
1698	1698	4.8345
1699	1699	4.96667
1700	1700	5.09781
1701	1701	5.22789
1702	1702	5.35692
1703	1703	5.48486
1704	1704	5.6117
1705	1705	5.73742
1706	1706	5.86201
1707	1707	5.98544
1708	1708	6.1077
1709	1709	6.22877
1710	1710	6.34863
1711	1711	6.46727
1712	1712	6.58467
1713	1713	6.70081
1714	1714	6.81567
1715	1715	6.92924
1716	1716	7.04149
1717	1717	7.15242
1718	1718	7.262
1719	1719	7.37022
1720	1720	7.47706
1721	1721	7.58251
1722	1722	7.68653
1723	1723	7.78914
1724	1724	7.89028
1725	1725	7.98997
1726	1726	8.08818
1727	1727	8.18488
1728	1728	8.28008
1729	1729	8.37374
1730	1730	8.46585
1731	1731	8.5564
1732	1732	8.64537
1733	1733	8.73274
1734	1734	8.8185
1735	1735	8.90263
1736	1736	8.9851
1737	1737	9.06592
1738	1738	9.14507
1739	1739	9.22251
1740	1740	9.29826
1741	1741	9.37227
1742	1742	9.44456
1743	1743	9.51508
1744	1744	9.58386
1745	1745	9.65084
1746	1746	9.71604
1747	1747	9.77942
1748	1748	9.841
1749	1749	9.90075
1750	1750	9.95867
1751	1751	10.0147
1752	1752	10.0689
1753	1753	10.1213
1754	1754	10.1718
1755	1755	10.2204
1756	1756	10.2671
1757	1757	10.3119
1758	1758	10.3549
1759	1759	10.396
1760	1760	10.4352
1761	1761	10.4725
1762	1762	10.508
1763	1763	10.5416
1764	1764	10.5733
1765	1765	10.6032
1766	1766	10.6313
1767	1767	10.6575
1768	1768	10.682
1769	1769	10.7046
1770	1770	10.7255
1771	1771	10.7445
1772	1772	10.7619
1773	1773	10.7774
1774	1774	10.7913
1775	1775	10.8034
1776	1776	10.8138
1777	1777	10.8225
1778	1778	10.8295
1779	1779	10.8348
1780	1780	10.8385
1781	1781	10.8405
1782	1782	10.8409
1783	1783	10.8396
1784	1784	10.8368
1785	1785	10.8323
1786	1786	10.8262
1787	1787	10.8186
1788	1788	10.8094
1789	1789	10.7986
1790	1790	10.7863
1791	1791	10.7725
1792	1792	10.7572
1793	1793	10.7403
1794	1794	10.722
1795	1795	10.7022
1796	1796	10.681
1797	1797	10.6583
1798	1798	10.6342
1799	1799	10.6086
1800	1800	10.5817
1801	1801	10.5534
1802	1802	10.5237
1803	1803	10.4926
1804	1804	10.4602
1805	1805	10.4265
1806	1806	10.3914
1807	1807	10.3551
1808	1808	10.3175
1809	1809	10.2786
1810	1810	10.2384
1811	1811	10.1971
1812	1812	10.1545
1813	1813	10.1107
1814	1814	10.0657
1815	1815	10.0195
1816	1816	9.97213
1817	1817	9.92364
1818	1818	9.87402
1819	1819	9.82328
1820	1820	9.77144
1821	1821	9.71851
1822	1822	9.6645
1823	1823	9.60944
1824	1824	9.55333
1825	1825	9.4962
1826	1826	9.43804
1827	1827	9.3789
1828	1828	9.31876
1829	1829	9.25767
1830	1830	9.19561
1831	1831	9.13262
1832	1832	9.06869
1833	1833	9.00386
1834	1834	8.93813
1835	1835	8.87153
1836	1836	8.80406
1837	1837	8.73574
1838	1838	8.66658
1839	1839	8.59661
1840	1840	8.52583
1841	1841	8.45426
1842	1842	8.38191
1843	1843	8.30881
1844	1844	8.23496
1845	1845	8.16039
1846	1846	8.0851
1847	1847	8.00912
1848	1848	7.93245
1849	1849	7.85512
1850	1850	7.77713
1851	1851	7.69852
1852	1852	7.61928
1853	1853	7.53943
1854	1854	7.459
1855	1855	7.378
1856	1856	7.29644
1857	1857	7.21434
1858	1858	7.1317
1859	1859	7.04857
1860	1860	6.96493
1861	1861	6.88082
1862	1862	6.79623
1863	1863	6.71121
1864	1864	6.62573
1865	1865	6.53984
1866	1866	6.45354
1867	1867	6.36685
1868	1868	6.27977
1869	1869	6.19233
1870	1870	6.10453
1871	1871	6.01639
1872	1872	5.92792
1873	1873	5.83912
1874	1874	5.75002
1875	1875	5.66062
1876	1876	5.57094
1877	1877	5.48097
1878	1878	5.39074
1879	1879	5.30025
1880	1880	5.20952
1881	1881	5.11854
1882	1882	5.02735
1883	1883	4.93593
1884	1884	4.84431
1885	1885	4.75249
1886	1886	4.66048
1887	1887	4.56828
1888	1888	4.47591
1889	1889	4.38336
1890	1890	4.29066
1891	1891	4.1978
1892	1892	4.10479
1893	1893	4.01163
1894	1894	3.91833
1895	1895	3.82489
1896	1896	3.73132
1897	1897	3.63762
1898	1898	3.5438
1899	1899	3.44985
1900	1900	3.35579
1901	1901	3.26162
1902	1902	3.16735
1903	1903	3.07297
1904	1904	2.9785
1905	1905	2.88394
1906	1906	2.7893
1907	1907	2.69459
1908	1908	2.59981
1909	1909	2.50498
1910	1910	2.41009
1911	1911	2.31516
1912	1912	2.2202
1913	1913	2.12522
1914	1914	2.03022
1915	1915	1.93521
1916	1916	1.84021
1917	1917	1.74522
1918	1918	1.65024
1919	1919	1.55529
1920	1920	1.46039
1921	1921	1.36553
1922	1922	1.27071
1923	1923	1.17597
1924	1924	1.0813
1925	1925	0.98671
1926	1926	0.892209
1927	1927	0.79781
1928	1928	0.70352
1929	1929	0.609345
1930	1930	0.515297
1931	1931	0.421383
1932	1932	0.327618
1933	1933	0.234004
1934	1934	0.14055
1935	1935	0.0472767
1936	1936	-0.0458227
1937	1937	-0.13873
1938	1938	-0.231435
1939	1939	-0.323934
1940	1940	-0.416215
1941	1941	-0.508272
1942	1942	-0.600086
1943	1943	-0.691657
1944	1944	-0.782976
1945	1945	-0.87403
1946	1946	-0.964812
1947	1947	-1.05531
1948	1948	-1.14552
1949	1949	-1.23543
1950	1950	-1.32502
1951	1951	-1.4143
1952	1952	-1.50325
1953	1953	-1.59186
1954	1954	-1.68013
1955	1955	-1.76804
1956	1956	-1.85558
1957	1957	-1.94275
1958	1958	-2.02954
1959	1959	-2.11593
1960	1960	-2.20193
1961	1961	-2.28751
1962	1962	-2.37266
1963	1963	-2.45739
1964	1964	-2.54168
1965	1965	-2.62553
1966	1966	-2.70892
1967	1967	-2.79184
1968	1968	-2.87428
1969	1969	-2.95624
1970	1970	-3.0377
1971	1971	-3.11867
1972	1972	-3.19912
1973	1973	-3.27905
1974	1974	-3.35844
1975	1975	-3.4373
1976	1976	-3.51561
1977	1977	-3.59336
1978	1978	-3.67055
1979	1979	-3.74716
1980	1980	-3.82319
1981	1981	-3.89863
1982	1982	-3.97346
1983	1983	-4.04769
1984	1984	-4.12131
1985	1985	-4.19431
1986	1986	-4.26668
1987	1987	-4.33841
1988	1988	-4.4095
1989	1989	-4.47995
1990	1990	-4.54974
1991	1991	-4.61888
1992	1992	-4.68734
1993	1993	-4.75513
1994	1994	-4.82225
1995	1995	-4.88868
1996	1996	-4.95441
1997	1997	-5.01944
1998	1998	-5.08377
[truncated: 39,710 more rows]
