# Supplementary material for: PM2.5 concentration prediction based on EEMD-ALSTM
Source: Sci Rep. 2024 Jun 2;14:12636. doi: 10.1038/s41598-024-63620-9 (PMC11144699; doi:10.1038/s41598-024-63620-9)
Supplement: Supplementary file 1 — Supplementary Information. [file 41598_2024_63620_MOESM1_ESM.zip › Code/ra11.xlsx]

## Sheet: Sheet1
	index	0
0	0	0.331871
1	1	0.335097
2	2	0.338408
3	3	0.341812
4	4	0.3453
5	5	0.348875
6	6	0.352541
7	7	0.356293
8	8	0.360131
9	9	0.364053
10	10	0.368068
11	11	0.372163
12	12	0.376347
13	13	0.380616
14	14	0.384968
15	15	0.389402
16	16	0.393923
17	17	0.398524
18	18	0.40321
19	19	0.407976
20	20	0.412824
21	21	0.417754
22	22	0.422762
23	23	0.427852
24	24	0.433019
25	25	0.438267
26	26	0.443591
27	27	0.448991
28	28	0.45447
29	29	0.460025
30	30	0.465651
31	31	0.471355
32	32	0.477131
33	33	0.482982
34	34	0.488901
35	35	0.494897
36	36	0.500958
37	37	0.507093
38	38	0.513294
39	39	0.519566
40	40	0.525904
41	41	0.532312
42	42	0.538784
43	43	0.545321
44	44	0.551924
45	45	0.558591
46	46	0.56532
47	47	0.572112
48	48	0.578966
49	49	0.58588
50	50	0.592857
51	51	0.59989
52	52	0.606984
53	53	0.614135
54	54	0.621344
55	55	0.628607
56	56	0.635928
57	57	0.643301
58	58	0.650727
59	59	0.65821
60	60	0.665743
61	61	0.673325
62	62	0.680958
63	63	0.688643
64	64	0.696376
65	65	0.704158
66	66	0.711985
67	67	0.71986
68	68	0.727782
69	69	0.735747
70	70	0.743759
71	71	0.75181
72	72	0.759907
73	73	0.768044
74	74	0.776223
75	75	0.784442
76	76	0.792701
77	77	0.801
78	78	0.809336
79	79	0.81771
80	80	0.826119
81	81	0.834565
82	82	0.843046
83	83	0.851562
84	84	0.86011
85	85	0.868694
86	86	0.877307
87	87	0.88595
88	88	0.894623
89	89	0.903326
90	90	0.912059
91	91	0.920822
92	92	0.92961
93	93	0.938423
94	94	0.947261
95	95	0.956124
96	96	0.965012
97	97	0.973919
98	98	0.982852
99	99	0.991805
100	100	1.00078
101	101	1.00977
102	102	1.01878
103	103	1.0278
104	104	1.03684
105	105	1.0459
106	106	1.05497
107	107	1.06405
108	108	1.07315
109	109	1.08226
110	110	1.09138
111	111	1.1005
112	112	1.10964
113	113	1.11878
114	114	1.12793
115	115	1.13708
116	116	1.14623
117	117	1.15539
118	118	1.16455
119	119	1.17371
120	120	1.18287
121	121	1.19203
122	122	1.20118
123	123	1.21033
124	124	1.21947
125	125	1.2286
126	126	1.23773
127	127	1.24685
128	128	1.25596
129	129	1.26506
130	130	1.27414
131	131	1.28321
132	132	1.29227
133	133	1.30131
134	134	1.31033
135	135	1.31933
136	136	1.32832
137	137	1.33728
138	138	1.34622
139	139	1.35514
140	140	1.36403
141	141	1.37289
142	142	1.38174
143	143	1.39055
144	144	1.39933
145	145	1.40808
146	146	1.4168
147	147	1.42549
148	148	1.43414
149	149	1.44276
150	150	1.45134
151	151	1.45989
152	152	1.46839
153	153	1.47686
154	154	1.48528
155	155	1.49367
156	156	1.502
157	157	1.5103
158	158	1.51855
159	159	1.52675
160	160	1.53491
161	161	1.54301
162	162	1.55107
163	163	1.55907
164	164	1.56703
165	165	1.57493
166	166	1.58277
167	167	1.59056
168	168	1.5983
169	169	1.60597
170	170	1.61359
171	171	1.62115
172	172	1.62864
173	173	1.63607
174	174	1.64344
175	175	1.65076
176	176	1.658
177	177	1.66517
178	178	1.67228
179	179	1.67932
180	180	1.68629
181	181	1.69319
182	182	1.70002
183	183	1.70678
184	184	1.71346
185	185	1.72007
186	186	1.72661
187	187	1.73307
188	188	1.73945
189	189	1.74575
190	190	1.75198
191	191	1.75812
192	192	1.76419
193	193	1.77017
194	194	1.77607
195	195	1.78189
196	196	1.78762
197	197	1.79327
198	198	1.79883
199	199	1.80431
200	200	1.8097
201	201	1.81499
202	202	1.8202
203	203	1.82532
204	204	1.83034
205	205	1.83527
206	206	1.84011
207	207	1.84486
208	208	1.8495
209	209	1.85406
210	210	1.85851
211	211	1.86286
212	212	1.86712
213	213	1.87127
214	214	1.87533
215	215	1.87928
216	216	1.88313
217	217	1.88688
218	218	1.89051
219	219	1.89405
220	220	1.89748
221	221	1.90079
222	222	1.904
223	223	1.9071
224	224	1.9101
225	225	1.91298
226	226	1.91574
227	227	1.9184
228	228	1.92094
229	229	1.92336
230	230	1.92567
231	231	1.92786
232	232	1.92993
233	233	1.93188
234	234	1.93372
235	235	1.93543
236	236	1.93703
237	237	1.9385
238	238	1.93984
239	239	1.94107
240	240	1.94216
241	241	1.94314
242	242	1.94398
243	243	1.94469
244	244	1.94528
245	245	1.94574
246	246	1.94607
247	247	1.94626
248	248	1.94633
249	249	1.94626
250	250	1.94605
251	251	1.94571
252	252	1.94523
253	253	1.94462
254	254	1.94387
255	255	1.94298
256	256	1.94194
257	257	1.94077
258	258	1.93946
259	259	1.93801
260	260	1.93641
261	261	1.93466
262	262	1.93277
263	263	1.93074
264	264	1.92856
265	265	1.92623
266	266	1.92375
267	267	1.92112
268	268	1.91834
269	269	1.91541
270	270	1.91233
271	271	1.90909
272	272	1.9057
273	273	1.90215
274	274	1.89844
275	275	1.89458
276	276	1.89056
277	277	1.88639
278	278	1.88205
279	279	1.87755
280	280	1.87289
281	281	1.86807
282	282	1.86308
283	283	1.85793
284	284	1.85262
285	285	1.84713
286	286	1.84148
287	287	1.83567
288	288	1.82968
289	289	1.82352
290	290	1.8172
291	291	1.8107
292	292	1.80403
293	293	1.79718
294	294	1.79016
295	295	1.78296
296	296	1.77559
297	297	1.76804
298	298	1.76031
299	299	1.75241
300	300	1.74432
301	301	1.73605
302	302	1.72761
303	303	1.71897
304	304	1.71015
305	305	1.70115
306	306	1.69197
307	307	1.68259
308	308	1.67304
309	309	1.66329
310	310	1.65336
311	311	1.64323
312	312	1.63291
313	313	1.62241
314	314	1.6117
315	315	1.60081
316	316	1.58972
317	317	1.57845
318	318	1.56697
319	319	1.55529
320	320	1.54342
321	321	1.53136
322	322	1.51909
323	323	1.50663
324	324	1.49396
325	325	1.48109
326	326	1.46802
327	327	1.45476
328	328	1.44128
329	329	1.4276
330	330	1.41372
331	331	1.39963
332	332	1.38534
333	333	1.37084
334	334	1.35613
335	335	1.34122
336	336	1.3261
337	337	1.31076
338	338	1.29522
339	339	1.27947
340	340	1.26351
341	341	1.24733
342	342	1.23095
343	343	1.21435
344	344	1.19754
345	345	1.18051
346	346	1.16328
347	347	1.14583
348	348	1.12816
349	349	1.11027
350	350	1.09218
351	351	1.07387
352	352	1.05534
353	353	1.0366
354	354	1.01764
355	355	0.998462
356	356	0.979064
357	357	0.959452
358	358	0.939626
359	359	0.919575
360	360	0.899309
361	361	0.878829
362	362	0.858124
363	363	0.837205
364	364	0.816068
365	365	0.79471
366	366	0.773137
367	367	0.751341
368	368	0.729334
369	369	0.707105
370	370	0.684658
371	371	0.661995
372	372	0.639114
373	373	0.616019
374	374	0.592707
375	375	0.569178
376	376	0.545436
377	377	0.521483
378	378	0.497312
379	379	0.472929
380	380	0.448335
381	381	0.423533
382	382	0.398519
383	383	0.373295
384	384	0.347865
385	385	0.32223
386	386	0.29639
387	387	0.270345
388	388	0.244096
389	389	0.21765
390	390	0.191002
391	391	0.164159
392	392	0.137117
393	393	0.109882
394	394	0.0824527
395	395	0.0548338
396	396	0.0270253
397	397	-0.000972871
398	398	-0.0291581
399	399	-0.0575256
400	400	-0.0860776
401	401	-0.114812
402	402	-0.143723
403	403	-0.172814
404	404	-0.202077
405	405	-0.23152
406	406	-0.261135
407	407	-0.29092
408	408	-0.320877
409	409	-0.351001
410	410	-0.381289
411	411	-0.411743
412	412	-0.442361
413	413	-0.473141
414	414	-0.504081
415	415	-0.535178
416	416	-0.566432
417	417	-0.597842
418	418	-0.629405
419	419	-0.661119
420	420	-0.692982
421	421	-0.724995
422	422	-0.757155
423	423	-0.789459
424	424	-0.821906
425	425	-0.854496
426	426	-0.887225
427	427	-0.920093
428	428	-0.953097
429	429	-0.986237
430	430	-1.01951
431	431	-1.05291
432	432	-1.08645
433	433	-1.12011
434	434	-1.1539
435	435	-1.18781
436	436	-1.22184
437	437	-1.256
438	438	-1.29028
439	439	-1.32468
440	440	-1.35919
441	441	-1.39381
442	442	-1.42855
443	443	-1.4634
444	444	-1.49835
445	445	-1.53342
446	446	-1.56859
447	447	-1.60387
448	448	-1.63924
449	449	-1.67472
450	450	-1.7103
451	451	-1.74597
452	452	-1.78174
453	453	-1.8176
454	454	-1.85355
455	455	-1.8896
456	456	-1.92573
457	457	-1.96195
458	458	-1.99825
459	459	-2.03464
460	460	-2.07111
461	461	-2.10766
462	462	-2.14428
463	463	-2.18098
464	464	-2.21776
465	465	-2.25461
466	466	-2.29153
467	467	-2.32852
468	468	-2.36557
469	469	-2.40269
470	470	-2.43988
471	471	-2.47713
472	472	-2.51444
473	473	-2.55181
474	474	-2.58923
475	475	-2.62671
476	476	-2.66425
477	477	-2.70184
478	478	-2.73947
479	479	-2.77716
480	480	-2.81489
481	481	-2.85267
482	482	-2.89049
483	483	-2.92835
484	484	-2.96625
485	485	-3.00419
486	486	-3.04217
487	487	-3.08018
488	488	-3.11822
489	489	-3.1563
490	490	-3.1944
491	491	-3.23254
492	492	-3.2707
493	493	-3.30888
494	494	-3.34709
495	495	-3.38532
496	496	-3.42356
497	497	-3.46183
498	498	-3.50011
499	499	-3.53841
500	500	-3.57672
501	501	-3.61504
502	502	-3.65336
503	503	-3.6917
504	504	-3.73004
505	505	-3.76839
506	506	-3.80673
507	507	-3.84508
508	508	-3.88343
509	509	-3.92178
510	510	-3.96012
511	511	-3.99845
512	512	-4.03678
513	513	-4.0751
514	514	-4.1134
515	515	-4.15169
516	516	-4.18997
517	517	-4.22824
518	518	-4.26648
519	519	-4.3047
520	520	-4.34291
521	521	-4.38109
522	522	-4.41924
523	523	-4.45737
524	524	-4.49548
525	525	-4.53355
526	526	-4.57159
527	527	-4.60959
528	528	-4.64757
529	529	-4.6855
530	530	-4.7234
531	531	-4.76126
532	532	-4.79907
533	533	-4.83685
534	534	-4.87457
535	535	-4.91225
536	536	-4.94989
537	537	-4.98747
538	538	-5.025
539	539	-5.06248
540	540	-5.09991
541	541	-5.13727
542	542	-5.17458
543	543	-5.21183
544	544	-5.24902
545	545	-5.28614
546	546	-5.3232
547	547	-5.36019
548	548	-5.39711
549	549	-5.43397
550	550	-5.47075
551	551	-5.50746
552	552	-5.54409
553	553	-5.58065
554	554	-5.61713
555	555	-5.65353
556	556	-5.68985
557	557	-5.72608
558	558	-5.76223
559	559	-5.7983
560	560	-5.83427
561	561	-5.87016
562	562	-5.90595
563	563	-5.94165
564	564	-5.97726
565	565	-6.01277
566	566	-6.04818
567	567	-6.0835
568	568	-6.11871
569	569	-6.15382
570	570	-6.18882
571	571	-6.22372
572	572	-6.25851
573	573	-6.2932
574	574	-6.32777
575	575	-6.36222
576	576	-6.39657
577	577	-6.43079
578	578	-6.4649
579	579	-6.49889
580	580	-6.53276
581	581	-6.56651
582	582	-6.60013
583	583	-6.63362
584	584	-6.66698
585	585	-6.70021
586	586	-6.73331
587	587	-6.76628
588	588	-6.79911
589	589	-6.83181
590	590	-6.86436
591	591	-6.89677
592	592	-6.92904
593	593	-6.96116
594	594	-6.99314
595	595	-7.02497
596	596	-7.05665
597	597	-7.08818
598	598	-7.11955
599	599	-7.15077
600	600	-7.18183
601	601	-7.21273
602	602	-7.24347
603	603	-7.27405
604	604	-7.30447
605	605	-7.33472
606	606	-7.3648
607	607	-7.39472
608	608	-7.42447
609	609	-7.45405
610	610	-7.48345
611	611	-7.51268
612	612	-7.54174
613	613	-7.57062
614	614	-7.59933
615	615	-7.62785
616	616	-7.65619
617	617	-7.68435
618	618	-7.71233
619	619	-7.74013
620	620	-7.76774
621	621	-7.79516
622	622	-7.82239
623	623	-7.84944
624	624	-7.87629
625	625	-7.90296
626	626	-7.92942
627	627	-7.9557
628	628	-7.98178
629	629	-8.00766
630	630	-8.03335
631	631	-8.05883
632	632	-8.08411
633	633	-8.1092
634	634	-8.13408
635	635	-8.15875
636	636	-8.18322
637	637	-8.20748
638	638	-8.23154
639	639	-8.25538
640	640	-8.27902
641	641	-8.30244
642	642	-8.32565
643	643	-8.34864
644	644	-8.37142
645	645	-8.39398
646	646	-8.41633
647	647	-8.43845
648	648	-8.46036
649	649	-8.48204
650	650	-8.50349
651	651	-8.52473
652	652	-8.54574
653	653	-8.56651
654	654	-8.58707
655	655	-8.60739
656	656	-8.62748
657	657	-8.64734
658	658	-8.66697
659	659	-8.68635
660	660	-8.70551
661	661	-8.72443
662	662	-8.74311
663	663	-8.76154
664	664	-8.77974
665	665	-8.7977
666	666	-8.81541
667	667	-8.83287
668	668	-8.85009
669	669	-8.86706
670	670	-8.88378
671	671	-8.90025
672	672	-8.91647
673	673	-8.93244
674	674	-8.94815
675	675	-8.96361
676	676	-8.97881
677	677	-8.99375
678	678	-9.00843
679	679	-9.02286
680	680	-9.03701
681	681	-9.05091
682	682	-9.06454
683	683	-9.07791
684	684	-9.09101
685	685	-9.10384
686	686	-9.1164
687	687	-9.12869
688	688	-9.14071
689	689	-9.15245
690	690	-9.16393
691	691	-9.17512
692	692	-9.18604
693	693	-9.19668
694	694	-9.20704
695	695	-9.21712
696	696	-9.22691
697	697	-9.23643
698	698	-9.24566
699	699	-9.2546
700	700	-9.26325
701	701	-9.27162
702	702	-9.2797
703	703	-9.28748
704	704	-9.29498
705	705	-9.30218
706	706	-9.30908
707	707	-9.31569
708	708	-9.32201
709	709	-9.32802
710	710	-9.33373
711	711	-9.33915
712	712	-9.34426
713	713	-9.34906
714	714	-9.35357
715	715	-9.35776
716	716	-9.36165
717	717	-9.36523
718	718	-9.36851
719	719	-9.37146
720	720	-9.37411
721	721	-9.37645
722	722	-9.37847
723	723	-9.38017
724	724	-9.38157
725	725	-9.38263
726	726	-9.38338
727	727	-9.38382
728	728	-9.38392
729	729	-9.38371
730	730	-9.38317
731	731	-9.3823
732	732	-9.38111
733	733	-9.37959
734	734	-9.37774
735	735	-9.37557
736	736	-9.37306
737	737	-9.37021
738	738	-9.36704
739	739	-9.36352
740	740	-9.35968
741	741	-9.35549
742	742	-9.35097
743	743	-9.3461
744	744	-9.3409
745	745	-9.33535
746	746	-9.32946
747	747	-9.32322
748	748	-9.31664
749	749	-9.30971
750	750	-9.30244
751	751	-9.29482
752	752	-9.28684
753	753	-9.27851
754	754	-9.26984
755	755	-9.2608
756	756	-9.25142
757	757	-9.24167
758	758	-9.23158
759	759	-9.22112
760	760	-9.2103
761	761	-9.19913
762	762	-9.18759
763	763	-9.17569
764	764	-9.16344
765	765	-9.15082
766	766	-9.13783
767	767	-9.12448
768	768	-9.11077
769	769	-9.09669
770	770	-9.08224
771	771	-9.06743
772	772	-9.05226
773	773	-9.03671
774	774	-9.02081
775	775	-9.00453
776	776	-8.98788
777	777	-8.97087
778	778	-8.95349
779	779	-8.93575
780	780	-8.91763
781	781	-8.89915
782	782	-8.8803
783	783	-8.86108
784	784	-8.8415
785	785	-8.82155
786	786	-8.80124
787	787	-8.78055
788	788	-8.75951
789	789	-8.73809
790	790	-8.71631
791	791	-8.69417
792	792	-8.67166
793	793	-8.64879
794	794	-8.62555
795	795	-8.60195
796	796	-8.578
797	797	-8.55368
798	798	-8.529
799	799	-8.50396
800	800	-8.47857
801	801	-8.45282
802	802	-8.42672
803	803	-8.40026
804	804	-8.37345
805	805	-8.34629
806	806	-8.31879
807	807	-8.29094
808	808	-8.26274
809	809	-8.23421
810	810	-8.20533
811	811	-8.17611
812	812	-8.14655
813	813	-8.11667
814	814	-8.08644
815	815	-8.05589
816	816	-8.02501
817	817	-7.99381
818	818	-7.96228
819	819	-7.93042
820	820	-7.89825
821	821	-7.86576
822	822	-7.83295
823	823	-7.79983
824	824	-7.7664
825	825	-7.73266
826	826	-7.69861
827	827	-7.66425
828	828	-7.6296
829	829	-7.59464
830	830	-7.55939
831	831	-7.52383
832	832	-7.48799
833	833	-7.45185
834	834	-7.41542
835	835	-7.37871
836	836	-7.34171
837	837	-7.30443
838	838	-7.26687
839	839	-7.22903
840	840	-7.19092
841	841	-7.15253
842	842	-7.11387
843	843	-7.07495
844	844	-7.03575
845	845	-6.99629
846	846	-6.95658
847	847	-6.9166
848	848	-6.87636
849	849	-6.83587
850	850	-6.79513
851	851	-6.75414
852	852	-6.71289
853	853	-6.67141
854	854	-6.62968
855	855	-6.58771
856	856	-6.5455
857	857	-6.50306
858	858	-6.46038
859	859	-6.41748
860	860	-6.37434
861	861	-6.33098
862	862	-6.28739
863	863	-6.24359
864	864	-6.19956
865	865	-6.15531
866	866	-6.11086
867	867	-6.06618
868	868	-6.0213
869	869	-5.97622
870	870	-5.93092
871	871	-5.88543
872	872	-5.83973
873	873	-5.79384
874	874	-5.74776
875	875	-5.70147
876	876	-5.655
877	877	-5.60834
878	878	-5.5615
879	879	-5.51447
880	880	-5.46726
881	881	-5.41987
882	882	-5.37231
883	883	-5.32457
884	884	-5.27666
885	885	-5.22858
886	886	-5.18034
887	887	-5.13193
888	888	-5.08336
889	889	-5.03463
890	890	-4.98575
891	891	-4.93671
892	892	-4.88752
893	893	-4.83818
894	894	-4.78869
895	895	-4.73906
896	896	-4.68928
897	897	-4.63937
898	898	-4.58931
899	899	-4.53913
900	900	-4.48881
901	901	-4.43836
902	902	-4.38779
903	903	-4.33708
904	904	-4.28626
905	905	-4.23532
906	906	-4.18426
907	907	-4.13308
908	908	-4.08179
909	909	-4.03039
910	910	-3.97888
911	911	-3.92727
912	912	-3.87555
913	913	-3.82374
914	914	-3.77182
915	915	-3.71981
916	916	-3.66771
917	917	-3.61552
918	918	-3.56324
919	919	-3.51087
920	920	-3.45842
921	921	-3.40589
922	922	-3.35328
923	923	-3.30059
924	924	-3.24784
925	925	-3.19501
926	926	-3.14211
927	927	-3.08914
928	928	-3.03612
929	929	-2.98303
930	930	-2.92988
931	931	-2.87667
932	932	-2.82342
933	933	-2.77011
934	934	-2.71674
935	935	-2.66334
936	936	-2.60989
937	937	-2.55639
938	938	-2.50286
939	939	-2.44929
940	940	-2.39568
941	941	-2.34204
942	942	-2.28837
943	943	-2.23467
944	944	-2.18094
945	945	-2.12719
946	946	-2.07341
947	947	-2.01962
948	948	-1.96581
949	949	-1.91199
950	950	-1.85815
951	951	-1.8043
952	952	-1.75044
953	953	-1.69658
954	954	-1.64271
955	955	-1.58884
956	956	-1.53497
957	957	-1.4811
958	958	-1.42724
959	959	-1.37338
960	960	-1.31953
961	961	-1.26569
962	962	-1.21186
963	963	-1.15804
964	964	-1.10425
965	965	-1.05047
966	966	-0.996707
967	967	-0.942969
968	968	-0.889258
969	969	-0.835572
970	970	-0.781914
971	971	-0.728286
972	972	-0.674692
973	973	-0.621131
974	974	-0.567605
975	975	-0.514119
976	976	-0.460673
977	977	-0.407267
978	978	-0.353905
979	979	-0.300589
980	980	-0.24732
981	981	-0.1941
982	982	-0.140931
983	983	-0.0878143
984	984	-0.0347523
985	985	0.0182523
986	986	0.0711995
987	987	0.124087
988	988	0.176914
989	989	0.229677
990	990	0.282377
991	991	0.335007
992	992	0.387573
993	993	0.440068
994	994	0.492492
995	995	0.544842
996	996	0.597118
997	997	0.64932
998	998	0.701443
999	999	0.753487
1000	1000	0.805451
1001	1001	0.857333
1002	1002	0.90913
1003	1003	0.960845
1004	1004	1.01247
1005	1005	1.06401
1006	1006	1.11545
1007	1007	1.16681
1008	1008	1.21808
1009	1009	1.26925
1010	1010	1.32032
1011	1011	1.3713
1012	1012	1.42217
1013	1013	1.47295
1014	1014	1.52362
1015	1015	1.57419
1016	1016	1.62466
1017	1017	1.67502
1018	1018	1.72527
1019	1019	1.77541
1020	1020	1.82544
1021	1021	1.87535
1022	1022	1.92515
1023	1023	1.97484
1024	1024	2.02441
1025	1025	2.07385
1026	1026	2.12318
1027	1027	2.17239
1028	1028	2.22147
1029	1029	2.27043
1030	1030	2.31926
1031	1031	2.36796
1032	1032	2.41653
1033	1033	2.46497
1034	1034	2.51328
1035	1035	2.56146
1036	1036	2.60949
1037	1037	2.6574
1038	1038	2.70516
1039	1039	2.75278
1040	1040	2.80026
1041	1041	2.8476
1042	1042	2.89479
1043	1043	2.94184
1044	1044	2.98874
1045	1045	3.03549
1046	1046	3.08209
1047	1047	3.12853
1048	1048	3.17483
1049	1049	3.22096
1050	1050	3.26694
1051	1051	3.31277
1052	1052	3.35843
1053	1053	3.40393
1054	1054	3.44927
1055	1055	3.49445
1056	1056	3.53946
1057	1057	3.5843
1058	1058	3.62897
1059	1059	3.67348
1060	1060	3.71781
1061	1061	3.76197
1062	1062	3.80596
1063	1063	3.84977
1064	1064	3.8934
1065	1065	3.93685
1066	1066	3.98012
1067	1067	4.02321
1068	1068	4.06612
1069	1069	4.10884
1070	1070	4.15138
1071	1071	4.19373
1072	1072	4.23589
1073	1073	4.27786
1074	1074	4.31964
1075	1075	4.36122
1076	1076	4.40261
1077	1077	4.44381
1078	1078	4.4848
1079	1079	4.5256
1080	1080	4.56619
1081	1081	4.60659
1082	1082	4.64678
1083	1083	4.68677
1084	1084	4.72654
1085	1085	4.76612
1086	1086	4.80547
1087	1087	4.84463
1088	1088	4.88356
1089	1089	4.92229
1090	1090	4.9608
1091	1091	4.99909
1092	1092	5.03717
1093	1093	5.07503
1094	1094	5.11266
1095	1095	5.15008
1096	1096	5.18726
1097	1097	5.22423
1098	1098	5.26097
1099	1099	5.29748
1100	1100	5.33376
1101	1101	5.36981
1102	1102	5.40563
1103	1103	5.44122
1104	1104	5.47657
1105	1105	5.51168
1106	1106	5.54656
1107	1107	5.58119
1108	1108	5.61559
1109	1109	5.64974
1110	1110	5.68365
1111	1111	5.71732
1112	1112	5.75074
1113	1113	5.78391
1114	1114	5.81684
1115	1115	5.84951
1116	1116	5.88192
1117	1117	5.91409
1118	1118	5.94601
1119	1119	5.97766
1120	1120	6.00906
1121	1121	6.0402
1122	1122	6.07108
1123	1123	6.1017
1124	1124	6.13206
1125	1125	6.16215
1126	1126	6.19197
1127	1127	6.22153
1128	1128	6.25082
1129	1129	6.27984
1130	1130	6.30858
1131	1131	6.33706
1132	1132	6.36526
1133	1133	6.39318
1134	1134	6.42083
1135	1135	6.4482
1136	1136	6.47529
1137	1137	6.5021
1138	1138	6.52862
1139	1139	6.55486
1140	1140	6.58081
1141	1141	6.60648
1142	1142	6.63186
1143	1143	6.65695
1144	1144	6.68175
1145	1145	6.70626
1146	1146	6.73047
1147	1147	6.75439
1148	1148	6.77801
1149	1149	6.80133
1150	1150	6.82435
1151	1151	6.84708
1152	1152	6.86949
1153	1153	6.89161
1154	1154	6.91343
1155	1155	6.93493
1156	1156	6.95613
1157	1157	6.97702
1158	1158	6.9976
1159	1159	7.01786
1160	1160	7.03783
1161	1161	7.05746
1162	1162	7.07679
1163	1163	7.0958
1164	1164	7.11449
1165	1165	7.13286
1166	1166	7.15092
1167	1167	7.16865
1168	1168	7.18606
1169	1169	7.20315
1170	1170	7.21992
1171	1171	7.23636
1172	1172	7.25248
1173	1173	7.26827
1174	1174	7.28374
1175	1175	7.29889
1176	1176	7.3137
1177	1177	7.3282
1178	1178	7.34236
1179	1179	7.3562
1180	1180	7.36972
1181	1181	7.38291
1182	1182	7.39577
1183	1183	7.40831
1184	1184	7.42052
1185	1185	7.43241
1186	1186	7.44397
1187	1187	7.45521
1188	1188	7.46613
1189	1189	7.47672
1190	1190	7.487
1191	1191	7.49694
1192	1192	7.50658
1193	1193	7.51589
1194	1194	7.52488
1195	1195	7.53355
1196	1196	7.54191
1197	1197	7.54995
1198	1198	7.55767
1199	1199	7.56508
1200	1200	7.57218
1201	1201	7.57896
1202	1202	7.58544
1203	1203	7.5916
1204	1204	7.59745
1205	1205	7.603
1206	1206	7.60825
1207	1207	7.61318
1208	1208	7.61781
1209	1209	7.62214
1210	1210	7.62617
1211	1211	7.6299
1212	1212	7.63333
1213	1213	7.63646
1214	1214	7.63929
1215	1215	7.64183
1216	1216	7.64407
1217	1217	7.64602
1218	1218	7.64768
1219	1219	7.64905
1220	1220	7.65013
1221	1221	7.65092
1222	1222	7.65142
1223	1223	7.65164
1224	1224	7.65157
1225	1225	7.65122
1226	1226	7.6506
1227	1227	7.64968
1228	1228	7.64849
1229	1229	7.64702
1230	1230	7.64528
1231	1231	7.64325
1232	1232	7.64096
1233	1233	7.63839
1234	1234	7.63555
1235	1235	7.63244
1236	1236	7.62907
1237	1237	7.62542
1238	1238	7.62151
1239	1239	7.61733
1240	1240	7.61289
1241	1241	7.60819
1242	1242	7.60322
1243	1243	7.598
1244	1244	7.59252
1245	1245	7.58678
1246	1246	7.58078
1247	1247	7.57453
1248	1248	7.56803
1249	1249	7.56128
1250	1250	7.55428
1251	1251	7.54703
1252	1252	7.53953
1253	1253	7.53179
1254	1254	7.5238
1255	1255	7.51557
1256	1256	7.50709
1257	1257	7.49838
1258	1258	7.48943
1259	1259	7.48024
1260	1260	7.47081
1261	1261	7.46115
1262	1262	7.45126
1263	1263	7.44113
1264	1264	7.43078
1265	1265	7.4202
1266	1266	7.40938
1267	1267	7.39835
1268	1268	7.38709
1269	1269	7.3756
1270	1270	7.36389
1271	1271	7.35196
1272	1272	7.33981
1273	1273	7.32744
1274	1274	7.31486
1275	1275	7.30206
1276	1276	7.28905
1277	1277	7.27583
1278	1278	7.26239
1279	1279	7.24875
1280	1280	7.2349
1281	1281	7.22084
1282	1282	7.20658
1283	1283	7.19211
1284	1284	7.17744
1285	1285	7.16257
1286	1286	7.1475
1287	1287	7.13223
1288	1288	7.11677
1289	1289	7.10111
1290	1290	7.08526
1291	1291	7.06921
1292	1292	7.05298
1293	1293	7.03655
1294	1294	7.01994
1295	1295	7.00314
1296	1296	6.98616
1297	1297	6.96898
1298	1298	6.95163
1299	1299	6.9341
1300	1300	6.91639
1301	1301	6.8985
1302	1302	6.88043
1303	1303	6.86219
1304	1304	6.84378
1305	1305	6.82519
1306	1306	6.80643
1307	1307	6.7875
1308	1308	6.76841
1309	1309	6.74915
1310	1310	6.72972
1311	1311	6.71013
1312	1312	6.69038
1313	1313	6.67046
1314	1314	6.65039
1315	1315	6.63016
1316	1316	6.60978
1317	1317	6.58924
1318	1318	6.56855
1319	1319	6.5477
1320	1320	6.5267
1321	1321	6.50556
1322	1322	6.48427
1323	1323	6.46283
1324	1324	6.44124
1325	1325	6.41952
1326	1326	6.39765
1327	1327	6.37565
1328	1328	6.3535
1329	1329	6.33122
1330	1330	6.3088
1331	1331	6.28624
1332	1332	6.26356
1333	1333	6.24074
1334	1334	6.2178
1335	1335	6.19472
1336	1336	6.17153
1337	1337	6.1482
1338	1338	6.12475
1339	1339	6.10117
1340	1340	6.07748
1341	1341	6.05367
1342	1342	6.02973
1343	1343	6.00568
1344	1344	5.98153
1345	1345	5.95725
1346	1346	5.93286
1347	1347	5.90836
1348	1348	5.88375
1349	1349	5.85904
1350	1350	5.83421
1351	1351	5.80929
1352	1352	5.78426
1353	1353	5.75913
1354	1354	5.7339
1355	1355	5.70857
1356	1356	5.68314
1357	1357	5.65762
1358	1358	5.63199
1359	1359	5.60628
1360	1360	5.58048
1361	1361	5.55459
1362	1362	5.52862
1363	1363	5.50255
1364	1364	5.4764
1365	1365	5.45016
1366	1366	5.42384
1367	1367	5.39745
1368	1368	5.37097
1369	1369	5.34441
1370	1370	5.31778
1371	1371	5.29108
1372	1372	5.2643
1373	1373	5.23745
1374	1374	5.21053
1375	1375	5.18354
1376	1376	5.15648
1377	1377	5.12936
1378	1378	5.10218
1379	1379	5.07493
1380	1380	5.04762
1381	1381	5.02025
1382	1382	4.99283
1383	1383	4.96535
1384	1384	4.93782
1385	1385	4.91023
1386	1386	4.88259
1387	1387	4.8549
1388	1388	4.82716
1389	1389	4.79938
1390	1390	4.77155
1391	1391	4.74367
1392	1392	4.71575
1393	1393	4.68779
1394	1394	4.6598
1395	1395	4.63176
1396	1396	4.60369
1397	1397	4.57559
1398	1398	4.54745
1399	1399	4.51928
1400	1400	4.49108
1401	1401	4.46285
1402	1402	4.4346
1403	1403	4.40631
1404	1404	4.37801
1405	1405	4.34968
1406	1406	4.32133
1407	1407	4.29296
1408	1408	4.26458
1409	1409	4.23617
1410	1410	4.20776
1411	1411	4.17933
1412	1412	4.15088
1413	1413	4.12243
1414	1414	4.09397
1415	1415	4.0655
1416	1416	4.03702
1417	1417	4.00854
1418	1418	3.98006
1419	1419	3.95158
1420	1420	3.92309
1421	1421	3.89461
1422	1422	3.86613
1423	1423	3.83766
1424	1424	3.80919
1425	1425	3.78073
1426	1426	3.75228
1427	1427	3.72384
1428	1428	3.69541
1429	1429	3.667
1430	1430	3.6386
1431	1431	3.61021
1432	1432	3.58185
1433	1433	3.5535
1434	1434	3.52518
1435	1435	3.49687
1436	1436	3.46859
1437	1437	3.44034
1438	1438	3.41211
1439	1439	3.38391
1440	1440	3.35573
1441	1441	3.32759
1442	1442	3.29949
1443	1443	3.27141
1444	1444	3.24337
1445	1445	3.21537
1446	1446	3.1874
1447	1447	3.15948
1448	1448	3.13159
1449	1449	3.10375
1450	1450	3.07595
1451	1451	3.04819
1452	1452	3.02048
1453	1453	2.99281
1454	1454	2.96519
1455	1455	2.93762
1456	1456	2.9101
1457	1457	2.88263
1458	1458	2.85521
1459	1459	2.82784
1460	1460	2.80053
1461	1461	2.77328
1462	1462	2.74607
1463	1463	2.71893
1464	1464	2.69184
1465	1465	2.66481
1466	1466	2.63784
1467	1467	2.61093
1468	1468	2.58408
1469	1469	2.5573
1470	1470	2.53057
1471	1471	2.50391
1472	1472	2.47731
1473	1473	2.45078
1474	1474	2.42431
1475	1475	2.39791
1476	1476	2.37158
1477	1477	2.34532
1478	1478	2.31912
1479	1479	2.29299
1480	1480	2.26694
1481	1481	2.24095
1482	1482	2.21504
1483	1483	2.1892
1484	1484	2.16343
1485	1485	2.13774
1486	1486	2.11212
1487	1487	2.08658
1488	1488	2.06111
1489	1489	2.03572
1490	1490	2.01041
1491	1491	1.98518
1492	1492	1.96002
1493	1493	1.93494
1494	1494	1.90995
1495	1495	1.88503
1496	1496	1.8602
1497	1497	1.83545
1498	1498	1.81077
1499	1499	1.78619
1500	1500	1.76169
1501	1501	1.73727
1502	1502	1.71293
1503	1503	1.68869
1504	1504	1.66452
1505	1505	1.64045
1506	1506	1.61646
1507	1507	1.59256
1508	1508	1.56874
1509	1509	1.54502
1510	1510	1.52138
1511	1511	1.49783
1512	1512	1.47438
1513	1513	1.45101
1514	1514	1.42774
1515	1515	1.40455
1516	1516	1.38146
1517	1517	1.35846
1518	1518	1.33555
1519	1519	1.31274
1520	1520	1.29002
1521	1521	1.26739
1522	1522	1.24485
1523	1523	1.22242
1524	1524	1.20008
1525	1525	1.17782
1526	1526	1.15568
1527	1527	1.13362
1528	1528	1.11166
1529	1529	1.0898
1530	1530	1.06803
1531	1531	1.04637
1532	1532	1.0248
1533	1533	1.00333
1534	1534	0.981954
1535	1535	0.96068
1536	1536	0.939501
1537	1537	0.918427
1538	1538	0.897448
1539	1539	0.876568
1540	1540	0.855791
1541	1541	0.835114
1542	1542	0.814534
1543	1543	0.794059
1544	1544	0.773681
1545	1545	0.753405
1546	1546	0.733227
1547	1547	0.713153
1548	1548	0.693179
1549	1549	0.673308
1550	1550	0.653536
1551	1551	0.63387
1552	1552	0.614303
1553	1553	0.594838
1554	1554	0.575475
1555	1555	0.556215
1556	1556	0.53706
1557	1557	0.518004
1558	1558	0.499056
1559	1559	0.480208
1560	1560	0.461462
1561	1561	0.442823
1562	1562	0.424286
1563	1563	0.405852
1564	1564	0.387523
1565	1565	0.369298
1566	1566	0.351178
1567	1567	0.333161
1568	1568	0.315251
1569	1569	0.297443
1570	1570	0.27974
1571	1571	0.262144
1572	1572	0.24465
1573	1573	0.227264
1574	1574	0.20998
1575	1575	0.192801
1576	1576	0.175729
1577	1577	0.158759
1578	1578	0.141897
1579	1579	0.12514
1580	1580	0.108485
1581	1581	0.0919367
1582	1582	0.0754937
1583	1583	0.0591579
1584	1584	0.0429269
1585	1585	0.0267982
1586	1586	0.0107793
1587	1587	-0.00513729
1588	1588	-0.0209491
1589	1589	-0.0366536
1590	1590	-0.0522533
1591	1591	-0.0677457
1592	1592	-0.0831358
1593	1593	-0.0984187
1594	1594	-0.113599
1595	1595	-0.128672
1596	1596	-0.143638
1597	1597	-0.158502
1598	1598	-0.173256
1599	1599	-0.18791
1600	1600	-0.202454
1601	1601	-0.216894
1602	1602	-0.231228
1603	1603	-0.245458
1604	1604	-0.259581
1605	1605	-0.273601
1606	1606	-0.287514
1607	1607	-0.30132
1608	1608	-0.315021
1609	1609	-0.328617
1610	1610	-0.342106
1611	1611	-0.35549
1612	1612	-0.368769
1613	1613	-0.381941
1614	1614	-0.395005
1615	1615	-0.407965
1616	1616	-0.42082
1617	1617	-0.433565
1618	1618	-0.446208
1619	1619	-0.458744
1620	1620	-0.471172
1621	1621	-0.483496
1622	1622	-0.49571
1623	1623	-0.507819
1624	1624	-0.51982
1625	1625	-0.531717
1626	1626	-0.543509
1627	1627	-0.555192
1628	1628	-0.566769
1629	1629	-0.57824
1630	1630	-0.589602
1631	1631	-0.600858
1632	1632	-0.612006
1633	1633	-0.623048
1634	1634	-0.633984
1635	1635	-0.644813
1636	1636	-0.655535
1637	1637	-0.666149
1638	1638	-0.676656
1639	1639	-0.687053
1640	1640	-0.697346
1641	1641	-0.707531
1642	1642	-0.717609
1643	1643	-0.727577
1644	1644	-0.73744
1645	1645	-0.747194
1646	1646	-0.75684
1647	1647	-0.766379
1648	1648	-0.775808
1649	1649	-0.785133
1650	1650	-0.794347
1651	1651	-0.803452
1652	1652	-0.812452
1653	1653	-0.821343
1654	1654	-0.830123
1655	1655	-0.838799
1656	1656	-0.847362
1657	1657	-0.855818
1658	1658	-0.864167
1659	1659	-0.872406
1660	1660	-0.880535
1661	1661	-0.888557
1662	1662	-0.896469
1663	1663	-0.904272
1664	1664	-0.911967
1665	1665	-0.919552
1666	1666	-0.92703
1667	1667	-0.934396
1668	1668	-0.941654
1669	1669	-0.948803
1670	1670	-0.955839
1671	1671	-0.962768
1672	1672	-0.969587
1673	1673	-0.976299
1674	1674	-0.982899
1675	1675	-0.989389
1676	1676	-0.995769
1677	1677	-1.00204
1678	1678	-1.0082
1679	1679	-1.01425
1680	1680	-1.02019
1681	1681	-1.02602
1682	1682	-1.03174
1683	1683	-1.03735
1684	1684	-1.04285
1685	1685	-1.04824
1686	1686	-1.05352
1687	1687	-1.05868
1688	1688	-1.06374
1689	1689	-1.06869
1690	1690	-1.07352
1691	1691	-1.07825
1692	1692	-1.08286
1693	1693	-1.08736
1694	1694	-1.09176
1695	1695	-1.09604
1696	1696	-1.10021
1697	1697	-1.10427
1698	1698	-1.10821
1699	1699	-1.11205
1700	1700	-1.11578
1701	1701	-1.11939
1702	1702	-1.12289
1703	1703	-1.12628
1704	1704	-1.12956
1705	1705	-1.13273
1706	1706	-1.13579
1707	1707	-1.13874
1708	1708	-1.14157
1709	1709	-1.1443
1710	1710	-1.14691
1711	1711	-1.14941
1712	1712	-1.1518
1713	1713	-1.15408
1714	1714	-1.15624
1715	1715	-1.1583
1716	1716	-1.16025
1717	1717	-1.16208
1718	1718	-1.1638
1719	1719	-1.16541
1720	1720	-1.16691
1721	1721	-1.16831
1722	1722	-1.16958
1723	1723	-1.17075
1724	1724	-1.17181
1725	1725	-1.17276
1726	1726	-1.17359
1727	1727	-1.17432
1728	1728	-1.17493
1729	1729	-1.17544
1730	1730	-1.17583
1731	1731	-1.17612
1732	1732	-1.17629
1733	1733	-1.17636
1734	1734	-1.17631
1735	1735	-1.17615
1736	1736	-1.17589
1737	1737	-1.17552
1738	1738	-1.17503
1739	1739	-1.17444
1740	1740	-1.17374
1741	1741	-1.17293
1742	1742	-1.17201
1743	1743	-1.17098
1744	1744	-1.16984
1745	1745	-1.1686
1746	1746	-1.16724
1747	1747	-1.16578
1748	1748	-1.16421
1749	1749	-1.16253
1750	1750	-1.16074
1751	1751	-1.15885
1752	1752	-1.15685
1753	1753	-1.15474
1754	1754	-1.15252
1755	1755	-1.1502
1756	1756	-1.14777
1757	1757	-1.14524
1758	1758	-1.1426
1759	1759	-1.13985
1760	1760	-1.137
1761	1761	-1.13404
1762	1762	-1.13097
1763	1763	-1.1278
1764	1764	-1.12452
1765	1765	-1.12114
1766	1766	-1.11766
1767	1767	-1.11407
1768	1768	-1.11037
1769	1769	-1.10657
1770	1770	-1.10266
1771	1771	-1.09865
1772	1772	-1.09454
1773	1773	-1.09032
1774	1774	-1.086
1775	1775	-1.08157
1776	1776	-1.07704
1777	1777	-1.0724
1778	1778	-1.06766
1779	1779	-1.06282
1780	1780	-1.05788
1781	1781	-1.05283
1782	1782	-1.04768
1783	1783	-1.04242
1784	1784	-1.03707
1785	1785	-1.03161
1786	1786	-1.02605
1787	1787	-1.02039
1788	1788	-1.01463
1789	1789	-1.00877
1790	1790	-1.00281
1791	1791	-0.996742
1792	1792	-0.990579
1793	1793	-0.984316
1794	1794	-0.977956
1795	1795	-0.971493
1796	1796	-0.964936
1797	1797	-0.958279
1798	1798	-0.951525
1799	1799	-0.944673
1800	1800	-0.937727
1801	1801	-0.930683
1802	1802	-0.923542
1803	1803	-0.916306
1804	1804	-0.908975
1805	1805	-0.901549
1806	1806	-0.894029
1807	1807	-0.886414
1808	1808	-0.878706
1809	1809	-0.870906
1810	1810	-0.863014
1811	1811	-0.85503
1812	1812	-0.846955
1813	1813	-0.838786
1814	1814	-0.830532
1815	1815	-0.822183
1816	1816	-0.81375
1817	1817	-0.805226
1818	1818	-0.796613
1819	1819	-0.787912
1820	1820	-0.779124
1821	1821	-0.770252
1822	1822	-0.761292
1823	1823	-0.752249
1824	1824	-0.743119
1825	1825	-0.733905
1826	1826	-0.724605
1827	1827	-0.715226
1828	1828	-0.705762
1829	1829	-0.696218
1830	1830	-0.686592
1831	1831	-0.676883
1832	1832	-0.667097
1833	1833	-0.657229
1834	1834	-0.647283
1835	1835	-0.63726
1836	1836	-0.627157
1837	1837	-0.616977
1838	1838	-0.606724
1839	1839	-0.596392
1840	1840	-0.585985
1841	1841	-0.575505
1842	1842	-0.56495
1843	1843	-0.554321
1844	1844	-0.543622
1845	1845	-0.532848
1846	1846	-0.522004
1847	1847	-0.51109
1848	1848	-0.500104
1849	1849	-0.48905
1850	1850	-0.477929
1851	1851	-0.466741
1852	1852	-0.455483
1853	1853	-0.44416
1854	1854	-0.43277
1855	1855	-0.421317
1856	1856	-0.409802
1857	1857	-0.398219
1858	1858	-0.386577
1859	1859	-0.374872
1860	1860	-0.363105
1861	1861	-0.351278
1862	1862	-0.339391
1863	1863	-0.327446
1864	1864	-0.315445
1865	1865	-0.303386
1866	1866	-0.291272
1867	1867	-0.2791
1868	1868	-0.266877
1869	1869	-0.254595
1870	1870	-0.242264
1871	1871	-0.229883
1872	1872	-0.217448
1873	1873	-0.204964
1874	1874	-0.192431
1875	1875	-0.179848
1876	1876	-0.16722
1877	1877	-0.154542
1878	1878	-0.141822
1879	1879	-0.129054
1880	1880	-0.116244
1881	1881	-0.103392
1882	1882	-0.0904941
1883	1883	-0.0775567
1884	1884	-0.0645794
1885	1885	-0.0515621
1886	1886	-0.0385075
1887	1887	-0.0254129
1888	1888	-0.0122834
1889	1889	0.000881029
1890	1890	0.0140829
1891	1891	0.0273197
1892	1892	0.0405889
1893	1893	0.0538906
1894	1894	0.0672222
1895	1895	0.0805863
1896	1896	0.0939803
1897	1897	0.107404
1898	1898	0.120856
1899	1899	0.134339
1900	1900	0.147848
1901	1901	0.161384
1902	1902	0.174946
1903	1903	0.188534
1904	1904	0.20215
1905	1905	0.215789
1906	1906	0.229452
1907	1907	0.243141
1908	1908	0.256849
1909	1909	0.270582
1910	1910	0.284338
1911	1911	0.298116
1912	1912	0.311915
1913	1913	0.325733
1914	1914	0.339571
1915	1915	0.353429
1916	1916	0.367307
1917	1917	0.3812
1918	1918	0.395113
1919	1919	0.409046
1920	1920	0.422994
1921	1921	0.436959
1922	1922	0.45094
1923	1923	0.464935
1924	1924	0.478948
1925	1925	0.492976
1926	1926	0.507013
1927	1927	0.521069
1928	1928	0.535136
1929	1929	0.549216
1930	1930	0.563309
1931	1931	0.577417
1932	1932	0.591534
1933	1933	0.605662
1934	1934	0.619802
1935	1935	0.633952
1936	1936	0.648112
1937	1937	0.662282
1938	1938	0.676462
1939	1939	0.690649
1940	1940	0.704844
1941	1941	0.719049
1942	1942	0.733262
1943	1943	0.747479
1944	1944	0.761706
1945	1945	0.775936
1946	1946	0.790176
1947	1947	0.804418
1948	1948	0.818668
1949	1949	0.832923
1950	1950	0.84718
1951	1951	0.861443
1952	1952	0.87571
1953	1953	0.889977
1954	1954	0.90425
1955	1955	0.918527
1956	1956	0.932804
1957	1957	0.947086
1958	1958	0.961364
1959	1959	0.975646
1960	1960	0.989928
1961	1961	1.00422
1962	1962	1.0185
1963	1963	1.03278
1964	1964	1.04706
1965	1965	1.06134
1966	1966	1.07562
1967	1967	1.0899
1968	1968	1.10417
1969	1969	1.11845
1970	1970	1.13272
1971	1971	1.14698
1972	1972	1.16125
1973	1973	1.1755
1974	1974	1.18976
1975	1975	1.20401
1976	1976	1.21825
1977	1977	1.23249
1978	1978	1.24672
1979	1979	1.26095
1980	1980	1.27517
1981	1981	1.28938
1982	1982	1.30358
1983	1983	1.31778
1984	1984	1.33197
1985	1985	1.34616
1986	1986	1.36033
1987	1987	1.37449
1988	1988	1.38865
1989	1989	1.4028
1990	1990	1.41693
1991	1991	1.43105
1992	1992	1.44517
1993	1993	1.45927
1994	1994	1.47336
1995	1995	1.48744
1996	1996	1.50151
1997	1997	1.51556
1998	1998	1.5296
[truncated: 39,710 more rows]
