# Supplementary material for: PM2.5 concentration prediction based on EEMD-ALSTM
Source: Sci Rep. 2024 Jun 2;14:12636. doi: 10.1038/s41598-024-63620-9 (PMC11144699; doi:10.1038/s41598-024-63620-9)
Supplement: Supplementary file 1 — Supplementary Information. [file 41598_2024_63620_MOESM1_ESM.zip › Code/ra12.xlsx]

## Sheet: Sheet1
	index	0
0	0	0.328607
1	1	0.328396
2	2	0.328186
3	3	0.327975
4	4	0.327765
5	5	0.327553
6	6	0.327344
7	7	0.327132
8	8	0.326921
9	9	0.326711
10	10	0.3265
11	11	0.32629
12	12	0.326079
13	13	0.325867
14	14	0.325657
15	15	0.325446
16	16	0.325236
17	17	0.325025
18	18	0.324813
19	19	0.324604
20	20	0.324392
21	21	0.324181
22	22	0.323969
23	23	0.32376
24	24	0.323548
25	25	0.323337
26	26	0.323125
27	27	0.322914
28	28	0.322703
29	29	0.322491
30	30	0.32228
31	31	0.322068
32	32	0.321857
33	33	0.321646
34	34	0.321434
35	35	0.321221
36	36	0.32101
37	37	0.320798
38	38	0.320585
39	39	0.320374
40	40	0.320161
41	41	0.319949
42	42	0.319736
43	43	0.319525
44	44	0.319312
45	45	0.319098
46	46	0.318885
47	47	0.318674
48	48	0.318461
49	49	0.318248
50	50	0.318035
51	51	0.317823
52	52	0.31761
53	53	0.317397
54	54	0.317184
55	55	0.316973
56	56	0.316759
57	57	0.316548
58	58	0.316335
59	59	0.316124
60	60	0.31591
61	61	0.315699
62	62	0.315488
63	63	0.315276
64	64	0.315065
65	65	0.314853
66	66	0.314644
67	67	0.314432
68	68	0.314222
69	69	0.314013
70	70	0.313803
71	71	0.313593
72	72	0.313385
73	73	0.313177
74	74	0.312971
75	75	0.312763
76	76	0.312556
77	77	0.312352
78	78	0.312147
79	79	0.311942
80	80	0.311738
81	81	0.311534
82	82	0.311333
83	83	0.311132
84	84	0.31093
85	85	0.310732
86	86	0.310533
87	87	0.310335
88	88	0.310138
89	89	0.309942
90	90	0.309749
91	91	0.309555
92	92	0.309363
93	93	0.309172
94	94	0.308982
95	95	0.308794
96	96	0.308607
97	97	0.308422
98	98	0.308237
99	99	0.308055
100	100	0.307873
101	101	0.307694
102	102	0.307516
103	103	0.307338
104	104	0.307164
105	105	0.306991
106	106	0.30682
107	107	0.30665
108	108	0.306482
109	109	0.306318
110	110	0.306153
111	111	0.305992
112	112	0.305833
113	113	0.305675
114	114	0.305519
115	115	0.305367
116	116	0.305216
117	117	0.305066
118	118	0.30492
119	119	0.304778
120	120	0.304637
121	121	0.304497
122	122	0.30436
123	123	0.304226
124	124	0.304095
125	125	0.303965
126	126	0.30384
127	127	0.303717
128	128	0.303596
129	129	0.303477
130	130	0.303361
131	131	0.303251
132	132	0.303142
133	133	0.303036
134	134	0.302934
135	135	0.302833
136	136	0.302737
137	137	0.302643
138	138	0.302553
139	139	0.302465
140	140	0.302382
141	141	0.302301
142	142	0.302224
143	143	0.30215
144	144	0.30208
145	145	0.302014
146	146	0.30195
147	147	0.301892
148	148	0.301836
149	149	0.301784
150	150	0.301737
151	151	0.301692
152	152	0.301653
153	153	0.301616
154	154	0.301583
155	155	0.301554
156	156	0.301531
157	157	0.301511
158	158	0.301494
159	159	0.301482
160	160	0.301475
161	161	0.30147
162	162	0.301472
163	163	0.301479
164	164	0.301487
165	165	0.301502
166	166	0.301521
167	167	0.301543
168	168	0.301571
169	169	0.301603
170	170	0.301642
171	171	0.301684
172	172	0.301731
173	173	0.301781
174	174	0.301838
175	175	0.3019
176	176	0.301965
177	177	0.302038
178	178	0.302113
179	179	0.302195
180	180	0.302281
181	181	0.302373
182	182	0.30247
183	183	0.302573
184	184	0.30268
185	185	0.302794
186	186	0.302912
187	187	0.303036
188	188	0.303165
189	189	0.303299
190	190	0.30344
191	191	0.303586
192	192	0.303737
193	193	0.303895
194	194	0.304058
195	195	0.304227
196	196	0.304402
197	197	0.304581
198	198	0.304768
199	199	0.30496
200	200	0.305158
201	201	0.305363
202	202	0.305573
203	203	0.305789
204	204	0.306013
205	205	0.306241
206	206	0.306476
207	207	0.306717
208	208	0.306964
209	209	0.307217
210	210	0.307476
211	211	0.307742
212	212	0.308016
213	213	0.308294
214	214	0.30858
215	215	0.308872
216	216	0.30917
217	217	0.309476
218	218	0.309788
219	219	0.310107
220	220	0.31043
221	221	0.310763
222	222	0.311102
223	223	0.311446
224	224	0.311798
225	225	0.312157
226	226	0.312523
227	227	0.312897
228	228	0.313276
229	229	0.313662
230	230	0.314056
231	231	0.314457
232	232	0.314865
233	233	0.315281
234	234	0.315702
235	235	0.316132
236	236	0.316568
237	237	0.317013
238	238	0.317463
239	239	0.317922
240	240	0.318387
241	241	0.318862
242	242	0.319342
243	243	0.31983
244	244	0.320325
245	245	0.320828
246	246	0.321338
247	247	0.321857
248	248	0.322382
249	249	0.322917
250	250	0.323458
251	251	0.324006
252	252	0.324563
253	253	0.325127
254	254	0.325699
255	255	0.32628
256	256	0.326867
257	257	0.327463
258	258	0.328067
259	259	0.328678
260	260	0.329298
261	261	0.329926
262	262	0.330562
263	263	0.331206
264	264	0.331857
265	265	0.332517
266	266	0.333186
267	267	0.333862
268	268	0.334547
269	269	0.33524
270	270	0.335941
271	271	0.336651
272	272	0.337369
273	273	0.338094
274	274	0.338829
275	275	0.339572
276	276	0.340324
277	277	0.341084
278	278	0.341852
279	279	0.342629
280	280	0.343415
281	281	0.34421
282	282	0.345012
283	283	0.345824
284	284	0.346645
285	285	0.347473
286	286	0.348311
287	287	0.349158
288	288	0.350014
289	289	0.350878
290	290	0.351752
291	291	0.352635
292	292	0.353524
293	293	0.354425
294	294	0.355334
295	295	0.356252
296	296	0.357178
297	297	0.358115
298	298	0.359061
299	299	0.360016
300	300	0.360979
301	301	0.36195
302	302	0.362934
303	303	0.363924
304	304	0.364925
305	305	0.365935
306	306	0.366954
307	307	0.367982
308	308	0.369021
309	309	0.370068
310	310	0.371123
311	311	0.372191
312	312	0.373266
313	313	0.37435
314	314	0.375446
315	315	0.37655
316	316	0.377664
317	317	0.378788
318	318	0.379921
319	319	0.381063
320	320	0.382216
321	321	0.383379
322	322	0.38455
323	323	0.385733
324	324	0.386924
325	325	0.388126
326	326	0.389337
327	327	0.390559
328	328	0.39179
329	329	0.39303
330	330	0.394282
331	331	0.395542
332	332	0.396814
333	333	0.398096
334	334	0.399386
335	335	0.400688
336	336	0.402
337	337	0.403321
338	338	0.404653
339	339	0.405995
340	340	0.407348
341	341	0.40871
342	342	0.410083
343	343	0.411465
344	344	0.41286
345	345	0.414264
346	346	0.415677
347	347	0.417101
348	348	0.418538
349	349	0.419982
350	350	0.421439
351	351	0.422905
352	352	0.424382
353	353	0.42587
354	354	0.427367
355	355	0.428875
356	356	0.430395
357	357	0.431926
358	358	0.433466
359	359	0.435016
360	360	0.436578
361	361	0.438151
362	362	0.439735
363	363	0.441329
364	364	0.442933
365	365	0.444548
366	366	0.446174
367	367	0.447812
368	368	0.44946
369	369	0.451117
370	370	0.452787
371	371	0.454468
372	372	0.45616
373	373	0.457861
374	374	0.459574
375	375	0.461299
376	376	0.463034
377	377	0.464779
378	378	0.466536
379	379	0.468302
380	380	0.470081
381	381	0.471871
382	382	0.473672
383	383	0.475484
384	384	0.477306
385	385	0.47914
386	386	0.480986
387	387	0.48284
388	388	0.484707
389	389	0.486587
390	390	0.488474
391	391	0.490374
392	392	0.492286
393	393	0.494209
394	394	0.496142
395	395	0.498087
396	396	0.500042
397	397	0.50201
398	398	0.503988
399	399	0.505976
400	400	0.507976
401	401	0.509988
402	402	0.51201
403	403	0.514044
404	404	0.516089
405	405	0.518145
406	406	0.520213
407	407	0.522292
408	408	0.524381
409	409	0.526482
410	410	0.528594
411	411	0.530717
412	412	0.532851
413	413	0.534997
414	414	0.537155
415	415	0.539323
416	416	0.541503
417	417	0.543694
418	418	0.545895
419	419	0.548108
420	420	0.550332
421	421	0.552568
422	422	0.554815
423	423	0.557074
424	424	0.559342
425	425	0.561624
426	426	0.563916
427	427	0.566218
428	428	0.568534
429	429	0.570859
430	430	0.573196
431	431	0.575544
432	432	0.577903
433	433	0.580274
434	434	0.582656
435	435	0.585051
436	436	0.587454
437	437	0.589871
438	438	0.592298
439	439	0.594737
440	440	0.597187
441	441	0.599649
442	442	0.60212
443	443	0.604603
444	444	0.607098
445	445	0.609605
446	446	0.612124
447	447	0.614652
448	448	0.617193
449	449	0.619743
450	450	0.622307
451	451	0.624881
452	452	0.627466
453	453	0.630064
454	454	0.632671
455	455	0.635291
456	456	0.637922
457	457	0.640564
458	458	0.643219
459	459	0.645881
460	460	0.648559
461	461	0.651247
462	462	0.653945
463	463	0.656655
464	464	0.659377
465	465	0.66211
466	466	0.664853
467	467	0.66761
468	468	0.670375
469	469	0.673154
470	470	0.675944
471	471	0.678745
472	472	0.681557
473	473	0.684381
474	474	0.687217
475	475	0.690062
476	476	0.69292
477	477	0.695789
478	478	0.69867
479	479	0.701561
480	480	0.704465
481	481	0.707378
482	482	0.710306
483	483	0.713242
484	484	0.716192
485	485	0.719152
486	486	0.722122
487	487	0.725105
488	488	0.7281
489	489	0.731105
490	490	0.734122
491	491	0.737151
492	492	0.74019
493	493	0.743242
494	494	0.746304
495	495	0.749378
496	496	0.752463
497	497	0.755559
498	498	0.758667
499	499	0.761787
500	500	0.764918
501	501	0.768059
502	502	0.771214
503	503	0.774378
504	504	0.777555
505	505	0.780743
506	506	0.783943
507	507	0.787152
508	508	0.790374
509	509	0.793609
510	510	0.796852
511	511	0.800109
512	512	0.803376
513	513	0.806656
514	514	0.809947
515	515	0.813249
516	516	0.816561
517	517	0.819887
518	518	0.823222
519	519	0.82657
520	520	0.829929
521	521	0.8333
522	522	0.836681
523	523	0.840075
524	524	0.843478
525	525	0.846894
526	526	0.850322
527	527	0.853762
528	528	0.857211
529	529	0.860673
530	530	0.864146
531	531	0.867629
532	532	0.871126
533	533	0.874633
534	534	0.878153
535	535	0.881684
536	536	0.885224
537	537	0.888778
538	538	0.892342
539	539	0.895919
540	540	0.899505
541	541	0.903104
542	542	0.906714
543	543	0.910335
544	544	0.913968
545	545	0.917612
546	546	0.921269
547	547	0.924937
548	548	0.928614
549	549	0.932304
550	550	0.936007
551	551	0.939719
552	552	0.943444
553	553	0.947179
554	554	0.950927
555	555	0.954686
556	556	0.958454
557	557	0.962236
558	558	0.966028
559	559	0.969834
560	560	0.973649
561	561	0.977477
562	562	0.981314
563	563	0.985165
564	564	0.989026
565	565	0.992898
566	566	0.996784
567	567	1.00068
568	568	1.00459
569	569	1.00851
570	570	1.01244
571	571	1.01638
572	572	1.02033
573	573	1.02429
574	574	1.02827
575	575	1.03226
576	576	1.03626
577	577	1.04027
578	578	1.04429
579	579	1.04832
580	580	1.05236
581	581	1.05642
582	582	1.06048
583	583	1.06456
584	584	1.06865
585	585	1.07275
586	586	1.07687
587	587	1.08099
588	588	1.08513
589	589	1.08927
590	590	1.09343
591	591	1.0976
592	592	1.10178
593	593	1.10597
594	594	1.11018
595	595	1.11439
596	596	1.11862
597	597	1.12286
598	598	1.12711
599	599	1.13137
600	600	1.13564
601	601	1.13992
602	602	1.14422
603	603	1.14852
604	604	1.15284
605	605	1.15717
606	606	1.16151
607	607	1.16586
608	608	1.17022
609	609	1.1746
610	610	1.17898
611	611	1.18338
612	612	1.18779
613	613	1.19221
614	614	1.19664
615	615	1.20108
616	616	1.20554
617	617	1.21
618	618	1.21448
619	619	1.21897
620	620	1.22347
621	621	1.22798
622	622	1.2325
623	623	1.23703
624	624	1.24157
625	625	1.24613
626	626	1.2507
627	627	1.25528
628	628	1.25987
629	629	1.26447
630	630	1.26908
631	631	1.27371
632	632	1.27834
633	633	1.28299
634	634	1.28764
635	635	1.29231
636	636	1.29699
637	637	1.30168
638	638	1.30639
639	639	1.3111
640	640	1.31583
641	641	1.32056
642	642	1.32531
643	643	1.33007
644	644	1.33484
645	645	1.33962
646	646	1.34442
647	647	1.34922
648	648	1.35404
649	649	1.35886
650	650	1.3637
651	651	1.36855
652	652	1.37341
653	653	1.37828
654	654	1.38317
655	655	1.38806
656	656	1.39297
657	657	1.39788
658	658	1.40281
659	659	1.40775
660	660	1.4127
661	661	1.41766
662	662	1.42264
663	663	1.42762
664	664	1.43262
665	665	1.43762
666	666	1.44264
667	667	1.44767
668	668	1.45271
669	669	1.45776
670	670	1.46282
671	671	1.4679
672	672	1.47298
673	673	1.47808
674	674	1.48318
675	675	1.4883
676	676	1.49343
677	677	1.49857
678	678	1.50372
679	679	1.50889
680	680	1.51406
681	681	1.51924
682	682	1.52444
683	683	1.52965
684	684	1.53487
685	685	1.5401
686	686	1.54534
687	687	1.55059
688	688	1.55585
689	689	1.56112
690	690	1.56641
691	691	1.5717
692	692	1.57701
693	693	1.58233
694	694	1.58766
695	695	1.593
696	696	1.59835
697	697	1.60371
698	698	1.60908
699	699	1.61447
700	700	1.61986
701	701	1.62527
702	702	1.63068
703	703	1.63611
704	704	1.64155
705	705	1.647
706	706	1.65246
707	707	1.65793
708	708	1.66341
709	709	1.66891
710	710	1.67441
711	711	1.67992
712	712	1.68545
713	713	1.69099
714	714	1.69653
715	715	1.70209
716	716	1.70766
717	717	1.71324
718	718	1.71883
719	719	1.72443
720	720	1.73004
721	721	1.73566
722	722	1.7413
723	723	1.74694
724	724	1.7526
725	725	1.75826
726	726	1.76394
727	727	1.76963
728	728	1.77532
729	729	1.78103
730	730	1.78675
731	731	1.79248
732	732	1.79822
733	733	1.80397
734	734	1.80973
735	735	1.8155
736	736	1.82128
737	737	1.82707
738	738	1.83287
739	739	1.83868
740	740	1.84451
741	741	1.85034
742	742	1.85618
743	743	1.86204
744	744	1.8679
745	745	1.87377
746	746	1.87966
747	747	1.88555
748	748	1.89146
749	749	1.89737
750	750	1.9033
751	751	1.90923
752	752	1.91517
753	753	1.92113
754	754	1.92709
755	755	1.93307
756	756	1.93905
757	757	1.94504
758	758	1.95105
759	759	1.95706
760	760	1.96309
761	761	1.96912
762	762	1.97516
763	763	1.98121
764	764	1.98727
765	765	1.99335
766	766	1.99943
767	767	2.00551
768	768	2.01162
769	769	2.01772
770	770	2.02384
771	771	2.02997
772	772	2.03611
773	773	2.04225
774	774	2.04841
775	775	2.05457
776	776	2.06074
777	777	2.06693
778	778	2.07312
779	779	2.07932
780	780	2.08552
781	781	2.09174
782	782	2.09797
783	783	2.1042
784	784	2.11045
785	785	2.1167
786	786	2.12296
787	787	2.12923
788	788	2.13551
789	789	2.14179
790	790	2.14809
791	791	2.15439
792	792	2.1607
793	793	2.16702
794	794	2.17335
795	795	2.17968
796	796	2.18602
797	797	2.19238
798	798	2.19873
799	799	2.2051
800	800	2.21147
801	801	2.21786
802	802	2.22425
803	803	2.23064
804	804	2.23704
805	805	2.24346
806	806	2.24988
807	807	2.2563
808	808	2.26273
809	809	2.26918
810	810	2.27562
811	811	2.28207
812	812	2.28854
813	813	2.295
814	814	2.30148
815	815	2.30796
816	816	2.31444
817	817	2.32094
818	818	2.32744
819	819	2.33395
820	820	2.34046
821	821	2.34698
822	822	2.3535
823	823	2.36003
824	824	2.36657
825	825	2.37311
826	826	2.37966
827	827	2.38622
828	828	2.39278
829	829	2.39934
830	830	2.40591
831	831	2.41249
832	832	2.41907
833	833	2.42566
834	834	2.43225
835	835	2.43885
836	836	2.44545
837	837	2.45206
838	838	2.45867
839	839	2.46529
840	840	2.47191
841	841	2.47854
842	842	2.48517
843	843	2.4918
844	844	2.49844
845	845	2.50509
846	846	2.51173
847	847	2.51839
848	848	2.52504
849	849	2.53171
850	850	2.53837
851	851	2.54504
852	852	2.55171
853	853	2.55839
854	854	2.56507
855	855	2.57175
856	856	2.57844
857	857	2.58513
858	858	2.59183
859	859	2.59852
860	860	2.60522
861	861	2.61193
862	862	2.61863
863	863	2.62534
864	864	2.63206
865	865	2.63877
866	866	2.64549
867	867	2.65221
868	868	2.65893
869	869	2.66566
870	870	2.67239
871	871	2.67912
872	872	2.68585
873	873	2.69259
874	874	2.69933
875	875	2.70607
876	876	2.71281
877	877	2.71955
878	878	2.7263
879	879	2.73304
880	880	2.73979
881	881	2.74654
882	882	2.75329
883	883	2.76005
884	884	2.7668
885	885	2.77356
886	886	2.78032
887	887	2.78707
888	888	2.79383
889	889	2.80059
890	890	2.80736
891	891	2.81412
892	892	2.82088
893	893	2.82765
894	894	2.83441
895	895	2.84117
896	896	2.84794
897	897	2.85471
898	898	2.86147
899	899	2.86824
900	900	2.875
901	901	2.88177
902	902	2.88854
903	903	2.8953
904	904	2.90207
905	905	2.90883
906	906	2.9156
907	907	2.92237
908	908	2.92913
909	909	2.93589
910	910	2.94266
911	911	2.94942
912	912	2.95618
913	913	2.96295
914	914	2.96971
915	915	2.97647
916	916	2.98322
917	917	2.98998
918	918	2.99674
919	919	3.00349
920	920	3.01025
921	921	3.017
922	922	3.02375
923	923	3.0305
924	924	3.03724
925	925	3.04399
926	926	3.05073
927	927	3.05748
928	928	3.06422
929	929	3.07096
930	930	3.07769
931	931	3.08443
932	932	3.09116
933	933	3.09789
934	934	3.10461
935	935	3.11134
936	936	3.11806
937	937	3.12478
938	938	3.1315
939	939	3.13821
940	940	3.14492
941	941	3.15163
942	942	3.15833
943	943	3.16504
944	944	3.17173
945	945	3.17843
946	946	3.18512
947	947	3.19181
948	948	3.1985
949	949	3.20518
950	950	3.21186
951	951	3.21854
952	952	3.22521
953	953	3.23188
954	954	3.23854
955	955	3.2452
956	956	3.25186
957	957	3.25851
958	958	3.26516
959	959	3.2718
960	960	3.27844
961	961	3.28507
962	962	3.2917
963	963	3.29833
964	964	3.30495
965	965	3.31157
966	966	3.31818
967	967	3.32479
968	968	3.33139
969	969	3.33799
970	970	3.34458
971	971	3.35117
972	972	3.35775
973	973	3.36433
974	974	3.3709
975	975	3.37746
976	976	3.38402
977	977	3.39058
978	978	3.39713
979	979	3.40367
980	980	3.41021
981	981	3.41674
982	982	3.42326
983	983	3.42978
984	984	3.4363
985	985	3.4428
986	986	3.44931
987	987	3.4558
988	988	3.46229
989	989	3.46878
990	990	3.47525
991	991	3.48172
992	992	3.48818
993	993	3.49464
994	994	3.50108
995	995	3.50753
996	996	3.51396
997	997	3.52039
998	998	3.52681
999	999	3.53322
1000	1000	3.53963
1001	1001	3.54603
1002	1002	3.55242
1003	1003	3.5588
1004	1004	3.56518
1005	1005	3.57155
1006	1006	3.57791
1007	1007	3.58426
1008	1008	3.59061
1009	1009	3.59694
1010	1010	3.60327
1011	1011	3.6096
1012	1012	3.61591
1013	1013	3.62221
1014	1014	3.62851
1015	1015	3.6348
1016	1016	3.64108
1017	1017	3.64735
1018	1018	3.65361
1019	1019	3.65986
1020	1020	3.66611
1021	1021	3.67234
1022	1022	3.67857
1023	1023	3.68479
1024	1024	3.691
1025	1025	3.69719
1026	1026	3.70339
1027	1027	3.70956
1028	1028	3.71574
1029	1029	3.7219
1030	1030	3.72805
1031	1031	3.7342
1032	1032	3.74033
1033	1033	3.74645
1034	1034	3.75257
1035	1035	3.75867
1036	1036	3.76476
1037	1037	3.77085
1038	1038	3.77692
1039	1039	3.78298
1040	1040	3.78904
1041	1041	3.79508
1042	1042	3.80111
1043	1043	3.80713
1044	1044	3.81314
1045	1045	3.81915
1046	1046	3.82514
1047	1047	3.83111
1048	1048	3.83708
1049	1049	3.84304
1050	1050	3.84898
1051	1051	3.85492
1052	1052	3.86084
1053	1053	3.86676
1054	1054	3.87266
1055	1055	3.87855
1056	1056	3.88443
1057	1057	3.89029
1058	1058	3.89615
1059	1059	3.90199
1060	1060	3.90782
1061	1061	3.91364
1062	1062	3.91945
1063	1063	3.92524
1064	1064	3.93103
1065	1065	3.9368
1066	1066	3.94256
1067	1067	3.9483
1068	1068	3.95404
1069	1069	3.95976
1070	1070	3.96547
1071	1071	3.97117
1072	1072	3.97685
1073	1073	3.98252
1074	1074	3.98818
1075	1075	3.99382
1076	1076	3.99946
1077	1077	4.00508
1078	1078	4.01068
1079	1079	4.01627
1080	1080	4.02186
1081	1081	4.02742
1082	1082	4.03297
1083	1083	4.03851
1084	1084	4.04404
1085	1085	4.04955
1086	1086	4.05505
1087	1087	4.06053
1088	1088	4.066
1089	1089	4.07146
1090	1090	4.0769
1091	1091	4.08233
1092	1092	4.08774
1093	1093	4.09314
1094	1094	4.09853
1095	1095	4.1039
1096	1096	4.10925
1097	1097	4.1146
1098	1098	4.11992
1099	1099	4.12523
1100	1100	4.13053
1101	1101	4.13582
1102	1102	4.14108
1103	1103	4.14634
1104	1104	4.15157
1105	1105	4.1568
1106	1106	4.162
1107	1107	4.16719
1108	1108	4.17237
1109	1109	4.17753
1110	1110	4.18268
1111	1111	4.18781
1112	1112	4.19292
1113	1113	4.19802
1114	1114	4.2031
1115	1115	4.20817
1116	1116	4.21322
1117	1117	4.21825
1118	1118	4.22327
1119	1119	4.22827
1120	1120	4.23326
1121	1121	4.23823
1122	1122	4.24318
1123	1123	4.24812
1124	1124	4.25304
1125	1125	4.25794
1126	1126	4.26283
1127	1127	4.2677
1128	1128	4.27255
1129	1129	4.27739
1130	1130	4.28221
1131	1131	4.28701
1132	1132	4.29179
1133	1133	4.29656
1134	1134	4.30131
1135	1135	4.30604
1136	1136	4.31076
1137	1137	4.31546
1138	1138	4.32014
1139	1139	4.3248
1140	1140	4.32944
1141	1141	4.33407
1142	1142	4.33868
1143	1143	4.34327
1144	1144	4.34785
1145	1145	4.3524
1146	1146	4.35694
1147	1147	4.36146
1148	1148	4.36596
1149	1149	4.37044
1150	1150	4.37491
1151	1151	4.37935
1152	1152	4.38378
1153	1153	4.38819
1154	1154	4.39258
1155	1155	4.39695
1156	1156	4.4013
1157	1157	4.40563
1158	1158	4.40995
1159	1159	4.41424
1160	1160	4.41852
1161	1161	4.42278
1162	1162	4.42701
1163	1163	4.43123
1164	1164	4.43543
1165	1165	4.43961
1166	1166	4.44377
1167	1167	4.44791
1168	1168	4.45204
1169	1169	4.45613
1170	1170	4.46022
1171	1171	4.46428
1172	1172	4.46832
1173	1173	4.47234
1174	1174	4.47635
1175	1175	4.48033
1176	1176	4.48429
1177	1177	4.48823
1178	1178	4.49215
1179	1179	4.49606
1180	1180	4.49994
1181	1181	4.5038
1182	1182	4.50764
1183	1183	4.51146
1184	1184	4.51526
1185	1185	4.51904
1186	1186	4.5228
1187	1187	4.52653
1188	1188	4.53025
1189	1189	4.53395
1190	1190	4.53762
1191	1191	4.54128
1192	1192	4.54491
1193	1193	4.54852
1194	1194	4.55212
1195	1195	4.55569
1196	1196	4.55923
1197	1197	4.56276
1198	1198	4.56627
1199	1199	4.56975
1200	1200	4.57322
1201	1201	4.57666
1202	1202	4.58008
1203	1203	4.58348
1204	1204	4.58686
1205	1205	4.59022
1206	1206	4.59355
1207	1207	4.59686
1208	1208	4.60015
1209	1209	4.60342
1210	1210	4.60667
1211	1211	4.6099
1212	1212	4.6131
1213	1213	4.61628
1214	1214	4.61944
1215	1215	4.62257
1216	1216	4.62569
1217	1217	4.62878
1218	1218	4.63185
1219	1219	4.6349
1220	1220	4.63793
1221	1221	4.64093
1222	1222	4.64391
1223	1223	4.64687
1224	1224	4.6498
1225	1225	4.65272
1226	1226	4.65561
1227	1227	4.65847
1228	1228	4.66132
1229	1229	4.66414
1230	1230	4.66694
1231	1231	4.66972
1232	1232	4.67247
1233	1233	4.6752
1234	1234	4.67791
1235	1235	4.6806
1236	1236	4.68326
1237	1237	4.6859
1238	1238	4.68851
1239	1239	4.69111
1240	1240	4.69368
1241	1241	4.69622
1242	1242	4.69875
1243	1243	4.70125
1244	1244	4.70372
1245	1245	4.70618
1246	1246	4.70861
1247	1247	4.71102
1248	1248	4.7134
1249	1249	4.71576
1250	1250	4.71809
1251	1251	4.72041
1252	1252	4.72269
1253	1253	4.72496
1254	1254	4.7272
1255	1255	4.72942
1256	1256	4.73162
1257	1257	4.73379
1258	1258	4.73594
1259	1259	4.73806
1260	1260	4.74016
1261	1261	4.74224
1262	1262	4.74429
1263	1263	4.74632
1264	1264	4.74832
1265	1265	4.7503
1266	1266	4.75226
1267	1267	4.75419
1268	1268	4.7561
1269	1269	4.75798
1270	1270	4.75984
1271	1271	4.76168
1272	1272	4.76349
1273	1273	4.76528
1274	1274	4.76704
1275	1275	4.76878
1276	1276	4.77049
1277	1277	4.77219
1278	1278	4.77385
1279	1279	4.77549
1280	1280	4.77711
1281	1281	4.7787
1282	1282	4.78027
1283	1283	4.78181
1284	1284	4.78333
1285	1285	4.78483
1286	1286	4.7863
1287	1287	4.78774
1288	1288	4.78916
1289	1289	4.79056
1290	1290	4.79193
1291	1291	4.79328
1292	1292	4.7946
1293	1293	4.7959
1294	1294	4.79717
1295	1295	4.79842
1296	1296	4.79964
1297	1297	4.80084
1298	1298	4.80201
1299	1299	4.80316
1300	1300	4.80428
1301	1301	4.80538
1302	1302	4.80645
1303	1303	4.8075
1304	1304	4.80852
1305	1305	4.80952
1306	1306	4.81049
1307	1307	4.81144
1308	1308	4.81236
1309	1309	4.81326
1310	1310	4.81413
1311	1311	4.81498
1312	1312	4.81579
1313	1313	4.81659
1314	1314	4.81736
1315	1315	4.81811
1316	1316	4.81882
1317	1317	4.81952
1318	1318	4.82019
1319	1319	4.82083
1320	1320	4.82145
1321	1321	4.82204
1322	1322	4.82261
1323	1323	4.82315
1324	1324	4.82366
1325	1325	4.82415
1326	1326	4.82462
1327	1327	4.82506
1328	1328	4.82547
1329	1329	4.82586
1330	1330	4.82622
1331	1331	4.82656
1332	1332	4.82687
1333	1333	4.82715
1334	1334	4.82741
1335	1335	4.82764
1336	1336	4.82785
1337	1337	4.82803
1338	1338	4.82819
1339	1339	4.82831
1340	1340	4.82842
1341	1341	4.8285
1342	1342	4.82855
1343	1343	4.82858
1344	1344	4.82858
1345	1345	4.82855
1346	1346	4.8285
1347	1347	4.82842
1348	1348	4.82831
1349	1349	4.82818
1350	1350	4.82803
1351	1351	4.82785
1352	1352	4.82764
1353	1353	4.8274
1354	1354	4.82714
1355	1355	4.82685
1356	1356	4.82654
1357	1357	4.8262
1358	1358	4.82583
1359	1359	4.82544
1360	1360	4.82502
1361	1361	4.82458
1362	1362	4.82411
1363	1363	4.82361
1364	1364	4.82308
1365	1365	4.82254
1366	1366	4.82196
1367	1367	4.82135
1368	1368	4.82072
1369	1369	4.82007
1370	1370	4.81939
1371	1371	4.81868
1372	1372	4.81794
1373	1373	4.81718
1374	1374	4.81639
1375	1375	4.81558
1376	1376	4.81473
1377	1377	4.81386
1378	1378	4.81297
1379	1379	4.81205
1380	1380	4.8111
1381	1381	4.81013
1382	1382	4.80912
1383	1383	4.8081
1384	1384	4.80704
1385	1385	4.80596
1386	1386	4.80485
1387	1387	4.80371
1388	1388	4.80255
1389	1389	4.80136
1390	1390	4.80015
1391	1391	4.7989
1392	1392	4.79764
1393	1393	4.79634
1394	1394	4.79502
1395	1395	4.79367
1396	1396	4.79229
1397	1397	4.79088
1398	1398	4.78945
1399	1399	4.78799
1400	1400	4.78651
1401	1401	4.785
1402	1402	4.78346
1403	1403	4.78189
1404	1404	4.7803
1405	1405	4.77868
1406	1406	4.77703
1407	1407	4.77535
1408	1408	4.77365
1409	1409	4.77192
1410	1410	4.77017
1411	1411	4.76838
1412	1412	4.76657
1413	1413	4.76474
1414	1414	4.76287
1415	1415	4.76098
1416	1416	4.75906
1417	1417	4.75711
1418	1418	4.75514
1419	1419	4.75313
1420	1420	4.7511
1421	1421	4.74905
1422	1422	4.74696
1423	1423	4.74485
1424	1424	4.74271
1425	1425	4.74055
1426	1426	4.73836
1427	1427	4.73613
1428	1428	4.73389
1429	1429	4.73161
1430	1430	4.72931
1431	1431	4.72698
1432	1432	4.72461
1433	1433	4.72223
1434	1434	4.71982
1435	1435	4.71738
1436	1436	4.71491
1437	1437	4.71241
1438	1438	4.70989
1439	1439	4.70733
1440	1440	4.70475
1441	1441	4.70215
1442	1442	4.69951
1443	1443	4.69685
1444	1444	4.69416
1445	1445	4.69144
1446	1446	4.6887
1447	1447	4.68592
1448	1448	4.68312
1449	1449	4.68029
1450	1450	4.67744
1451	1451	4.67456
1452	1452	4.67164
1453	1453	4.6687
1454	1454	4.66573
1455	1455	4.66274
1456	1456	4.65972
1457	1457	4.65667
1458	1458	4.65359
1459	1459	4.65048
1460	1460	4.64735
1461	1461	4.64419
1462	1462	4.64099
1463	1463	4.63778
1464	1464	4.63453
1465	1465	4.63126
1466	1466	4.62795
1467	1467	4.62462
1468	1468	4.62127
1469	1469	4.61788
1470	1470	4.61446
1471	1471	4.61102
1472	1472	4.60755
1473	1473	4.60405
1474	1474	4.60053
1475	1475	4.59698
1476	1476	4.5934
1477	1477	4.58978
1478	1478	4.58614
1479	1479	4.58248
1480	1480	4.57878
1481	1481	4.57506
1482	1482	4.57131
1483	1483	4.56753
1484	1484	4.56372
1485	1485	4.55989
1486	1486	4.55603
1487	1487	4.55214
1488	1488	4.54822
1489	1489	4.54427
1490	1490	4.54029
1491	1491	4.53629
1492	1492	4.53226
1493	1493	4.5282
1494	1494	4.5241
1495	1495	4.51999
1496	1496	4.51584
1497	1497	4.51167
1498	1498	4.50747
1499	1499	4.50324
1500	1500	4.49898
1501	1501	4.49469
1502	1502	4.49038
1503	1503	4.48603
1504	1504	4.48166
1505	1505	4.47726
1506	1506	4.47283
1507	1507	4.46837
1508	1508	4.46389
1509	1509	4.45937
1510	1510	4.45483
1511	1511	4.45026
1512	1512	4.44567
1513	1513	4.44104
1514	1514	4.43638
1515	1515	4.4317
1516	1516	4.42698
1517	1517	4.42224
1518	1518	4.41747
1519	1519	4.41268
1520	1520	4.40785
1521	1521	4.40299
1522	1522	4.39811
1523	1523	4.3932
1524	1524	4.38826
1525	1525	4.38329
1526	1526	4.37829
1527	1527	4.37327
1528	1528	4.36821
1529	1529	4.36313
1530	1530	4.35802
1531	1531	4.35288
1532	1532	4.34771
1533	1533	4.34252
1534	1534	4.33729
1535	1535	4.33204
1536	1536	4.32675
1537	1537	4.32144
1538	1538	4.3161
1539	1539	4.31073
1540	1540	4.30533
1541	1541	4.29991
1542	1542	4.29445
1543	1543	4.28897
1544	1544	4.28346
1545	1545	4.27792
1546	1546	4.27235
1547	1547	4.26676
1548	1548	4.26113
1549	1549	4.25547
1550	1550	4.24979
1551	1551	4.24408
1552	1552	4.23833
1553	1553	4.23257
1554	1554	4.22677
1555	1555	4.22094
1556	1556	4.21509
1557	1557	4.2092
1558	1558	4.20329
1559	1559	4.19735
1560	1560	4.19137
1561	1561	4.18538
1562	1562	4.17935
1563	1563	4.17329
1564	1564	4.16721
1565	1565	4.16109
1566	1566	4.15495
1567	1567	4.14878
1568	1568	4.14258
1569	1569	4.13634
1570	1570	4.13009
1571	1571	4.1238
1572	1572	4.11749
1573	1573	4.11114
1574	1574	4.10477
1575	1575	4.09837
1576	1576	4.09194
1577	1577	4.08548
1578	1578	4.07899
1579	1579	4.07247
1580	1580	4.06593
1581	1581	4.05935
1582	1582	4.05275
1583	1583	4.04612
1584	1584	4.03946
1585	1585	4.03277
1586	1586	4.02605
1587	1587	4.0193
1588	1588	4.01253
1589	1589	4.00572
1590	1590	3.99889
1591	1591	3.99203
1592	1592	3.98514
1593	1593	3.97822
1594	1594	3.97127
1595	1595	3.9643
1596	1596	3.95729
1597	1597	3.95026
1598	1598	3.9432
1599	1599	3.9361
1600	1600	3.92898
1601	1601	3.92184
1602	1602	3.91466
1603	1603	3.90746
1604	1604	3.90022
1605	1605	3.89296
1606	1606	3.88567
1607	1607	3.87835
1608	1608	3.87101
1609	1609	3.86363
1610	1610	3.85623
1611	1611	3.8488
1612	1612	3.84134
1613	1613	3.83385
1614	1614	3.82633
1615	1615	3.81879
1616	1616	3.81121
1617	1617	3.80361
1618	1618	3.79599
1619	1619	3.78833
1620	1620	3.78064
1621	1621	3.77293
1622	1622	3.76519
1623	1623	3.75742
1624	1624	3.74962
1625	1625	3.74179
1626	1626	3.73394
1627	1627	3.72606
1628	1628	3.71815
1629	1629	3.71021
1630	1630	3.70224
1631	1631	3.69425
1632	1632	3.68623
1633	1633	3.67818
1634	1634	3.6701
1635	1635	3.662
1636	1636	3.65386
1637	1637	3.6457
1638	1638	3.63752
1639	1639	3.6293
1640	1640	3.62105
1641	1641	3.61278
1642	1642	3.60448
1643	1643	3.59615
1644	1644	3.5878
1645	1645	3.57942
1646	1646	3.57101
1647	1647	3.56257
1648	1648	3.55411
1649	1649	3.54562
1650	1650	3.5371
1651	1651	3.52855
1652	1652	3.51998
1653	1653	3.51138
1654	1654	3.50275
1655	1655	3.49409
1656	1656	3.48541
1657	1657	3.4767
1658	1658	3.46796
1659	1659	3.4592
1660	1660	3.45041
1661	1661	3.44159
1662	1662	3.43274
1663	1663	3.42387
1664	1664	3.41497
1665	1665	3.40605
1666	1666	3.39709
1667	1667	3.38811
1668	1668	3.3791
1669	1669	3.37007
1670	1670	3.36101
1671	1671	3.35192
1672	1672	3.34281
1673	1673	3.33367
1674	1674	3.3245
1675	1675	3.3153
1676	1676	3.30609
1677	1677	3.29684
1678	1678	3.28757
1679	1679	3.27826
1680	1680	3.26894
1681	1681	3.25958
1682	1682	3.25021
1683	1683	3.2408
1684	1684	3.23137
1685	1685	3.22191
1686	1686	3.21242
1687	1687	3.20292
1688	1688	3.19338
1689	1689	3.18381
1690	1690	3.17422
1691	1691	3.16461
1692	1692	3.15497
1693	1693	3.1453
1694	1694	3.13561
1695	1695	3.12589
1696	1696	3.11614
1697	1697	3.10637
1698	1698	3.09658
1699	1699	3.08676
1700	1700	3.07691
1701	1701	3.06703
1702	1702	3.05714
1703	1703	3.04721
1704	1704	3.03726
1705	1705	3.02728
1706	1706	3.01728
1707	1707	3.00726
1708	1708	2.9972
1709	1709	2.98713
1710	1710	2.97702
1711	1711	2.96689
1712	1712	2.95674
1713	1713	2.94656
1714	1714	2.93636
1715	1715	2.92613
1716	1716	2.91588
1717	1717	2.9056
1718	1718	2.89529
1719	1719	2.88497
1720	1720	2.87461
1721	1721	2.86423
1722	1722	2.85383
1723	1723	2.8434
1724	1724	2.83295
1725	1725	2.82247
1726	1726	2.81197
1727	1727	2.80145
1728	1728	2.79089
1729	1729	2.78032
1730	1730	2.76972
1731	1731	2.7591
1732	1732	2.74845
1733	1733	2.73778
1734	1734	2.72708
1735	1735	2.71636
1736	1736	2.70562
1737	1737	2.69485
1738	1738	2.68406
1739	1739	2.67324
1740	1740	2.6624
1741	1741	2.65154
1742	1742	2.64065
1743	1743	2.62973
1744	1744	2.6188
1745	1745	2.60784
1746	1746	2.59686
1747	1747	2.58585
1748	1748	2.57482
1749	1749	2.56377
1750	1750	2.5527
1751	1751	2.5416
1752	1752	2.53047
1753	1753	2.51933
1754	1754	2.50816
1755	1755	2.49697
1756	1756	2.48575
1757	1757	2.47451
1758	1758	2.46325
1759	1759	2.45197
1760	1760	2.44067
1761	1761	2.42934
1762	1762	2.41799
1763	1763	2.40661
1764	1764	2.39521
1765	1765	2.3838
1766	1766	2.37235
1767	1767	2.36089
1768	1768	2.3494
1769	1769	2.3379
1770	1770	2.32637
1771	1771	2.31482
1772	1772	2.30324
1773	1773	2.29164
1774	1774	2.28003
1775	1775	2.26839
1776	1776	2.25672
1777	1777	2.24504
1778	1778	2.23334
1779	1779	2.22161
1780	1780	2.20986
1781	1781	2.19809
1782	1782	2.1863
1783	1783	2.17449
1784	1784	2.16266
1785	1785	2.1508
1786	1786	2.13892
1787	1787	2.12703
1788	1788	2.11511
1789	1789	2.10317
1790	1790	2.09121
1791	1791	2.07923
1792	1792	2.06723
1793	1793	2.05521
1794	1794	2.04317
1795	1795	2.0311
1796	1796	2.01902
1797	1797	2.00692
1798	1798	1.99479
1799	1799	1.98265
1800	1800	1.97048
1801	1801	1.9583
1802	1802	1.94609
1803	1803	1.93387
1804	1804	1.92162
1805	1805	1.90936
1806	1806	1.89708
1807	1807	1.88477
1808	1808	1.87245
1809	1809	1.8601
1810	1810	1.84774
1811	1811	1.83536
1812	1812	1.82296
1813	1813	1.81054
1814	1814	1.7981
1815	1815	1.78564
1816	1816	1.77316
1817	1817	1.76066
1818	1818	1.74814
1819	1819	1.73561
1820	1820	1.72305
1821	1821	1.71048
1822	1822	1.69789
1823	1823	1.68527
1824	1824	1.67264
1825	1825	1.66
1826	1826	1.64733
1827	1827	1.63464
1828	1828	1.62194
1829	1829	1.60922
1830	1830	1.59648
1831	1831	1.58372
1832	1832	1.57095
1833	1833	1.55815
1834	1834	1.54534
1835	1835	1.53251
1836	1836	1.51966
1837	1837	1.50679
1838	1838	1.49391
1839	1839	1.48101
1840	1840	1.46809
1841	1841	1.45515
1842	1842	1.4422
1843	1843	1.42923
1844	1844	1.41624
1845	1845	1.40323
1846	1846	1.39021
1847	1847	1.37717
1848	1848	1.36411
1849	1849	1.35104
1850	1850	1.33795
1851	1851	1.32484
1852	1852	1.31171
1853	1853	1.29857
1854	1854	1.28541
1855	1855	1.27224
1856	1856	1.25905
1857	1857	1.24584
1858	1858	1.23261
1859	1859	1.21937
1860	1860	1.20612
1861	1861	1.19284
1862	1862	1.17955
1863	1863	1.16625
1864	1864	1.15293
1865	1865	1.13959
1866	1866	1.12623
1867	1867	1.11286
1868	1868	1.09948
1869	1869	1.08608
1870	1870	1.07266
1871	1871	1.05923
1872	1872	1.04578
1873	1873	1.03232
1874	1874	1.01884
1875	1875	1.00535
1876	1876	0.991838
1877	1877	0.978312
1878	1878	0.964773
1879	1879	0.951217
1880	1880	0.937648
1881	1881	0.924064
1882	1882	0.910463
1883	1883	0.89685
1884	1884	0.883221
1885	1885	0.869576
1886	1886	0.855918
1887	1887	0.842245
1888	1888	0.828558
1889	1889	0.814854
1890	1890	0.801138
1891	1891	0.787407
1892	1892	0.773662
1893	1893	0.759902
1894	1894	0.746129
1895	1895	0.73234
1896	1896	0.71854
1897	1897	0.704722
1898	1898	0.690893
1899	1899	0.67705
1900	1900	0.663191
1901	1901	0.649321
1902	1902	0.635435
1903	1903	0.621537
1904	1904	0.607625
1905	1905	0.593699
1906	1906	0.579759
1907	1907	0.565807
1908	1908	0.55184
1909	1909	0.53786
1910	1910	0.523868
1911	1911	0.509861
1912	1912	0.495842
1913	1913	0.48181
1914	1914	0.467766
1915	1915	0.453706
1916	1916	0.439634
1917	1917	0.425551
1918	1918	0.411453
1919	1919	0.397344
1920	1920	0.383221
1921	1921	0.369087
1922	1922	0.354937
1923	1923	0.340777
1924	1924	0.326604
1925	1925	0.312419
1926	1926	0.298222
1927	1927	0.284012
1928	1928	0.26979
1929	1929	0.255555
1930	1930	0.241308
1931	1931	0.227049
1932	1932	0.212778
1933	1933	0.198494
1934	1934	0.1842
1935	1935	0.169893
1936	1936	0.155575
1937	1937	0.141244
1938	1938	0.126903
1939	1939	0.112549
1940	1940	0.0981827
1941	1941	0.0838064
1942	1942	0.0694184
1943	1943	0.0550187
1944	1944	0.0406072
1945	1945	0.0261839
1946	1946	0.0117506
1947	1947	-0.00269441
1948	1948	-0.0171512
1949	1949	-0.0316181
1950	1950	-0.046095
1951	1951	-0.0605854
1952	1952	-0.0750858
1953	1953	-0.0895963
1954	1954	-0.104118
1955	1955	-0.118651
1956	1956	-0.133195
1957	1957	-0.147749
1958	1958	-0.162313
1959	1959	-0.176889
1960	1960	-0.191475
1961	1961	-0.206071
1962	1962	-0.220677
1963	1963	-0.235295
1964	1964	-0.249921
1965	1965	-0.264558
1966	1966	-0.279206
1967	1967	-0.293864
1968	1968	-0.308532
1969	1969	-0.323209
1970	1970	-0.337897
1971	1971	-0.352594
1972	1972	-0.367301
1973	1973	-0.382017
1974	1974	-0.396744
1975	1975	-0.411481
1976	1976	-0.426227
1977	1977	-0.440982
1978	1978	-0.455748
1979	1979	-0.470522
1980	1980	-0.485304
1981	1981	-0.500098
1982	1982	-0.514901
1983	1983	-0.529711
1984	1984	-0.544532
1985	1985	-0.559362
1986	1986	-0.574201
1987	1987	-0.589047
1988	1988	-0.603905
1989	1989	-0.618769
1990	1990	-0.633644
1991	1991	-0.648527
1992	1992	-0.663418
1993	1993	-0.678318
1994	1994	-0.693228
1995	1995	-0.708144
1996	1996	-0.723071
1997	1997	-0.738004
1998	1998	-0.752948
[truncated: 39,710 more rows]
