# Supplementary material for: PM2.5 concentration prediction based on EEMD-ALSTM
Source: Sci Rep. 2024 Jun 2;14:12636. doi: 10.1038/s41598-024-63620-9 (PMC11144699; doi:10.1038/s41598-024-63620-9)
Supplement: Supplementary file 1 — Supplementary Information. [file 41598_2024_63620_MOESM1_ESM.zip › Code/ra15.xlsx]

## Sheet: Sheet1
	index	0
0	0	100.591
1	1	100.591
2	2	100.591
3	3	100.591
4	4	100.591
5	5	100.591
6	6	100.591
7	7	100.591
8	8	100.591
9	9	100.591
10	10	100.591
11	11	100.591
12	12	100.591
13	13	100.591
14	14	100.591
15	15	100.591
16	16	100.591
17	17	100.591
18	18	100.591
19	19	100.591
20	20	100.591
21	21	100.591
22	22	100.591
23	23	100.591
24	24	100.591
25	25	100.591
26	26	100.591
27	27	100.591
28	28	100.591
29	29	100.591
30	30	100.591
31	31	100.591
32	32	100.591
33	33	100.591
34	34	100.591
35	35	100.591
36	36	100.591
37	37	100.591
38	38	100.591
39	39	100.591
40	40	100.591
41	41	100.591
42	42	100.591
43	43	100.591
44	44	100.591
45	45	100.591
46	46	100.591
47	47	100.591
48	48	100.591
49	49	100.591
50	50	100.591
51	51	100.591
52	52	100.592
53	53	100.592
54	54	100.592
55	55	100.592
56	56	100.592
57	57	100.592
58	58	100.592
59	59	100.592
60	60	100.592
61	61	100.592
62	62	100.592
63	63	100.592
64	64	100.592
65	65	100.592
66	66	100.592
67	67	100.592
68	68	100.592
69	69	100.592
70	70	100.592
71	71	100.592
72	72	100.592
73	73	100.592
74	74	100.592
75	75	100.592
76	76	100.592
77	77	100.592
78	78	100.592
79	79	100.592
80	80	100.592
81	81	100.592
82	82	100.592
83	83	100.592
84	84	100.592
85	85	100.592
86	86	100.592
87	87	100.592
88	88	100.592
89	89	100.592
90	90	100.592
91	91	100.592
92	92	100.592
93	93	100.592
94	94	100.592
95	95	100.592
96	96	100.592
97	97	100.592
98	98	100.592
99	99	100.592
100	100	100.592
101	101	100.592
102	102	100.592
103	103	100.592
104	104	100.592
105	105	100.592
106	106	100.592
107	107	100.592
108	108	100.592
109	109	100.592
110	110	100.592
111	111	100.592
112	112	100.593
113	113	100.593
114	114	100.593
115	115	100.593
116	116	100.593
117	117	100.593
118	118	100.593
119	119	100.593
120	120	100.593
121	121	100.593
122	122	100.593
123	123	100.593
124	124	100.593
125	125	100.593
126	126	100.593
127	127	100.593
128	128	100.593
129	129	100.593
130	130	100.593
131	131	100.593
132	132	100.593
133	133	100.593
134	134	100.593
135	135	100.593
136	136	100.593
137	137	100.593
138	138	100.593
139	139	100.593
140	140	100.593
141	141	100.593
142	142	100.593
143	143	100.593
144	144	100.593
145	145	100.593
146	146	100.593
147	147	100.593
148	148	100.593
149	149	100.593
150	150	100.593
151	151	100.593
152	152	100.593
153	153	100.593
154	154	100.593
155	155	100.593
156	156	100.593
157	157	100.593
158	158	100.593
159	159	100.593
160	160	100.593
161	161	100.593
162	162	100.593
163	163	100.593
164	164	100.593
165	165	100.593
166	166	100.593
167	167	100.593
168	168	100.593
169	169	100.593
170	170	100.593
171	171	100.593
172	172	100.593
173	173	100.594
174	174	100.594
175	175	100.594
176	176	100.594
177	177	100.594
178	178	100.594
179	179	100.594
180	180	100.594
181	181	100.594
182	182	100.594
183	183	100.594
184	184	100.594
185	185	100.594
186	186	100.594
187	187	100.594
188	188	100.594
189	189	100.594
190	190	100.594
191	191	100.594
192	192	100.594
193	193	100.594
194	194	100.594
195	195	100.594
196	196	100.594
197	197	100.594
198	198	100.594
199	199	100.594
200	200	100.594
201	201	100.594
202	202	100.594
203	203	100.594
204	204	100.594
205	205	100.594
206	206	100.594
207	207	100.594
208	208	100.594
209	209	100.594
210	210	100.594
211	211	100.594
212	212	100.594
213	213	100.594
214	214	100.594
215	215	100.594
216	216	100.594
217	217	100.594
218	218	100.594
219	219	100.594
220	220	100.594
221	221	100.594
222	222	100.594
223	223	100.594
224	224	100.594
225	225	100.594
226	226	100.594
227	227	100.594
228	228	100.594
229	229	100.594
230	230	100.594
231	231	100.594
232	232	100.594
233	233	100.594
234	234	100.594
235	235	100.595
236	236	100.595
237	237	100.595
238	238	100.595
239	239	100.595
240	240	100.595
241	241	100.595
242	242	100.595
243	243	100.595
244	244	100.595
245	245	100.595
246	246	100.595
247	247	100.595
248	248	100.595
249	249	100.595
250	250	100.595
251	251	100.595
252	252	100.595
253	253	100.595
254	254	100.595
255	255	100.595
256	256	100.595
257	257	100.595
258	258	100.595
259	259	100.595
260	260	100.595
261	261	100.595
262	262	100.595
263	263	100.595
264	264	100.595
265	265	100.595
266	266	100.595
267	267	100.595
268	268	100.595
269	269	100.595
270	270	100.595
271	271	100.595
272	272	100.595
273	273	100.595
274	274	100.595
275	275	100.595
276	276	100.595
277	277	100.595
278	278	100.595
279	279	100.595
280	280	100.595
281	281	100.595
282	282	100.595
283	283	100.595
284	284	100.595
285	285	100.595
286	286	100.595
287	287	100.595
288	288	100.595
289	289	100.595
290	290	100.595
291	291	100.595
292	292	100.595
293	293	100.595
294	294	100.595
295	295	100.595
296	296	100.595
297	297	100.595
298	298	100.596
299	299	100.596
300	300	100.596
301	301	100.596
302	302	100.596
303	303	100.596
304	304	100.596
305	305	100.596
306	306	100.596
307	307	100.596
308	308	100.596
309	309	100.596
310	310	100.596
311	311	100.596
312	312	100.596
313	313	100.596
314	314	100.596
315	315	100.596
316	316	100.596
317	317	100.596
318	318	100.596
319	319	100.596
320	320	100.596
321	321	100.596
322	322	100.596
323	323	100.596
324	324	100.596
325	325	100.596
326	326	100.596
327	327	100.596
328	328	100.596
329	329	100.596
330	330	100.596
331	331	100.596
332	332	100.596
333	333	100.596
334	334	100.596
335	335	100.596
336	336	100.596
337	337	100.596
338	338	100.596
339	339	100.596
340	340	100.596
341	341	100.596
342	342	100.596
343	343	100.596
344	344	100.596
345	345	100.596
346	346	100.596
347	347	100.596
348	348	100.596
349	349	100.596
350	350	100.596
351	351	100.596
352	352	100.596
353	353	100.596
354	354	100.596
355	355	100.596
356	356	100.596
357	357	100.596
358	358	100.596
359	359	100.596
360	360	100.596
361	361	100.596
362	362	100.597
363	363	100.597
364	364	100.597
365	365	100.597
366	366	100.597
367	367	100.597
368	368	100.597
369	369	100.597
370	370	100.597
371	371	100.597
372	372	100.597
373	373	100.597
374	374	100.597
375	375	100.597
376	376	100.597
377	377	100.597
378	378	100.597
379	379	100.597
380	380	100.597
381	381	100.597
382	382	100.597
383	383	100.597
384	384	100.597
385	385	100.597
386	386	100.597
387	387	100.597
388	388	100.597
389	389	100.597
390	390	100.597
391	391	100.597
392	392	100.597
393	393	100.597
394	394	100.597
395	395	100.597
396	396	100.597
397	397	100.597
398	398	100.597
399	399	100.597
400	400	100.597
401	401	100.597
402	402	100.597
403	403	100.597
404	404	100.597
405	405	100.597
406	406	100.597
407	407	100.597
408	408	100.597
409	409	100.597
410	410	100.597
411	411	100.597
412	412	100.597
413	413	100.597
414	414	100.597
415	415	100.597
416	416	100.597
417	417	100.597
418	418	100.597
419	419	100.597
420	420	100.597
421	421	100.597
422	422	100.597
423	423	100.597
424	424	100.597
425	425	100.597
426	426	100.597
427	427	100.598
428	428	100.598
429	429	100.598
430	430	100.598
431	431	100.598
432	432	100.598
433	433	100.598
434	434	100.598
435	435	100.598
436	436	100.598
437	437	100.598
438	438	100.598
439	439	100.598
440	440	100.598
441	441	100.598
442	442	100.598
443	443	100.598
444	444	100.598
445	445	100.598
446	446	100.598
447	447	100.598
448	448	100.598
449	449	100.598
450	450	100.598
451	451	100.598
452	452	100.598
453	453	100.598
454	454	100.598
455	455	100.598
456	456	100.598
457	457	100.598
458	458	100.598
459	459	100.598
460	460	100.598
461	461	100.598
462	462	100.598
463	463	100.598
464	464	100.598
465	465	100.598
466	466	100.598
467	467	100.598
468	468	100.598
469	469	100.598
470	470	100.598
471	471	100.598
472	472	100.598
473	473	100.598
474	474	100.598
475	475	100.598
476	476	100.598
477	477	100.598
478	478	100.598
479	479	100.598
480	480	100.598
481	481	100.598
482	482	100.598
483	483	100.598
484	484	100.598
485	485	100.598
486	486	100.598
487	487	100.598
488	488	100.598
489	489	100.598
490	490	100.598
491	491	100.598
492	492	100.599
493	493	100.599
494	494	100.599
495	495	100.599
496	496	100.599
497	497	100.599
498	498	100.599
499	499	100.599
500	500	100.599
501	501	100.599
502	502	100.599
503	503	100.599
504	504	100.599
505	505	100.599
506	506	100.599
507	507	100.599
508	508	100.599
509	509	100.599
510	510	100.599
511	511	100.599
512	512	100.599
513	513	100.599
514	514	100.599
515	515	100.599
516	516	100.599
517	517	100.599
518	518	100.599
519	519	100.599
520	520	100.599
521	521	100.599
522	522	100.599
523	523	100.599
524	524	100.599
525	525	100.599
526	526	100.599
527	527	100.599
528	528	100.599
529	529	100.599
530	530	100.599
531	531	100.599
532	532	100.599
533	533	100.599
534	534	100.599
535	535	100.599
536	536	100.599
537	537	100.599
538	538	100.599
539	539	100.599
540	540	100.599
541	541	100.599
542	542	100.599
543	543	100.599
544	544	100.599
545	545	100.599
546	546	100.599
547	547	100.599
548	548	100.599
549	549	100.599
550	550	100.599
551	551	100.599
552	552	100.599
553	553	100.599
554	554	100.599
555	555	100.599
556	556	100.599
557	557	100.599
558	558	100.599
559	559	100.6
560	560	100.6
561	561	100.6
562	562	100.6
563	563	100.6
564	564	100.6
565	565	100.6
566	566	100.6
567	567	100.6
568	568	100.6
569	569	100.6
570	570	100.6
571	571	100.6
572	572	100.6
573	573	100.6
574	574	100.6
575	575	100.6
576	576	100.6
577	577	100.6
578	578	100.6
579	579	100.6
580	580	100.6
581	581	100.6
582	582	100.6
583	583	100.6
584	584	100.6
585	585	100.6
586	586	100.6
587	587	100.6
588	588	100.6
589	589	100.6
590	590	100.6
591	591	100.6
592	592	100.6
593	593	100.6
594	594	100.6
595	595	100.6
596	596	100.6
597	597	100.6
598	598	100.6
599	599	100.6
600	600	100.6
601	601	100.6
602	602	100.6
603	603	100.6
604	604	100.6
605	605	100.6
606	606	100.6
607	607	100.6
608	608	100.6
609	609	100.6
610	610	100.6
611	611	100.6
612	612	100.6
613	613	100.6
614	614	100.6
615	615	100.6
616	616	100.6
617	617	100.6
618	618	100.6
619	619	100.6
620	620	100.6
621	621	100.6
622	622	100.6
623	623	100.6
624	624	100.6
625	625	100.6
626	626	100.6
627	627	100.601
628	628	100.601
629	629	100.601
630	630	100.601
631	631	100.601
632	632	100.601
633	633	100.601
634	634	100.601
635	635	100.601
636	636	100.601
637	637	100.601
638	638	100.601
639	639	100.601
640	640	100.601
641	641	100.601
642	642	100.601
643	643	100.601
644	644	100.601
645	645	100.601
646	646	100.601
647	647	100.601
648	648	100.601
649	649	100.601
650	650	100.601
651	651	100.601
652	652	100.601
653	653	100.601
654	654	100.601
655	655	100.601
656	656	100.601
657	657	100.601
658	658	100.601
659	659	100.601
660	660	100.601
661	661	100.601
662	662	100.601
663	663	100.601
664	664	100.601
665	665	100.601
666	666	100.601
667	667	100.601
668	668	100.601
669	669	100.601
670	670	100.601
671	671	100.601
672	672	100.601
673	673	100.601
674	674	100.601
675	675	100.601
676	676	100.601
677	677	100.601
678	678	100.601
679	679	100.601
680	680	100.601
681	681	100.601
682	682	100.601
683	683	100.601
684	684	100.601
685	685	100.601
686	686	100.601
687	687	100.601
688	688	100.601
689	689	100.601
690	690	100.601
691	691	100.601
692	692	100.601
693	693	100.601
694	694	100.601
695	695	100.601
696	696	100.602
697	697	100.602
698	698	100.602
699	699	100.602
700	700	100.602
701	701	100.602
702	702	100.602
703	703	100.602
704	704	100.602
705	705	100.602
706	706	100.602
707	707	100.602
708	708	100.602
709	709	100.602
710	710	100.602
711	711	100.602
712	712	100.602
713	713	100.602
714	714	100.602
715	715	100.602
716	716	100.602
717	717	100.602
718	718	100.602
719	719	100.602
720	720	100.602
721	721	100.602
722	722	100.602
723	723	100.602
724	724	100.602
725	725	100.602
726	726	100.602
727	727	100.602
728	728	100.602
729	729	100.602
730	730	100.602
731	731	100.602
732	732	100.602
733	733	100.602
734	734	100.602
735	735	100.602
736	736	100.602
737	737	100.602
738	738	100.602
739	739	100.602
740	740	100.602
741	741	100.602
742	742	100.602
743	743	100.602
744	744	100.602
745	745	100.602
746	746	100.602
747	747	100.602
748	748	100.602
749	749	100.602
750	750	100.602
751	751	100.602
752	752	100.602
753	753	100.602
754	754	100.602
755	755	100.602
756	756	100.602
757	757	100.602
758	758	100.602
759	759	100.602
760	760	100.602
761	761	100.602
762	762	100.602
763	763	100.602
764	764	100.602
765	765	100.602
766	766	100.602
767	767	100.603
768	768	100.603
769	769	100.603
770	770	100.603
771	771	100.603
772	772	100.603
773	773	100.603
774	774	100.603
775	775	100.603
776	776	100.603
777	777	100.603
778	778	100.603
779	779	100.603
780	780	100.603
781	781	100.603
782	782	100.603
783	783	100.603
784	784	100.603
785	785	100.603
786	786	100.603
787	787	100.603
788	788	100.603
789	789	100.603
790	790	100.603
791	791	100.603
792	792	100.603
793	793	100.603
794	794	100.603
795	795	100.603
796	796	100.603
797	797	100.603
798	798	100.603
799	799	100.603
800	800	100.603
801	801	100.603
802	802	100.603
803	803	100.603
804	804	100.603
805	805	100.603
806	806	100.603
807	807	100.603
808	808	100.603
809	809	100.603
810	810	100.603
811	811	100.603
812	812	100.603
813	813	100.603
814	814	100.603
815	815	100.603
816	816	100.603
817	817	100.603
818	818	100.603
819	819	100.603
820	820	100.603
821	821	100.603
822	822	100.603
823	823	100.603
824	824	100.603
825	825	100.603
826	826	100.603
827	827	100.603
828	828	100.603
829	829	100.603
830	830	100.603
831	831	100.603
832	832	100.603
833	833	100.603
834	834	100.603
835	835	100.603
836	836	100.603
837	837	100.603
838	838	100.604
839	839	100.604
840	840	100.604
841	841	100.604
842	842	100.604
843	843	100.604
844	844	100.604
845	845	100.604
846	846	100.604
847	847	100.604
848	848	100.604
849	849	100.604
850	850	100.604
851	851	100.604
852	852	100.604
853	853	100.604
854	854	100.604
855	855	100.604
856	856	100.604
857	857	100.604
858	858	100.604
859	859	100.604
860	860	100.604
861	861	100.604
862	862	100.604
863	863	100.604
864	864	100.604
865	865	100.604
866	866	100.604
867	867	100.604
868	868	100.604
869	869	100.604
870	870	100.604
871	871	100.604
872	872	100.604
873	873	100.604
874	874	100.604
875	875	100.604
876	876	100.604
877	877	100.604
878	878	100.604
879	879	100.604
880	880	100.604
881	881	100.604
882	882	100.604
883	883	100.604
884	884	100.604
885	885	100.604
886	886	100.604
887	887	100.604
888	888	100.604
889	889	100.604
890	890	100.604
891	891	100.604
892	892	100.604
893	893	100.604
894	894	100.604
895	895	100.604
896	896	100.604
897	897	100.604
898	898	100.604
899	899	100.604
900	900	100.604
901	901	100.604
902	902	100.604
903	903	100.604
904	904	100.604
905	905	100.604
906	906	100.604
907	907	100.604
908	908	100.604
909	909	100.604
910	910	100.604
911	911	100.604
912	912	100.605
913	913	100.605
914	914	100.605
915	915	100.605
916	916	100.605
917	917	100.605
918	918	100.605
919	919	100.605
920	920	100.605
921	921	100.605
922	922	100.605
923	923	100.605
924	924	100.605
925	925	100.605
926	926	100.605
927	927	100.605
928	928	100.605
929	929	100.605
930	930	100.605
931	931	100.605
932	932	100.605
933	933	100.605
934	934	100.605
935	935	100.605
936	936	100.605
937	937	100.605
938	938	100.605
939	939	100.605
940	940	100.605
941	941	100.605
942	942	100.605
943	943	100.605
944	944	100.605
945	945	100.605
946	946	100.605
947	947	100.605
948	948	100.605
949	949	100.605
950	950	100.605
951	951	100.605
952	952	100.605
953	953	100.605
954	954	100.605
955	955	100.605
956	956	100.605
957	957	100.605
958	958	100.605
959	959	100.605
960	960	100.605
961	961	100.605
962	962	100.605
963	963	100.605
964	964	100.605
965	965	100.605
966	966	100.605
967	967	100.605
968	968	100.605
969	969	100.605
970	970	100.605
971	971	100.605
972	972	100.605
973	973	100.605
974	974	100.605
975	975	100.605
976	976	100.605
977	977	100.605
978	978	100.605
979	979	100.605
980	980	100.605
981	981	100.605
982	982	100.605
983	983	100.605
984	984	100.605
985	985	100.605
986	986	100.605
987	987	100.606
988	988	100.606
989	989	100.606
990	990	100.606
991	991	100.606
992	992	100.606
993	993	100.606
994	994	100.606
995	995	100.606
996	996	100.606
997	997	100.606
998	998	100.606
999	999	100.606
1000	1000	100.606
1001	1001	100.606
1002	1002	100.606
1003	1003	100.606
1004	1004	100.606
1005	1005	100.606
1006	1006	100.606
1007	1007	100.606
1008	1008	100.606
1009	1009	100.606
1010	1010	100.606
1011	1011	100.606
1012	1012	100.606
1013	1013	100.606
1014	1014	100.606
1015	1015	100.606
1016	1016	100.606
1017	1017	100.606
1018	1018	100.606
1019	1019	100.606
1020	1020	100.606
1021	1021	100.606
1022	1022	100.606
1023	1023	100.606
1024	1024	100.606
1025	1025	100.606
1026	1026	100.606
1027	1027	100.606
1028	1028	100.606
1029	1029	100.606
1030	1030	100.606
1031	1031	100.606
1032	1032	100.606
1033	1033	100.606
1034	1034	100.606
1035	1035	100.606
1036	1036	100.606
1037	1037	100.606
1038	1038	100.606
1039	1039	100.606
1040	1040	100.606
1041	1041	100.606
1042	1042	100.606
1043	1043	100.606
1044	1044	100.606
1045	1045	100.606
1046	1046	100.606
1047	1047	100.606
1048	1048	100.606
1049	1049	100.606
1050	1050	100.606
1051	1051	100.606
1052	1052	100.606
1053	1053	100.606
1054	1054	100.606
1055	1055	100.606
1056	1056	100.606
1057	1057	100.606
1058	1058	100.606
1059	1059	100.606
1060	1060	100.606
1061	1061	100.606
1062	1062	100.606
1063	1063	100.607
1064	1064	100.607
1065	1065	100.607
1066	1066	100.607
1067	1067	100.607
1068	1068	100.607
1069	1069	100.607
1070	1070	100.607
1071	1071	100.607
1072	1072	100.607
1073	1073	100.607
1074	1074	100.607
1075	1075	100.607
1076	1076	100.607
1077	1077	100.607
1078	1078	100.607
1079	1079	100.607
1080	1080	100.607
1081	1081	100.607
1082	1082	100.607
1083	1083	100.607
1084	1084	100.607
1085	1085	100.607
1086	1086	100.607
1087	1087	100.607
1088	1088	100.607
1089	1089	100.607
1090	1090	100.607
1091	1091	100.607
1092	1092	100.607
1093	1093	100.607
1094	1094	100.607
1095	1095	100.607
1096	1096	100.607
1097	1097	100.607
1098	1098	100.607
1099	1099	100.607
1100	1100	100.607
1101	1101	100.607
1102	1102	100.607
1103	1103	100.607
1104	1104	100.607
1105	1105	100.607
1106	1106	100.607
1107	1107	100.607
1108	1108	100.607
1109	1109	100.607
1110	1110	100.607
1111	1111	100.607
1112	1112	100.607
1113	1113	100.607
1114	1114	100.607
1115	1115	100.607
1116	1116	100.607
1117	1117	100.607
1118	1118	100.607
1119	1119	100.607
1120	1120	100.607
1121	1121	100.607
1122	1122	100.607
1123	1123	100.607
1124	1124	100.607
1125	1125	100.607
1126	1126	100.607
1127	1127	100.607
1128	1128	100.607
1129	1129	100.607
1130	1130	100.607
1131	1131	100.607
1132	1132	100.607
1133	1133	100.607
1134	1134	100.607
1135	1135	100.607
1136	1136	100.607
1137	1137	100.607
1138	1138	100.607
1139	1139	100.607
1140	1140	100.607
1141	1141	100.608
1142	1142	100.608
1143	1143	100.608
1144	1144	100.608
1145	1145	100.608
1146	1146	100.608
1147	1147	100.608
1148	1148	100.608
1149	1149	100.608
1150	1150	100.608
1151	1151	100.608
1152	1152	100.608
1153	1153	100.608
1154	1154	100.608
1155	1155	100.608
1156	1156	100.608
1157	1157	100.608
1158	1158	100.608
1159	1159	100.608
1160	1160	100.608
1161	1161	100.608
1162	1162	100.608
1163	1163	100.608
1164	1164	100.608
1165	1165	100.608
1166	1166	100.608
1167	1167	100.608
1168	1168	100.608
1169	1169	100.608
1170	1170	100.608
1171	1171	100.608
1172	1172	100.608
1173	1173	100.608
1174	1174	100.608
1175	1175	100.608
1176	1176	100.608
1177	1177	100.608
1178	1178	100.608
1179	1179	100.608
1180	1180	100.608
1181	1181	100.608
1182	1182	100.608
1183	1183	100.608
1184	1184	100.608
1185	1185	100.608
1186	1186	100.608
1187	1187	100.608
1188	1188	100.608
1189	1189	100.608
1190	1190	100.608
1191	1191	100.608
1192	1192	100.608
1193	1193	100.608
1194	1194	100.608
1195	1195	100.608
1196	1196	100.608
1197	1197	100.608
1198	1198	100.608
1199	1199	100.608
1200	1200	100.608
1201	1201	100.608
1202	1202	100.608
1203	1203	100.608
1204	1204	100.608
1205	1205	100.608
1206	1206	100.608
1207	1207	100.608
1208	1208	100.608
1209	1209	100.608
1210	1210	100.608
1211	1211	100.608
1212	1212	100.608
1213	1213	100.608
1214	1214	100.608
1215	1215	100.608
1216	1216	100.608
1217	1217	100.608
1218	1218	100.608
1219	1219	100.608
1220	1220	100.608
1221	1221	100.609
1222	1222	100.609
1223	1223	100.609
1224	1224	100.609
1225	1225	100.609
1226	1226	100.609
1227	1227	100.609
1228	1228	100.609
1229	1229	100.609
1230	1230	100.609
1231	1231	100.609
1232	1232	100.609
1233	1233	100.609
1234	1234	100.609
1235	1235	100.609
1236	1236	100.609
1237	1237	100.609
1238	1238	100.609
1239	1239	100.609
1240	1240	100.609
1241	1241	100.609
1242	1242	100.609
1243	1243	100.609
1244	1244	100.609
1245	1245	100.609
1246	1246	100.609
1247	1247	100.609
1248	1248	100.609
1249	1249	100.609
1250	1250	100.609
1251	1251	100.609
1252	1252	100.609
1253	1253	100.609
1254	1254	100.609
1255	1255	100.609
1256	1256	100.609
1257	1257	100.609
1258	1258	100.609
1259	1259	100.609
1260	1260	100.609
1261	1261	100.609
1262	1262	100.609
1263	1263	100.609
1264	1264	100.609
1265	1265	100.609
1266	1266	100.609
1267	1267	100.609
1268	1268	100.609
1269	1269	100.609
1270	1270	100.609
1271	1271	100.609
1272	1272	100.609
1273	1273	100.609
1274	1274	100.609
1275	1275	100.609
1276	1276	100.609
1277	1277	100.609
1278	1278	100.609
1279	1279	100.609
1280	1280	100.609
1281	1281	100.609
1282	1282	100.609
1283	1283	100.609
1284	1284	100.609
1285	1285	100.609
1286	1286	100.609
1287	1287	100.609
1288	1288	100.609
1289	1289	100.609
1290	1290	100.609
1291	1291	100.609
1292	1292	100.609
1293	1293	100.609
1294	1294	100.609
1295	1295	100.609
1296	1296	100.609
1297	1297	100.609
1298	1298	100.609
1299	1299	100.609
1300	1300	100.609
1301	1301	100.609
1302	1302	100.609
1303	1303	100.61
1304	1304	100.61
1305	1305	100.61
1306	1306	100.61
1307	1307	100.61
1308	1308	100.61
1309	1309	100.61
1310	1310	100.61
1311	1311	100.61
1312	1312	100.61
1313	1313	100.61
1314	1314	100.61
1315	1315	100.61
1316	1316	100.61
1317	1317	100.61
1318	1318	100.61
1319	1319	100.61
1320	1320	100.61
1321	1321	100.61
1322	1322	100.61
1323	1323	100.61
1324	1324	100.61
1325	1325	100.61
1326	1326	100.61
1327	1327	100.61
1328	1328	100.61
1329	1329	100.61
1330	1330	100.61
1331	1331	100.61
1332	1332	100.61
1333	1333	100.61
1334	1334	100.61
1335	1335	100.61
1336	1336	100.61
1337	1337	100.61
1338	1338	100.61
1339	1339	100.61
1340	1340	100.61
1341	1341	100.61
1342	1342	100.61
1343	1343	100.61
1344	1344	100.61
1345	1345	100.61
1346	1346	100.61
1347	1347	100.61
1348	1348	100.61
1349	1349	100.61
1350	1350	100.61
1351	1351	100.61
1352	1352	100.61
1353	1353	100.61
1354	1354	100.61
1355	1355	100.61
1356	1356	100.61
1357	1357	100.61
1358	1358	100.61
1359	1359	100.61
1360	1360	100.61
1361	1361	100.61
1362	1362	100.61
1363	1363	100.61
1364	1364	100.61
1365	1365	100.61
1366	1366	100.61
1367	1367	100.61
1368	1368	100.61
1369	1369	100.61
1370	1370	100.61
1371	1371	100.61
1372	1372	100.61
1373	1373	100.61
1374	1374	100.61
1375	1375	100.61
1376	1376	100.61
1377	1377	100.61
1378	1378	100.61
1379	1379	100.61
1380	1380	100.61
1381	1381	100.61
1382	1382	100.61
1383	1383	100.61
1384	1384	100.61
1385	1385	100.61
1386	1386	100.61
1387	1387	100.61
1388	1388	100.611
1389	1389	100.611
1390	1390	100.611
1391	1391	100.611
1392	1392	100.611
1393	1393	100.611
1394	1394	100.611
1395	1395	100.611
1396	1396	100.611
1397	1397	100.611
1398	1398	100.611
1399	1399	100.611
1400	1400	100.611
1401	1401	100.611
1402	1402	100.611
1403	1403	100.611
1404	1404	100.611
1405	1405	100.611
1406	1406	100.611
1407	1407	100.611
1408	1408	100.611
1409	1409	100.611
1410	1410	100.611
1411	1411	100.611
1412	1412	100.611
1413	1413	100.611
1414	1414	100.611
1415	1415	100.611
1416	1416	100.611
1417	1417	100.611
1418	1418	100.611
1419	1419	100.611
1420	1420	100.611
1421	1421	100.611
1422	1422	100.611
1423	1423	100.611
1424	1424	100.611
1425	1425	100.611
1426	1426	100.611
1427	1427	100.611
1428	1428	100.611
1429	1429	100.611
1430	1430	100.611
1431	1431	100.611
1432	1432	100.611
1433	1433	100.611
1434	1434	100.611
1435	1435	100.611
1436	1436	100.611
1437	1437	100.611
1438	1438	100.611
1439	1439	100.611
1440	1440	100.611
1441	1441	100.611
1442	1442	100.611
1443	1443	100.611
1444	1444	100.611
1445	1445	100.611
1446	1446	100.611
1447	1447	100.611
1448	1448	100.611
1449	1449	100.611
1450	1450	100.611
1451	1451	100.611
1452	1452	100.611
1453	1453	100.611
1454	1454	100.611
1455	1455	100.611
1456	1456	100.611
1457	1457	100.611
1458	1458	100.611
1459	1459	100.611
1460	1460	100.611
1461	1461	100.611
1462	1462	100.611
1463	1463	100.611
1464	1464	100.611
1465	1465	100.611
1466	1466	100.611
1467	1467	100.611
1468	1468	100.611
1469	1469	100.611
1470	1470	100.611
1471	1471	100.611
1472	1472	100.611
1473	1473	100.611
1474	1474	100.612
1475	1475	100.612
1476	1476	100.612
1477	1477	100.612
1478	1478	100.612
1479	1479	100.612
1480	1480	100.612
1481	1481	100.612
1482	1482	100.612
1483	1483	100.612
1484	1484	100.612
1485	1485	100.612
1486	1486	100.612
1487	1487	100.612
1488	1488	100.612
1489	1489	100.612
1490	1490	100.612
1491	1491	100.612
1492	1492	100.612
1493	1493	100.612
1494	1494	100.612
1495	1495	100.612
1496	1496	100.612
1497	1497	100.612
1498	1498	100.612
1499	1499	100.612
1500	1500	100.612
1501	1501	100.612
1502	1502	100.612
1503	1503	100.612
1504	1504	100.612
1505	1505	100.612
1506	1506	100.612
1507	1507	100.612
1508	1508	100.612
1509	1509	100.612
1510	1510	100.612
1511	1511	100.612
1512	1512	100.612
1513	1513	100.612
1514	1514	100.612
1515	1515	100.612
1516	1516	100.612
1517	1517	100.612
1518	1518	100.612
1519	1519	100.612
1520	1520	100.612
1521	1521	100.612
1522	1522	100.612
1523	1523	100.612
1524	1524	100.612
1525	1525	100.612
1526	1526	100.612
1527	1527	100.612
1528	1528	100.612
1529	1529	100.612
1530	1530	100.612
1531	1531	100.612
1532	1532	100.612
1533	1533	100.612
1534	1534	100.612
1535	1535	100.612
1536	1536	100.612
1537	1537	100.612
1538	1538	100.612
1539	1539	100.612
1540	1540	100.612
1541	1541	100.612
1542	1542	100.612
1543	1543	100.612
1544	1544	100.612
1545	1545	100.612
1546	1546	100.612
1547	1547	100.612
1548	1548	100.612
1549	1549	100.612
1550	1550	100.612
1551	1551	100.612
1552	1552	100.612
1553	1553	100.612
1554	1554	100.612
1555	1555	100.612
1556	1556	100.612
1557	1557	100.612
1558	1558	100.612
1559	1559	100.612
1560	1560	100.612
1561	1561	100.612
1562	1562	100.612
1563	1563	100.612
1564	1564	100.613
1565	1565	100.613
1566	1566	100.613
1567	1567	100.613
1568	1568	100.613
1569	1569	100.613
1570	1570	100.613
1571	1571	100.613
1572	1572	100.613
1573	1573	100.613
1574	1574	100.613
1575	1575	100.613
1576	1576	100.613
1577	1577	100.613
1578	1578	100.613
1579	1579	100.613
1580	1580	100.613
1581	1581	100.613
1582	1582	100.613
1583	1583	100.613
1584	1584	100.613
1585	1585	100.613
1586	1586	100.613
1587	1587	100.613
1588	1588	100.613
1589	1589	100.613
1590	1590	100.613
1591	1591	100.613
1592	1592	100.613
1593	1593	100.613
1594	1594	100.613
1595	1595	100.613
1596	1596	100.613
1597	1597	100.613
1598	1598	100.613
1599	1599	100.613
1600	1600	100.613
1601	1601	100.613
1602	1602	100.613
1603	1603	100.613
1604	1604	100.613
1605	1605	100.613
1606	1606	100.613
1607	1607	100.613
1608	1608	100.613
1609	1609	100.613
1610	1610	100.613
1611	1611	100.613
1612	1612	100.613
1613	1613	100.613
1614	1614	100.613
1615	1615	100.613
1616	1616	100.613
1617	1617	100.613
1618	1618	100.613
1619	1619	100.613
1620	1620	100.613
1621	1621	100.613
1622	1622	100.613
1623	1623	100.613
1624	1624	100.613
1625	1625	100.613
1626	1626	100.613
1627	1627	100.613
1628	1628	100.613
1629	1629	100.613
1630	1630	100.613
1631	1631	100.613
1632	1632	100.613
1633	1633	100.613
1634	1634	100.613
1635	1635	100.613
1636	1636	100.613
1637	1637	100.613
1638	1638	100.613
1639	1639	100.613
1640	1640	100.613
1641	1641	100.613
1642	1642	100.613
1643	1643	100.613
1644	1644	100.613
1645	1645	100.613
1646	1646	100.613
1647	1647	100.613
1648	1648	100.613
1649	1649	100.613
1650	1650	100.613
1651	1651	100.613
1652	1652	100.613
1653	1653	100.613
1654	1654	100.613
1655	1655	100.613
1656	1656	100.613
1657	1657	100.614
1658	1658	100.614
1659	1659	100.614
1660	1660	100.614
1661	1661	100.614
1662	1662	100.614
1663	1663	100.614
1664	1664	100.614
1665	1665	100.614
1666	1666	100.614
1667	1667	100.614
1668	1668	100.614
1669	1669	100.614
1670	1670	100.614
1671	1671	100.614
1672	1672	100.614
1673	1673	100.614
1674	1674	100.614
1675	1675	100.614
1676	1676	100.614
1677	1677	100.614
1678	1678	100.614
1679	1679	100.614
1680	1680	100.614
1681	1681	100.614
1682	1682	100.614
1683	1683	100.614
1684	1684	100.614
1685	1685	100.614
1686	1686	100.614
1687	1687	100.614
1688	1688	100.614
1689	1689	100.614
1690	1690	100.614
1691	1691	100.614
1692	1692	100.614
1693	1693	100.614
1694	1694	100.614
1695	1695	100.614
1696	1696	100.614
1697	1697	100.614
1698	1698	100.614
1699	1699	100.614
1700	1700	100.614
1701	1701	100.614
1702	1702	100.614
1703	1703	100.614
1704	1704	100.614
1705	1705	100.614
1706	1706	100.614
1707	1707	100.614
1708	1708	100.614
1709	1709	100.614
1710	1710	100.614
1711	1711	100.614
1712	1712	100.614
1713	1713	100.614
1714	1714	100.614
1715	1715	100.614
1716	1716	100.614
1717	1717	100.614
1718	1718	100.614
1719	1719	100.614
1720	1720	100.614
1721	1721	100.614
1722	1722	100.614
1723	1723	100.614
1724	1724	100.614
1725	1725	100.614
1726	1726	100.614
1727	1727	100.614
1728	1728	100.614
1729	1729	100.614
1730	1730	100.614
1731	1731	100.614
1732	1732	100.614
1733	1733	100.614
1734	1734	100.614
1735	1735	100.614
1736	1736	100.614
1737	1737	100.614
1738	1738	100.614
1739	1739	100.614
1740	1740	100.614
1741	1741	100.614
1742	1742	100.614
1743	1743	100.614
1744	1744	100.614
1745	1745	100.614
1746	1746	100.614
1747	1747	100.614
1748	1748	100.614
1749	1749	100.614
1750	1750	100.614
1751	1751	100.614
1752	1752	100.614
1753	1753	100.615
1754	1754	100.615
1755	1755	100.615
1756	1756	100.615
1757	1757	100.615
1758	1758	100.615
1759	1759	100.615
1760	1760	100.615
1761	1761	100.615
1762	1762	100.615
1763	1763	100.615
1764	1764	100.615
1765	1765	100.615
1766	1766	100.615
1767	1767	100.615
1768	1768	100.615
1769	1769	100.615
1770	1770	100.615
1771	1771	100.615
1772	1772	100.615
1773	1773	100.615
1774	1774	100.615
1775	1775	100.615
1776	1776	100.615
1777	1777	100.615
1778	1778	100.615
1779	1779	100.615
1780	1780	100.615
1781	1781	100.615
1782	1782	100.615
1783	1783	100.615
1784	1784	100.615
1785	1785	100.615
1786	1786	100.615
1787	1787	100.615
1788	1788	100.615
1789	1789	100.615
1790	1790	100.615
1791	1791	100.615
1792	1792	100.615
1793	1793	100.615
1794	1794	100.615
1795	1795	100.615
1796	1796	100.615
1797	1797	100.615
1798	1798	100.615
1799	1799	100.615
1800	1800	100.615
1801	1801	100.615
1802	1802	100.615
1803	1803	100.615
1804	1804	100.615
1805	1805	100.615
1806	1806	100.615
1807	1807	100.615
1808	1808	100.615
1809	1809	100.615
1810	1810	100.615
1811	1811	100.615
1812	1812	100.615
1813	1813	100.615
1814	1814	100.615
1815	1815	100.615
1816	1816	100.615
1817	1817	100.615
1818	1818	100.615
1819	1819	100.615
1820	1820	100.615
1821	1821	100.615
1822	1822	100.615
1823	1823	100.615
1824	1824	100.615
1825	1825	100.615
1826	1826	100.615
1827	1827	100.615
1828	1828	100.615
1829	1829	100.615
1830	1830	100.615
1831	1831	100.615
1832	1832	100.615
1833	1833	100.615
1834	1834	100.615
1835	1835	100.615
1836	1836	100.615
1837	1837	100.615
1838	1838	100.615
1839	1839	100.615
1840	1840	100.615
1841	1841	100.615
1842	1842	100.615
1843	1843	100.615
1844	1844	100.615
1845	1845	100.615
1846	1846	100.615
1847	1847	100.615
1848	1848	100.615
1849	1849	100.615
1850	1850	100.615
1851	1851	100.615
1852	1852	100.615
1853	1853	100.615
1854	1854	100.616
1855	1855	100.616
1856	1856	100.616
1857	1857	100.616
1858	1858	100.616
1859	1859	100.616
1860	1860	100.616
1861	1861	100.616
1862	1862	100.616
1863	1863	100.616
1864	1864	100.616
1865	1865	100.616
1866	1866	100.616
1867	1867	100.616
1868	1868	100.616
1869	1869	100.616
1870	1870	100.616
1871	1871	100.616
1872	1872	100.616
1873	1873	100.616
1874	1874	100.616
1875	1875	100.616
1876	1876	100.616
1877	1877	100.616
1878	1878	100.616
1879	1879	100.616
1880	1880	100.616
1881	1881	100.616
1882	1882	100.616
1883	1883	100.616
1884	1884	100.616
1885	1885	100.616
1886	1886	100.616
1887	1887	100.616
1888	1888	100.616
1889	1889	100.616
1890	1890	100.616
1891	1891	100.616
1892	1892	100.616
1893	1893	100.616
1894	1894	100.616
1895	1895	100.616
1896	1896	100.616
1897	1897	100.616
1898	1898	100.616
1899	1899	100.616
1900	1900	100.616
1901	1901	100.616
1902	1902	100.616
1903	1903	100.616
1904	1904	100.616
1905	1905	100.616
1906	1906	100.616
1907	1907	100.616
1908	1908	100.616
1909	1909	100.616
1910	1910	100.616
1911	1911	100.616
1912	1912	100.616
1913	1913	100.616
1914	1914	100.616
1915	1915	100.616
1916	1916	100.616
1917	1917	100.616
1918	1918	100.616
1919	1919	100.616
1920	1920	100.616
1921	1921	100.616
1922	1922	100.616
1923	1923	100.616
1924	1924	100.616
1925	1925	100.616
1926	1926	100.616
1927	1927	100.616
1928	1928	100.616
1929	1929	100.616
1930	1930	100.616
1931	1931	100.616
1932	1932	100.616
1933	1933	100.616
1934	1934	100.616
1935	1935	100.616
1936	1936	100.616
1937	1937	100.616
1938	1938	100.616
1939	1939	100.616
1940	1940	100.616
1941	1941	100.616
1942	1942	100.616
1943	1943	100.616
1944	1944	100.616
1945	1945	100.616
1946	1946	100.616
1947	1947	100.616
1948	1948	100.616
1949	1949	100.616
1950	1950	100.616
1951	1951	100.616
1952	1952	100.616
1953	1953	100.616
1954	1954	100.616
1955	1955	100.616
1956	1956	100.616
1957	1957	100.616
1958	1958	100.616
1959	1959	100.617
1960	1960	100.617
1961	1961	100.617
1962	1962	100.617
1963	1963	100.617
1964	1964	100.617
1965	1965	100.617
1966	1966	100.617
1967	1967	100.617
1968	1968	100.617
1969	1969	100.617
1970	1970	100.617
1971	1971	100.617
1972	1972	100.617
1973	1973	100.617
1974	1974	100.617
1975	1975	100.617
1976	1976	100.617
1977	1977	100.617
1978	1978	100.617
1979	1979	100.617
1980	1980	100.617
1981	1981	100.617
1982	1982	100.617
1983	1983	100.617
1984	1984	100.617
1985	1985	100.617
1986	1986	100.617
1987	1987	100.617
1988	1988	100.617
1989	1989	100.617
1990	1990	100.617
1991	1991	100.617
1992	1992	100.617
1993	1993	100.617
1994	1994	100.617
1995	1995	100.617
1996	1996	100.617
1997	1997	100.617
1998	1998	100.617
[truncated: 39,710 more rows]
