# Supplementary material for: PM2.5 concentration prediction based on EEMD-ALSTM
Source: Sci Rep. 2024 Jun 2;14:12636. doi: 10.1038/s41598-024-63620-9 (PMC11144699; doi:10.1038/s41598-024-63620-9)
Supplement: Supplementary file 1 — Supplementary Information. [file 41598_2024_63620_MOESM1_ESM.zip › Code/ra16.xlsx]

## Sheet: Sheet1
	index	0
0	0	103.353
1	1	103.353
2	2	103.353
3	3	103.353
4	4	103.353
5	5	103.353
6	6	103.353
7	7	103.353
8	8	103.353
9	9	103.353
10	10	103.353
11	11	103.353
12	12	103.353
13	13	103.353
14	14	103.353
15	15	103.353
16	16	103.353
17	17	103.353
18	18	103.353
19	19	103.353
20	20	103.353
21	21	103.353
22	22	103.353
23	23	103.353
24	24	103.353
25	25	103.353
26	26	103.353
27	27	103.353
28	28	103.353
29	29	103.353
30	30	103.353
31	31	103.353
32	32	103.353
33	33	103.353
34	34	103.353
35	35	103.353
36	36	103.353
37	37	103.353
38	38	103.353
39	39	103.353
40	40	103.353
41	41	103.353
42	42	103.353
43	43	103.353
44	44	103.353
45	45	103.353
46	46	103.353
47	47	103.353
48	48	103.353
49	49	103.353
50	50	103.353
51	51	103.353
52	52	103.353
53	53	103.353
54	54	103.353
55	55	103.353
56	56	103.353
57	57	103.353
58	58	103.353
59	59	103.353
60	60	103.353
61	61	103.353
62	62	103.353
63	63	103.353
64	64	103.353
65	65	103.353
66	66	103.353
67	67	103.353
68	68	103.353
69	69	103.353
70	70	103.353
71	71	103.353
72	72	103.353
73	73	103.353
74	74	103.353
75	75	103.353
76	76	103.353
77	77	103.353
78	78	103.353
79	79	103.353
80	80	103.354
81	81	103.354
82	82	103.354
83	83	103.354
84	84	103.354
85	85	103.354
86	86	103.354
87	87	103.354
88	88	103.354
89	89	103.354
90	90	103.354
91	91	103.354
92	92	103.354
93	93	103.354
94	94	103.354
95	95	103.354
96	96	103.354
97	97	103.354
98	98	103.354
99	99	103.354
100	100	103.354
101	101	103.354
102	102	103.354
103	103	103.354
104	104	103.354
105	105	103.354
106	106	103.354
107	107	103.354
108	108	103.354
109	109	103.354
110	110	103.354
111	111	103.354
112	112	103.354
113	113	103.354
114	114	103.354
115	115	103.354
116	116	103.354
117	117	103.354
118	118	103.354
119	119	103.354
120	120	103.354
121	121	103.354
122	122	103.354
123	123	103.354
124	124	103.354
125	125	103.354
126	126	103.354
127	127	103.354
128	128	103.354
129	129	103.354
130	130	103.354
131	131	103.354
132	132	103.354
133	133	103.354
134	134	103.354
135	135	103.354
136	136	103.354
137	137	103.354
138	138	103.354
139	139	103.354
140	140	103.354
141	141	103.354
142	142	103.354
143	143	103.354
144	144	103.354
145	145	103.354
146	146	103.354
147	147	103.354
148	148	103.354
149	149	103.354
150	150	103.354
151	151	103.354
152	152	103.354
153	153	103.354
154	154	103.354
155	155	103.354
156	156	103.354
157	157	103.354
158	158	103.354
159	159	103.354
160	160	103.354
161	161	103.354
162	162	103.354
163	163	103.354
164	164	103.354
165	165	103.354
166	166	103.354
167	167	103.354
168	168	103.354
169	169	103.354
170	170	103.354
171	171	103.355
172	172	103.355
173	173	103.355
174	174	103.355
175	175	103.355
176	176	103.355
177	177	103.355
178	178	103.355
179	179	103.355
180	180	103.355
181	181	103.355
182	182	103.355
183	183	103.355
184	184	103.355
185	185	103.355
186	186	103.355
187	187	103.355
188	188	103.355
189	189	103.355
190	190	103.355
191	191	103.355
192	192	103.355
193	193	103.355
194	194	103.355
195	195	103.355
196	196	103.355
197	197	103.355
198	198	103.355
199	199	103.355
200	200	103.355
201	201	103.355
202	202	103.355
203	203	103.355
204	204	103.355
205	205	103.355
206	206	103.355
207	207	103.355
208	208	103.355
209	209	103.355
210	210	103.355
211	211	103.355
212	212	103.355
213	213	103.355
214	214	103.355
215	215	103.355
216	216	103.355
217	217	103.355
218	218	103.355
219	219	103.355
220	220	103.355
221	221	103.355
222	222	103.355
223	223	103.355
224	224	103.355
225	225	103.355
226	226	103.355
227	227	103.355
228	228	103.355
229	229	103.355
230	230	103.355
231	231	103.355
232	232	103.355
233	233	103.355
234	234	103.355
235	235	103.355
236	236	103.355
237	237	103.355
238	238	103.355
239	239	103.355
240	240	103.355
241	241	103.355
242	242	103.355
243	243	103.355
244	244	103.355
245	245	103.355
246	246	103.355
247	247	103.355
248	248	103.355
249	249	103.355
250	250	103.355
251	251	103.355
252	252	103.355
253	253	103.355
254	254	103.355
255	255	103.355
256	256	103.355
257	257	103.355
258	258	103.355
259	259	103.356
260	260	103.356
261	261	103.356
262	262	103.356
263	263	103.356
264	264	103.356
265	265	103.356
266	266	103.356
267	267	103.356
268	268	103.356
269	269	103.356
270	270	103.356
271	271	103.356
272	272	103.356
273	273	103.356
274	274	103.356
275	275	103.356
276	276	103.356
277	277	103.356
278	278	103.356
279	279	103.356
280	280	103.356
281	281	103.356
282	282	103.356
283	283	103.356
284	284	103.356
285	285	103.356
286	286	103.356
287	287	103.356
288	288	103.356
289	289	103.356
290	290	103.356
291	291	103.356
292	292	103.356
293	293	103.356
294	294	103.356
295	295	103.356
296	296	103.356
297	297	103.356
298	298	103.356
299	299	103.356
300	300	103.356
301	301	103.356
302	302	103.356
303	303	103.356
304	304	103.356
305	305	103.356
306	306	103.356
307	307	103.356
308	308	103.356
309	309	103.356
310	310	103.356
311	311	103.356
312	312	103.356
313	313	103.356
314	314	103.356
315	315	103.356
316	316	103.356
317	317	103.356
318	318	103.356
319	319	103.356
320	320	103.356
321	321	103.356
322	322	103.356
323	323	103.356
324	324	103.356
325	325	103.356
326	326	103.356
327	327	103.356
328	328	103.356
329	329	103.356
330	330	103.356
331	331	103.356
332	332	103.356
333	333	103.356
334	334	103.356
335	335	103.356
336	336	103.356
337	337	103.356
338	338	103.356
339	339	103.356
340	340	103.356
341	341	103.356
342	342	103.356
343	343	103.356
344	344	103.356
345	345	103.356
346	346	103.356
347	347	103.357
348	348	103.357
349	349	103.357
350	350	103.357
351	351	103.357
352	352	103.357
353	353	103.357
354	354	103.357
355	355	103.357
356	356	103.357
357	357	103.357
358	358	103.357
359	359	103.357
360	360	103.357
361	361	103.357
362	362	103.357
363	363	103.357
364	364	103.357
365	365	103.357
366	366	103.357
367	367	103.357
368	368	103.357
369	369	103.357
370	370	103.357
371	371	103.357
372	372	103.357
373	373	103.357
374	374	103.357
375	375	103.357
376	376	103.357
377	377	103.357
378	378	103.357
379	379	103.357
380	380	103.357
381	381	103.357
382	382	103.357
383	383	103.357
384	384	103.357
385	385	103.357
386	386	103.357
387	387	103.357
388	388	103.357
389	389	103.357
390	390	103.357
391	391	103.357
392	392	103.357
393	393	103.357
394	394	103.357
395	395	103.357
396	396	103.357
397	397	103.357
398	398	103.357
399	399	103.357
400	400	103.357
401	401	103.357
402	402	103.357
403	403	103.357
404	404	103.357
405	405	103.357
406	406	103.357
407	407	103.357
408	408	103.357
409	409	103.357
410	410	103.357
411	411	103.357
412	412	103.357
413	413	103.357
414	414	103.357
415	415	103.357
416	416	103.357
417	417	103.357
418	418	103.357
419	419	103.357
420	420	103.357
421	421	103.357
422	422	103.357
423	423	103.357
424	424	103.357
425	425	103.357
426	426	103.357
427	427	103.357
428	428	103.357
429	429	103.357
430	430	103.357
431	431	103.357
432	432	103.357
433	433	103.357
434	434	103.358
435	435	103.358
436	436	103.358
437	437	103.358
438	438	103.358
439	439	103.358
440	440	103.358
441	441	103.358
442	442	103.358
443	443	103.358
444	444	103.358
445	445	103.358
446	446	103.358
447	447	103.358
448	448	103.358
449	449	103.358
450	450	103.358
451	451	103.358
452	452	103.358
453	453	103.358
454	454	103.358
455	455	103.358
456	456	103.358
457	457	103.358
458	458	103.358
459	459	103.358
460	460	103.358
461	461	103.358
462	462	103.358
463	463	103.358
464	464	103.358
465	465	103.358
466	466	103.358
467	467	103.358
468	468	103.358
469	469	103.358
470	470	103.358
471	471	103.358
472	472	103.358
473	473	103.358
474	474	103.358
475	475	103.358
476	476	103.358
477	477	103.358
478	478	103.358
479	479	103.358
480	480	103.358
481	481	103.358
482	482	103.358
483	483	103.358
484	484	103.358
485	485	103.358
486	486	103.358
487	487	103.358
488	488	103.358
489	489	103.358
490	490	103.358
491	491	103.358
492	492	103.358
493	493	103.358
494	494	103.358
495	495	103.358
496	496	103.358
497	497	103.358
498	498	103.358
499	499	103.358
500	500	103.358
501	501	103.358
502	502	103.358
503	503	103.358
504	504	103.358
505	505	103.358
506	506	103.358
507	507	103.358
508	508	103.358
509	509	103.358
510	510	103.358
511	511	103.358
512	512	103.358
513	513	103.358
514	514	103.358
515	515	103.358
516	516	103.358
517	517	103.358
518	518	103.358
519	519	103.359
520	520	103.359
521	521	103.359
522	522	103.359
523	523	103.359
524	524	103.359
525	525	103.359
526	526	103.359
527	527	103.359
528	528	103.359
529	529	103.359
530	530	103.359
531	531	103.359
532	532	103.359
533	533	103.359
534	534	103.359
535	535	103.359
536	536	103.359
537	537	103.359
538	538	103.359
539	539	103.359
540	540	103.359
541	541	103.359
542	542	103.359
543	543	103.359
544	544	103.359
545	545	103.359
546	546	103.359
547	547	103.359
548	548	103.359
549	549	103.359
550	550	103.359
551	551	103.359
552	552	103.359
553	553	103.359
554	554	103.359
555	555	103.359
556	556	103.359
557	557	103.359
558	558	103.359
559	559	103.359
560	560	103.359
561	561	103.359
562	562	103.359
563	563	103.359
564	564	103.359
565	565	103.359
566	566	103.359
567	567	103.359
568	568	103.359
569	569	103.359
570	570	103.359
571	571	103.359
572	572	103.359
573	573	103.359
574	574	103.359
575	575	103.359
576	576	103.359
577	577	103.359
578	578	103.359
579	579	103.359
580	580	103.359
581	581	103.359
582	582	103.359
583	583	103.359
584	584	103.359
585	585	103.359
586	586	103.359
587	587	103.359
588	588	103.359
589	589	103.359
590	590	103.359
591	591	103.359
592	592	103.359
593	593	103.359
594	594	103.359
595	595	103.359
596	596	103.359
597	597	103.359
598	598	103.359
599	599	103.359
600	600	103.359
601	601	103.359
602	602	103.359
603	603	103.36
604	604	103.36
605	605	103.36
606	606	103.36
607	607	103.36
608	608	103.36
609	609	103.36
610	610	103.36
611	611	103.36
612	612	103.36
613	613	103.36
614	614	103.36
615	615	103.36
616	616	103.36
617	617	103.36
618	618	103.36
619	619	103.36
620	620	103.36
621	621	103.36
622	622	103.36
623	623	103.36
624	624	103.36
625	625	103.36
626	626	103.36
627	627	103.36
628	628	103.36
629	629	103.36
630	630	103.36
631	631	103.36
632	632	103.36
633	633	103.36
634	634	103.36
635	635	103.36
636	636	103.36
637	637	103.36
638	638	103.36
639	639	103.36
640	640	103.36
641	641	103.36
642	642	103.36
643	643	103.36
644	644	103.36
645	645	103.36
646	646	103.36
647	647	103.36
648	648	103.36
649	649	103.36
650	650	103.36
651	651	103.36
652	652	103.36
653	653	103.36
654	654	103.36
655	655	103.36
656	656	103.36
657	657	103.36
658	658	103.36
659	659	103.36
660	660	103.36
661	661	103.36
662	662	103.36
663	663	103.36
664	664	103.36
665	665	103.36
666	666	103.36
667	667	103.36
668	668	103.36
669	669	103.36
670	670	103.36
671	671	103.36
672	672	103.36
673	673	103.36
674	674	103.36
675	675	103.36
676	676	103.36
677	677	103.36
678	678	103.36
679	679	103.36
680	680	103.36
681	681	103.36
682	682	103.36
683	683	103.36
684	684	103.36
685	685	103.36
686	686	103.361
687	687	103.361
688	688	103.361
689	689	103.361
690	690	103.361
691	691	103.361
692	692	103.361
693	693	103.361
694	694	103.361
695	695	103.361
696	696	103.361
697	697	103.361
698	698	103.361
699	699	103.361
700	700	103.361
701	701	103.361
702	702	103.361
703	703	103.361
704	704	103.361
705	705	103.361
706	706	103.361
707	707	103.361
708	708	103.361
709	709	103.361
710	710	103.361
711	711	103.361
712	712	103.361
713	713	103.361
714	714	103.361
715	715	103.361
716	716	103.361
717	717	103.361
718	718	103.361
719	719	103.361
720	720	103.361
721	721	103.361
722	722	103.361
723	723	103.361
724	724	103.361
725	725	103.361
726	726	103.361
727	727	103.361
728	728	103.361
729	729	103.361
730	730	103.361
731	731	103.361
732	732	103.361
733	733	103.361
734	734	103.361
735	735	103.361
736	736	103.361
737	737	103.361
738	738	103.361
739	739	103.361
740	740	103.361
741	741	103.361
742	742	103.361
743	743	103.361
744	744	103.361
745	745	103.361
746	746	103.361
747	747	103.361
748	748	103.361
749	749	103.361
750	750	103.361
751	751	103.361
752	752	103.361
753	753	103.361
754	754	103.361
755	755	103.361
756	756	103.361
757	757	103.361
758	758	103.361
759	759	103.361
760	760	103.361
761	761	103.361
762	762	103.361
763	763	103.361
764	764	103.361
765	765	103.361
766	766	103.361
767	767	103.361
768	768	103.362
769	769	103.362
770	770	103.362
771	771	103.362
772	772	103.362
773	773	103.362
774	774	103.362
775	775	103.362
776	776	103.362
777	777	103.362
778	778	103.362
779	779	103.362
780	780	103.362
781	781	103.362
782	782	103.362
783	783	103.362
784	784	103.362
785	785	103.362
786	786	103.362
787	787	103.362
788	788	103.362
789	789	103.362
790	790	103.362
791	791	103.362
792	792	103.362
793	793	103.362
794	794	103.362
795	795	103.362
796	796	103.362
797	797	103.362
798	798	103.362
799	799	103.362
800	800	103.362
801	801	103.362
802	802	103.362
803	803	103.362
804	804	103.362
805	805	103.362
806	806	103.362
807	807	103.362
808	808	103.362
809	809	103.362
810	810	103.362
811	811	103.362
812	812	103.362
813	813	103.362
814	814	103.362
815	815	103.362
816	816	103.362
817	817	103.362
818	818	103.362
819	819	103.362
820	820	103.362
821	821	103.362
822	822	103.362
823	823	103.362
824	824	103.362
825	825	103.362
826	826	103.362
827	827	103.362
828	828	103.362
829	829	103.362
830	830	103.362
831	831	103.362
832	832	103.362
833	833	103.362
834	834	103.362
835	835	103.362
836	836	103.362
837	837	103.362
838	838	103.362
839	839	103.362
840	840	103.362
841	841	103.362
842	842	103.362
843	843	103.362
844	844	103.362
845	845	103.362
846	846	103.362
847	847	103.362
848	848	103.362
849	849	103.363
850	850	103.363
851	851	103.363
852	852	103.363
853	853	103.363
854	854	103.363
855	855	103.363
856	856	103.363
857	857	103.363
858	858	103.363
859	859	103.363
860	860	103.363
861	861	103.363
862	862	103.363
863	863	103.363
864	864	103.363
865	865	103.363
866	866	103.363
867	867	103.363
868	868	103.363
869	869	103.363
870	870	103.363
871	871	103.363
872	872	103.363
873	873	103.363
874	874	103.363
875	875	103.363
876	876	103.363
877	877	103.363
878	878	103.363
879	879	103.363
880	880	103.363
881	881	103.363
882	882	103.363
883	883	103.363
884	884	103.363
885	885	103.363
886	886	103.363
887	887	103.363
888	888	103.363
889	889	103.363
890	890	103.363
891	891	103.363
892	892	103.363
893	893	103.363
894	894	103.363
895	895	103.363
896	896	103.363
897	897	103.363
898	898	103.363
899	899	103.363
900	900	103.363
901	901	103.363
902	902	103.363
903	903	103.363
904	904	103.363
905	905	103.363
906	906	103.363
907	907	103.363
908	908	103.363
909	909	103.363
910	910	103.363
911	911	103.363
912	912	103.363
913	913	103.363
914	914	103.363
915	915	103.363
916	916	103.363
917	917	103.363
918	918	103.363
919	919	103.363
920	920	103.363
921	921	103.363
922	922	103.363
923	923	103.363
924	924	103.363
925	925	103.363
926	926	103.363
927	927	103.363
928	928	103.363
929	929	103.364
930	930	103.364
931	931	103.364
932	932	103.364
933	933	103.364
934	934	103.364
935	935	103.364
936	936	103.364
937	937	103.364
938	938	103.364
939	939	103.364
940	940	103.364
941	941	103.364
942	942	103.364
943	943	103.364
944	944	103.364
945	945	103.364
946	946	103.364
947	947	103.364
948	948	103.364
949	949	103.364
950	950	103.364
951	951	103.364
952	952	103.364
953	953	103.364
954	954	103.364
955	955	103.364
956	956	103.364
957	957	103.364
958	958	103.364
959	959	103.364
960	960	103.364
961	961	103.364
962	962	103.364
963	963	103.364
964	964	103.364
965	965	103.364
966	966	103.364
967	967	103.364
968	968	103.364
969	969	103.364
970	970	103.364
971	971	103.364
972	972	103.364
973	973	103.364
974	974	103.364
975	975	103.364
976	976	103.364
977	977	103.364
978	978	103.364
979	979	103.364
980	980	103.364
981	981	103.364
982	982	103.364
983	983	103.364
984	984	103.364
985	985	103.364
986	986	103.364
987	987	103.364
988	988	103.364
989	989	103.364
990	990	103.364
991	991	103.364
992	992	103.364
993	993	103.364
994	994	103.364
995	995	103.364
996	996	103.364
997	997	103.364
998	998	103.364
999	999	103.364
1000	1000	103.364
1001	1001	103.364
1002	1002	103.364
1003	1003	103.364
1004	1004	103.364
1005	1005	103.364
1006	1006	103.364
1007	1007	103.364
1008	1008	103.365
1009	1009	103.365
1010	1010	103.365
1011	1011	103.365
1012	1012	103.365
1013	1013	103.365
1014	1014	103.365
1015	1015	103.365
1016	1016	103.365
1017	1017	103.365
1018	1018	103.365
1019	1019	103.365
1020	1020	103.365
1021	1021	103.365
1022	1022	103.365
1023	1023	103.365
1024	1024	103.365
1025	1025	103.365
1026	1026	103.365
1027	1027	103.365
1028	1028	103.365
1029	1029	103.365
1030	1030	103.365
1031	1031	103.365
1032	1032	103.365
1033	1033	103.365
1034	1034	103.365
1035	1035	103.365
1036	1036	103.365
1037	1037	103.365
1038	1038	103.365
1039	1039	103.365
1040	1040	103.365
1041	1041	103.365
1042	1042	103.365
1043	1043	103.365
1044	1044	103.365
1045	1045	103.365
1046	1046	103.365
1047	1047	103.365
1048	1048	103.365
1049	1049	103.365
1050	1050	103.365
1051	1051	103.365
1052	1052	103.365
1053	1053	103.365
1054	1054	103.365
1055	1055	103.365
1056	1056	103.365
1057	1057	103.365
1058	1058	103.365
1059	1059	103.365
1060	1060	103.365
1061	1061	103.365
1062	1062	103.365
1063	1063	103.365
1064	1064	103.365
1065	1065	103.365
1066	1066	103.365
1067	1067	103.365
1068	1068	103.365
1069	1069	103.365
1070	1070	103.365
1071	1071	103.365
1072	1072	103.365
1073	1073	103.365
1074	1074	103.365
1075	1075	103.365
1076	1076	103.365
1077	1077	103.365
1078	1078	103.365
1079	1079	103.365
1080	1080	103.365
1081	1081	103.365
1082	1082	103.365
1083	1083	103.365
1084	1084	103.365
1085	1085	103.365
1086	1086	103.366
1087	1087	103.366
1088	1088	103.366
1089	1089	103.366
1090	1090	103.366
1091	1091	103.366
1092	1092	103.366
1093	1093	103.366
1094	1094	103.366
1095	1095	103.366
1096	1096	103.366
1097	1097	103.366
1098	1098	103.366
1099	1099	103.366
1100	1100	103.366
1101	1101	103.366
1102	1102	103.366
1103	1103	103.366
1104	1104	103.366
1105	1105	103.366
1106	1106	103.366
1107	1107	103.366
1108	1108	103.366
1109	1109	103.366
1110	1110	103.366
1111	1111	103.366
1112	1112	103.366
1113	1113	103.366
1114	1114	103.366
1115	1115	103.366
1116	1116	103.366
1117	1117	103.366
1118	1118	103.366
1119	1119	103.366
1120	1120	103.366
1121	1121	103.366
1122	1122	103.366
1123	1123	103.366
1124	1124	103.366
1125	1125	103.366
1126	1126	103.366
1127	1127	103.366
1128	1128	103.366
1129	1129	103.366
1130	1130	103.366
1131	1131	103.366
1132	1132	103.366
1133	1133	103.366
1134	1134	103.366
1135	1135	103.366
1136	1136	103.366
1137	1137	103.366
1138	1138	103.366
1139	1139	103.366
1140	1140	103.366
1141	1141	103.366
1142	1142	103.366
1143	1143	103.366
1144	1144	103.366
1145	1145	103.366
1146	1146	103.366
1147	1147	103.366
1148	1148	103.366
1149	1149	103.366
1150	1150	103.366
1151	1151	103.366
1152	1152	103.366
1153	1153	103.366
1154	1154	103.366
1155	1155	103.366
1156	1156	103.366
1157	1157	103.366
1158	1158	103.366
1159	1159	103.366
1160	1160	103.366
1161	1161	103.366
1162	1162	103.366
1163	1163	103.367
1164	1164	103.367
1165	1165	103.367
1166	1166	103.367
1167	1167	103.367
1168	1168	103.367
1169	1169	103.367
1170	1170	103.367
1171	1171	103.367
1172	1172	103.367
1173	1173	103.367
1174	1174	103.367
1175	1175	103.367
1176	1176	103.367
1177	1177	103.367
1178	1178	103.367
1179	1179	103.367
1180	1180	103.367
1181	1181	103.367
1182	1182	103.367
1183	1183	103.367
1184	1184	103.367
1185	1185	103.367
1186	1186	103.367
1187	1187	103.367
1188	1188	103.367
1189	1189	103.367
1190	1190	103.367
1191	1191	103.367
1192	1192	103.367
1193	1193	103.367
1194	1194	103.367
1195	1195	103.367
1196	1196	103.367
1197	1197	103.367
1198	1198	103.367
1199	1199	103.367
1200	1200	103.367
1201	1201	103.367
1202	1202	103.367
1203	1203	103.367
1204	1204	103.367
1205	1205	103.367
1206	1206	103.367
1207	1207	103.367
1208	1208	103.367
1209	1209	103.367
1210	1210	103.367
1211	1211	103.367
1212	1212	103.367
1213	1213	103.367
1214	1214	103.367
1215	1215	103.367
1216	1216	103.367
1217	1217	103.367
1218	1218	103.367
1219	1219	103.367
1220	1220	103.367
1221	1221	103.367
1222	1222	103.367
1223	1223	103.367
1224	1224	103.367
1225	1225	103.367
1226	1226	103.367
1227	1227	103.367
1228	1228	103.367
1229	1229	103.367
1230	1230	103.367
1231	1231	103.367
1232	1232	103.367
1233	1233	103.367
1234	1234	103.367
1235	1235	103.367
1236	1236	103.367
1237	1237	103.367
1238	1238	103.367
1239	1239	103.367
1240	1240	103.368
1241	1241	103.368
1242	1242	103.368
1243	1243	103.368
1244	1244	103.368
1245	1245	103.368
1246	1246	103.368
1247	1247	103.368
1248	1248	103.368
1249	1249	103.368
1250	1250	103.368
1251	1251	103.368
1252	1252	103.368
1253	1253	103.368
1254	1254	103.368
1255	1255	103.368
1256	1256	103.368
1257	1257	103.368
1258	1258	103.368
1259	1259	103.368
1260	1260	103.368
1261	1261	103.368
1262	1262	103.368
1263	1263	103.368
1264	1264	103.368
1265	1265	103.368
1266	1266	103.368
1267	1267	103.368
1268	1268	103.368
1269	1269	103.368
1270	1270	103.368
1271	1271	103.368
1272	1272	103.368
1273	1273	103.368
1274	1274	103.368
1275	1275	103.368
1276	1276	103.368
1277	1277	103.368
1278	1278	103.368
1279	1279	103.368
1280	1280	103.368
1281	1281	103.368
1282	1282	103.368
1283	1283	103.368
1284	1284	103.368
1285	1285	103.368
1286	1286	103.368
1287	1287	103.368
1288	1288	103.368
1289	1289	103.368
1290	1290	103.368
1291	1291	103.368
1292	1292	103.368
1293	1293	103.368
1294	1294	103.368
1295	1295	103.368
1296	1296	103.368
1297	1297	103.368
1298	1298	103.368
1299	1299	103.368
1300	1300	103.368
1301	1301	103.368
1302	1302	103.368
1303	1303	103.368
1304	1304	103.368
1305	1305	103.368
1306	1306	103.368
1307	1307	103.368
1308	1308	103.368
1309	1309	103.368
1310	1310	103.368
1311	1311	103.368
1312	1312	103.368
1313	1313	103.368
1314	1314	103.368
1315	1315	103.368
1316	1316	103.369
1317	1317	103.369
1318	1318	103.369
1319	1319	103.369
1320	1320	103.369
1321	1321	103.369
1322	1322	103.369
1323	1323	103.369
1324	1324	103.369
1325	1325	103.369
1326	1326	103.369
1327	1327	103.369
1328	1328	103.369
1329	1329	103.369
1330	1330	103.369
1331	1331	103.369
1332	1332	103.369
1333	1333	103.369
1334	1334	103.369
1335	1335	103.369
1336	1336	103.369
1337	1337	103.369
1338	1338	103.369
1339	1339	103.369
1340	1340	103.369
1341	1341	103.369
1342	1342	103.369
1343	1343	103.369
1344	1344	103.369
1345	1345	103.369
1346	1346	103.369
1347	1347	103.369
1348	1348	103.369
1349	1349	103.369
1350	1350	103.369
1351	1351	103.369
1352	1352	103.369
1353	1353	103.369
1354	1354	103.369
1355	1355	103.369
1356	1356	103.369
1357	1357	103.369
1358	1358	103.369
1359	1359	103.369
1360	1360	103.369
1361	1361	103.369
1362	1362	103.369
1363	1363	103.369
1364	1364	103.369
1365	1365	103.369
1366	1366	103.369
1367	1367	103.369
1368	1368	103.369
1369	1369	103.369
1370	1370	103.369
1371	1371	103.369
1372	1372	103.369
1373	1373	103.369
1374	1374	103.369
1375	1375	103.369
1376	1376	103.369
1377	1377	103.369
1378	1378	103.369
1379	1379	103.369
1380	1380	103.369
1381	1381	103.369
1382	1382	103.369
1383	1383	103.369
1384	1384	103.369
1385	1385	103.369
1386	1386	103.369
1387	1387	103.369
1388	1388	103.369
1389	1389	103.369
1390	1390	103.37
1391	1391	103.37
1392	1392	103.37
1393	1393	103.37
1394	1394	103.37
1395	1395	103.37
1396	1396	103.37
1397	1397	103.37
1398	1398	103.37
1399	1399	103.37
1400	1400	103.37
1401	1401	103.37
1402	1402	103.37
1403	1403	103.37
1404	1404	103.37
1405	1405	103.37
1406	1406	103.37
1407	1407	103.37
1408	1408	103.37
1409	1409	103.37
1410	1410	103.37
1411	1411	103.37
1412	1412	103.37
1413	1413	103.37
1414	1414	103.37
1415	1415	103.37
1416	1416	103.37
1417	1417	103.37
1418	1418	103.37
1419	1419	103.37
1420	1420	103.37
1421	1421	103.37
1422	1422	103.37
1423	1423	103.37
1424	1424	103.37
1425	1425	103.37
1426	1426	103.37
1427	1427	103.37
1428	1428	103.37
1429	1429	103.37
1430	1430	103.37
1431	1431	103.37
1432	1432	103.37
1433	1433	103.37
1434	1434	103.37
1435	1435	103.37
1436	1436	103.37
1437	1437	103.37
1438	1438	103.37
1439	1439	103.37
1440	1440	103.37
1441	1441	103.37
1442	1442	103.37
1443	1443	103.37
1444	1444	103.37
1445	1445	103.37
1446	1446	103.37
1447	1447	103.37
1448	1448	103.37
1449	1449	103.37
1450	1450	103.37
1451	1451	103.37
1452	1452	103.37
1453	1453	103.37
1454	1454	103.37
1455	1455	103.37
1456	1456	103.37
1457	1457	103.37
1458	1458	103.37
1459	1459	103.37
1460	1460	103.37
1461	1461	103.37
1462	1462	103.37
1463	1463	103.37
1464	1464	103.37
1465	1465	103.371
1466	1466	103.371
1467	1467	103.371
1468	1468	103.371
1469	1469	103.371
1470	1470	103.371
1471	1471	103.371
1472	1472	103.371
1473	1473	103.371
1474	1474	103.371
1475	1475	103.371
1476	1476	103.371
1477	1477	103.371
1478	1478	103.371
1479	1479	103.371
1480	1480	103.371
1481	1481	103.371
1482	1482	103.371
1483	1483	103.371
1484	1484	103.371
1485	1485	103.371
1486	1486	103.371
1487	1487	103.371
1488	1488	103.371
1489	1489	103.371
1490	1490	103.371
1491	1491	103.371
1492	1492	103.371
1493	1493	103.371
1494	1494	103.371
1495	1495	103.371
1496	1496	103.371
1497	1497	103.371
1498	1498	103.371
1499	1499	103.371
1500	1500	103.371
1501	1501	103.371
1502	1502	103.371
1503	1503	103.371
1504	1504	103.371
1505	1505	103.371
1506	1506	103.371
1507	1507	103.371
1508	1508	103.371
1509	1509	103.371
1510	1510	103.371
1511	1511	103.371
1512	1512	103.371
1513	1513	103.371
1514	1514	103.371
1515	1515	103.371
1516	1516	103.371
1517	1517	103.371
1518	1518	103.371
1519	1519	103.371
1520	1520	103.371
1521	1521	103.371
1522	1522	103.371
1523	1523	103.371
1524	1524	103.371
1525	1525	103.371
1526	1526	103.371
1527	1527	103.371
1528	1528	103.371
1529	1529	103.371
1530	1530	103.371
1531	1531	103.371
1532	1532	103.371
1533	1533	103.371
1534	1534	103.371
1535	1535	103.371
1536	1536	103.371
1537	1537	103.372
1538	1538	103.372
1539	1539	103.372
1540	1540	103.372
1541	1541	103.372
1542	1542	103.372
1543	1543	103.372
1544	1544	103.372
1545	1545	103.372
1546	1546	103.372
1547	1547	103.372
1548	1548	103.372
1549	1549	103.372
1550	1550	103.372
1551	1551	103.372
1552	1552	103.372
1553	1553	103.372
1554	1554	103.372
1555	1555	103.372
1556	1556	103.372
1557	1557	103.372
1558	1558	103.372
1559	1559	103.372
1560	1560	103.372
1561	1561	103.372
1562	1562	103.372
1563	1563	103.372
1564	1564	103.372
1565	1565	103.372
1566	1566	103.372
1567	1567	103.372
1568	1568	103.372
1569	1569	103.372
1570	1570	103.372
1571	1571	103.372
1572	1572	103.372
1573	1573	103.372
1574	1574	103.372
1575	1575	103.372
1576	1576	103.372
1577	1577	103.372
1578	1578	103.372
1579	1579	103.372
1580	1580	103.372
1581	1581	103.372
1582	1582	103.372
1583	1583	103.372
1584	1584	103.372
1585	1585	103.372
1586	1586	103.372
1587	1587	103.372
1588	1588	103.372
1589	1589	103.372
1590	1590	103.372
1591	1591	103.372
1592	1592	103.372
1593	1593	103.372
1594	1594	103.372
1595	1595	103.372
1596	1596	103.372
1597	1597	103.372
1598	1598	103.372
1599	1599	103.372
1600	1600	103.372
1601	1601	103.372
1602	1602	103.372
1603	1603	103.372
1604	1604	103.372
1605	1605	103.372
1606	1606	103.372
1607	1607	103.372
1608	1608	103.372
1609	1609	103.372
1610	1610	103.373
1611	1611	103.373
1612	1612	103.373
1613	1613	103.373
1614	1614	103.373
1615	1615	103.373
1616	1616	103.373
1617	1617	103.373
1618	1618	103.373
1619	1619	103.373
1620	1620	103.373
1621	1621	103.373
1622	1622	103.373
1623	1623	103.373
1624	1624	103.373
1625	1625	103.373
1626	1626	103.373
1627	1627	103.373
1628	1628	103.373
1629	1629	103.373
1630	1630	103.373
1631	1631	103.373
1632	1632	103.373
1633	1633	103.373
1634	1634	103.373
1635	1635	103.373
1636	1636	103.373
1637	1637	103.373
1638	1638	103.373
1639	1639	103.373
1640	1640	103.373
1641	1641	103.373
1642	1642	103.373
1643	1643	103.373
1644	1644	103.373
1645	1645	103.373
1646	1646	103.373
1647	1647	103.373
1648	1648	103.373
1649	1649	103.373
1650	1650	103.373
1651	1651	103.373
1652	1652	103.373
1653	1653	103.373
1654	1654	103.373
1655	1655	103.373
1656	1656	103.373
1657	1657	103.373
1658	1658	103.373
1659	1659	103.373
1660	1660	103.373
1661	1661	103.373
1662	1662	103.373
1663	1663	103.373
1664	1664	103.373
1665	1665	103.373
1666	1666	103.373
1667	1667	103.373
1668	1668	103.373
1669	1669	103.373
1670	1670	103.373
1671	1671	103.373
1672	1672	103.373
1673	1673	103.373
1674	1674	103.373
1675	1675	103.373
1676	1676	103.373
1677	1677	103.373
1678	1678	103.373
1679	1679	103.373
1680	1680	103.373
1681	1681	103.374
1682	1682	103.374
1683	1683	103.374
1684	1684	103.374
1685	1685	103.374
1686	1686	103.374
1687	1687	103.374
1688	1688	103.374
1689	1689	103.374
1690	1690	103.374
1691	1691	103.374
1692	1692	103.374
1693	1693	103.374
1694	1694	103.374
1695	1695	103.374
1696	1696	103.374
1697	1697	103.374
1698	1698	103.374
1699	1699	103.374
1700	1700	103.374
1701	1701	103.374
1702	1702	103.374
1703	1703	103.374
1704	1704	103.374
1705	1705	103.374
1706	1706	103.374
1707	1707	103.374
1708	1708	103.374
1709	1709	103.374
1710	1710	103.374
1711	1711	103.374
1712	1712	103.374
1713	1713	103.374
1714	1714	103.374
1715	1715	103.374
1716	1716	103.374
1717	1717	103.374
1718	1718	103.374
1719	1719	103.374
1720	1720	103.374
1721	1721	103.374
1722	1722	103.374
1723	1723	103.374
1724	1724	103.374
1725	1725	103.374
1726	1726	103.374
1727	1727	103.374
1728	1728	103.374
1729	1729	103.374
1730	1730	103.374
1731	1731	103.374
1732	1732	103.374
1733	1733	103.374
1734	1734	103.374
1735	1735	103.374
1736	1736	103.374
1737	1737	103.374
1738	1738	103.374
1739	1739	103.374
1740	1740	103.374
1741	1741	103.374
1742	1742	103.374
1743	1743	103.374
1744	1744	103.374
1745	1745	103.374
1746	1746	103.374
1747	1747	103.374
1748	1748	103.374
1749	1749	103.374
1750	1750	103.374
1751	1751	103.374
1752	1752	103.375
1753	1753	103.375
1754	1754	103.375
1755	1755	103.375
1756	1756	103.375
1757	1757	103.375
1758	1758	103.375
1759	1759	103.375
1760	1760	103.375
1761	1761	103.375
1762	1762	103.375
1763	1763	103.375
1764	1764	103.375
1765	1765	103.375
1766	1766	103.375
1767	1767	103.375
1768	1768	103.375
1769	1769	103.375
1770	1770	103.375
1771	1771	103.375
1772	1772	103.375
1773	1773	103.375
1774	1774	103.375
1775	1775	103.375
1776	1776	103.375
1777	1777	103.375
1778	1778	103.375
1779	1779	103.375
1780	1780	103.375
1781	1781	103.375
1782	1782	103.375
1783	1783	103.375
1784	1784	103.375
1785	1785	103.375
1786	1786	103.375
1787	1787	103.375
1788	1788	103.375
1789	1789	103.375
1790	1790	103.375
1791	1791	103.375
1792	1792	103.375
1793	1793	103.375
1794	1794	103.375
1795	1795	103.375
1796	1796	103.375
1797	1797	103.375
1798	1798	103.375
1799	1799	103.375
1800	1800	103.375
1801	1801	103.375
1802	1802	103.375
1803	1803	103.375
1804	1804	103.375
1805	1805	103.375
1806	1806	103.375
1807	1807	103.375
1808	1808	103.375
1809	1809	103.375
1810	1810	103.375
1811	1811	103.375
1812	1812	103.375
1813	1813	103.375
1814	1814	103.375
1815	1815	103.375
1816	1816	103.375
1817	1817	103.375
1818	1818	103.375
1819	1819	103.375
1820	1820	103.375
1821	1821	103.375
1822	1822	103.376
1823	1823	103.376
1824	1824	103.376
1825	1825	103.376
1826	1826	103.376
1827	1827	103.376
1828	1828	103.376
1829	1829	103.376
1830	1830	103.376
1831	1831	103.376
1832	1832	103.376
1833	1833	103.376
1834	1834	103.376
1835	1835	103.376
1836	1836	103.376
1837	1837	103.376
1838	1838	103.376
1839	1839	103.376
1840	1840	103.376
1841	1841	103.376
1842	1842	103.376
1843	1843	103.376
1844	1844	103.376
1845	1845	103.376
1846	1846	103.376
1847	1847	103.376
1848	1848	103.376
1849	1849	103.376
1850	1850	103.376
1851	1851	103.376
1852	1852	103.376
1853	1853	103.376
1854	1854	103.376
1855	1855	103.376
1856	1856	103.376
1857	1857	103.376
1858	1858	103.376
1859	1859	103.376
1860	1860	103.376
1861	1861	103.376
1862	1862	103.376
1863	1863	103.376
1864	1864	103.376
1865	1865	103.376
1866	1866	103.376
1867	1867	103.376
1868	1868	103.376
1869	1869	103.376
1870	1870	103.376
1871	1871	103.376
1872	1872	103.376
1873	1873	103.376
1874	1874	103.376
1875	1875	103.376
1876	1876	103.376
1877	1877	103.376
1878	1878	103.376
1879	1879	103.376
1880	1880	103.376
1881	1881	103.376
1882	1882	103.376
1883	1883	103.376
1884	1884	103.376
1885	1885	103.376
1886	1886	103.376
1887	1887	103.376
1888	1888	103.376
1889	1889	103.376
1890	1890	103.376
1891	1891	103.377
1892	1892	103.377
1893	1893	103.377
1894	1894	103.377
1895	1895	103.377
1896	1896	103.377
1897	1897	103.377
1898	1898	103.377
1899	1899	103.377
1900	1900	103.377
1901	1901	103.377
1902	1902	103.377
1903	1903	103.377
1904	1904	103.377
1905	1905	103.377
1906	1906	103.377
1907	1907	103.377
1908	1908	103.377
1909	1909	103.377
1910	1910	103.377
1911	1911	103.377
1912	1912	103.377
1913	1913	103.377
1914	1914	103.377
1915	1915	103.377
1916	1916	103.377
1917	1917	103.377
1918	1918	103.377
1919	1919	103.377
1920	1920	103.377
1921	1921	103.377
1922	1922	103.377
1923	1923	103.377
1924	1924	103.377
1925	1925	103.377
1926	1926	103.377
1927	1927	103.377
1928	1928	103.377
1929	1929	103.377
1930	1930	103.377
1931	1931	103.377
1932	1932	103.377
1933	1933	103.377
1934	1934	103.377
1935	1935	103.377
1936	1936	103.377
1937	1937	103.377
1938	1938	103.377
1939	1939	103.377
1940	1940	103.377
1941	1941	103.377
1942	1942	103.377
1943	1943	103.377
1944	1944	103.377
1945	1945	103.377
1946	1946	103.377
1947	1947	103.377
1948	1948	103.377
1949	1949	103.377
1950	1950	103.377
1951	1951	103.377
1952	1952	103.377
1953	1953	103.377
1954	1954	103.377
1955	1955	103.377
1956	1956	103.377
1957	1957	103.377
1958	1958	103.377
1959	1959	103.377
1960	1960	103.378
1961	1961	103.378
1962	1962	103.378
1963	1963	103.378
1964	1964	103.378
1965	1965	103.378
1966	1966	103.378
1967	1967	103.378
1968	1968	103.378
1969	1969	103.378
1970	1970	103.378
1971	1971	103.378
1972	1972	103.378
1973	1973	103.378
1974	1974	103.378
1975	1975	103.378
1976	1976	103.378
1977	1977	103.378
1978	1978	103.378
1979	1979	103.378
1980	1980	103.378
1981	1981	103.378
1982	1982	103.378
1983	1983	103.378
1984	1984	103.378
1985	1985	103.378
1986	1986	103.378
1987	1987	103.378
1988	1988	103.378
1989	1989	103.378
1990	1990	103.378
1991	1991	103.378
1992	1992	103.378
1993	1993	103.378
1994	1994	103.378
1995	1995	103.378
1996	1996	103.378
1997	1997	103.378
1998	1998	103.378
[truncated: 39,710 more rows]
