# Supplementary material for: PM2.5 concentration prediction based on EEMD-ALSTM
Source: Sci Rep. 2024 Jun 2;14:12636. doi: 10.1038/s41598-024-63620-9 (PMC11144699; doi:10.1038/s41598-024-63620-9)
Supplement: Supplementary file 1 — Supplementary Information. [file 41598_2024_63620_MOESM1_ESM.zip › Code/ra2.xlsx]

## Sheet: Sheet1
	index	0
0	0	-2.74249
1	1	-10.2828
2	2	-7.13527
3	3	-1.40583
4	4	2.9845
5	5	8.36028
6	6	11.4274
7	7	3.97487
8	8	-8.1914
9	9	-8.07925
10	10	-1.33655
11	11	2.83298
12	12	2.45813
13	13	1.02957
14	14	0.299747
15	15	-0.109666
16	16	0.937833
17	17	-0.458402
18	18	-2.27183
19	19	-1.28976
20	20	0.944381
21	21	3.52068
22	22	3.97859
23	23	1.89557
24	24	0.363564
25	25	-0.369607
26	26	-5.00103
27	27	-9.24724
28	28	-2.86449
29	29	5.64247
30	30	5.82875
31	31	1.23215
32	32	-2.60404
33	33	-1.09992
34	34	-1.03111
35	35	-0.874371
36	36	2.53065
37	37	3.72279
38	38	-1.14735
39	39	-4.43891
40	40	-0.00134775
41	41	2.62956
42	42	0.642039
43	43	-0.279332
44	44	0.386787
45	45	0.641385
46	46	-2.34836
47	47	-2.50391
48	48	1.93926
49	49	4.7708
50	50	1.80478
51	51	-3.91302
52	52	-4.59208
53	53	0.45858
54	54	3.26431
55	55	0.650789
56	56	-1.62803
57	57	-1.46431
58	58	0.598502
59	59	3.22085
60	60	1.5551
61	61	1.11028
62	62	0.334138
63	63	-4.35415
64	64	-2.96634
65	65	3.32649
66	66	0.528464
67	67	-3.30899
68	68	0.0223826
69	69	8.4605
70	70	7.28787
71	71	-6.97164
72	72	-8.72182
73	73	2.93869
74	74	4.7303
75	75	-3.11528
76	76	-3.942
77	77	1.44477
78	78	1.08436
79	79	-3.03409
80	80	-0.551895
81	81	3.69289
82	82	2.80665
83	83	0.508932
84	84	-2.15579
85	85	-2.29526
86	86	-0.274772
87	87	0.734172
88	88	-1.40485
89	89	-0.33303
90	90	3.20585
91	91	1.7324
92	92	-0.111989
93	93	1.2483
94	94	-0.0041183
95	95	-3.72043
96	96	0.713755
97	97	9.5442
98	98	1.04836
99	99	-15.3205
100	100	-9.13831
101	101	5.856
102	102	7.69232
103	103	1.85985
104	104	-0.199167
105	105	1.38652
106	106	2.54495
107	107	1.05402
108	108	-1.40217
109	109	-0.800341
110	110	1.91479
111	111	-1.03482
112	112	-3.2037
113	113	-0.639443
114	114	-0.346057
115	115	-4.29448
116	116	-2.8995
117	117	6.99369
118	118	10.2256
119	119	1.33308
120	120	-8.36872
121	121	-6.96481
122	122	8.29521
123	123	14.8234
124	124	-8.00696
125	125	-18.1473
126	126	-1.5121
127	127	10.2092
128	128	3.12757
129	129	-3.34238
130	130	-0.888456
131	131	1.6361
132	132	1.83326
133	133	7.42624
134	134	5.60266
135	135	-8.96595
136	136	-8.96339
137	137	1.95632
138	138	0.139098
139	139	-5.62529
140	140	1.09953
141	141	9.11848
142	142	5.58467
143	143	-3.39615
144	144	-5.57192
145	145	-4.10549
146	146	0.913965
147	147	7.16037
148	148	7.02539
149	149	-0.225745
150	150	-7.34539
151	151	-6.3445
152	152	0.260082
153	153	2.65515
154	154	3.65039
155	155	3.57071
156	156	-2.7069
157	157	-3.99148
158	158	1.37012
159	159	4.89307
160	160	0.877578
161	161	-3.84605
162	162	-1.84952
163	163	2.16557
164	164	1.549
165	165	-1.81403
166	166	-4.16223
167	167	-2.7051
168	168	4.15624
169	169	4.11502
170	170	0.908459
171	171	1.90932
172	172	0.525598
173	173	-4.18222
174	174	-2.64239
175	175	-1.61209
176	176	-3.24832
177	177	-0.920335
178	178	5.56579
179	179	9.26822
180	180	5.25372
181	181	-5.65873
182	182	-9.17647
183	183	-0.149865
184	184	4.10363
185	185	1.2124
186	186	0.512038
187	187	4.9183
188	188	1.88078
189	189	-8.59042
190	190	-9.89367
191	191	-0.524628
192	192	6.90474
193	193	6.75289
194	194	1.969
195	195	-3.66002
196	196	-2.74759
197	197	1.82608
198	198	2.78883
199	199	-1.393
200	200	-2.05703
201	201	2.55558
202	202	0.629322
203	203	-1.40082
204	204	0.873844
205	205	1.48109
206	206	-0.878097
207	207	-1.55263
208	208	1.22715
209	209	0.849124
210	210	-2.30922
211	211	-0.746651
212	212	2.89717
213	213	2.69098
214	214	-1.50616
215	215	-2.52877
216	216	-0.563924
217	217	-0.256376
218	218	0.593571
219	219	2.05374
220	220	0.565668
221	221	-2.18792
222	222	-2.65262
223	223	-0.779958
224	224	2.74132
225	225	3.34607
226	226	-0.864649
227	227	-2.67148
228	228	1.19326
229	229	2.20859
230	230	-2.66294
231	231	-3.8435
232	232	-0.0885856
233	233	0.650944
234	234	0.240068
235	235	3.04254
236	236	4.26117
237	237	0.954973
238	238	-1.19643
239	239	-2.0484
240	240	-1.73135
241	241	-0.81428
242	242	-0.789878
243	243	0.0108444
244	244	3.05447
245	245	2.2435
246	246	-1.09758
247	247	-1.80263
248	248	0.987282
249	249	1.45219
250	250	1.0612
251	251	-0.357484
252	252	-2.30586
253	253	-0.336696
254	254	3.73199
255	255	1.50521
256	256	-3.67397
257	257	-3.82392
258	258	-2.18722
259	259	2.87709
260	260	13.567
261	261	13.2273
262	262	-5.91252
263	263	-24.5333
264	264	-20.1692
265	265	14.2923
266	266	36.8527
267	267	0.679192
268	268	-23.0875
269	269	-4.23763
270	270	2.96852
271	271	-6.61874
272	272	-3.54753
273	273	10.4312
274	274	11.958
275	275	3.4902
276	276	-3.87885
277	277	-6.24706
278	278	-6.09176
279	279	-1.84386
280	280	0.776582
281	281	3.20554
282	282	7.31366
283	283	5.1119
284	284	-2.9138
285	285	-6.60691
286	286	-5.04038
287	287	-0.830542
288	288	3.12446
289	289	4.71767
290	290	1.22244
291	291	-1.6034
292	292	-1.87184
293	293	-1.34032
294	294	-0.672388
295	295	-0.0209653
296	296	1.24546
297	297	2.05336
298	298	1.78439
299	299	0.449968
300	300	-1.77065
301	301	-2.7584
302	302	0.470179
303	303	-0.0869852
304	304	-5.51448
305	305	-2.13998
306	306	7.41872
307	307	9.97052
308	308	4.38464
309	309	0.127052
310	310	-5.09961
311	311	-16.1979
312	312	-13.7652
313	313	5.46406
314	314	19.6104
315	315	16.0859
316	316	4.39074
317	317	-6.44107
318	318	-16.545
319	319	-17.1922
320	320	-4.82157
321	321	7.04169
322	322	10.0458
323	323	6.41993
324	324	7.28171
325	325	6.30826
326	326	-1.63352
327	327	-6.33875
328	328	-4.12032
329	329	-0.246894
330	330	-4.84908
331	331	-6.28242
332	332	6.1006
333	333	12.8158
334	334	4.38445
335	335	-4.38144
336	336	-5.61955
337	337	0.0165748
338	338	2.57885
339	339	-5.68723
340	340	-13.0456
341	341	-5.31866
342	342	10.7219
343	343	18.1975
344	344	5.73283
345	345	-12.2564
346	346	-10.0944
347	347	6.95542
348	348	9.41935
349	349	-4.44704
350	350	-7.75901
351	351	-0.947094
352	352	0.521417
353	353	-1.26701
354	354	-0.513013
355	355	2.33747
356	356	5.25718
357	357	7.13129
358	358	5.11176
359	359	-2.81299
360	360	-11.479
361	361	-18.0539
362	362	-13.6564
363	363	9.26599
364	364	32.511
365	365	27.2437
366	366	-8.98709
367	367	-36.3492
368	368	-22.2762
369	369	13.8104
370	370	27.0931
371	371	12.8981
372	372	-3.76629
373	373	-6.15276
374	374	-1.60942
375	375	-2.18428
376	376	-9.65381
377	377	-19.0194
378	378	-16.0264
379	379	11.2304
380	380	38.8496
381	381	18.7025
382	382	-22.0699
383	383	-21.5587
384	384	7.24368
385	385	18.6096
386	386	5.29578
387	387	-14.8072
388	388	-23.0532
389	389	-4.72615
390	390	20.3774
391	391	20.0628
392	392	-1.59592
393	393	-15.4983
394	394	-2.15345
395	395	11.4796
396	396	5.30227
397	397	-7.15031
398	398	-7.11569
399	399	-2.04535
400	400	-8.02998
401	401	-4.57572
402	402	20.0484
403	403	31.4779
404	404	-1.56386
405	405	-31.6271
406	406	-27.9833
407	407	-9.63235
408	408	11.4138
409	409	34.1346
410	410	40.1337
411	411	12.331
412	412	-31.7461
413	413	-43.0591
414	414	-8.67351
415	415	17.9705
416	416	12.7755
417	417	6.07878
418	418	4.34038
419	419	-0.885402
420	420	-3.05571
421	421	-2.67093
422	422	-4.75434
423	423	-3.3228
424	424	1.95898
425	425	1.61239
426	426	-1.80324
427	427	-1.58034
428	428	0.661613
429	429	0.30022
430	430	-0.944427
431	431	-0.755324
432	432	-0.198521
433	433	1.91498
434	434	2.63707
435	435	-0.364909
436	436	-3.4681
437	437	0.179005
438	438	2.84193
439	439	-1.11692
440	440	-4.37438
441	441	-1.64402
442	442	2.1336
443	443	1.73616
444	444	1.38806
445	445	1.46132
446	446	-0.348148
447	447	-1.37131
448	448	-2.69051
449	449	-3.58861
450	450	2.3884
451	451	6.14867
452	452	1.7436
453	453	-1.77123
454	454	1.12023
455	455	0.916839
456	456	-3.49381
457	457	-1.96993
458	458	2.49803
459	459	0.890682
460	460	-3.85453
461	461	-0.695482
462	462	3.27065
463	463	-0.238574
464	464	-3.10049
465	465	1.28629
466	466	4.7792
467	467	2.01768
468	468	-3.69383
469	469	-3.27242
470	470	0.91153
471	471	2.93324
472	472	1.39248
473	473	-0.734003
474	474	-0.493283
475	475	1.66983
476	476	2.57937
477	477	-2.9758
478	478	-6.84121
479	479	-1.96792
480	480	5.51603
481	481	4.69335
482	482	-2.13857
483	483	-1.83589
484	484	2.25891
485	485	-0.994426
486	486	-3.75678
487	487	1.42422
488	488	4.55135
489	489	1.24797
490	490	-0.0852902
491	491	-0.405443
492	492	-1.56273
493	493	-0.663061
494	494	-1.20865
495	495	-3.00618
496	496	-1.43518
497	497	5.55944
498	498	8.754
499	499	-0.689132
500	500	-6.70995
501	501	-2.01905
502	502	2.75326
503	503	-1.28442
504	504	-6.68926
505	505	1.93185
506	506	16.0878
507	507	9.00141
508	508	-15.3785
509	509	-17.3237
510	510	6.43087
511	511	14.6342
512	512	-3.05156
513	513	-10.4569
514	514	-0.0020619
515	515	4.61493
516	516	1.13872
517	517	0.624753
518	518	4.17635
519	519	5.60972
520	520	2.59553
521	521	0.652269
522	522	-3.2594
523	523	-8.5355
524	524	-5.04419
525	525	2.94384
526	526	3.2456
527	527	-1.21869
528	528	1.39724
529	529	6.15664
530	530	2.39547
531	531	-4.33361
532	532	-4.97022
533	533	-1.80404
534	534	-0.507171
535	535	0.241523
536	536	1.42147
537	537	1.74386
538	538	0.765165
539	539	0.408943
540	540	-0.0137206
541	541	-3.27195
542	542	-4.60256
543	543	1.01556
544	544	5.99178
545	545	4.4548
546	546	-0.559501
547	547	-2.95992
548	548	-1.47296
549	549	1.47007
550	550	0.561641
551	551	-2.27373
552	552	-1.70969
553	553	0.976673
554	554	1.02387
555	555	0.246074
556	556	0.697286
557	557	0.792578
558	558	2.23269
559	559	0.68999
560	560	-3.34092
561	561	-2.34611
562	562	0.948614
563	563	-1.29138
564	564	-2.42523
565	565	3.51237
566	566	8.31739
567	567	3.31695
568	568	-4.03463
569	569	-4.89031
570	570	-2.75004
571	571	-1.52942
572	572	0.0465431
573	573	3.42754
574	574	4.22426
575	575	2.08212
576	576	0.330094
577	577	-3.26248
578	578	-3.29403
579	579	0.627291
580	580	3.47819
581	581	3.36696
582	582	0.594449
583	583	0.297166
584	584	2.45298
585	585	-0.780388
586	586	-5.97113
587	587	-4.84175
588	588	-0.495882
589	589	0.295755
590	590	1.33182
591	591	4.00951
592	592	3.11385
593	593	-0.202565
594	594	-3.65103
595	595	-6.65744
596	596	-3.70949
597	597	4.40482
598	598	3.43198
599	599	-3.28865
600	600	-2.60622
601	601	1.83127
602	602	0.772599
603	603	-1.28298
604	604	4.55446
605	605	9.93957
606	606	-0.0946687
607	607	-12.2425
608	608	-9.17808
609	609	1.48065
610	610	7.59996
611	611	5.6521
612	612	1.73154
613	613	0.322058
614	614	0.59876
615	615	1.02185
616	616	-0.550295
617	617	-2.0973
618	618	-0.424046
619	619	1.77244
620	620	1.91162
621	621	0.396536
622	622	-1.17795
623	623	-4.67661
624	624	-8.18779
625	625	-0.261504
626	626	11.8368
627	627	15.9645
628	628	3.59946
629	629	-16.0797
630	630	-16.187
631	631	0.710838
632	632	8.23235
633	633	4.86104
634	634	1.67815
635	635	-0.272199
636	636	0.845192
637	637	0.0793079
638	638	-3.62343
639	639	-1.57862
640	640	4.10583
641	641	3.75748
642	642	-1.54916
643	643	-5.8006
644	644	-5.76992
645	645	-4.23767
646	646	1.03477
647	647	6.24795
648	648	3.59776
649	649	-0.691705
650	650	0.548546
651	651	2.90089
652	652	2.53719
653	653	-0.617622
654	654	-2.3129
655	655	-3.42359
656	656	-1.44958
657	657	4.9205
658	658	5.36859
659	659	-1.56448
660	660	-4.40263
661	661	-1.26646
662	662	3.96969
663	663	2.14133
664	664	-6.37828
665	665	-5.99299
666	666	2.33186
667	667	5.98804
668	668	2.7781
669	669	-2.72652
670	670	-3.85021
671	671	0.700633
672	672	3.51042
673	673	1.94796
674	674	-0.102886
675	675	-0.606102
676	676	1.04295
677	677	2.55254
678	678	-1.256
679	679	-6.67617
680	680	-4.83782
681	681	3.04615
682	682	2.48065
683	683	-3.96063
684	684	0.336977
685	685	11.2651
686	686	9.65281
687	687	-4.79137
688	688	-12.0176
689	689	-4.98995
690	690	1.41617
691	691	5.25251
692	692	4.84678
693	693	-2.95783
694	694	-4.73656
695	695	5.11474
696	696	10.3513
697	697	0.101421
698	698	-8.65853
699	699	-5.67853
700	700	1.04412
701	701	0.423682
702	702	-1.75455
703	703	2.58548
704	704	8.65254
705	705	4.7262
706	706	-9.29355
707	707	-11.5386
708	708	0.542626
709	709	6.36774
710	710	0.908898
711	711	0.769845
712	712	5.16738
713	713	3.19895
714	714	-5.39589
715	715	-8.91018
716	716	-3.17751
717	717	5.93245
718	718	8.62635
719	719	5.91319
720	720	-1.5947
721	721	-10.5747
722	722	-9.49828
723	723	5.2491
724	724	12.9631
725	725	1.94307
726	726	-6.54956
727	727	-6.38185
728	728	-2.53059
729	729	5.15965
730	730	9.37089
731	731	4.31706
732	732	-3.41343
733	733	-5.84285
734	734	-2.39835
735	735	0.220554
736	736	1.47449
737	737	4.13258
738	738	-0.26806
739	739	-6.71949
740	740	-3.06766
741	741	2.73802
742	742	3.84151
743	743	2.2961
744	744	-1.33784
745	745	-3.62144
746	746	-2.45083
747	747	0.970762
748	748	3.19845
749	749	2.11479
750	750	-0.0381737
751	751	-0.582603
752	752	-4.07673
753	753	-2.96446
754	754	6.23592
755	755	10.893
756	756	1.25006
757	757	-9.04965
758	758	-8.44648
759	759	-0.197566
760	760	6.89115
761	761	4.70127
762	762	-1.43869
763	763	-3.65004
764	764	-2.41879
765	765	-0.217949
766	766	-2.50908
767	767	-7.53635
768	768	0.712154
769	769	19.3625
770	770	19.9462
771	771	-9.94487
772	772	-24.0696
773	773	-6.18007
774	774	10.4638
775	775	5.67198
776	776	-3.34264
777	777	-1.7567
778	778	3.13949
779	779	2.61606
780	780	0.492575
781	781	1.90549
782	782	2.35063
783	783	-0.468667
784	784	-5.16929
785	785	-3.92927
786	786	2.64983
787	787	2.619
788	788	-3.09268
789	789	-1.89299
790	790	4.42017
791	791	2.6949
792	792	-3.19098
793	793	-2.47474
794	794	1.15733
795	795	1.03189
796	796	-2.45908
797	797	0.356767
798	798	5.43275
799	799	1.24211
800	800	-5.61642
801	801	-3.91595
802	802	4.80794
803	803	4.18569
804	804	-3.61225
805	805	-6.05806
806	806	-2.43562
807	807	1.43411
808	808	4.13929
809	809	4.89981
810	810	5.26238
811	811	5.34086
812	812	-0.592954
813	813	-10.9248
814	814	-13.7934
815	815	-3.36029
816	816	10.8091
817	817	11.5179
818	818	0.870858
819	819	-5.10241
820	820	1.47907
821	821	5.51975
822	822	-3.01132
823	823	-6.63412
824	824	2.02892
825	825	4.61242
826	826	-1.88249
827	827	-5.98108
828	828	-3.71049
829	829	1.60541
830	830	9.58923
831	831	12.5828
832	832	0.341271
833	833	-14.4431
834	834	-12.9605
835	835	0.0115155
836	836	6.7107
837	837	2.04173
838	838	-8.74581
839	839	-4.32545
840	840	16.5365
841	841	22.1777
842	842	10.4232
843	843	-3.28852
844	844	-20.5227
845	845	-28.2483
846	846	-11.9075
847	847	13.16
848	848	20.0999
849	849	7.787
850	850	-0.746711
851	851	-0.645087
852	852	-1.22596
853	853	-4.74962
854	854	-3.34891
855	855	1.02702
856	856	0.689293
857	857	-2.15183
858	858	0.879377
859	859	-0.396271
860	860	-3.31044
861	861	1.77638
862	862	6.66047
863	863	1.61257
864	864	-2.86277
865	865	-0.344242
866	866	0.783741
867	867	-1.3477
868	868	-1.55801
869	869	-0.164733
870	870	1.80606
871	871	2.50426
872	872	-0.0457454
873	873	-0.269325
874	874	-0.830077
875	875	-1.29417
876	876	-0.760082
877	877	1.0285
878	878	2.17732
879	879	0.936259
880	880	-1.60856
881	881	-1.28369
882	882	0.499433
883	883	0.61682
884	884	-1.17611
885	885	-1.56291
886	886	0.768305
887	887	2.41069
888	888	-0.533095
889	889	-1.94141
890	890	0.733768
891	891	2.47613
892	892	-0.738365
893	893	-2.99004
894	894	-0.354455
895	895	3.19228
896	896	1.82163
897	897	-0.861112
898	898	-1.1847
899	899	-1.48301
900	900	-0.848051
901	901	2.30005
902	902	1.60792
903	903	0.456808
904	904	3.15485
905	905	1.30336
906	906	-3.71911
907	907	-0.887648
908	908	4.08919
909	909	1.61644
910	910	-2.28271
911	911	-5.51373
912	912	-2.63058
913	913	6.077
914	914	6.97196
915	915	-2.74156
916	916	-5.47628
917	917	2.97863
918	918	5.17428
919	919	-3.10865
920	920	-6.90733
921	921	-4.02179
922	922	1.89142
923	923	3.47748
924	924	2.13528
925	925	3.0828
926	926	2.15021
927	927	-1.0215
928	928	-1.8644
929	929	-0.605284
930	930	-0.853541
931	931	-1.11966
932	932	0.691986
933	933	1.78421
934	934	-1.24633
935	935	2.58428
936	936	10.9755
937	937	10.7291
938	938	-16.146
939	939	-54.9572
940	940	-44.1956
941	941	24.9697
942	942	96.5883
943	943	105.662
944	944	-26.6401
945	945	-105.47
946	946	-52.5585
947	947	41.6111
948	948	66.6825
949	949	47.5047
950	950	19.7956
951	951	-9.89334
952	952	-28.6244
953	953	-26.0556
954	954	-16.5015
955	955	-12.1579
956	956	-2.51179
957	957	3.44775
958	958	1.4772
959	959	-0.320864
960	960	1.39
961	961	3.42338
962	962	4.28355
963	963	-1.17048
964	964	-5.17855
965	965	-6.88315
966	966	-8.00498
967	967	-6.23925
968	968	0.136113
969	969	0.716155
970	970	-1.82687
971	971	-0.789474
972	972	1.54428
973	973	5.06142
974	974	3.5037
975	975	-4.69683
976	976	-9.32862
977	977	-4.52215
978	978	2.1596
979	979	5.01452
980	980	3.1221
981	981	-0.164216
982	982	-2.15806
983	983	-3.237
984	984	-2.16293
985	985	0.102694
986	986	2.14221
987	987	4.70576
988	988	7.04
989	989	3.31008
990	990	-8.90909
991	991	-12.6865
992	992	-1.68393
993	993	6.85702
994	994	3.76871
995	995	1.40847
996	996	5.15425
997	997	4.94986
998	998	-1.62171
999	999	-4.94482
1000	1000	-6.11811
1001	1001	-4.95719
1002	1002	0.921838
1003	1003	5.6387
1004	1004	4.13802
1005	1005	1.0976
1006	1006	2.4883
1007	1007	1.78868
1008	1008	-1.7279
1009	1009	-4.1667
1010	1010	-1.655
1011	1011	0.495217
1012	1012	-5.4016
1013	1013	-5.13332
1014	1014	6.96199
1015	1015	12.9689
1016	1016	5.11331
1017	1017	-5.41663
1018	1018	-12.7874
1019	1019	-9.8175
1020	1020	2.76941
1021	1021	10.9592
1022	1022	8.20556
1023	1023	0.393447
1024	1024	-1.58463
1025	1025	-1.63447
1026	1026	-5.1058
1027	1027	-3.16083
1028	1028	0.685955
1029	1029	-3.22355
1030	1030	-4.61065
1031	1031	1.42586
1032	1032	4.44596
1033	1033	3.82369
1034	1034	4.94241
1035	1035	5.04432
1036	1036	0.355864
1037	1037	-3.73478
1038	1038	-5.52424
1039	1039	-4.62216
1040	1040	2.12418
1041	1041	8.30755
1042	1042	1.8264
1043	1043	-10.2938
1044	1044	-3.94629
1045	1045	10.6594
1046	1046	6.99873
1047	1047	-10.1496
1048	1048	-11.5112
1049	1049	2.49491
1050	1050	10.1628
1051	1051	8.12049
1052	1052	3.71773
1053	1053	-0.37618
1054	1054	-9.07266
1055	1055	-22.7084
1056	1056	-14.9596
1057	1057	19.9011
1058	1058	40.0181
1059	1059	20.3058
1060	1060	-14.496
1061	1061	-35.4946
1062	1062	-23.5259
1063	1063	8.25747
1064	1064	24.4615
1065	1065	19.4037
1066	1066	10.0031
1067	1067	-1.63604
1068	1068	-15.9598
1069	1069	-19.3218
1070	1070	-5.83195
1071	1071	6.90693
1072	1072	7.21411
1073	1073	2.53887
1074	1074	2.14671
1075	1075	0.701201
1076	1076	-2.95254
1077	1077	-1.47561
1078	1078	2.63349
1079	1079	-0.87925
1080	1080	-4.85967
1081	1081	-1.47043
1082	1082	2.12198
1083	1083	4.31279
1084	1084	3.36121
1085	1085	-0.327154
1086	1086	-2.72451
1087	1087	0.307637
1088	1088	2.40304
1089	1089	-0.686292
1090	1090	-5.46035
1091	1091	-6.50001
1092	1092	1.53273
1093	1093	7.94335
1094	1094	3.78739
1095	1095	0.227085
1096	1096	0.558157
1097	1097	1.20918
1098	1098	-2.20003
1099	1099	-6.19361
1100	1100	-6.76804
1101	1101	-1.16227
1102	1102	4.74368
1103	1103	5.13894
1104	1104	0.287564
1105	1105	-4.75594
1106	1106	-1.8406
1107	1107	8.81948
1108	1108	12.2245
1109	1109	-5.9247
1110	1110	-17.4763
1111	1111	-3.2725
1112	1112	10.4068
1113	1113	2.59722
1114	1114	-7.05256
1115	1115	-1.32875
1116	1116	10.0243
1117	1117	11.4577
1118	1118	0.521021
1119	1119	-12.9626
1120	1120	-13.2234
1121	1121	-0.0747156
1122	1122	8.06713
1123	1123	5.87666
1124	1124	4.70698
1125	1125	3.37891
1126	1126	-4.28804
1127	1127	-8.66279
1128	1128	-2.55606
1129	1129	3.51204
1130	1130	4.17346
1131	1131	5.15193
1132	1132	4.58664
1133	1133	-3.78017
1134	1134	-7.45956
1135	1135	-0.074251
1136	1136	-0.4721
1137	1137	-6.77015
1138	1138	-2.69967
1139	1139	6.98991
1140	1140	9.06432
1141	1141	4.81767
1142	1142	-0.23262
1143	1143	-5.48668
1144	1144	-6.14369
1145	1145	0.74109
1146	1146	3.95775
1147	1147	0.984769
1148	1148	0.124248
1149	1149	1.37531
1150	1150	1.87772
1151	1151	-0.501974
1152	1152	-3.01666
1153	1153	-2.26209
1154	1154	-1.18195
1155	1155	-2.17476
1156	1156	-0.884972
1157	1157	2.00758
1158	1158	4.56804
1159	1159	3.96553
1160	1160	0.328304
1161	1161	-3.74601
1162	1162	-5.72435
1163	1163	-2.68907
1164	1164	1.90079
1165	1165	3.52335
1166	1166	1.69563
1167	1167	-1.66865
1168	1168	-0.725304
1169	1169	-0.367989
1170	1170	1.20521
1171	1171	5.71522
1172	1172	2.4056
1173	1173	-5.61358
1174	1174	-7.2381
1175	1175	-0.731654
1176	1176	6.34848
1177	1177	6.03031
1178	1178	0.968137
1179	1179	0.913957
1180	1180	2.75826
1181	1181	-0.874802
1182	1182	-8.34268
1183	1183	-7.12016
1184	1184	1.24336
1185	1185	4.65149
1186	1186	2.27958
1187	1187	0.74602
1188	1188	0.182111
1189	1189	0.182076
1190	1190	2.20037
1191	1191	1.85316
1192	1192	-0.251265
1193	1193	-1.20083
1194	1194	-2.06359
1195	1195	-4.91053
1196	1196	-9.93907
1197	1197	-6.99021
1198	1198	7.11453
1199	1199	20.191
1200	1200	13.0348
1201	1201	-6.36334
1202	1202	-10.7726
1203	1203	-4.75324
1204	1204	-4.9076
1205	1205	-5.21222
1206	1206	4.22577
1207	1207	10.6907
1208	1208	2.97078
1209	1209	-5.0988
1210	1210	-1.62858
1211	1211	7.38926
1212	1212	7.31423
1213	1213	-0.610713
1214	1214	-6.99106
1215	1215	-8.93706
1216	1216	-3.26466
1217	1217	6.53598
1218	1218	5.97934
1219	1219	-4.15997
1220	1220	-6.35759
1221	1221	-0.61012
1222	1222	3.02051
1223	1223	5.54134
1224	1224	7.54216
1225	1225	3.45085
1226	1226	-5.55718
1227	1227	-11.0691
1228	1228	-4.18832
1229	1229	4.5793
1230	1230	4.77846
1231	1231	0.511608
1232	1232	0.234424
1233	1233	1.82671
1234	1234	0.876288
1235	1235	-2.60036
1236	1236	-2.40018
1237	1237	2.21492
1238	1238	2.32732
1239	1239	-1.8459
1240	1240	-1.70652
1241	1241	1.84966
1242	1242	2.09275
1243	1243	-0.191173
1244	1244	-2.272
1245	1245	-0.273627
1246	1246	0.493685
1247	1247	-4.48154
1248	1248	-2.82925
1249	1249	6.91574
1250	1250	8.96388
1251	1251	0.833929
1252	1252	-9.36516
1253	1253	-9.0821
1254	1254	1.25507
1255	1255	6.69156
1256	1256	3.96422
1257	1257	-1.68107
1258	1258	-3.60644
1259	1259	-1.63803
1260	1260	-1.61027
1261	1261	0.042155
1262	1262	4.72298
1263	1263	8.80086
1264	1264	1.7495
1265	1265	-9.69562
1266	1266	-6.1665
1267	1267	3.6853
1268	1268	6.15167
1269	1269	0.0649819
1270	1270	-3.07159
1271	1271	0.210556
1272	1272	1.62143
1273	1273	0.548141
1274	1274	2.74466
1275	1275	2.91218
1276	1276	-1.94357
1277	1277	-3.05346
1278	1278	-0.773849
1279	1279	1.07504
1280	1280	-0.855761
1281	1281	-0.706719
1282	1282	3.04039
1283	1283	1.42419
1284	1284	-2.09002
1285	1285	-2.66339
1286	1286	-0.448413
1287	1287	2.25741
1288	1288	-0.418926
1289	1289	-2.58457
1290	1290	-0.35245
1291	1291	4.20723
1292	1292	6.3237
1293	1293	0.196841
1294	1294	-6.72745
1295	1295	-6.45445
1296	1296	0.287658
1297	1297	4.91132
1298	1298	4.94832
1299	1299	6.96831
1300	1300	1.783
1301	1301	-12.9258
1302	1302	-12.5487
1303	1303	0.657543
1304	1304	6.69939
1305	1305	3.29757
1306	1306	0.588968
1307	1307	0.56276
1308	1308	-0.017386
1309	1309	-2.26438
1310	1310	-1.24076
1311	1311	2.36906
1312	1312	1.46514
1313	1313	-0.528165
1314	1314	1.52033
1315	1315	1.6559
1316	1316	-1.32141
1317	1317	-2.89383
1318	1318	-1.10871
1319	1319	2.03426
1320	1320	2.90258
1321	1321	0.843704
1322	1322	-1.29192
1323	1323	-2.07173
1324	1324	-0.179093
1325	1325	2.00253
1326	1326	0.518749
1327	1327	0.791683
1328	1328	2.40075
1329	1329	1.6599
1330	1330	-1.98859
1331	1331	-4.10936
1332	1332	-1.78241
1333	1333	6.02159
1334	1334	8.9873
1335	1335	-0.496002
1336	1336	-13.1422
1337	1337	-11.6965
1338	1338	1.12984
1339	1339	11.4103
1340	1340	9.51659
1341	1341	-0.891941
1342	1342	-5.56191
1343	1343	-5.39776
1344	1344	-7.17037
1345	1345	2.22647
1346	1346	19.3984
1347	1347	15.4356
1348	1348	-7.12492
1349	1349	-21.8716
1350	1350	-16.0579
1351	1351	8.0832
1352	1352	24.9221
1353	1353	10.4201
1354	1354	-14.5551
1355	1355	-15.9175
1356	1356	0.224908
1357	1357	8.19394
1358	1358	5.65934
1359	1359	0.216519
1360	1360	-3.36529
1361	1361	-1.13464
1362	1362	4.3168
1363	1363	5.42517
1364	1364	-0.23977
1365	1365	-5.11118
1366	1366	-1.06205
1367	1367	2.3757
1368	1368	-4.39256
1369	1369	-6.75793
1370	1370	-0.214645
1371	1371	6.71304
1372	1372	4.4898
1373	1373	-4.55043
1374	1374	-3.11982
1375	1375	4.48802
1376	1376	2.95103
1377	1377	-3.97518
1378	1378	-2.92853
1379	1379	4.27438
1380	1380	2.94423
1381	1381	-5.74667
1382	1382	-4.78095
1383	1383	4.88081
1384	1384	7.9232
1385	1385	3.14781
1386	1386	0.259118
1387	1387	-3.41044
1388	1388	-7.46359
1389	1389	-5.05707
1390	1390	2.36882
1391	1391	5.76777
1392	1392	0.0522391
1393	1393	-3.80188
1394	1394	0.59666
1395	1395	11.7826
1396	1396	16.4917
1397	1397	-4.83335
1398	1398	-31.7743
1399	1399	-19.7484
1400	1400	13.0086
1401	1401	19.4661
1402	1402	5.65042
1403	1403	-1.48221
1404	1404	-0.221649
1405	1405	-0.414564
1406	1406	-1.89535
1407	1407	-3.34073
1408	1408	-2.59836
1409	1409	-2.1099
1410	1410	-0.977157
1411	1411	-0.0778734
1412	1412	0.88669
1413	1413	-0.0508562
1414	1414	-0.364875
1415	1415	3.74335
1416	1416	7.26765
1417	1417	3.45923
1418	1418	-3.51204
1419	1419	-4.19707
1420	1420	1.14236
1421	1421	3.98324
1422	1422	-0.9711
1423	1423	-5.79947
1424	1424	-1.83091
1425	1425	4.40722
1426	1426	2.43818
1427	1427	-1.22458
1428	1428	-2.00007
1429	1429	1.65724
1430	1430	5.01055
1431	1431	1.39195
1432	1432	-3.08069
1433	1433	-5.57978
1434	1434	-3.088
1435	1435	4.89822
1436	1436	5.93044
1437	1437	-1.81815
1438	1438	-5.80195
1439	1439	-1.37709
1440	1440	3.41575
1441	1441	-0.216074
1442	1442	-3.2406
1443	1443	3.34317
1444	1444	6.32139
1445	1445	-2.01002
1446	1446	-7.18201
1447	1447	-2.26859
1448	1448	4.5579
1449	1449	2.3642
1450	1450	-1.14067
1451	1451	0.36026
1452	1452	2.40992
1453	1453	0.353016
1454	1454	-2.82052
1455	1455	-0.762517
1456	1456	0.192367
1457	1457	-2.85925
1458	1458	-1.37258
1459	1459	1.5971
1460	1460	1.34279
1461	1461	2.62702
1462	1462	3.77165
1463	1463	-0.601094
1464	1464	-2.90719
1465	1465	-0.465544
1466	1466	-0.0248114
1467	1467	-2.10973
1468	1468	-2.84955
1469	1469	-0.610705
1470	1470	2.96864
1471	1471	3.5251
1472	1472	1.79658
1473	1473	0.12078
1474	1474	-0.507549
1475	1475	-1.13914
1476	1476	0.148004
1477	1477	2.17858
1478	1478	-1.34694
1479	1479	-5.06374
1480	1480	-0.627311
1481	1481	3.32763
1482	1482	0.637969
1483	1483	0.650703
1484	1484	1.10094
1485	1485	-0.311021
1486	1486	-0.139006
1487	1487	1.77154
1488	1488	-0.574791
1489	1489	-3.70075
1490	1490	-2.23073
1491	1491	0.705211
1492	1492	1.3715
1493	1493	-0.143248
1494	1494	0.695238
1495	1495	3.33278
1496	1496	2.73533
1497	1497	-1.44623
1498	1498	-2.52801
1499	1499	-1.13701
1500	1500	1.68509
1501	1501	3.98636
1502	1502	-0.00147682
1503	1503	-4.17051
1504	1504	-1.24489
1505	1505	3.37674
1506	1506	2.59918
1507	1507	-0.692969
1508	1508	2.20111
1509	1509	3.19836
1510	1510	-2.00345
1511	1511	-3.66106
1512	1512	-0.401838
1513	1513	-1.71756
1514	1514	-4.22489
1515	1515	-0.179618
1516	1516	3.70545
1517	1517	3.4027
1518	1518	0.0940985
1519	1519	-4.27438
1520	1520	-2.33781
1521	1521	0.0652142
1522	1522	-1.76134
1523	1523	-2.04516
1524	1524	2.63444
1525	1525	7.64623
1526	1526	5.24931
1527	1527	-3.34376
1528	1528	-7.63687
1529	1529	-3.0749
1530	1530	2.24332
1531	1531	3.36377
1532	1532	2.15461
1533	1533	0.488291
1534	1534	-0.398285
1535	1535	-1.21082
1536	1536	1.0735
1537	1537	3.82765
1538	1538	1.13836
1539	1539	-2.52869
1540	1540	-2.26584
1541	1541	0.435246
1542	1542	2.3584
1543	1543	2.78692
1544	1544	1.13042
1545	1545	-1.91663
1546	1546	-2.94871
1547	1547	-4.63104
1548	1548	-1.97669
1549	1549	1.62902
1550	1550	4.42465
1551	1551	8.50968
1552	1552	2.77495
1553	1553	-10.2185
1554	1554	-11.9868
1555	1555	0.442585
1556	1556	6.86447
1557	1557	1.76299
1558	1558	1.63286
1559	1559	7.27708
1560	1560	6.51547
1561	1561	-3.77231
1562	1562	-16.9827
1563	1563	-17.4073
1564	1564	6.68193
1565	1565	34.7796
1566	1566	19.7268
1567	1567	-33.4759
1568	1568	-27.4879
1569	1569	17.9594
1570	1570	26.9692
1571	1571	4.67104
1572	1572	-6.83953
1573	1573	-7.19586
1574	1574	-5.97171
1575	1575	-2.44318
1576	1576	0.359013
1577	1577	-3.05275
1578	1578	-4.04706
1579	1579	-1.50744
1580	1580	4.56611
1581	1581	6.8209
1582	1582	0.108158
1583	1583	-2.36111
1584	1584	3.47146
1585	1585	1.47459
1586	1586	-5.8006
1587	1587	-1.1592
1588	1588	8.13631
1589	1589	1.88176
1590	1590	-9.57185
1591	1591	-6.76601
1592	1592	0.125684
1593	1593	4.47223
1594	1594	4.23705
1595	1595	-0.0510111
1596	1596	-0.561024
1597	1597	5.1764
1598	1598	5.45413
1599	1599	-1.64808
1600	1600	-5.68276
1601	1601	-2.03063
1602	1602	0.973592
1603	1603	-0.368359
1604	1604	-1.18252
1605	1605	-1.90268
1606	1606	-3.59095
1607	1607	0.780093
1608	1608	7.94874
1609	1609	6.52249
1610	1610	-0.0363324
1611	1611	-4.71856
1612	1612	-7.3322
1613	1613	-5.0007
1614	1614	3.35983
1615	1615	7.20054
1616	1616	2.94521
1617	1617	-1.68875
1618	1618	-3.22517
1619	1619	-0.476436
1620	1620	2.23955
1621	1621	-0.89528
1622	1622	-1.51691
1623	1623	1.64702
1624	1624	-0.190106
1625	1625	-2.00058
1626	1626	1.92132
1627	1627	2.92879
1628	1628	1.31816
1629	1629	2.51094
1630	1630	1.80514
1631	1631	-3.67374
1632	1632	-3.77125
1633	1633	2.27689
1634	1634	0.266862
1635	1635	-6.55804
1636	1636	-9.52862
1637	1637	-5.04654
1638	1638	5.06629
1639	1639	17.9531
1640	1640	18.6249
1641	1641	-1.2185
1642	1642	-17.5796
1643	1643	-14.3874
1644	1644	-0.241112
1645	1645	10.2402
1646	1646	7.00704
1647	1647	-1.24306
1648	1648	-4.18968
1649	1649	0.11098
1650	1650	4.59957
1651	1651	1.91046
1652	1652	-1.9563
1653	1653	-1.81249
1654	1654	-1.99968
1655	1655	-1.02552
1656	1656	0.612045
1657	1657	-1.02266
1658	1658	-1.74863
1659	1659	0.39928
1660	1660	3.05587
1661	1661	3.83364
1662	1662	2.42668
1663	1663	0.86037
1664	1664	-3.67778
1665	1665	-7.07452
1666	1666	-3.57489
1667	1667	2.75485
1668	1668	4.487
1669	1669	1.53921
1670	1670	-0.594658
1671	1671	1.3278
1672	1672	1.00269
1673	1673	-4.60383
1674	1674	-2.84669
1675	1675	4.70876
1676	1676	3.19738
1677	1677	-3.60087
1678	1678	-2.24306
1679	1679	2.55294
1680	1680	0.519842
1681	1681	-0.927967
1682	1682	3.9292
1683	1683	4.50473
1684	1684	-1.65132
1685	1685	-8.74459
1686	1686	-4.61284
1687	1687	9.17981
1688	1688	8.97049
1689	1689	-8.62616
1690	1690	-12.3
1691	1691	4.23529
1692	1692	11.6991
1693	1693	2.17397
1694	1694	-4.50314
1695	1695	-3.09367
1696	1696	-1.17474
1697	1697	-1.34073
1698	1698	-0.550587
1699	1699	2.72524
1700	1700	4.89067
1701	1701	1.29297
1702	1702	-1.61481
1703	1703	-0.491193
1704	1704	0.93736
1705	1705	0.0748079
1706	1706	-0.493103
1707	1707	-1.0745
1708	1708	-4.13452
1709	1709	-2.144
1710	1710	4.37196
1711	1711	7.24674
1712	1712	2.04759
1713	1713	-4.99258
1714	1714	-6.78154
1715	1715	-3.27922
1716	1716	0.763986
1717	1717	4.78924
1718	1718	7.52636
1719	1719	0.308532
1720	1720	-5.76421
1721	1721	-1.35473
1722	1722	3.64117
1723	1723	2.55905
1724	1724	-2.178
1725	1725	-3.92579
1726	1726	0.782459
1727	1727	1.20187
1728	1728	-1.90927
1729	1729	-1.18028
1730	1730	0.427502
1731	1731	0.124686
1732	1732	0.139133
1733	1733	2.18625
1734	1734	2.78553
1735	1735	0.292528
1736	1736	-2.24573
1737	1737	-1.41187
1738	1738	1.63902
1739	1739	1.77166
1740	1740	-0.856148
1741	1741	-4.85914
1742	1742	-3.01519
1743	1743	3.2134
1744	1744	5.10204
1745	1745	-0.0713772
1746	1746	-3.33131
1747	1747	-0.757922
1748	1748	0.85464
1749	1749	-0.543566
1750	1750	-0.178353
1751	1751	0.279123
1752	1752	-0.725175
1753	1753	3.97429
1754	1754	10.3481
1755	1755	4.92975
1756	1756	-8.06935
1757	1757	-17.2967
1758	1758	-26.6182
1759	1759	-16.4857
1760	1760	44.5446
1761	1761	70.9167
1762	1762	-16.6389
1763	1763	-68.6722
1764	1764	-17.4683
1765	1765	39.5989
1766	1766	39.777
1767	1767	15.8823
1768	1768	-4.96407
1769	1769	-13.8888
1770	1770	-8.16843
1771	1771	-1.05867
1772	1772	-1.4492
1773	1773	-3.17969
1774	1774	-5.36403
1775	1775	-5.96207
1776	1776	-3.03211
1777	1777	3.07375
1778	1778	6.1372
1779	1779	2.19021
1780	1780	-3.19576
1781	1781	-3.93367
1782	1782	-1.78473
1783	1783	-2.59227
1784	1784	-0.197687
1785	1785	1.20844
1786	1786	-2.63062
1787	1787	-2.30641
1788	1788	3.17144
1789	1789	3.35284
1790	1790	-0.364573
1791	1791	-1.31571
1792	1792	-0.32841
1793	1793	-0.672801
1794	1794	-1.23771
1795	1795	-0.39973
1796	1796	0.0708758
1797	1797	-0.591173
1798	1798	1.12731
1799	1799	2.17633
1800	1800	1.40122
1801	1801	-2.73169
1802	1802	-5.17114
1803	1803	-0.073055
1804	1804	7.75251
1805	1805	14.2513
1806	1806	14.6593
1807	1807	0.954224
1808	1808	-26.8866
1809	1809	-56.0452
1810	1810	-45.0687
1811	1811	20.9405
1812	1812	86.3964
1813	1813	86.8507
1814	1814	-3.20633
1815	1815	-85.157
1816	1816	-58.4523
1817	1817	13.9873
1818	1818	48.4713
1819	1819	41.5451
1820	1820	8.77462
1821	1821	-16.0224
1822	1822	-9.08212
1823	1823	1.36612
1824	1824	-2.82719
1825	1825	-5.27764
1826	1826	-2.0807
1827	1827	-5.20944
1828	1828	-5.92276
1829	1829	-2.17491
1830	1830	-0.523088
1831	1831	0.0611875
1832	1832	2.31776
1833	1833	4.06512
1834	1834	0.515024
1835	1835	-4.27783
1836	1836	-4.54291
1837	1837	-2.07489
1838	1838	0.197744
1839	1839	-0.834052
1840	1840	-1.76675
1841	1841	2.4403
1842	1842	4.95119
1843	1843	1.01938
1844	1844	-2.33111
1845	1845	-1.62376
1846	1846	-1.77819
1847	1847	-2.46056
1848	1848	0.594552
1849	1849	3.48194
1850	1850	1.82408
1851	1851	-3.15794
1852	1852	-2.17407
1853	1853	3.38311
1854	1854	2.463
1855	1855	-4.31795
1856	1856	-3.90396
1857	1857	3.3426
1858	1858	4.70857
1859	1859	2.95777
1860	1860	1.09137
1861	1861	-1.86099
1862	1862	-3.90196
1863	1863	-7.20604
1864	1864	-5.49074
1865	1865	6.01779
1866	1866	14.783
1867	1867	8.55452
1868	1868	-8.93268
1869	1869	-14.8686
1870	1870	-2.58243
1871	1871	4.03642
1872	1872	-3.99771
1873	1873	-3.11747
1874	1874	8.6575
1875	1875	8.20926
1876	1876	-2.89342
1877	1877	-5.28937
1878	1878	4.5041
1879	1879	9.3787
1880	1880	-1.02189
1881	1881	-10.9616
1882	1882	-5.50188
1883	1883	2.67228
1884	1884	3.89138
1885	1885	1.34836
1886	1886	0.736513
1887	1887	2.3681
1888	1888	1.70953
1889	1889	-0.559131
1890	1890	-1.55297
1891	1891	-0.694604
1892	1892	0.538221
1893	1893	-0.808782
1894	1894	-3.20763
1895	1895	-2.73596
1896	1896	0.148021
1897	1897	4.6362
1898	1898	3.73147
1899	1899	-2.07652
1900	1900	-2.50629
1901	1901	0.917433
1902	1902	1.6824
1903	1903	1.37364
1904	1904	1.22004
1905	1905	-1.73653
1906	1906	-1.87282
1907	1907	-1.03859
1908	1908	-3.04842
1909	1909	-2.60429
1910	1910	2.12432
1911	1911	5.30011
1912	1912	5.85831
1913	1913	1.61322
1914	1914	-5.79211
1915	1915	-6.54385
1916	1916	-1.02689
1917	1917	-0.180564
1918	1918	1.71781
1919	1919	9.39944
1920	1920	9.70983
1921	1921	-1.01502
1922	1922	-10.1752
1923	1923	-10.6933
1924	1924	-9.39256
1925	1925	2.83415
1926	1926	21.2272
1927	1927	15.1924
1928	1928	-7.66501
1929	1929	-13.845
1930	1930	-2.29288
1931	1931	6.33143
1932	1932	5.10364
1933	1933	-0.98201
1934	1934	-4.55271
1935	1935	-0.250947
1936	1936	1.24297
1937	1937	-3.13586
1938	1938	-3.53509
1939	1939	2.01614
1940	1940	3.90322
1941	1941	3.73499
1942	1942	3.65157
1943	1943	-2.88494
1944	1944	-7.20327
1945	1945	-3.31693
1946	1946	-0.895426
1947	1947	-1.9482
1948	1948	-0.0974823
1949	1949	4.02396
1950	1950	4.66066
1951	1951	-0.344878
1952	1952	-0.157918
1953	1953	4.43794
1954	1954	-0.279753
1955	1955	-8.40271
1956	1956	-4.81175
1957	1957	5.00083
1958	1958	6.60757
1959	1959	2.168
1960	1960	0.247554
1961	1961	-1.46329
1962	1962	-3.02092
1963	1963	-2.1251
1964	1964	0.586533
1965	1965	0.641006
1966	1966	0.374965
1967	1967	3.0159
1968	1968	2.37113
1969	1969	-1.77234
1970	1970	-3.21461
1971	1971	0.020438
1972	1972	3.05525
1973	1973	0.214178
1974	1974	-3.93484
1975	1975	-4.49771
1976	1976	-1.18771
1977	1977	6.96736
1978	1978	8.56464
1979	1979	0.464965
1980	1980	-4.05302
1981	1981	-2.69251
1982	1982	-0.724117
1983	1983	1.25165
1984	1984	4.34679
1985	1985	2.94695
1986	1986	-2.2511
1987	1987	-5.91302
1988	1988	-7.7858
1989	1989	-2.24562
1990	1990	9.22773
1991	1991	12.0353
1992	1992	-1.91669
1993	1993	-12.3165
1994	1994	-6.11844
1995	1995	-0.675193
1996	1996	0.12479
1997	1997	7.47718
1998	1998	16.4539
[truncated: 39,710 more rows]
