# Supplementary material for: PM2.5 concentration prediction based on EEMD-ALSTM
Source: Sci Rep. 2024 Jun 2;14:12636. doi: 10.1038/s41598-024-63620-9 (PMC11144699; doi:10.1038/s41598-024-63620-9)
Supplement: Supplementary file 1 — Supplementary Information. [file 41598_2024_63620_MOESM1_ESM.zip › Code/ra3.xlsx]

## Sheet: Sheet1
	index	0
0	0	-1.42323
1	1	-11.7569
2	2	-15.6177
3	3	-11.4818
4	4	-2.51615
5	5	6.13941
6	6	10.0691
7	7	8.33959
8	8	3.45
9	9	-1.08508
10	10	-2.32463
11	11	-0.0474467
12	12	3.89608
13	13	6.81055
14	14	6.74052
15	15	4.03249
16	16	-0.491825
17	17	-5.7408
18	18	-9.12306
19	19	-9.0129
20	20	-4.99066
21	21	1.88609
22	22	8.68682
23	23	12.1033
24	24	10.8119
25	25	5.43298
26	26	-1.22882
27	27	-6.29589
28	28	-7.38311
29	29	-4.34244
30	30	0.00836377
31	31	2.78518
32	32	3.18741
33	33	2.6492
34	34	2.44199
35	35	2.26962
36	36	1.77402
37	37	0.47559
38	38	-1.44885
39	39	-1.88653
40	40	-0.159728
41	41	2.04486
42	42	3.31909
43	43	3.56776
44	44	2.68266
45	45	0.496496
46	46	-1.62152
47	47	-1.52475
48	48	0.634383
49	49	2.902
50	50	3.52731
51	51	2.03884
52	52	-0.136834
53	53	-0.882281
54	54	0.0601734
55	55	1.34403
56	56	1.30522
57	57	0.4305
58	58	0.262432
59	59	0.457629
60	60	0.162441
61	61	-0.662815
62	62	-0.931954
63	63	-0.0759424
64	64	0.232763
65	65	-0.832025
66	66	-1.45871
67	67	0.78891
68	68	6.13426
69	69	10.0911
70	70	7.92909
71	71	1.12815
72	72	-4.30329
73	73	-3.97085
74	74	1.05942
75	75	5.40035
76	76	4.77217
77	77	-0.285138
78	78	-5.27722
79	79	-5.79593
80	80	-1.28337
81	81	4.1535
82	82	6.26855
83	83	4.51359
84	84	1.54755
85	85	-0.318668
86	86	-0.997685
87	87	-2.12906
88	88	-3.37218
89	89	-3.6101
90	90	-2.33913
91	91	0.0344977
92	92	2.1558
93	93	4.00449
94	94	6.68575
95	95	10.5547
96	96	12.537
97	97	8.89524
98	98	-0.780767
99	99	-12.3879
100	100	-18.3023
101	101	-15.0459
102	102	-6.01494
103	103	3.04924
104	104	8.09869
105	105	10.1445
106	106	11.698
107	107	12.6968
108	108	11.6553
109	109	8.84708
110	110	5.61673
111	111	1.56075
112	112	-5.73876
113	113	-16.5402
114	114	-25.9771
115	115	-26.5159
116	116	-16.2147
117	117	-0.139382
118	118	13.1935
119	119	20.2162
120	120	24.44
121	121	29.4042
122	122	32.4137
123	123	25.3947
124	124	3.52843
125	125	-22.9475
126	126	-38.5095
127	127	-37.4935
128	128	-24.3852
129	129	-7.96132
130	130	4.74834
131	131	12.8031
132	132	19.0351
133	133	23.8875
134	134	24.0191
135	135	16.7266
136	136	4.31503
137	137	-7.1821
138	138	-11.5742
139	139	-7.6502
140	140	-0.821056
141	141	1.39266
142	142	-3.36148
143	143	-10.6894
144	144	-13.2787
145	145	-7.94621
146	146	2.96635
147	147	13.3658
148	148	17.0436
149	149	11.847
150	150	1.78658
151	151	-6.26793
152	152	-8.18693
153	153	-4.73471
154	154	-0.314994
155	155	1.59855
156	156	1.34528
157	157	1.64161
158	158	3.48276
159	159	5.28256
160	160	4.86765
161	161	1.734
162	162	-2.01036
163	163	-4.00565
164	164	-3.57985
165	165	-1.78441
166	166	-0.391927
167	167	0.479917
168	168	2.12621
169	169	5.58251
170	170	10.0665
171	171	12.2224
172	172	9.2292
173	173	0.912021
174	174	-8.68817
175	175	-14.036
176	176	-12.4106
177	177	-5.21663
178	178	3.21987
179	179	8.97833
180	180	10.2512
181	181	6.86235
182	182	1.18207
183	183	-3.18791
184	184	-3.19644
185	185	0.967738
186	186	6.11295
187	187	8.52108
188	188	6.0709
189	189	-0.166036
190	190	-5.98219
191	191	-7.56749
192	192	-4.84152
193	193	-0.119028
194	194	3.37441
195	195	4.18404
196	196	3.02242
197	197	1.13556
198	198	-0.368279
199	199	-0.658045
200	200	0.185032
201	201	0.967684
202	202	0.370192
203	203	-0.428541
204	204	0.34144
205	205	2.57044
206	206	4.35667
207	207	2.93516
208	208	-1.19521
209	209	-3.81854
210	210	-2.03033
211	211	2.03825
212	212	4.9292
213	213	4.76197
214	214	2.4252
215	215	0.0579981
216	216	-1.12091
217	217	-1.07644
218	218	-0.120636
219	219	1.1617
220	220	1.96691
221	221	1.7514
222	222	1.09623
223	223	1.0249
224	224	1.40887
225	225	1.39147
226	226	0.771089
227	227	0.63171
228	228	1.6116
229	229	2.3825
230	230	1.62733
231	231	-0.543262
232	232	-2.34031
233	233	-1.95681
234	234	0.359805
235	235	2.84265
236	236	3.59772
237	237	2.347
238	238	1.10395
239	239	1.47086
240	240	2.74242
241	241	2.58056
242	242	0.197773
243	243	-2.38172
244	244	-3.49378
245	245	-2.6594
246	246	0.0178261
247	247	3.13727
248	248	4.58083
249	249	3.62268
250	250	1.07779
251	251	-1.6385
252	252	-2.81235
253	253	-1.72805
254	254	1.16915
255	255	4.17011
256	256	5.73304
257	257	6.47954
258	258	7.97789
259	259	9.05583
260	260	4.10786
261	261	-8.61392
262	262	-22.7995
263	263	-28.0027
264	264	-15.6617
265	265	12.7995
266	266	37.6606
267	267	39.7454
268	268	19.2679
269	269	-8.92527
270	270	-26.0605
271	271	-25.7888
272	272	-14.4826
273	273	-1.90116
274	274	6.05642
275	275	8.77543
276	276	7.71734
277	277	4.41568
278	278	1.11675
279	279	0.661239
280	280	4.1312
281	281	8.96
282	282	10.4966
283	283	6.04077
284	284	-1.87356
285	285	-8.42104
286	286	-9.64589
287	287	-5.79428
288	288	-0.0632794
289	289	4.48282
290	290	5.83793
291	291	4.04696
292	292	1.05324
293	293	-0.540341
294	294	0.214002
295	295	1.64687
296	296	2.47369
297	297	2.62808
298	298	1.96719
299	299	0.53161
300	300	-1.90332
301	301	-5.18374
302	302	-7.06385
303	303	-4.54981
304	304	2.67881
305	305	11.9452
306	306	18.5541
307	307	17.1221
308	308	5.51845
309	309	-11.5226
310	310	-25.0637
311	311	-27.1239
312	312	-15.3851
313	313	6.10967
314	314	26.9533
315	315	36.9891
316	316	31.0114
317	317	10.8153
318	318	-13.0934
319	319	-28.8521
320	320	-30.8745
321	321	-19.9147
322	322	-2.32795
323	323	13.6195
324	324	21.9002
325	325	21.5618
326	326	14.0313
327	327	2.34041
328	328	-10.1731
329	329	-19.7226
330	330	-21.2073
331	331	-12.4829
332	332	3.39917
333	333	18.8222
334	334	26.9693
335	335	25.4706
336	336	16.2369
337	337	2.22501
338	338	-12.2023
339	339	-21.8801
340	340	-23.8618
341	341	-16.8933
342	342	-3.02468
343	343	10.4116
344	344	17.0603
345	345	16.1417
346	346	11.9007
347	347	7.89086
348	348	3.94625
349	349	-1.54411
350	350	-8.26953
351	351	-13.6069
352	352	-15.0268
353	353	-11.6245
354	354	-3.97422
355	355	5.52033
356	356	13.5854
357	357	15.829
358	358	9.62913
359	359	-2.09165
360	360	-12.0046
361	361	-12.4917
362	362	-0.401296
363	363	19.9925
364	364	36.2026
365	365	35.5925
366	366	14.2689
367	367	-14.6055
368	368	-32.0735
369	369	-30.8618
370	370	-16.8671
371	371	-0.87835
372	372	7.47831
373	373	3.96611
374	374	-7.61836
375	375	-18.1811
376	376	-21.9203
377	377	-15.8559
378	378	0.772433
379	379	24.1929
380	380	43.5348
381	381	47.444
382	382	33.4776
383	383	11.568
384	384	-5.47593
385	385	-14.1381
386	386	-19.8458
387	387	-27.1073
388	388	-30.8847
389	389	-22.7688
390	390	-2.09883
391	391	20.1325
392	392	31.2201
393	393	28.7909
394	394	18.0088
395	395	4.97453
396	396	-7.39455
397	397	-18.4642
398	398	-26.1064
399	399	-25.603
400	400	-13.1091
401	401	6.13094
402	402	20.8898
403	403	22.6238
404	404	9.95789
405	405	-8.27999
406	406	-18.1168
407	407	-10.5501
408	408	11.2191
409	409	32.1108
410	410	37.5642
411	411	22.3642
412	412	-6.42161
413	413	-29.7394
414	414	-34.9273
415	415	-23.4859
416	416	-4.39865
417	417	10.9238
418	418	16.7594
419	419	14.9801
420	420	9.97627
421	421	6.19685
422	422	4.09996
423	423	1.17922
424	424	-3.40134
425	425	-7.47815
426	426	-8.35497
427	427	-5.63569
428	428	-0.333693
429	429	4.7043
430	430	5.68436
431	431	3.25097
432	432	0.812279
433	433	0.427976
434	434	1.40846
435	435	2.20723
436	436	1.5216
437	437	-1.30836
438	438	-4.79542
439	439	-5.89238
440	440	-2.63837
441	441	3.6915
442	442	8.9056
443	443	9.78349
444	444	7.04019
445	445	2.49988
446	446	-2.38934
447	447	-6.51213
448	448	-9.08045
449	449	-8.19331
450	450	-2.32609
451	451	5.80293
452	452	11.6515
453	453	12.2524
454	454	8.65893
455	455	3.65152
456	456	-0.651084
457	457	-3.11896
458	458	-4.08196
459	459	-4.24911
460	460	-3.84588
461	461	-2.64617
462	462	-0.216572
463	463	2.40421
464	464	3.75942
465	465	3.06745
466	466	1.01218
467	467	-0.510734
468	468	-0.464448
469	469	0.531035
470	470	1.10065
471	471	0.334829
472	472	-0.814227
473	473	-0.585516
474	474	1.32133
475	475	2.65599
476	476	1.78599
477	477	0.192016
478	478	0.684538
479	479	3.9678
480	480	7.32297
481	481	7.38886
482	482	3.61707
483	483	-1.93873
484	484	-6.06893
485	485	-7.17451
486	486	-5.15294
487	487	-0.0443781
488	488	6.03531
489	489	10.1927
490	490	10.9584
491	491	7.75546
492	492	1.25701
493	493	-6.03822
494	494	-11.2763
495	495	-11.8947
496	496	-6.97787
497	497	0.761945
498	498	5.7449
499	499	4.92689
500	500	-0.233974
501	501	-5.50627
502	502	-7.59568
503	503	-5.04509
504	504	1.57799
505	505	9.85526
506	506	17.5667
507	507	21.9235
508	508	20.3426
509	509	14.0398
510	510	6.21787
511	511	-1.70339
512	512	-9.85795
513	513	-18.0299
514	514	-23.6144
515	515	-22.1705
516	516	-13.0737
517	517	-0.0881315
518	518	12.3172
519	519	21.1779
520	520	23.8136
521	521	18.2141
522	522	5.54654
523	523	-7.77502
524	524	-15.5227
525	525	-15.1945
526	526	-9.10463
527	527	-1.12857
528	528	5.82484
529	529	9.73494
530	530	9.79414
531	531	6.42693
532	532	1.0326
533	533	-3.78447
534	534	-5.9296
535	535	-4.40276
536	536	0.0491962
537	537	4.32313
538	538	5.84235
539	539	3.93887
540	540	0.682518
541	541	-1.40912
542	542	-1.1465
543	543	0.555631
544	544	1.74543
545	545	1.94944
546	546	1.14784
547	547	0.0312737
548	548	-0.159712
549	549	0.931311
550	550	2.35509
551	551	2.66533
552	552	1.6439
553	553	0.434944
554	554	-0.148331
555	555	-0.640216
556	556	-1.21639
557	557	-1.32934
558	558	0.00110779
559	559	2.16707
560	560	3.53014
561	561	3.7414
562	562	2.99234
563	563	1.95683
564	564	1.29984
565	565	1.14836
566	566	1.18765
567	567	0.244813
568	568	-2.18456
569	569	-4.56383
570	570	-4.8371
571	571	-1.69104
572	572	4.07741
573	573	8.98315
574	574	9.88699
575	575	6.00993
576	576	-0.893421
577	577	-7.59984
578	578	-10.4297
579	579	-7.15138
580	580	0.196157
581	581	6.88161
582	582	9.61383
583	583	9.26027
584	584	7.40182
585	585	4.16026
586	586	-1.15074
587	587	-6.96708
588	588	-9.37551
589	589	-5.94602
590	590	1.74269
591	591	8.62964
592	592	10.3407
593	593	6.70871
594	594	0.593061
595	595	-4.07972
596	596	-4.72099
597	597	-2.61444
598	598	-0.949838
599	599	-1.44259
600	600	-3.34888
601	601	-3.97814
602	602	-0.37082
603	603	6.85101
604	604	13.3443
605	605	13.5256
606	606	5.93329
607	607	-4.91133
608	608	-12.0836
609	609	-11.767
610	610	-5.023
611	611	3.4961
612	612	8.47793
613	613	8.48401
614	614	5.55086
615	615	2.20964
616	616	0.526724
617	617	0.844488
618	618	1.64681
619	619	1.33667
620	620	-1.50954
621	621	-6.78704
622	622	-11.636
623	623	-11.9068
624	624	-5.45215
625	625	6.40656
626	626	18.5638
627	627	23.9811
628	628	18.5894
629	629	4.47712
630	630	-9.29775
631	631	-14.6474
632	632	-10.6937
633	633	-2.67507
634	634	3.18164
635	635	4.44078
636	636	2.34805
637	637	0.384805
638	638	1.04369
639	639	3.24452
640	640	4.76701
641	641	3.79056
642	642	0.300242
643	643	-3.57083
644	644	-4.89632
645	645	-2.74222
646	646	1.06154
647	647	3.52244
648	648	3.87117
649	649	3.1909
650	650	2.16554
651	651	0.823512
652	652	-1.27284
653	653	-3.68641
654	654	-4.20208
655	655	-1.76606
656	656	2.14346
657	657	5.72202
658	658	7.83527
659	659	7.95104
660	660	6.39506
661	661	3.7197
662	662	1.04973
663	663	-1.13184
664	664	-3.47037
665	665	-6.34131
666	666	-8.92857
667	667	-9.80769
668	668	-7.33323
669	669	-1.31084
670	670	6.44691
671	671	13.0526
672	672	16.0419
673	673	14.163
674	674	8.95181
675	675	3.21493
676	676	-1.69894
677	677	-6.51357
678	678	-11.396
679	679	-14.9778
680	680	-14.5218
681	681	-8.39155
682	682	2.18179
683	683	13.2698
684	684	20.6182
685	685	22.1807
686	686	16.8941
687	687	6.07482
688	688	-6.19058
689	689	-15.5586
690	690	-19.2224
691	691	-17.563
692	692	-12.2459
693	693	-5.92886
694	694	0.701753
695	695	8.01544
696	696	14.2429
697	697	16.081
698	698	12.8061
699	699	7.01743
700	700	2.00743
701	701	0.973184
702	702	4.05768
703	703	7.68833
704	704	7.36341
705	705	1.43343
706	706	-6.88839
707	707	-12.2922
708	708	-12.2207
709	709	-7.73841
710	710	-1.79116
711	711	2.35143
712	712	2.80123
713	713	0.486427
714	714	-2.21058
715	715	-2.62213
716	716	0.335435
717	717	5.75818
718	718	10.9342
719	719	12.1542
720	720	7.94333
721	721	1.40081
722	722	-2.0252
723	723	0.0477356
724	724	3.29167
725	725	2.27011
726	726	-3.36293
727	727	-9.36826
728	728	-10.8354
729	729	-5.95125
730	730	1.94136
731	731	7.90555
732	732	9.64256
733	733	8.40361
734	734	6.82596
735	735	5.04925
736	736	2.02691
737	737	-2.43361
738	738	-6.68842
739	739	-8.06326
740	740	-5.44094
741	741	-0.427057
742	742	3.8376
743	743	5.13573
744	744	3.99159
745	745	2.36904
746	746	2.01478
747	747	2.45665
748	748	1.95231
749	749	0.0682295
750	750	-2.47627
751	751	-4.41628
752	752	-4.1347
753	753	-1.24137
754	754	2.82405
755	755	5.50253
756	756	4.71651
757	757	1.70163
758	758	0.193469
759	759	2.49015
760	760	6.71883
761	761	8.23242
762	762	3.94433
763	763	-4.94394
764	764	-13.5981
765	765	-16.3283
766	766	-10.5801
767	767	1.67259
768	768	15.0797
769	769	22.8401
770	770	19.7613
771	771	5.94266
772	772	-9.67569
773	773	-17.3848
774	774	-14.9034
775	775	-6.43366
776	776	2.24415
777	777	7.10324
778	778	8.15511
779	779	8.35545
780	780	8.66893
781	781	7.7104
782	782	3.65848
783	783	-2.79956
784	784	-8.01847
785	785	-8.80532
786	786	-4.95789
787	787	0.429382
788	788	4.52173
789	789	6.87381
790	790	7.69792
791	791	7.1315
792	792	4.97225
793	793	1.21828
794	794	-3.39664
795	795	-6.91872
796	796	-7.79079
797	797	-5.84117
798	798	-1.66323
799	799	3.08266
800	800	6.73384
801	801	9.62862
802	802	11.0711
803	803	8.27619
804	804	0.700456
805	805	-8.8059
806	806	-14.8778
807	807	-12.8514
808	808	-2.78888
809	809	9.82156
810	810	16.9507
811	811	14.2552
812	812	3.78253
813	813	-7.75497
814	814	-13.5563
815	815	-10.5866
816	816	-1.95048
817	817	6.44865
818	818	9.83952
819	819	7.15469
820	820	1.87421
821	821	-1.3926
822	822	-0.759916
823	823	2.19398
824	824	5.22778
825	825	6.89603
826	826	7.07596
827	827	7.74344
828	828	11.0796
829	829	16.4398
830	830	18.9994
831	831	13.5744
832	832	-0.649414
833	833	-18.7263
834	834	-33.2178
835	835	-39.6174
836	836	-37.1056
837	837	-26.2158
838	838	-7.46187
839	839	15.8802
840	840	36.6429
841	841	47.5979
842	842	43.0975
843	843	22.3168
844	844	-6.16221
845	845	-28.1307
846	846	-34.4031
847	847	-25.5903
848	848	-10.7587
849	849	0.534974
850	850	5.12584
851	851	5.96912
852	852	6.91272
853	853	9.73921
854	854	12.4658
855	855	11.6045
856	856	6.72618
857	857	1.10883
858	858	-2.1062
859	859	-2.68319
860	860	-2.16605
861	861	-1.26291
862	862	0.274248
863	863	1.81754
864	864	2.68353
865	865	2.97687
866	866	2.44928
867	867	1.12683
868	868	-0.6519
869	869	-1.58131
870	870	-0.433956
871	871	1.42254
872	872	2.41418
873	873	1.58238
874	874	-0.0734875
875	875	-0.184526
876	876	1.10955
877	877	1.83557
878	878	0.878732
879	879	-1.08696
880	880	-1.48639
881	881	0.300685
882	882	2.53547
883	883	3.17614
884	884	2.05358
885	885	0.893749
886	886	0.586255
887	887	1.49745
888	888	2.88939
889	889	3.1736
890	890	2.67923
891	891	0.876106
892	892	-1.16799
893	893	-1.84838
894	894	-0.646345
895	895	1.36196
896	896	2.01564
897	897	0.547389
898	898	-1.55664
899	899	-2.51095
900	900	-1.72202
901	901	0.508133
902	902	3.31392
903	903	5.96941
904	904	6.68931
905	905	4.52691
906	906	1.39831
907	907	-0.676363
908	908	-1.56459
909	909	-2.08729
910	910	-2.85052
911	911	-3.47611
912	912	-3.23717
913	913	-1.94399
914	914	0.345674
915	915	3.28089
916	916	5.92061
917	917	7.09696
918	918	5.69699
919	919	1.1785
920	920	-3.40482
921	921	-4.22932
922	922	-0.759714
923	923	4.0161
924	924	5.39676
925	925	2.00927
926	926	-2.40065
927	927	-2.62808
928	928	2.5371
929	929	9.24284
930	930	13.0543
931	931	12.8206
932	932	11.6134
933	933	12.7471
934	934	12.4084
935	935	-1.17699
936	936	-33.1833
937	937	-67.2361
938	938	-81.3683
939	939	-61.6204
940	940	-1.99816
941	941	76.4127
942	942	122.625
943	943	117.526
944	944	39.7012
945	945	-71.9064
946	946	-113.667
947	947	-98.0636
948	948	-41.9826
949	949	24.1166
950	950	57.7694
951	951	62.8728
952	952	54.0954
953	953	38.5409
954	954	20.9962
955	955	4.55625
956	956	-11.1107
957	957	-23.422
958	958	-28.0257
959	959	-23.8062
960	960	-11.2499
961	961	4.20128
962	962	15.3369
963	963	16.9071
964	964	11.4535
965	965	4.69341
966	966	1.55159
967	967	0.402751
968	968	-1.08896
969	969	-3.57104
970	970	-4.76907
971	971	-2.53473
972	972	2.47526
973	973	6.20396
974	974	5.5059
975	975	0.957981
976	976	-3.34331
977	977	-3.15484
978	978	1.54997
979	979	6.59924
980	980	7.01378
981	981	1.26399
982	982	-7.41861
983	983	-13.3577
984	984	-12.5267
985	985	-4.62041
986	986	7.68176
987	987	18.7369
988	988	22.5532
989	989	17.1527
990	990	5.31999
991	991	-6.56613
992	992	-13.1022
993	993	-13.2349
994	994	-8.73028
995	995	-2.95578
996	996	0.977543
997	997	1.75609
998	998	-0.161018
999	999	-3.20716
1000	1000	-4.6913
1001	1001	-2.66925
1002	1002	3.1061
1003	1003	10.817
1004	1004	17.1309
1005	1005	18.6553
1006	1006	13.7196
1007	1007	3.68153
1008	1008	-8.07946
1009	1009	-16.4544
1010	1010	-17.7509
1011	1011	-11.6069
1012	1012	0.146383
1013	1013	13.8095
1014	1014	24.7138
1015	1015	27.4881
1016	1016	18.4069
1017	1017	-0.657105
1018	1018	-20.6655
1019	1019	-31.2722
1020	1020	-27.8422
1021	1021	-13.8822
1022	1022	2.09245
1023	1023	12.8125
1024	1024	16.0949
1025	1025	13.12
1026	1026	6.95069
1027	1027	1.87767
1028	1028	-0.749374
1029	1029	-2.66133
1030	1030	-4.02119
1031	1031	-3.5511
1032	1032	-0.311125
1033	1033	5.60753
1034	1034	10.4729
1035	1035	10.0057
1036	1036	2.7367
1037	1037	-7.08984
1038	1038	-12.1771
1039	1039	-8.90245
1040	1040	0.190688
1041	1041	8.50225
1042	1042	11.7843
1043	1043	11.4729
1044	1044	11.4414
1045	1045	12.2443
1046	1046	11.2331
1047	1047	5.86843
1048	1048	-1.5283
1049	1049	-6.67569
1050	1050	-8.53031
1051	1051	-10.2078
1052	1052	-15.9872
1053	1053	-24.5937
1054	1054	-27.9708
1055	1055	-18.3257
1056	1056	5.11721
1057	1057	32.5932
1058	1058	48.732
1059	1059	42.6717
1060	1060	13.2977
1061	1061	-22.5151
1062	1062	-40.6936
1063	1063	-33.1311
1064	1064	-9.5951
1065	1065	11.8717
1066	1066	19.5588
1067	1067	14.5982
1068	1068	5.4694
1069	1069	0.709273
1070	1070	1.80179
1071	1071	5.10687
1072	1072	7.21056
1073	1073	7.73488
1074	1074	6.75197
1075	1075	3.50604
1076	1076	-2.29007
1077	1077	-9.78548
1078	1078	-17.0133
1079	1079	-20.7603
1080	1080	-18.1657
1081	1081	-8.72184
1082	1082	5.02607
1083	1083	17.7547
1084	1084	25.6791
1085	1085	26.6879
1086	1086	20.6311
1087	1087	9.44815
1088	1088	-4.25609
1089	1089	-16.9386
1090	1090	-24.0706
1091	1091	-22.2783
1092	1092	-11.685
1093	1093	3.24063
1094	1094	15.9538
1095	1095	22.3629
1096	1096	21.4193
1097	1097	14.1748
1098	1098	3.75761
1099	1099	-5.9418
1100	1100	-12.4516
1101	1101	-14.8944
1102	1102	-14.139
1103	1103	-10.8054
1104	1104	-5.52141
1105	1105	1.48655
1106	1106	9.32084
1107	1107	15.3031
1108	1108	15.1932
1109	1109	7.49188
1110	1110	-3.22056
1111	1111	-10.4983
1112	1112	-10.7434
1113	1113	-4.20985
1114	1114	5.51016
1115	1115	14.1661
1116	1116	18.5345
1117	1117	16.9038
1118	1118	8.43531
1119	1119	-4.83699
1120	1120	-16.1533
1121	1121	-18.4107
1122	1122	-10.1048
1123	1123	2.14542
1124	1124	8.08788
1125	1125	3.55408
1126	1126	-5.95662
1127	1127	-11.4789
1128	1128	-8.08785
1129	1129	2.32251
1130	1130	12.8573
1131	1131	17.7966
1132	1132	16.5782
1133	1133	12.3926
1134	1134	7.0926
1135	1135	0.613361
1136	1136	-5.67175
1137	1137	-9.64536
1138	1138	-9.38419
1139	1139	-4.53902
1140	1140	1.7724
1141	1141	5.66404
1142	1142	4.39101
1143	1143	-1.23545
1144	1144	-6.41459
1145	1145	-7.45759
1146	1146	-4.01349
1147	1147	1.39431
1148	1148	5.28534
1149	1149	6.12533
1150	1150	4.99702
1151	1151	3.55802
1152	1152	2.7271
1153	1153	0.97609
1154	1154	-2.5284
1155	1155	-5.4101
1156	1156	-4.66373
1157	1157	-0.321574
1158	1158	4.06152
1159	1159	5.83643
1160	1160	5.36333
1161	1161	3.36913
1162	1162	1.31369
1163	1163	0.31181
1164	1164	0.478433
1165	1165	0.982957
1166	1166	1.1047
1167	1167	0.801216
1168	1168	0.247633
1169	1169	0.260909
1170	1170	1.44428
1171	1171	1.87824
1172	1172	-1.4665
1173	1173	-7.35865
1174	1174	-11.0224
1175	1175	-8.12343
1176	1176	1.05556
1177	1177	12.2669
1178	1178	20.0453
1179	1179	19.5998
1180	1180	11.0753
1181	1181	-0.165166
1182	1182	-8.59135
1183	1183	-11.9065
1184	1184	-11.8805
1185	1185	-10.9708
1186	1186	-9.25941
1187	1187	-5.27482
1188	1188	2.78747
1189	1189	12.9602
1190	1190	19.7361
1191	1191	18.0313
1192	1192	7.93184
1193	1193	-4.9364
1194	1194	-14.1355
1195	1195	-16.4921
1196	1196	-11.6744
1197	1197	-0.417859
1198	1198	14.3624
1199	1199	26.6415
1200	1200	30.2244
1201	1201	22.941
1202	1202	8.94921
1203	1203	-5.07874
1204	1204	-15.4938
1205	1205	-22.4737
1206	1206	-27.124
1207	1207	-27.9477
1208	1208	-22.3226
1209	1209	-9.98386
1210	1210	6.02058
1211	1211	19.4259
1212	1212	25.1632
1213	1213	23.5369
1214	1214	18.1858
1215	1215	12.7108
1216	1216	7.88173
1217	1217	1.59705
1218	1218	-7.0232
1219	1219	-15.1302
1220	1220	-18.0168
1221	1221	-13.0066
1222	1222	-2.13883
1223	1223	8.4428
1224	1224	12.9423
1225	1225	9.41571
1226	1226	0.756818
1227	1227	-6.95072
1228	1228	-9.10853
1229	1229	-5.60555
1230	1230	0.13104
1231	1231	5.15135
1232	1232	7.80783
1233	1233	7.33894
1234	1234	4.39792
1235	1235	0.82056
1236	1236	-1.22698
1237	1237	-0.841192
1238	1238	1.04748
1239	1239	2.52632
1240	1240	3.25747
1241	1241	3.90294
1242	1242	3.60856
1243	1243	1.45832
1244	1244	-2.39882
1245	1245	-6.62221
1246	1246	-8.39512
1247	1247	-5.06254
1248	1248	3.02752
1249	1249	11.4042
1250	1250	14.5986
1251	1251	10.2034
1252	1252	1.2618
1253	1253	-5.92089
1254	1254	-7.92682
1255	1255	-6.09028
1256	1256	-3.88257
1257	1257	-4.10517
1258	1258	-5.85705
1259	1259	-5.25275
1260	1260	-0.256868
1261	1261	7.58274
1262	1262	14.0083
1263	1263	15.3295
1264	1264	10.3894
1265	1265	1.48591
1266	1266	-5.28976
1267	1267	-5.69352
1268	1268	-2.07548
1269	1269	0.800191
1270	1270	0.706531
1271	1271	-1.40749
1272	1272	-2.57401
1273	1273	-1.24139
1274	1274	1.10138
1275	1275	1.39749
1276	1276	-1.38274
1277	1277	-4.95711
1278	1278	-5.6938
1279	1279	-1.03766
1280	1280	7.88589
1281	1281	15.9502
1282	1282	18.3485
1283	1283	14.0583
1284	1284	6.88623
1285	1285	1.68492
1286	1286	-0.947336
1287	1287	-3.66069
1288	1288	-7.31819
1289	1289	-10.4167
1290	1290	-11.9069
1291	1291	-11.9509
1292	1292	-11.0777
1293	1293	-10.5351
1294	1294	-9.00176
1295	1295	-2.86132
1296	1296	8.44647
1297	1297	21.1886
1298	1298	28.8652
1299	1299	27.0092
1300	1300	14.9729
1301	1301	-2.32975
1302	1302	-15.7363
1303	1303	-18.938
1304	1304	-13.0066
1305	1305	-4.04876
1306	1306	1.52861
1307	1307	2.21431
1308	1308	1.19186
1309	1309	1.5391
1310	1310	3.7608
1311	1311	6.27943
1312	1312	6.86031
1313	1313	5.00603
1314	1314	1.74052
1315	1315	-1.4206
1316	1316	-3.3566
1317	1317	-2.914
1318	1318	0.0428491
1319	1319	4.00667
1320	1320	6.54179
1321	1321	6.32626
1322	1322	3.43955
1323	1323	0.203312
1324	1324	-0.993351
1325	1325	-0.829081
1326	1326	-1.55525
1327	1327	-3.72219
1328	1328	-6.14938
1329	1329	-6.93591
1330	1330	-4.74522
1331	1331	1.84923
1332	1332	12.218
1333	1333	20.725
1334	1334	21.4359
1335	1335	11.7055
1336	1336	-3.78133
1337	1337	-15.1722
1338	1338	-16.9337
1339	1339	-11.0302
1340	1340	-4.60701
1341	1341	-3.29257
1342	1342	-6.26478
1343	1343	-6.93762
1344	1344	0.168998
1345	1345	12.9684
1346	1346	22.0085
1347	1347	19.3555
1348	1348	6.2899
1349	1349	-6.09122
1350	1350	-7.19416
1351	1351	3.38988
1352	1352	15.0604
1353	1353	16.0479
1354	1354	4.53087
1355	1355	-10.237
1356	1356	-18.3836
1357	1357	-18.4718
1358	1358	-15.4499
1359	1359	-12.5375
1360	1360	-8.9844
1361	1361	-1.65847
1362	1362	9.61176
1363	1363	20.5089
1364	1364	25.5797
1365	1365	21.3562
1366	1366	10.7518
1367	1367	-0.056373
1368	1368	-7.55317
1369	1369	-11.1521
1370	1370	-12.2096
1371	1371	-11.7148
1372	1372	-9.27174
1373	1373	-4.30988
1374	1374	3.14544
1375	1375	11.2095
1376	1376	16.2389
1377	1377	15.2164
1378	1378	7.78933
1379	1379	-3.496
1380	1380	-12.7037
1381	1381	-14.234
1382	1382	-6.67814
1383	1383	5.47193
1384	1384	14.9028
1385	1385	16.5377
1386	1386	9.88912
1387	1387	-1.33177
1388	1388	-11.9083
1389	1389	-17.7508
1390	1390	-17.3453
1391	1391	-11.1216
1392	1392	-0.149574
1393	1393	14.1228
1394	1394	27.7573
1395	1395	34.0959
1396	1396	26.1068
1397	1397	2.72376
1398	1398	-25.0852
1399	1399	-39.3196
1400	1400	-31.3783
1401	1401	-8.69659
1402	1402	12.3104
1403	1403	20.638
1404	1404	17.8057
1405	1405	12.8211
1406	1406	10.2968
1407	1407	7.6702
1408	1408	1.61391
1409	1409	-5.98888
1410	1410	-9.99745
1411	1411	-8.59349
1412	1412	-3.96272
1413	1413	0.234993
1414	1414	1.88307
1415	1415	1.75766
1416	1416	1.6524
1417	1417	2.16784
1418	1418	2.83253
1419	1419	2.97159
1420	1420	2.27713
1421	1421	1.25213
1422	1422	0.0862607
1423	1423	-1.6988
1424	1424	-3.32143
1425	1425	-2.93247
1426	1426	0.289786
1427	1427	5.12902
1428	1428	8.52159
1429	1429	7.28972
1430	1430	1.50653
1431	1431	-5.25707
1432	1432	-8.62883
1433	1433	-6.52465
1434	1434	-0.32545
1435	1435	6.50945
1436	1436	10.4204
1437	1437	9.54596
1438	1438	5.17713
1439	1439	0.503371
1440	1440	-1.92625
1441	1441	-2.33675
1442	1442	-2.93528
1443	1443	-4.31477
1444	1444	-5.45088
1445	1445	-4.4635
1446	1446	-1.37727
1447	1447	2.5521
1448	1448	5.80443
1449	1449	7.22098
1450	1450	6.60402
1451	1451	4.40601
1452	1452	1.40225
1453	1453	-1.63987
1454	1454	-3.75845
1455	1455	-5.03785
1456	1456	-5.23279
1457	1457	-3.54204
1458	1458	0.0426704
1459	1459	3.92082
1460	1460	6.31781
1461	1461	7.26713
1462	1462	7.58131
1463	1463	7.01984
1464	1464	4.56135
1465	1465	0.541438
1466	1466	-3.34905
1467	1467	-5.42314
1468	1468	-5.32449
1469	1469	-3.75922
1470	1470	-1.6361
1471	1471	0.274551
1472	1472	2.16561
1473	1473	4.78058
1474	1474	7.9904
1475	1475	9.91897
1476	1476	8.70439
1477	1477	3.70495
1478	1478	-3.12502
1479	1479	-7.71913
1480	1480	-8.17859
1481	1481	-5.66216
1482	1482	-3.04185
1483	1483	-2.15063
1484	1484	-1.37351
1485	1485	1.54868
1486	1486	6.60394
1487	1487	11.5874
1488	1488	12.6881
1489	1489	7.722
1490	1490	-0.971505
1491	1491	-8.66528
1492	1492	-11.1834
1493	1493	-7.54031
1494	1494	-0.953318
1495	1495	3.99704
1496	1496	6.02482
1497	1497	5.65891
1498	1498	3.49646
1499	1499	1.01176
1500	1500	-0.345268
1501	1501	-0.884946
1502	1502	-1.2804
1503	1503	-1.09535
1504	1504	0.349488
1505	1505	2.47966
1506	1506	3.89473
1507	1507	3.60268
1508	1508	1.9633
1509	1509	1.04442
1510	1510	1.14783
1511	1511	0.755722
1512	1512	-0.838279
1513	1513	-2.17856
1514	1514	-2.05605
1515	1515	0.210824
1516	1516	3.87991
1517	1517	5.18143
1518	1518	1.6977
1519	1519	-3.99403
1520	1520	-7.15787
1521	1521	-5.17472
1522	1522	0.601381
1523	1523	7.20265
1524	1524	11.6205
1525	1525	11.4746
1526	1526	6.95163
1527	1527	0.382055
1528	1528	-5.11052
1529	1529	-7.36953
1530	1530	-5.77015
1531	1531	-1.63738
1532	1532	2.20982
1533	1533	3.29522
1534	1534	2.30441
1535	1535	1.5774
1536	1536	1.30118
1537	1537	0.19799
1538	1538	-1.52116
1539	1539	-1.73857
1540	1540	1.1722
1541	1541	5.75403
1542	1542	9.19239
1543	1543	9.19146
1544	1544	4.958
1545	1545	-2.98764
1546	1546	-11.4664
1547	1547	-14.6215
1548	1548	-9.10354
1549	1549	4.11959
1550	1550	17.8727
1551	1551	23.101
1552	1552	16.3814
1553	1553	1.79285
1554	1554	-11.3908
1555	1555	-16.694
1556	1556	-14.6292
1557	1557	-9.97649
1558	1558	-7.13943
1559	1559	-7.32817
1560	1560	-7.71452
1561	1561	-3.50018
1562	1562	8.38814
1563	1563	25.2108
1564	1564	37.9654
1565	1565	36.6934
1566	1566	15.4851
1567	1567	-19.5346
1568	1568	-43.106
1569	1569	-38.9652
1570	1570	-14.2862
1571	1571	11.6673
1572	1572	22.9782
1573	1573	19.9033
1574	1574	11.9508
1575	1575	6.57868
1576	1576	4.3585
1577	1577	1.99417
1578	1578	-1.93113
1579	1579	-5.77237
1580	1580	-7.85165
1581	1581	-8.06848
1582	1582	-7.08474
1583	1583	-5.41432
1584	1584	-2.30252
1585	1585	2.58895
1586	1586	8.31095
1587	1587	12.7281
1588	1588	13.1892
1589	1589	8.85703
1590	1590	1.29337
1591	1591	-6.01314
1592	1592	-9.84589
1593	1593	-9.51975
1594	1594	-6.41463
1595	1595	-1.27776
1596	1596	4.5972
1597	1597	9.45805
1598	1598	11.1155
1599	1599	8.31734
1600	1600	2.92899
1601	1601	-1.70474
1602	1602	-3.80097
1603	1603	-4.1271
1604	1604	-4.20791
1605	1605	-3.89016
1606	1606	-1.22734
1607	1607	4.0224
1608	1608	9.19309
1609	1609	9.66305
1610	1610	3.52167
1611	1611	-5.05934
1612	1612	-10.0023
1613	1613	-8.6629
1614	1614	-2.46677
1615	1615	4.45341
1616	1616	8.17497
1617	1617	7.60762
1618	1618	5.59445
1619	1619	5.87331
1620	1620	7.86471
1621	1621	7.5046
1622	1622	2.53746
1623	1623	-4.95662
1624	1624	-10.3758
1625	1625	-10.6767
1626	1626	-6.28484
1627	1627	-0.483008
1628	1628	3.23678
1629	1629	5.06291
1630	1630	6.72835
1631	1631	8.1826
1632	1632	6.44414
1633	1633	-1.00895
1634	1634	-11.2718
1635	1635	-17.9685
1636	1636	-15.5327
1637	1637	-3.29748
1638	1638	13.9507
1639	1639	28.0533
1640	1640	30.2954
1641	1641	16.3975
1642	1642	-6.2142
1643	1643	-22.3789
1644	1644	-22.663
1645	1645	-10.5152
1646	1646	3.01186
1647	1647	8.28109
1648	1648	4.93796
1649	1649	-0.151019
1650	1650	-0.946692
1651	1651	2.57111
1652	1652	6.40643
1653	1653	7.71437
1654	1654	6.12684
1655	1655	2.98423
1656	1656	-0.59835
1657	1657	-3.8945
1658	1658	-5.03911
1659	1659	-2.77429
1660	1660	1.98666
1661	1661	6.35591
1662	1662	6.98627
1663	1663	3.32804
1664	1664	-1.85427
1665	1665	-4.61555
1666	1666	-3.42613
1667	1667	0.43823
1668	1668	4.84368
1669	1669	7.23274
1670	1670	5.85863
1671	1671	1.17139
1672	1672	-3.65757
1673	1673	-4.97978
1674	1674	-2.27767
1675	1675	1.39985
1676	1676	2.85523
1677	1677	1.06501
1678	1678	-1.65848
1679	1679	-2.20729
1680	1680	-0.301375
1681	1681	1.75055
1682	1682	2.15269
1683	1683	1.29285
1684	1684	0.526133
1685	1685	1.03747
1686	1686	3.15008
1687	1687	5.77942
1688	1688	5.38642
1689	1689	0.0564677
1690	1690	-6.2161
1691	1691	-7.98113
1692	1692	-4.17387
1693	1693	2.60024
1694	1694	7.88769
1695	1695	8.96475
1696	1696	6.53903
1697	1697	3.26265
1698	1698	0.987285
1699	1699	-0.520702
1700	1700	-2.59186
1701	1701	-4.90617
1702	1702	-5.71345
1703	1703	-3.62232
1704	1704	1.39112
1705	1705	6.58244
1706	1706	8.3575
1707	1707	5.90781
1708	1708	2.41255
1709	1709	1.59345
1710	1710	4.51963
1711	1711	7.96603
1712	1712	6.74248
1713	1713	-0.812122
1714	1714	-10.0646
1715	1715	-14.7311
1716	1716	-12.6837
1717	1717	-5.94515
1718	1718	1.1844
1719	1719	6.31624
1720	1720	9.24896
1721	1721	10.2828
1722	1722	9.88932
1723	1723	7.15287
1724	1724	1.95267
1725	1725	-3.84669
1726	1726	-7.5602
1727	1727	-6.81778
1728	1728	-2.40878
1729	1729	1.70578
1730	1730	3.1838
1731	1731	2.93652
1732	1732	2.74157
1733	1733	3.85218
1734	1734	5.18468
1735	1735	4.66807
1736	1736	1.26648
1737	1737	-3.54369
1738	1738	-7.31815
1739	1739	-8.18725
1740	1740	-6.5213
1741	1741	-3.43901
1742	1742	1.45163
1743	1743	7.67994
1744	1744	12.1984
1745	1745	12.0644
1746	1746	7.08068
1747	1747	0.955068
1748	1748	-0.847516
1749	1749	4.16009
1750	1750	12.6654
1751	1751	17.7837
1752	1752	15.5855
1753	1753	6.19456
1754	1754	-8.4781
1755	1755	-26.9138
1756	1756	-46.3165
1757	1757	-55.7067
1758	1758	-40.5662
1759	1759	5.4768
1760	1760	61.3169
1761	1761	85.6927
1762	1762	62.0926
1763	1763	10.1377
1764	1764	-29.7737
1765	1765	-42.2462
1766	1766	-39.0282
1767	1767	-32.5123
1768	1768	-25.3507
1769	1769	-15.8766
1770	1770	-3.78369
1771	1771	9.8265
1772	1772	20.8799
1773	1773	25.0269
1774	1774	21.641
1775	1775	13.9958
1776	1776	7.72772
1777	1777	6.18175
1778	1778	8.13939
1779	1779	9.25044
1780	1780	6.74928
1781	1781	2.2381
1782	1782	-1.15903
1783	1783	-2.84311
1784	1784	-3.20722
1785	1785	-2.83557
1786	1786	-1.11749
1787	1787	1.87363
1788	1788	4.19894
1789	1789	3.33437
1790	1790	-0.880743
1791	1791	-5.73472
1792	1792	-8.30505
1793	1793	-7.01189
1794	1794	-2.23697
1795	1795	4.27197
1796	1796	9.79305
1797	1797	12.3609
1798	1798	11.111
1799	1799	6.36517
1800	1800	1.15096
1801	1801	0.298821
1802	1802	6.6917
1803	1803	16.7992
1804	1804	21.5495
1805	1805	11.4093
1806	1806	-17.0365
1807	1807	-51.5526
1808	1808	-72.33
1809	1809	-66.9543
1810	1810	-28.7149
1811	1811	38.0446
1812	1812	92.3028
1813	1813	103.01
1814	1814	59.5374
1815	1815	-20.0914
1816	1816	-70.8814
1817	1817	-73.7762
1818	1818	-47.9203
1819	1819	-13.4685
1820	1820	13.9822
1821	1821	27.7244
1822	1822	29.5874
1823	1823	25.1639
1824	1824	20.8639
1825	1825	17.2521
1826	1826	11.3054
1827	1827	2.41598
1828	1828	-5.73567
1829	1829	-9.92649
1830	1830	-8.3995
1831	1831	-2.70485
1832	1832	3.87652
1833	1833	7.28375
1834	1834	7.07655
1835	1835	4.70086
1836	1836	2.51458
1837	1837	0.660742
1838	1838	-1.0287
1839	1839	-2.09615
1840	1840	-1.80917
1841	1841	-0.462537
1842	1842	0.940424
1843	1843	1.71572
1844	1844	1.53726
1845	1845	0.908634
1846	1846	0.00173705
1847	1847	-0.185683
1848	1848	1.25413
1849	1849	3.11604
1850	1850	3.34834
1851	1851	1.59647
1852	1852	-1.49288
1853	1853	-3.2676
1854	1854	-2.16669
1855	1855	1.03109
1856	1856	4.78907
1857	1857	6.79512
1858	1858	6.54678
1859	1859	4.3993
1860	1860	-0.387149
1861	1861	-7.85651
1862	1862	-15.0223
1863	1863	-16.3106
1864	1864	-7.97437
1865	1865	7.87228
1866	1866	21.9564
1867	1867	25.4092
1868	1868	16.3997
1869	1869	1.62698
1870	1870	-9.98109
1871	1871	-14.191
1872	1872	-12.1388
1873	1873	-7.60211
1874	1874	-2.79168
1875	1875	2.49731
1876	1876	8.21132
1877	1877	12.7452
1878	1878	13.4664
1879	1879	8.94238
1880	1880	0.447871
1881	1881	-7.63236
1882	1882	-10.3544
1883	1883	-6.78029
1884	1884	-0.532704
1885	1885	3.68751
1886	1886	4.15233
1887	1887	2.58731
1888	1888	1.37776
1889	1889	1.4192
1890	1890	1.69446
1891	1891	0.823489
1892	1892	-1.15521
1893	1893	-2.63765
1894	1894	-2.34622
1895	1895	-0.658775
1896	1896	1.24628
1897	1897	2.78274
1898	1898	3.85202
1899	1899	4.73928
1900	1900	5.15251
1901	1901	4.91839
1902	1902	3.90312
1903	1903	2.36528
1904	1904	-0.457418
1905	1905	-3.77948
1906	1906	-6.02109
1907	1907	-5.71068
1908	1908	-2.73488
1909	1909	1.17968
1910	1910	4.63112
1911	1911	6.63525
1912	1912	6.03641
1913	1913	2.27298
1914	1914	-3.07065
1915	1915	-6.21593
1916	1916	-4.3804
1917	1917	1.5892
1918	1918	8.50458
1919	1919	12.0495
1920	1920	9.47289
1921	1921	1.35877
1922	1922	-7.90649
1923	1923	-12.8379
1924	1924	-9.86914
1925	1925	-0.453393
1926	1926	9.67924
1927	1927	13.7465
1928	1928	9.7736
1929	1929	1.56952
1930	1930	-4.85347
1931	1931	-5.84999
1932	1932	-2.76245
1933	1933	0.454754
1934	1934	0.918275
1935	1935	-0.329513
1936	1936	-1.17954
1937	1937	-1.02343
1938	1938	0.392946
1939	1939	2.48676
1940	1940	4.91429
1941	1941	6.58595
1942	1942	5.50857
1943	1943	1.72786
1944	1944	-2.3573
1945	1945	-4.64155
1946	1946	-4.48624
1947	1947	-2.11904
1948	1948	1.23322
1949	1949	3.81804
1950	1950	4.42144
1951	1951	3.01434
1952	1952	1.10837
1953	1953	-0.0583229
1954	1954	-0.367697
1955	1955	-0.145939
1956	1956	0.719877
1957	1957	3.15557
1958	1958	7.22395
1959	1959	10.2914
1960	1960	8.81418
1961	1961	2.46698
1962	1962	-5.53638
1963	1963	-10.6888
1964	1964	-10.7215
1965	1965	-6.95351
1966	1966	-2.31497
1967	1967	1.62468
1968	1968	4.6968
1969	1969	7.05709
1970	1970	8.09134
1971	1971	6.27913
1972	1972	1.93395
1973	1973	-2.89272
1974	1974	-5.92719
1975	1975	-5.46436
1976	1976	-1.20707
1977	1977	5.20094
1978	1978	10.4091
1979	1979	10.8582
1980	1980	6.50255
1981	1981	0.815549
1982	1982	-2.97941
1983	1983	-4.60454
1984	1984	-5.32426
1985	1985	-5.93485
1986	1986	-6.25179
1987	1987	-4.43145
1988	1988	0.355346
1989	1989	6.43272
1990	1990	10.9645
1991	1991	10.7741
1992	1992	5.52307
1993	1993	-0.534087
1994	1994	-3.23592
1995	1995	-1.00236
1996	1996	3.63838
1997	1997	5.57676
1998	1998	1.59061
[truncated: 39,710 more rows]
