# Supplementary material for: PM2.5 concentration prediction based on EEMD-ALSTM
Source: Sci Rep. 2024 Jun 2;14:12636. doi: 10.1038/s41598-024-63620-9 (PMC11144699; doi:10.1038/s41598-024-63620-9)
Supplement: Supplementary file 1 — Supplementary Information. [file 41598_2024_63620_MOESM1_ESM.zip › Code/ra4.xlsx]

## Sheet: Sheet1
	index	0
0	0	-6.29243
1	1	-14.1771
2	2	-19.7365
3	3	-21.9056
4	4	-20.3728
5	5	-15.847
6	6	-9.71498
7	7	-3.32651
8	8	2.35789
9	9	6.76894
10	10	9.58423
11	11	10.7224
12	12	10.3245
13	13	8.79664
14	14	6.63511
15	15	4.28865
16	16	2.11412
17	17	0.376315
18	18	-0.567845
19	19	-0.44603
20	20	0.580151
21	21	2.09393
22	22	3.46824
23	23	3.95633
24	24	2.96116
25	25	0.382795
26	26	-3.26717
27	27	-7.01662
28	28	-9.81101
29	29	-10.8979
30	30	-10.0751
31	31	-7.60445
32	32	-3.95999
33	33	0.00562634
34	34	3.33915
35	35	5.38783
36	36	5.96256
37	37	5.35741
38	38	4.08596
39	39	2.67938
40	40	1.54188
41	41	0.796375
42	42	0.40788
43	43	0.273251
44	44	0.248336
45	45	0.291778
46	46	0.396746
47	47	0.591447
48	48	0.912593
49	49	1.35967
50	50	1.81138
51	51	2.04809
52	52	1.87434
53	53	1.16939
54	54	-0.0410591
55	55	-1.56544
56	56	-3.13029
57	57	-4.55421
58	58	-5.79056
59	59	-6.78812
60	60	-7.39487
61	61	-7.35976
62	62	-6.42412
63	63	-4.39553
64	64	-1.29802
65	65	2.57819
66	66	6.76265
67	67	10.6568
68	68	13.5393
69	69	14.7306
70	70	13.8946
71	71	11.1319
72	72	6.81587
73	73	1.55727
74	74	-3.82485
75	75	-8.49688
76	76	-11.8075
77	77	-13.5823
78	78	-14.0402
79	79	-13.6446
80	80	-12.8505
81	81	-11.9803
82	82	-11.2152
83	83	-10.4884
84	84	-9.43238
85	85	-7.6096
86	86	-4.76194
87	87	-0.864549
88	88	3.96998
89	89	9.54916
90	90	15.5658
91	91	21.5256
92	92	26.7822
93	93	30.5963
94	94	32.1956
95	95	30.8972
96	96	26.3422
97	97	18.6131
98	98	8.52838
99	99	-2.35571
100	100	-12.3147
101	101	-20.0258
102	102	-24.8226
103	103	-26.7224
104	104	-26.2323
105	105	-24.2163
106	106	-21.6769
107	107	-19.5535
108	108	-18.5043
109	109	-18.8015
110	110	-20.0566
111	111	-21.2183
112	112	-20.8663
113	113	-17.6456
114	114	-10.7012
115	115	-0.0317375
116	116	13.3202
117	117	27.3615
118	118	39.7541
119	119	48.4113
120	120	51.784
121	121	48.8167
122	122	38.8996
123	123	22.5098
124	124	2.08083
125	125	-18.2346
126	126	-34.4469
127	127	-44.2244
128	128	-46.7653
129	129	-42.2366
130	130	-31.7239
131	131	-17.3969
132	132	-2.12984
133	133	11.4793
134	134	21.9312
135	135	28.668
136	136	31.5349
137	137	30.576
138	138	26.1083
139	139	18.9617
140	140	10.4125
141	141	1.91838
142	142	-5.08868
143	143	-9.54546
144	144	-10.8867
145	145	-9.28758
146	146	-5.71791
147	147	-1.49658
148	148	2.10777
149	149	4.17408
150	150	4.26603
151	151	2.44796
152	152	-0.713832
153	153	-4.30301
154	154	-7.55395
155	155	-10.0232
156	156	-11.6655
157	157	-12.5894
158	158	-12.8795
159	159	-12.55
160	160	-11.5283
161	161	-9.72588
162	162	-7.06713
163	163	-3.52496
164	164	0.734677
165	165	5.33177
166	166	9.67838
167	167	13.169
168	168	15.2274
169	169	15.2594
170	170	12.9352
171	171	8.48247
172	172	2.69848
173	173	-3.31347
174	174	-8.46966
175	175	-11.8779
176	176	-12.9282
177	177	-11.5072
178	178	-8.09294
179	179	-3.57135
180	180	1.04568
181	181	4.99297
182	182	7.95589
183	183	9.90713
184	184	10.8782
185	185	10.9485
186	186	10.166
187	187	8.50756
188	188	5.84127
189	189	2.20284
190	190	-2.10771
191	191	-6.47727
192	192	-10.0445
193	193	-12.0108
194	194	-11.9482
195	195	-9.97715
196	196	-6.69592
197	197	-2.94474
198	198	0.43929
199	199	2.89783
200	200	4.26773
201	201	4.66573
202	202	4.38089
203	203	3.76266
204	204	3.07173
205	205	2.36074
206	206	1.54869
207	207	0.634579
208	208	-0.257809
209	209	-1.01696
210	210	-1.57187
211	211	-1.84938
212	212	-1.7595
213	213	-1.27913
214	214	-0.481566
215	215	0.440126
216	216	1.2774
217	217	1.8843
218	218	2.16183
219	219	1.96939
220	220	1.21784
221	221	-0.00572371
222	222	-1.43187
223	223	-2.6365
224	224	-3.20381
225	225	-2.90346
226	226	-1.8421
227	227	-0.44411
228	228	0.875012
229	229	1.87197
230	230	2.44683
231	231	2.59175
232	232	2.31545
233	233	1.72616
234	234	1.05505
235	235	0.573779
236	236	0.385203
237	237	0.302539
238	238	0.118314
239	239	-0.32255
240	240	-1.11997
241	241	-2.22872
242	242	-3.4541
243	243	-4.42787
244	244	-4.67079
245	245	-3.75189
246	246	-1.54403
247	247	1.63146
248	248	5.04246
249	249	7.77897
250	250	9.06416
251	251	8.56886
252	252	6.41446
253	253	3.03175
254	254	-0.821836
255	255	-4.42472
256	256	-7.46432
257	257	-10.1673
258	258	-12.9418
259	259	-15.491
260	260	-16.7318
261	261	-15.3428
262	262	-10.4915
263	263	-2.17576
264	264	8.70497
265	265	20.0094
266	266	28.6255
267	267	31.5656
268	268	27.0511
269	269	15.8081
270	270	1.09017
271	271	-12.7377
272	272	-22.2268
273	273	-26.0602
274	274	-24.6375
275	275	-19.2022
276	276	-11.3169
277	277	-2.66389
278	278	5.13791
279	279	10.8796
280	280	14.1162
281	281	14.9034
282	282	13.6473
283	283	10.7913
284	284	6.85629
285	285	2.53791
286	286	-1.57394
287	287	-4.96643
288	288	-7.24198
289	289	-8.23188
290	290	-7.87905
291	291	-6.25815
292	292	-3.65371
293	293	-0.497879
294	294	2.65514
295	295	5.39459
296	296	7.36585
297	297	8.25425
298	298	7.89368
299	299	6.26807
300	300	3.60553
301	301	0.326385
302	302	-3.32532
303	303	-7.35187
304	304	-11.7204
305	305	-16.1035
306	306	-19.7437
307	307	-21.5658
308	308	-20.5095
309	309	-15.9606
310	310	-7.98421
311	311	2.76053
312	312	15.0921
313	313	27.1848
314	314	36.7339
315	315	41.6283
316	316	40.272
317	317	31.9323
318	318	17.7364
319	319	0.651836
320	320	-15.6578
321	321	-28.3235
322	322	-36.1941
323	323	-39.4504
324	324	-38.8268
325	325	-34.9781
326	326	-28.3688
327	327	-19.4033
328	328	-8.43398
329	329	4.05583
330	330	17.1117
331	331	29.4372
332	332	39.6828
333	333	46.5711
334	334	49.0511
335	335	46.321
336	336	38.0119
337	337	24.8073
338	338	8.85557
339	339	-6.76677
340	340	-19.3147
341	341	-27.3234
342	342	-30.8417
343	343	-31.115
344	344	-29.8938
345	345	-28.8427
346	346	-29.1552
347	347	-31.2139
348	348	-34.4599
349	349	-37.5761
350	350	-39.0221
351	351	-37.5632
352	352	-32.5275
353	353	-23.8836
354	354	-12.3797
355	355	0.657387
356	356	13.9398
357	357	26.5776
358	358	38.1094
359	359	48.2316
360	360	56.5695
361	361	62.5882
362	362	65.6183
363	363	64.9253
364	364	59.5899
365	365	48.5359
366	366	31.0912
367	367	8.38038
368	368	-16.2725
369	369	-38.7262
370	370	-56.0671
371	371	-67.1768
372	372	-71.8547
373	373	-70.025
374	374	-61.5256
375	375	-46.5476
376	376	-25.9005
377	377	-1.48584
378	378	23.5291
379	379	45.6617
380	380	62.179
381	381	71.3362
382	382	72.1017
383	383	64.2474
384	384	48.7648
385	385	28.1288
386	386	6.28843
387	387	-12.7845
388	388	-26.8899
389	389	-35.7814
390	390	-40.5385
391	391	-42.8253
392	392	-44.1177
393	393	-45.1428
394	394	-45.8616
395	395	-45.7303
396	396	-43.9235
397	397	-39.5755
398	398	-32.1233
399	399	-21.6337
400	400	-8.72842
401	401	5.56879
402	402	20.1358
403	403	33.9456
404	404	45.973
405	405	55.0935
406	406	60.3125
407	407	60.8651
408	408	56.4035
409	409	46.8711
410	410	32.4073
411	411	13.7197
412	412	-7.03286
413	413	-26.2822
414	414	-40.5702
415	415	-47.8163
416	416	-47.7213
417	417	-41.3566
418	418	-30.6867
419	419	-18.1003
420	420	-6.00209
421	421	3.71689
422	422	10.158
423	423	13.6324
424	424	15.2365
425	425	15.9895
426	426	16.2776
427	427	15.9016
428	428	14.4361
429	429	11.7313
430	430	8.15423
431	431	4.32729
432	432	0.973106
433	433	-1.34463
434	434	-2.36705
435	435	-2.28441
436	436	-1.54206
437	437	-0.705378
438	438	-0.200509
439	439	-0.205178
440	440	-0.654937
441	441	-1.45556
442	442	-2.53051
443	443	-3.83068
444	444	-5.39398
445	445	-7.15749
446	446	-8.80593
447	447	-9.74716
448	448	-9.40336
449	449	-7.5038
450	450	-4.18361
451	451	0.148114
452	452	4.74858
453	453	8.53634
454	454	10.4165
455	455	9.9018
456	456	7.26915
457	457	3.32723
458	458	-0.90628
459	459	-4.45765
460	460	-6.62966
461	461	-7.16984
462	462	-6.41358
463	463	-5.04324
464	464	-3.54629
465	465	-2.05152
466	466	-0.59324
467	467	0.768673
468	468	2.00175
469	469	3.09905
470	470	3.98028
471	471	4.53598
472	472	4.71269
473	473	4.57332
474	474	4.32873
475	475	4.18562
476	476	4.25344
477	477	4.47889
478	478	4.65749
479	479	4.52175
480	480	3.87191
481	481	2.74611
482	482	1.50939
483	483	0.693373
484	484	0.734817
485	485	1.86601
486	486	3.86943
487	487	5.97026
488	488	7.02217
489	489	6.02609
490	490	2.50193
491	491	-3.31147
492	492	-10.3949
493	493	-17.2796
494	494	-22.6453
495	495	-25.8188
496	496	-26.7009
497	497	-25.4236
498	498	-22.1398
499	499	-17.0296
500	500	-10.3357
501	501	-2.49548
502	502	5.99001
503	503	14.5685
504	504	22.6581
505	505	29.5315
506	506	34.2244
507	507	35.7402
508	508	33.2974
509	509	26.6648
510	510	16.341
511	511	3.79699
512	512	-8.70491
513	513	-18.717
514	514	-24.4462
515	515	-25.2293
516	516	-21.3894
517	517	-14.3409
518	518	-6.32495
519	519	0.358345
520	520	4.07557
521	521	4.11679
522	522	0.803745
523	523	-4.36292
524	524	-9.31103
525	525	-12.2729
526	526	-12.4337
527	527	-10.1946
528	528	-6.75594
529	529	-3.43197
530	530	-1.12455
531	531	-0.101363
532	532	0.0945686
533	533	0.417898
534	534	1.74138
535	535	4.27667
536	536	7.57052
537	537	10.7276
538	538	12.7815
539	539	13.08
540	540	11.398
541	541	8.07966
542	542	3.90761
543	543	-0.0868077
544	544	-2.97793
545	545	-4.32577
546	546	-4.28301
547	547	-3.29454
548	548	-1.8094
549	549	-0.229744
550	550	1.08911
551	551	1.93729
552	552	2.26862
553	553	2.17462
554	554	1.93125
555	555	1.71112
556	556	1.49041
557	557	1.27149
558	558	1.06414
559	559	0.813245
560	560	0.432631
561	561	-0.0328059
562	562	-0.413435
563	563	-0.521454
564	564	-0.347658
565	565	-0.1095
566	566	-0.0870941
567	567	-0.454012
568	568	-1.17421
569	569	-2.00531
570	570	-2.68838
571	571	-3.11849
572	572	-3.29876
573	573	-3.32145
574	574	-3.25988
575	575	-3.01579
576	576	-2.36121
577	577	-1.07684
578	578	0.968182
579	579	3.72815
580	580	6.83181
581	581	9.55557
582	582	11.0437
583	583	10.5983
584	584	7.99075
585	585	3.73077
586	586	-1.15817
587	587	-5.43392
588	588	-8.1167
589	589	-8.95978
590	590	-8.46093
591	591	-7.61326
592	592	-7.27679
593	593	-7.71204
594	594	-8.53498
595	595	-9.01568
596	596	-8.41497
597	597	-6.24265
598	598	-2.39379
599	599	2.85991
600	600	8.82457
601	601	14.4619
602	602	18.601
603	603	20.247
604	604	18.8551
605	605	14.5734
606	606	8.25953
607	607	1.2292
608	608	-5.10286
609	609	-9.52468
610	610	-11.3966
611	611	-10.8136
612	612	-8.59722
613	613	-5.91371
614	614	-3.85677
615	615	-3.14935
616	616	-3.97706
617	617	-6.07048
618	618	-8.80721
619	619	-11.2008
620	620	-12.1979
621	621	-11.0798
622	622	-7.64914
623	623	-2.17891
624	624	4.63338
625	625	11.6265
626	626	17.2931
627	627	20.2453
628	628	19.6312
629	629	15.5205
630	630	9.14534
631	631	2.34019
632	632	-3.24099
633	633	-6.6051
634	634	-7.58579
635	635	-6.71446
636	636	-4.84932
637	637	-2.87274
638	638	-1.46509
639	639	-0.979753
640	640	-1.38292
641	641	-2.34365
642	642	-3.35592
643	643	-3.85598
644	644	-3.50593
645	645	-2.34735
646	646	-0.826907
647	647	0.488762
648	648	1.15461
649	649	0.888282
650	650	-0.291178
651	651	-1.96302
652	652	-3.48564
653	653	-4.11022
654	654	-3.16253
655	655	-0.244934
656	656	4.43391
657	657	9.94821
658	658	14.988
659	659	18.1702
660	660	18.3835
661	661	15.169
662	662	8.94058
663	663	0.883405
664	664	-7.2886
665	665	-13.8153
666	666	-17.5217
667	667	-18.0624
668	668	-15.854
669	669	-11.8915
670	670	-7.42064
671	671	-3.55269
672	672	-1.012
673	673	-0.106264
674	674	-0.739861
675	675	-2.32347
676	676	-3.7974
677	677	-3.99966
678	678	-2.13345
679	679	2.02779
680	680	8.19854
681	681	15.5132
682	682	22.5216
683	683	27.5475
684	684	29.1069
685	685	26.1988
686	686	18.5539
687	687	6.95508
688	688	-6.66602
689	689	-19.6824
690	690	-29.68
691	691	-35.0689
692	692	-35.2242
693	693	-30.5029
694	694	-22.0522
695	695	-11.4689
696	696	-0.491864
697	697	9.42111
698	698	17.3999
699	699	23.1411
700	700	26.5631
701	701	27.5003
702	702	25.6883
703	703	21.0311
704	704	13.8419
705	705	5.07273
706	706	-3.94996
707	707	-12.0036
708	708	-18.23
709	709	-22.1902
710	710	-23.7452
711	711	-22.8654
712	712	-19.6848
713	713	-14.589
714	714	-8.11666
715	715	-0.819885
716	716	6.70024
717	717	13.529
718	718	18.5105
719	719	20.5872
720	720	19.1263
721	721	14.2656
722	722	6.90296
723	723	-1.46679
724	724	-9.16839
725	725	-14.8123
726	726	-17.582
727	727	-17.2537
728	728	-14.1526
729	729	-9.00533
730	730	-2.78001
731	731	3.55996
732	732	9.17947
733	733	13.276
734	734	15.1354
735	735	14.4381
736	736	11.5364
737	737	7.27711
738	738	2.6585
739	739	-1.45182
740	740	-4.48158
741	741	-6.20668
742	742	-6.71693
743	743	-6.31032
744	744	-5.3932
745	745	-4.34915
746	746	-3.42776
747	747	-2.75186
748	748	-2.33875
749	749	-2.0683
750	750	-1.73153
751	751	-1.21625
752	752	-0.52044
753	753	0.360683
754	754	1.30004
755	755	2.04334
756	756	2.3538
757	757	2.02518
758	758	0.982273
759	759	-0.597908
760	760	-2.23437
761	761	-3.32502
762	762	-3.40393
763	763	-2.27448
764	764	-0.0445508
765	765	2.94738
766	766	6.20673
767	767	9.08282
768	768	10.7981
769	769	10.7117
770	770	8.42854
771	771	4.09322
772	772	-1.36733
773	773	-6.55479
774	774	-10.064
775	775	-11.0726
776	776	-9.70491
777	777	-6.7898
778	778	-3.51586
779	779	-0.927369
780	780	0.314036
781	781	0.0513517
782	782	-1.28228
783	783	-2.80097
784	784	-3.6094
785	785	-3.12854
786	786	-1.36856
787	787	1.22324
788	788	3.94716
789	789	6.02197
790	790	6.9264
791	791	6.54956
792	792	5.20152
793	793	3.53229
794	794	2.29515
795	795	2.09177
796	796	3.16961
797	797	5.28143
798	798	7.73913
799	799	9.61399
800	800	10.1057
801	801	8.79738
802	802	5.70295
803	803	1.33298
804	804	-3.45599
805	805	-7.65239
806	806	-10.4487
807	807	-11.5443
808	808	-11.3168
809	809	-10.6879
810	810	-10.5812
811	811	-11.4484
812	812	-13.1378
813	813	-14.9307
814	814	-15.8564
815	815	-15.0611
816	816	-12.143
817	817	-7.23338
818	818	-0.762538
819	819	6.69771
820	820	14.3716
821	821	21.4229
822	822	27.1279
823	823	30.8972
824	824	32.2922
825	825	31.0201
826	826	26.9328
827	827	20.1103
828	828	10.8674
829	829	-0.157053
830	830	-11.9171
831	831	-23.0421
832	832	-32.1652
833	833	-38.2824
834	834	-40.6878
835	835	-38.8233
836	836	-32.1307
837	837	-20.38
838	838	-4.62248
839	839	12.5511
840	840	27.7905
841	841	38.1921
842	842	41.8111
843	843	37.9083
844	844	27.7311
845	845	14.1039
846	846	0.310436
847	847	-11.0412
848	848	-18.6929
849	849	-22.4347
850	850	-22.6428
851	851	-19.939
852	852	-15.1714
853	853	-9.46205
854	854	-4.11528
855	855	0.0140034
856	856	2.59714
857	857	3.78951
858	858	4.13209
859	859	4.34128
860	860	4.87741
861	861	5.68751
862	862	6.29276
863	863	6.05986
864	864	4.58499
865	865	2.07736
866	866	-0.731539
867	867	-3.02471
868	868	-4.15954
869	869	-3.90313
870	870	-2.52648
871	871	-0.61673
872	872	1.16225
873	873	2.37204
874	874	2.8376
875	875	2.50555
876	876	1.55552
877	877	0.305257
878	878	-0.890602
879	879	-1.70156
880	880	-1.91858
881	881	-1.47499
882	882	-0.561257
883	883	0.569637
884	884	1.6518
885	885	2.44312
886	886	2.8508
887	887	2.90777
888	888	2.65593
889	889	2.16036
890	890	1.36407
891	891	0.21914
892	892	-1.21492
893	893	-2.75883
894	894	-4.10868
895	895	-5.08748
896	896	-5.54677
897	897	-5.27903
898	898	-4.19356
899	899	-2.41765
900	900	-0.275585
901	901	1.74818
902	902	3.08768
903	903	3.25685
904	904	2.06212
905	905	-0.203312
906	906	-2.88364
907	907	-5.24775
908	908	-6.66487
909	909	-6.66635
910	910	-4.88339
911	911	-1.19319
912	912	4.05679
913	913	9.95945
914	914	15.2194
915	915	18.5092
916	916	18.772
917	917	15.4139
918	918	8.55333
919	919	-0.521191
920	920	-9.4885
921	921	-15.8333
922	922	-17.7733
923	923	-14.8373
924	924	-7.83893
925	925	1.54299
926	926	11.2851
927	927	19.7665
928	928	25.503
929	929	26.5396
930	930	20.9802
931	931	7.21203
932	932	-14.8742
933	933	-41.5932
934	934	-65.2615
935	935	-78.9884
936	936	-79.5607
937	937	-64.7687
938	938	-31.5787
939	939	17.3874
940	940	65.8447
941	941	98.78
942	942	113.463
943	943	108.022
944	944	74.6033
945	945	9.85245
946	946	-58.4983
947	947	-94.917
948	948	-102.333
949	949	-91.113
950	950	-64.7818
951	951	-27.4983
952	952	9.05087
953	953	33.1601
954	954	42.7086
955	955	41.6834
956	956	35.2302
957	957	27.6439
958	958	22.4545
959	959	21.1006
960	960	22.0514
961	961	22.013
962	962	17.9575
963	963	8.72943
964	964	-4.07921
965	965	-17.2815
966	966	-26.7934
967	967	-29.8734
968	968	-26.316
969	969	-17.365
970	970	-5.52088
971	971	6.30614
972	972	15.8553
973	973	21.493
974	974	22.3842
975	975	18.685
976	976	11.4582
977	977	2.39717
978	978	-6.74943
979	979	-14.5718
980	980	-20.0952
981	981	-22.6096
982	982	-21.5876
983	983	-16.8068
984	984	-8.59917
985	985	1.99557
986	986	13.2422
987	987	23.0604
988	988	29.5191
989	989	31.2079
990	990	27.6725
991	991	19.7099
992	992	8.98745
993	993	-2.44677
994	994	-12.8026
995	995	-20.949
996	996	-26.3783
997	997	-29.0527
998	998	-29.2333
999	999	-27.3272
1000	1000	-23.8273
1001	1001	-19.2417
1002	1002	-13.9593
1003	1003	-8.26793
1004	1004	-2.33676
1005	1005	3.83289
1006	1006	10.3887
1007	1007	17.3784
1008	1008	24.5175
1009	1009	31.178
1010	1010	36.6326
1011	1011	40.2962
1012	1012	41.7686
1013	1013	40.5937
1014	1014	36.0989
1015	1015	27.5131
1016	1016	14.5475
1017	1017	-1.77326
1018	1018	-18.8808
1019	1019	-33.6393
1020	1020	-43.6594
1021	1021	-47.8687
1022	1022	-46.5347
1023	1023	-40.8457
1024	1024	-32.508
1025	1025	-23.4153
1026	1026	-15.1341
1027	1027	-8.52261
1028	1028	-3.53028
1029	1029	0.465311
1030	1030	4.09884
1031	1031	7.72967
1032	1032	11.3008
1033	1033	14.3964
1034	1034	16.6038
1035	1035	17.6104
1036	1036	17.4168
1037	1037	16.4256
1038	1038	15.4738
1039	1039	15.4888
1040	1040	16.9709
1041	1041	19.7101
1042	1042	22.8194
1043	1043	24.9507
1044	1044	24.5238
1045	1045	20.2588
1046	1046	11.6439
1047	1047	-0.818576
1048	1048	-15.3468
1049	1049	-29.3496
1050	1050	-40.3169
1051	1051	-46.4128
1052	1052	-46.6229
1053	1053	-40.5558
1054	1054	-28.5181
1055	1055	-11.8516
1056	1056	6.72455
1057	1057	23.5808
1058	1058	35.4565
1059	1059	40.1265
1060	1060	36.7006
1061	1061	26.8542
1062	1062	14.3013
1063	1063	3.17738
1064	1064	-3.74344
1065	1065	-6.10388
1066	1066	-5.03469
1067	1067	-2.1931
1068	1068	0.61314
1069	1069	1.74115
1070	1070	0.154842
1071	1071	-4.31342
1072	1072	-10.7983
1073	1073	-17.806
1074	1074	-23.8862
1075	1075	-27.9461
1076	1076	-29.3121
1077	1077	-27.7325
1078	1078	-23.1583
1079	1079	-15.6975
1080	1080	-5.77117
1081	1081	5.66024
1082	1082	17.3138
1083	1083	27.5864
1084	1084	34.7634
1085	1085	37.5456
1086	1086	35.3422
1087	1087	28.4035
1088	1088	18.0457
1089	1089	6.46397
1090	1090	-3.92859
1091	1091	-11.2867
1092	1092	-14.9188
1093	1093	-15.3964
1094	1094	-14.1869
1095	1095	-13.0216
1096	1096	-13.2315
1097	1097	-15.2218
1098	1098	-18.4644
1099	1099	-21.7397
1100	1100	-23.7052
1101	1101	-23.3016
1102	1102	-19.9675
1103	1103	-13.7745
1104	1104	-5.56709
1105	1105	3.27669
1106	1106	11.4331
1107	1107	17.9957
1108	1108	22.5756
1109	1109	25.321
1110	1110	26.7699
1111	1111	27.5079
1112	1112	28.0048
1113	1113	28.5144
1114	1114	28.6417
1115	1115	27.2985
1116	1116	23.3059
1117	1117	15.9291
1118	1118	5.18041
1119	1119	-7.80514
1120	1120	-20.9248
1121	1121	-31.9141
1122	1122	-39.1616
1123	1123	-41.9226
1124	1124	-40.1939
1125	1125	-34.3909
1126	1126	-25.3673
1127	1127	-14.2851
1128	1128	-2.41872
1129	1129	9.06298
1130	1130	19.2099
1131	1131	27.0942
1132	1132	31.7382
1133	1133	32.3916
1134	1134	28.8293
1135	1135	21.6653
1136	1136	12.415
1137	1137	3.03217
1138	1138	-4.78417
1139	1139	-10.2098
1140	1140	-13.2335
1141	1141	-14.3748
1142	1142	-14.337
1143	1143	-13.6423
1144	1144	-12.4666
1145	1145	-10.7198
1146	1146	-8.23066
1147	1147	-4.99029
1148	1148	-1.28867
1149	1149	2.25863
1150	1150	4.87661
1151	1151	5.92123
1152	1152	5.2018
1153	1153	3.18943
1154	1154	0.784878
1155	1155	-1.05142
1156	1156	-1.64965
1157	1157	-0.804005
1158	1158	1.09156
1159	1159	3.24671
1160	1160	4.84347
1161	1161	5.31815
1162	1162	4.46477
1163	1163	2.45296
1164	1164	-0.17928
1165	1165	-2.76829
1166	1166	-4.88557
1167	1167	-6.40753
1168	1168	-7.36032
1169	1169	-7.76609
1170	1170	-7.48534
1171	1171	-6.27211
1172	1172	-3.89701
1173	1173	-0.247419
1174	1174	4.60295
1175	1175	10.2209
1176	1176	15.6584
1177	1177	19.6347
1178	1178	20.9402
1179	1179	18.6934
1180	1180	12.6394
1181	1181	3.39071
1182	1182	-7.53709
1183	1183	-18.0456
1184	1184	-26.078
1185	1185	-30.2716
1186	1186	-30.2749
1187	1187	-26.4917
1188	1188	-19.8199
1189	1189	-11.4299
1190	1190	-2.5318
1191	1191	5.88955
1192	1192	13.3186
1193	1193	19.722
1194	1194	25.2926
1195	1195	30.0926
1196	1196	33.7988
1197	1197	35.7453
1198	1198	35.249
1199	1199	31.6324
1200	1200	24.2515
1201	1201	12.8378
1202	1202	-1.94364
1203	1203	-18.2559
1204	1204	-33.4604
1205	1205	-44.9638
1206	1206	-50.9607
1207	1207	-50.5963
1208	1208	-43.7582
1209	1209	-31.2126
1210	1210	-14.9621
1211	1211	2.13601
1212	1212	17.4154
1213	1213	29.1486
1214	1214	36.5273
1215	1215	39.433
1216	1216	38.3713
1217	1217	34.1824
1218	1218	27.794
1219	1219	20.1769
1220	1220	12.1696
1221	1221	4.38925
1222	1222	-2.83688
1223	1223	-9.26188
1224	1224	-14.6644
1225	1225	-18.9115
1226	1226	-22.0274
1227	1227	-24.2069
1228	1228	-25.6451
1229	1229	-26.2854
1230	1230	-25.7836
1231	1231	-23.8368
1232	1232	-20.408
1233	1233	-15.7524
1234	1234	-10.3723
1235	1235	-4.85168
1236	1236	0.278895
1237	1237	4.56022
1238	1238	7.81389
1239	1239	10.1318
1240	1240	11.7642
1241	1241	12.917
1242	1242	13.6656
1243	1243	14.1291
1244	1244	14.5319
1245	1245	15.1117
1246	1246	16.0138
1247	1247	17.0627
1248	1248	17.6686
1249	1249	17.0517
1250	1250	14.534
1251	1251	9.736
1252	1252	2.80039
1253	1253	-5.44217
1254	1254	-13.6176
1255	1255	-20.1766
1256	1256	-23.8343
1257	1257	-23.8629
1258	1258	-20.2405
1259	1259	-13.759
1260	1260	-5.7156
1261	1261	2.32779
1262	1262	8.82572
1263	1263	12.6172
1264	1264	13.2285
1265	1265	11.0027
1266	1266	6.90892
1267	1267	2.11976
1268	1268	-2.31113
1269	1269	-5.68503
1270	1270	-7.62535
1271	1271	-8.04909
1272	1272	-7.17227
1273	1273	-5.45148
1274	1274	-3.30745
1275	1275	-0.927493
1276	1276	1.73331
1277	1277	4.84126
1278	1278	8.49841
1279	1279	12.5769
1280	1280	16.5176
1281	1281	19.398
1282	1282	20.1485
1283	1283	17.9294
1284	1284	12.4232
1285	1285	4.06896
1286	1286	-5.88362
1287	1287	-15.6914
1288	1288	-23.6909
1289	1289	-28.7349
1290	1290	-30.2493
1291	1291	-28.1323
1292	1292	-22.6439
1293	1293	-14.3039
1294	1294	-3.87858
1295	1295	7.42543
1296	1296	17.9675
1297	1297	26.0579
1298	1298	30.3212
1299	1299	29.8
1300	1300	24.2309
1301	1301	14.595
1302	1302	3.11888
1303	1303	-7.61025
1304	1304	-15.6302
1305	1305	-20.0878
1306	1306	-21.043
1307	1307	-19.1021
1308	1308	-15.1878
1309	1309	-10.2654
1310	1310	-5.29406
1311	1311	-0.98182
1312	1312	2.42601
1313	1313	4.97593
1314	1314	6.80353
1315	1315	7.98397
1316	1316	8.57434
1317	1317	8.57186
1318	1318	7.89469
1319	1319	6.49533
1320	1320	4.39647
1321	1321	1.63407
1322	1322	-1.50295
1323	1323	-4.60835
1324	1324	-7.20708
1325	1325	-8.66053
1326	1326	-8.27504
1327	1327	-5.63458
1328	1328	-0.783473
1329	1329	5.74406
1330	1330	12.9255
1331	1331	19.2488
1332	1332	23.05
1333	1333	23.0766
1334	1334	18.5708
1335	1335	9.60291
1336	1336	-2.37504
1337	1337	-14.7964
1338	1338	-25.0482
1339	1339	-31.3499
1340	1340	-32.9442
1341	1341	-29.8401
1342	1342	-22.7307
1343	1343	-12.9175
1344	1344	-2.08134
1345	1345	8.04871
1346	1346	16.1772
1347	1347	21.5328
1348	1348	23.6457
1349	1349	22.3904
1350	1350	17.9151
1351	1351	10.7058
1352	1352	1.79415
1353	1353	-7.33836
1354	1354	-15.0825
1355	1355	-20.2654
1356	1356	-22.2075
1357	1357	-20.5356
1358	1358	-15.0793
1359	1359	-6.10652
1360	1360	5.42322
1361	1361	17.8348
1362	1362	29.1674
1363	1363	37.6078
1364	1364	41.7144
1365	1365	40.605
1366	1366	34.2364
1367	1367	23.6424
1368	1368	10.7408
1369	1369	-2.34448
1370	1370	-13.9164
1371	1371	-23.046
1372	1372	-29.4707
1373	1373	-33.4213
1374	1374	-35.4872
1375	1375	-36.299
1376	1376	-36.265
1377	1377	-35.4435
1378	1378	-33.6086
1379	1379	-30.5671
1380	1380	-26.3065
1381	1381	-20.9831
1382	1382	-14.954
1383	1383	-8.71108
1384	1384	-2.60757
1385	1385	3.23356
1386	1386	8.98062
1387	1387	14.8459
1388	1388	21.0189
1389	1389	27.6384
1390	1390	34.5564
1391	1391	41.3037
1392	1392	46.7961
1393	1393	49.4265
1394	1394	47.551
1395	1395	39.7617
1396	1396	25.2504
1397	1397	5.04527
1398	1398	-16.8613
1399	1399	-35.0874
1400	1400	-45.6538
1401	1401	-47.3724
1402	1402	-41.4113
1403	1403	-30.3024
1404	1404	-17.3589
1405	1405	-5.70545
1406	1406	2.75983
1407	1407	7.66727
1408	1408	9.77032
1409	1409	10.3174
1410	1410	10.4458
1411	1411	10.7859
1412	1412	11.3373
1413	1413	11.7596
1414	1414	11.7044
1415	1415	10.963
1416	1416	9.54222
1417	1417	7.60711
1418	1418	5.4587
1419	1419	3.47558
1420	1420	1.84892
1421	1421	0.43524
1422	1422	-1.0606
1423	1423	-2.80892
1424	1424	-4.68201
1425	1425	-6.43646
1426	1426	-7.99284
1427	1427	-9.44351
1428	1428	-10.805
1429	1429	-11.8868
1430	1430	-12.2703
1431	1431	-11.4741
1432	1432	-9.18417
1433	1433	-5.27315
1434	1434	0.0990204
1435	1435	6.22257
1436	1436	11.8989
1437	1437	15.8607
1438	1438	17.1857
1439	1439	15.5877
1440	1440	11.5442
1441	1441	6.07858
1442	1442	0.446141
1443	1443	-4.18116
1444	1444	-7.07482
1445	1445	-7.98901
1446	1446	-7.18736
1447	1447	-5.39414
1448	1448	-3.55149
1449	1449	-2.48664
1450	1450	-2.63315
1451	1451	-3.9285
1452	1452	-5.93325
1453	1453	-7.87585
1454	1454	-8.86543
1455	1455	-8.24646
1456	1456	-5.77298
1457	1457	-1.747
1458	1458	3.05644
1459	1459	7.64339
1460	1460	11.1681
1461	1461	13.123
1462	1462	13.3282
1463	1463	11.8573
1464	1464	9.07557
1465	1465	5.49067
1466	1466	1.71314
1467	1467	-1.66689
1468	1468	-4.2376
1469	1469	-5.7284
1470	1470	-6.02133
1471	1471	-5.12868
1472	1472	-3.31854
1473	1473	-1.14687
1474	1474	0.491193
1475	1475	0.799387
1476	1476	-0.51166
1477	1477	-3.1543
1478	1478	-6.37932
1479	1479	-9.18157
1480	1480	-10.4546
1481	1481	-9.36104
1482	1482	-5.60124
1483	1483	0.260004
1484	1484	6.81406
1485	1485	12.2927
1486	1486	15.2058
1487	1487	14.9193
1488	1488	11.6214
1489	1489	6.16403
1490	1490	-0.11358
1491	1491	-5.75147
1492	1492	-9.58131
1493	1493	-10.996
1494	1494	-10.1033
1495	1495	-7.56193
1496	1496	-4.29074
1497	1497	-1.14881
1498	1498	1.35249
1499	1499	3.04241
1500	1500	3.95727
1501	1501	4.32828
1502	1502	4.48349
1503	1503	4.62188
1504	1504	4.60368
1505	1505	4.02314
1506	1506	2.65438
1507	1507	0.737426
1508	1508	-1.26395
1509	1509	-3.05181
1510	1510	-4.39308
1511	1511	-5.14748
1512	1512	-5.34575
1513	1513	-5.17928
1514	1514	-4.84936
1515	1515	-4.567
1516	1516	-4.42324
1517	1517	-4.14468
1518	1518	-3.20367
1519	1519	-1.1128
1520	1520	2.25721
1521	1521	6.54183
1522	1522	10.9547
1523	1523	14.4299
1524	1524	15.9705
1525	1525	14.8691
1526	1526	11.0371
1527	1527	5.19196
1528	1528	-1.36622
1529	1529	-7.27543
1530	1530	-11.6495
1531	1531	-14.2299
1532	1532	-15.1576
1533	1533	-14.7607
1534	1534	-13.3609
1535	1535	-11.1576
1536	1536	-8.22437
1537	1537	-4.55887
1538	1538	-0.222474
1539	1539	4.38627
1540	1540	8.53038
1541	1541	11.4988
1542	1542	12.9568
1543	1543	12.9367
1544	1544	11.816
1545	1545	10.2404
1546	1546	8.79615
1547	1547	7.63557
1548	1548	6.53983
1549	1549	5.08433
1550	1550	2.736
1551	1551	-1.00804
1552	1552	-6.39409
1553	1553	-13.0768
1554	1554	-19.8765
1555	1555	-25.2064
1556	1556	-27.4309
1557	1557	-25.2998
1558	1558	-18.2535
1559	1559	-6.5808
1560	1560	8.14426
1561	1561	22.975
1562	1562	34.5357
1563	1563	40.2542
1564	1564	38.737
1565	1565	29.4771
1566	1566	13.4161
1567	1567	-5.79711
1568	1568	-22.9954
1569	1569	-33.9662
1570	1570	-36.9306
1571	1571	-32.7027
1572	1572	-23.693
1573	1573	-13.0302
1574	1574	-3.42337
1575	1575	3.65334
1576	1576	7.84064
1577	1577	9.52813
1578	1578	9.4127
1579	1579	8.24775
1580	1580	6.83913
1581	1581	6.02448
1582	1582	6.55787
1583	1583	8.63606
1584	1584	11.8187
1585	1585	15.083
1586	1586	17.1421
1587	1587	16.8751
1588	1588	13.7407
1589	1589	7.75051
1590	1590	-0.35653
1591	1591	-8.8868
1592	1592	-15.76
1593	1593	-19.3021
1594	1594	-18.8806
1595	1595	-15.0346
1596	1596	-9.13739
1597	1597	-2.88627
1598	1598	2.34183
1599	1599	5.80528
1600	1600	7.40457
1601	1601	7.45443
1602	1602	6.57845
1603	1603	5.5073
1604	1604	4.57062
1605	1605	3.65124
1606	1606	2.33711
1607	1607	0.326362
1608	1608	-2.34542
1609	1609	-5.35209
1610	1610	-8.21379
1611	1611	-10.3794
1612	1612	-11.2642
1613	1613	-10.4488
1614	1614	-7.83223
1615	1615	-3.74341
1616	1616	1.04003
1617	1617	5.58976
1618	1618	8.98559
1619	1619	10.5098
1620	1620	9.93749
1621	1621	7.57363
1622	1622	4.15013
1623	1623	0.627154
1624	1624	-2.09384
1625	1625	-3.57684
1626	1626	-3.96445
1627	1627	-3.80651
1628	1628	-3.75033
1629	1629	-4.39823
1630	1630	-6.01338
1631	1631	-8.27328
1632	1632	-10.2297
1633	1633	-10.6272
1634	1634	-8.51399
1635	1635	-3.55791
1636	1636	3.86021
1637	1637	12.484
1638	1638	20.3533
1639	1639	25.3085
1640	1640	25.5538
1641	1641	20.2823
1642	1642	10.4729
1643	1643	-1.22089
1644	1644	-11.6555
1645	1645	-18.5422
1646	1646	-21.0825
1647	1647	-19.6981
1648	1648	-15.4896
1649	1649	-9.99084
1650	1650	-4.90881
1651	1651	-1.5152
1652	1652	-0.0888671
1653	1653	0.0415269
1654	1654	-0.00261135
1655	1655	0.697476
1656	1656	2.38246
1657	1657	4.64959
1658	1658	6.77139
1659	1659	7.94642
1660	1660	7.728
1661	1661	6.21285
1662	1662	4.01151
1663	1663	2.00105
1664	1664	0.819485
1665	1665	0.73251
1666	1666	1.69578
1667	1667	3.37029
1668	1668	5.08967
1669	1669	6.08831
1670	1670	5.84709
1671	1671	4.16413
1672	1672	1.11231
1673	1673	-2.89434
1674	1674	-7.03445
1675	1675	-10.2539
1676	1676	-11.6284
1677	1677	-10.8245
1678	1678	-8.14349
1679	1679	-4.30125
1680	1680	-0.188401
1681	1681	3.44358
1682	1682	6.17439
1683	1683	7.87606
1684	1684	8.53902
1685	1685	8.21555
1686	1686	6.93004
1687	1687	4.67643
1688	1688	1.58666
1689	1689	-1.89013
1690	1690	-4.99639
1691	1691	-6.98439
1692	1692	-7.41248
1693	1693	-6.38083
1694	1694	-4.36145
1695	1695	-2.04947
1696	1696	-0.252398
1697	1697	0.346871
1698	1698	-0.39274
1699	1699	-1.98708
1700	1700	-3.6083
1701	1701	-4.42804
1702	1702	-3.83686
1703	1703	-1.72725
1704	1704	1.43007
1705	1705	4.84662
1706	1706	7.71615
1707	1707	9.35496
1708	1708	9.2931
1709	1709	7.43454
1710	1710	4.1064
1711	1711	-0.111211
1712	1712	-4.55912
1713	1713	-8.45191
1714	1714	-10.9108
1715	1715	-11.2642
1716	1716	-9.26304
1717	1717	-5.14878
1718	1718	0.239324
1719	1719	5.654
1720	1720	9.84515
1721	1721	11.8177
1722	1722	11.0303
1723	1723	7.55686
1724	1724	2.20614
1725	1725	-3.66099
1726	1726	-8.54846
1727	1727	-11.2057
1728	1728	-10.9326
1729	1729	-7.69977
1730	1730	-2.28252
1731	1731	3.92424
1732	1732	9.30206
1733	1733	12.4145
1734	1734	12.3932
1735	1735	9.09674
1736	1736	3.24403
1737	1737	-3.78803
1738	1738	-10.2636
1739	1739	-14.4596
1740	1740	-15.2914
1741	1741	-12.5048
1742	1742	-6.58747
1743	1743	1.34341
1744	1744	9.84628
1745	1745	17.562
1746	1746	23.3381
1747	1747	26.0888
1748	1748	24.9044
1749	1749	19.2369
1750	1750	8.93319
1751	1751	-5.19026
1752	1752	-21.5845
1753	1753	-37.8342
1754	1754	-50.6932
1755	1755	-56.9919
1756	1756	-54.382
1757	1757	-40.8582
1758	1758	-15.1618
1759	1759	19.1564
1760	1760	51.6653
1761	1761	72.8266
1762	1762	78.4397
1763	1763	67.7749
1764	1764	43.1907
1765	1765	11.088
1766	1766	-18.9222
1767	1767	-40.0139
1768	1768	-51.1536
1769	1769	-54.1431
1770	1770	-51.0888
1771	1771	-43.8364
1772	1772	-34.0193
1773	1773	-22.9334
1774	1774	-10.979
1775	1775	1.94662
1776	1776	15.3371
1777	1777	27.6215
1778	1778	36.7693
1779	1779	41.4663
1780	1780	41.4364
1781	1781	37.0748
1782	1782	29.3609
1783	1783	19.5236
1784	1784	8.95281
1785	1785	-0.947902
1786	1786	-9.34092
1787	1787	-15.904
1788	1788	-20.391
1789	1789	-22.5005
1790	1790	-21.8268
1791	1791	-18.2556
1792	1792	-12.0811
1793	1793	-3.87303
1794	1794	5.83032
1795	1795	16.4457
1796	1796	26.9963
1797	1797	36.0766
1798	1798	42.0948
1799	1799	43.1522
1800	1800	37.2834
1801	1801	22.8441
1802	1802	-0.517637
1803	1803	-29.463
1804	1804	-56.4253
1805	1805	-74.629
1806	1806	-81.74
1807	1807	-77.5475
1808	1808	-60.8743
1809	1809	-29.3105
1810	1810	14.9364
1811	1811	58.3445
1812	1812	87.7914
1813	1813	98.9501
1814	1814	89.2496
1815	1815	57.8387
1816	1816	10.4043
1817	1817	-34.9484
1818	1818	-62.5026
1819	1819	-72.2728
1820	1820	-69.565
1821	1821	-58.222
1822	1822	-40.9476
1823	1823	-21.4768
1824	1824	-5.26508
1825	1825	4.58617
1826	1826	9.18571
1827	1827	11.7158
1828	1828	14.9917
1829	1829	20.5336
1830	1830	27.9853
1831	1831	35.3216
1832	1832	39.7446
1833	1833	39.1904
1834	1834	33.1286
1835	1835	22.5267
1836	1836	10.1347
1837	1837	-0.938557
1838	1838	-8.77296
1839	1839	-12.676
1840	1840	-13.1928
1841	1841	-11.6122
1842	1842	-9.33342
1843	1843	-7.43375
1844	1844	-6.52037
1845	1845	-6.62796
1846	1846	-7.07101
1847	1847	-7.00195
1848	1848	-5.90394
1849	1849	-3.77701
1850	1850	-1.07301
1851	1851	1.6058
1852	1852	3.81314
1853	1853	5.3004
1854	1854	5.84551
1855	1855	5.18981
1856	1856	3.26633
1857	1857	0.396297
1858	1858	-2.94513
1859	1859	-6.19987
1860	1860	-8.69236
1861	1861	-9.76876
1862	1862	-8.95351
1863	1863	-6.12009
1864	1864	-1.72219
1865	1865	3.16133
1866	1866	7.21323
1867	1867	9.30282
1868	1868	8.86322
1869	1869	6.11793
1870	1870	2.03634
1871	1871	-1.98285
1872	1872	-4.58084
1873	1873	-4.92923
1874	1874	-3.03076
1875	1875	0.270502
1876	1876	3.74942
1877	1877	6.32743
1878	1878	7.34933
1879	1879	6.62695
1880	1880	4.40742
1881	1881	1.40162
1882	1882	-1.46917
1883	1883	-3.4785
1884	1884	-4.42123
1885	1885	-4.63527
1886	1886	-4.69848
1887	1887	-5.06812
1888	1888	-5.9637
1889	1889	-7.23046
1890	1890	-8.28109
1891	1891	-8.43629
1892	1892	-7.156
1893	1893	-4.3113
1894	1894	-0.268896
1895	1895	4.17195
1896	1896	8.08637
1897	1897	10.8302
1898	1898	12.1584
1899	1899	12.1179
1900	1900	10.8862
1901	1901	8.69243
1902	1902	5.76894
1903	1903	2.37683
1904	1904	-1.1782
1905	1905	-4.53703
1906	1906	-7.23021
1907	1907	-8.86924
1908	1908	-9.31108
1909	1909	-8.6307
1910	1910	-7.08091
1911	1911	-4.97956
1912	1912	-2.63331
1913	1913	-0.288066
1914	1914	1.83816
1915	1915	3.54943
1916	1916	4.70569
1917	1917	5.26655
1918	1918	5.20841
1919	1919	4.51212
1920	1920	3.15913
1921	1921	1.29283
1922	1922	-0.577678
1923	1923	-1.79104
1924	1924	-1.84912
1925	1925	-0.725221
1926	1926	1.12574
1927	1927	2.98745
1928	1928	4.08325
1929	1929	3.88607
1930	1930	2.35382
1931	1931	-0.0851121
1932	1932	-2.69161
1933	1933	-4.73551
1934	1934	-5.66648
1935	1935	-5.24482
1936	1936	-3.66929
1937	1937	-1.40076
1938	1938	0.906554
1939	1939	2.64155
1940	1940	3.32498
1941	1941	2.72298
1942	1942	1.03405
1943	1943	-1.2278
1944	1944	-3.51938
1945	1945	-5.44851
1946	1946	-6.80142
1947	1947	-7.3857
1948	1948	-7.00514
1949	1949	-5.6454
1950	1950	-3.54059
1951	1951	-1.04237
1952	1952	1.57127
1953	1953	4.25093
1954	1954	7.10045
1955	1955	10.0969
1956	1956	12.8495
1957	1957	14.6933
1958	1958	14.9841
1959	1959	13.3512
1960	1960	9.60405
1961	1961	3.91009
1962	1962	-2.83162
1963	1963	-9.17323
1964	1964	-13.7339
1965	1965	-15.7165
1966	1966	-15.104
1967	1967	-12.4515
1968	1968	-8.63679
1969	1969	-4.60415
1970	1970	-1.11532
1971	1971	1.47559
1972	1972	3.12678
1973	1973	3.99154
1974	1974	4.27616
1975	1975	4.12984
1976	1976	3.71942
1977	1977	3.19535
1978	1978	2.57007
1979	1979	1.6044
1980	1980	-0.0350976
1981	1981	-2.52243
1982	1982	-5.63738
1983	1983	-8.73771
1984	1984	-10.8987
1985	1985	-11.253
1986	1986	-9.24261
1987	1987	-4.74546
1988	1988	1.62517
1989	1989	8.63311
1990	1990	14.8304
1991	1991	18.855
1992	1992	19.7744
1993	1993	17.5348
1994	1994	12.9611
1995	1995	7.34734
1996	1996	1.99874
1997	1997	-2.20362
1998	1998	-4.94552
[truncated: 39,710 more rows]
