# Supplementary material for: PM2.5 concentration prediction based on EEMD-ALSTM
Source: Sci Rep. 2024 Jun 2;14:12636. doi: 10.1038/s41598-024-63620-9 (PMC11144699; doi:10.1038/s41598-024-63620-9)
Supplement: Supplementary file 1 — Supplementary Information. [file 41598_2024_63620_MOESM1_ESM.zip › Code/ra5.xlsx]

## Sheet: Sheet1
	index	0
0	0	-5.7796
1	1	-9.7822
2	2	-13.1133
3	3	-15.5183
4	4	-16.7927
5	5	-16.83
6	6	-15.6449
7	7	-13.3945
8	8	-10.3449
9	9	-6.80736
10	10	-3.0915
11	11	0.526031
12	12	3.80631
13	13	6.56885
14	14	8.70241
15	15	10.1542
16	16	10.9331
17	17	11.0964
18	18	10.7207
19	19	9.89168
20	20	8.69607
21	21	7.21283
22	22	5.51287
23	23	3.66621
24	24	1.74947
25	25	-0.153862
26	26	-1.9629
27	27	-3.59998
28	28	-4.9995
29	29	-6.11156
30	30	-6.89893
31	31	-7.33855
32	32	-7.42039
33	33	-7.15243
34	34	-6.55684
35	35	-5.66415
36	36	-4.51784
37	37	-3.17632
38	38	-1.71096
39	39	-0.200945
40	40	1.27447
41	41	2.63987
42	42	3.8263
43	43	4.76949
44	44	5.399
45	45	5.64989
46	46	5.47047
47	47	4.82946
48	48	3.73098
49	49	2.23413
50	50	0.456144
51	51	-1.44889
52	52	-3.31156
53	53	-4.96167
54	54	-6.24455
55	55	-7.02813
56	56	-7.21331
57	57	-6.75812
58	58	-5.67794
59	59	-4.0327
60	60	-1.92059
61	61	0.532282
62	62	3.1771
63	63	5.85723
64	64	8.42397
65	65	10.7283
66	66	12.6102
67	67	13.9114
68	68	14.4816
69	69	14.204
70	70	13.0242
71	71	10.9709
72	72	8.16275
73	73	4.78412
74	74	1.06724
75	75	-2.73444
76	76	-6.36942
77	77	-9.60851
78	78	-12.2627
79	79	-14.1814
80	80	-15.2584
81	81	-15.4493
82	82	-14.7679
83	83	-13.2809
84	84	-11.0903
85	85	-8.30993
86	86	-5.04569
87	87	-1.41016
88	88	2.4405
89	89	6.30887
90	90	9.97131
91	91	13.1967
92	92	15.7568
93	93	17.4387
94	94	18.0614
95	95	17.5018
96	96	15.7311
97	97	12.8348
98	98	9.00116
99	99	4.49084
100	100	-0.396154
101	101	-5.35178
102	102	-10.089
103	103	-14.3527
104	104	-17.9143
105	105	-20.5662
106	106	-22.1337
107	107	-22.4949
108	108	-21.5758
109	109	-19.3568
110	110	-15.9211
111	111	-11.5084
112	112	-6.48672
113	113	-1.28673
114	114	3.66196
115	115	7.98343
116	116	11.387
117	117	13.6797
118	118	14.7542
119	119	14.5642
120	120	13.0965
121	121	10.3669
122	122	6.49666
123	123	1.80712
124	124	-3.2357
125	125	-8.12428
126	126	-12.3811
127	127	-15.5902
128	128	-17.3945
129	129	-17.5178
130	130	-15.8603
131	131	-12.5857
132	132	-8.06414
133	133	-2.75804
134	134	2.86092
135	135	8.35809
136	136	13.3653
137	137	17.6123
138	138	20.9529
139	139	23.3433
140	140	24.7964
141	141	25.3394
142	142	24.9902
143	143	23.7578
144	144	21.6737
145	145	18.8026
146	146	15.2471
147	147	11.1512
148	148	6.71375
149	149	2.1617
150	150	-2.29022
151	151	-6.47281
152	152	-10.2687
153	153	-13.6011
154	154	-16.4146
155	155	-18.6564
156	156	-20.2701
157	157	-21.1908
158	158	-21.3509
159	159	-20.7018
160	160	-19.2408
161	161	-17.0295
162	162	-14.1918
163	163	-10.9131
164	164	-7.43237
165	165	-4.01573
166	166	-0.919469
167	167	1.64554
168	168	3.54223
169	169	4.70394
170	170	5.13199
171	171	4.911
172	172	4.21316
173	173	3.28532
174	174	2.40415
175	175	1.83414
176	176	1.79109
177	177	2.40141
178	178	3.67832
179	179	5.50385
180	180	7.65651
181	181	9.8612
182	182	11.8238
183	183	13.2743
184	184	13.991
185	185	13.819
186	186	12.6967
187	187	10.6813
188	188	7.94951
189	189	4.75805
190	190	1.39533
191	191	-1.86023
192	192	-4.77344
193	193	-7.16874
194	194	-8.93244
195	195	-10.0133
196	196	-10.4147
197	197	-10.1813
198	198	-9.39494
199	199	-8.17649
200	200	-6.68011
201	201	-5.06621
202	202	-3.47923
203	203	-2.03671
204	204	-0.820327
205	205	0.131204
206	206	0.818681
207	207	1.2697
208	208	1.51709
209	209	1.59592
210	210	1.54127
211	211	1.38888
212	212	1.18074
213	213	0.949354
214	214	0.713021
215	215	0.478797
216	216	0.243665
217	217	0.00443225
218	218	-0.238676
219	219	-0.470066
220	220	-0.651773
221	221	-0.731803
222	222	-0.655715
223	223	-0.386802
224	224	0.0811455
225	225	0.724282
226	226	1.48876
227	227	2.30856
228	228	3.11814
229	229	3.85724
230	230	4.48467
231	231	4.97829
232	232	5.32456
233	233	5.51342
234	234	5.52293
235	235	5.31929
236	236	4.85873
237	237	4.1059
238	238	3.05573
239	239	1.73757
240	240	0.212285
241	241	-1.42812
242	242	-3.07432
243	243	-4.60807
244	244	-5.93079
245	245	-6.98374
246	246	-7.75534
247	247	-8.29466
248	248	-8.67864
249	249	-8.99028
250	250	-9.3098
251	251	-9.69446
252	252	-10.154
253	253	-10.6371
254	254	-11.025
255	255	-11.1464
256	256	-10.7834
257	257	-9.70532
258	258	-7.73423
259	259	-4.8128
260	260	-1.02222
261	261	3.43677
262	262	8.27058
263	263	13.1156
264	264	17.5503
265	265	21.1367
266	266	23.4652
267	267	24.1862
268	268	23.0742
269	269	20.1855
270	270	15.8824
271	271	10.7229
272	272	5.34474
273	273	0.360485
274	274	-3.73025
275	275	-6.60865
276	276	-8.18289
277	277	-8.55497
278	278	-7.9577
279	279	-6.68962
280	280	-5.07604
281	281	-3.42891
282	282	-2.00945
283	283	-1.00346
284	284	-0.494804
285	285	-0.484977
286	286	-0.927137
287	287	-1.7522
288	288	-2.87216
289	289	-4.17608
290	290	-5.55544
291	291	-6.91424
292	292	-8.18633
293	293	-9.34001
294	294	-10.3665
295	295	-11.2597
296	296	-12.0016
297	297	-12.5708
298	298	-12.9309
299	299	-13.0178
300	300	-12.7475
301	301	-12.0317
302	302	-10.7781
303	303	-8.89405
304	304	-6.30482
305	305	-2.96928
306	306	1.07794
307	307	5.70756
308	308	10.7061
309	309	15.7871
310	310	20.6151
311	311	24.8383
312	312	28.1229
313	313	30.1708
314	314	30.7214
315	315	29.5455
316	316	26.4543
317	317	21.3888
318	318	14.6025
319	319	6.64494
320	320	-1.77638
321	321	-9.92939
322	322	-17.1643
323	323	-22.9722
324	324	-27.0001
325	325	-29.0516
326	326	-29.0793
327	327	-27.2234
328	328	-23.8028
329	329	-19.2673
330	330	-14.1296
331	331	-8.88519
332	332	-3.94517
333	333	0.406777
334	334	4.00393
335	335	6.75459
336	336	8.63208
337	337	9.69099
338	338	10.0376
339	339	9.7966
340	340	9.08173
341	341	7.9913
342	342	6.64076
343	343	5.1958
344	344	3.89084
345	345	3.00498
346	346	2.81673
347	347	3.55113
348	348	5.32131
349	349	8.06686
350	350	11.572
351	351	15.5306
352	352	19.6059
353	353	23.4888
354	354	26.9122
355	355	29.6651
356	356	31.5993
357	357	32.6188
358	358	32.6609
359	359	31.6588
360	360	29.527
361	361	26.166
362	362	21.4722
363	363	15.3964
364	364	8.0023
365	365	-0.504364
366	366	-9.74791
367	367	-19.2135
368	368	-28.3323
369	369	-36.5615
370	370	-43.4436
371	371	-48.6235
372	372	-51.8312
373	373	-52.8672
374	374	-51.6334
375	375	-48.2216
376	376	-42.9756
377	377	-36.4219
378	378	-29.1718
379	379	-21.8274
380	380	-14.9236
381	381	-8.90907
382	382	-4.13246
383	383	-0.810742
384	384	1.04014
385	385	1.6127
386	386	1.20024
387	387	0.111984
388	388	-1.36563
389	389	-2.97176
390	390	-4.43781
391	391	-5.45128
392	392	-5.67378
393	393	-4.783
394	394	-2.48621
395	395	1.42389
396	396	6.93545
397	397	13.795
398	398	21.5559
399	399	29.645
400	400	37.4587
401	401	44.4383
402	402	50.1121
403	403	54.1054
404	404	56.1225
405	405	55.9176
406	406	53.2753
407	407	48.0336
408	408	40.1797
409	409	29.9547
410	410	17.9008
411	411	4.82993
412	412	-8.3337
413	413	-20.7174
414	414	-31.6035
415	415	-40.4638
416	416	-46.9484
417	417	-50.9313
418	418	-52.5033
419	419	-51.922
420	420	-49.5339
421	421	-45.7009
422	422	-40.7641
423	423	-35.0362
424	424	-28.7981
425	425	-22.2922
426	426	-15.7272
427	427	-9.29653
428	428	-3.20481
429	429	2.3293
430	430	7.08476
431	431	10.868
432	432	13.5574
433	433	15.1334
434	434	15.7033
435	435	15.4758
436	436	14.6996
437	437	13.6172
438	438	12.4403
439	439	11.3444
440	440	10.4613
441	441	9.89117
442	442	9.67744
443	443	9.80134
444	444	10.2066
445	445	10.819
446	446	11.561
447	447	12.3542
448	448	13.1248
449	449	13.809
450	450	14.3477
451	451	14.669
452	452	14.6764
453	453	14.2613
454	454	13.3228
455	455	11.7991
456	456	9.72469
457	457	7.23696
458	458	4.54652
459	459	1.90496
460	460	-0.431801
461	461	-2.23819
462	462	-3.33976
463	463	-3.63083
464	464	-3.09019
465	465	-1.78707
466	466	0.140456
467	467	2.50986
468	468	5.12265
469	469	7.78858
470	470	10.3356
471	471	12.6209
472	472	14.5342
473	473	15.9861
474	474	16.9022
475	475	17.2158
476	476	16.8701
477	477	15.8285
478	478	14.0779
479	479	11.6278
480	480	8.50556
481	481	4.74706
482	482	0.405251
483	483	-4.43016
484	484	-9.62506
485	485	-15.0169
486	486	-20.424
487	487	-25.6553
488	488	-30.5179
489	489	-34.8293
490	490	-38.4179
491	491	-41.1222
492	492	-42.7953
493	493	-43.3039
494	494	-42.52
495	495	-40.3124
496	496	-36.5509
497	497	-31.1468
498	498	-24.0937
499	499	-15.4889
500	500	-5.5692
501	501	5.24355
502	502	16.3601
503	503	27.0988
504	504	36.7789
505	505	44.7951
506	506	50.6604
507	507	54.005
508	508	54.6004
509	509	52.4226
510	510	47.734
511	511	41.0492
512	512	33.0115
513	513	24.2842
514	514	15.4663
515	515	7.0332
516	516	-0.696722
517	517	-7.59285
518	518	-13.6577
519	519	-18.9364
520	520	-23.4535
521	521	-27.1944
522	522	-30.1338
523	523	-32.2644
524	524	-33.5917
525	525	-34.1384
526	526	-33.9437
527	527	-33.049
528	528	-31.5074
529	529	-29.3657
530	530	-26.6807
531	531	-23.5345
532	532	-20.0382
533	533	-16.3435
534	534	-12.6072
535	535	-8.97302
536	536	-5.57822
537	537	-2.53817
538	538	0.0517237
539	539	2.11766
540	540	3.62409
541	541	4.58927
542	542	5.09997
543	543	5.30651
544	544	5.38607
545	545	5.50602
546	546	5.80705
547	547	6.37987
548	548	7.24798
549	549	8.36044
550	550	9.60282
551	551	10.8225
552	552	11.8541
553	553	12.549
554	554	12.7971
555	555	12.5423
556	556	11.7804
557	557	10.543
558	558	8.88668
559	559	6.89868
560	560	4.70578
561	561	2.45213
562	562	0.272554
563	563	-1.72601
564	564	-3.4762
565	565	-4.93946
566	566	-6.08972
567	567	-6.89385
568	568	-7.31537
569	569	-7.32851
570	570	-6.92165
571	571	-6.09502
572	572	-4.86003
573	573	-3.2509
574	574	-1.34205
575	575	0.751045
576	576	2.87559
577	577	4.86125
578	578	6.53984
579	579	7.7543
580	580	8.36629
581	581	8.2794
582	582	7.45987
583	583	5.94302
584	584	3.83106
585	585	1.28838
586	586	-1.47742
587	587	-4.24813
588	588	-6.80479
589	589	-8.94105
590	590	-10.4764
591	591	-11.2674
592	592	-11.2236
593	593	-10.3203
594	594	-8.59472
595	595	-6.14367
596	596	-3.12099
597	597	0.26216
598	598	3.75667
599	599	7.10523
600	600	10.0636
601	601	12.4102
602	602	13.9541
603	603	14.5464
604	604	14.0933
605	605	12.5841
606	606	10.1171
607	607	6.89637
608	608	3.18323
609	609	-0.751232
610	610	-4.65108
611	611	-8.29371
612	612	-11.4927
613	613	-14.0855
614	614	-15.9415
615	615	-16.9706
616	616	-17.1116
617	617	-16.331
618	618	-14.649
619	619	-12.1484
620	620	-8.9544
621	621	-5.22001
622	622	-1.13475
623	623	3.07947
624	624	7.1903
625	625	10.9527
626	626	14.1227
627	627	16.4742
628	628	17.814
629	629	18.018
630	630	17.1012
631	631	15.2166
632	632	12.6054
633	633	9.54237
634	634	6.29284
635	635	3.08801
636	636	0.107733
637	637	-2.52749
638	638	-4.74362
639	639	-6.50318
640	640	-7.80964
641	641	-8.69832
642	642	-9.23135
643	643	-9.47643
644	644	-9.46552
645	645	-9.18844
646	646	-8.604
647	647	-7.65563
648	648	-6.29461
649	649	-4.49893
650	650	-2.30361
651	651	0.187364
652	652	2.81991
653	653	5.39327
654	654	7.68807
655	655	9.50426
656	656	10.6783
657	657	11.1075
658	658	10.7507
659	659	9.61975
660	660	7.77015
661	661	5.29827
662	662	2.36036
663	663	-0.831895
664	664	-4.03907
665	665	-7.0208
666	666	-9.55208
667	667	-11.4331
668	668	-12.508
669	669	-12.695
670	670	-11.9934
671	671	-10.4648
672	672	-8.21208
673	673	-5.35234
674	674	-2.02583
675	675	1.57094
676	676	5.18307
677	677	8.51782
678	678	11.2777
679	679	13.1931
680	680	14.0737
681	681	13.8655
682	682	12.6421
683	683	10.5581
684	684	7.80679
685	685	4.58575
686	686	1.1027
687	687	-2.40936
688	688	-5.70317
689	689	-8.54379
690	690	-10.7239
691	691	-12.0583
692	692	-12.378
693	693	-11.5684
694	694	-9.63773
695	695	-6.73982
696	696	-3.14972
697	697	0.781633
698	698	4.67455
699	699	8.1549
700	700	10.8894
701	701	12.6175
702	702	13.173
703	703	12.5283
704	704	10.7987
705	705	8.21237
706	706	5.07337
707	707	1.71364
708	708	-1.54982
709	709	-4.44893
710	710	-6.79581
711	711	-8.48587
712	712	-9.49727
713	713	-9.87857
714	714	-9.7337
715	715	-9.21248
716	716	-8.47957
717	717	-7.66787
718	718	-6.85701
719	719	-6.06674
720	720	-5.27766
721	721	-4.46547
722	722	-3.6071
723	723	-2.68104
724	724	-1.66806
725	725	-0.545771
726	726	0.707462
727	727	2.11409
728	728	3.67315
729	729	5.34471
730	730	7.05493
731	731	8.70825
732	732	10.1982
733	733	11.4119
734	734	12.2323
735	735	12.5427
736	736	12.248
737	737	11.3128
738	738	9.76376
739	739	7.67997
740	740	5.17915
741	741	2.40022
742	742	-0.501705
743	743	-3.36615
744	744	-6.04839
745	745	-8.42987
746	746	-10.4259
747	747	-11.9759
748	748	-13.0291
749	749	-13.5528
750	750	-13.533
751	751	-12.9758
752	752	-11.909
753	753	-10.3797
754	754	-8.46754
755	755	-6.26773
756	756	-3.87775
757	757	-1.39595
758	758	1.09019
759	759	3.49984
760	760	5.75445
761	761	7.79305
762	762	9.57713
763	763	11.0743
764	764	12.2535
765	765	13.09
766	766	13.5596
767	767	13.6119
768	768	13.1593
769	769	12.1051
770	770	10.3751
771	771	7.95653
772	772	4.93137
773	773	1.47033
774	774	-2.19872
775	775	-5.82197
776	776	-9.15252
777	777	-11.9704
778	778	-14.102
779	779	-15.4331
780	780	-15.9091
781	781	-15.5343
782	782	-14.3809
783	783	-12.5637
784	784	-10.2159
785	785	-7.46467
786	786	-4.43035
787	787	-1.2391
788	788	1.97737
789	789	5.08057
790	790	7.93728
791	791	10.4274
792	792	12.4612
793	793	13.9736
794	794	14.9083
795	795	15.2171
796	796	14.8657
797	797	13.8269
798	798	12.0869
799	799	9.67969
800	800	6.70531
801	801	3.31007
802	802	-0.334176
803	803	-4.03435
804	804	-7.60597
805	805	-10.8869
806	806	-13.7337
807	807	-16.0091
808	808	-17.5788
809	809	-18.3156
810	810	-18.1255
811	811	-16.9659
812	812	-14.8606
813	813	-11.8965
814	814	-8.21294
815	815	-3.99572
816	816	0.529998
817	817	5.11722
818	818	9.5201
819	819	13.5033
820	820	16.8513
821	821	19.3788
822	822	20.9375
823	823	21.4203
824	824	20.7755
825	825	19.0056
826	826	16.1696
827	827	12.4082
828	828	7.96256
829	829	3.1516
830	830	-1.67225
831	831	-6.16436
832	832	-10.0144
833	833	-12.9594
834	834	-14.7793
835	835	-15.3026
836	836	-14.4721
837	837	-12.4179
838	838	-9.44592
839	839	-5.96015
840	840	-2.38905
841	841	0.86208
842	842	3.43918
843	843	5.06695
844	844	5.61308
845	845	5.1508
846	846	3.90996
847	847	2.18979
848	848	0.292199
849	849	-1.51741
850	850	-3.02942
851	851	-4.11131
852	852	-4.71352
853	853	-4.84113
854	854	-4.52051
855	855	-3.77581
856	856	-2.65239
857	857	-1.22672
858	858	0.387382
859	859	2.02643
860	860	3.50198
861	861	4.66097
862	862	5.39051
863	863	5.63364
864	864	5.39516
865	865	4.73582
866	866	3.7808
867	867	2.69329
868	868	1.63148
869	869	0.717864
870	870	0.0239606
871	871	-0.432777
872	872	-0.680136
873	873	-0.792514
874	874	-0.866843
875	875	-0.990348
876	876	-1.20651
877	877	-1.50438
878	878	-1.84259
879	879	-2.17132
880	880	-2.44521
881	881	-2.62656
882	882	-2.67811
883	883	-2.57696
884	884	-2.32599
885	885	-1.94259
886	886	-1.45267
887	887	-0.893006
888	888	-0.306138
889	889	0.271003
890	890	0.783175
891	891	1.17731
892	892	1.43008
893	893	1.53258
894	894	1.48763
895	895	1.29585
896	896	0.94757
897	897	0.416428
898	898	-0.335535
899	899	-1.3352
900	900	-2.58432
901	901	-4.0632
902	902	-5.70851
903	903	-7.40175
904	904	-8.97487
905	905	-10.2215
906	906	-10.908
907	907	-10.7894
908	908	-9.62962
909	909	-7.2354
910	910	-3.47937
911	911	1.66089
912	912	8.0607
913	913	15.4143
914	914	23.2407
915	915	30.928
916	916	37.7862
917	917	43.0994
918	918	46.1619
919	919	46.3782
920	920	43.3163
921	921	36.7425
922	922	26.6708
923	923	13.4069
924	924	-2.24561
925	925	-19.0851
926	926	-35.7422
927	927	-50.9548
928	928	-63.6947
929	929	-73.1425
930	930	-78.6922
931	931	-79.8956
932	932	-76.3459
933	933	-67.5673
934	934	-53.1244
935	935	-32.9946
936	936	-8.02137
937	937	19.8904
938	938	48.0665
939	939	73.752
940	940	94.6563
941	941	108.956
942	942	114.912
943	943	110.342
944	944	92.6771
945	945	61.1389
946	946	19.5364
947	947	-22.8402
948	948	-56.7576
949	949	-78.7162
950	950	-89.9233
951	951	-92.9283
952	952	-89.5232
953	953	-80.2246
954	954	-64.9795
955	955	-44.6308
956	956	-21.8592
957	957	-0.0133875
958	958	18.6555
959	959	33.3184
960	960	43.8664
961	961	50.2934
962	962	52.5251
963	963	50.7073
964	964	45.538
965	965	38.1593
966	966	29.8387
967	967	21.4654
968	968	13.4777
969	969	6.14705
970	970	-0.36654
971	971	-6.00858
972	972	-10.8241
973	973	-14.8953
974	974	-18.2257
975	975	-20.7119
976	976	-22.1378
977	977	-22.2046
978	978	-20.6212
979	979	-17.2358
980	980	-12.1347
981	981	-5.6603
982	982	1.63321
983	983	9.07276
984	984	15.98
985	985	21.7663
986	986	25.9517
987	987	28.1645
988	988	28.1265
989	989	25.6566
990	990	20.7782
991	991	13.8303
992	992	5.4637
993	993	-3.51078
994	994	-12.2977
995	995	-20.2208
996	996	-26.7641
997	997	-31.566
998	998	-34.3936
999	999	-35.1133
1000	1000	-33.6789
1001	1001	-30.1447
1002	1002	-24.6958
1003	1003	-17.6599
1004	1004	-9.48011
1005	1005	-0.669542
1006	1006	8.23923
1007	1007	16.7449
1008	1008	24.401
1009	1009	30.821
1010	1010	35.6777
1011	1011	38.7003
1012	1012	39.6688
1013	1013	38.4268
1014	1014	34.9122
1015	1015	29.2534
1016	1016	21.8395
1017	1017	13.2872
1018	1018	4.31759
1019	1019	-4.3726
1020	1020	-12.1893
1021	1021	-18.6789
1022	1022	-23.5691
1023	1023	-26.7752
1024	1024	-28.3696
1025	1025	-28.5281
1026	1026	-27.484
1027	1027	-25.5078
1028	1028	-22.8663
1029	1029	-19.7876
1030	1030	-16.4406
1031	1031	-12.9215
1032	1032	-9.29358
1033	1033	-5.62382
1034	1034	-2.00595
1035	1035	1.42949
1036	1036	4.53275
1037	1037	7.13696
1038	1038	9.03476
1039	1039	9.97176
1040	1040	9.70451
1041	1041	8.0834
1042	1042	5.13863
1043	1043	1.0997
1044	1044	-3.64059
1045	1045	-8.59054
1046	1046	-13.2365
1047	1047	-17.11
1048	1048	-19.8442
1049	1049	-21.1662
1050	1050	-20.8678
1051	1051	-18.7942
1052	1052	-14.8369
1053	1053	-8.97948
1054	1054	-1.42791
1055	1055	7.34203
1056	1056	16.6643
1057	1057	25.807
1058	1058	34.0673
1059	1059	40.8127
1060	1060	45.5086
1061	1061	47.7808
1062	1062	47.4891
1063	1063	44.7181
1064	1064	39.7103
1065	1065	32.8059
1066	1066	24.4384
1067	1067	15.1335
1068	1068	5.46272
1069	1069	-4.01946
1070	1070	-12.8294
1071	1071	-20.5863
1072	1072	-27.0309
1073	1073	-32.0157
1074	1074	-35.475
1075	1075	-37.4058
1076	1076	-37.8334
1077	1077	-36.7885
1078	1078	-34.3368
1079	1079	-30.6333
1080	1080	-25.9267
1081	1081	-20.5359
1082	1082	-14.8171
1083	1083	-9.1304
1084	1084	-3.82895
1085	1085	0.740118
1086	1086	4.26227
1087	1087	6.55075
1088	1088	7.59907
1089	1089	7.53687
1090	1090	6.57057
1091	1091	4.94544
1092	1092	2.92071
1093	1093	0.757796
1094	1094	-1.26299
1095	1095	-2.861
1096	1096	-3.78396
1097	1097	-3.82672
1098	1098	-2.85279
1099	1099	-0.82702
1100	1100	2.1672
1101	1101	5.95809
1102	1102	10.3215
1103	1103	14.9955
1104	1104	19.7117
1105	1105	24.2264
1106	1106	28.3261
1107	1107	31.795
1108	1108	34.4045
1109	1109	35.9182
1110	1110	36.0845
1111	1111	34.684
1112	1112	31.5589
1113	1113	26.6376
1114	1114	19.9981
1115	1115	11.9226
1116	1116	2.86304
1117	1117	-6.62274
1118	1118	-15.9469
1119	1119	-24.538
1120	1120	-31.8844
1121	1121	-37.5667
1122	1122	-41.2492
1123	1123	-42.6679
1124	1124	-41.6432
1125	1125	-38.1546
1126	1126	-32.3874
1127	1127	-24.7618
1128	1128	-15.8954
1129	1129	-6.51013
1130	1130	2.66935
1131	1131	11.0018
1132	1132	17.9637
1133	1133	23.1567
1134	1134	26.3351
1135	1135	27.4749
1136	1136	26.7881
1137	1137	24.6545
1138	1138	21.5291
1139	1139	17.8729
1140	1140	14.0979
1141	1141	10.5256
1142	1142	7.37123
1143	1143	4.72403
1144	1144	2.5566
1145	1145	0.771498
1146	1146	-0.755024
1147	1147	-2.12913
1148	1148	-3.41096
1149	1149	-4.60171
1150	1150	-5.65324
1151	1151	-6.49196
1152	1152	-7.05575
1153	1153	-7.33603
1154	1154	-7.37823
1155	1155	-7.27353
1156	1156	-7.12719
1157	1157	-7.03431
1158	1158	-7.07085
1159	1159	-7.26914
1160	1160	-7.60985
1161	1161	-8.0292
1162	1162	-8.41601
1163	1163	-8.63538
1164	1164	-8.55829
1165	1165	-8.0946
1166	1166	-7.20379
1167	1167	-5.90452
1168	1168	-4.27991
1169	1169	-2.45943
1170	1170	-0.592354
1171	1171	1.16981
1172	1172	2.69826
1173	1173	3.90802
1174	1174	4.75963
1175	1175	5.25511
1176	1176	5.41782
1177	1177	5.28644
1178	1178	4.91305
1179	1179	4.34997
1180	1180	3.65197
1181	1181	2.89276
1182	1182	2.16295
1183	1183	1.55622
1184	1184	1.16039
1185	1185	1.0515
1186	1186	1.29203
1187	1187	1.92533
1188	1188	2.9628
1189	1189	4.3726
1190	1190	6.07305
1191	1191	7.93793
1192	1192	9.79941
1193	1193	11.441
1194	1194	12.6181
1195	1195	13.0952
1196	1196	12.6787
1197	1197	11.2577
1198	1198	8.82995
1199	1199	5.51541
1200	1200	1.54986
1201	1201	-2.75346
1202	1202	-7.03943
1203	1203	-10.9511
1204	1204	-14.1626
1205	1205	-16.3939
1206	1206	-17.4119
1207	1207	-17.0295
1208	1208	-15.1479
1209	1209	-11.8549
1210	1210	-7.4469
1211	1211	-2.35367
1212	1212	2.95066
1213	1213	8.01358
1214	1214	12.4356
1215	1215	15.8834
1216	1216	18.1083
1217	1217	18.9815
1218	1218	18.5089
1219	1219	16.8098
1220	1220	14.0738
1221	1221	10.5317
1222	1222	6.43648
1223	1223	2.05079
1224	1224	-2.36999
1225	1225	-6.59592
1226	1226	-10.4294
1227	1227	-13.7048
1228	1228	-16.2944
1229	1229	-18.1034
1230	1230	-19.0716
1231	1231	-19.1748
1232	1232	-18.4217
1233	1233	-16.8593
1234	1234	-14.5758
1235	1235	-11.6986
1236	1236	-8.36326
1237	1237	-4.69764
1238	1238	-0.836913
1239	1239	3.06014
1240	1240	6.81402
1241	1241	10.2327
1242	1242	13.1236
1243	1243	15.2879
1244	1244	16.5361
1245	1245	16.7176
1246	1246	15.7504
1247	1247	13.6576
1248	1248	10.5726
1249	1249	6.71221
1250	1250	2.35317
1251	1251	-2.19526
1252	1252	-6.62505
1253	1253	-10.6654
1254	1254	-14.0945
1255	1255	-16.734
1256	1256	-18.4475
1257	1257	-19.1413
1258	1258	-18.7774
1259	1259	-17.4101
1260	1260	-15.1929
1261	1261	-12.3451
1262	1262	-9.11629
1263	1263	-5.75119
1264	1264	-2.45462
1265	1265	0.635466
1266	1266	3.44547
1267	1267	5.94424
1268	1268	8.13246
1269	1269	10.0441
1270	1270	11.7199
1271	1271	13.1954
1272	1272	14.4932
1273	1273	15.63
1274	1274	16.6148
1275	1275	17.4367
1276	1276	18.0325
1277	1277	18.2705
1278	1278	17.9611
1279	1279	16.9082
1280	1280	14.9753
1281	1281	12.1203
1282	1282	8.40495
1283	1283	3.99848
1284	1284	-0.828236
1285	1285	-5.73737
1286	1286	-10.3687
1287	1287	-14.3837
1288	1288	-17.492
1289	1289	-19.45
1290	1290	-20.0657
1291	1291	-19.2305
1292	1292	-16.9535
1293	1293	-13.4045
1294	1294	-8.92458
1295	1295	-3.98754
1296	1296	0.875133
1297	1297	5.14274
1298	1298	8.34596
1299	1299	10.099
1300	1300	10.1632
1301	1301	8.54713
1302	1302	5.52527
1303	1303	1.55147
1304	1304	-2.85238
1305	1305	-7.18586
1306	1306	-11.0288
1307	1307	-14.0756
1308	1308	-16.1479
1309	1309	-17.1937
1310	1310	-17.258
1311	1311	-16.4494
1312	1312	-14.904
1313	1313	-12.7639
1314	1314	-10.177
1315	1315	-7.27769
1316	1316	-4.18807
1317	1317	-1.01715
1318	1318	2.13728
1319	1319	5.20538
1320	1320	8.1605
1321	1321	11.0164
1322	1322	13.7975
1323	1323	16.5101
1324	1324	19.1124
1325	1325	21.4778
1326	1326	23.428
1327	1327	24.7765
1328	1328	25.3545
1329	1329	25.0149
1330	1330	23.6258
1331	1331	21.082
1332	1332	17.319
1333	1333	12.3384
1334	1334	6.25337
1335	1335	-0.676677
1336	1336	-8.05043
1337	1337	-15.379
1338	1338	-22.1636
1339	1339	-27.9513
1340	1340	-32.3575
1341	1341	-35.0879
1342	1342	-35.9736
1343	1343	-35.0198
1344	1344	-32.4043
1345	1345	-28.413
1346	1346	-23.3846
1347	1347	-17.6649
1348	1348	-11.5744
1349	1349	-5.37685
1350	1350	0.732316
1351	1351	6.6024
1352	1352	12.0933
1353	1353	17.0613
1354	1354	21.382
1355	1355	24.9723
1356	1356	27.7932
1357	1357	29.8182
1358	1358	30.9999
1359	1359	31.2907
1360	1360	30.6611
1361	1361	29.099
1362	1362	26.6003
1363	1363	23.1624
1364	1364	18.7855
1365	1365	13.4823
1366	1366	7.31832
1367	1367	0.450743
1368	1368	-6.87931
1369	1369	-14.3708
1370	1370	-21.6941
1371	1371	-28.5216
1372	1372	-34.5478
1373	1373	-39.4991
1374	1374	-43.1429
1375	1375	-45.2899
1376	1376	-45.7942
1377	1377	-44.5505
1378	1378	-41.5075
1379	1379	-36.6898
1380	1380	-30.2061
1381	1381	-22.2631
1382	1382	-13.1734
1383	1383	-3.33502
1384	1384	6.79524
1385	1385	16.7492
1386	1386	26.0746
1387	1387	34.3578
1388	1388	41.2348
1389	1389	46.3831
1390	1390	49.5275
1391	1391	50.4542
1392	1392	49.015
1393	1393	45.116
1394	1394	38.7586
1395	1395	30.1299
1396	1396	19.7001
1397	1397	8.20296
1398	1398	-3.48952
1399	1399	-14.5076
1400	1400	-24.0934
1401	1401	-31.6618
1402	1402	-36.8414
1403	1403	-39.515
1404	1404	-39.8223
1405	1405	-38.0816
1406	1406	-34.6852
1407	1407	-30.0338
1408	1408	-24.5184
1409	1409	-18.5138
1410	1410	-12.3705
1411	1411	-6.41477
1412	1412	-0.936138
1413	1413	3.82468
1414	1414	7.67068
1415	1415	10.4555
1416	1416	12.0874
1417	1417	12.5385
1418	1418	11.8599
1419	1419	10.1889
1420	1420	7.73609
1421	1421	4.77226
1422	1422	1.61934
1423	1423	-1.38637
1424	1424	-3.94815
1425	1425	-5.83776
1426	1426	-6.90254
1427	1427	-7.0706
1428	1428	-6.34428
1429	1429	-4.77213
1430	1430	-2.44378
1431	1431	0.489658
1432	1432	3.82367
1433	1433	7.31664
1434	1434	10.7081
1435	1435	13.7415
1436	1436	16.1677
1437	1437	17.7515
1438	1438	18.2854
1439	1439	17.6204
1440	1440	15.7147
1441	1441	12.6657
1442	1442	8.7033
1443	1443	4.14431
1444	1444	-0.651806
1445	1445	-5.32265
1446	1446	-9.53652
1447	1447	-13.0421
1448	1448	-15.6623
1449	1449	-17.2789
1450	1450	-17.8331
1451	1451	-17.319
1452	1452	-15.7986
1453	1453	-13.3972
1454	1454	-10.2867
1455	1455	-6.66154
1456	1456	-2.7244
1457	1457	1.30672
1458	1458	5.1982
1459	1459	8.71568
1460	1460	11.6319
1461	1461	13.7467
1462	1462	14.9046
1463	1463	15.0283
1464	1464	14.1452
1465	1465	12.383
1466	1466	9.93272
1467	1467	7.01275
1468	1468	3.84959
1469	1469	0.665821
1470	1470	-2.3405
1471	1471	-5.0209
1472	1472	-7.26682
1473	1473	-8.99993
1474	1474	-10.153
1475	1475	-10.6715
1476	1476	-10.5345
1477	1477	-9.76199
1478	1478	-8.42007
1479	1479	-6.61965
1480	1480	-4.50632
1481	1481	-2.25577
1482	1482	-0.0469933
1483	1483	1.95811
1484	1484	3.63822
1485	1485	4.92465
1486	1486	5.78199
1487	1487	6.18689
1488	1488	6.12909
1489	1489	5.623
1490	1490	4.7176
1491	1491	3.49814
1492	1492	2.0762
1493	1493	0.582357
1494	1494	-0.847481
1495	1495	-2.09129
1496	1496	-3.05528
1497	1497	-3.6712
1498	1498	-3.92858
1499	1499	-3.87409
1500	1500	-3.59557
1501	1501	-3.21121
1502	1502	-2.85142
1503	1503	-2.64881
1504	1504	-2.69241
1505	1505	-2.99846
1506	1506	-3.51708
1507	1507	-4.14058
1508	1508	-4.72337
1509	1509	-5.09751
1510	1510	-5.09456
1511	1511	-4.5711
1512	1512	-3.42454
1513	1513	-1.60487
1514	1514	0.88005
1515	1515	3.95321
1516	1516	7.4538
1517	1517	11.149
1518	1518	14.7615
1519	1519	18.001
1520	1520	20.588
1521	1521	22.2585
1522	1522	22.786
1523	1523	21.9929
1524	1524	19.7625
1525	1525	16.0823
1526	1526	11.0791
1527	1527	5.0355
1528	1528	-1.63707
1529	1529	-8.45732
1530	1530	-14.9428
1531	1531	-20.6712
1532	1532	-25.3033
1533	1533	-28.5965
1534	1534	-30.4316
1535	1535	-30.8031
1536	1536	-29.8057
1537	1537	-27.6358
1538	1538	-24.5631
1539	1539	-20.9052
1540	1540	-16.9943
1541	1541	-13.143
1542	1542	-9.6212
1543	1543	-6.63492
1544	1544	-4.33009
1545	1545	-2.78145
1546	1546	-1.95956
1547	1547	-1.68126
1548	1548	-1.62043
1549	1549	-1.38271
1550	1550	-0.577452
1551	1551	1.12552
1552	1552	3.93404
1553	1553	7.88263
1554	1554	12.8277
1555	1555	18.473
1556	1556	24.3962
1557	1557	30.1184
1558	1558	35.1766
1559	1559	39.1473
1560	1560	41.6613
1561	1561	42.4001
1562	1562	41.0698
1563	1563	37.3879
1564	1564	31.1413
1565	1565	22.3653
1566	1566	11.5535
1567	1567	-0.399254
1568	1568	-12.413
1569	1569	-23.4461
1570	1570	-32.6585
1571	1571	-39.4775
1572	1572	-43.6149
1573	1573	-45.0593
1574	1574	-44.0369
1575	1575	-40.9376
1576	1576	-36.2225
1577	1577	-30.3477
1578	1578	-23.7418
1579	1579	-16.7915
1580	1580	-9.83213
1581	1581	-3.16948
1582	1582	2.90887
1583	1583	8.14701
1584	1584	12.3662
1585	1585	15.5097
1586	1586	17.6231
1587	1587	18.8251
1588	1588	19.2744
1589	1589	19.1478
1590	1590	18.6419
1591	1591	17.9498
1592	1592	17.241
1593	1593	16.6511
1594	1594	16.2673
1595	1595	16.1115
1596	1596	16.1267
1597	1597	16.1781
1598	1598	16.0905
1599	1599	15.6837
1600	1600	14.8062
1601	1601	13.3711
1602	1602	11.3626
1603	1603	8.83256
1604	1604	5.90808
1605	1605	2.76316
1606	1606	-0.408456
1607	1607	-3.42636
1608	1608	-6.13345
1609	1609	-8.39548
1610	1610	-10.1119
1611	1611	-11.2171
1612	1612	-11.6888
1613	1613	-11.5824
1614	1614	-11.0167
1615	1615	-10.1684
1616	1616	-9.25356
1617	1617	-8.49276
1618	1618	-8.09345
1619	1619	-8.19768
1620	1620	-8.84603
1621	1621	-9.97427
1622	1622	-11.4115
1623	1623	-12.913
1624	1624	-14.2004
1625	1625	-14.9809
1626	1626	-14.9903
1627	1627	-14.0506
1628	1628	-12.0926
1629	1629	-9.14253
1630	1630	-5.29207
1631	1631	-0.706057
1632	1632	4.37597
1633	1633	9.66136
1634	1634	14.8255
1635	1635	19.5336
1636	1636	23.4502
1637	1637	26.265
1638	1638	27.7051
1639	1639	27.5335
1640	1640	25.5635
1641	1641	21.7274
1642	1642	16.2093
1643	1643	9.46612
1644	1644	2.12353
1645	1645	-5.15217
1646	1646	-11.7631
1647	1647	-17.2505
1648	1648	-21.3094
1649	1649	-23.7867
1650	1650	-24.6752
1651	1651	-24.0937
1652	1652	-22.2541
1653	1653	-19.4353
1654	1654	-15.9668
1655	1655	-12.185
1656	1656	-8.36425
1657	1657	-4.6977
1658	1658	-1.29138
1659	1659	1.8051
1660	1660	4.55503
1661	1661	6.90238
1662	1662	8.76162
1663	1663	10.0375
1664	1664	10.6463
1665	1665	10.5401
1666	1666	9.73722
1667	1667	8.32865
1668	1668	6.47021
1669	1669	4.35846
1670	1670	2.20621
1671	1671	0.228796
1672	1672	-1.37201
1673	1673	-2.42607
1674	1674	-2.82677
1675	1675	-2.54675
1676	1676	-1.63845
1677	1677	-0.215314
1678	1678	1.55918
1679	1679	3.48429
1680	1680	5.34548
1681	1681	6.93932
1682	1682	8.09557
1683	1683	8.69095
1684	1684	8.65207
1685	1685	7.95452
1686	1686	6.63619
1687	1687	4.79795
1688	1688	2.58446
1689	1689	0.151758
1690	1690	-2.35039
1691	1691	-4.77428
1692	1692	-6.97813
1693	1693	-8.83289
1694	1694	-10.2384
1695	1695	-11.1351
1696	1696	-11.4948
1697	1697	-11.3253
1698	1698	-10.6751
1699	1699	-9.62511
1700	1700	-8.28705
1701	1701	-6.79485
1702	1702	-5.29313
1703	1703	-3.91749
1704	1704	-2.77594
1705	1705	-1.9342
1706	1706	-1.42938
1707	1707	-1.29142
1708	1708	-1.53801
1709	1709	-2.15994
1710	1710	-3.09591
1711	1711	-4.2148
1712	1712	-5.31572
1713	1713	-6.1561
1714	1714	-6.48485
1715	1715	-6.07015
1716	1716	-4.73593
1717	1717	-2.426
1718	1718	0.742101
1719	1719	4.50719
1720	1720	8.51979
1721	1721	12.3863
1722	1722	15.714
1723	1723	18.15
1724	1724	19.4527
1725	1725	19.5427
1726	1726	18.4979
1727	1727	16.5273
1728	1728	13.92
1729	1729	10.9975
1730	1730	8.08806
1731	1731	5.49925
1732	1732	3.48242
1733	1733	2.20714
1734	1734	1.75453
1735	1735	2.10484
1736	1736	3.09824
1737	1737	4.44372
1738	1738	5.74101
1739	1739	6.52204
1740	1740	6.3191
1741	1741	4.75105
1742	1742	1.58756
1743	1743	-3.19685
1744	1744	-9.35227
1745	1745	-16.4192
1746	1746	-23.8269
1747	1747	-30.961
1748	1748	-37.1709
1749	1749	-41.8646
1750	1750	-44.5487
1751	1751	-44.8428
1752	1752	-42.4932
1753	1753	-37.358
1754	1754	-29.3894
1755	1755	-18.6128
1756	1756	-5.19274
1757	1757	10.3452
1758	1758	26.9236
1759	1759	43.0172
1760	1760	56.9966
1761	1761	67.3605
1762	1762	72.7465
1763	1763	71.93
1764	1764	64.2855
1765	1765	50.2127
1766	1766	31.2016
1767	1767	9.71998
1768	1768	-11.3788
1769	1769	-29.7069
1770	1770	-43.8749
1771	1771	-53.4597
1772	1772	-58.6425
1773	1773	-59.8936
1774	1774	-57.7772
1775	1775	-52.8583
1776	1776	-45.7329
1777	1777	-37.0624
1778	1778	-27.4863
1779	1779	-17.5224
1780	1780	-7.5363
1781	1781	2.19935
1782	1782	11.3942
1783	1783	19.7106
1784	1784	26.7516
1785	1785	32.1285
1786	1786	35.6301
1787	1787	37.2641
1788	1788	37.2488
1789	1789	35.8826
1790	1790	33.3667
1791	1791	29.8025
1792	1792	25.1987
1793	1793	19.4909
1794	1794	12.5225
1795	1795	4.12939
1796	1796	-5.69068
1797	1797	-16.6835
1798	1798	-28.3061
1799	1799	-39.786
1800	1800	-50.1969
1801	1801	-58.5616
1802	1802	-64.0149
1803	1803	-65.8692
1804	1804	-63.6128
1805	1805	-56.7928
1806	1806	-44.932
1807	1807	-27.6821
1808	1808	-5.40938
1809	1809	20.1397
1810	1810	46.0133
1811	1811	69.0837
1812	1812	86.836
1813	1813	97.3492
1814	1814	98.9642
1815	1815	90.5769
1816	1816	72.1451
1817	1817	45.2959
1818	1818	14.0804
1819	1819	-15.9645
1820	1820	-40.4426
1821	1821	-57.5702
1822	1822	-67.5753
1823	1823	-71.4336
1824	1824	-70.0562
1825	1825	-64.0683
1826	1826	-54.0685
1827	1827	-41.1471
1828	1828	-27.0779
1829	1829	-13.7736
1830	1830	-2.59903
1831	1831	5.82349
1832	1832	11.4394
1833	1833	14.5199
1834	1834	15.5646
1835	1835	15.2069
1836	1836	14.1137
1837	1837	12.8951
1838	1838	11.9282
1839	1839	11.3413
1840	1840	11.1145
1841	1841	11.148
1842	1842	11.296
1843	1843	11.3886
1844	1844	11.2661
1845	1845	10.8204
1846	1846	10.0383
1847	1847	9.00284
1848	1848	7.83064
1849	1849	6.61523
1850	1850	5.41596
1851	1851	4.25973
1852	1852	3.13746
1853	1853	2.02171
1854	1854	0.882642
1855	1855	-0.298053
1856	1856	-1.49601
1857	1857	-2.62991
1858	1858	-3.5821
1859	1859	-4.23332
1860	1860	-4.48236
1861	1861	-4.26064
1862	1862	-3.54351
1863	1863	-2.38315
1864	1864	-0.912293
1865	1865	0.691351
1866	1866	2.24268
1867	1867	3.57347
1868	1868	4.54665
1869	1869	5.08139
1870	1870	5.16191
1871	1871	4.83052
1872	1872	4.16692
1873	1873	3.26114
1874	1874	2.20111
1875	1875	1.05607
1876	1876	-0.128066
1877	1877	-1.31661
1878	1878	-2.49441
1879	1879	-3.66005
1880	1880	-4.79923
1881	1881	-5.87329
1882	1882	-6.82082
1883	1883	-7.56383
1884	1884	-8.01469
1885	1885	-8.09213
1886	1886	-7.73343
1887	1887	-6.90914
1888	1888	-5.63306
1889	1889	-3.96239
1890	1890	-1.98657
1891	1891	0.181621
1892	1892	2.40646
1893	1893	4.53057
1894	1894	6.39065
1895	1895	7.83789
1896	1896	8.75563
1897	1897	9.06926
1898	1898	8.75008
1899	1899	7.81695
1900	1900	6.3279
1901	1901	4.38126
1902	1902	2.12376
1903	1903	-0.272641
1904	1904	-2.62516
1905	1905	-4.75523
1906	1906	-6.51171
1907	1907	-7.77495
1908	1908	-8.47215
1909	1909	-8.57754
1910	1910	-8.09818
1911	1911	-7.07166
1912	1912	-5.57541
1913	1913	-3.72184
1914	1914	-1.63895
1915	1915	0.556928
1916	1916	2.75557
1917	1917	4.85163
1918	1918	6.74272
1919	1919	8.33205
1920	1920	9.53174
1921	1921	10.267
1922	1922	10.5011
1923	1923	10.2303
1924	1924	9.4728
1925	1925	8.27546
1926	1926	6.72358
1927	1927	4.92061
1928	1928	2.9769
1929	1929	0.996937
1930	1930	-0.927879
1931	1931	-2.73151
1932	1932	-4.37662
1933	1933	-5.84915
1934	1934	-7.15695
1935	1935	-8.33318
1936	1936	-9.41412
1937	1937	-10.4087
1938	1938	-11.2839
1939	1939	-11.9663
1940	1940	-12.3363
1941	1941	-12.2554
1942	1942	-11.6093
1943	1943	-10.3384
1944	1944	-8.44332
1945	1945	-5.96512
1946	1946	-2.97179
1947	1947	0.442775
1948	1948	4.1466
1949	1949	7.97042
1950	1950	11.7196
1951	1951	15.1789
1952	1952	18.1117
1953	1953	20.2748
1954	1954	21.4409
1955	1955	21.4339
1956	1956	20.1456
1957	1957	17.5497
1958	1958	13.7169
1959	1959	8.81131
1960	1960	3.09858
1961	1961	-3.06424
1962	1962	-9.28473
1963	1963	-15.1842
1964	1964	-20.4395
1965	1965	-24.8003
1966	1966	-28.0941
1967	1967	-30.2272
1968	1968	-31.1932
1969	1969	-31.0777
1970	1970	-30.0203
1971	1971	-28.1901
1972	1972	-25.7772
1973	1973	-22.9751
1974	1974	-19.96
1975	1975	-16.8859
1976	1976	-13.8663
1977	1977	-10.9517
1978	1978	-8.11494
1979	1979	-5.26688
1980	1980	-2.28306
1981	1981	0.957705
1982	1982	4.54996
1983	1983	8.54056
1984	1984	12.9194
1985	1985	17.6088
1986	1986	22.4571
1987	1987	27.2453
1988	1988	31.7036
1989	1989	35.5399
1990	1990	38.4682
1991	1991	40.2354
1992	1992	40.6606
1993	1993	39.6529
1994	1994	37.2115
1995	1995	33.4358
1996	1996	28.5149
1997	1997	22.7055
1998	1998	16.3021
[truncated: 39,710 more rows]
