# Supplementary material for: PM2.5 concentration prediction based on EEMD-ALSTM
Source: Sci Rep. 2024 Jun 2;14:12636. doi: 10.1038/s41598-024-63620-9 (PMC11144699; doi:10.1038/s41598-024-63620-9)
Supplement: Supplementary file 1 — Supplementary Information. [file 41598_2024_63620_MOESM1_ESM.zip › Code/ra6.xlsx]

## Sheet: Sheet1
	index	0
0	0	2.7709
1	1	1.61432
2	2	0.532252
3	3	-0.449767
4	4	-1.30866
5	5	-2.02554
6	6	-2.58859
7	7	-2.99692
8	8	-3.26188
9	9	-3.40492
10	10	-3.45381
11	11	-3.43899
12	12	-3.39061
13	13	-3.33579
14	14	-3.29734
15	15	-3.2936
16	16	-3.33926
17	17	-3.44671
18	18	-3.62571
19	19	-3.8824
20	20	-4.21934
21	21	-4.63547
22	22	-5.1252
23	23	-5.67992
24	24	-6.28911
25	25	-6.93937
26	26	-7.61501
27	27	-8.29848
28	28	-8.97066
29	29	-9.61082
30	30	-10.198
31	31	-10.7125
32	32	-11.1375
33	33	-11.4607
34	34	-11.6749
35	35	-11.7771
36	36	-11.7666
37	37	-11.6447
38	38	-11.4144
39	39	-11.0802
40	40	-10.6484
41	41	-10.127
42	42	-9.52508
43	43	-8.85043
44	44	-8.10838
45	45	-7.3022
46	46	-6.43373
47	47	-5.5051
48	48	-4.52038
49	49	-3.48591
50	50	-2.40985
51	51	-1.30205
52	52	-0.174009
53	53	0.961486
54	54	2.09083
55	55	3.20054
56	56	4.27668
57	57	5.30494
58	58	6.27002
59	59	7.15643
60	60	7.95132
61	61	8.64636
62	62	9.23823
63	63	9.7281
64	64	10.1202
65	65	10.4211
66	66	10.6386
67	67	10.782
68	68	10.8605
69	69	10.8816
70	70	10.8505
71	71	10.771
72	72	10.6458
73	73	10.4752
74	74	10.2565
75	75	9.98467
76	76	9.65374
77	77	9.25787
78	78	8.79307
79	79	8.25818
80	80	7.65521
81	81	6.98974
82	82	6.26996
83	83	5.50434
84	84	4.69784
85	85	3.85107
86	86	2.96035
87	87	2.01879
88	88	1.01737
89	89	-0.054024
90	90	-1.20532
91	91	-2.44544
92	92	-3.78183
93	93	-5.22048
94	94	-6.76567
95	95	-8.41753
96	96	-10.169
97	97	-12.002
98	98	-13.8863
99	99	-15.783
100	100	-17.6485
101	101	-19.4374
102	102	-21.1043
103	103	-22.6053
104	104	-23.8992
105	105	-24.9488
106	106	-25.7206
107	107	-26.1866
108	108	-26.3277
109	109	-26.1349
110	110	-25.6113
111	111	-24.7704
112	112	-23.6321
113	113	-22.2191
114	114	-20.5552
115	115	-18.6636
116	116	-16.5648
117	117	-14.2759
118	118	-11.8099
119	119	-9.17858
120	120	-6.3959
121	121	-3.4803
122	122	-0.455696
123	123	2.64767
124	124	5.79234
125	125	8.93394
126	126	12.0228
127	127	15.0065
128	128	17.8325
129	129	20.4518
130	130	22.8219
131	131	24.9088
132	132	26.6889
133	133	28.1473
134	134	29.2762
135	135	30.0715
136	136	30.5299
137	137	30.646
138	138	30.4098
139	139	29.8085
140	140	28.825
141	141	27.4401
142	142	25.6371
143	143	23.4061
144	144	20.7502
145	145	17.6896
146	146	14.2651
147	147	10.5367
148	148	6.57873
149	149	2.47867
150	150	-1.66804
151	151	-5.76412
152	152	-9.71525
153	153	-13.435
154	154	-16.8474
155	155	-19.8888
156	156	-22.5108
157	157	-24.6779
158	158	-26.366
159	159	-27.5651
160	160	-28.2814
161	161	-28.5357
162	162	-28.3616
163	163	-27.7984
164	164	-26.8853
165	165	-25.6599
166	166	-24.1567
167	167	-22.408
168	168	-20.4433
169	169	-18.2906
170	170	-15.9775
171	171	-13.5328
172	172	-10.9873
173	173	-8.37562
174	174	-5.73759
175	175	-3.11823
176	176	-0.565977
177	177	1.86937
178	178	4.13852
179	179	6.19736
180	180	8.00901
181	181	9.54462
182	182	10.7851
183	183	11.7219
184	184	12.357
185	185	12.7005
186	186	12.7684
187	187	12.5839
188	188	12.1775
189	189	11.5858
190	190	10.8487
191	191	10.0057
192	192	9.09296
193	193	8.14256
194	194	7.1826
195	195	6.23671
196	196	5.32409
197	197	4.46011
198	198	3.65774
199	199	2.92797
200	200	2.27945
201	201	1.71836
202	202	1.24872
203	203	0.87371
204	204	0.595921
205	205	0.417263
206	206	0.337906
207	207	0.356216
208	208	0.46796
209	209	0.666018
210	210	0.940834
211	211	1.27994
212	212	1.66756
213	213	2.08403
214	214	2.50658
215	215	2.91089
216	216	3.27112
217	217	3.56117
218	218	3.75617
219	219	3.83409
220	220	3.77767
221	221	3.57496
222	222	3.21822
223	223	2.70404
224	224	2.03417
225	225	1.21336
226	226	0.248152
227	227	-0.853462
228	228	-2.0809
229	229	-3.42105
230	230	-4.85888
231	231	-6.37772
232	232	-7.95873
233	233	-9.5798
234	234	-11.215
235	235	-12.8377
236	236	-14.4208
237	237	-15.9378
238	238	-17.3629
239	239	-18.6701
240	240	-19.8327
241	241	-20.8231
242	242	-21.6134
243	243	-22.1748
244	244	-22.4785
245	245	-22.4961
246	246	-22.2008
247	247	-21.5678
248	248	-20.5756
249	249	-19.2069
250	250	-17.4511
251	251	-15.3071
252	252	-12.784
253	253	-9.90222
254	254	-6.69389
255	255	-3.20268
256	256	0.516377
257	257	4.3982
258	258	8.36919
259	259	12.3488
260	260	16.2514
261	261	19.9893
262	262	23.4737
263	263	26.6152
264	264	29.3265
265	265	31.524
266	266	33.1285
267	267	34.0692
268	268	34.2932
269	269	33.7785
270	270	32.5424
271	271	30.6353
272	272	28.1298
273	273	25.1143
274	274	21.6851
275	275	17.9394
276	276	13.968
277	277	9.84994
278	278	5.65115
279	279	1.42692
280	280	-2.77522
281	281	-6.9153
282	282	-10.9595
283	283	-14.8747
284	284	-18.6255
285	285	-22.1711
286	286	-25.4672
287	287	-28.4682
288	288	-31.1293
289	289	-33.4119
290	290	-35.2891
291	291	-36.7457
292	292	-37.7758
293	293	-38.3777
294	294	-38.5451
295	295	-38.2629
296	296	-37.5091
297	297	-36.2591
298	298	-34.4915
299	299	-32.196
300	300	-29.3808
301	301	-26.0748
302	302	-22.3273
303	303	-18.2045
304	304	-13.7837
305	305	-9.1488
306	306	-4.38715
307	307	0.412679
308	308	5.16399
309	309	9.78648
310	310	14.2081
311	311	18.3655
312	312	22.2031
313	313	25.6714
314	314	28.7247
315	315	31.3213
316	316	33.4279
317	317	35.0295
318	318	36.1325
319	319	36.761
320	320	36.9511
321	321	36.7455
322	322	36.1904
323	323	35.3317
324	324	34.2105
325	325	32.8599
326	326	31.3025
327	327	29.5534
328	328	27.6256
329	329	25.531
330	330	23.2816
331	331	20.8922
332	332	18.3839
333	333	15.7864
334	334	13.138
335	335	10.4829
336	336	7.86743
337	337	5.33543
338	338	2.92266
339	339	0.649536
340	340	-1.48184
341	341	-3.48371
342	342	-5.37739
343	343	-7.18965
344	344	-8.9499
345	345	-10.6876
346	346	-12.4295
347	347	-14.1973
348	348	-16.0024
349	349	-17.8441
350	350	-19.7117
351	351	-21.5881
352	352	-23.4532
353	353	-25.2874
354	354	-27.073
355	355	-28.7966
356	356	-30.4504
357	357	-32.0306
358	358	-33.5366
359	359	-34.9688
360	360	-36.328
361	361	-37.613
362	362	-38.8201
363	363	-39.9414
364	364	-40.961
365	365	-41.8548
366	366	-42.5923
367	367	-43.1387
368	368	-43.4572
369	369	-43.5113
370	370	-43.2656
371	371	-42.688
372	372	-41.7489
373	373	-40.4201
374	374	-38.6761
375	375	-36.5019
376	376	-33.8935
377	377	-30.8563
378	378	-27.4018
379	379	-23.5466
380	380	-19.3117
381	381	-14.7211
382	382	-9.80053
383	383	-4.5764
384	384	0.922002
385	385	6.65526
386	386	12.5666
387	387	18.5805
388	388	24.6065
389	389	30.5438
390	390	36.2861
391	391	41.7266
392	392	46.7623
393	393	51.2968
394	394	55.2436
395	395	58.5314
396	396	61.1094
397	397	62.948
398	398	64.0326
399	399	64.3554
400	400	63.9092
401	401	62.6842
402	402	60.6673
403	403	57.8414
404	404	54.1876
405	405	49.6907
406	406	44.3514
407	407	38.199
408	408	31.301
409	409	23.7705
410	410	15.7593
411	411	7.44366
412	412	-0.98852
413	413	-9.34969
414	414	-17.4621
415	415	-25.1655
416	416	-32.321
417	417	-38.8125
418	418	-44.5464
419	419	-49.4504
420	420	-53.474
421	421	-56.5946
422	422	-58.8158
423	423	-60.1626
424	424	-60.6741
425	425	-60.397
426	426	-59.3818
427	427	-57.6803
428	428	-55.3436
429	429	-52.4226
430	430	-48.9663
431	431	-45.0225
432	432	-40.6406
433	433	-35.8725
434	434	-30.7774
435	435	-25.4244
436	436	-19.8935
437	437	-14.2752
438	438	-8.66461
439	439	-3.1604
440	440	2.13802
441	441	7.13621
442	442	11.7521
443	443	15.9218
444	444	19.6017
445	445	22.7692
446	446	25.4209
447	447	27.57
448	448	29.2451
449	449	30.4892
450	450	31.3539
451	451	31.891
452	452	32.1475
453	453	32.1645
454	454	31.9725
455	455	31.5904
456	456	31.0256
457	457	30.2763
458	458	29.3314
459	459	28.1711
460	460	26.7723
461	461	25.1125
462	462	23.1732
463	463	20.945
464	464	18.4314
465	465	15.6464
466	466	12.6117
467	467	9.35508
468	468	5.90841
469	469	2.30565
470	470	-1.41744
471	471	-5.22597
472	472	-9.08856
473	473	-12.9748
474	474	-16.8531
475	475	-20.6904
476	476	-24.4511
477	477	-28.0932
478	478	-31.5662
479	479	-34.814
480	480	-37.7792
481	481	-40.4051
482	482	-42.6389
483	483	-44.4328
484	484	-45.7445
485	485	-46.5386
486	486	-46.7867
487	487	-46.4644
488	488	-45.5487
489	489	-44.0179
490	490	-41.8515
491	491	-39.0287
492	492	-35.5302
493	493	-31.3423
494	494	-26.4662
495	495	-20.9286
496	496	-14.7893
497	497	-8.14236
498	498	-1.11521
499	499	6.13593
500	500	13.436
501	501	20.6034
502	502	27.4607
503	503	33.842
504	504	39.5982
505	505	44.5977
506	506	48.7268
507	507	51.8863
508	508	53.9898
509	509	54.9726
510	510	54.8153
511	511	53.5619
512	512	51.3113
513	513	48.1963
514	514	44.3673
515	515	39.9803
516	516	35.1896
517	517	30.1398
518	518	24.9591
519	519	19.7537
520	520	14.6073
521	521	9.58313
522	522	4.72688
523	523	0.0698595
524	524	-4.36415
525	525	-8.55043
526	526	-12.4583
527	527	-16.0506
528	528	-19.2865
529	529	-22.1247
530	530	-24.5302
531	531	-26.4793
532	532	-27.9622
533	533	-28.9877
534	534	-29.5838
535	535	-29.7925
536	536	-29.6601
537	537	-29.2317
538	538	-28.5474
539	539	-27.6399
540	540	-26.5362
541	541	-25.2624
542	542	-23.8451
543	543	-22.3113
544	544	-20.6894
545	545	-19.0104
546	546	-17.3078
547	547	-15.6161
548	548	-13.9702
549	549	-12.4055
550	550	-10.9562
551	551	-9.65174
552	552	-8.51241
553	553	-7.54646
554	554	-6.7501
555	555	-6.10879
556	556	-5.59895
557	557	-5.18749
558	558	-4.83439
559	559	-4.49989
560	560	-4.14947
561	561	-3.75524
562	562	-3.29564
563	563	-2.75671
564	564	-2.1317
565	565	-1.42196
566	566	-0.636751
567	567	0.210295
568	568	1.10154
569	569	2.01682
570	570	2.93592
571	571	3.84125
572	572	4.71916
573	573	5.55903
574	574	6.35135
575	575	7.08742
576	576	7.76067
577	577	8.36714
578	578	8.90435
579	579	9.3694
580	580	9.75868
581	581	10.0696
582	582	10.3016
583	583	10.4545
584	584	10.528
585	585	10.5205
586	586	10.4321
587	587	10.2648
588	588	10.0215
589	589	9.70597
590	590	9.32201
591	591	8.8741
592	592	8.36718
593	593	7.8045
594	594	7.18735
595	595	6.51598
596	596	5.79028
597	597	5.00983
598	598	4.17317
599	599	3.27735
600	600	2.31865
601	601	1.29403
602	602	0.201509
603	603	-0.958397
604	604	-2.18245
605	605	-3.46153
606	606	-4.77862
607	607	-6.10797
608	608	-7.41639
609	609	-8.66721
610	610	-9.82265
611	611	-10.8457
612	612	-11.7011
613	613	-12.3561
614	614	-12.7823
615	615	-12.9556
616	616	-12.8576
617	617	-12.4779
618	618	-11.819
619	619	-10.8976
620	620	-9.74319
621	621	-8.39546
622	622	-6.90134
623	623	-5.31302
624	624	-3.68435
625	625	-2.06796
626	626	-0.512992
627	627	0.935838
628	628	2.24076
629	629	3.37479
630	630	4.3229
631	631	5.08261
632	632	5.66246
633	633	6.0782
634	634	6.34883
635	635	6.49382
636	636	6.53133
637	637	6.47664
638	638	6.34083
639	639	6.13068
640	640	5.85065
641	641	5.50389
642	642	5.09285
643	643	4.61941
644	644	4.08547
645	645	3.49542
646	646	2.85653
647	647	2.17544
648	648	1.45819
649	649	0.71084
650	650	-0.0599536
651	651	-0.846684
652	652	-1.6408
653	653	-2.43178
654	654	-3.20761
655	655	-3.95502
656	656	-4.66112
657	657	-5.3155
658	658	-5.91032
659	659	-6.43978
660	660	-6.8982
661	661	-7.27954
662	662	-7.57893
663	663	-7.79286
664	664	-7.91785
665	665	-7.94953
666	666	-7.8823
667	667	-7.7091
668	668	-7.42231
669	669	-7.01394
670	670	-6.47649
671	671	-5.80669
672	672	-5.00811
673	673	-4.092
674	674	-3.07645
675	675	-1.98474
676	676	-0.843556
677	677	0.318794
678	678	1.47411
679	679	2.59614
680	680	3.66166
681	681	4.65104
682	682	5.54787
683	683	6.33844
684	684	7.01102
685	685	7.55685
686	686	7.9707
687	687	8.24962
688	688	8.39185
689	689	8.3961
690	690	8.26151
691	691	7.98721
692	692	7.57168
693	693	7.0127
694	694	6.3094
695	695	5.4637
696	696	4.48233
697	697	3.37633
698	698	2.15989
699	699	0.850225
700	700	-0.532983
701	701	-1.96809
702	702	-3.43199
703	703	-4.89866
704	704	-6.33747
705	705	-7.71415
706	706	-8.99393
707	707	-10.1439
708	708	-11.1346
709	709	-11.94
710	710	-12.5387
711	711	-12.9133
712	712	-13.051
713	713	-12.9449
714	714	-12.5938
715	715	-12.0012
716	716	-11.1762
717	717	-10.1331
718	718	-8.88971
719	719	-7.46587
720	720	-5.8832
721	721	-4.16705
722	722	-2.34856
723	723	-0.463921
724	724	1.44708
725	725	3.34198
726	726	5.17639
727	727	6.90425
728	728	8.48025
729	729	9.86323
730	730	11.0196
731	731	11.9258
732	732	12.5676
733	733	12.9402
734	734	13.047
735	735	12.8977
736	736	12.5084
737	737	11.9011
738	738	11.1025
739	739	10.1428
740	740	9.05426
741	741	7.87033
742	742	6.62609
743	743	5.35755
744	744	4.10019
745	745	2.88674
746	746	1.74469
747	747	0.695432
748	748	-0.245382
749	749	-1.06769
750	750	-1.76717
751	751	-2.34423
752	752	-2.80353
753	753	-3.15381
754	754	-3.40749
755	755	-3.57999
756	756	-3.68872
757	757	-3.75242
758	758	-3.79
759	759	-3.82036
760	760	-3.86275
761	761	-3.93575
762	762	-4.05617
763	763	-4.23865
764	764	-4.49505
765	765	-4.83407
766	766	-5.25973
767	767	-5.76813
768	768	-6.34684
769	769	-6.97644
770	770	-7.63275
771	771	-8.29001
772	772	-8.92291
773	773	-9.50885
774	774	-10.0289
775	775	-10.4686
776	776	-10.8182
777	777	-11.0724
778	778	-11.2286
779	779	-11.2866
780	780	-11.2484
781	781	-11.1188
782	782	-10.9064
783	783	-10.6241
784	784	-10.2887
785	785	-9.91837
786	786	-9.52994
787	787	-9.13741
788	788	-8.75144
789	789	-8.38009
790	790	-8.02962
791	791	-7.70455
792	792	-7.40748
793	793	-7.13882
794	794	-6.89641
795	795	-6.67542
796	796	-6.46903
797	797	-6.26949
798	798	-6.06916
799	799	-5.86152
800	800	-5.64097
801	801	-5.40077
802	802	-5.13121
803	803	-4.81878
804	804	-4.44574
805	805	-3.99073
806	806	-3.42974
807	807	-2.73806
808	808	-1.8939
809	809	-0.882643
810	810	0.301114
811	811	1.6527
812	812	3.15756
813	813	4.79003
814	814	6.51326
815	815	8.2816
816	816	10.0446
817	817	11.751
818	818	13.3515
819	819	14.7999
820	820	16.055
821	821	17.0802
822	822	17.8447
823	823	18.3226
824	824	18.4909
825	825	18.3342
826	826	17.852
827	827	17.0607
828	828	15.9882
829	829	14.6696
830	830	13.1429
831	831	11.4458
832	832	9.61363
833	833	7.67725
834	834	5.66238
835	835	3.59007
836	836	1.4789
837	837	-0.653015
838	838	-2.78569
839	839	-4.89628
840	840	-6.95775
841	841	-8.93815
842	842	-10.8021
843	843	-12.5129
844	844	-14.0365
845	845	-15.3433
846	846	-16.4091
847	847	-17.2165
848	848	-17.7561
849	849	-18.0274
850	850	-18.0364
851	851	-17.7912
852	852	-17.3008
853	853	-16.5744
854	854	-15.6224
855	855	-14.4575
856	856	-13.0988
857	857	-11.574
858	858	-9.91724
859	859	-8.16676
860	860	-6.36307
861	861	-4.54849
862	862	-2.76557
863	863	-1.05493
864	864	0.547348
865	865	2.00978
866	866	3.30424
867	867	4.40523
868	868	5.2907
869	869	5.9455
870	870	6.36592
871	871	6.55984
872	872	6.54384
873	873	6.34102
874	874	5.97967
875	875	5.49245
876	876	4.91298
877	877	4.27358
878	878	3.60333
879	879	2.92829
880	880	2.27123
881	881	1.65055
882	882	1.0833
883	883	0.587906
884	884	0.184288
885	885	-0.107974
886	886	-0.269824
887	887	-0.281458
888	888	-0.124876
889	889	0.211983
890	890	0.733905
891	891	1.43796
892	892	2.31361
893	893	3.34794
894	894	4.52547
895	895	5.82706
896	896	7.22813
897	897	8.69685
898	898	10.1935
899	899	11.6649
900	900	13.049
901	901	14.2817
902	902	15.2908
903	903	15.9961
904	904	16.3149
905	905	16.167
906	906	15.4795
907	907	14.1938
908	908	12.2671
909	909	9.67305
910	910	6.40662
911	911	2.49039
912	912	-2.01947
913	913	-7.0281
914	914	-12.4131
915	915	-18.0421
916	916	-23.7712
917	917	-29.4493
918	918	-34.9213
919	919	-40.0314
920	920	-44.6391
921	921	-48.6251
922	922	-51.8723
923	923	-54.2529
924	924	-55.6277
925	925	-55.8439
926	926	-54.7297
927	927	-52.0987
928	928	-47.7755
929	929	-41.6309
930	930	-33.5977
931	931	-23.6923
932	932	-12.0544
933	933	0.996613
934	934	14.9547
935	935	29.1827
936	936	42.9803
937	937	55.6624
938	938	66.614
939	939	75.3085
940	940	81.3067
941	941	84.2284
942	942	83.7055
943	943	79.3918
944	944	71.1634
945	945	59.259
946	946	44.2741
947	947	27.1357
948	948	9.02114
949	949	-8.79052
950	950	-25.1195
951	951	-39.0627
952	952	-50.0882
953	953	-58.0454
954	954	-63.0726
955	955	-65.477
956	956	-65.6614
957	957	-64.0748
958	958	-61.1569
959	959	-57.2927
960	960	-52.7832
961	961	-47.8496
962	962	-42.6377
963	963	-37.22
964	964	-31.6344
965	965	-25.9092
966	966	-20.1025
967	967	-14.3437
968	968	-8.79782
969	969	-3.61852
970	970	1.06528
971	971	5.1529
972	972	8.57573
973	973	11.3078
974	974	13.354
975	975	14.7439
976	976	15.5235
977	977	15.734
978	978	15.4022
979	979	14.5573
980	980	13.2288
981	981	11.4488
982	982	9.25689
983	983	6.70861
984	984	3.88757
985	985	0.903731
986	986	-2.10893
987	987	-5.00067
988	988	-7.62132
989	989	-9.83252
990	990	-11.5289
991	991	-12.6479
992	992	-13.1675
993	993	-13.0984
994	994	-12.4682
995	995	-11.312
996	996	-9.66518
997	997	-7.55432
998	998	-4.99568
999	999	-2.0018
1000	1000	1.40411
1001	1001	5.17172
1002	1002	9.21868
1003	1003	13.435
1004	1004	17.6944
1005	1005	21.8632
1006	1006	25.8048
1007	1007	29.3846
1008	1008	32.474
1009	1009	34.9532
1010	1010	36.712
1011	1011	37.6474
1012	1012	37.6656
1013	1013	36.6961
1014	1014	34.728
1015	1015	31.8242
1016	1016	28.1054
1017	1017	23.728
1018	1018	18.8662
1019	1019	13.7007
1020	1020	8.4084
1021	1021	3.15099
1022	1022	-1.93269
1023	1023	-6.72964
1024	1024	-11.1546
1025	1025	-15.1507
1026	1026	-18.6905
1027	1027	-21.7761
1028	1028	-24.4304
1029	1029	-26.6836
1030	1030	-28.5639
1031	1031	-30.096
1032	1032	-31.2966
1033	1033	-32.1705
1034	1034	-32.7145
1035	1035	-32.9179
1036	1036	-32.7672
1037	1037	-32.2499
1038	1038	-31.3491
1039	1039	-30.0442
1040	1040	-28.3171
1041	1041	-26.159
1042	1042	-23.5792
1043	1043	-20.6095
1044	1044	-17.3049
1045	1045	-13.7387
1046	1046	-9.99688
1047	1047	-6.17197
1048	1048	-2.35795
1049	1049	1.355
1050	1050	4.8861
1051	1051	8.1685
1052	1052	11.1526
1053	1053	13.808
1054	1054	16.1199
1055	1055	18.0819
1056	1056	19.6903
1057	1057	20.9391
1058	1058	21.8159
1059	1059	22.3013
1060	1060	22.3679
1061	1061	21.9815
1062	1062	21.1083
1063	1063	19.7253
1064	1064	17.8317
1065	1065	15.456
1066	1066	12.6555
1067	1067	9.51049
1068	1068	6.11532
1069	1069	2.57119
1070	1070	-1.02099
1071	1071	-4.56581
1072	1072	-7.97736
1073	1073	-11.1813
1074	1074	-14.1149
1075	1075	-16.726
1076	1076	-18.9713
1077	1077	-20.8145
1078	1078	-22.2274
1079	1079	-23.1938
1080	1080	-23.7075
1081	1081	-23.7678
1082	1082	-23.3757
1083	1083	-22.5312
1084	1084	-21.234
1085	1085	-19.4828
1086	1086	-17.2779
1087	1087	-14.6233
1088	1088	-11.5302
1089	1089	-8.02174
1090	1090	-4.13857
1091	1091	0.0575957
1092	1092	4.48404
1093	1093	9.04
1094	1094	13.6125
1095	1095	18.0828
1096	1096	22.3326
1097	1097	26.2508
1098	1098	29.7395
1099	1099	32.7208
1100	1100	35.1441
1101	1101	36.9885
1102	1102	38.2593
1103	1103	38.9781
1104	1104	39.1722
1105	1105	38.8692
1106	1106	38.0919
1107	1107	36.8579
1108	1108	35.1796
1109	1109	33.0663
1110	1110	30.5253
1111	1111	27.5669
1112	1112	24.2109
1113	1113	20.494
1114	1114	16.471
1115	1115	12.2128
1116	1116	7.80465
1117	1117	3.34136
1118	1118	-1.07712
1119	1119	-5.35078
1120	1120	-9.38382
1121	1121	-13.0874
1122	1122	-16.3812
1123	1123	-19.1942
1124	1124	-21.4683
1125	1125	-23.1737
1126	1126	-24.3247
1127	1127	-24.9739
1128	1128	-25.198
1129	1129	-25.0865
1130	1130	-24.7321
1131	1131	-24.2251
1132	1132	-23.648
1133	1133	-23.0712
1134	1134	-22.5505
1135	1135	-22.1263
1136	1136	-21.824
1137	1137	-21.6538
1138	1138	-21.6103
1139	1139	-21.6776
1140	1140	-21.8376
1141	1141	-22.0756
1142	1142	-22.3846
1143	1143	-22.7653
1144	1144	-23.2244
1145	1145	-23.7705
1146	1146	-24.4101
1147	1147	-25.1431
1148	1148	-25.959
1149	1149	-26.837
1150	1150	-27.7495
1151	1151	-28.663
1152	1152	-29.5383
1153	1153	-30.3299
1154	1154	-30.9885
1155	1155	-31.4638
1156	1156	-31.7096
1157	1157	-31.6855
1158	1158	-31.3607
1159	1159	-30.7167
1160	1160	-29.7506
1161	1161	-28.4724
1162	1162	-26.9012
1163	1163	-25.0632
1164	1164	-22.988
1165	1165	-20.7057
1166	1166	-18.2431
1167	1167	-15.6229
1168	1168	-12.8636
1169	1169	-9.97963
1170	1170	-6.98288
1171	1171	-3.88411
1172	1172	-0.694608
1173	1173	2.57146
1174	1174	5.89565
1175	1175	9.25438
1176	1176	12.6205
1177	1177	15.9639
1178	1178	19.2529
1179	1179	22.4555
1180	1180	25.5397
1181	1181	28.4742
1182	1182	31.2286
1183	1183	33.7747
1184	1184	36.0863
1185	1185	38.1397
1186	1186	39.9142
1187	1187	41.3908
1188	1188	42.5537
1189	1189	43.3913
1190	1190	43.899
1191	1191	44.0795
1192	1192	43.9407
1193	1193	43.4937
1194	1194	42.7505
1195	1195	41.723
1196	1196	40.4227
1197	1197	38.8635
1198	1198	37.0649
1199	1199	35.0509
1200	1200	32.8478
1201	1201	30.4845
1202	1202	27.9915
1203	1203	25.3998
1204	1204	22.7409
1205	1205	20.0459
1206	1206	17.3458
1207	1207	14.6706
1208	1208	12.0438
1209	1209	9.47649
1210	1210	6.96965
1211	1211	4.51764
1212	1212	2.1116
1213	1213	-0.258198
1214	1214	-2.60011
1215	1215	-4.91948
1216	1216	-7.21772
1217	1217	-9.49223
1218	1218	-11.7373
1219	1219	-13.9441
1220	1220	-16.1013
1221	1221	-18.1935
1222	1222	-20.203
1223	1223	-22.112
1224	1224	-23.9048
1225	1225	-25.568
1226	1226	-27.0909
1227	1227	-28.4655
1228	1228	-29.6866
1229	1229	-30.7505
1230	1230	-31.6542
1231	1231	-32.3942
1232	1232	-32.9663
1233	1233	-33.3675
1234	1234	-33.5982
1235	1235	-33.6631
1236	1236	-33.5704
1237	1237	-33.3303
1238	1238	-32.9537
1239	1239	-32.4514
1240	1240	-31.834
1241	1241	-31.1106
1242	1242	-30.2892
1243	1243	-29.3761
1244	1244	-28.3763
1245	1245	-27.2935
1246	1246	-26.1289
1247	1247	-24.8802
1248	1248	-23.5431
1249	1249	-22.1111
1250	1250	-20.5772
1251	1251	-18.9343
1252	1252	-17.1764
1253	1253	-15.2984
1254	1254	-13.2967
1255	1255	-11.1687
1256	1256	-8.91346
1257	1257	-6.53135
1258	1258	-4.02574
1259	1259	-1.40513
1260	1260	1.31687
1261	1261	4.12137
1262	1262	6.98545
1263	1263	9.88414
1264	1264	12.7911
1265	1265	15.6776
1266	1266	18.5109
1267	1267	21.253
1268	1268	23.8595
1269	1269	26.2806
1270	1270	28.465
1271	1271	30.3611
1272	1272	31.9198
1273	1273	33.0977
1274	1274	33.8623
1275	1275	34.1941
1276	1276	34.0874
1277	1277	33.5503
1278	1278	32.6019
1279	1279	31.27
1280	1280	29.5894
1281	1281	27.6013
1282	1282	25.351
1283	1283	22.886
1284	1284	20.2543
1285	1285	17.5019
1286	1286	14.6713
1287	1287	11.8019
1288	1288	8.93249
1289	1289	6.10233
1290	1290	3.35263
1291	1291	0.724505
1292	1292	-1.74514
1293	1293	-4.02783
1294	1294	-6.10443
1295	1295	-7.96322
1296	1296	-9.59781
1297	1297	-11.0053
1298	1298	-12.184
1299	1299	-13.1336
1300	1300	-13.8554
1301	1301	-14.3519
1302	1302	-14.6241
1303	1303	-14.6736
1304	1304	-14.5041
1305	1305	-14.1217
1306	1306	-13.5361
1307	1307	-12.7608
1308	1308	-11.813
1309	1309	-10.7135
1310	1310	-9.48587
1311	1311	-8.15667
1312	1312	-6.75408
1313	1313	-5.3068
1314	1314	-3.84185
1315	1315	-2.38261
1316	1316	-0.947876
1317	1317	0.445619
1318	1318	1.77968
1319	1319	3.02913
1320	1320	4.16151
1321	1321	5.13835
1322	1322	5.91756
1323	1323	6.45751
1324	1324	6.72025
1325	1325	6.67806
1326	1326	6.31687
1327	1327	5.63562
1328	1328	4.64459
1329	1329	3.36434
1330	1330	1.82462
1331	1331	0.0616888
1332	1332	-1.88353
1333	1333	-3.9657
1334	1334	-6.13646
1335	1335	-8.3483
1336	1336	-10.5581
1337	1337	-12.7294
1338	1338	-14.8316
1339	1339	-16.8383
1340	1340	-18.7253
1341	1341	-20.4695
1342	1342	-22.0479
1343	1343	-23.4411
1344	1344	-24.6367
1345	1345	-25.6318
1346	1346	-26.4288
1347	1347	-27.033
1348	1348	-27.4501
1349	1349	-27.6845
1350	1350	-27.7387
1351	1351	-27.6153
1352	1352	-27.3192
1353	1353	-26.8576
1354	1354	-26.2393
1355	1355	-25.4742
1356	1356	-24.5733
1357	1357	-23.5464
1358	1358	-22.3981
1359	1359	-21.1242
1360	1360	-19.7145
1361	1361	-18.1582
1362	1362	-16.4461
1363	1363	-14.5724
1364	1364	-12.5351
1365	1365	-10.3376
1366	1366	-7.98872
1367	1367	-5.50186
1368	1368	-2.89465
1369	1369	-0.187977
1370	1370	2.59505
1371	1371	5.43082
1372	1372	8.29801
1373	1373	11.1807
1374	1374	14.0703
1375	1375	16.9634
1376	1376	19.8589
1377	1377	22.7552
1378	1378	25.6451
1379	1379	28.5094
1380	1380	31.3149
1381	1381	34.0141
1382	1382	36.5476
1383	1383	38.8472
1384	1384	40.8407
1385	1385	42.4545
1386	1386	43.6166
1387	1387	44.2581
1388	1388	44.314
1389	1389	43.7231
1390	1390	42.4291
1391	1391	40.3837
1392	1392	37.5581
1393	1393	33.9565
1394	1394	29.6304
1395	1395	24.6767
1396	1396	19.2233
1397	1397	13.4151
1398	1398	7.40282
1399	1399	1.33415
1400	1400	-4.65388
1401	1401	-10.4408
1402	1402	-15.9266
1403	1403	-21.0344
1404	1404	-25.7083
1405	1405	-29.9096
1406	1406	-33.6166
1407	1407	-36.823
1408	1408	-39.5317
1409	1409	-41.7488
1410	1410	-43.4786
1411	1411	-44.721
1412	1412	-45.4703
1413	1413	-45.7164
1414	1414	-45.4475
1415	1415	-44.6534
1416	1416	-43.3288
1417	1417	-41.475
1418	1418	-39.1015
1419	1419	-36.232
1420	1420	-32.909
1421	1421	-29.2023
1422	1422	-25.2069
1423	1423	-21.0334
1424	1424	-16.7999
1425	1425	-12.6246
1426	1426	-8.61989
1427	1427	-4.88401
1428	1428	-1.49228
1429	1429	1.50874
1430	1430	4.10556
1431	1431	6.31769
1432	1432	8.19134
1433	1433	9.78831
1434	1434	11.1722
1435	1435	12.3996
1436	1436	13.5151
1437	1437	14.5491
1438	1438	15.5177
1439	1439	16.4242
1440	1440	17.2611
1441	1441	18.0201
1442	1442	18.6962
1443	1443	19.2889
1444	1444	19.8047
1445	1445	20.2571
1446	1446	20.6659
1447	1447	21.0572
1448	1448	21.4611
1449	1449	21.9075
1450	1450	22.4214
1451	1451	23.0223
1452	1452	23.7186
1453	1453	24.5026
1454	1454	25.3505
1455	1455	26.2263
1456	1456	27.0878
1457	1457	27.8906
1458	1458	28.5894
1459	1459	29.1395
1460	1460	29.4977
1461	1461	29.6234
1462	1462	29.4817
1463	1463	29.0456
1464	1464	28.2995
1465	1465	27.2434
1466	1466	25.8917
1467	1467	24.2699
1468	1468	22.4119
1469	1469	20.3574
1470	1470	18.1488
1471	1471	15.8269
1472	1472	13.4293
1473	1473	10.9924
1474	1474	8.55102
1475	1475	6.13727
1476	1476	3.77783
1477	1477	1.49218
1478	1478	-0.70691
1479	1479	-2.81079
1480	1480	-4.81239
1481	1481	-6.70529
1482	1482	-8.4835
1483	1483	-10.1404
1484	1484	-11.6679
1485	1485	-13.0567
1486	1486	-14.2985
1487	1487	-15.3876
1488	1488	-16.3215
1489	1489	-17.0994
1490	1490	-17.7208
1491	1491	-18.1875
1492	1492	-18.5037
1493	1493	-18.6755
1494	1494	-18.7105
1495	1495	-18.6184
1496	1496	-18.4113
1497	1497	-18.1016
1498	1498	-17.7001
1499	1499	-17.214
1500	1500	-16.6491
1501	1501	-16.013
1502	1502	-15.3158
1503	1503	-14.5686
1504	1504	-13.7848
1505	1505	-12.981
1506	1506	-12.1793
1507	1507	-11.408
1508	1508	-10.6982
1509	1509	-10.0811
1510	1510	-9.58608
1511	1511	-9.24091
1512	1512	-9.07048
1513	1513	-9.09329
1514	1514	-9.31834
1515	1515	-9.74537
1516	1516	-10.3658
1517	1517	-11.1632
1518	1518	-12.1143
1519	1519	-13.1925
1520	1520	-14.3705
1521	1521	-15.6232
1522	1522	-16.9285
1523	1523	-18.2676
1524	1524	-19.6218
1525	1525	-20.9696
1526	1526	-22.2836
1527	1527	-23.5301
1528	1528	-24.6706
1529	1529	-25.6608
1530	1530	-26.4515
1531	1531	-26.9913
1532	1532	-27.227
1533	1533	-27.1065
1534	1534	-26.5797
1535	1535	-25.6028
1536	1536	-24.1428
1537	1537	-22.182
1538	1538	-19.7223
1539	1539	-16.7831
1540	1540	-13.3985
1541	1541	-9.61247
1542	1542	-5.47458
1543	1543	-1.03747
1544	1544	3.64263
1545	1545	8.5009
1546	1546	13.4593
1547	1547	18.4239
1548	1548	23.2873
1549	1549	27.9336
1550	1550	32.2448
1551	1551	36.1077
1552	1552	39.4197
1553	1553	42.095
1554	1554	44.0672
1555	1555	45.2906
1556	1556	45.7385
1557	1557	45.4002
1558	1558	44.2748
1559	1559	42.366
1560	1560	39.6819
1561	1561	36.2388
1562	1562	32.0688
1563	1563	27.2301
1564	1564	21.8131
1565	1565	15.9403
1566	1566	9.75772
1567	1567	3.42415
1568	1568	-2.89652
1569	1569	-9.04328
1570	1570	-14.8636
1571	1571	-20.2183
1572	1572	-24.9851
1573	1573	-29.0598
1574	1574	-32.359
1575	1575	-34.8299
1576	1576	-36.4584
1577	1577	-37.2718
1578	1578	-37.3356
1579	1579	-36.7439
1580	1580	-35.6033
1581	1581	-34.0189
1582	1582	-32.0851
1583	1583	-29.8813
1584	1584	-27.4714
1585	1585	-24.9086
1586	1586	-22.2378
1587	1587	-19.4941
1588	1588	-16.7047
1589	1589	-13.8934
1590	1590	-11.0864
1591	1591	-8.31731
1592	1592	-5.62951
1593	1593	-3.07533
1594	1594	-0.714202
1595	1595	1.39309
1596	1596	3.19223
1597	1597	4.64145
1598	1598	5.71838
1599	1599	6.42352
1600	1600	6.77679
1601	1601	6.81274
1602	1602	6.57578
1603	1603	6.11769
1604	1604	5.49183
1605	1605	4.75106
1606	1606	3.94594
1607	1607	3.12056
1608	1608	2.31342
1609	1609	1.55711
1610	1610	0.876713
1611	1611	0.288881
1612	1612	-0.192856
1613	1613	-0.550437
1614	1614	-0.76132
1615	1615	-0.801364
1616	1616	-0.646844
1617	1617	-0.273614
1618	1618	0.341073
1619	1619	1.21601
1620	1620	2.36053
1621	1621	3.76809
1622	1622	5.41432
1623	1623	7.25865
1624	1624	9.2478
1625	1625	11.3181
1626	1626	13.3994
1627	1627	15.4201
1628	1628	17.3102
1629	1629	19.0056
1630	1630	20.4499
1631	1631	21.5937
1632	1632	22.3968
1633	1633	22.8284
1634	1634	22.8647
1635	1635	22.4843
1636	1636	21.665
1637	1637	20.3841
1638	1638	18.6206
1639	1639	16.3584
1640	1640	13.5957
1641	1641	10.3625
1642	1642	6.7306
1643	1643	2.80614
1644	1644	-1.28398
1645	1645	-5.4033
1646	1646	-9.41476
1647	1647	-13.187
1648	1648	-16.6
1649	1649	-19.5503
1650	1650	-21.9539
1651	1651	-23.7486
1652	1652	-24.8984
1653	1653	-25.398
1654	1654	-25.2735
1655	1655	-24.5789
1656	1656	-23.3851
1657	1657	-21.7696
1658	1658	-19.81
1659	1659	-17.5813
1660	1660	-15.1522
1661	1661	-12.5823
1662	1662	-9.92053
1663	1663	-7.20694
1664	1664	-4.47632
1665	1665	-1.75741
1666	1666	0.926843
1667	1667	3.55391
1668	1668	6.09731
1669	1669	8.52319
1670	1670	10.7889
1671	1671	12.8448
1672	1672	14.637
1673	1673	16.1107
1674	1674	17.2162
1675	1675	17.9139
1676	1676	18.1792
1677	1677	18.003
1678	1678	17.3921
1679	1679	16.3685
1680	1680	14.9652
1681	1681	13.2225
1682	1682	11.1832
1683	1683	8.88743
1684	1684	6.37392
1685	1685	3.68081
1686	1686	0.847952
1687	1687	-2.08383
1688	1688	-5.0744
1689	1689	-8.08298
1690	1690	-11.0679
1691	1691	-13.9871
1692	1692	-16.799
1693	1693	-19.4637
1694	1694	-21.9446
1695	1695	-24.2075
1696	1696	-26.2201
1697	1697	-27.9521
1698	1698	-29.3784
1699	1699	-30.4819
1700	1700	-31.253
1701	1701	-31.6891
1702	1702	-31.7952
1703	1703	-31.5818
1704	1704	-31.0643
1705	1705	-30.2617
1706	1706	-29.193
1707	1707	-27.873
1708	1708	-26.3127
1709	1709	-24.5214
1710	1710	-22.509
1711	1711	-20.2837
1712	1712	-17.851
1713	1713	-15.2168
1714	1714	-12.3881
1715	1715	-9.37671
1716	1716	-6.20159
1717	1717	-2.89163
1718	1718	0.513482
1719	1719	3.95972
1720	1720	7.37873
1721	1721	10.6905
1722	1722	13.8081
1723	1723	16.641
1724	1724	19.0986
1725	1725	21.0963
1726	1726	22.5586
1727	1727	23.4196
1728	1728	23.6235
1729	1729	23.1338
1730	1730	21.9456
1731	1731	20.0847
1732	1732	17.6046
1733	1733	14.5877
1734	1734	11.1476
1735	1735	7.42765
1736	1736	3.59499
1737	1737	-0.167395
1738	1738	-3.67147
1739	1739	-6.73212
1740	1740	-9.17785
1741	1741	-10.8578
1742	1742	-11.6524
1743	1743	-11.485
1744	1744	-10.3226
1745	1745	-8.17045
1746	1746	-5.07181
1747	1747	-1.10724
1748	1748	3.60933
1749	1749	8.94197
1750	1750	14.7454
1751	1751	20.8722
1752	1752	27.1752
1753	1753	33.5074
1754	1754	39.7222
1755	1755	45.6697
1756	1756	51.185
1757	1757	56.0873
1758	1758	60.1872
1759	1759	63.2892
1760	1760	65.1944
1761	1761	65.6975
1762	1762	64.5886
1763	1763	61.6748
1764	1764	56.8552
1765	1765	50.199
1766	1766	41.9343
1767	1767	32.4089
1768	1768	22.0556
1769	1769	11.3548
1770	1770	0.794041
1771	1771	-9.17956
1772	1772	-18.2004
1773	1773	-26.0104
1774	1774	-32.4789
1775	1775	-37.6032
1776	1776	-41.4873
1777	1777	-44.3078
1778	1778	-46.2692
1779	1779	-47.5629
1780	1780	-48.3416
1781	1781	-48.7093
1782	1782	-48.7246
1783	1783	-48.4092
1784	1784	-47.7716
1785	1785	-46.8359
1786	1786	-45.6599
1787	1787	-44.3494
1788	1788	-43.0497
1789	1789	-41.9068
1790	1790	-41.0164
1791	1791	-40.3885
1792	1792	-39.931
1793	1793	-39.4618
1794	1794	-38.73
1795	1795	-37.4413
1796	1796	-35.3022
1797	1797	-32.063
1798	1798	-27.5529
1799	1799	-21.6999
1800	1800	-14.5395
1801	1801	-6.21262
1802	1802	3.05152
1803	1803	12.9592
1804	1804	23.1822
1805	1805	33.3812
1806	1806	43.2224
1807	1807	52.383
1808	1808	60.5576
1809	1809	67.4723
1810	1810	72.8877
1811	1811	76.5857
1812	1812	78.3451
1813	1813	77.9152
1814	1814	75.0113
1815	1815	69.4077
1816	1816	61.1102
1817	1817	50.3708
1818	1818	37.6505
1819	1819	23.5903
1820	1820	8.95406
1821	1821	-5.4475
1822	1822	-18.8651
1823	1823	-30.6989
1824	1824	-40.5467
1825	1825	-48.21
1826	1826	-53.6676
1827	1827	-57.044
1828	1828	-58.5692
1829	1829	-58.525
1830	1830	-57.1927
1831	1831	-54.829
1832	1832	-51.6601
1833	1833	-47.8831
1834	1834	-43.6604
1835	1835	-39.1128
1836	1836	-34.334
1837	1837	-29.3975
1838	1838	-24.3878
1839	1839	-19.4072
1840	1840	-14.5447
1841	1841	-9.88087
1842	1842	-5.49187
1843	1843	-1.44559
1844	1844	2.20001
1845	1845	5.39555
1846	1846	8.09948
1847	1847	10.281
1848	1848	11.9306
1849	1849	13.0727
1850	1850	13.7562
1851	1851	14.0413
1852	1852	13.9924
1853	1853	13.6779
1854	1854	13.1753
1855	1855	12.5683
1856	1856	11.9351
1857	1857	11.3403
1858	1858	10.8342
1859	1859	10.4575
1860	1860	10.2398
1861	1861	10.1924
1862	1862	10.3035
1863	1863	10.5407
1864	1864	10.852
1865	1865	11.1704
1866	1866	11.4202
1867	1867	11.5266
1868	1868	11.4282
1869	1869	11.0818
1870	1870	10.4594
1871	1871	9.54252
1872	1872	8.32149
1873	1873	6.80457
1874	1874	5.01855
1875	1875	3.00868
1876	1876	0.836576
1877	1877	-1.42616
1878	1878	-3.70067
1879	1879	-5.90575
1880	1880	-7.96426
1881	1881	-9.80932
1882	1882	-11.3876
1883	1883	-12.6589
1884	1884	-13.5954
1885	1885	-14.1835
1886	1886	-14.4242
1887	1887	-14.332
1888	1888	-13.935
1889	1889	-13.2726
1890	1890	-12.3931
1891	1891	-11.348
1892	1892	-10.1867
1893	1893	-8.95283
1894	1894	-7.68256
1895	1895	-6.40637
1896	1896	-5.14838
1897	1897	-3.9264
1898	1898	-2.75089
1899	1899	-1.6224
1900	1900	-0.53173
1901	1901	0.537139
1902	1902	1.60185
1903	1903	2.67797
1904	1904	3.77732
1905	1905	4.90741
1906	1906	6.07086
1907	1907	7.26398
1908	1908	8.47765
1909	1909	9.6998
1910	1910	10.9173
1911	1911	12.1162
1912	1912	13.2832
1913	1913	14.4058
1914	1914	15.4718
1915	1915	16.4663
1916	1916	17.3705
1917	1917	18.1632
1918	1918	18.8229
1919	1919	19.3306
1920	1920	19.6692
1921	1921	19.8237
1922	1922	19.7822
1923	1923	19.5383
1924	1924	19.0906
1925	1925	18.4424
1926	1926	17.5995
1927	1927	16.5691
1928	1928	15.3602
1929	1929	13.9847
1930	1930	12.4549
1931	1931	10.7817
1932	1932	8.97482
1933	1933	7.04355
1934	1934	4.99914
1935	1935	2.85521
1936	1936	0.625849
1937	1937	-1.67422
1938	1938	-4.03007
1939	1939	-6.42659
1940	1940	-8.84878
1941	1941	-11.2822
1942	1942	-13.7125
1943	1943	-16.1241
1944	1944	-18.4998
1945	1945	-20.8228
1946	1946	-23.0777
1947	1947	-25.2499
1948	1948	-27.3268
1949	1949	-29.2989
1950	1950	-31.159
1951	1951	-32.9003
1952	1952	-34.514
1953	1953	-35.9882
1954	1954	-37.3079
1955	1955	-38.4567
1956	1956	-39.4168
1957	1957	-40.1692
1958	1958	-40.6942
1959	1959	-40.9713
1960	1960	-40.9792
1961	1961	-40.698
1962	1962	-40.11
1963	1963	-39.1984
1964	1964	-37.9472
1965	1965	-36.3398
1966	1966	-34.3598
1967	1967	-31.991
1968	1968	-29.2192
1969	1969	-26.0365
1970	1970	-22.442
1971	1971	-18.4433
1972	1972	-14.0594
1973	1973	-9.32015
1974	1974	-4.26683
1975	1975	1.04881
1976	1976	6.56466
1977	1977	12.2077
1978	1978	17.896
1979	1979	23.5416
1980	1980	29.0534
1981	1981	34.3407
1982	1982	39.3172
1983	1983	43.9022
1984	1984	48.0234
1985	1985	51.6167
1986	1986	54.6274
1987	1987	57.0085
1988	1988	58.719
1989	1989	59.7215
1990	1990	59.9789
1991	1991	59.4559
1992	1992	58.1222
1993	1993	55.9608
1994	1994	52.979
1995	1995	49.2147
1996	1996	44.7339
1997	1997	39.6267
1998	1998	33.9998
[truncated: 39,710 more rows]
