# Supplementary material for: PM2.5 concentration prediction based on EEMD-ALSTM
Source: Sci Rep. 2024 Jun 2;14:12636. doi: 10.1038/s41598-024-63620-9 (PMC11144699; doi:10.1038/s41598-024-63620-9)
Supplement: Supplementary file 1 — Supplementary Information. [file 41598_2024_63620_MOESM1_ESM.zip › Code/ra7.xlsx]

## Sheet: Sheet1
	index	0
0	0	26.4634
1	1	24.8846
2	2	23.2761
3	3	21.6423
4	4	19.9878
5	5	18.3166
6	6	16.6329
7	7	14.9406
8	8	13.2439
9	9	11.5464
10	10	9.85195
11	11	8.16409
12	12	6.4863
13	13	4.82198
14	14	3.17431
15	15	1.54627
16	16	-0.0592803
17	17	-1.63971
18	18	-3.19238
19	19	-4.71461
20	20	-6.20366
21	21	-7.65673
22	22	-9.07102
23	23	-10.4437
24	24	-11.7718
25	25	-13.0528
26	26	-14.2842
27	27	-15.4639
28	28	-16.5899
29	29	-17.6606
30	30	-18.6745
31	31	-19.6306
32	32	-20.5283
33	33	-21.3675
34	34	-22.1487
35	35	-22.8731
36	36	-23.5422
37	37	-24.1582
38	38	-24.7232
39	39	-25.2399
40	40	-25.7105
41	41	-26.1374
42	42	-26.5228
43	43	-26.869
44	44	-27.1781
45	45	-27.4522
46	46	-27.6935
47	47	-27.9041
48	48	-28.0861
49	49	-28.2421
50	50	-28.3745
51	51	-28.4857
52	52	-28.5783
53	53	-28.6547
54	54	-28.7175
55	55	-28.7694
56	56	-28.8129
57	57	-28.8505
58	58	-28.8845
59	59	-28.9166
60	60	-28.9484
61	61	-28.9811
62	62	-29.0154
63	63	-29.0518
64	64	-29.0907
65	65	-29.1321
66	66	-29.1763
67	67	-29.2235
68	68	-29.2741
69	69	-29.3286
70	70	-29.3867
71	71	-29.4482
72	72	-29.5117
73	73	-29.5755
74	74	-29.6376
75	75	-29.6957
76	76	-29.7471
77	77	-29.7887
78	78	-29.8169
79	79	-29.828
80	80	-29.8178
81	81	-29.7816
82	82	-29.7145
83	83	-29.6111
84	84	-29.4658
85	85	-29.2731
86	86	-29.0275
87	87	-28.7237
88	88	-28.3567
89	89	-27.9217
90	90	-27.4145
91	91	-26.8308
92	92	-26.1666
93	93	-25.4183
94	94	-24.5828
95	95	-23.6576
96	96	-22.6413
97	97	-21.5339
98	98	-20.3362
99	99	-19.0499
100	100	-17.6776
101	101	-16.2222
102	102	-14.6872
103	103	-13.0765
104	104	-11.3938
105	105	-9.64284
106	106	-7.82747
107	107	-5.95131
108	108	-4.01794
109	109	-2.03104
110	110	0.0053855
111	111	2.08673
112	112	4.20762
113	113	6.36178
114	114	8.54191
115	115	10.7397
116	116	12.946
117	117	15.1504
118	118	17.3416
119	119	19.5076
120	120	21.6356
121	121	23.7132
122	122	25.7277
123	123	27.6669
124	124	29.5186
125	125	31.2708
126	126	32.9123
127	127	34.4322
128	128	35.82
129	129	37.0657
130	130	38.1598
131	131	39.093
132	132	39.8565
133	133	40.4419
134	134	40.8414
135	135	41.0481
136	136	41.0562
137	137	40.8611
138	138	40.4602
139	139	39.8524
140	140	39.0394
141	141	38.0261
142	142	36.8208
143	143	35.4357
144	144	33.8858
145	145	32.1888
146	146	30.3635
147	147	28.4301
148	148	26.4088
149	149	24.3196
150	150	22.1819
151	151	20.0136
152	152	17.8314
153	153	15.6508
154	154	13.4858
155	155	11.3487
156	156	9.25112
157	157	7.20354
158	158	5.2159
159	159	3.29773
160	160	1.45801
161	161	-0.295226
162	162	-1.95509
163	163	-3.51598
164	164	-4.97364
165	165	-6.32547
166	166	-7.57079
167	167	-8.71067
168	168	-9.74794
169	169	-10.6867
170	170	-11.5322
171	171	-12.2898
172	172	-12.9651
173	173	-13.5637
174	174	-14.0904
175	175	-14.5497
176	176	-14.9454
177	177	-15.2804
178	178	-15.5567
179	179	-15.7756
180	180	-15.9379
181	181	-16.0438
182	182	-16.0937
183	183	-16.0886
184	184	-16.0304
185	185	-15.9222
186	186	-15.7685
187	187	-15.5745
188	188	-15.3467
189	189	-15.092
190	190	-14.8175
191	191	-14.5304
192	192	-14.2374
193	193	-13.9441
194	194	-13.6556
195	195	-13.3762
196	196	-13.1096
197	197	-12.859
198	198	-12.6272
199	199	-12.4169
200	200	-12.2304
201	201	-12.07
202	202	-11.9377
203	203	-11.8351
204	204	-11.7637
205	205	-11.7244
206	206	-11.7173
207	207	-11.7416
208	208	-11.7954
209	209	-11.8754
210	210	-11.9775
211	211	-12.0964
212	212	-12.226
213	213	-12.3594
214	214	-12.4895
215	215	-12.6082
216	216	-12.7078
217	217	-12.7802
218	218	-12.8178
219	219	-12.8131
220	220	-12.7592
221	221	-12.6499
222	222	-12.4796
223	223	-12.2435
224	224	-11.9375
225	225	-11.5582
226	226	-11.1029
227	227	-10.5696
228	228	-9.95742
229	229	-9.26601
230	230	-8.4962
231	231	-7.64979
232	232	-6.72945
233	233	-5.73868
234	234	-4.68171
235	235	-3.56342
236	236	-2.38929
237	237	-1.16519
238	238	0.102744
239	239	1.40822
240	240	2.74487
241	241	4.10629
242	242	5.48607
243	243	6.8777
244	244	8.27447
245	245	9.66965
246	246	11.0564
247	247	12.4276
248	248	13.7759
249	249	15.094
250	250	16.3739
251	251	17.6078
252	252	18.7875
253	253	19.9046
254	254	20.9505
255	255	21.9162
256	256	22.7931
257	257	23.5721
258	258	24.2439
259	259	24.7991
260	260	25.2283
261	261	25.5219
262	262	25.6706
263	263	25.6649
264	264	25.4956
265	265	25.1535
266	266	24.6296
267	267	23.9153
268	268	23.0028
269	269	21.8857
270	270	20.5609
271	271	19.0288
272	272	17.295
273	273	15.3698
274	274	13.2676
275	275	11.0064
276	276	8.60695
277	277	6.09168
278	278	3.48401
279	279	0.807291
280	280	-1.9158
281	281	-4.66378
282	282	-7.41677
283	283	-10.1566
284	284	-12.8668
285	285	-15.5326
286	286	-18.1405
287	287	-20.6779
288	288	-23.1332
289	289	-25.4955
290	290	-27.7539
291	291	-29.8972
292	292	-31.914
293	293	-33.7922
294	294	-35.5209
295	295	-37.091
296	296	-38.4954
297	297	-39.7296
298	298	-40.7921
299	299	-41.6844
300	300	-42.4113
301	301	-42.9797
302	302	-43.3984
303	303	-43.677
304	304	-43.8259
305	305	-43.8553
306	306	-43.7755
307	307	-43.5954
308	308	-43.3231
309	309	-42.9657
310	310	-42.529
311	311	-42.0179
312	312	-41.4361
313	313	-40.7868
314	314	-40.0722
315	315	-39.2945
316	316	-38.4559
317	317	-37.5591
318	318	-36.6075
319	319	-35.6046
320	320	-34.5548
321	321	-33.4626
322	322	-32.3333
323	323	-31.1721
324	324	-29.9844
325	325	-28.7756
326	326	-27.551
327	327	-26.3163
328	328	-25.077
329	329	-23.8387
330	330	-22.6064
331	331	-21.3848
332	332	-20.1776
333	333	-18.9877
334	334	-17.8171
335	335	-16.6671
336	336	-15.538
337	337	-14.4291
338	338	-13.3385
339	339	-12.2632
340	340	-11.1989
341	341	-10.14
342	342	-9.0788
343	343	-8.00665
344	344	-6.91371
345	345	-5.78949
346	346	-4.62314
347	347	-3.40384
348	348	-2.12128
349	349	-0.765985
350	350	0.670373
351	351	2.19501
352	352	3.81402
353	353	5.53233
354	354	7.35355
355	355	9.28013
356	356	11.3131
357	357	13.4521
358	358	15.6946
359	359	18.0365
360	360	20.4713
361	361	22.9908
362	362	25.5846
363	363	28.2414
364	364	30.9487
365	365	33.6939
366	366	36.4639
367	367	39.2456
368	368	42.0261
369	369	44.7928
370	370	47.5337
371	371	50.2371
372	372	52.8921
373	373	55.488
374	374	58.0151
375	375	60.4637
376	376	62.825
377	377	65.0901
378	378	67.2507
379	379	69.2987
380	380	71.2257
381	381	73.0237
382	382	74.6845
383	383	76.1996
384	384	77.5607
385	385	78.7591
386	386	79.786
387	387	80.6324
388	388	81.2892
389	389	81.7466
390	390	81.9945
391	391	82.0223
392	392	81.8189
393	393	81.3729
394	394	80.6723
395	395	79.7049
396	396	78.4581
397	397	76.9199
398	398	75.079
399	399	72.9264
400	400	70.4556
401	401	67.6637
402	402	64.5522
403	403	61.1273
404	404	57.4008
405	405	53.3899
406	406	49.1167
407	407	44.6077
408	408	39.8927
409	409	35.0036
410	410	29.9738
411	411	24.8367
412	412	19.6254
413	413	14.3715
414	414	9.10511
415	415	3.85427
416	416	-1.35511
417	417	-6.4993
418	418	-11.5564
419	419	-16.5062
420	420	-21.3292
421	421	-26.007
422	422	-30.5218
423	423	-34.8564
424	424	-38.995
425	425	-42.9234
426	426	-46.6296
427	427	-50.1044
428	428	-53.3416
429	429	-56.3383
430	430	-59.0939
431	431	-61.6104
432	432	-63.8915
433	433	-65.9419
434	434	-67.7672
435	435	-69.3734
436	436	-70.7663
437	437	-71.9516
438	438	-72.9344
439	439	-73.7201
440	440	-74.314
441	441	-74.7218
442	442	-74.9492
443	443	-75.0024
444	444	-74.8879
445	445	-74.6134
446	446	-74.1871
447	447	-73.6186
448	448	-72.9187
449	449	-72.0992
450	450	-71.1731
451	451	-70.1535
452	452	-69.0534
453	453	-67.8852
454	454	-66.6606
455	455	-65.3898
456	456	-64.0807
457	457	-62.7388
458	458	-61.3667
459	459	-59.9641
460	460	-58.5281
461	461	-57.0535
462	462	-55.5332
463	463	-53.9589
464	464	-52.3213
465	465	-50.6107
466	466	-48.8167
467	467	-46.928
468	468	-44.9339
469	469	-42.8245
470	470	-40.5916
471	471	-38.2287
472	472	-35.7313
473	473	-33.0969
474	474	-30.3252
475	475	-27.4183
476	476	-24.3801
477	477	-21.2167
478	478	-17.9358
479	479	-14.5472
480	480	-11.0616
481	481	-7.49035
482	482	-3.84513
483	483	-0.137631
484	484	3.62065
485	485	7.41846
486	486	11.245
487	487	15.0899
488	488	18.9426
489	489	22.7921
490	490	26.6267
491	491	30.4333
492	492	34.1967
493	493	37.8998
494	494	41.5236
495	495	45.0475
496	496	48.4499
497	497	51.7087
498	498	54.8019
499	499	57.7081
500	500	60.4064
501	501	62.877
502	502	65.1015
503	503	67.0629
504	504	68.7452
505	505	70.1337
506	506	71.2145
507	507	71.974
508	508	72.3989
509	509	72.4757
510	510	72.1912
511	511	71.5369
512	512	70.5115
513	513	69.1217
514	514	67.3817
515	515	65.3114
516	516	62.9356
517	517	60.2827
518	518	57.3842
519	519	54.2727
520	520	50.9806
521	521	47.5395
522	522	43.9794
523	523	40.328
524	524	36.6103
525	525	32.8483
526	526	29.0618
527	527	25.2684
528	528	21.4842
529	529	17.7238
530	530	14.0001
531	531	10.3259
532	532	6.71366
533	533	3.17732
534	534	-0.26755
535	535	-3.6044
536	536	-6.81708
537	537	-9.89076
538	538	-12.8122
539	539	-15.5701
540	540	-18.1548
541	541	-20.5588
542	542	-22.776
543	543	-24.8025
544	544	-26.6358
545	545	-28.2749
546	546	-29.7202
547	547	-30.9735
548	548	-32.0372
549	549	-32.9141
550	550	-33.6069
551	551	-34.118
552	552	-34.4504
553	553	-34.6075
554	554	-34.5936
555	555	-34.4141
556	556	-34.0752
557	557	-33.5846
558	558	-32.9518
559	559	-32.1877
560	560	-31.3044
561	561	-30.315
562	562	-29.2331
563	563	-28.073
564	564	-26.8492
565	565	-25.5769
566	566	-24.2709
567	567	-22.9461
568	568	-21.6163
569	569	-20.294
570	570	-18.9904
571	571	-17.7146
572	572	-16.4743
573	573	-15.2752
574	574	-14.1215
575	575	-13.0161
576	576	-11.9609
577	577	-10.9576
578	578	-10.008
579	579	-9.11362
580	580	-8.27659
581	581	-7.49883
582	582	-6.78233
583	583	-6.12915
584	584	-5.5413
585	585	-5.02048
586	586	-4.5679
587	587	-4.1839
588	588	-3.86755
589	589	-3.61654
590	590	-3.42718
591	591	-3.29455
592	592	-3.21272
593	593	-3.17525
594	594	-3.17542
595	595	-3.20616
596	596	-3.26031
597	597	-3.33063
598	598	-3.41014
599	599	-3.49227
600	600	-3.57097
601	601	-3.64072
602	602	-3.69655
603	603	-3.73437
604	604	-3.75092
605	605	-3.74391
606	606	-3.71198
607	607	-3.65463
608	608	-3.57197
609	609	-3.4644
610	610	-3.3323
611	611	-3.17592
612	612	-2.99549
613	613	-2.79119
614	614	-2.56332
615	615	-2.31261
616	616	-2.0403
617	617	-1.74801
618	618	-1.43757
619	619	-1.11106
620	620	-0.770951
621	621	-0.420227
622	622	-0.0624454
623	623	0.298501
624	624	0.658498
625	625	1.01334
626	626	1.35881
627	627	1.69094
628	628	2.00598
629	629	2.3005
630	630	2.57143
631	631	2.81608
632	632	3.03232
633	633	3.2187
634	634	3.37441
635	635	3.49913
636	636	3.59302
637	637	3.65656
638	638	3.69057
639	639	3.69628
640	640	3.67549
641	641	3.63032
642	642	3.56317
643	643	3.47655
644	644	3.373
645	645	3.25496
646	646	3.12493
647	647	2.98552
648	648	2.83932
649	649	2.68886
650	650	2.53657
651	651	2.38479
652	652	2.23584
653	653	2.09202
654	654	1.95566
655	655	1.82915
656	656	1.71484
657	657	1.61499
658	658	1.53162
659	659	1.46657
660	660	1.42141
661	661	1.39745
662	662	1.39571
663	663	1.41692
664	664	1.46147
665	665	1.52937
666	666	1.62019
667	667	1.73295
668	668	1.86625
669	669	2.01826
670	670	2.18673
671	671	2.36902
672	672	2.56233
673	673	2.76379
674	674	2.97069
675	675	3.18034
676	676	3.3902
677	677	3.59787
678	678	3.80117
679	679	3.99805
680	680	4.18661
681	681	4.36507
682	682	4.53175
683	683	4.68514
684	684	4.82385
685	685	4.94666
686	686	5.0524
687	687	5.14006
688	688	5.20889
689	689	5.25832
690	690	5.28803
691	691	5.29782
692	692	5.28771
693	693	5.25803
694	694	5.2095
695	695	5.14336
696	696	5.06135
697	697	4.96555
698	698	4.85824
699	699	4.74181
700	700	4.61871
701	701	4.49129
702	702	4.36179
703	703	4.23232
704	704	4.10484
705	705	3.981
706	706	3.86225
707	707	3.74985
708	708	3.6449
709	709	3.54848
710	710	3.46157
711	711	3.38505
712	712	3.31956
713	713	3.26554
714	714	3.22343
715	715	3.19345
716	716	3.17556
717	717	3.16933
718	718	3.17392
719	719	3.18783
720	720	3.20886
721	721	3.2341
722	722	3.26005
723	723	3.28278
724	724	3.29811
725	725	3.30184
726	726	3.28972
727	727	3.25762
728	728	3.20153
729	729	3.1177
730	730	3.00263
731	731	2.85316
732	732	2.66639
733	733	2.43952
734	734	2.16987
735	735	1.85494
736	736	1.49259
737	737	1.08099
738	738	0.618731
739	739	0.104884
740	740	-0.460952
741	741	-1.07875
742	742	-1.74812
743	743	-2.46838
744	744	-3.23864
745	745	-4.05768
746	746	-4.92385
747	747	-5.83493
748	748	-6.78811
749	749	-7.77994
750	750	-8.80616
751	751	-9.86187
752	752	-10.9415
753	753	-12.039
754	754	-13.1473
755	755	-14.2591
756	756	-15.3669
757	757	-16.4624
758	758	-17.5376
759	759	-18.584
760	760	-19.5932
761	761	-20.557
762	762	-21.467
763	763	-22.3155
764	764	-23.0951
765	765	-23.799
766	766	-24.4213
767	767	-24.9567
768	768	-25.4009
769	769	-25.7502
770	770	-26.0015
771	771	-26.1526
772	772	-26.2016
773	773	-26.147
774	774	-25.9875
775	775	-25.7219
776	776	-25.3491
777	777	-24.8679
778	778	-24.2771
779	779	-23.5757
780	780	-22.7631
781	781	-21.8391
782	782	-20.8041
783	783	-19.659
784	784	-18.4059
785	785	-17.0472
786	786	-15.5866
787	787	-14.0288
788	788	-12.3793
789	789	-10.6447
790	790	-8.83191
791	791	-6.94843
792	792	-5.00203
793	793	-3.0007
794	794	-0.952701
795	795	1.13355
796	796	3.24935
797	797	5.38567
798	798	7.53316
799	799	9.68219
800	800	11.8229
801	801	13.9452
802	802	16.0388
803	803	18.0935
804	804	20.0991
805	805	22.0456
806	806	23.9231
807	807	25.722
808	808	27.4329
809	809	29.0466
810	810	30.5546
811	811	31.9482
812	812	33.2188
813	813	34.3581
814	814	35.3573
815	815	36.2079
816	816	36.901
817	817	37.4271
818	818	37.777
819	819	37.9411
820	820	37.9098
821	821	37.6736
822	822	37.2237
823	823	36.5521
824	824	35.6525
825	825	34.5213
826	826	33.1581
827	827	31.5662
828	828	29.7529
829	829	27.7299
830	830	25.5127
831	831	23.1205
832	832	20.5755
833	833	17.9017
834	834	15.1246
835	835	12.2703
836	836	9.36495
837	837	6.43412
838	838	3.50249
839	839	0.593625
840	840	-2.2705
841	841	-5.06947
842	842	-7.78449
843	843	-10.3982
844	844	-12.8948
845	845	-15.2591
846	846	-17.4772
847	847	-19.5356
848	848	-21.4211
849	849	-23.1206
850	850	-24.6219
851	851	-25.914
852	852	-26.9868
853	853	-27.8321
854	854	-28.4435
855	855	-28.8171
856	856	-28.9511
857	857	-28.847
858	858	-28.5091
859	859	-27.9452
860	860	-27.1655
861	861	-26.1828
862	862	-25.0119
863	863	-23.6693
864	864	-22.1728
865	865	-20.5404
866	866	-18.7904
867	867	-16.9402
868	868	-15.0071
869	869	-13.0077
870	870	-10.9585
871	871	-8.87627
872	872	-6.7784
873	873	-4.68373
874	874	-2.61265
875	875	-0.587259
876	876	1.36856
877	877	3.22921
878	878	4.96852
879	879	6.56066
880	880	7.9807
881	881	9.20498
882	882	10.2112
883	883	10.9789
884	884	11.49
885	885	11.7289
886	886	11.6834
887	887	11.345
888	888	10.7096
889	889	9.77865
890	890	8.55824
891	891	7.05797
892	892	5.29111
893	893	3.27438
894	894	1.02801
895	895	-1.42371
896	896	-4.0514
897	897	-6.82154
898	898	-9.69797
899	899	-12.643
900	900	-15.6185
901	901	-18.5862
902	902	-21.5075
903	903	-24.3433
904	904	-27.0553
905	905	-29.6067
906	906	-31.962
907	907	-34.0881
908	908	-35.9545
909	909	-37.5338
910	910	-38.7994
911	911	-39.7246
912	912	-40.2828
913	913	-40.4477
914	914	-40.1944
915	915	-39.4991
916	916	-38.3396
917	917	-36.6957
918	918	-34.5503
919	919	-31.8923
920	920	-28.7182
921	921	-25.0327
922	922	-20.8498
923	923	-16.1933
924	924	-11.0973
925	925	-5.60669
926	926	0.221927
927	927	6.32018
928	928	12.6097
929	929	19.0038
930	930	25.4072
931	931	31.7181
932	932	37.8326
933	933	43.6481
934	934	49.0658
935	935	53.9929
936	936	58.3423
937	937	62.0341
938	938	64.9943
939	939	67.1539
940	940	68.4467
941	941	68.8071
942	942	68.1702
943	943	66.4841
944	944	63.7339
945	945	59.946
946	946	55.1803
947	947	49.5257
948	948	43.0963
949	949	36.0301
950	950	28.4849
951	951	20.6288
952	952	12.6307
953	953	4.6516
954	954	-3.15879
955	955	-10.6672
956	956	-17.7644
957	957	-24.3691
958	958	-30.4258
959	959	-35.9008
960	960	-40.7793
961	961	-45.0632
962	962	-48.7676
963	963	-51.9154
964	964	-54.5317
965	965	-56.6371
966	966	-58.2413
967	967	-59.3446
968	968	-59.9451
969	969	-60.043
970	970	-59.6422
971	971	-58.751
972	972	-57.3829
973	973	-55.555
974	974	-53.2874
975	975	-50.6024
976	976	-47.5242
977	977	-44.0802
978	978	-40.3012
979	979	-36.2205
980	980	-31.8736
981	981	-27.2986
982	982	-22.5362
983	983	-17.6305
984	984	-12.6278
985	985	-7.57662
986	986	-2.52612
987	987	2.47407
988	988	7.375
989	989	12.1282
990	990	16.6855
991	991	20.9994
992	992	25.0248
993	993	28.7214
994	994	32.0559
995	995	35.0032
996	996	37.5482
997	997	39.6862
998	998	41.4225
999	999	42.7707
1000	1000	43.7496
1001	1001	44.3808
1002	1002	44.6866
1003	1003	44.6886
1004	1004	44.4067
1005	1005	43.8572
1006	1006	43.0531
1007	1007	42.0038
1008	1008	40.7152
1009	1009	39.1904
1010	1010	37.4304
1011	1011	35.4349
1012	1012	33.2039
1013	1013	30.7399
1014	1014	28.0495
1015	1015	25.145
1016	1016	22.0443
1017	1017	18.7706
1018	1018	15.3522
1019	1019	11.8209
1020	1020	8.2112
1021	1021	4.55853
1022	1022	0.897831
1023	1023	-2.73752
1024	1024	-6.31628
1025	1025	-9.80941
1026	1026	-13.1902
1027	1027	-16.4341
1028	1028	-19.5189
1029	1029	-22.4252
1030	1030	-25.1355
1031	1031	-27.6351
1032	1032	-29.9111
1033	1033	-31.9528
1034	1034	-33.7516
1035	1035	-35.3009
1036	1036	-36.5961
1037	1037	-37.6349
1038	1038	-38.4175
1039	1039	-38.9472
1040	1040	-39.2302
1041	1041	-39.2755
1042	1042	-39.0941
1043	1043	-38.6992
1044	1044	-38.1053
1045	1045	-37.3278
1046	1046	-36.3827
1047	1047	-35.2858
1048	1048	-34.0525
1049	1049	-32.6972
1050	1050	-31.2337
1051	1051	-29.6745
1052	1052	-28.0312
1053	1053	-26.3145
1054	1054	-24.5339
1055	1055	-22.6978
1056	1056	-20.8129
1057	1057	-18.8849
1058	1058	-16.9183
1059	1059	-14.9168
1060	1060	-12.8837
1061	1061	-10.822
1062	1062	-8.73451
1063	1063	-6.62403
1064	1064	-4.49378
1065	1065	-2.34755
1066	1066	-0.190166
1067	1067	1.97231
1068	1068	4.13268
1069	1069	6.28278
1070	1070	8.41362
1071	1071	10.5157
1072	1072	12.5791
1073	1073	14.5936
1074	1074	16.5489
1075	1075	18.4351
1076	1076	20.2424
1077	1077	21.9621
1078	1078	23.5863
1079	1079	25.108
1080	1080	26.5214
1081	1081	27.8215
1082	1082	29.0047
1083	1083	30.0689
1084	1084	31.0129
1085	1085	31.8371
1086	1086	32.5429
1087	1087	33.1321
1088	1088	33.6069
1089	1089	33.9688
1090	1090	34.2193
1091	1091	34.3592
1092	1092	34.3889
1093	1093	34.308
1094	1094	34.1157
1095	1095	33.8105
1096	1096	33.3904
1097	1097	32.8529
1098	1098	32.1956
1099	1099	31.4155
1100	1100	30.5101
1101	1101	29.4771
1102	1102	28.3144
1103	1103	27.0203
1104	1104	25.5943
1105	1105	24.037
1106	1106	22.3505
1107	1107	20.5384
1108	1108	18.6056
1109	1109	16.5581
1110	1110	14.4034
1111	1111	12.1498
1112	1112	9.80713
1113	1113	7.38578
1114	1114	4.89689
1115	1115	2.35191
1116	1116	-0.237626
1117	1117	-2.86024
1118	1118	-5.5048
1119	1119	-8.16062
1120	1120	-10.8174
1121	1121	-13.4655
1122	1122	-16.0955
1123	1123	-18.6985
1124	1124	-21.2658
1125	1125	-23.788
1126	1126	-26.2551
1127	1127	-28.6563
1128	1128	-30.9804
1129	1129	-33.2159
1130	1130	-35.3511
1131	1131	-37.3746
1132	1132	-39.2749
1133	1133	-41.0409
1134	1134	-42.662
1135	1135	-44.128
1136	1136	-45.4295
1137	1137	-46.5579
1138	1138	-47.5058
1139	1139	-48.2667
1140	1140	-48.8351
1141	1141	-49.2064
1142	1142	-49.3768
1143	1143	-49.3435
1144	1144	-49.1052
1145	1145	-48.6624
1146	1146	-48.0173
1147	1147	-47.1734
1148	1148	-46.1359
1149	1149	-44.9111
1150	1150	-43.5069
1151	1151	-41.9316
1152	1152	-40.1944
1153	1153	-38.3048
1154	1154	-36.2725
1155	1155	-34.1073
1156	1156	-31.819
1157	1157	-29.4172
1158	1158	-26.9113
1159	1159	-24.3107
1160	1160	-21.6242
1161	1161	-18.8607
1162	1162	-16.0289
1163	1163	-13.1372
1164	1164	-10.194
1165	1165	-7.20786
1166	1166	-4.18796
1167	1167	-1.14372
1168	1168	1.91489
1169	1169	4.9774
1170	1170	8.03293
1171	1171	11.0703
1172	1172	14.078
1173	1173	17.0445
1174	1174	19.9582
1175	1175	22.8075
1176	1176	25.5811
1177	1177	28.2677
1178	1178	30.8565
1179	1179	33.337
1180	1180	35.6991
1181	1181	37.9332
1182	1182	40.0303
1183	1183	41.9818
1184	1184	43.7793
1185	1185	45.4149
1186	1186	46.881
1187	1187	48.1704
1188	1188	49.2762
1189	1189	50.1919
1190	1190	50.9119
1191	1191	51.4312
1192	1192	51.7465
1193	1193	51.8563
1194	1194	51.7613
1195	1195	51.4646
1196	1196	50.9715
1197	1197	50.2892
1198	1198	49.4265
1199	1199	48.3934
1200	1200	47.201
1201	1201	45.8608
1202	1202	44.3845
1203	1203	42.7837
1204	1204	41.0694
1205	1205	39.2518
1206	1206	37.3407
1207	1207	35.3447
1208	1208	33.2719
1209	1209	31.1296
1210	1210	28.9246
1211	1211	26.6629
1212	1212	24.3503
1213	1213	21.9929
1214	1214	19.5968
1215	1215	17.1688
1216	1216	14.7161
1217	1217	12.2468
1218	1218	9.76928
1219	1219	7.29214
1220	1220	4.82426
1221	1221	2.37459
1222	1222	-0.0479256
1223	1223	-2.43447
1224	1224	-4.77648
1225	1225	-7.06572
1226	1226	-9.29435
1227	1227	-11.4548
1228	1228	-13.5399
1229	1229	-15.5427
1230	1230	-17.4566
1231	1231	-19.2753
1232	1232	-20.9928
1233	1233	-22.6034
1234	1234	-24.102
1235	1235	-25.4837
1236	1236	-26.7443
1237	1237	-27.8803
1238	1238	-28.8888
1239	1239	-29.7675
1240	1240	-30.5148
1241	1241	-31.13
1242	1242	-31.613
1243	1243	-31.9645
1244	1244	-32.1858
1245	1245	-32.2793
1246	1246	-32.2483
1247	1247	-32.0974
1248	1248	-31.8319
1249	1249	-31.458
1250	1250	-30.9825
1251	1251	-30.4131
1252	1252	-29.7575
1253	1253	-29.0241
1254	1254	-28.221
1255	1255	-27.3566
1256	1256	-26.4391
1257	1257	-25.4768
1258	1258	-24.4776
1259	1259	-23.4493
1260	1260	-22.3993
1261	1261	-21.3346
1262	1262	-20.2619
1263	1263	-19.1877
1264	1264	-18.1182
1265	1265	-17.0593
1266	1266	-16.0171
1267	1267	-14.9977
1268	1268	-14.0071
1269	1269	-13.0516
1270	1270	-12.1374
1271	1271	-11.2708
1272	1272	-10.4576
1273	1273	-9.70398
1274	1274	-9.01566
1275	1275	-8.39799
1276	1276	-7.85543
1277	1277	-7.39134
1278	1278	-7.00797
1279	1279	-6.70641
1280	1280	-6.48643
1281	1281	-6.34637
1282	1282	-6.28332
1283	1283	-6.29341
1284	1284	-6.37207
1285	1285	-6.51434
1286	1286	-6.715
1287	1287	-6.96873
1288	1288	-7.2704
1289	1289	-7.61515
1290	1290	-7.99854
1291	1291	-8.4164
1292	1292	-8.8648
1293	1293	-9.33998
1294	1294	-9.83836
1295	1295	-10.3564
1296	1296	-10.8907
1297	1297	-11.4379
1298	1298	-11.9946
1299	1299	-12.5575
1300	1300	-13.1235
1301	1301	-13.6898
1302	1302	-14.2536
1303	1303	-14.8121
1304	1304	-15.3627
1305	1305	-15.9027
1306	1306	-16.4292
1307	1307	-16.9392
1308	1308	-17.4292
1309	1309	-17.8953
1310	1310	-18.3334
1311	1311	-18.7389
1312	1312	-19.1069
1313	1313	-19.4325
1314	1314	-19.7105
1315	1315	-19.9357
1316	1316	-20.1025
1317	1317	-20.2058
1318	1318	-20.2406
1319	1319	-20.202
1320	1320	-20.0859
1321	1321	-19.8884
1322	1322	-19.6063
1323	1323	-19.2371
1324	1324	-18.7793
1325	1325	-18.2321
1326	1326	-17.5957
1327	1327	-16.871
1328	1328	-16.06
1329	1329	-15.1657
1330	1330	-14.1916
1331	1331	-13.1416
1332	1332	-12.0199
1333	1333	-10.8309
1334	1334	-9.57903
1335	1335	-8.26871
1336	1336	-6.90403
1337	1337	-5.4886
1338	1338	-4.02557
1339	1339	-2.51789
1340	1340	-0.968411
1341	1341	0.619946
1342	1342	2.24418
1343	1343	3.90114
1344	1344	5.58739
1345	1345	7.29911
1346	1346	9.03195
1347	1347	10.7811
1348	1348	12.5415
1349	1349	14.3081
1350	1350	16.0754
1351	1351	17.8378
1352	1352	19.5896
1353	1353	21.3252
1354	1354	23.0391
1355	1355	24.726
1356	1356	26.381
1357	1357	27.9992
1358	1358	29.5764
1359	1359	31.1081
1360	1360	32.5903
1361	1361	34.0186
1362	1362	35.3881
1363	1363	36.6934
1364	1364	37.929
1365	1365	39.0889
1366	1366	40.1668
1367	1367	41.1566
1368	1368	42.0517
1369	1369	42.8456
1370	1370	43.532
1371	1371	44.1047
1372	1372	44.5576
1373	1373	44.8845
1374	1374	45.0792
1375	1375	45.1356
1376	1376	45.0476
1377	1377	44.8091
1378	1378	44.415
1379	1379	43.8605
1380	1380	43.1415
1381	1381	42.2542
1382	1382	41.1954
1383	1383	39.9622
1384	1384	38.5523
1385	1385	36.9642
1386	1386	35.1972
1387	1387	33.2514
1388	1388	31.1287
1389	1389	28.8324
1390	1390	26.3679
1391	1391	23.7429
1392	1392	20.9685
1393	1393	18.0588
1394	1394	15.0314
1395	1395	11.9065
1396	1396	8.70625
1397	1397	5.45382
1398	1398	2.17311
1399	1399	-1.11198
1400	1400	-4.37794
1401	1401	-7.60221
1402	1402	-10.7635
1403	1403	-13.842
1404	1404	-16.8193
1405	1405	-19.6785
1406	1406	-22.4037
1407	1407	-24.9804
1408	1408	-27.3945
1409	1409	-29.6329
1410	1410	-31.6827
1411	1411	-33.5315
1412	1412	-35.1679
1413	1413	-36.5814
1414	1414	-37.7628
1415	1415	-38.7045
1416	1416	-39.4018
1417	1417	-39.8529
1418	1418	-40.0598
1419	1419	-40.0274
1420	1420	-39.7636
1421	1421	-39.2786
1422	1422	-38.5844
1423	1423	-37.6943
1424	1424	-36.6223
1425	1425	-35.3824
1426	1426	-33.9883
1427	1427	-32.4534
1428	1428	-30.7905
1429	1429	-29.0117
1430	1430	-27.1282
1431	1431	-25.1504
1432	1432	-23.0883
1433	1433	-20.9519
1434	1434	-18.7509
1435	1435	-16.4951
1436	1436	-14.1945
1437	1437	-11.8599
1438	1438	-9.50265
1439	1439	-7.13537
1440	1440	-4.77151
1441	1441	-2.42512
1442	1442	-0.110459
1443	1443	2.15827
1444	1444	4.36717
1445	1445	6.50282
1446	1446	8.55225
1447	1447	10.5031
1448	1448	12.3435
1449	1449	14.0627
1450	1450	15.651
1451	1451	17.0997
1452	1452	18.4017
1453	1453	19.5515
1454	1454	20.5451
1455	1455	21.3804
1456	1456	22.0566
1457	1457	22.5741
1458	1458	22.9345
1459	1459	23.1403
1460	1460	23.1945
1461	1461	23.1012
1462	1462	22.8647
1463	1463	22.4899
1464	1464	21.9821
1465	1465	21.3474
1466	1466	20.5923
1467	1467	19.7242
1468	1468	18.7509
1469	1469	17.6805
1470	1470	16.5217
1471	1471	15.2831
1472	1472	13.9735
1473	1473	12.6013
1474	1474	11.1747
1475	1475	9.70107
1476	1476	8.18768
1477	1477	6.64098
1478	1478	5.06676
1479	1479	3.47001
1480	1480	1.85508
1481	1481	0.22577
1482	1482	-1.41427
1483	1483	-3.06148
1484	1484	-4.71221
1485	1485	-6.36252
1486	1486	-8.00828
1487	1487	-9.64505
1488	1488	-11.2681
1489	1489	-12.8724
1490	1490	-14.4523
1491	1491	-16.0017
1492	1492	-17.5141
1493	1493	-18.9825
1494	1494	-20.3996
1495	1495	-21.7579
1496	1496	-23.0498
1497	1497	-24.2679
1498	1498	-25.4049
1499	1499	-26.4533
1500	1500	-27.4065
1501	1501	-28.2576
1502	1502	-29.0007
1503	1503	-29.6298
1504	1504	-30.1396
1505	1505	-30.5251
1506	1506	-30.7816
1507	1507	-30.9038
1508	1508	-30.8869
1509	1509	-30.7261
1510	1510	-30.4168
1511	1511	-29.9551
1512	1512	-29.3373
1513	1513	-28.5606
1514	1514	-27.623
1515	1515	-26.524
1516	1516	-25.2642
1517	1517	-23.8461
1518	1518	-22.2734
1519	1519	-20.552
1520	1520	-18.6893
1521	1521	-16.694
1522	1522	-14.5761
1523	1523	-12.3469
1524	1524	-10.0188
1525	1525	-7.60505
1526	1526	-5.11975
1527	1527	-2.57742
1528	1528	0.00732754
1529	1529	2.62002
1530	1530	5.24646
1531	1531	7.8728
1532	1532	10.4858
1533	1533	13.0727
1534	1534	15.6212
1535	1535	18.1198
1536	1536	20.5573
1537	1537	22.9232
1538	1538	25.2072
1539	1539	27.3992
1540	1540	29.4888
1541	1541	31.4653
1542	1542	33.318
1543	1543	35.0359
1544	1544	36.6078
1545	1545	38.022
1546	1546	39.267
1547	1547	40.3307
1548	1548	41.2013
1549	1549	41.8666
1550	1550	42.3145
1551	1551	42.5329
1552	1552	42.5097
1553	1553	42.2326
1554	1554	41.6891
1555	1555	40.8667
1556	1556	39.7533
1557	1557	38.339
1558	1558	36.6198
1559	1559	34.599
1560	1560	32.2875
1561	1561	29.7039
1562	1562	26.8734
1563	1563	23.8266
1564	1564	20.5987
1565	1565	17.2271
1566	1566	13.7506
1567	1567	10.2077
1568	1568	6.6355
1569	1569	3.06931
1570	1570	-0.458522
1571	1571	-3.91883
1572	1572	-7.28552
1573	1573	-10.5354
1574	1574	-13.6476
1575	1575	-16.604
1576	1576	-19.388
1577	1577	-21.9851
1578	1578	-24.3822
1579	1579	-26.5683
1580	1580	-28.5338
1581	1581	-30.2714
1582	1582	-31.7761
1583	1583	-33.0456
1584	1584	-34.0802
1585	1585	-34.8824
1586	1586	-35.4568
1587	1587	-35.8089
1588	1588	-35.9454
1589	1589	-35.8728
1590	1590	-35.5974
1591	1591	-35.1252
1592	1592	-34.4611
1593	1593	-33.6095
1594	1594	-32.5741
1595	1595	-31.3578
1596	1596	-29.9634
1597	1597	-28.3936
1598	1598	-26.6518
1599	1599	-24.7425
1600	1600	-22.6718
1601	1601	-20.4478
1602	1602	-18.0809
1603	1603	-15.5837
1604	1604	-12.9713
1605	1605	-10.2612
1606	1606	-7.47275
1607	1607	-4.6266
1608	1608	-1.7444
1609	1609	1.15154
1610	1610	4.03874
1611	1611	6.89485
1612	1612	9.69796
1613	1613	12.4266
1614	1614	15.0602
1615	1615	17.5794
1616	1616	19.9667
1617	1617	22.2064
1618	1618	24.2858
1619	1619	26.1948
1620	1620	27.9265
1621	1621	29.477
1622	1622	30.8456
1623	1623	32.0344
1624	1624	33.0475
1625	1625	33.8903
1626	1626	34.5689
1627	1627	35.0894
1628	1628	35.4573
1629	1629	35.6779
1630	1630	35.7556
1631	1631	35.6939
1632	1632	35.495
1633	1633	35.1605
1634	1634	34.6908
1635	1635	34.0864
1636	1636	33.3479
1637	1637	32.4766
1638	1638	31.4748
1639	1639	30.3459
1640	1640	29.0952
1641	1641	27.7301
1642	1642	26.2596
1643	1643	24.6943
1644	1644	23.0455
1645	1645	21.3253
1646	1646	19.546
1647	1647	17.7199
1648	1648	15.859
1649	1649	13.9748
1650	1650	12.0783
1651	1651	10.18
1652	1652	8.28969
1653	1653	6.41609
1654	1654	4.56653
1655	1655	2.74716
1656	1656	0.962233
1657	1657	-0.786017
1658	1658	-2.49732
1659	1659	-4.17317
1660	1660	-5.81622
1661	1661	-7.43005
1662	1662	-9.01851
1663	1663	-10.5856
1664	1664	-12.1349
1665	1665	-13.6698
1666	1666	-15.1931
1667	1667	-16.7068
1668	1668	-18.2126
1669	1669	-19.7113
1670	1670	-21.2037
1671	1671	-22.6896
1672	1672	-24.1691
1673	1673	-25.6419
1674	1674	-27.1081
1675	1675	-28.568
1676	1676	-30.0218
1677	1677	-31.47
1678	1678	-32.9125
1679	1679	-34.3496
1680	1680	-35.7808
1681	1681	-37.204
1682	1682	-38.6151
1683	1683	-40.0074
1684	1684	-41.372
1685	1685	-42.6985
1686	1686	-43.9752
1687	1687	-45.189
1688	1688	-46.3268
1689	1689	-47.3749
1690	1690	-48.3206
1691	1691	-49.152
1692	1692	-49.8583
1693	1693	-50.4296
1694	1694	-50.8575
1695	1695	-51.1352
1696	1696	-51.2567
1697	1697	-51.2172
1698	1698	-51.0125
1699	1699	-50.6392
1700	1700	-50.0942
1701	1701	-49.3749
1702	1702	-48.4792
1703	1703	-47.4053
1704	1704	-46.1514
1705	1705	-44.7166
1706	1706	-43.1008
1707	1707	-41.305
1708	1708	-39.3313
1709	1709	-37.1828
1710	1710	-34.8638
1711	1711	-32.3803
1712	1712	-29.7395
1713	1713	-26.9496
1714	1714	-24.0203
1715	1715	-20.9617
1716	1716	-17.7848
1717	1717	-14.5004
1718	1718	-11.1196
1719	1719	-7.65305
1720	1720	-4.11143
1721	1721	-0.504726
1722	1722	3.15782
1723	1723	6.86757
1724	1724	10.6162
1725	1725	14.3956
1726	1726	18.1974
1727	1727	22.012
1728	1728	25.828
1729	1729	29.6311
1730	1730	33.4044
1731	1731	37.1279
1732	1732	40.7793
1733	1733	44.3333
1734	1734	47.7627
1735	1735	51.0396
1736	1736	54.1359
1737	1737	57.0244
1738	1738	59.6789
1739	1739	62.0747
1740	1740	64.189
1741	1741	66.0017
1742	1742	67.4955
1743	1743	68.6567
1744	1744	69.4756
1745	1745	69.9472
1746	1746	70.0706
1747	1747	69.8491
1748	1748	69.2885
1749	1749	68.3958
1750	1750	67.1786
1751	1751	65.6439
1752	1752	63.7971
1753	1753	61.6417
1754	1754	59.1787
1755	1755	56.4072
1756	1756	53.3239
1757	1757	49.9239
1758	1758	46.2016
1759	1759	42.1522
1760	1760	37.7726
1761	1761	33.0628
1762	1762	28.0283
1763	1763	22.6834
1764	1764	17.0545
1765	1765	11.1811
1766	1766	5.11388
1767	1767	-1.08764
1768	1768	-7.3577
1769	1769	-13.627
1770	1770	-19.8258
1771	1771	-25.8864
1772	1772	-31.7456
1773	1773	-37.3462
1774	1774	-42.6372
1775	1775	-47.5739
1776	1776	-52.1175
1777	1777	-56.2341
1778	1778	-59.8933
1779	1779	-63.0676
1780	1780	-65.7318
1781	1781	-67.8632
1782	1782	-69.4402
1783	1783	-70.4416
1784	1784	-70.8452
1785	1785	-70.6266
1786	1786	-69.7593
1787	1787	-68.2144
1788	1788	-65.9644
1789	1789	-62.9877
1790	1790	-59.2747
1791	1791	-54.8328
1792	1792	-49.69
1793	1793	-43.8959
1794	1794	-37.5223
1795	1795	-30.6617
1796	1796	-23.4247
1797	1797	-15.9359
1798	1798	-8.32817
1799	1799	-0.736358
1800	1800	6.71003
1801	1801	13.8932
1802	1802	20.7123
1803	1803	27.085
1804	1804	32.9475
1805	1805	38.2519
1806	1806	42.9639
1807	1807	47.0602
1808	1808	50.525
1809	1809	53.3465
1810	1810	55.5133
1811	1811	57.0112
1812	1812	57.8216
1813	1813	57.9227
1814	1814	57.2955
1815	1815	55.9338
1816	1816	53.853
1817	1817	51.0912
1818	1818	47.7057
1819	1819	43.7697
1820	1820	39.3699
1821	1821	34.6043
1822	1822	29.5784
1823	1823	24.4009
1824	1824	19.1786
1825	1825	14.0135
1826	1826	8.99978
1827	1827	4.22131
1828	1828	-0.250898
1829	1829	-4.36035
1830	1830	-8.06635
1831	1831	-11.3443
1832	1832	-14.1857
1833	1833	-16.5974
1834	1834	-18.5979
1835	1835	-20.213
1836	1836	-21.4716
1837	1837	-22.4007
1838	1838	-23.0242
1839	1839	-23.3632
1840	1840	-23.4386
1841	1841	-23.2709
1842	1842	-22.8805
1843	1843	-22.2873
1844	1844	-21.5103
1845	1845	-20.5678
1846	1846	-19.4774
1847	1847	-18.2569
1848	1848	-16.9229
1849	1849	-15.492
1850	1850	-13.9815
1851	1851	-12.4102
1852	1852	-10.7999
1853	1853	-9.17439
1854	1854	-7.55942
1855	1855	-5.98247
1856	1856	-4.47165
1857	1857	-3.05474
1858	1858	-1.7581
1859	1859	-0.606109
1860	1860	0.379803
1861	1861	1.18266
1862	1862	1.79125
1863	1863	2.20029
1864	1864	2.41077
1865	1865	2.42959
1866	1866	2.26888
1867	1867	1.94567
1868	1868	1.48046
1869	1869	0.896484
1870	1870	0.218952
1871	1871	-0.525618
1872	1872	-1.31019
1873	1873	-2.10829
1874	1874	-2.89464
1875	1875	-3.64596
1876	1876	-4.34193
1877	1877	-4.96592
1878	1878	-5.50547
1879	1879	-5.95235
1880	1880	-6.3022
1881	1881	-6.55401
1882	1882	-6.70913
1883	1883	-6.77027
1884	1884	-6.74106
1885	1885	-6.62583
1886	1886	-6.42994
1887	1887	-6.15967
1888	1888	-5.82193
1889	1889	-5.42425
1890	1890	-4.9751
1891	1891	-4.48358
1892	1892	-3.95911
1893	1893	-3.41107
1894	1894	-2.8486
1895	1895	-2.28048
1896	1896	-1.71501
1897	1897	-1.16013
1898	1898	-0.623398
1899	1899	-0.112038
1900	1900	0.36701
1901	1901	0.807316
1902	1902	1.20349
1903	1903	1.55145
1904	1904	1.84821
1905	1905	2.09138
1906	1906	2.27908
1907	1907	2.40961
1908	1908	2.48117
1909	1909	2.49182
1910	1910	2.43936
1911	1911	2.32162
1912	1912	2.13643
1913	1913	1.88189
1914	1914	1.55641
1915	1915	1.15877
1916	1916	0.688529
1917	1917	0.145832
1918	1918	-0.46858
1919	1919	-1.15325
1920	1920	-1.90598
1921	1921	-2.72385
1922	1922	-3.6034
1923	1923	-4.54075
1924	1924	-5.5314
1925	1925	-6.57028
1926	1926	-7.65176
1927	1927	-8.7697
1928	1928	-9.91739
1929	1929	-11.0875
1930	1930	-12.2721
1931	1931	-13.463
1932	1932	-14.6516
1933	1933	-15.8287
1934	1934	-16.9851
1935	1935	-18.1107
1936	1936	-19.1956
1937	1937	-20.2294
1938	1938	-21.2019
1939	1939	-22.1034
1940	1940	-22.9243
1941	1941	-23.6551
1942	1942	-24.2862
1943	1943	-24.8079
1944	1944	-25.2105
1945	1945	-25.4849
1946	1946	-25.6216
1947	1947	-25.6114
1948	1948	-25.4448
1949	1949	-25.1127
1950	1950	-24.6057
1951	1951	-23.9151
1952	1952	-23.0328
1953	1953	-21.9522
1954	1954	-20.6689
1955	1955	-19.1811
1956	1956	-17.4895
1957	1957	-15.5982
1958	1958	-13.5141
1959	1959	-11.2473
1960	1960	-8.8103
1961	1961	-6.2181
1962	1962	-3.48731
1963	1963	-0.636008
1964	1964	2.31676
1965	1965	5.35137
1966	1966	8.44795
1967	1967	11.5867
1968	1968	14.7479
1969	1969	17.9122
1970	1970	21.0609
1971	1971	24.1754
1972	1972	27.2378
1973	1973	30.2307
1974	1974	33.1373
1975	1975	35.941
1976	1976	38.6256
1977	1977	41.1752
1978	1978	43.5742
1979	1979	45.8074
1980	1980	47.8598
1981	1981	49.717
1982	1982	51.3647
1983	1983	52.7888
1984	1984	53.9757
1985	1985	54.9114
1986	1986	55.5819
1987	1987	55.9732
1988	1988	56.0705
1989	1989	55.8594
1990	1990	55.3258
1991	1991	54.4573
1992	1992	53.2451
1993	1993	51.6872
1994	1994	49.7897
1995	1995	47.5659
1996	1996	45.035
1997	1997	42.221
1998	1998	39.1517
[truncated: 39,710 more rows]
