# Supplementary material for: PM2.5 concentration prediction based on EEMD-ALSTM
Source: Sci Rep. 2024 Jun 2;14:12636. doi: 10.1038/s41598-024-63620-9 (PMC11144699; doi:10.1038/s41598-024-63620-9)
Supplement: Supplementary file 1 — Supplementary Information. [file 41598_2024_63620_MOESM1_ESM.zip › Code/ra8.xlsx]

## Sheet: Sheet1
	index	0
0	0	13.3215
1	1	12.8703
2	2	12.4058
3	3	11.9293
4	4	11.4419
5	5	10.9449
6	6	10.4393
7	7	9.9261
8	8	9.40647
9	9	8.8814
10	10	8.35188
11	11	7.81892
12	12	7.28351
13	13	6.74664
14	14	6.20925
15	15	5.67236
16	16	5.1369
17	17	4.60382
18	18	4.0741
19	19	3.54865
20	20	3.02844
21	21	2.51439
22	22	2.00745
23	23	1.50854
24	24	1.01858
25	25	0.538508
26	26	0.0692306
27	27	-0.388332
28	28	-0.833257
29	29	-1.26462
30	30	-1.68148
31	31	-2.0829
32	32	-2.46795
33	33	-2.83569
34	34	-3.18522
35	35	-3.51564
36	36	-3.82604
37	37	-4.11555
38	38	-4.3833
39	39	-4.62846
40	40	-4.85019
41	41	-5.04771
42	42	-5.22022
43	43	-5.36696
44	44	-5.4872
45	45	-5.58017
46	46	-5.64517
47	47	-5.68147
48	48	-5.68839
49	49	-5.66525
50	50	-5.61139
51	51	-5.52615
52	52	-5.40889
53	53	-5.25899
54	54	-5.07586
55	55	-4.85892
56	56	-4.60767
57	57	-4.3216
58	58	-4.00029
59	59	-3.64337
60	60	-3.25053
61	61	-2.82155
62	62	-2.3562
63	63	-1.85438
64	64	-1.31601
65	65	-0.741078
66	66	-0.129629
67	67	0.518253
68	68	1.20242
69	69	1.92263
70	70	2.67853
71	71	3.46971
72	72	4.29557
73	73	5.15542
74	74	6.04838
75	75	6.97346
76	76	7.92945
77	77	8.91509
78	78	9.92891
79	79	10.9693
80	80	12.0347
81	81	13.1231
82	82	14.2328
83	83	15.3617
84	84	16.5078
85	85	17.6691
86	86	18.8433
87	87	20.0284
88	88	21.2222
89	89	22.4227
90	90	23.6276
91	91	24.8349
92	92	26.0427
93	93	27.2489
94	94	28.4516
95	95	29.649
96	96	30.8391
97	97	32.0203
98	98	33.1908
99	99	34.3489
100	100	35.493
101	101	36.6216
102	102	37.733
103	103	38.8257
104	104	39.8984
105	105	40.9493
106	106	41.9772
107	107	42.9805
108	108	43.9576
109	109	44.9072
110	110	45.8277
111	111	46.7177
112	112	47.5757
113	113	48.4003
114	114	49.1898
115	115	49.943
116	116	50.6584
117	117	51.3344
118	118	51.9697
119	119	52.5628
120	120	53.1123
121	121	53.6168
122	122	54.0747
123	123	54.4848
124	124	54.8456
125	125	55.1557
126	126	55.4137
127	127	55.618
128	128	55.7674
129	129	55.8603
130	130	55.8953
131	131	55.8708
132	132	55.7854
133	133	55.6375
134	134	55.4255
135	135	55.148
136	136	54.8035
137	137	54.3909
138	138	53.9094
139	139	53.3586
140	140	52.7386
141	141	52.0499
142	142	51.2933
143	143	50.4703
144	144	49.5824
145	145	48.6317
146	146	47.6203
147	147	46.5506
148	148	45.4253
149	149	44.2467
150	150	43.0179
151	151	41.7413
152	152	40.4198
153	153	39.0561
154	154	37.6529
155	155	36.2128
156	156	34.7383
157	157	33.2319
158	158	31.6959
159	159	30.1325
160	160	28.5438
161	161	26.9321
162	162	25.2992
163	163	23.6475
164	164	21.9789
165	165	20.2955
166	166	18.5993
167	167	16.8925
168	168	15.1769
169	169	13.4546
170	170	11.7275
171	171	9.99759
172	172	8.26665
173	173	6.53655
174	174	4.80906
175	175	3.08592
176	176	1.36877
177	177	-0.340786
178	178	-2.04118
179	179	-3.73092
180	180	-5.40849
181	181	-7.07246
182	182	-8.72141
183	183	-10.3539
184	184	-11.9686
185	185	-13.564
186	186	-15.1387
187	187	-16.6914
188	188	-18.2206
189	189	-19.725
190	190	-21.2032
191	191	-22.654
192	192	-24.076
193	193	-25.4681
194	194	-26.8289
195	195	-28.1573
196	196	-29.4523
197	197	-30.7129
198	198	-31.938
199	199	-33.1268
200	200	-34.2785
201	201	-35.3924
202	202	-36.4677
203	203	-37.5041
204	204	-38.501
205	205	-39.4581
206	206	-40.3754
207	207	-41.2528
208	208	-42.0908
209	209	-42.8895
210	210	-43.6497
211	211	-44.3721
212	212	-45.0575
213	213	-45.7069
214	214	-46.3214
215	215	-46.9021
216	216	-47.4504
217	217	-47.9675
218	218	-48.4548
219	219	-48.9135
220	220	-49.3451
221	221	-49.751
222	222	-50.1325
223	223	-50.4911
224	224	-50.8279
225	225	-51.1444
226	226	-51.4418
227	227	-51.7212
228	228	-51.9838
229	229	-52.2307
230	230	-52.463
231	231	-52.6814
232	232	-52.887
233	233	-53.0803
234	234	-53.2621
235	235	-53.4328
236	236	-53.5928
237	237	-53.7423
238	238	-53.8815
239	239	-54.0103
240	240	-54.1287
241	241	-54.2364
242	242	-54.3331
243	243	-54.4185
244	244	-54.4921
245	245	-54.5536
246	246	-54.6024
247	247	-54.638
248	248	-54.66
249	249	-54.668
250	250	-54.6613
251	251	-54.6398
252	252	-54.6028
253	253	-54.5502
254	254	-54.4816
255	255	-54.3967
256	256	-54.2952
257	257	-54.177
258	258	-54.0419
259	259	-53.8897
260	260	-53.7203
261	261	-53.5335
262	262	-53.3294
263	263	-53.1078
264	264	-52.8689
265	265	-52.6125
266	266	-52.3388
267	267	-52.0478
268	268	-51.7397
269	269	-51.4146
270	270	-51.0725
271	271	-50.7134
272	272	-50.3372
273	273	-49.9437
274	274	-49.5325
275	275	-49.1035
276	276	-48.656
277	277	-48.1898
278	278	-47.7042
279	279	-47.1987
280	280	-46.6728
281	281	-46.1258
282	282	-45.5572
283	283	-44.9663
284	284	-44.3526
285	285	-43.7154
286	286	-43.0541
287	287	-42.3682
288	288	-41.6571
289	289	-40.9202
290	290	-40.1571
291	291	-39.3672
292	292	-38.5502
293	293	-37.7056
294	294	-36.8329
295	295	-35.9318
296	296	-35.0019
297	297	-34.0427
298	298	-33.0541
299	299	-32.0358
300	300	-30.9875
301	301	-29.9093
302	302	-28.801
303	303	-27.6629
304	304	-26.495
305	305	-25.2978
306	306	-24.0713
307	307	-22.8161
308	308	-21.5326
309	309	-20.2213
310	310	-18.8826
311	311	-17.5171
312	312	-16.1252
313	313	-14.7077
314	314	-13.2648
315	315	-11.7973
316	316	-10.3055
317	317	-8.79008
318	318	-7.2514
319	319	-5.68995
320	320	-4.1062
321	321	-2.50059
322	322	-0.873552
323	323	0.774418
324	324	2.4428
325	325	4.13103
326	326	5.83844
327	327	7.56433
328	328	9.3078
329	329	11.0679
330	330	12.8434
331	331	14.6329
332	332	16.4348
333	333	18.247
334	334	20.0675
335	335	21.8937
336	336	23.723
337	337	25.5524
338	338	27.379
339	339	29.1996
340	340	31.0107
341	341	32.8092
342	342	34.5915
343	343	36.3542
344	344	38.0938
345	345	39.807
346	346	41.4904
347	347	43.1407
348	348	44.7548
349	349	46.3295
350	350	47.862
351	351	49.3496
352	352	50.7898
353	353	52.1802
354	354	53.5188
355	355	54.8037
356	356	56.0331
357	357	57.2055
358	358	58.3197
359	359	59.3746
360	360	60.3693
361	361	61.3031
362	362	62.1756
363	363	62.9864
364	364	63.7351
365	365	64.4216
366	366	65.0456
367	367	65.607
368	368	66.1055
369	369	66.5409
370	370	66.9129
371	371	67.2211
372	372	67.465
373	373	67.6441
374	374	67.7578
375	375	67.8053
376	376	67.7858
377	377	67.6982
378	378	67.5415
379	379	67.3145
380	380	67.016
381	381	66.6444
382	382	66.1984
383	383	65.6765
384	384	65.0771
385	385	64.399
386	386	63.6407
387	387	62.8009
388	388	61.8786
389	389	60.8727
390	390	59.7823
391	391	58.6067
392	392	57.3454
393	393	55.9979
394	394	54.5644
395	395	53.045
396	396	51.4403
397	397	49.7515
398	398	47.9801
399	399	46.1278
400	400	44.1973
401	401	42.1915
402	402	40.1136
403	403	37.9674
404	404	35.7571
405	405	33.4868
406	406	31.1613
407	407	28.7852
408	408	26.3634
409	409	23.901
410	410	21.4031
411	411	18.8748
412	412	16.3212
413	413	13.7474
414	414	11.1586
415	415	8.55965
416	416	5.95565
417	417	3.3514
418	418	0.751703
419	419	-1.83875
420	420	-4.41531
421	421	-6.97344
422	422	-9.50865
423	423	-12.0165
424	424	-14.4927
425	425	-16.9329
426	426	-19.3329
427	427	-21.6886
428	428	-23.996
429	429	-26.2511
430	430	-28.4501
431	431	-30.5895
432	432	-32.6658
433	433	-34.6756
434	434	-36.6158
435	435	-38.4835
436	436	-40.2758
437	437	-41.9903
438	438	-43.6243
439	439	-45.1757
440	440	-46.6422
441	441	-48.0218
442	442	-49.3125
443	443	-50.5127
444	444	-51.6204
445	445	-52.6342
446	446	-53.5524
447	447	-54.3737
448	448	-55.0966
449	449	-55.72
450	450	-56.2427
451	451	-56.6638
452	452	-56.9824
453	453	-57.1978
454	454	-57.3094
455	455	-57.3169
456	456	-57.22
457	457	-57.0188
458	458	-56.7137
459	459	-56.3056
460	460	-55.7958
461	461	-55.1861
462	462	-54.4786
463	463	-53.676
464	464	-52.7814
465	465	-51.7983
466	466	-50.7305
467	467	-49.582
468	468	-48.3571
469	469	-47.0603
470	470	-45.6962
471	471	-44.2695
472	472	-42.7848
473	473	-41.2472
474	474	-39.6614
475	475	-38.0323
476	476	-36.3649
477	477	-34.664
478	478	-32.9343
479	479	-31.1805
480	480	-29.4072
481	481	-27.619
482	482	-25.8201
483	483	-24.0149
484	484	-22.2075
485	485	-20.4019
486	486	-18.6016
487	487	-16.8104
488	488	-15.0315
489	489	-13.2681
490	490	-11.5233
491	491	-9.79997
492	492	-8.1009
493	493	-6.42879
494	494	-4.78628
495	495	-3.17592
496	496	-1.60026
497	497	-0.0618085
498	498	1.43696
499	499	2.89354
500	500	4.30547
501	501	5.67026
502	502	6.9854
503	503	8.24839
504	504	9.4567
505	505	10.6078
506	506	11.6991
507	507	12.7283
508	508	13.6928
509	509	14.5902
510	510	15.4184
511	511	16.1754
512	512	16.8594
513	513	17.4692
514	514	18.0044
515	515	18.4649
516	516	18.8513
517	517	19.1647
518	518	19.4068
519	519	19.5796
520	520	19.6857
521	521	19.7276
522	522	19.7083
523	523	19.6308
524	524	19.4983
525	525	19.3139
526	526	19.0806
527	527	18.8018
528	528	18.4802
529	529	18.119
530	530	17.7209
531	531	17.2886
532	532	16.8245
533	533	16.3311
534	534	15.8106
535	535	15.2649
536	536	14.6962
537	537	14.1065
538	538	13.4976
539	539	12.8717
540	540	12.2307
541	541	11.5766
542	542	10.9115
543	543	10.2373
544	544	9.55599
545	545	8.8696
546	546	8.18008
547	547	7.48933
548	548	6.79924
549	549	6.11157
550	550	5.42797
551	551	4.74996
552	552	4.07889
553	553	3.416
554	554	2.7624
555	555	2.11915
556	556	1.48719
557	557	0.867395
558	558	0.26059
559	559	-0.332447
560	560	-0.910956
561	561	-1.4742
562	562	-2.02145
563	563	-2.552
564	564	-3.06516
565	565	-3.56026
566	566	-4.03668
567	567	-4.4938
568	568	-4.93102
569	569	-5.34778
570	570	-5.74351
571	571	-6.11765
572	572	-6.46968
573	573	-6.79909
574	574	-7.10535
575	575	-7.38799
576	576	-7.64654
577	577	-7.88054
578	578	-8.08955
579	579	-8.27318
580	580	-8.431
581	581	-8.56268
582	582	-8.66789
583	583	-8.74638
584	584	-8.79794
585	585	-8.8224
586	586	-8.81965
587	587	-8.78965
588	588	-8.73243
589	589	-8.64808
590	590	-8.5368
591	591	-8.39884
592	592	-8.23455
593	593	-8.04439
594	594	-7.82888
595	595	-7.58862
596	596	-7.32435
597	597	-7.03691
598	598	-6.72726
599	599	-6.39646
600	600	-6.04567
601	601	-5.6761
602	602	-5.28908
603	603	-4.88597
604	604	-4.46812
605	605	-4.03696
606	606	-3.59389
607	607	-3.1403
608	608	-2.67759
609	609	-2.20711
610	610	-1.73021
611	611	-1.24826
612	612	-0.762567
613	613	-0.27447
614	614	0.214764
615	615	0.703908
616	616	1.19178
617	617	1.67725
618	618	2.15929
619	619	2.6369
620	620	3.10912
621	621	3.57502
622	622	4.03369
623	623	4.48424
624	624	4.92579
625	625	5.35747
626	626	5.77839
627	627	6.18765
628	628	6.58439
629	629	6.96769
630	630	7.33669
631	631	7.69053
632	632	8.02833
633	633	8.34929
634	634	8.65254
635	635	8.93726
636	636	9.20262
637	637	9.4478
638	638	9.67199
639	639	9.87441
640	640	10.0544
641	641	10.2111
642	642	10.3441
643	643	10.4526
644	644	10.5361
645	645	10.5943
646	646	10.6266
647	647	10.6327
648	648	10.6124
649	649	10.5655
650	650	10.4917
651	651	10.3908
652	652	10.2629
653	653	10.1078
654	654	9.92558
655	655	9.71623
656	656	9.47987
657	657	9.21665
658	658	8.9268
659	659	8.61062
660	660	8.26846
661	661	7.90074
662	662	7.50792
663	663	7.09054
664	664	6.64915
665	665	6.18434
666	666	5.69677
667	667	5.18713
668	668	4.65617
669	669	4.10469
670	670	3.53348
671	671	2.94335
672	672	2.33511
673	673	1.70958
674	674	1.06754
675	675	0.409784
676	676	-0.262914
677	677	-0.949788
678	678	-1.6501
679	679	-2.3631
680	680	-3.08805
681	681	-3.82418
682	682	-4.57069
683	683	-5.32674
684	684	-6.09148
685	685	-6.86404
686	686	-7.6435
687	687	-8.42893
688	688	-9.21935
689	689	-10.0138
690	690	-10.8111
691	691	-11.6105
692	692	-12.4106
693	693	-13.2106
694	694	-14.0092
695	695	-14.8054
696	696	-15.5981
697	697	-16.3861
698	698	-17.1685
699	699	-17.944
700	700	-18.7117
701	701	-19.4705
702	702	-20.2194
703	703	-20.9575
704	704	-21.6838
705	705	-22.3972
706	706	-23.0969
707	707	-23.7818
708	708	-24.4509
709	709	-25.1033
710	710	-25.738
711	711	-26.354
712	712	-26.9502
713	713	-27.5256
714	714	-28.0792
715	715	-28.6099
716	716	-29.1166
717	717	-29.5981
718	718	-30.0535
719	719	-30.4817
720	720	-30.8815
721	721	-31.2519
722	722	-31.5918
723	723	-31.9002
724	724	-32.1761
725	725	-32.4184
726	726	-32.6261
727	727	-32.7981
728	728	-32.9335
729	729	-33.0313
730	730	-33.0904
731	731	-33.1101
732	732	-33.0893
733	733	-33.0272
734	734	-32.9229
735	735	-32.7756
736	736	-32.5846
737	737	-32.3491
738	738	-32.0684
739	739	-31.7418
740	740	-31.3688
741	741	-30.9489
742	742	-30.4817
743	743	-29.9668
744	744	-29.404
745	745	-28.7931
746	746	-28.134
747	747	-27.4268
748	748	-26.6714
749	749	-25.8682
750	750	-25.0174
751	751	-24.1195
752	752	-23.1749
753	753	-22.1842
754	754	-21.1481
755	755	-20.0673
756	756	-18.9429
757	757	-17.7756
758	758	-16.5666
759	759	-15.3169
760	760	-14.0276
761	761	-12.6999
762	762	-11.3349
763	763	-9.93402
764	764	-8.49841
765	765	-7.02941
766	766	-5.52838
767	767	-3.99674
768	768	-2.43596
769	769	-0.847592
770	770	0.766766
771	771	2.40538
772	772	4.0664
773	773	5.74787
774	774	7.44769
775	775	9.16357
776	776	10.8931
777	777	12.6338
778	778	14.3828
779	779	16.1372
780	780	17.8941
781	781	19.6502
782	782	21.4021
783	783	23.1465
784	784	24.8799
785	785	26.5987
786	786	28.2993
787	787	29.978
788	788	31.6313
789	789	33.2555
790	790	34.8472
791	791	36.4028
792	792	37.9189
793	793	39.3922
794	794	40.8195
795	795	42.1975
796	796	43.5232
797	797	44.7936
798	798	46.0059
799	799	47.1571
800	800	48.2446
801	801	49.2655
802	802	50.2173
803	803	51.0973
804	804	51.903
805	805	52.6318
806	806	53.2811
807	807	53.8483
808	808	54.3309
809	809	54.7263
810	810	55.0319
811	811	55.2449
812	812	55.3627
813	813	55.3825
814	814	55.3014
815	815	55.1166
816	816	54.8253
817	817	54.4248
818	818	53.9125
819	819	53.2861
820	820	52.5436
821	821	51.6837
822	822	50.7053
823	823	49.6083
824	824	48.3931
825	825	47.0609
826	826	45.6136
827	827	44.0538
828	828	42.385
829	829	40.611
830	830	38.7363
831	831	36.7661
832	832	34.7056
833	833	32.5606
834	834	30.3371
835	835	28.0412
836	836	25.6794
837	837	23.2578
838	838	20.7828
839	839	18.2607
840	840	15.6977
841	841	13.0999
842	842	10.4732
843	843	7.82349
844	844	5.15653
845	845	2.47794
846	846	-0.206697
847	847	-2.89191
848	848	-5.57232
849	849	-8.24266
850	850	-10.8977
851	851	-13.5324
852	852	-16.1416
853	853	-18.7204
854	854	-21.2639
855	855	-23.7674
856	856	-26.2262
857	857	-28.6355
858	858	-30.9908
859	859	-33.2875
860	860	-35.5213
861	861	-37.6876
862	862	-39.7823
863	863	-41.8011
864	864	-43.74
865	865	-45.595
866	866	-47.3625
867	867	-49.0387
868	868	-50.6202
869	869	-52.1035
870	870	-53.4856
871	871	-54.7634
872	872	-55.9342
873	873	-56.9953
874	874	-57.9441
875	875	-58.7782
876	876	-59.4954
877	877	-60.0932
878	878	-60.5696
879	879	-60.9225
880	880	-61.1497
881	881	-61.2494
882	882	-61.2194
883	883	-61.0578
884	884	-60.7624
885	885	-60.3313
886	886	-59.7622
887	887	-59.0532
888	888	-58.2026
889	889	-57.209
890	890	-56.0714
891	891	-54.7895
892	892	-53.3633
893	893	-51.7936
894	894	-50.0817
895	895	-48.2299
896	896	-46.2411
897	897	-44.1191
898	898	-41.8684
899	899	-39.4946
900	900	-37.0039
901	901	-34.4034
902	902	-31.7009
903	903	-28.9052
904	904	-26.0257
905	905	-23.0727
906	906	-20.0569
907	907	-16.9897
908	908	-13.8827
909	909	-10.7478
910	910	-7.59713
911	911	-4.44261
912	912	-1.29614
913	913	1.83065
914	914	4.92655
915	915	7.98097
916	916	10.9839
917	917	13.9263
918	918	16.7994
919	919	19.5957
920	920	22.3079
921	921	24.9298
922	922	27.4554
923	923	29.8795
924	924	32.1972
925	925	34.4041
926	926	36.4961
927	927	38.4691
928	928	40.3194
929	929	42.0432
930	930	43.637
931	931	45.0972
932	932	46.42
933	933	47.6018
934	934	48.6387
935	935	49.527
936	936	50.2624
937	937	50.8407
938	938	51.2577
939	939	51.5088
940	940	51.5892
941	941	51.4946
942	942	51.2208
943	943	50.7653
944	944	50.1271
945	945	49.3073
946	946	48.3087
947	947	47.136
948	948	45.7953
949	949	44.2945
950	950	42.6426
951	951	40.8498
952	952	38.927
953	953	36.8861
954	954	34.7392
955	955	32.4989
956	956	30.1782
957	957	27.7899
958	958	25.347
959	959	22.8623
960	960	20.3487
961	961	17.8181
962	962	15.2824
963	963	12.7526
964	964	10.239
965	965	7.75167
966	966	5.29986
967	967	2.89245
968	968	0.53787
969	969	-1.75593
970	970	-3.98147
971	971	-6.13178
972	972	-8.20055
973	973	-10.1823
974	974	-12.0727
975	975	-13.8683
976	976	-15.5667
977	977	-17.1664
978	978	-18.667
979	979	-20.0685
980	980	-21.372
981	981	-22.579
982	982	-23.6916
983	983	-24.7123
984	984	-25.6437
985	985	-26.4888
986	986	-27.2506
987	987	-27.9323
988	988	-28.5368
989	989	-29.0673
990	990	-29.5265
991	991	-29.9172
992	992	-30.2419
993	993	-30.5029
994	994	-30.7022
995	995	-30.8416
996	996	-30.9228
997	997	-30.9472
998	998	-30.9163
999	999	-30.8313
1000	1000	-30.6933
1001	1001	-30.5036
1002	1002	-30.263
1003	1003	-29.9727
1004	1004	-29.6335
1005	1005	-29.2466
1006	1006	-28.813
1007	1007	-28.3339
1008	1008	-27.8105
1009	1009	-27.2443
1010	1010	-26.6371
1011	1011	-25.9905
1012	1012	-25.3065
1013	1013	-24.5874
1014	1014	-23.8354
1015	1015	-23.0528
1016	1016	-22.2422
1017	1017	-21.406
1018	1018	-20.5469
1019	1019	-19.6676
1020	1020	-18.7707
1021	1021	-17.859
1022	1022	-16.9353
1023	1023	-16.0023
1024	1024	-15.0628
1025	1025	-14.1196
1026	1026	-13.1755
1027	1027	-12.2331
1028	1028	-11.2952
1029	1029	-10.3644
1030	1030	-9.44334
1031	1031	-8.53456
1032	1032	-7.64061
1033	1033	-6.76395
1034	1034	-5.90704
1035	1035	-5.07235
1036	1036	-4.2623
1037	1037	-3.47933
1038	1038	-2.72585
1039	1039	-2.00425
1040	1040	-1.31683
1041	1041	-0.665798
1042	1042	-0.0531229
1043	1043	0.519438
1044	1044	1.05049
1045	1045	1.53897
1046	1046	1.98415
1047	1047	2.38566
1048	1048	2.74347
1049	1049	3.05786
1050	1050	3.32943
1051	1051	3.55904
1052	1052	3.74779
1053	1053	3.89697
1054	1054	4.00803
1055	1055	4.08261
1056	1056	4.1224
1057	1057	4.12914
1058	1058	4.1046
1059	1059	4.05051
1060	1060	3.9686
1061	1061	3.86055
1062	1062	3.72797
1063	1063	3.57241
1064	1064	3.39537
1065	1065	3.19828
1066	1066	2.98252
1067	1067	2.74944
1068	1068	2.5003
1069	1069	2.23635
1070	1070	1.95875
1071	1071	1.66859
1072	1072	1.36689
1073	1073	1.05463
1074	1074	0.73273
1075	1075	0.402076
1076	1076	0.0635188
1077	1077	-0.282115
1078	1078	-0.633981
1079	1079	-0.991268
1080	1080	-1.35316
1081	1081	-1.71882
1082	1082	-2.08745
1083	1083	-2.45823
1084	1084	-2.83034
1085	1085	-3.20295
1086	1086	-3.57525
1087	1087	-3.94639
1088	1088	-4.31557
1089	1089	-4.68195
1090	1090	-5.0447
1091	1091	-5.40298
1092	1092	-5.75597
1093	1093	-6.10284
1094	1094	-6.44278
1095	1095	-6.775
1096	1096	-7.09866
1097	1097	-7.41299
1098	1098	-7.71718
1099	1099	-8.01044
1100	1100	-8.29202
1101	1101	-8.56119
1102	1102	-8.8173
1103	1103	-9.05968
1104	1104	-9.28777
1105	1105	-9.50105
1106	1106	-9.69907
1107	1107	-9.88139
1108	1108	-10.0476
1109	1109	-10.1974
1110	1110	-10.3304
1111	1111	-10.4462
1112	1112	-10.5447
1113	1113	-10.6253
1114	1114	-10.6879
1115	1115	-10.7321
1116	1116	-10.7575
1117	1117	-10.7639
1118	1118	-10.751
1119	1119	-10.7183
1120	1120	-10.6657
1121	1121	-10.5927
1122	1122	-10.4991
1123	1123	-10.3844
1124	1124	-10.2486
1125	1125	-10.0911
1126	1126	-9.91173
1127	1127	-9.71019
1128	1128	-9.48618
1129	1129	-9.23941
1130	1130	-8.96962
1131	1131	-8.67653
1132	1132	-8.35989
1133	1133	-8.01943
1134	1134	-7.65491
1135	1135	-7.26609
1136	1136	-6.85274
1137	1137	-6.41465
1138	1138	-5.95164
1139	1139	-5.46355
1140	1140	-4.95025
1141	1141	-4.41169
1142	1142	-3.84786
1143	1143	-3.25887
1144	1144	-2.64494
1145	1145	-2.00644
1146	1146	-1.3439
1147	1147	-0.658035
1148	1148	0.0502929
1149	1149	0.780026
1150	1150	1.52993
1151	1151	2.29861
1152	1152	3.0845
1153	1153	3.88591
1154	1154	4.70105
1155	1155	5.52805
1156	1156	6.36497
1157	1157	7.20982
1158	1158	8.0606
1159	1159	8.91533
1160	1160	9.77199
1161	1161	10.6286
1162	1162	11.4833
1163	1163	12.3341
1164	1164	13.1793
1165	1165	14.0169
1166	1166	14.8454
1167	1167	15.663
1168	1168	16.468
1169	1169	17.2589
1170	1170	18.0341
1171	1171	18.792
1172	1172	19.5312
1173	1173	20.2501
1174	1174	20.9472
1175	1175	21.6212
1176	1176	22.2704
1177	1177	22.8935
1178	1178	23.4891
1179	1179	24.0556
1180	1180	24.5917
1181	1181	25.096
1182	1182	25.5669
1183	1183	26.0031
1184	1184	26.4032
1185	1185	26.7657
1186	1186	27.0892
1187	1187	27.3723
1188	1188	27.6136
1189	1189	27.8116
1190	1190	27.965
1191	1191	28.0722
1192	1192	28.1319
1193	1193	28.1427
1194	1194	28.1036
1195	1195	28.0135
1196	1196	27.8718
1197	1197	27.678
1198	1198	27.4324
1199	1199	27.1352
1200	1200	26.7871
1201	1201	26.3893
1202	1202	25.9429
1203	1203	25.4495
1204	1204	24.9106
1205	1205	24.3282
1206	1206	23.704
1207	1207	23.04
1208	1208	22.3381
1209	1209	21.6002
1210	1210	20.8283
1211	1211	20.0243
1212	1212	19.1899
1213	1213	18.3269
1214	1214	17.437
1215	1215	16.5218
1216	1216	15.5825
1217	1217	14.6207
1218	1218	13.6376
1219	1219	12.6345
1220	1220	11.6126
1221	1221	10.573
1222	1222	9.51702
1223	1223	8.44581
1224	1224	7.36059
1225	1225	6.26256
1226	1226	5.15296
1227	1227	4.03296
1228	1228	2.90383
1229	1229	1.7668
1230	1230	0.623083
1231	1231	-0.526074
1232	1232	-1.67942
1233	1233	-2.83573
1234	1234	-3.99376
1235	1235	-5.15227
1236	1236	-6.31002
1237	1237	-7.46579
1238	1238	-8.61831
1239	1239	-9.76635
1240	1240	-10.9087
1241	1241	-12.044
1242	1242	-13.171
1243	1243	-14.2886
1244	1244	-15.3954
1245	1245	-16.4901
1246	1246	-17.5717
1247	1247	-18.6388
1248	1248	-19.6902
1249	1249	-20.725
1250	1250	-21.7419
1251	1251	-22.7399
1252	1252	-23.7179
1253	1253	-24.6748
1254	1254	-25.6097
1255	1255	-26.5214
1256	1256	-27.409
1257	1257	-28.2714
1258	1258	-29.1076
1259	1259	-29.9167
1260	1260	-30.6976
1261	1261	-31.4493
1262	1262	-32.1709
1263	1263	-32.8613
1264	1264	-33.5197
1265	1265	-34.1449
1266	1266	-34.7361
1267	1267	-35.2922
1268	1268	-35.8123
1269	1269	-36.2955
1270	1270	-36.7408
1271	1271	-37.1472
1272	1272	-37.5138
1273	1273	-37.8398
1274	1274	-38.1242
1275	1275	-38.3663
1276	1276	-38.5651
1277	1277	-38.72
1278	1278	-38.8304
1279	1279	-38.8955
1280	1280	-38.9149
1281	1281	-38.8882
1282	1282	-38.8152
1283	1283	-38.6957
1284	1284	-38.5297
1285	1285	-38.3173
1286	1286	-38.0586
1287	1287	-37.7539
1288	1288	-37.4035
1289	1289	-37.0079
1290	1290	-36.5677
1291	1291	-36.0833
1292	1292	-35.5555
1293	1293	-34.9851
1294	1294	-34.3728
1295	1295	-33.7195
1296	1296	-33.0261
1297	1297	-32.2937
1298	1298	-31.5231
1299	1299	-30.7156
1300	1300	-29.8722
1301	1301	-28.994
1302	1302	-28.0823
1303	1303	-27.1382
1304	1304	-26.1632
1305	1305	-25.1584
1306	1306	-24.1253
1307	1307	-23.0653
1308	1308	-21.9797
1309	1309	-20.87
1310	1310	-19.7376
1311	1311	-18.5841
1312	1312	-17.4109
1313	1313	-16.2196
1314	1314	-15.0115
1315	1315	-13.7882
1316	1316	-12.551
1317	1317	-11.3016
1318	1318	-10.0411
1319	1319	-8.77117
1320	1320	-7.49305
1321	1321	-6.20815
1322	1322	-4.91787
1323	1323	-3.62354
1324	1324	-2.32652
1325	1325	-1.0282
1326	1326	0.27008
1327	1327	1.56695
1328	1328	2.86105
1329	1329	4.151
1330	1330	5.4354
1331	1331	6.71288
1332	1332	7.98205
1333	1333	9.24158
1334	1334	10.4901
1335	1335	11.7263
1336	1336	12.9487
1337	1337	14.1562
1338	1338	15.3473
1339	1339	16.5208
1340	1340	17.6753
1341	1341	18.8096
1342	1342	19.9223
1343	1343	21.0123
1344	1344	22.0784
1345	1345	23.1193
1346	1346	24.1338
1347	1347	25.1208
1348	1348	26.0791
1349	1349	27.0076
1350	1350	27.9052
1351	1351	28.7709
1352	1352	29.6036
1353	1353	30.4024
1354	1354	31.1663
1355	1355	31.8944
1356	1356	32.5858
1357	1357	33.2396
1358	1358	33.8551
1359	1359	34.4314
1360	1360	34.9677
1361	1361	35.4632
1362	1362	35.9173
1363	1363	36.329
1364	1364	36.6977
1365	1365	37.0226
1366	1366	37.3029
1367	1367	37.538
1368	1368	37.7271
1369	1369	37.8693
1370	1370	37.9642
1371	1371	38.0108
1372	1372	38.0086
1373	1373	37.9569
1374	1374	37.8553
1375	1375	37.7032
1376	1376	37.5003
1377	1377	37.2465
1378	1378	36.9417
1379	1379	36.586
1380	1380	36.1797
1381	1381	35.7233
1382	1382	35.2176
1383	1383	34.6633
1384	1384	34.0616
1385	1385	33.4137
1386	1386	32.721
1387	1387	31.9851
1388	1388	31.2077
1389	1389	30.3906
1390	1390	29.5357
1391	1391	28.6449
1392	1392	27.7201
1393	1393	26.7635
1394	1394	25.7768
1395	1395	24.7621
1396	1396	23.7214
1397	1397	22.6564
1398	1398	21.5692
1399	1399	20.4614
1400	1400	19.3349
1401	1401	18.1914
1402	1402	17.0326
1403	1403	15.8602
1404	1404	14.6758
1405	1405	13.4811
1406	1406	12.2777
1407	1407	11.0673
1408	1408	9.85136
1409	1409	8.63156
1410	1410	7.40953
1411	1411	6.18686
1412	1412	4.96518
1413	1413	3.74611
1414	1414	2.53127
1415	1415	1.32227
1416	1416	0.120692
1417	1417	-1.07195
1418	1418	-2.2542
1419	1419	-3.4247
1420	1420	-4.58219
1421	1421	-5.72555
1422	1422	-6.85376
1423	1423	-7.96593
1424	1424	-9.06125
1425	1425	-10.139
1426	1426	-11.1986
1427	1427	-12.2394
1428	1428	-13.2609
1429	1429	-14.2627
1430	1430	-15.2442
1431	1431	-16.2051
1432	1432	-17.1448
1433	1433	-18.0628
1434	1434	-18.9589
1435	1435	-19.8323
1436	1436	-20.6828
1437	1437	-21.5097
1438	1438	-22.3125
1439	1439	-23.0907
1440	1440	-23.8438
1441	1441	-24.571
1442	1442	-25.2718
1443	1443	-25.9457
1444	1444	-26.592
1445	1445	-27.2102
1446	1446	-27.7997
1447	1447	-28.3601
1448	1448	-28.8907
1449	1449	-29.391
1450	1450	-29.8605
1451	1451	-30.2988
1452	1452	-30.7054
1453	1453	-31.0797
1454	1454	-31.4213
1455	1455	-31.7298
1456	1456	-32.0046
1457	1457	-32.2453
1458	1458	-32.4516
1459	1459	-32.6231
1460	1460	-32.7594
1461	1461	-32.8603
1462	1462	-32.9257
1463	1463	-32.9555
1464	1464	-32.9496
1465	1465	-32.9083
1466	1466	-32.8317
1467	1467	-32.72
1468	1468	-32.5737
1469	1469	-32.3932
1470	1470	-32.1791
1471	1471	-31.9319
1472	1472	-31.6523
1473	1473	-31.3409
1474	1474	-30.9986
1475	1475	-30.6261
1476	1476	-30.224
1477	1477	-29.7933
1478	1478	-29.3346
1479	1479	-28.8488
1480	1480	-28.3365
1481	1481	-27.7986
1482	1482	-27.2357
1483	1483	-26.6487
1484	1484	-26.0382
1485	1485	-25.4049
1486	1486	-24.7496
1487	1487	-24.073
1488	1488	-23.3758
1489	1489	-22.6587
1490	1490	-21.9222
1491	1491	-21.1672
1492	1492	-20.3941
1493	1493	-19.6035
1494	1494	-18.7961
1495	1495	-17.9721
1496	1496	-17.1322
1497	1497	-16.2767
1498	1498	-15.4059
1499	1499	-14.5202
1500	1500	-13.6199
1501	1501	-12.7054
1502	1502	-11.7768
1503	1503	-10.8346
1504	1504	-9.87907
1505	1505	-8.91062
1506	1506	-7.92973
1507	1507	-6.93702
1508	1508	-5.93325
1509	1509	-4.91934
1510	1510	-3.89634
1511	1511	-2.86542
1512	1512	-1.82787
1513	1513	-0.785095
1514	1514	0.261408
1515	1515	1.31011
1516	1516	2.35941
1517	1517	3.4077
1518	1518	4.45333
1519	1519	5.49468
1520	1520	6.53014
1521	1521	7.55809
1522	1522	8.57697
1523	1523	9.58522
1524	1524	10.5813
1525	1525	11.5637
1526	1526	12.531
1527	1527	13.4818
1528	1528	14.4148
1529	1529	15.3284
1530	1530	16.2215
1531	1531	17.0927
1532	1532	17.9408
1533	1533	18.7644
1534	1534	19.5623
1535	1535	20.3332
1536	1536	21.0758
1537	1537	21.789
1538	1538	22.4715
1539	1539	23.122
1540	1540	23.7395
1541	1541	24.3226
1542	1542	24.8702
1543	1543	25.3812
1544	1544	25.8544
1545	1545	26.2887
1546	1546	26.683
1547	1547	27.0361
1548	1548	27.3471
1549	1549	27.6147
1550	1550	27.8379
1551	1551	28.0156
1552	1552	28.1468
1553	1553	28.2307
1554	1554	28.2662
1555	1555	28.2529
1556	1556	28.1905
1557	1557	28.0788
1558	1558	27.9183
1559	1559	27.7095
1560	1560	27.4533
1561	1561	27.1508
1562	1562	26.8034
1563	1563	26.4126
1564	1564	25.98
1565	1565	25.5074
1566	1566	24.9964
1567	1567	24.449
1568	1568	23.8669
1569	1569	23.2519
1570	1570	22.606
1571	1571	21.9307
1572	1572	21.2278
1573	1573	20.4989
1574	1574	19.7457
1575	1575	18.9694
1576	1576	18.1715
1577	1577	17.3533
1578	1578	16.516
1579	1579	15.6609
1580	1580	14.7892
1581	1581	13.9019
1582	1582	13.0004
1583	1583	12.0858
1584	1584	11.1592
1585	1585	10.222
1586	1586	9.27517
1587	1587	8.31988
1588	1588	7.35722
1589	1589	6.38823
1590	1590	5.41398
1591	1591	4.43546
1592	1592	3.4537
1593	1593	2.46971
1594	1594	1.48452
1595	1595	0.49917
1596	1596	-0.485315
1597	1597	-1.46791
1598	1598	-2.44763
1599	1599	-3.42352
1600	1600	-4.39465
1601	1601	-5.36017
1602	1602	-6.31922
1603	1603	-7.271
1604	1604	-8.21476
1605	1605	-9.14973
1606	1606	-10.0752
1607	1607	-10.9904
1608	1608	-11.8947
1609	1609	-12.7874
1610	1610	-13.6678
1611	1611	-14.5352
1612	1612	-15.389
1613	1613	-16.2286
1614	1614	-17.0534
1615	1615	-17.8628
1616	1616	-18.6562
1617	1617	-19.4329
1618	1618	-20.1924
1619	1619	-20.9341
1620	1620	-21.6572
1621	1621	-22.3613
1622	1622	-23.0455
1623	1623	-23.7093
1624	1624	-24.3518
1625	1625	-24.9725
1626	1626	-25.5705
1627	1627	-26.1452
1628	1628	-26.6958
1629	1629	-27.2217
1630	1630	-27.7225
1631	1631	-28.1975
1632	1632	-28.6465
1633	1633	-29.069
1634	1634	-29.4649
1635	1635	-29.8341
1636	1636	-30.1763
1637	1637	-30.4916
1638	1638	-30.78
1639	1639	-31.0416
1640	1640	-31.2765
1641	1641	-31.4847
1642	1642	-31.6667
1643	1643	-31.8225
1644	1644	-31.9525
1645	1645	-32.0569
1646	1646	-32.1362
1647	1647	-32.1906
1648	1648	-32.2204
1649	1649	-32.2262
1650	1650	-32.2083
1651	1651	-32.1672
1652	1652	-32.1033
1653	1653	-32.0171
1654	1654	-31.9091
1655	1655	-31.7796
1656	1656	-31.629
1657	1657	-31.4574
1658	1658	-31.2646
1659	1659	-31.0506
1660	1660	-30.8148
1661	1661	-30.5567
1662	1662	-30.2756
1663	1663	-29.9704
1664	1664	-29.6402
1665	1665	-29.2839
1666	1666	-28.9002
1667	1667	-28.4878
1668	1668	-28.0456
1669	1669	-27.5721
1670	1670	-27.066
1671	1671	-26.526
1672	1672	-25.9507
1673	1673	-25.3391
1674	1674	-24.6898
1675	1675	-24.0019
1676	1676	-23.2746
1677	1677	-22.5073
1678	1678	-21.6996
1679	1679	-20.8517
1680	1680	-19.964
1681	1681	-19.0372
1682	1682	-18.0724
1683	1683	-17.0708
1684	1684	-16.034
1685	1685	-14.9638
1686	1686	-13.8622
1687	1687	-12.731
1688	1688	-11.5725
1689	1689	-10.3888
1690	1690	-9.18208
1691	1691	-7.95459
1692	1692	-6.70852
1693	1693	-5.44601
1694	1694	-4.16915
1695	1695	-2.87997
1696	1696	-1.58037
1697	1697	-0.272161
1698	1698	1.04292
1699	1699	2.36323
1700	1700	3.68711
1701	1701	5.01299
1702	1702	6.33924
1703	1703	7.66426
1704	1704	8.98642
1705	1705	10.3041
1706	1706	11.6155
1707	1707	12.9191
1708	1708	14.2131
1709	1709	15.4958
1710	1710	16.7654
1711	1711	18.0203
1712	1712	19.2589
1713	1713	20.4793
1714	1714	21.6801
1715	1715	22.8595
1716	1716	24.0161
1717	1717	25.1482
1718	1718	26.2543
1719	1719	27.3331
1720	1720	28.383
1721	1721	29.4028
1722	1722	30.3909
1723	1723	31.3462
1724	1724	32.2673
1725	1725	33.1528
1726	1726	34.0015
1727	1727	34.812
1728	1728	35.583
1729	1729	36.3132
1730	1730	37.0011
1731	1731	37.6455
1732	1732	38.245
1733	1733	38.7983
1734	1734	39.3039
1735	1735	39.7606
1736	1736	40.167
1737	1737	40.5216
1738	1738	40.8232
1739	1739	41.0704
1740	1740	41.2618
1741	1741	41.3961
1742	1742	41.472
1743	1743	41.4882
1744	1744	41.4437
1745	1745	41.3376
1746	1746	41.1693
1747	1747	40.9386
1748	1748	40.6455
1749	1749	40.2905
1750	1750	39.8743
1751	1751	39.3982
1752	1752	38.8636
1753	1753	38.2723
1754	1754	37.6263
1755	1755	36.9282
1756	1756	36.1807
1757	1757	35.3867
1758	1758	34.5497
1759	1759	33.673
1760	1760	32.7604
1761	1761	31.8156
1762	1762	30.8426
1763	1763	29.8453
1764	1764	28.8275
1765	1765	27.7933
1766	1766	26.7463
1767	1767	25.6904
1768	1768	24.6294
1769	1769	23.5667
1770	1770	22.5061
1771	1771	21.451
1772	1772	20.4049
1773	1773	19.3712
1774	1774	18.3534
1775	1775	17.3545
1776	1776	16.3781
1777	1777	15.4271
1778	1778	14.5048
1779	1779	13.6144
1780	1780	12.7589
1781	1781	11.9414
1782	1782	11.1651
1783	1783	10.433
1784	1784	9.74804
1785	1785	9.11291
1786	1786	8.52976
1787	1787	7.99995
1788	1788	7.52397
1789	1789	7.1015
1790	1790	6.7314
1791	1791	6.41176
1792	1792	6.14002
1793	1793	5.91299
1794	1794	5.72705
1795	1795	5.57818
1796	1796	5.46216
1797	1797	5.37452
1798	1798	5.31072
1799	1799	5.26618
1800	1800	5.23635
1801	1801	5.21667
1802	1802	5.20271
1803	1803	5.19014
1804	1804	5.17479
1805	1805	5.1528
1806	1806	5.12046
1807	1807	5.07435
1808	1808	5.01126
1809	1809	4.9281
1810	1810	4.82193
1811	1811	4.68988
1812	1812	4.52918
1813	1813	4.33716
1814	1814	4.11146
1815	1815	3.85012
1816	1816	3.55163
1817	1817	3.21501
1818	1818	2.83971
1819	1819	2.42567
1820	1820	1.97319
1821	1821	1.4829
1822	1822	0.955748
1823	1823	0.392891
1824	1824	-0.204361
1825	1825	-0.834602
1826	1826	-1.49633
1827	1827	-2.18806
1828	1828	-2.90827
1829	1829	-3.65546
1830	1830	-4.42817
1831	1831	-5.22503
1832	1832	-6.0447
1833	1833	-6.886
1834	1834	-7.74787
1835	1835	-8.62935
1836	1836	-9.52964
1837	1837	-10.4479
1838	1838	-11.3835
1839	1839	-12.3355
1840	1840	-13.3031
1841	1841	-14.2852
1842	1842	-15.2806
1843	1843	-16.288
1844	1844	-17.3058
1845	1845	-18.332
1846	1846	-19.3648
1847	1847	-20.4016
1848	1848	-21.4401
1849	1849	-22.4775
1850	1850	-23.511
1851	1851	-24.5375
1852	1852	-25.5539
1853	1853	-26.5572
1854	1854	-27.5443
1855	1855	-28.5119
1856	1856	-29.4572
1857	1857	-30.3769
1858	1858	-31.2684
1859	1859	-32.1288
1860	1860	-32.9555
1861	1861	-33.7461
1862	1862	-34.4984
1863	1863	-35.2105
1864	1864	-35.8806
1865	1865	-36.5076
1866	1866	-37.0903
1867	1867	-37.628
1868	1868	-38.1202
1869	1869	-38.5665
1870	1870	-38.9671
1871	1871	-39.3223
1872	1872	-39.6324
1873	1873	-39.8983
1874	1874	-40.1208
1875	1875	-40.301
1876	1876	-40.4401
1877	1877	-40.5394
1878	1878	-40.6003
1879	1879	-40.6242
1880	1880	-40.6126
1881	1881	-40.5668
1882	1882	-40.4883
1883	1883	-40.3783
1884	1884	-40.2381
1885	1885	-40.0688
1886	1886	-39.8716
1887	1887	-39.6474
1888	1888	-39.3969
1889	1889	-39.1209
1890	1890	-38.8199
1891	1891	-38.4944
1892	1892	-38.1447
1893	1893	-37.771
1894	1894	-37.3736
1895	1895	-36.9525
1896	1896	-36.5078
1897	1897	-36.0397
1898	1898	-35.548
1899	1899	-35.0331
1900	1900	-34.4949
1901	1901	-33.9336
1902	1902	-33.3493
1903	1903	-32.7422
1904	1904	-32.1124
1905	1905	-31.4599
1906	1906	-30.7851
1907	1907	-30.0879
1908	1908	-29.3686
1909	1909	-28.6272
1910	1910	-27.8641
1911	1911	-27.0792
1912	1912	-26.2727
1913	1913	-25.4448
1914	1914	-24.5955
1915	1915	-23.7251
1916	1916	-22.8336
1917	1917	-21.9213
1918	1918	-20.9885
1919	1919	-20.0353
1920	1920	-19.0623
1921	1921	-18.07
1922	1922	-17.0587
1923	1923	-16.0293
1924	1924	-14.9823
1925	1925	-13.9187
1926	1926	-12.8392
1927	1927	-11.745
1928	1928	-10.6369
1929	1929	-9.51626
1930	1930	-8.38411
1931	1931	-7.24171
1932	1932	-6.09036
1933	1933	-4.93139
1934	1934	-3.76614
1935	1935	-2.59598
1936	1936	-1.42224
1937	1937	-0.246264
1938	1938	0.930661
1939	1939	2.10728
1940	1940	3.28234
1941	1941	4.45469
1942	1942	5.62321
1943	1943	6.78683
1944	1944	7.94455
1945	1945	9.09544
1946	1946	10.2386
1947	1947	11.3732
1948	1948	12.4984
1949	1949	13.6133
1950	1950	14.7172
1951	1951	15.8092
1952	1952	16.8884
1953	1953	17.9541
1954	1954	19.0052
1955	1955	20.0408
1956	1956	21.0597
1957	1957	22.0609
1958	1958	23.043
1959	1959	24.0047
1960	1960	24.9447
1961	1961	25.8615
1962	1962	26.7536
1963	1963	27.6195
1964	1964	28.4577
1965	1965	29.2667
1966	1966	30.0448
1967	1967	30.7907
1968	1968	31.5028
1969	1969	32.1796
1970	1970	32.8197
1971	1971	33.4217
1972	1972	33.9842
1973	1973	34.5058
1974	1974	34.9851
1975	1975	35.4208
1976	1976	35.8117
1977	1977	36.1564
1978	1978	36.4537
1979	1979	36.7023
1980	1980	36.9009
1981	1981	37.0482
1982	1982	37.1429
1983	1983	37.1838
1984	1984	37.1695
1985	1985	37.0986
1986	1986	36.97
1987	1987	36.7821
1988	1988	36.5339
1989	1989	36.2242
1990	1990	35.8523
1991	1991	35.4174
1992	1992	34.9197
1993	1993	34.3595
1994	1994	33.7377
1995	1995	33.0558
1996	1996	32.3155
1997	1997	31.5189
1998	1998	30.6685
[truncated: 39,710 more rows]
