# Supplementary material for: PM2.5 concentration prediction based on EEMD-ALSTM
Source: Sci Rep. 2024 Jun 2;14:12636. doi: 10.1038/s41598-024-63620-9 (PMC11144699; doi:10.1038/s41598-024-63620-9)
Supplement: Supplementary file 1 — Supplementary Information. [file 41598_2024_63620_MOESM1_ESM.zip › Code/ra9.xlsx]

## Sheet: Sheet1
	index	0
0	0	-12.4986
1	1	-12.6343
2	2	-12.7704
3	3	-12.9069
4	4	-13.0436
5	5	-13.1807
6	6	-13.318
7	7	-13.4556
8	8	-13.5935
9	9	-13.7316
10	10	-13.87
11	11	-14.0086
12	12	-14.1473
13	13	-14.2862
14	14	-14.4253
15	15	-14.5645
16	16	-14.7037
17	17	-14.8431
18	18	-14.9825
19	19	-15.1219
20	20	-15.2614
21	21	-15.4008
22	22	-15.5401
23	23	-15.6794
24	24	-15.8186
25	25	-15.9577
26	26	-16.0967
27	27	-16.2355
28	28	-16.3741
29	29	-16.5125
30	30	-16.6506
31	31	-16.7885
32	32	-16.9261
33	33	-17.0633
34	34	-17.2003
35	35	-17.3368
36	36	-17.473
37	37	-17.6088
38	38	-17.7441
39	39	-17.879
40	40	-18.0134
41	41	-18.1473
42	42	-18.2807
43	43	-18.4135
44	44	-18.5458
45	45	-18.6774
46	46	-18.8084
47	47	-18.9387
48	48	-19.0683
49	49	-19.1972
50	50	-19.3253
51	51	-19.4527
52	52	-19.5791
53	53	-19.7047
54	54	-19.8294
55	55	-19.9531
56	56	-20.0757
57	57	-20.1973
58	58	-20.3178
59	59	-20.4372
60	60	-20.5553
61	61	-20.6721
62	62	-20.7877
63	63	-20.9019
64	64	-21.0147
65	65	-21.126
66	66	-21.2359
67	67	-21.3443
68	68	-21.4511
69	69	-21.5564
70	70	-21.6602
71	71	-21.7625
72	72	-21.8632
73	73	-21.9625
74	74	-22.0604
75	75	-22.1569
76	76	-22.252
77	77	-22.3459
78	78	-22.4386
79	79	-22.5301
80	80	-22.6205
81	81	-22.71
82	82	-22.7985
83	83	-22.8862
84	84	-22.973
85	85	-23.0591
86	86	-23.1446
87	87	-23.2294
88	88	-23.3136
89	89	-23.3974
90	90	-23.4807
91	91	-23.5635
92	92	-23.646
93	93	-23.7281
94	94	-23.8099
95	95	-23.8914
96	96	-23.9726
97	97	-24.0535
98	98	-24.1343
99	99	-24.2148
100	100	-24.2952
101	101	-24.3754
102	102	-24.4554
103	103	-24.5354
104	104	-24.6152
105	105	-24.695
106	106	-24.7747
107	107	-24.8544
108	108	-24.9342
109	109	-25.014
110	110	-25.0938
111	111	-25.1738
112	112	-25.254
113	113	-25.3343
114	114	-25.4149
115	115	-25.4957
116	116	-25.5769
117	117	-25.6583
118	118	-25.7402
119	119	-25.8226
120	120	-25.9054
121	121	-25.9887
122	122	-26.0726
123	123	-26.1571
124	124	-26.2423
125	125	-26.3282
126	126	-26.4148
127	127	-26.5022
128	128	-26.5905
129	129	-26.6797
130	130	-26.7698
131	131	-26.861
132	132	-26.9532
133	133	-27.0465
134	134	-27.141
135	135	-27.2367
136	136	-27.3336
137	137	-27.4318
138	138	-27.5313
139	139	-27.6321
140	140	-27.7342
141	141	-27.8375
142	142	-27.9421
143	143	-28.0478
144	144	-28.1546
145	145	-28.2624
146	146	-28.3711
147	147	-28.4805
148	148	-28.5905
149	149	-28.7009
150	150	-28.8116
151	151	-28.9225
152	152	-29.0332
153	153	-29.1437
154	154	-29.2538
155	155	-29.3633
156	156	-29.4721
157	157	-29.5798
158	158	-29.6865
159	159	-29.7919
160	160	-29.8959
161	161	-29.9983
162	162	-30.099
163	163	-30.1979
164	164	-30.2948
165	165	-30.3897
166	166	-30.4823
167	167	-30.5725
168	168	-30.6604
169	169	-30.7456
170	170	-30.8281
171	171	-30.9079
172	172	-30.9846
173	173	-31.0584
174	174	-31.1289
175	175	-31.1962
176	176	-31.2601
177	177	-31.3204
178	178	-31.3771
179	179	-31.43
180	180	-31.479
181	181	-31.524
182	182	-31.5648
183	183	-31.6014
184	184	-31.6337
185	185	-31.6614
186	186	-31.6846
187	187	-31.703
188	188	-31.7166
189	189	-31.7252
190	190	-31.7287
191	191	-31.7269
192	192	-31.7199
193	193	-31.7073
194	194	-31.6892
195	195	-31.6653
196	196	-31.6356
197	197	-31.5999
198	198	-31.558
199	199	-31.5098
200	200	-31.4552
201	201	-31.3941
202	202	-31.3261
203	203	-31.2513
204	204	-31.1695
205	205	-31.0804
206	206	-30.9839
207	207	-30.8799
208	208	-30.7682
209	209	-30.6485
210	210	-30.5208
211	211	-30.3848
212	212	-30.2403
213	213	-30.0872
214	214	-29.9252
215	215	-29.7542
216	216	-29.574
217	217	-29.3845
218	218	-29.1854
219	219	-28.9765
220	220	-28.7578
221	221	-28.529
222	222	-28.2901
223	223	-28.0407
224	224	-27.7809
225	225	-27.5103
226	226	-27.229
227	227	-26.9367
228	228	-26.6333
229	229	-26.3187
230	230	-25.9927
231	231	-25.6552
232	232	-25.306
233	233	-24.945
234	234	-24.5721
235	235	-24.1872
236	236	-23.7902
237	237	-23.3809
238	238	-22.9593
239	239	-22.5253
240	240	-22.0789
241	241	-21.6199
242	242	-21.1484
243	243	-20.6644
244	244	-20.1678
245	245	-19.6586
246	246	-19.1369
247	247	-18.6026
248	248	-18.0557
249	249	-17.4964
250	250	-16.9246
251	251	-16.3403
252	252	-15.7437
253	253	-15.1347
254	254	-14.5135
255	255	-13.88
256	256	-13.2345
257	257	-12.5768
258	258	-11.9073
259	259	-11.2259
260	260	-10.5328
261	261	-9.82812
262	262	-9.11212
263	263	-8.38497
264	264	-7.64691
265	265	-6.89821
266	266	-6.13917
267	267	-5.37009
268	268	-4.59133
269	269	-3.80324
270	270	-3.00622
271	271	-2.20066
272	272	-1.38698
273	273	-0.565603
274	274	0.263023
275	275	1.09844
276	276	1.9402
277	277	2.78782
278	278	3.64083
279	279	4.49873
280	280	5.36103
281	281	6.22724
282	282	7.09685
283	283	7.96935
284	284	8.84428
285	285	9.72111
286	286	10.5994
287	287	11.4785
288	288	12.3581
289	289	13.2377
290	290	14.1168
291	291	14.9948
292	292	15.8714
293	293	16.7461
294	294	17.6185
295	295	18.4881
296	296	19.3545
297	297	20.2174
298	298	21.0762
299	299	21.9306
300	300	22.7803
301	301	23.6249
302	302	24.464
303	303	25.2972
304	304	26.1242
305	305	26.9446
306	306	27.7581
307	307	28.5645
308	308	29.3632
309	309	30.1541
310	310	30.9368
311	311	31.711
312	312	32.4765
313	313	33.2329
314	314	33.9799
315	315	34.7174
316	316	35.445
317	317	36.1625
318	318	36.8697
319	319	37.5663
320	320	38.2522
321	321	38.9271
322	322	39.5908
323	323	40.2432
324	324	40.884
325	325	41.5131
326	326	42.1303
327	327	42.7355
328	328	43.3284
329	329	43.909
330	330	44.477
331	331	45.0324
332	332	45.575
333	333	46.1046
334	334	46.6211
335	335	47.1243
336	336	47.6142
337	337	48.0905
338	338	48.5532
339	339	49.002
340	340	49.4369
341	341	49.8577
342	342	50.2642
343	343	50.6564
344	344	51.034
345	345	51.397
346	346	51.7451
347	347	52.0783
348	348	52.3964
349	349	52.6992
350	350	52.9866
351	351	53.2584
352	352	53.5145
353	353	53.7548
354	354	53.979
355	355	54.187
356	356	54.3787
357	357	54.5539
358	358	54.7124
359	359	54.854
360	360	54.9787
361	361	55.0862
362	362	55.1763
363	363	55.249
364	364	55.304
365	365	55.3411
366	366	55.3603
367	367	55.3612
368	368	55.3438
369	369	55.3078
370	370	55.2532
371	371	55.1798
372	372	55.0874
373	373	54.9759
374	374	54.8451
375	375	54.6951
376	376	54.5256
377	377	54.3367
378	378	54.1283
379	379	53.9005
380	380	53.6531
381	381	53.3864
382	382	53.1004
383	383	52.7953
384	384	52.4711
385	385	52.1281
386	386	51.7665
387	387	51.3866
388	388	50.9886
389	389	50.5727
390	390	50.1393
391	391	49.6887
392	392	49.2213
393	393	48.7373
394	394	48.2372
395	395	47.7213
396	396	47.19
397	397	46.6435
398	398	46.0824
399	399	45.5069
400	400	44.9173
401	401	44.3141
402	402	43.6976
403	403	43.0681
404	404	42.426
405	405	41.7715
406	406	41.1051
407	407	40.4271
408	408	39.7377
409	409	39.0373
410	410	38.3263
411	411	37.605
412	412	36.8737
413	413	36.1327
414	414	35.3824
415	415	34.6232
416	416	33.8553
417	417	33.0791
418	418	32.2951
419	419	31.5035
420	420	30.7047
421	421	29.8991
422	422	29.0871
423	423	28.2691
424	424	27.4454
425	425	26.6165
426	426	25.7828
427	427	24.9446
428	428	24.1024
429	429	23.2566
430	430	22.4075
431	431	21.5558
432	432	20.7016
433	433	19.8456
434	434	18.988
435	435	18.1295
436	436	17.2702
437	437	16.4109
438	438	15.5517
439	439	14.6933
440	440	13.836
441	441	12.9804
442	442	12.1267
443	443	11.2755
444	444	10.4273
445	445	9.58242
446	446	8.74136
447	447	7.90454
448	448	7.07241
449	449	6.24542
450	450	5.42398
451	451	4.60852
452	452	3.79943
453	453	2.99709
454	454	2.20184
455	455	1.414
456	456	0.633808
457	457	-0.138493
458	458	-0.902748
459	459	-1.65881
460	460	-2.40658
461	461	-3.14601
462	462	-3.87706
463	463	-4.59973
464	464	-5.31403
465	465	-6.02002
466	466	-6.71774
467	467	-7.40726
468	468	-8.08865
469	469	-8.762
470	470	-9.42736
471	471	-10.0848
472	472	-10.7345
473	473	-11.3763
474	474	-12.0104
475	475	-12.6368
476	476	-13.2554
477	477	-13.8664
478	478	-14.4696
479	479	-15.065
480	480	-15.6527
481	481	-16.2327
482	482	-16.8048
483	483	-17.3691
484	484	-17.9255
485	485	-18.4741
486	486	-19.0147
487	487	-19.5475
488	488	-20.0723
489	489	-20.5891
490	490	-21.098
491	491	-21.5989
492	492	-22.0917
493	493	-22.5765
494	494	-23.0532
495	495	-23.5219
496	496	-23.9825
497	497	-24.435
498	498	-24.8793
499	499	-25.3155
500	500	-25.7436
501	501	-26.1635
502	502	-26.5753
503	503	-26.9788
504	504	-27.3742
505	505	-27.7613
506	506	-28.1402
507	507	-28.5108
508	508	-28.8733
509	509	-29.2274
510	510	-29.5733
511	511	-29.9109
512	512	-30.2403
513	513	-30.5614
514	514	-30.8741
515	515	-31.1786
516	516	-31.4747
517	517	-31.7625
518	518	-32.042
519	519	-32.3132
520	520	-32.5761
521	521	-32.8307
522	522	-33.077
523	523	-33.3151
524	524	-33.545
525	525	-33.7667
526	526	-33.9803
527	527	-34.1858
528	528	-34.3832
529	529	-34.5727
530	530	-34.7543
531	531	-34.928
532	532	-35.0939
533	533	-35.2521
534	534	-35.4026
535	535	-35.5457
536	536	-35.6812
537	537	-35.8094
538	538	-35.9304
539	539	-36.0441
540	540	-36.1507
541	541	-36.2504
542	542	-36.3431
543	543	-36.429
544	544	-36.5082
545	545	-36.5809
546	546	-36.647
547	547	-36.7067
548	548	-36.7602
549	549	-36.8075
550	550	-36.8487
551	551	-36.884
552	552	-36.9135
553	553	-36.9372
554	554	-36.9553
555	555	-36.9679
556	556	-36.975
557	557	-36.9769
558	558	-36.9735
559	559	-36.965
560	560	-36.9514
561	561	-36.933
562	562	-36.9096
563	563	-36.8814
564	564	-36.8486
565	565	-36.8111
566	566	-36.769
567	567	-36.7225
568	568	-36.6716
569	569	-36.6163
570	570	-36.5568
571	571	-36.4931
572	572	-36.4253
573	573	-36.3535
574	574	-36.2778
575	575	-36.1982
576	576	-36.1148
577	577	-36.0278
578	578	-35.9372
579	579	-35.8431
580	580	-35.7455
581	581	-35.6445
582	582	-35.5402
583	583	-35.4326
584	584	-35.3218
585	585	-35.2078
586	586	-35.0907
587	587	-34.9703
588	588	-34.8469
589	589	-34.7203
590	590	-34.5906
591	591	-34.4578
592	592	-34.3218
593	593	-34.1826
594	594	-34.0403
595	595	-33.8948
596	596	-33.7461
597	597	-33.5942
598	598	-33.4391
599	599	-33.2809
600	600	-33.1195
601	601	-32.9549
602	602	-32.7871
603	603	-32.6162
604	604	-32.4421
605	605	-32.2647
606	606	-32.0842
607	607	-31.9005
608	608	-31.7135
609	609	-31.5233
610	610	-31.3299
611	611	-31.1332
612	612	-30.9331
613	613	-30.7298
614	614	-30.523
615	615	-30.3129
616	616	-30.0994
617	617	-29.8824
618	618	-29.6619
619	619	-29.4379
620	620	-29.2104
621	621	-28.9793
622	622	-28.7445
623	623	-28.5062
624	624	-28.2641
625	625	-28.0184
626	626	-27.7688
627	627	-27.5154
628	628	-27.2582
629	629	-26.9969
630	630	-26.7316
631	631	-26.4621
632	632	-26.1885
633	633	-25.9105
634	634	-25.6282
635	635	-25.3414
636	636	-25.05
637	637	-24.754
638	638	-24.4533
639	639	-24.1478
640	640	-23.8374
641	641	-23.5221
642	642	-23.2017
643	643	-22.8762
644	644	-22.5456
645	645	-22.2097
646	646	-21.8686
647	647	-21.522
648	648	-21.1702
649	649	-20.8128
650	650	-20.45
651	651	-20.0818
652	652	-19.708
653	653	-19.3288
654	654	-18.9441
655	655	-18.5539
656	656	-18.1583
657	657	-17.7573
658	658	-17.3511
659	659	-16.9396
660	660	-16.5229
661	661	-16.1012
662	662	-15.6746
663	663	-15.2431
664	664	-14.8069
665	665	-14.3661
666	666	-13.921
667	667	-13.4715
668	668	-13.018
669	669	-12.5604
670	670	-12.099
671	671	-11.6339
672	672	-11.1653
673	673	-10.6932
674	674	-10.2179
675	675	-9.73946
676	676	-9.25799
677	677	-8.77364
678	678	-8.28653
679	679	-7.79679
680	680	-7.30453
681	681	-6.80989
682	682	-6.31297
683	683	-5.81391
684	684	-5.31282
685	685	-4.80981
686	686	-4.30502
687	687	-3.79857
688	688	-3.29058
689	689	-2.7812
690	690	-2.27058
691	691	-1.75884
692	692	-1.24614
693	693	-0.732622
694	694	-0.21845
695	695	0.296232
696	696	0.811252
697	697	1.32648
698	698	1.84174
699	699	2.35688
700	700	2.87174
701	701	3.38618
702	702	3.90003
703	703	4.41315
704	704	4.92537
705	705	5.43656
706	706	5.94656
707	707	6.4552
708	708	6.96234
709	709	7.46781
710	710	7.97146
711	711	8.4731
712	712	8.97257
713	713	9.4697
714	714	9.96427
715	715	10.4561
716	716	10.945
717	717	11.4309
718	718	11.9134
719	719	12.3923
720	720	12.8676
721	721	13.339
722	722	13.8063
723	723	14.2693
724	724	14.7278
725	725	15.1816
726	726	15.6305
727	727	16.0743
728	728	16.5129
729	729	16.9459
730	730	17.3734
731	731	17.795
732	732	18.2106
733	733	18.6201
734	734	19.0233
735	735	19.42
736	736	19.8102
737	737	20.1936
738	738	20.5701
739	739	20.9397
740	740	21.3021
741	741	21.6573
742	742	22.0052
743	743	22.3456
744	744	22.6785
745	745	23.0038
746	746	23.3212
747	747	23.6308
748	748	23.9325
749	749	24.2261
750	750	24.5115
751	751	24.7886
752	752	25.0573
753	753	25.3176
754	754	25.5693
755	755	25.8122
756	756	26.0464
757	757	26.2716
758	758	26.4879
759	759	26.695
760	760	26.8929
761	761	27.0815
762	762	27.2607
763	763	27.4304
764	764	27.5904
765	765	27.7407
766	766	27.8812
767	767	28.0118
768	768	28.1324
769	769	28.2428
770	770	28.343
771	771	28.4329
772	772	28.5124
773	773	28.5813
774	774	28.6396
775	775	28.6872
776	776	28.724
777	777	28.7498
778	778	28.7646
779	779	28.7683
780	780	28.7607
781	781	28.7417
782	782	28.7113
783	783	28.6693
784	784	28.6157
785	785	28.5503
786	786	28.4729
787	787	28.3836
788	788	28.2821
789	789	28.1683
790	790	28.0422
791	791	27.9036
792	792	27.7524
793	793	27.5884
794	794	27.4116
795	795	27.2219
796	796	27.019
797	797	26.803
798	798	26.5736
799	799	26.3308
800	800	26.0743
801	801	25.8042
802	802	25.5203
803	803	25.2225
804	804	24.9107
805	805	24.5847
806	806	24.2445
807	807	23.8899
808	808	23.521
809	809	23.1376
810	810	22.7396
811	811	22.327
812	812	21.8998
813	813	21.458
814	814	21.0018
815	815	20.5311
816	816	20.0462
817	817	19.5473
818	818	19.0347
819	819	18.5086
820	820	17.9695
821	821	17.4178
822	822	16.854
823	823	16.2785
824	824	15.6919
825	825	15.0949
826	826	14.4879
827	827	13.8716
828	828	13.2465
829	829	12.6134
830	830	11.9729
831	831	11.3254
832	832	10.6717
833	833	10.0123
834	834	9.34772
835	835	8.67862
836	836	8.00547
837	837	7.32881
838	838	6.64914
839	839	5.96696
840	840	5.28276
841	841	4.59702
842	842	3.91024
843	843	3.22286
844	844	2.53539
845	845	1.84828
846	846	1.162
847	847	0.477028
848	848	-0.206161
849	849	-0.887101
850	850	-1.56532
851	851	-2.24036
852	852	-2.91175
853	853	-3.57903
854	854	-4.24173
855	855	-4.8994
856	856	-5.55157
857	857	-6.19779
858	858	-6.83762
859	859	-7.47059
860	860	-8.09625
861	861	-8.71418
862	862	-9.3239
863	863	-9.92499
864	864	-10.517
865	865	-11.0995
866	866	-11.6721
867	867	-12.2343
868	868	-12.7857
869	869	-13.3258
870	870	-13.8544
871	871	-14.3708
872	872	-14.8749
873	873	-15.3661
874	874	-15.844
875	875	-16.3083
876	876	-16.7587
877	877	-17.1947
878	878	-17.6159
879	879	-18.0221
880	880	-18.4129
881	881	-18.788
882	882	-19.1471
883	883	-19.4899
884	884	-19.8164
885	885	-20.1263
886	886	-20.4197
887	887	-20.6966
888	888	-20.9571
889	889	-21.2012
890	890	-21.4293
891	891	-21.6417
892	892	-21.8385
893	893	-22.0202
894	894	-22.1871
895	895	-22.3397
896	896	-22.4784
897	897	-22.6036
898	898	-22.7158
899	899	-22.8155
900	900	-22.903
901	901	-22.9788
902	902	-23.0434
903	903	-23.0971
904	904	-23.1403
905	905	-23.1734
906	906	-23.1966
907	907	-23.2103
908	908	-23.2148
909	909	-23.2103
910	910	-23.1972
911	911	-23.1757
912	912	-23.1461
913	913	-23.1086
914	914	-23.0636
915	915	-23.0112
916	916	-22.9518
917	917	-22.8856
918	918	-22.8129
919	919	-22.7339
920	920	-22.6488
921	921	-22.558
922	922	-22.4616
923	923	-22.36
924	924	-22.2533
925	925	-22.142
926	926	-22.0261
927	927	-21.9059
928	928	-21.7818
929	929	-21.6539
930	930	-21.5226
931	931	-21.388
932	932	-21.2505
933	933	-21.1102
934	934	-20.9675
935	935	-20.8226
936	936	-20.6757
937	937	-20.5272
938	938	-20.3771
939	939	-20.2259
940	940	-20.0737
941	941	-19.9207
942	942	-19.7671
943	943	-19.613
944	944	-19.4586
945	945	-19.3041
946	946	-19.1494
947	947	-18.9947
948	948	-18.8401
949	949	-18.6855
950	950	-18.531
951	951	-18.3767
952	952	-18.2226
953	953	-18.0686
954	954	-17.9148
955	955	-17.7612
956	956	-17.6077
957	957	-17.4546
958	958	-17.3016
959	959	-17.149
960	960	-16.9966
961	961	-16.8447
962	962	-16.6931
963	963	-16.5421
964	964	-16.3917
965	965	-16.2419
966	966	-16.0929
967	967	-15.9448
968	968	-15.7976
969	969	-15.6515
970	970	-15.5065
971	971	-15.3627
972	972	-15.2203
973	973	-15.0793
974	974	-14.9398
975	975	-14.8019
976	976	-14.6657
977	977	-14.5314
978	978	-14.3988
979	979	-14.2683
980	980	-14.1397
981	981	-14.0132
982	982	-13.8889
983	983	-13.7667
984	984	-13.6467
985	985	-13.529
986	986	-13.4136
987	987	-13.3005
988	988	-13.1896
989	989	-13.0812
990	990	-12.975
991	991	-12.8711
992	992	-12.7694
993	993	-12.67
994	994	-12.5728
995	995	-12.4777
996	996	-12.3847
997	997	-12.2936
998	998	-12.2044
999	999	-12.1168
1000	1000	-12.0309
1001	1001	-11.9463
1002	1002	-11.863
1003	1003	-11.7806
1004	1004	-11.699
1005	1005	-11.618
1006	1006	-11.5372
1007	1007	-11.4565
1008	1008	-11.3754
1009	1009	-11.2938
1010	1010	-11.2114
1011	1011	-11.1278
1012	1012	-11.0428
1013	1013	-10.9561
1014	1014	-10.8674
1015	1015	-10.7765
1016	1016	-10.6832
1017	1017	-10.5872
1018	1018	-10.4884
1019	1019	-10.3865
1020	1020	-10.2814
1021	1021	-10.1729
1022	1022	-10.0609
1023	1023	-9.94528
1024	1024	-9.82581
1025	1025	-9.70241
1026	1026	-9.57498
1027	1027	-9.44338
1028	1028	-9.30752
1029	1029	-9.16727
1030	1030	-9.02255
1031	1031	-8.87323
1032	1032	-8.71921
1033	1033	-8.56039
1034	1034	-8.39666
1035	1035	-8.22788
1036	1036	-8.05396
1037	1037	-7.87477
1038	1038	-7.69019
1039	1039	-7.50009
1040	1040	-7.30436
1041	1041	-7.10286
1042	1042	-6.89549
1043	1043	-6.6821
1044	1044	-6.46258
1045	1045	-6.2368
1046	1046	-6.00465
1047	1047	-5.76602
1048	1048	-5.52079
1049	1049	-5.2689
1050	1050	-5.01023
1051	1051	-4.74473
1052	1052	-4.47236
1053	1053	-4.19307
1054	1054	-3.90685
1055	1055	-3.61372
1056	1056	-3.31371
1057	1057	-3.00691
1058	1058	-2.69339
1059	1059	-2.37329
1060	1060	-2.04675
1061	1061	-1.71396
1062	1062	-1.3751
1063	1063	-1.03038
1064	1064	-0.680034
1065	1065	-0.324292
1066	1066	0.0365981
1067	1067	0.402381
1068	1068	0.772802
1069	1069	1.14759
1070	1070	1.5265
1071	1071	1.90926
1072	1072	2.29559
1073	1073	2.68526
1074	1074	3.078
1075	1075	3.47357
1076	1076	3.87172
1077	1077	4.27221
1078	1078	4.67482
1079	1079	5.0793
1080	1080	5.48543
1081	1081	5.89299
1082	1082	6.30173
1083	1083	6.71144
1084	1084	7.12189
1085	1085	7.53286
1086	1086	7.94411
1087	1087	8.35544
1088	1088	8.7666
1089	1089	9.1774
1090	1090	9.58759
1091	1091	9.99698
1092	1092	10.4053
1093	1093	10.8125
1094	1094	11.2181
1095	1095	11.6221
1096	1096	12.0241
1097	1097	12.4241
1098	1098	12.8217
1099	1099	13.2167
1100	1100	13.6089
1101	1101	13.9982
1102	1102	14.3842
1103	1103	14.7669
1104	1104	15.1459
1105	1105	15.5211
1106	1106	15.8923
1107	1107	16.2594
1108	1108	16.6222
1109	1109	16.9804
1110	1110	17.334
1111	1111	17.6828
1112	1112	18.0267
1113	1113	18.3654
1114	1114	18.6989
1115	1115	19.0271
1116	1116	19.3497
1117	1117	19.6668
1118	1118	19.9782
1119	1119	20.2837
1120	1120	20.5832
1121	1121	20.8768
1122	1122	21.1642
1123	1123	21.4453
1124	1124	21.7201
1125	1125	21.9886
1126	1126	22.2505
1127	1127	22.5059
1128	1128	22.7546
1129	1129	22.9967
1130	1130	23.232
1131	1131	23.4605
1132	1132	23.6823
1133	1133	23.8972
1134	1134	24.1052
1135	1135	24.3064
1136	1136	24.5006
1137	1137	24.6879
1138	1138	24.8682
1139	1139	25.0416
1140	1140	25.208
1141	1141	25.3675
1142	1142	25.52
1143	1143	25.6655
1144	1144	25.8041
1145	1145	25.9357
1146	1146	26.0603
1147	1147	26.178
1148	1148	26.2886
1149	1149	26.3924
1150	1150	26.4891
1151	1151	26.5789
1152	1152	26.6617
1153	1153	26.7376
1154	1154	26.8065
1155	1155	26.8683
1156	1156	26.9232
1157	1157	26.9711
1158	1158	27.012
1159	1159	27.0458
1160	1160	27.0726
1161	1161	27.0923
1162	1162	27.105
1163	1163	27.1105
1164	1164	27.1089
1165	1165	27.1001
1166	1166	27.0841
1167	1167	27.061
1168	1168	27.0306
1169	1169	26.9929
1170	1170	26.948
1171	1171	26.8957
1172	1172	26.8361
1173	1173	26.7691
1174	1174	26.6947
1175	1175	26.6129
1176	1176	26.5236
1177	1177	26.4268
1178	1178	26.3225
1179	1179	26.2106
1180	1180	26.0912
1181	1181	25.9641
1182	1182	25.8293
1183	1183	25.6869
1184	1184	25.5367
1185	1185	25.3787
1186	1186	25.213
1187	1187	25.0395
1188	1188	24.8581
1189	1189	24.6689
1190	1190	24.4718
1191	1191	24.2669
1192	1192	24.0541
1193	1193	23.8335
1194	1194	23.6051
1195	1195	23.3689
1196	1196	23.125
1197	1197	22.8735
1198	1198	22.6145
1199	1199	22.348
1200	1200	22.0743
1201	1201	21.7934
1202	1202	21.5056
1203	1203	21.2109
1204	1204	20.9096
1205	1205	20.602
1206	1206	20.2881
1207	1207	19.9682
1208	1208	19.6426
1209	1209	19.3114
1210	1210	18.9749
1211	1211	18.6332
1212	1212	18.2867
1213	1213	17.9355
1214	1214	17.5798
1215	1215	17.2199
1216	1216	16.856
1217	1217	16.4881
1218	1218	16.1166
1219	1219	15.7416
1220	1220	15.3634
1221	1221	14.982
1222	1222	14.5977
1223	1223	14.2106
1224	1224	13.821
1225	1225	13.4289
1226	1226	13.0347
1227	1227	12.6384
1228	1228	12.2403
1229	1229	11.8405
1230	1230	11.4393
1231	1231	11.0367
1232	1232	10.633
1233	1233	10.2283
1234	1234	9.82292
1235	1235	9.41692
1236	1236	9.01053
1237	1237	8.60391
1238	1238	8.19726
1239	1239	7.79075
1240	1240	7.38457
1241	1241	6.9789
1242	1242	6.57392
1243	1243	6.1698
1244	1244	5.76673
1245	1245	5.36488
1246	1246	4.96443
1247	1247	4.56556
1248	1248	4.16844
1249	1249	3.77325
1250	1250	3.38017
1251	1251	2.98937
1252	1252	2.60103
1253	1253	2.21531
1254	1254	1.8324
1255	1255	1.45247
1256	1256	1.0757
1257	1257	0.702256
1258	1258	0.332325
1259	1259	-0.0339215
1260	1260	-0.396305
1261	1261	-0.754645
1262	1262	-1.10877
1263	1263	-1.4585
1264	1264	-1.80367
1265	1265	-2.14408
1266	1266	-2.47956
1267	1267	-2.80995
1268	1268	-3.13506
1269	1269	-3.45471
1270	1270	-3.76873
1271	1271	-4.07696
1272	1272	-4.37922
1273	1273	-4.67534
1274	1274	-4.96516
1275	1275	-5.24851
1276	1276	-5.52524
1277	1277	-5.79522
1278	1278	-6.05829
1279	1279	-6.31432
1280	1280	-6.56321
1281	1281	-6.80484
1282	1282	-7.03914
1283	1283	-7.26601
1284	1284	-7.48542
1285	1285	-7.69732
1286	1286	-7.9017
1287	1287	-8.09853
1288	1288	-8.28787
1289	1289	-8.46973
1290	1290	-8.64417
1291	1291	-8.81126
1292	1292	-8.97109
1293	1293	-9.12376
1294	1294	-9.26938
1295	1295	-9.40807
1296	1296	-9.53994
1297	1297	-9.66514
1298	1298	-9.78382
1299	1299	-9.89609
1300	1300	-10.0021
1301	1301	-10.102
1302	1302	-10.196
1303	1303	-10.2841
1304	1304	-10.3665
1305	1305	-10.4433
1306	1306	-10.5146
1307	1307	-10.5807
1308	1308	-10.6415
1309	1309	-10.6972
1310	1310	-10.7479
1311	1311	-10.7937
1312	1312	-10.8347
1313	1313	-10.871
1314	1314	-10.9027
1315	1315	-10.9299
1316	1316	-10.9528
1317	1317	-10.9713
1318	1318	-10.9856
1319	1319	-10.9958
1320	1320	-11.002
1321	1321	-11.0042
1322	1322	-11.0027
1323	1323	-10.9974
1324	1324	-10.9885
1325	1325	-10.9761
1326	1326	-10.9603
1327	1327	-10.9412
1328	1328	-10.9189
1329	1329	-10.8935
1330	1330	-10.8652
1331	1331	-10.8339
1332	1332	-10.7999
1333	1333	-10.7632
1334	1334	-10.724
1335	1335	-10.6823
1336	1336	-10.6382
1337	1337	-10.5919
1338	1338	-10.5434
1339	1339	-10.4929
1340	1340	-10.4405
1341	1341	-10.3862
1342	1342	-10.3301
1343	1343	-10.2725
1344	1344	-10.2133
1345	1345	-10.1526
1346	1346	-10.0906
1347	1347	-10.0274
1348	1348	-9.96311
1349	1349	-9.89776
1350	1350	-9.8315
1351	1351	-9.76441
1352	1352	-9.69662
1353	1353	-9.62821
1354	1354	-9.55931
1355	1355	-9.49
1356	1356	-9.42039
1357	1357	-9.3506
1358	1358	-9.28071
1359	1359	-9.21084
1360	1360	-9.14108
1361	1361	-9.07155
1362	1362	-9.00234
1363	1363	-8.93357
1364	1364	-8.86532
1365	1365	-8.79772
1366	1366	-8.73085
1367	1367	-8.66482
1368	1368	-8.59974
1369	1369	-8.53569
1370	1370	-8.47279
1371	1371	-8.41112
1372	1372	-8.35079
1373	1373	-8.29188
1374	1374	-8.23448
1375	1375	-8.17868
1376	1376	-8.12454
1377	1377	-8.07213
1378	1378	-8.02152
1379	1379	-7.97275
1380	1380	-7.92585
1381	1381	-7.88086
1382	1382	-7.8378
1383	1383	-7.79667
1384	1384	-7.75748
1385	1385	-7.72023
1386	1386	-7.6849
1387	1387	-7.65148
1388	1388	-7.61996
1389	1389	-7.5903
1390	1390	-7.56248
1391	1391	-7.53648
1392	1392	-7.51228
1393	1393	-7.48983
1394	1394	-7.46913
1395	1395	-7.45014
1396	1396	-7.43285
1397	1397	-7.41723
1398	1398	-7.40329
1399	1399	-7.39099
1400	1400	-7.38034
1401	1401	-7.37131
1402	1402	-7.36392
1403	1403	-7.35815
1404	1404	-7.354
1405	1405	-7.35147
1406	1406	-7.35056
1407	1407	-7.35126
1408	1408	-7.35357
1409	1409	-7.3575
1410	1410	-7.36303
1411	1411	-7.37019
1412	1412	-7.37896
1413	1413	-7.38935
1414	1414	-7.40135
1415	1415	-7.41498
1416	1416	-7.43023
1417	1417	-7.4471
1418	1418	-7.4656
1419	1419	-7.48571
1420	1420	-7.50747
1421	1421	-7.53084
1422	1422	-7.55585
1423	1423	-7.58247
1424	1424	-7.6107
1425	1425	-7.64053
1426	1426	-7.67195
1427	1427	-7.70493
1428	1428	-7.73945
1429	1429	-7.77548
1430	1430	-7.81299
1431	1431	-7.85195
1432	1432	-7.89232
1433	1433	-7.93406
1434	1434	-7.97713
1435	1435	-8.02149
1436	1436	-8.06708
1437	1437	-8.11387
1438	1438	-8.16181
1439	1439	-8.21086
1440	1440	-8.26096
1441	1441	-8.31208
1442	1442	-8.36416
1443	1443	-8.41717
1444	1444	-8.47107
1445	1445	-8.52581
1446	1446	-8.58135
1447	1447	-8.63766
1448	1448	-8.69471
1449	1449	-8.75247
1450	1450	-8.81088
1451	1451	-8.86994
1452	1452	-8.9296
1453	1453	-8.98985
1454	1454	-9.05066
1455	1455	-9.11201
1456	1456	-9.17387
1457	1457	-9.23621
1458	1458	-9.29903
1459	1459	-9.3623
1460	1460	-9.42599
1461	1461	-9.4901
1462	1462	-9.55459
1463	1463	-9.61945
1464	1464	-9.68465
1465	1465	-9.75018
1466	1466	-9.81602
1467	1467	-9.88214
1468	1468	-9.94853
1469	1469	-10.0152
1470	1470	-10.082
1471	1471	-10.1491
1472	1472	-10.2164
1473	1473	-10.2839
1474	1474	-10.3515
1475	1475	-10.4193
1476	1476	-10.4873
1477	1477	-10.5554
1478	1478	-10.6236
1479	1479	-10.692
1480	1480	-10.7604
1481	1481	-10.8289
1482	1482	-10.8976
1483	1483	-10.9662
1484	1484	-11.035
1485	1485	-11.1037
1486	1486	-11.1725
1487	1487	-11.2412
1488	1488	-11.3099
1489	1489	-11.3785
1490	1490	-11.447
1491	1491	-11.5153
1492	1492	-11.5835
1493	1493	-11.6515
1494	1494	-11.7192
1495	1495	-11.7866
1496	1496	-11.8538
1497	1497	-11.9206
1498	1498	-11.987
1499	1499	-12.053
1500	1500	-12.1185
1501	1501	-12.1836
1502	1502	-12.2481
1503	1503	-12.3121
1504	1504	-12.3755
1505	1505	-12.4383
1506	1506	-12.5005
1507	1507	-12.5619
1508	1508	-12.6227
1509	1509	-12.6828
1510	1510	-12.7421
1511	1511	-12.8007
1512	1512	-12.8585
1513	1513	-12.9155
1514	1514	-12.9717
1515	1515	-13.0272
1516	1516	-13.0818
1517	1517	-13.1356
1518	1518	-13.1885
1519	1519	-13.2406
1520	1520	-13.2919
1521	1521	-13.3424
1522	1522	-13.392
1523	1523	-13.4407
1524	1524	-13.4886
1525	1525	-13.5356
1526	1526	-13.5818
1527	1527	-13.627
1528	1528	-13.6714
1529	1529	-13.715
1530	1530	-13.7576
1531	1531	-13.7993
1532	1532	-13.8401
1533	1533	-13.88
1534	1534	-13.919
1535	1535	-13.9571
1536	1536	-13.9942
1537	1537	-14.0305
1538	1538	-14.0658
1539	1539	-14.1002
1540	1540	-14.1336
1541	1541	-14.1662
1542	1542	-14.1979
1543	1543	-14.2286
1544	1544	-14.2585
1545	1545	-14.2874
1546	1546	-14.3155
1547	1547	-14.3428
1548	1548	-14.3691
1549	1549	-14.3946
1550	1550	-14.4192
1551	1551	-14.443
1552	1552	-14.466
1553	1553	-14.4881
1554	1554	-14.5093
1555	1555	-14.5297
1556	1556	-14.5493
1557	1557	-14.568
1558	1558	-14.5859
1559	1559	-14.603
1560	1560	-14.6193
1561	1561	-14.6347
1562	1562	-14.6493
1563	1563	-14.6631
1564	1564	-14.676
1565	1565	-14.6882
1566	1566	-14.6995
1567	1567	-14.7101
1568	1568	-14.7199
1569	1569	-14.729
1570	1570	-14.7373
1571	1571	-14.745
1572	1572	-14.752
1573	1573	-14.7584
1574	1574	-14.7642
1575	1575	-14.7694
1576	1576	-14.7741
1577	1577	-14.7783
1578	1578	-14.7821
1579	1579	-14.7854
1580	1580	-14.7884
1581	1581	-14.791
1582	1582	-14.7934
1583	1583	-14.7955
1584	1584	-14.7973
1585	1585	-14.7988
1586	1586	-14.8002
1587	1587	-14.8013
1588	1588	-14.8022
1589	1589	-14.8028
1590	1590	-14.8032
1591	1591	-14.8032
1592	1592	-14.8029
1593	1593	-14.8021
1594	1594	-14.8008
1595	1595	-14.7988
1596	1596	-14.7961
1597	1597	-14.7926
1598	1598	-14.788
1599	1599	-14.7822
1600	1600	-14.7751
1601	1601	-14.7664
1602	1602	-14.756
1603	1603	-14.7438
1604	1604	-14.7294
1605	1605	-14.7127
1606	1606	-14.6936
1607	1607	-14.6717
1608	1608	-14.6469
1609	1609	-14.6191
1610	1610	-14.588
1611	1611	-14.5534
1612	1612	-14.5152
1613	1613	-14.4731
1614	1614	-14.427
1615	1615	-14.3767
1616	1616	-14.3221
1617	1617	-14.263
1618	1618	-14.1992
1619	1619	-14.1305
1620	1620	-14.0568
1621	1621	-13.978
1622	1622	-13.8938
1623	1623	-13.8041
1624	1624	-13.7088
1625	1625	-13.6077
1626	1626	-13.5007
1627	1627	-13.3876
1628	1628	-13.2682
1629	1629	-13.1425
1630	1630	-13.0102
1631	1631	-12.8714
1632	1632	-12.7258
1633	1633	-12.5734
1634	1634	-12.414
1635	1635	-12.2477
1636	1636	-12.0743
1637	1637	-11.8938
1638	1638	-11.7062
1639	1639	-11.5114
1640	1640	-11.3095
1641	1641	-11.1003
1642	1642	-10.8841
1643	1643	-10.6606
1644	1644	-10.4301
1645	1645	-10.1925
1646	1646	-9.94782
1647	1647	-9.69615
1648	1648	-9.43755
1649	1649	-9.17207
1650	1650	-8.89978
1651	1651	-8.62077
1652	1652	-8.33512
1653	1653	-8.04291
1654	1654	-7.74423
1655	1655	-7.43919
1656	1656	-7.12786
1657	1657	-6.81034
1658	1658	-6.48674
1659	1659	-6.15715
1660	1660	-5.82166
1661	1661	-5.48038
1662	1662	-5.13341
1663	1663	-4.78084
1664	1664	-4.42276
1665	1665	-4.05929
1666	1666	-3.6905
1667	1667	-3.3165
1668	1668	-2.93736
1669	1669	-2.55318
1670	1670	-2.16403
1671	1671	-1.77002
1672	1672	-1.3712
1673	1673	-0.967682
1674	1674	-0.559534
1675	1675	-0.146842
1676	1676	0.2703
1677	1677	0.691799
1678	1678	1.11757
1679	1679	1.54748
1680	1680	1.98145
1681	1681	2.41932
1682	1682	2.86096
1683	1683	3.30621
1684	1684	3.75489
1685	1685	4.20679
1686	1686	4.66169
1687	1687	5.11935
1688	1688	5.5795
1689	1689	6.04187
1690	1690	6.50618
1691	1691	6.97209
1692	1692	7.43931
1693	1693	7.90749
1694	1694	8.3763
1695	1695	8.84541
1696	1696	9.31447
1697	1697	9.78313
1698	1698	10.251
1699	1699	10.7179
1700	1700	11.1832
1701	1701	11.6468
1702	1702	12.1083
1703	1703	12.5674
1704	1704	13.0236
1705	1705	13.4768
1706	1706	13.9265
1707	1707	14.3725
1708	1708	14.8144
1709	1709	15.252
1710	1710	15.6849
1711	1711	16.1128
1712	1712	16.5353
1713	1713	16.9523
1714	1714	17.3633
1715	1715	17.768
1716	1716	18.1662
1717	1717	18.5575
1718	1718	18.9417
1719	1719	19.3184
1720	1720	19.6874
1721	1721	20.0483
1722	1722	20.4009
1723	1723	20.7448
1724	1724	21.0798
1725	1725	21.4057
1726	1726	21.722
1727	1727	22.0286
1728	1728	22.3252
1729	1729	22.6115
1730	1730	22.8872
1731	1731	23.152
1732	1732	23.4058
1733	1733	23.6482
1734	1734	23.879
1735	1735	24.0979
1736	1736	24.3047
1737	1737	24.4991
1738	1738	24.6808
1739	1739	24.8498
1740	1740	25.0056
1741	1741	25.1481
1742	1742	25.2771
1743	1743	25.3923
1744	1744	25.4936
1745	1745	25.5808
1746	1746	25.6537
1747	1747	25.7124
1748	1748	25.7565
1749	1749	25.7863
1750	1750	25.8016
1751	1751	25.8024
1752	1752	25.7889
1753	1753	25.7611
1754	1754	25.719
1755	1755	25.663
1756	1756	25.593
1757	1757	25.5092
1758	1758	25.4118
1759	1759	25.301
1760	1760	25.1769
1761	1761	25.0398
1762	1762	24.8897
1763	1763	24.7268
1764	1764	24.5513
1765	1765	24.3634
1766	1766	24.1631
1767	1767	23.9505
1768	1768	23.7258
1769	1769	23.489
1770	1770	23.2402
1771	1771	22.9794
1772	1772	22.7069
1773	1773	22.4225
1774	1774	22.1265
1775	1775	21.8188
1776	1776	21.4996
1777	1777	21.1689
1778	1778	20.8268
1779	1779	20.4734
1780	1780	20.1087
1781	1781	19.733
1782	1782	19.3462
1783	1783	18.9486
1784	1784	18.5401
1785	1785	18.121
1786	1786	17.6914
1787	1787	17.2515
1788	1788	16.8013
1789	1789	16.3412
1790	1790	15.8713
1791	1791	15.3918
1792	1792	14.9031
1793	1793	14.4053
1794	1794	13.8988
1795	1795	13.3838
1796	1796	12.8608
1797	1797	12.33
1798	1798	11.7918
1799	1799	11.2465
1800	1800	10.6946
1801	1801	10.1364
1802	1802	9.57238
1803	1803	9.0029
1804	1804	8.42838
1805	1805	7.84928
1806	1806	7.26602
1807	1807	6.67902
1808	1808	6.08872
1809	1809	5.49555
1810	1810	4.89993
1811	1811	4.30228
1812	1812	3.70302
1813	1813	3.10256
1814	1814	2.50131
1815	1815	1.89969
1816	1816	1.29809
1817	1817	0.696905
1818	1818	0.0965461
1819	1819	-0.502611
1820	1820	-1.10018
1821	1821	-1.6958
1822	1822	-2.28909
1823	1823	-2.8797
1824	1824	-3.46725
1825	1825	-4.05141
1826	1826	-4.63182
1827	1827	-5.20814
1828	1828	-5.78004
1829	1829	-6.34719
1830	1830	-6.90926
1831	1831	-7.46595
1832	1832	-8.01695
1833	1833	-8.56198
1834	1834	-9.10075
1835	1835	-9.63299
1836	1836	-10.1584
1837	1837	-10.6769
1838	1838	-11.188
1839	1839	-11.6916
1840	1840	-12.1875
1841	1841	-12.6755
1842	1842	-13.1552
1843	1843	-13.6266
1844	1844	-14.0894
1845	1845	-14.5433
1846	1846	-14.9883
1847	1847	-15.424
1848	1848	-15.8504
1849	1849	-16.2671
1850	1850	-16.6741
1851	1851	-17.071
1852	1852	-17.4578
1853	1853	-17.8342
1854	1854	-18.2
1855	1855	-18.5551
1856	1856	-18.8993
1857	1857	-19.2323
1858	1858	-19.5541
1859	1859	-19.8643
1860	1860	-20.1629
1861	1861	-20.4497
1862	1862	-20.7245
1863	1863	-20.9871
1864	1864	-21.2373
1865	1865	-21.475
1866	1866	-21.7
1867	1867	-21.9122
1868	1868	-22.1114
1869	1869	-22.2974
1870	1870	-22.4701
1871	1871	-22.6295
1872	1872	-22.7753
1873	1873	-22.9075
1874	1874	-23.026
1875	1875	-23.1308
1876	1876	-23.2217
1877	1877	-23.2988
1878	1878	-23.3619
1879	1879	-23.4112
1880	1880	-23.4465
1881	1881	-23.4678
1882	1882	-23.4753
1883	1883	-23.4689
1884	1884	-23.4486
1885	1885	-23.4146
1886	1886	-23.3668
1887	1887	-23.3054
1888	1888	-23.2304
1889	1889	-23.142
1890	1890	-23.0402
1891	1891	-22.9253
1892	1892	-22.7972
1893	1893	-22.6561
1894	1894	-22.5023
1895	1895	-22.3359
1896	1896	-22.1571
1897	1897	-21.9661
1898	1898	-21.763
1899	1899	-21.5482
1900	1900	-21.3218
1901	1901	-21.0842
1902	1902	-20.8354
1903	1903	-20.5759
1904	1904	-20.3059
1905	1905	-20.0255
1906	1906	-19.7352
1907	1907	-19.435
1908	1908	-19.1253
1909	1909	-18.8063
1910	1910	-18.4783
1911	1911	-18.1415
1912	1912	-17.7962
1913	1913	-17.4426
1914	1914	-17.081
1915	1915	-16.7116
1916	1916	-16.3347
1917	1917	-15.9506
1918	1918	-15.5596
1919	1919	-15.1618
1920	1920	-14.7576
1921	1921	-14.3473
1922	1922	-13.9311
1923	1923	-13.5093
1924	1924	-13.0823
1925	1925	-12.6502
1926	1926	-12.2133
1927	1927	-11.7721
1928	1928	-11.3266
1929	1929	-10.8773
1930	1930	-10.4243
1931	1931	-9.96807
1932	1932	-9.50873
1933	1933	-9.04659
1934	1934	-8.58191
1935	1935	-8.11495
1936	1936	-7.64596
1937	1937	-7.17521
1938	1938	-6.70296
1939	1939	-6.22945
1940	1940	-5.75494
1941	1941	-5.2797
1942	1942	-4.80395
1943	1943	-4.32797
1944	1944	-3.852
1945	1945	-3.37629
1946	1946	-2.90109
1947	1947	-2.42666
1948	1948	-1.95324
1949	1949	-1.48109
1950	1950	-1.01046
1951	1951	-0.541592
1952	1952	-0.0747352
1953	1953	0.389863
1954	1954	0.851951
1955	1955	1.3113
1956	1956	1.76764
1957	1957	2.22076
1958	1958	2.67041
1959	1959	3.11634
1960	1960	3.55832
1961	1961	3.99612
1962	1962	4.4295
1963	1963	4.85821
1964	1964	5.28203
1965	1965	5.70074
1966	1966	6.11409
1967	1967	6.52186
1968	1968	6.92383
1969	1969	7.31976
1970	1970	7.70945
1971	1971	8.09266
1972	1972	8.46919
1973	1973	8.83882
1974	1974	9.20134
1975	1975	9.55654
1976	1976	9.9042
1977	1977	10.2441
1978	1978	10.5762
1979	1979	10.9
1980	1980	11.2156
1981	1981	11.5227
1982	1982	11.8212
1983	1983	12.1108
1984	1984	12.3914
1985	1985	12.663
1986	1986	12.9254
1987	1987	13.1784
1988	1988	13.4221
1989	1989	13.6563
1990	1990	13.8811
1991	1991	14.0965
1992	1992	14.3024
1993	1993	14.4989
1994	1994	14.686
1995	1995	14.8639
1996	1996	15.0326
1997	1997	15.1923
1998	1998	15.3429
[truncated: 39,710 more rows]
