# Supplementary material for: PM2.5 concentration prediction based on EEMD-ALSTM
Source: Sci Rep. 2024 Jun 2;14:12636. doi: 10.1038/s41598-024-63620-9 (PMC11144699; doi:10.1038/s41598-024-63620-9)
Supplement: Supplementary file 1 — Supplementary Information. [file 41598_2024_63620_MOESM1_ESM.zip › Code/report.log]

2023-03-22 19:20:46,147 - tensorflow - WARNING - Callbacks method `on_test_batch_end` is slow compared to the batch time (batch time: 0.0000s vs `on_test_batch_end` time: 0.0156s). Check your callbacks.
2023-05-16 18:48:04,544 - matplotlib.category - INFO - Using categorical units to plot a list of strings that are all parsable as floats or dates. If these strings should be plotted as numbers, cast to the appropriate data type before plotting.
2023-05-16 18:48:04,547 - matplotlib.category - INFO - Using categorical units to plot a list of strings that are all parsable as floats or dates. If these strings should be plotted as numbers, cast to the appropriate data type before plotting.
2023-05-16 18:51:39,005 - matplotlib.category - INFO - Using categorical units to plot a list of strings that are all parsable as floats or dates. If these strings should be plotted as numbers, cast to the appropriate data type before plotting.
2023-05-16 18:51:39,009 - matplotlib.category - INFO - Using categorical units to plot a list of strings that are all parsable as floats or dates. If these strings should be plotted as numbers, cast to the appropriate data type before plotting.
2023-05-16 18:54:58,486 - matplotlib.category - INFO - Using categorical units to plot a list of strings that are all parsable as floats or dates. If these strings should be plotted as numbers, cast to the appropriate data type before plotting.
2023-05-16 18:54:58,489 - matplotlib.category - INFO - Using categorical units to plot a list of strings that are all parsable as floats or dates. If these strings should be plotted as numbers, cast to the appropriate data type before plotting.
2023-05-16 18:55:06,562 - matplotlib.category - INFO - Using categorical units to plot a list of strings that are all parsable as floats or dates. If these strings should be plotted as numbers, cast to the appropriate data type before plotting.
2023-05-16 18:55:06,564 - matplotlib.category - INFO - Using categorical units to plot a list of strings that are all parsable as floats or dates. If these strings should be plotted as numbers, cast to the appropriate data type before plotting.
