# Supplementary material for: PM2.5 concentration prediction based on EEMD-ALSTM
Source: Sci Rep. 2024 Jun 2;14:12636. doi: 10.1038/s41598-024-63620-9 (PMC11144699; doi:10.1038/s41598-024-63620-9)
Supplement: Supplementary file 1 — Supplementary Information. [file 41598_2024_63620_MOESM1_ESM.zip › Code/res24.xlsx]

## Sheet: Sheet1
	0
24	-122.11
25	-128.606
26	-117.431
27	-126.515
28	-121.963
29	-128.416
30	-130.893
31	-115.955
32	-123.322
33	-128.55
34	-127.307
35	-128.776
36	-126.717
37	-130.281
38	-124.339
39	-125.603
40	-129.324
41	-121.756
42	-126.182
43	-132.525
44	-118.218
45	-133.479
46	-124.87
47	-129.212
48	-121.362
49	-126.545
50	-121.347
51	-123.388
52	-118.139
53	-125.169
54	-125.045
55	-122.834
56	-123.017
57	-127.106
58	-123.409
59	-126.758
60	-134.924
61	-130.573
62	-117.008
63	-126.483
64	-125.399
65	-125.32
66	-129.398
67	-132.396
68	-127.352
69	-123.313
70	-116.403
71	-125.512
72	-132.002
73	-130.753
74	-132.757
75	-126.081
76	-126.215
77	-131.336
78	-121.847
79	-126.274
80	-120.237
81	-119.385
82	-123.847
83	-124.862
84	-131.59
85	-124.412
86	-122.753
87	-128.264
88	-125.633
89	-121.88
90	-131.708
91	-127.51
92	-124.837
93	-130.313
94	-127.005
95	-132.904
96	-123.738
97	-125.877
98	-121.223
99	-125.82
100	-127.45
101	-133.087
102	-120.093
103	-119.522
104	-132.52
105	-121.723
106	-128.61
107	-113.221
108	-132.969
109	-121.896
110	-130.804
111	-124.769
112	-129.124
113	-126.464
114	-137.166
115	-123.352
116	-118.523
117	-127.813
118	-122.343
119	-119.194
120	-121.591
121	-128.054
122	-131.389
123	-122.287
124	-129.702
125	-125.523
126	-128.282
127	-128.184
128	-136.83
129	-123.697
130	-135.924
131	-125.3
132	-125.452
133	-128.887
134	-125.681
135	-123.089
136	-126.896
137	-124.277
138	-132.08
139	-124.171
140	-124.043
141	-128.831
142	-124.25
143	-135.379
144	-133.32
145	-119.118
146	-129.655
147	-130.051
148	-125.081
149	-122.203
150	-122.323
151	-127.749
152	-128.379
153	-136.495
154	-126.26
155	-112.675
156	-127.822
157	-138.111
158	-131.911
159	-122.714
160	-132.436
161	-130.328
162	-123.274
163	-114.475
164	-119.518
165	-127.195
166	-130.954
167	-131.32
168	-124.446
169	-123.787
170	-123.987
171	-128.347
172	-124.661
173	-122.601
174	-122.436
175	-123.252
176	-127.945
177	-119.862
178	-128.214
179	-128.075
180	-123.098
181	-126.276
182	-125.636
183	-121.212
184	-116.697
185	-124.675
186	-123.012
187	-120.174
188	-124.568
189	-124.913
190	-118.667
191	-124.263
192	-122.853
193	-118.902
194	-123.362
195	-126.156
196	-122.799
197	-125.949
198	-127.536
199	-126.482
200	-124.728
201	-127.187
202	-129.379
203	-131.268
204	-125.04
205	-123.422
206	-120.355
207	-125.62
208	-126.451
209	-118.554
210	-116.587
211	-128.868
212	-122.235
213	-132.127
214	-129.055
215	-131.895
216	-126.571
217	-132.577
218	-121.509
219	-116.812
220	-132.033
221	-129.988
222	-128.32
223	-121.074
224	-132.423
225	-129.34
226	-116.313
227	-122.314
228	-125.751
229	-123.662
230	-122.215
231	-131.018
232	-128.749
233	-129.521
234	-129.584
235	-126.882
236	-130.949
237	-123.98
238	-121.378
239	-126.733
240	-123.422
241	-118.163
242	-116.208
243	-119.426
244	-130.285
245	-130.619
246	-125.961
247	-122.956
248	-138.574
249	-130.427
250	-121.286
251	-129.791
252	-125.014
253	-129.601
254	-125.349
255	-120.86
256	-124.029
257	-120.317
258	-122.967
259	-131.681
260	-116.74
261	-124.195
262	-124.949
263	-117.194
264	-127.347
265	-128.456
266	-119.192
267	-132.257
268	-116.051
269	-124.292
270	-133.6
271	-124.279
272	-124.595
273	-127.721
274	-126.365
275	-131.057
276	-124.763
277	-126.156
278	-128.526
279	-123.383
280	-130.833
281	-134.746
282	-122.427
283	-121.049
284	-136.897
285	-123.434
286	-123.803
287	-120.372
288	-124.686
289	-129.137
290	-130.774
291	-137.133
292	-124.368
293	-122.787
294	-124.794
295	-127.704
296	-121.712
297	-120.256
298	-121.177
299	-122.322
300	-128.097
301	-114.782
302	-124.701
303	-130.572
304	-124.148
305	-131.446
306	-119.64
307	-130.528
308	-120.744
309	-130.123
310	-127.83
311	-120.403
312	-123.391
313	-123.137
314	-124.825
315	-127.385
316	-121.076
317	-128.916
318	-123.132
319	-129.081
320	-122.938
321	-135.222
322	-130.643
323	-130.586
324	-124.033
325	-122.064
326	-131.731
327	-118.745
328	-127.204
329	-130.433
330	-130.482
331	-128.68
332	-128.135
333	-120.448
334	-120.691
335	-131.686
336	-121.806
337	-125.717
338	-126.199
339	-127.316
340	-121.832
341	-124.465
342	-118.457
343	-129.224
344	-127.074
345	-128.974
346	-116.044
347	-123.369
348	-129.439
349	-132.979
350	-122.363
351	-122.039
352	-124.126
353	-122.388
354	-121.505
355	-131.322
356	-128.962
357	-132.342
358	-133.396
359	-115.537
360	-117.42
361	-128.101
362	-122.114
363	-132.242
364	-125.755
365	-125.955
366	-134.537
367	-127.709
368	-127.402
369	-127.377
370	-127.14
371	-115.224
372	-122.863
373	-129.407
374	-131.487
375	-130.217
376	-122.604
377	-135.314
378	-121.461
379	-125.172
380	-132.169
381	-122.643
382	-131.927
383	-126.092
384	-126.39
385	-116.421
386	-125.847
387	-135.655
388	-129.601
389	-121.531
390	-120.993
391	-125.008
392	-125.669
393	-128.115
394	-133.861
395	-119.745
396	-120.406
397	-132.49
398	-114.462
399	-120.546
400	-131.169
401	-124.504
402	-120.722
403	-137.621
404	-126.855
405	-123.424
406	-127.54
407	-131.017
408	-134.983
409	-133.841
410	-125.298
411	-114.581
412	-119.07
413	-124.958
414	-137.657
415	-116.863
416	-129.755
417	-121.827
418	-132.603
419	-140.138
420	-122.37
421	-132.01
422	-127.19
423	-137.333
424	-130.056
425	-129.124
426	-135.381
427	-127.832
428	-124.471
429	-125.566
430	-120.31
431	-122.646
432	-131.223
433	-125.606
434	-122.898
435	-129.215
436	-134.124
437	-126.089
438	-123.54
439	-125.65
440	-120.499
441	-119.877
442	-130.342
443	-123.044
444	-132.596
445	-117.619
446	-126.076
447	-130.846
448	-122.208
449	-119.369
450	-129.624
451	-122.859
452	-130.523
453	-128.622
454	-127.492
455	-126.124
456	-125.476
457	-126.431
458	-136.269
459	-119.536
460	-123.417
461	-133.633
462	-120.146
463	-117.835
464	-128.635
465	-131.387
466	-129.55
467	-129.823
468	-135.24
469	-130.778
470	-129.268
471	-129.147
472	-111.147
473	-128.988
474	-131.588
475	-126.875
476	-126.903
477	-127.348
478	-119.441
479	-128.434
480	-125.898
481	-131.498
482	-127.172
483	-122.539
484	-123.035
485	-133.128
486	-122.908
487	-119.979
488	-116.353
489	-131.029
490	-129.369
491	-122.115
492	-119.325
493	-122.029
494	-122.635
495	-129.739
496	-125.051
497	-129.363
498	-125.033
499	-118.468
500	-122.638
501	-115.397
502	-111.749
503	-122.017
504	-127.652
505	-116.767
506	-133.349
507	-128.646
508	-122.62
509	-112.041
510	-122.96
511	-124.755
512	-128.096
513	-125.307
514	-131.396
515	-127.694
516	-125.582
517	-119.062
518	-123.695
519	-121.553
520	-128.906
521	-121.19
522	-136.151
523	-133.157
524	-126.868
525	-128.999
526	-129.086
527	-121.299
528	-125.098
529	-135.271
530	-130.718
531	-128.833
532	-133.459
533	-118.61
534	-127.445
535	-122.886
536	-124.701
537	-130.442
538	-131.152
539	-126.206
540	-130.168
541	-128.354
542	-131.601
543	-133.33
544	-125.201
545	-125.83
546	-123.113
547	-126.176
548	-133.426
549	-130.014
550	-126.568
551	-125.538
552	-122.877
553	-126.209
554	-125.286
555	-118.866
556	-127.992
557	-124.689
558	-128.298
559	-124.762
560	-128.972
561	-134.658
562	-134.932
563	-130.028
564	-129.875
565	-117.579
566	-125.263
567	-124.887
568	-134.08
569	-122.548
570	-117.291
571	-125.246
572	-118.605
573	-128.459
574	-132.57
575	-127.443
576	-132.479
577	-127.038
578	-126.981
579	-124.972
580	-126.117
581	-128.687
582	-129.871
583	-122.082
584	-119.827
585	-126.603
586	-129.377
587	-124.436
588	-128.926
589	-129.07
590	-126.934
591	-131.125
592	-124.668
593	-120.914
594	-121.504
595	-129.947
596	-121.219
597	-129.03
598	-117.12
599	-121.587
600	-124.876
601	-128.008
602	-129.25
603	-130.234
604	-131.007
605	-135.713
606	-126.381
607	-129.513
608	-126.736
609	-128.346
610	-126.829
611	-127.968
612	-127.082
613	-118.314
614	-131.404
615	-131.673
616	-128.776
617	-126.942
618	-119.784
619	-130.968
620	-129.703
621	-136.74
622	-131.615
623	-133.186
624	-128.215
625	-126.034
626	-125.447
627	-124.998
628	-128.613
629	-134.943
630	-129.552
631	-121.414
632	-118.072
633	-124.537
634	-126.339
635	-125.167
636	-127.217
637	-123.118
638	-128.502
639	-128.926
640	-122.043
641	-127.253
642	-132.35
643	-125.342
644	-128.284
645	-136.802
646	-128.079
647	-117.553
648	-123.475
649	-131.175
650	-124.844
651	-127.38
652	-126.776
653	-129.336
654	-124.474
655	-126.268
656	-133.52
657	-120.909
658	-123.941
659	-126.992
660	-127.161
661	-124.43
662	-128.79
663	-125.019
664	-121.976
665	-132.702
666	-128.039
667	-135.585
668	-122.09
669	-126.882
670	-133.42
671	-127.746
672	-128.616
673	-129.996
674	-127.486
675	-123.924
676	-132.279
677	-133.323
678	-119.407
679	-125.451
680	-130.802
681	-121.483
682	-128.594
683	-129.012
684	-127.501
685	-123.81
686	-125.823
687	-128.636
688	-128.453
689	-133.118
690	-128.426
691	-125.508
692	-123.744
693	-122.343
694	-122.702
695	-125.532
696	-120.682
697	-137.568
698	-121.453
699	-121.295
700	-119.883
701	-131.352
702	-123.659
703	-120.287
704	-133.174
705	-133.517
706	-124.096
707	-133.378
708	-126.534
709	-126.949
710	-121.108
711	-128.167
712	-121.44
713	-121.192
714	-124.387
715	-137.253
716	-123.537
717	-121.384
718	-117.639
719	-130.838
720	-124.253
721	-132.115
722	-124.386
723	-120.65
724	-129.854
725	-126.28
726	-128.251
727	-132.863
728	-127.254
729	-129.28
730	-120.922
731	-124.536
732	-133.827
733	-121.001
734	-122.343
735	-127.786
736	-123.21
737	-126.729
738	-122.621
739	-121.613
740	-122.644
741	-125.304
742	-134.333
743	-127.655
744	-120.928
745	-115.086
746	-129.244
747	-131.957
748	-131.522
749	-123.182
750	-125.3
751	-118.628
752	-125.256
753	-115.194
754	-128.066
755	-127.881
756	-130.354
757	-123.611
758	-117.011
759	-127.858
760	-132.201
761	-130.552
762	-126.531
763	-127.648
764	-130.5
765	-135.328
766	-123.209
767	-128.186
768	-133.796
769	-121.42
770	-121.983
771	-119.714
772	-132.943
773	-126.995
774	-124.16
775	-126.147
776	-124.768
777	-126.217
778	-124.071
779	-133.389
780	-121.712
781	-119.985
782	-126.561
783	-130.612
784	-138.039
785	-129.081
786	-128.75
787	-123.95
788	-124.459
789	-117.279
790	-128.249
791	-122.219
792	-120.586
793	-128.891
794	-129.56
795	-125.626
796	-127.105
797	-128.235
798	-125.659
799	-124.334
800	-121.934
801	-134.588
802	-125.993
803	-126.383
804	-127.554
805	-122.141
806	-136.591
807	-115.62
808	-125.431
809	-126.662
810	-120.702
811	-127.154
812	-125.728
813	-130.928
814	-128.016
815	-118.591
816	-124.544
817	-128.645
818	-123.659
819	-120.521
820	-118.496
821	-123.222
822	-128.471
823	-122.72
824	-116
825	-127.177
826	-136.126
827	-126.435
828	-125.087
829	-123.695
830	-127.127
831	-129.694
832	-125.432
833	-127.099
834	-138.611
835	-130.162
836	-125.439
837	-128.054
838	-124.763
839	-128.271
840	-128.119
841	-119.098
842	-118.827
843	-112.142
844	-119.056
845	-122.7
846	-115.358
847	-129.601
848	-121.612
849	-123.633
850	-130.172
851	-123.787
852	-126.349
853	-125.361
854	-127.409
855	-119.881
856	-136.781
857	-128.957
858	-120.736
859	-125.272
860	-123.896
861	-133.152
862	-112.123
863	-117.146
864	-127.77
865	-131.202
866	-124.875
867	-119.42
868	-129.849
869	-122.661
870	-120.488
871	-130.724
872	-129.322
873	-130.531
874	-121.803
875	-124.344
876	-114.648
877	-128.752
878	-125.346
879	-128.241
880	-126.633
881	-125.384
882	-129.538
883	-118.574
884	-127.072
885	-131.917
886	-126.669
887	-127.181
888	-133.495
889	-126.656
890	-125.896
891	-115.414
892	-124.803
893	-125.562
894	-129.566
895	-127.97
896	-124.908
897	-131.08
898	-126.861
899	-125.346
900	-130.593
901	-131.632
902	-122.549
903	-120.667
904	-127.285
905	-124.226
906	-119.098
907	-121.733
908	-123.656
909	-122.302
910	-131.917
911	-127.45
912	-121.63
913	-127.374
914	-132.496
915	-124.04
916	-117.16
917	-120.143
918	-127.458
919	-127.854
920	-128.373
921	-127.294
922	-127.886
923	-141.702
924	-133.908
925	-132.671
926	-125.928
927	-133.893
928	-134.319
929	-122.918
930	-122.924
931	-128.921
932	-125.091
933	-129.519
934	-121.891
935	-124.462
936	-129.867
937	-135.368
938	-129.343
939	-119.043
940	-132.903
941	-121.753
942	-121.142
943	-123.501
944	-127.046
945	-129.486
946	-127.014
947	-126.099
948	-119.143
949	-124.773
950	-122.095
951	-132.337
952	-116.234
953	-125.837
954	-130.283
955	-123.719
956	-129.543
957	-120.417
958	-134.034
959	-123.6
960	-122.38
961	-122.326
962	-128.711
963	-131.291
964	-128.582
965	-128.14
966	-124.79
967	-123.283
968	-120.468
969	-127.261
970	-116.763
971	-132.922
972	-126.174
973	-124.933
974	-123.544
975	-129.283
976	-127.858
977	-127.925
978	-118.341
979	-131.988
980	-128.035
981	-121.339
982	-122.916
983	-125.719
984	-117.027
985	-127.717
986	-124.937
987	-126.499
988	-123.891
989	-127.004
990	-116.685
991	-125.541
992	-123.998
993	-122.488
994	-127.335
995	-133.049
996	-129.933
997	-133.215
998	-127.341
999	-117.245
1000	-116.797
1001	-128.911
1002	-128.942
1003	-131.125
1004	-130.027
1005	-131.798
1006	-127.699
1007	-122.769
1008	-119.236
1009	-124.083
1010	-130.637
1011	-135.653
1012	-140.493
1013	-129.563
1014	-131.011
1015	-126.357
1016	-126.269
1017	-130.98
1018	-127.87
1019	-135.18
1020	-130.495
1021	-116.944
1022	-128.772
1023	-123.887
1024	-130.765
1025	-129.89
1026	-125.631
1027	-122.102
1028	-129.377
1029	-130.75
1030	-127.169
1031	-131.153
1032	-132.082
1033	-117.885
1034	-136.219
1035	-127.429
1036	-125.95
1037	-118.054
1038	-128.575
1039	-116.204
1040	-128.762
1041	-123.821
1042	-131.965
1043	-122.255
1044	-135.498
1045	-127.835
1046	-121.587
1047	-130.785
1048	-136.407
1049	-117.929
1050	-129.011
1051	-131.31
1052	-123.04
1053	-117.144
1054	-122.41
1055	-126.982
1056	-130.048
1057	-117.945
1058	-127.549
1059	-124.958
1060	-124.68
1061	-125.568
1062	-114.556
1063	-125.204
1064	-134.7
1065	-130.262
1066	-125.72
1067	-122.615
1068	-120.32
1069	-127.982
1070	-132.252
1071	-127.875
1072	-122.859
1073	-126.282
1074	-130.768
1075	-125.964
1076	-125.621
1077	-128.499
1078	-131.924
1079	-118.378
1080	-126.203
1081	-135.981
1082	-136.406
1083	-119.553
1084	-126.43
1085	-122.816
1086	-128.786
1087	-127.117
1088	-118.978
1089	-131.3
1090	-126.444
1091	-130.118
1092	-128.107
1093	-126.495
1094	-122.132
1095	-133.296
1096	-122.406
1097	-127.331
1098	-122.746
1099	-120.423
1100	-130.624
1101	-135.633
1102	-123.773
1103	-121.832
1104	-136.464
1105	-130.458
1106	-117.543
1107	-130.261
1108	-124.603
1109	-123.641
1110	-121.847
1111	-123.704
1112	-117.515
1113	-125.749
1114	-127.431
1115	-128.632
1116	-129.508
1117	-126.708
1118	-132.125
1119	-128.608
1120	-126.031
1121	-125.236
1122	-122.963
1123	-118.887
1124	-124.37
1125	-123.913
1126	-135.298
1127	-129.87
1128	-134.826
1129	-126.911
1130	-132.521
1131	-130.223
1132	-128.974
1133	-126.183
1134	-119.263
1135	-128.626
1136	-137.013
1137	-129.286
1138	-118.815
1139	-120.451
1140	-127.002
1141	-127.468
1142	-127.282
1143	-131.665
1144	-129.455
1145	-135.719
1146	-125.273
1147	-125.475
1148	-126.669
1149	-138.77
1150	-124.7
1151	-132.255
1152	-124.395
1153	-121.02
1154	-128.354
1155	-131.234
1156	-130.215
1157	-122.255
1158	-139.089
1159	-124.894
1160	-127.742
1161	-124.301
1162	-129.227
1163	-128.552
1164	-119.288
1165	-131.532
1166	-128.558
1167	-124.838
1168	-130.996
1169	-128.947
1170	-126.062
1171	-125.64
1172	-120.492
1173	-126.733
1174	-125.076
1175	-121.764
1176	-129.054
1177	-130.035
1178	-126.977
1179	-118.827
1180	-124.514
1181	-127.118
1182	-126.878
1183	-131.398
1184	-134.066
1185	-128.724
1186	-133.059
1187	-131.483
1188	-129.015
1189	-126.534
1190	-130.86
1191	-123.564
1192	-126.461
1193	-124.341
1194	-125.155
1195	-130.945
1196	-119.895
1197	-121.223
1198	-127.928
1199	-128.107
1200	-130.449
1201	-134.456
1202	-119.029
1203	-131.204
1204	-119.964
1205	-133.195
1206	-126.464
1207	-127.061
1208	-129.423
1209	-120.397
1210	-124.273
1211	-122.592
1212	-128.679
1213	-120.021
1214	-128.543
1215	-131.131
1216	-125.436
1217	-132.861
1218	-123.128
1219	-121.734
1220	-124.74
1221	-126.153
1222	-123.878
1223	-128.695
1224	-122.414
1225	-139.951
1226	-124.628
1227	-130.918
1228	-122.692
1229	-124.546
1230	-134.331
1231	-124.251
1232	-132.629
1233	-130.527
1234	-117.029
1235	-130.064
1236	-117.174
1237	-125.969
1238	-120.556
1239	-128.327
1240	-120.93
1241	-125.021
1242	-131.43
1243	-118.014
1244	-119.428
1245	-122.093
1246	-133.523
1247	-128.611
1248	-125.573
1249	-123.843
1250	-128.305
1251	-120.634
1252	-129.81
1253	-130
1254	-121.771
1255	-133.338
1256	-124.074
1257	-127.794
1258	-129.513
1259	-129.922
1260	-121.798
1261	-127.428
1262	-122.854
1263	-119.89
1264	-123.601
1265	-131.172
1266	-124.61
1267	-124.483
1268	-122.715
1269	-130.022
1270	-128.773
1271	-131.603
1272	-123.372
1273	-123.358
1274	-131.821
1275	-129.933
1276	-124.113
1277	-121.779
1278	-129.786
1279	-125.826
1280	-117.852
1281	-114.511
1282	-122.036
1283	-118.973
1284	-133.769
1285	-127.332
1286	-126.846
1287	-126.15
1288	-130.395
1289	-127.996
1290	-129.219
1291	-123.147
1292	-125.132
1293	-120.067
1294	-130.858
1295	-125.432
1296	-125.482
1297	-128.615
1298	-128.298
1299	-127.034
1300	-119.259
1301	-134.194
1302	-137.74
1303	-133.592
1304	-126.052
1305	-126.297
1306	-135.775
1307	-128.954
1308	-120.058
1309	-126.955
1310	-128.667
1311	-127.776
1312	-132.502
1313	-125.763
1314	-127.789
1315	-126.78
1316	-139.817
1317	-133.961
1318	-126.116
1319	-126.105
1320	-138.051
1321	-117.064
1322	-126.371
1323	-118.915
1324	-125.735
1325	-118.692
1326	-125.291
1327	-115.326
1328	-116.277
1329	-121.147
1330	-124.969
1331	-132.138
1332	-126.439
1333	-129.139
1334	-124.049
1335	-127.77
1336	-124.375
1337	-129.794
1338	-114.99
1339	-127.261
1340	-122.823
1341	-125.287
1342	-118.424
1343	-132.004
1344	-127.823
1345	-127.352
1346	-129.976
1347	-123.366
1348	-130.982
1349	-118.537
1350	-121.796
1351	-129.024
1352	-125.261
1353	-128.58
1354	-132.102
1355	-131.192
1356	-129.956
1357	-126.988
1358	-124.704
1359	-126.316
1360	-124.609
1361	-126.343
1362	-128.005
1363	-132.057
1364	-122.935
1365	-121.363
1366	-126.879
1367	-126.072
1368	-125.788
1369	-124.373
1370	-135.502
1371	-132.709
1372	-127.47
1373	-118.96
1374	-135.103
1375	-133.985
1376	-124.909
1377	-124.276
1378	-125.477
1379	-124.841
1380	-121.248
1381	-128.561
1382	-126.192
1383	-130.999
1384	-119.282
1385	-121.022
1386	-117.59
1387	-126.675
1388	-123.517
1389	-126.224
1390	-133.663
1391	-129.796
1392	-124.285
1393	-130.088
1394	-122.703
1395	-125.361
1396	-129.172
1397	-125.957
1398	-134.335
1399	-128.269
1400	-124.403
1401	-124.227
1402	-129.387
1403	-127.291
1404	-126.022
1405	-128.001
1406	-129.602
1407	-135.559
1408	-123.296
1409	-120.913
1410	-125.233
1411	-118.902
1412	-126.731
1413	-126.244
1414	-132.685
1415	-124.267
1416	-122.86
1417	-138.141
1418	-125.801
1419	-121.959
1420	-127.025
1421	-122.184
1422	-117.367
1423	-133.157
1424	-133.853
1425	-127.791
1426	-129.471
1427	-119.834
1428	-127.877
1429	-130.667
1430	-133.748
1431	-122.179
1432	-124.402
1433	-126.701
1434	-119.393
1435	-125.003
1436	-131.501
1437	-120.896
1438	-127.678
1439	-127.555
1440	-129.041
1441	-128.837
1442	-121.545
1443	-133.317
1444	-135.685
1445	-133.81
1446	-128.706
1447	-119.413
1448	-121.324
1449	-124.872
1450	-130.027
1451	-120.62
1452	-130.774
1453	-130.636
1454	-131.049
1455	-130.616
1456	-125.494
1457	-118.349
1458	-130.252
1459	-129.86
1460	-137.437
1461	-121.749
1462	-122.27
1463	-124.851
1464	-135.395
1465	-124.09
1466	-133.71
1467	-129.692
1468	-136.859
1469	-128.822
1470	-129.273
1471	-138.304
1472	-129.578
1473	-129.303
1474	-139.494
1475	-130.683
1476	-129.704
1477	-125.004
1478	-135.935
1479	-135.406
1480	-122.76
1481	-122.981
1482	-133.797
1483	-121.289
1484	-126.06
1485	-131.168
1486	-126.612
1487	-116.848
1488	-127.626
1489	-122.683
1490	-119.901
1491	-128.895
1492	-133.085
1493	-125.317
1494	-123.812
1495	-121.843
1496	-122.543
1497	-126.892
1498	-123.049
1499	-120.376
1500	-129.29
1501	-128.078
1502	-121.202
1503	-120.708
1504	-125.345
1505	-122.689
1506	-128.331
1507	-129.477
1508	-122.652
1509	-126.475
1510	-129.214
1511	-125.859
1512	-132.261
1513	-125.717
1514	-124.933
1515	-134.277
1516	-118.781
1517	-113.184
1518	-125.959
1519	-129.909
1520	-120.994
1521	-123.197
1522	-125.253
1523	-120.452
1524	-126.537
1525	-124.563
1526	-128.955
1527	-119.724
1528	-125.401
1529	-132.138
1530	-122.924
1531	-123.296
1532	-135.069
1533	-132.942
1534	-126.866
1535	-130.582
1536	-129.244
1537	-125.132
1538	-124.925
1539	-126.133
1540	-127.419
1541	-135.15
1542	-124.458
1543	-123.423
1544	-122.305
1545	-123.271
1546	-116.346
1547	-125.377
1548	-117.293
1549	-134.737
1550	-126.617
1551	-133.775
1552	-125.968
1553	-121.687
1554	-126.049
1555	-130.698
1556	-120.891
1557	-122.05
1558	-128.018
1559	-133.701
1560	-130.771
1561	-130.3
1562	-118.889
1563	-126.555
1564	-129.452
1565	-128.161
1566	-127.708
1567	-128.89
1568	-127.188
1569	-121.682
1570	-114.985
1571	-129.969
1572	-126.88
1573	-123.974
1574	-126.086
1575	-125.884
1576	-120.191
1577	-118.476
1578	-123.036
1579	-126.554
1580	-137.421
1581	-136.505
1582	-127.509
1583	-127.218
1584	-123.497
1585	-127.723
1586	-125.975
1587	-122.757
1588	-129.903
1589	-118.722
1590	-133.877
1591	-126.037
1592	-124.244
1593	-127.601
1594	-122.903
1595	-130.012
1596	-129.231
1597	-120.637
1598	-113.226
1599	-131.489
1600	-120.71
1601	-124.342
1602	-118.947
1603	-120.463
1604	-131.469
1605	-127.087
1606	-124.57
1607	-128.728
1608	-116.48
1609	-137.382
1610	-125.491
1611	-130.741
1612	-128.503
1613	-128.092
1614	-123.887
1615	-123.546
1616	-114.401
1617	-125.252
1618	-127.482
1619	-121.514
1620	-118.26
1621	-130.933
1622	-124.27
1623	-127.965
1624	-133.868
1625	-134.383
1626	-132.313
1627	-129.154
1628	-136.274
1629	-126.815
1630	-121.177
1631	-135.982
1632	-126.897
1633	-119.741
1634	-133.204
1635	-128.377
1636	-119.094
1637	-117.935
1638	-134.461
1639	-132.745
1640	-131.105
1641	-123.518
1642	-132.378
1643	-129.569
1644	-127.273
1645	-124.808
1646	-124.48
1647	-126.815
1648	-129.751
1649	-126.26
1650	-127.34
1651	-129.737
1652	-124.903
1653	-143.131
1654	-120.675
1655	-117.689
1656	-129.26
1657	-125.405
1658	-124.317
1659	-128.763
1660	-130.251
1661	-131.333
1662	-131.905
1663	-130.348
1664	-123.312
1665	-124.682
1666	-124.236
1667	-124.032
1668	-135.217
1669	-134.437
1670	-127.009
1671	-124.901
1672	-122.848
1673	-125.26
1674	-124.241
1675	-126.217
1676	-134.192
1677	-132.467
1678	-121.678
1679	-117.826
1680	-119.787
1681	-126.427
1682	-126.852
1683	-121.165
1684	-122.27
1685	-129.701
1686	-120.887
1687	-123.045
1688	-129.37
1689	-129.968
1690	-127.124
1691	-137.532
1692	-131.044
1693	-119.961
1694	-131.831
1695	-122.439
1696	-129.845
1697	-123.499
1698	-121.646
1699	-126.01
1700	-126.407
1701	-132.737
1702	-137.336
1703	-124.919
1704	-124.65
1705	-134.971
1706	-120.509
1707	-115.848
1708	-129.487
1709	-124.4
1710	-121.847
1711	-137.554
1712	-126.397
1713	-129.432
1714	-129.37
1715	-118.905
1716	-128.905
1717	-125.297
1718	-128.475
1719	-129.01
1720	-140.725
1721	-124.411
1722	-123.742
1723	-129.563
1724	-131.46
1725	-122.59
1726	-127.131
1727	-126.447
1728	-135.175
1729	-118.707
1730	-130.11
1731	-127.482
1732	-120.118
1733	-128.982
1734	-127.489
1735	-132.489
1736	-129.522
1737	-128.325
1738	-119.533
1739	-118.52
1740	-120.696
1741	-123.402
1742	-126.793
1743	-125.394
1744	-126.746
1745	-119.038
1746	-124.138
1747	-117.448
1748	-123.109
1749	-126.276
1750	-132.982
1751	-124.737
1752	-128.394
1753	-134.199
1754	-125.493
1755	-122.459
1756	-126.906
1757	-128.267
1758	-127.962
1759	-126.371
1760	-123.641
1761	-126.302
1762	-124.612
1763	-123.118
1764	-125.102
1765	-115.079
1766	-122.001
1767	-125.102
1768	-121.336
1769	-132.13
1770	-132.45
1771	-129.415
1772	-126.596
1773	-124.003
1774	-124.974
1775	-130.491
1776	-121.758
1777	-128.677
1778	-128.508
1779	-128.044
1780	-128.556
1781	-129.046
1782	-128.687
1783	-131.147
1784	-124.574
1785	-132.983
1786	-132.128
1787	-121.917
1788	-127.858
1789	-121.904
1790	-124.406
1791	-124.634
1792	-126.339
1793	-123.327
1794	-120.499
1795	-125.872
1796	-136.964
1797	-125.357
1798	-128.672
1799	-118.114
1800	-132.588
1801	-131.093
1802	-136.283
1803	-125.042
1804	-132.461
1805	-134.212
1806	-134.015
1807	-124.763
1808	-134.47
1809	-130.276
1810	-125.02
1811	-131.483
1812	-123.787
1813	-123.709
1814	-128.995
1815	-133.527
1816	-115.977
1817	-129.331
1818	-122.992
1819	-129.172
1820	-127.923
1821	-123.098
1822	-128.132
1823	-132.995
1824	-120.85
1825	-124.545
1826	-118.73
1827	-122.696
1828	-128.102
1829	-132.258
1830	-128.255
1831	-125.309
1832	-128.173
1833	-123.46
1834	-128.295
1835	-126.383
1836	-130.827
1837	-122.098
1838	-135.835
1839	-123.395
1840	-132.704
1841	-121.866
1842	-117.504
1843	-133.676
1844	-135.103
1845	-127.132
1846	-127.496
1847	-126.905
1848	-132.006
1849	-130.63
1850	-124.368
1851	-127.369
1852	-127.337
1853	-118.4
1854	-127.423
1855	-125.421
1856	-123.559
1857	-129.108
1858	-136.587
1859	-132.62
1860	-126.053
1861	-126.226
1862	-131.794
1863	-123.048
1864	-125.407
1865	-130.396
1866	-126.321
1867	-123.828
1868	-122.585
1869	-128.825
1870	-124.496
1871	-122.833
1872	-134.074
1873	-135.75
1874	-122.191
1875	-125.478
1876	-128.906
1877	-129.211
1878	-129.436
1879	-124.868
1880	-135.976
1881	-124.694
1882	-130.124
1883	-121.056
1884	-131.679
1885	-130.327
1886	-125.819
1887	-124.025
1888	-125.552
1889	-118.931
1890	-118.573
1891	-120.264
1892	-120.721
1893	-135.029
1894	-125.895
1895	-124.044
1896	-127.564
1897	-117.906
1898	-133.471
1899	-127.135
1900	-126.09
1901	-121.556
1902	-129.219
1903	-130.521
1904	-120.375
1905	-130.858
1906	-124.479
1907	-123.533
1908	-132.342
1909	-120.559
1910	-122.782
1911	-124.553
1912	-117.639
1913	-126.429
1914	-115.962
1915	-121.447
1916	-128.597
1917	-134.083
1918	-124.458
1919	-123.452
1920	-133.518
1921	-125.811
1922	-124.111
1923	-124.609
1924	-131.14
1925	-126.246
1926	-132.628
1927	-124.301
1928	-121.146
1929	-127.833
1930	-124.003
1931	-125.371
1932	-128.178
1933	-125.711
1934	-125.75
1935	-130.797
1936	-135.758
1937	-126.17
1938	-121.737
1939	-126.353
1940	-129.01
1941	-123.188
1942	-131.459
1943	-127.71
1944	-124.138
1945	-118.748
1946	-126.409
1947	-129.182
1948	-128.759
1949	-124.419
1950	-126.866
1951	-131.332
1952	-121.71
1953	-126.97
1954	-126.456
1955	-124.923
1956	-127.722
1957	-122.411
1958	-125.437
1959	-129.27
1960	-128.139
1961	-130.939
1962	-124.216
1963	-133.545
1964	-122.354
1965	-134.432
1966	-130.943
1967	-121.856
1968	-121.836
1969	-125.583
1970	-125.665
1971	-121.656
1972	-131.284
1973	-135.917
1974	-121.386
1975	-124.063
1976	-114.269
1977	-125.614
1978	-125.998
1979	-122.763
1980	-130.485
1981	-131.322
1982	-120.844
1983	-122.752
1984	-134.873
1985	-129.712
1986	-128.746
1987	-136.782
1988	-123.608
1989	-121.483
1990	-132.127
1991	-124.701
1992	-134.529
1993	-135.012
1994	-122.916
1995	-132.968
1996	-124.674
1997	-126.694
1998	-118.749
1999	-122.376
2000	-120.089
2001	-128.587
2002	-131.424
2003	-128.142
2004	-128.53
2005	-122.291
2006	-131.739
2007	-127.354
2008	-129.827
2009	-122.759
2010	-125.238
2011	-127.047
2012	-125.18
2013	-122.947
2014	-118.591
2015	-135.539
2016	-125.073
2017	-136.296
2018	-128.925
2019	-137.155
2020	-126.076
2021	-127.385
2022	-132.445
[truncated: 39,710 more rows]
