# Supplementary material for: PM2.5 concentration prediction based on EEMD-ALSTM
Source: Sci Rep. 2024 Jun 2;14:12636. doi: 10.1038/s41598-024-63620-9 (PMC11144699; doi:10.1038/s41598-024-63620-9)
Supplement: Supplementary file 1 — Supplementary Information. [file 41598_2024_63620_MOESM1_ESM.zip › Code/svr.ipynb]

# %% [code]
# -*- coding: utf-8 -*-
from __future__ import print_function
from sklearn.model_selection import KFold, cross_val_score
from sklearn.metrics import mean_squared_error, mean_absolute_error
from sklearn.metrics import r2_score
from sklearn import svm
import pyswarms as ps
from pyswarms.backend.topology import Star, Ring, VonNeumann, Pyramid, Random
import numpy as np
import pandas as pd
import time
import warnings

"时间序列转换成监督式格式"
def timeSeries_to_supervised(t_series, lag):
    series = t_series.tolist()  # 转换成list方便操作 [[A],[B],[C]]
    series = [t[0] for t in series]  # [A,B,C]
    xy = [series[i:i + lag + 1] for i in range(len(series) - lag)]  # timelag化 [[A,B],[B,C]]
    ndata = np.asarray(xy)
    x, y = ndata[:, 0:lag], ndata[:, lag:lag + 1]  # 分离预测变量(自变量X)与响应变量(因变量Y)

    return x, y.T[0]

# %% [code]
data = pd.read_excel('pm2.5.xlsx', header=None)
data

# %% [code]
t_series = np.asarray(data)
X, Y = timeSeries_to_supervised(t_series,1)

# %% [code]
X.shape

# %% [code]
Y.shape

# %% [code]
x, x_test, y, y_test = X[1:33381], X[33381:41709], Y[1:33381], Y[33381:41709]

# %% [code]
fclf = svm.SVR(kernel='rbf', verbose=True)
fclf.fit(x, y)
trpred = fclf.predict(x)
tepred = fclf.predict(x_test)

# %% [code]
y = pd.DataFrame(Y)
tepred = pd.DataFrame(tepred)
trpred = pd.DataFrame(trpred)

y.to_excel("Y.xlsx")
tepred.to_excel("tepred.xlsx")
trpred.to_excel("trpred.xlsx")

# %% [code]
df=pd.read_excel("Y.xlsx",index_col=0)

tepred=pd.read_excel("tepred.xlsx",index_col=0)

trpred=pd.read_excel("trpred.xlsx",index_col=0)


# %% [code]
pred=pd.concat([tepred,trpred]).reset_index()
pred = pred.drop(columns=["index"])
pred

# %% [code]
df

# %% [code]
df=np.array(df)
df=df.T[0]
df  #41709

# %% [code]
df=np.array(df)
df

# %% [code]
df = np.delete(df, [33381])

# %% [code]
import math

mae = mean_absolute_error(df, tepred)
rmse = math.sqrt(mean_squared_error(df, tepred))
r2 = r2_score(df, tepred)

# %% [code]
print(mae)
print(rmse)
print(r2)

# %% [code]
import matplotlib.pyplot as plt
import matplotlib
matplotlib.rcParams['font.sans-serif'] = ['KaiTi']
fig = plt.figure(figsize=(18, 6), dpi=100)
plt.plot(pred, label='Measured', color='red')
plt.plot(df,label='Test_Predicted', color='green')
plt.show()

# %% [code]
