# Supplementary material for: PM2.5 concentration prediction based on EEMD-ALSTM
Source: Sci Rep. 2024 Jun 2;14:12636. doi: 10.1038/s41598-024-63620-9 (PMC11144699; doi:10.1038/s41598-024-63620-9)
Supplement: Supplementary file 1 — Supplementary Information. [file 41598_2024_63620_MOESM1_ESM.zip › Code/tepred.xlsx]

## Sheet: Sheet1
	0
0	122.538
1	173.19
2	213.21
3	196.753
4	159.066
5	104.193
6	91.9401
7	72.5034
8	69.4428
9	68.412
10	53.45
11	56.7321
12	52.3489
13	47.9186
14	49.0293
15	62.1165
16	90.0484
17	277.375
18	416.007
19	412.974
20	392.417
21	361.54
22	325.809
23	323.362
24	254.297
25	258.336
26	257.136
27	250.922
28	271.653
29	275.1
30	370.375
31	419.051
32	418.253
33	412.33
34	419.417
35	422.179
36	321.822
37	162.115
38	283.974
39	295.139
40	306.182
41	326.462
42	382.864
43	416.939
44	408.436
45	315.365
46	339.625
47	344.394
48	294.215
49	287.715
50	249.36
51	171.19
52	104.193
53	81.4243
54	75.5183
55	76.5136
56	79.4725
57	83.3613
58	96.6517
59	115.682
60	79.4725
61	69.4428
62	13.7516
63	13.0282
64	11.6645
65	195.783
66	237.593
67	290.507
68	376.266
69	373.396
70	293.29
71	37.9243
72	18.6136
73	21.3354
74	19.5016
75	14.5015
76	22.2792
77	18.6136
78	21.3354
79	32.4802
80	42.3548
81	40.1345
82	43.4672
83	57.8181
84	58.8998
85	153.964
86	108.945
87	90.995
88	89.1001
89	96.6517
90	111.818
91	112.781
92	145.776
93	185.06
94	179.152
95	171.19
96	162.115
97	133.546
98	114.712
99	112.781
100	114.712
101	130.519
102	133.546
103	143.729
104	137.605
105	143.729
106	145.776
107	186.04
108	198.691
109	205.466
110	195.783
111	203.531
112	209.336
113	202.563
114	27.2294
115	25.2069
116	21.3354
117	23.2397
118	16.0768
119	16.0768
120	16.9002
121	9.8412
122	11.0262
123	11.6645
124	10.4181
125	9.8412
126	11.6645
127	12.3322
128	12.3322
129	11.6645
130	9.8412
131	11.0262
132	14.5015
133	13.7516
134	14.5015
135	11.0262
136	14.5015
137	11.0262
138	10.4181
139	11.6645
140	10.4181
141	11.0262
142	12.3322
143	12.3322
144	11.6645
145	15.2769
146	13.7516
147	16.0768
148	13.7516
149	17.7461
150	17.7461
151	21.3354
152	22.2792
153	23.2397
154	23.2397
155	22.2792
156	22.2792
157	42.3548
158	55.6418
159	49.0293
160	68.412
161	57.8181
162	69.4428
163	96.6517
164	111.818
165	112.781
166	113.745
167	127.509
168	137.605
169	165.153
170	190.923
171	176.178
172	142.706
173	107.991
174	102.303
175	101.36
176	98.5339
177	102.303
178	106.089
179	117.628
180	119.585
181	115.682
182	125.514
183	185.06
184	210.304
185	213.21
186	236.613
187	257.176
188	263.002
189	319.05
190	337.728
191	349.196
192	358.874
193	343.437
194	316.286
195	291.436
196	238.574
197	219.033
198	220.978
199	244.46
200	307.099
201	239.555
202	234.653
203	231.715
204	237.593
205	242.498
206	280.212
207	306.182
208	292.363
209	297.908
210	319.974
211	314.446
212	329.26
213	297.908
214	308.017
215	311.689
216	293.29
217	268.788
218	251.318
219	233.673
220	232.694
221	240.536
222	230.736
223	214.179
224	210.304
225	179.152
226	142.706
227	122.538
228	61.0491
229	47.9186
230	40.1345
231	31.4113
232	49.0293
233	31.4113
234	24.2159
235	25.2069
236	43.4672
237	55.6418
238	56.7321
239	54.5477
240	62.1165
241	56.7321
242	42.3548
243	35.7298
244	31.4113
245	14.5015
246	15.2769
247	17.7461
248	14.5015
249	15.2769
250	15.2769
251	14.5015
252	18.6136
253	16.9002
254	16.0768
255	14.5015
256	32.4802
257	45.6937
258	56.7321
259	73.5133
260	61.0491
261	42.3548
262	30.3509
263	29.2999
264	39.0278
265	22.2792
266	25.2069
267	24.2159
268	25.2069
269	23.2397
270	28.2591
271	27.2294
272	34.6402
273	34.6402
274	37.9243
275	50.1382
276	67.376
277	74.5182
278	76.5136
279	82.3945
280	90.0484
281	107.039
282	113.745
283	139.643
284	119.585
285	122.538
286	116.654
287	132.535
288	120.567
289	111.818
290	108.945
291	110.858
292	119.585
293	125.514
294	143.729
295	149.871
296	133.546
297	136.588
298	149.871
299	162.115
300	168.178
301	168.178
302	54.5477
303	18.6136
304	31.4113
305	15.2769
306	12.3322
307	11.6645
308	12.3322
309	12.3322
310	11.0262
311	18.6136
312	13.7516
313	13.7516
314	14.5015
315	16.9002
316	16.0768
317	17.7461
318	30.3509
319	22.2792
320	15.2769
321	58.8998
322	67.376
323	66.3347
324	67.376
325	66.3347
326	83.3613
327	77.5043
328	72.5034
329	73.5133
330	85.285
331	76.5136
332	88.1498
333	77.5043
334	74.5182
335	76.5136
336	78.4905
337	86.2425
338	83.3613
339	88.1498
340	86.2425
341	90.0484
342	92.884
343	103.248
344	121.551
345	132.535
346	164.141
347	176.178
348	190.923
349	203.531
350	205.466
351	217.09
352	240.536
353	225.85
354	224.875
355	205.466
356	213.21
357	228.78
358	217.09
359	218.061
360	128.51
361	90.0484
362	19.5016
363	16.0768
364	9.29641
365	13.0282
366	19.5016
367	25.2069
368	16.0768
369	16.0768
370	16.0768
371	13.0282
372	16.9002
373	16.9002
374	24.2159
375	39.0278
376	55.6418
377	123.528
378	142.706
379	158.047
380	190.923
381	137.605
382	421.359
383	337.728
384	279.268
385	209.336
386	150.895
387	138.624
388	133.546
389	130.519
390	143.729
391	104.193
392	83.3613
393	72.5034
394	83.3613
395	117.628
396	130.519
397	146.799
398	144.752
399	147.823
400	140.663
401	148.847
402	156.007
403	168.178
404	181.127
405	184.079
406	182.112
407	173.19
408	168.178
409	172.19
410	180.14
411	176.178
412	190.923
413	189.949
414	187.997
415	179.152
416	185.06
417	152.941
418	124.519
419	164.141
420	143.729
421	127.509
422	109.9
423	120.567
424	135.573
425	118.605
426	132.535
427	141.684
428	144.752
429	141.684
430	144.752
431	160.083
432	164.141
433	175.183
434	165.153
435	172.19
436	163.129
437	152.941
438	141.684
439	68.412
440	21.3354
441	15.2769
442	13.7516
443	13.7516
444	13.0282
445	13.7516
446	11.6645
447	11.0262
448	10.4181
449	11.0262
450	9.8412
451	11.0262
452	10.4181
453	11.6645
454	10.4181
455	11.6645
456	11.0262
457	9.29641
458	9.29641
459	9.8412
460	8.7846
461	9.29641
462	9.29641
463	8.30666
464	8.30666
465	9.29641
466	9.29641
467	9.29641
468	8.30666
469	9.29641
470	9.29641
471	9.29641
472	9.29641
473	12.3322
474	12.3322
475	13.7516
476	16.0768
477	7.86344
478	9.8412
479	9.29641
480	9.29641
481	9.29641
482	9.29641
483	9.8412
484	11.6645
485	11.6645
486	11.0262
487	13.0282
488	13.0282
489	12.3322
490	11.6645
491	9.29641
492	10.4181
493	9.8412
494	17.7461
495	16.9002
496	51.2449
497	73.5133
498	92.884
499	109.9
500	126.51
501	105.14
502	82.3945
503	71.4884
504	64.236
505	75.5183
506	115.682
507	156.007
508	148.847
509	114.712
510	95.7106
511	117.628
512	118.605
513	116.654
514	97.5928
515	97.5928
516	103.248
517	100.417
518	105.14
519	102.303
520	93.8269
521	78.4905
522	91.9401
523	111.818
524	125.514
525	139.643
526	151.918
527	204.498
528	203.531
529	200.628
530	187.997
531	169.183
532	159.066
533	156.007
534	154.986
535	146.799
536	150.895
537	136.588
538	130.519
539	122.538
540	125.514
541	121.551
542	108.945
543	103.248
544	118.605
545	130.519
546	156.007
547	131.526
548	94.769
549	92.884
550	88.1498
551	102.303
552	106.089
553	110.858
554	112.781
555	119.585
556	101.36
557	106.089
558	106.089
559	112.781
560	107.991
561	95.7106
562	86.2425
563	90.995
564	91.9401
565	99.4754
566	101.36
567	109.9
568	107.991
569	107.991
570	107.039
571	108.945
572	109.9
573	107.039
574	96.6517
575	95.7106
576	90.0484
577	115.682
578	133.546
579	132.535
580	147.823
581	147.823
582	146.799
583	81.4243
584	37.9243
585	19.5016
586	14.5015
587	11.6645
588	9.29641
589	11.0262
590	9.8412
591	11.6645
592	10.4181
593	9.8412
594	14.5015
595	11.6645
596	9.29641
597	11.0262
598	13.7516
599	11.0262
600	11.6645
601	11.0262
602	11.6645
603	11.6645
604	12.3322
605	13.0282
606	16.0768
607	13.0282
608	16.9002
609	14.5015
610	14.5015
611	13.0282
612	14.5015
613	11.6645
614	12.3322
615	12.3322
616	14.5015
617	15.2769
618	25.2069
619	23.2397
620	17.7461
621	12.3322
622	13.0282
623	11.0262
624	11.0262
625	13.7516
626	11.0262
627	10.4181
628	9.8412
629	13.7516
630	13.7516
631	21.3354
632	11.6645
633	17.7461
634	19.5016
635	19.5016
636	25.2069
637	23.2397
638	24.2159
639	33.5568
640	42.3548
641	47.9186
642	54.5477
643	66.3347
644	67.376
645	68.412
646	78.4905
647	85.285
648	120.567
649	121.551
650	111.818
651	112.781
652	101.36
653	86.2425
654	68.412
655	66.3347
656	75.5183
657	91.9401
658	104.193
659	126.51
660	146.799
661	143.729
662	135.573
663	188.973
664	220.978
665	203.531
666	204.498
667	185.06
668	178.162
669	220.005
670	266.865
671	254.25
672	240.536
673	182.112
674	146.799
675	141.684
676	136.588
677	124.519
678	89.1001
679	68.412
680	44.5804
681	35.7298
682	39.0278
683	56.7321
684	114.712
685	101.36
686	96.6517
687	163.129
688	236.613
689	228.78
690	176.178
691	150.895
692	145.776
693	266.865
694	236.613
695	208.368
696	193.841
697	176.178
698	161.099
699	177.171
700	182.112
701	186.04
702	198.691
703	205.466
704	206.433
705	214.179
706	214.179
707	204.498
708	208.368
709	200.628
710	197.722
711	220.005
712	235.633
713	238.574
714	249.36
715	242.498
716	250.34
717	262.034
718	261.064
719	260.094
720	274.526
721	263.002
722	258.149
723	249.36
724	234.653
725	221.951
726	206.433
727	205.466
728	196.753
729	218.061
730	233.673
731	263.002
732	270.706
733	303.427
734	318.128
735	307.099
736	321.822
737	354.994
738	414.199
739	416.481
740	416.481
741	311.568
742	257.927
743	422.179
744	421.859
745	397.883
746	337.728
747	317.207
748	284.911
749	314.446
750	280.212
751	275.477
752	275.477
753	277.375
754	321.822
755	341.529
756	405.641
757	409.103
758	358.874
759	332.07
760	340.576
761	330.196
762	344.394
763	346.311
764	367.608
765	374.355
766	384.716
767	380.056
768	368.576
769	374.355
770	354.994
771	338.676
772	322.748
773	318.128
774	294.215
775	278.322
776	265.901
777	258.149
778	178.162
779	162.115
780	120.567
781	186.04
782	211.272
783	170.187
784	241.517
785	246.421
786	237.593
787	224.875
788	216.119
789	166.163
790	142.706
791	136.588
792	117.628
793	119.585
794	53.45
795	46.8066
796	54.5477
797	69.4428
798	72.5034
799	63.1788
800	80.4504
801	90.0484
802	77.5043
803	75.5183
804	81.4243
805	69.4428
806	75.5183
807	73.5133
808	68.412
809	68.412
810	77.5043
811	61.0491
812	41.2437
813	45.6937
814	27.2294
815	26.2117
816	26.2117
817	46.8066
818	67.376
819	62.1165
820	55.6418
821	65.288
822	73.5133
823	71.4884
824	78.4905
825	84.3247
826	65.288
827	65.288
828	65.288
829	66.3347
830	90.0484
831	82.3945
832	90.995
833	94.769
834	105.14
835	123.528
836	118.605
837	116.654
838	125.514
839	119.585
840	120.567
841	122.538
842	122.538
843	112.781
844	108.945
845	104.193
846	90.995
847	59.9768
848	37.9243
849	18.6136
850	21.3354
851	17.7461
852	14.5015
853	16.0768
854	15.2769
855	33.5568
856	39.0278
857	90.995
858	124.519
859	142.706
860	152.941
861	157.027
862	152.941
863	161.099
864	174.187
865	175.183
866	181.127
867	186.04
868	185.06
869	190.923
870	196.753
871	220.978
872	232.694
873	239.555
874	271.663
875	321.822
876	340.576
877	376.266
878	383.792
879	391.041
880	385.635
881	420.786
882	409.758
883	391.041
884	389.262
885	375.311
886	350.16
887	359.845
888	329.26
889	308.935
890	322.748
891	319.05
892	301.589
893	266.865
894	246.421
895	265.901
896	328.327
897	322.748
898	321.822
899	320.898
900	305.264
901	316.286
902	333.95
903	339.625
904	324.603
905	333.95
906	346.311
907	376.266
908	375.311
909	390.155
910	333.95
911	321.822
912	292.363
913	293.29
914	327.394
915	330.196
916	343.437
917	301.589
918	281.154
919	318.128
920	369.543
921	350.16
922	353.057
923	343.437
924	333.01
925	329.26
926	334.893
927	345.352
928	348.233
929	321.822
930	299.75
931	284.911
932	277.375
933	263.002
934	244.46
935	227.803
936	232.694
937	239.555
938	245.44
939	245.44
940	251.318
941	264.936
942	268.788
943	277.375
944	281.154
945	311.689
946	330.196
947	327.394
948	341.529
949	353.057
950	351.125
951	351.125
952	350.16
953	354.994
954	341.529
955	318.128
956	333.01
957	333.01
958	333.01
959	334.893
960	337.728
961	329.26
962	323.675
963	318.128
964	343.437
965	334.893
966	340.576
967	349.196
968	335.836
969	358.874
970	351.125
971	382.864
972	410.399
973	379.113
974	355.963
975	336.781
976	346.311
977	350.16
978	363.729
979	385.635
980	421.765
981	421.765
982	415.34
983	422.162
984	422.162
985	405.641
986	376.266
987	363.729
988	361.787
989	366.639
990	388.363
991	388.363
992	380.996
993	399.513
994	416.481
995	422.219
996	416.894
997	403.96
998	398.473
999	381.266
1000	353.828
1001	313.862
1002	358.979
1003	370.375
1004	367.876
1005	408.813
1006	416.397
1007	420.082
1008	418.663
1009	408.051
1010	385.867
1011	377.71
1012	393.462
1013	338.368
1014	346.077
1015	332.029
1016	357.694
1017	403.088
1018	378.905
1019	420.255
1020	188.973
1021	111.818
1022	84.3247
1023	59.9768
1024	43.4672
1025	26.2117
1026	30.3509
1027	15.2769
1028	16.9002
1029	16.9002
1030	20.4092
1031	16.9002
1032	13.7516
1033	12.3322
1034	13.0282
1035	11.6645
1036	13.7516
1037	13.7516
1038	10.4181
1039	13.0282
1040	13.0282
1041	14.5015
1042	16.9002
1043	17.7461
1044	16.9002
1045	18.6136
1046	30.3509
1047	45.6937
1048	42.3548
1049	54.5477
1050	42.3548
1051	33.5568
1052	130.519
1053	114.712
1054	63.1788
1055	49.0293
1056	49.0293
1057	55.6418
1058	58.8998
1059	65.288
1060	83.3613
1061	99.4754
1062	107.039
1063	98.5339
1064	108.945
1065	104.193
1066	97.5928
1067	86.2425
1068	118.605
1069	116.654
1070	159.066
1071	172.19
1072	180.14
1073	173.19
1074	169.183
1075	188.973
1076	206.433
1077	210.304
1078	181.127
1079	182.112
1080	149.871
1081	101.36
1082	85.285
1083	45.6937
1084	28.2591
1085	15.2769
1086	14.5015
1087	16.9002
1088	13.0282
1089	11.6645
1090	11.6645
1091	14.5015
1092	28.2591
1093	52.3489
1094	49.0293
1095	76.5136
1096	94.769
1097	112.781
1098	125.514
1099	133.546
1100	150.895
1101	124.519
1102	135.573
1103	143.729
1104	139.643
1105	128.51
1106	134.559
1107	146.799
1108	154.986
1109	158.047
1110	175.183
1111	159.066
1112	151.918
1113	141.684
1114	137.605
1115	144.752
1116	144.752
1117	160.083
1118	167.171
1119	184.079
1120	227.803
1121	256.202
1122	302.509
1123	221.951
1124	193.841
1125	188.973
1126	183.096
1127	185.06
1128	209.336
1129	224.875
1130	237.593
1131	245.44
1132	267.827
1133	282.096
1134	259.122
1135	292.363
1136	317.207
1137	304.346
1138	269.748
1139	239.555
1140	229.758
1141	236.613
1142	241.517
1143	240.536
1144	237.593
1145	254.25
1146	264.936
1147	254.25
1148	231.715
1149	225.85
1150	215.149
1151	77.5043
1152	7.86344
1153	8.30666
1154	9.8412
1155	9.29641
1156	14.5015
1157	13.7516
1158	10.4181
1159	12.3322
1160	13.7516
1161	12.3322
1162	9.8412
1163	10.4181
1164	12.3322
1165	13.0282
1166	13.7516
1167	11.0262
1168	11.0262
1169	9.8412
1170	14.5015
1171	11.6645
1172	11.0262
1173	17.7461
1174	14.5015
1175	13.0282
1176	25.2069
1177	29.2999
1178	34.6402
1179	26.2117
1180	13.7516
1181	17.7461
1182	26.2117
1183	22.2792
1184	24.2159
1185	26.2117
1186	25.2069
1187	31.4113
1188	39.0278
1189	50.1382
1190	49.0293
1191	50.1382
1192	16.0768
1193	13.0282
1194	13.0282
1195	12.3322
1196	10.4181
1197	12.3322
1198	11.0262
1199	11.0262
1200	13.0282
1201	16.0768
1202	14.5015
1203	22.2792
1204	16.0768
1205	11.6645
1206	13.7516
1207	15.2769
1208	13.0282
1209	12.3322
1210	13.0282
1211	13.0282
1212	16.9002
1213	26.2117
1214	28.2591
1215	41.2437
1216	41.2437
1217	54.5477
1218	69.4428
1219	72.5034
1220	86.2425
1221	92.884
1222	100.417
1223	98.5339
1224	101.36
1225	98.5339
1226	88.1498
1227	93.8269
1228	66.3347
1229	40.1345
1230	25.2069
1231	20.4092
1232	14.5015
1233	16.9002
1234	19.5016
1235	30.3509
1236	40.1345
1237	37.9243
1238	41.2437
1239	52.3489
1240	71.4884
1241	79.4725
1242	111.818
1243	144.752
1244	133.546
1245	110.858
1246	143.729
1247	136.588
1248	141.684
1249	161.099
1250	160.083
1251	168.178
1252	188.973
1253	196.753
1254	205.466
1255	201.596
1256	201.596
1257	202.563
1258	201.596
1259	187.997
1260	187.997
1261	199.66
1262	206.433
1263	213.21
1264	187.997
1265	218.061
1266	134.559
1267	131.526
1268	154.986
1269	112.781
1270	56.7321
1271	173.19
1272	143.729
1273	122.538
1274	114.712
1275	101.36
1276	119.585
1277	130.519
1278	145.776
1279	149.871
1280	164.141
1281	147.823
1282	133.546
1283	126.51
1284	124.519
1285	122.538
1286	92.884
1287	99.4754
1288	92.884
1289	80.4504
1290	56.7321
1291	40.1345
1292	35.7298
1293	49.0293
1294	55.6418
1295	65.288
1296	80.4504
1297	76.5136
1298	78.4905
1299	83.3613
1300	88.1498
1301	90.995
1302	97.5928
1303	100.417
1304	103.248
1305	111.818
1306	121.551
1307	122.538
1308	135.573
1309	145.776
1310	160.083
1311	184.079
1312	187.997
1313	195.783
1314	223.9
1315	258.149
1316	259.122
1317	256.202
1318	265.901
1319	259.122
1320	258.149
1321	268.788
1322	233.673
1323	244.46
1324	267.827
1325	299.75
1326	270.706
1327	233.673
1328	214.179
1329	224.875
1330	220.005
1331	209.336
1332	202.563
1333	169.183
1334	13.7516
1335	17.7461
1336	17.7461
1337	13.7516
1338	11.6645
1339	12.3322
1340	14.5015
1341	13.7516
1342	11.6645
1343	11.6645
1344	11.6645
1345	12.3322
1346	12.3322
1347	12.3322
1348	13.0282
1349	13.7516
1350	12.3322
1351	11.6645
1352	11.0262
1353	13.7516
1354	13.7516
1355	13.7516
1356	15.2769
1357	19.5016
1358	41.2437
1359	34.6402
1360	53.45
1361	68.412
1362	35.7298
1363	17.7461
1364	19.5016
1365	19.5016
1366	14.5015
1367	15.2769
1368	17.7461
1369	20.4092
1370	31.4113
1371	20.4092
1372	18.6136
1373	13.0282
1374	15.2769
1375	16.0768
1376	14.5015
1377	17.7461
1378	19.5016
1379	18.6136
1380	27.2294
1381	31.4113
1382	40.1345
1383	39.0278
1384	21.3354
1385	36.8248
1386	23.2397
1387	18.6136
1388	12.3322
1389	13.7516
1390	12.3322
1391	11.6645
1392	9.8412
1393	13.0282
1394	15.2769
1395	13.0282
1396	16.0768
1397	9.8412
1398	13.0282
1399	18.6136
1400	21.3354
1401	21.3354
1402	16.0768
1403	19.5016
1404	29.2999
1405	31.4113
1406	37.9243
1407	53.45
1408	65.288
1409	68.412
1410	74.5182
1411	65.288
1412	71.4884
1413	80.4504
1414	87.1974
1415	84.3247
1416	89.1001
1417	94.769
1418	116.654
1419	100.417
1420	90.0484
1421	92.884
1422	109.9
1423	110.858
1424	109.9
1425	123.528
1426	136.588
1427	119.585
1428	116.654
1429	102.303
1430	131.526
1431	169.183
1432	189.949
1433	184.079
1434	205.466
1435	188.973
1436	148.847
1437	137.605
1438	140.663
1439	141.684
1440	121.551
1441	109.9
1442	85.285
1443	80.4504
1444	79.4725
1445	81.4243
1446	75.5183
1447	77.5043
1448	92.884
1449	105.14
1450	116.654
1451	121.551
1452	137.605
1453	151.918
1454	160.083
1455	158.047
1456	151.918
1457	150.895
1458	149.871
1459	141.684
1460	144.752
1461	148.847
1462	144.752
1463	150.895
1464	152.941
1465	156.007
1466	166.163
1467	182.112
1468	191.897
1469	124.519
1470	35.7298
1471	40.1345
1472	50.1382
1473	29.2999
1474	26.2117
1475	26.2117
1476	21.3354
1477	23.2397
1478	20.4092
1479	25.2069
1480	16.9002
1481	22.2792
1482	22.2792
1483	20.4092
1484	20.4092
1485	16.9002
1486	15.2769
1487	13.7516
1488	16.9002
1489	14.5015
1490	19.5016
1491	17.7461
1492	16.0768
1493	26.2117
1494	53.45
1495	69.4428
1496	78.4905
1497	81.4243
1498	78.4905
1499	68.412
1500	62.1165
1501	68.412
1502	63.1788
1503	58.8998
1504	47.9186
1505	29.2999
1506	33.5568
1507	28.2591
1508	47.9186
1509	74.5182
1510	75.5183
1511	72.5034
1512	80.4504
1513	91.9401
1514	93.8269
1515	95.7106
1516	97.5928
1517	79.4725
1518	81.4243
1519	81.4243
1520	76.5136
1521	78.4905
1522	68.412
1523	44.5804
1524	49.0293
1525	53.45
1526	19.5016
1527	15.2769
1528	13.7516
1529	14.5015
1530	11.6645
1531	9.8412
1532	8.7846
1533	9.29641
1534	9.8412
1535	11.6645
1536	11.0262
1537	12.3322
1538	11.0262
1539	12.3322
1540	13.7516
1541	12.3322
1542	16.9002
1543	14.5015
1544	13.7516
1545	11.0262
1546	9.8412
1547	11.0262
1548	12.3322
1549	13.0282
1550	17.7461
1551	12.3322
1552	12.3322
1553	9.8412
1554	9.29641
1555	8.7846
1556	9.8412
1557	13.0282
1558	13.7516
1559	16.9002
1560	16.0768
1561	25.2069
1562	17.7461
1563	18.6136
1564	20.4092
1565	23.2397
1566	19.5016
1567	21.3354
1568	17.7461
1569	18.6136
1570	27.2294
1571	35.7298
1572	40.1345
1573	50.1382
1574	55.6418
1575	56.7321
1576	69.4428
1577	73.5133
1578	78.4905
1579	74.5182
1580	77.5043
1581	94.769
1582	90.995
1583	99.4754
1584	98.5339
1585	109.9
1586	90.995
1587	68.412
1588	74.5182
1589	36.8248
1590	20.4092
1591	16.9002
1592	16.9002
1593	12.3322
1594	16.0768
1595	12.3322
1596	16.9002
1597	30.3509
1598	63.1788
1599	151.918
1600	164.141
1601	99.4754
1602	97.5928
1603	119.585
1604	125.514
1605	136.588
1606	147.823
1607	150.895
1608	150.895
1609	174.187
1610	185.06
1611	191.897
1612	167.171
1613	128.51
1614	141.684
1615	141.684
1616	145.776
1617	157.027
1618	161.099
1619	166.163
1620	156.007
1621	118.605
1622	152.941
1623	214.179
1624	248.381
1625	246.421
1626	247.401
1627	252.296
1628	260.094
1629	256.202
1630	261.064
1631	268.788
1632	261.064
1633	259.122
1634	269.748
1635	279.268
1636	278.322
1637	268.788
1638	275.477
1639	248.381
1640	241.517
1641	192.869
1642	168.178
1643	169.183
1644	185.06
1645	199.66
1646	224.875
1647	251.318
1648	275.477
1649	287.715
1650	296.063
1651	320.898
1652	319.05
1653	315.365
1654	277.375
1655	249.36
1656	227.803
1657	231.715
1658	232.694
1659	238.574
1660	234.653
1661	225.85
1662	222.925
1663	228.78
1664	206.433
1665	189.949
1666	188.973
1667	164.141
1668	166.163
1669	152.941
1670	147.823
1671	158.047
1672	182.112
1673	190.923
1674	201.596
1675	225.85
1676	247.401
1677	267.827
1678	273.573
1679	307.099
1680	296.986
1681	312.607
1682	324.603
1683	339.625
1684	343.437
1685	325.532
1686	321.822
1687	321.822
1688	283.974
1689	245.44
1690	267.827
1691	305.264
1692	330.196
1693	353.057
1694	379.113
1695	390.155
1696	402.66
1697	421.982
1698	416.481
1699	416.007
1700	411.026
1701	401.888
1702	351.125
1703	380.996
1704	342.482
1705	333.95
1706	330.196
1707	361.787
1708	393.662
1709	419.647
1710	302.509
1711	115.682
1712	91.9401
1713	84.3247
1714	87.1974
1715	96.6517
1716	97.5928
1717	107.991
1718	111.818
1719	125.514
1720	123.528
1721	145.776
1722	153.964
1723	160.083
1724	154.986
1725	191.897
1726	195.783
1727	194.813
1728	193.841
1729	176.178
1730	194.813
1731	166.163
1732	138.624
1733	101.36
1734	85.285
1735	54.5477
1736	53.45
1737	62.1165
1738	101.36
1739	142.706
1740	140.663
1741	148.847
1742	184.079
1743	217.09
1744	223.9
1745	221.951
1746	219.033
1747	67.376
1748	21.3354
1749	16.0768
1750	16.0768
1751	27.2294
1752	31.4113
1753	24.2159
1754	24.2159
1755	21.3354
1756	17.7461
1757	22.2792
1758	22.2792
1759	24.2159
1760	17.7461
1761	22.2792
1762	24.2159
1763	25.2069
1764	26.2117
1765	35.7298
1766	47.9186
1767	61.0491
1768	51.2449
1769	63.1788
1770	59.9768
1771	68.412
1772	65.288
1773	52.3489
1774	39.0278
1775	42.3548
1776	44.5804
1777	44.5804
1778	34.6402
1779	29.2999
1780	33.5568
1781	20.4092
1782	14.5015
1783	12.3322
1784	11.0262
1785	13.0282
1786	13.7516
1787	17.7461
1788	20.4092
1789	23.2397
1790	26.2117
1791	39.0278
1792	44.5804
1793	66.3347
1794	107.039
1795	137.605
1796	166.163
1797	153.964
1798	116.654
1799	127.509
1800	147.823
1801	181.127
1802	199.66
1803	209.336
1804	234.653
1805	253.273
1806	249.36
1807	234.653
1808	210.304
1809	127.509
1810	74.5182
1811	26.2117
1812	72.5034
1813	113.745
1814	118.605
1815	143.729
1816	176.178
1817	160.083
1818	162.115
1819	175.183
1820	178.162
1821	175.183
1822	181.127
1823	196.753
1824	214.179
1825	220.005
1826	216.119
1827	199.66
1828	169.183
1829	121.551
1830	124.519
1831	95.7106
1832	65.288
1833	53.45
1834	66.3347
1835	49.0293
1836	71.4884
1837	67.376
1838	85.285
1839	91.9401
1840	82.3945
1841	96.6517
1842	100.417
1843	104.193
1844	119.585
1845	121.551
1846	113.745
1847	124.519
1848	138.624
1849	161.099
1850	164.141
1851	119.585
1852	82.3945
1853	86.2425
1854	78.4905
1855	99.4754
1856	106.089
1857	88.1498
1858	132.535
1859	116.654
1860	106.089
1861	98.5339
1862	89.1001
1863	74.5182
1864	72.5034
1865	66.3347
1866	56.7321
1867	59.9768
1868	53.45
1869	53.45
1870	54.5477
1871	13.0282
1872	15.2769
1873	11.0262
1874	9.29641
1875	11.0262
1876	14.5015
1877	14.5015
1878	12.3322
1879	13.0282
1880	14.5015
1881	11.0262
1882	9.8412
1883	9.8412
1884	18.6136
1885	17.7461
1886	21.3354
1887	19.5016
1888	32.4802
1889	40.1345
1890	34.6402
1891	27.2294
1892	28.2591
1893	31.4113
1894	35.7298
1895	36.8248
1896	42.3548
1897	61.0491
1898	62.1165
1899	54.5477
1900	56.7321
1901	41.2437
1902	30.3509
1903	28.2591
1904	23.2397
1905	13.7516
1906	12.3322
1907	16.0768
1908	14.5015
1909	19.5016
1910	14.5015
1911	30.3509
1912	30.3509
1913	33.5568
1914	32.4802
1915	33.5568
1916	27.2294
1917	31.4113
1918	36.8248
1919	35.7298
1920	50.1382
1921	16.0768
1922	10.4181
1923	9.29641
1924	12.3322
1925	10.4181
1926	8.30666
1927	9.29641
1928	14.5015
1929	11.6645
1930	11.6645
1931	24.2159
1932	29.2999
1933	36.8248
1934	49.0293
1935	49.0293
1936	50.1382
1937	58.8998
1938	59.9768
1939	66.3347
1940	67.376
1941	63.1788
1942	63.1788
1943	73.5133
1944	103.248
1945	92.884
1946	86.2425
1947	52.3489
1948	26.2117
1949	39.0278
1950	32.4802
1951	31.4113
1952	41.2437
1953	40.1345
1954	45.6937
1955	45.6937
1956	61.0491
1957	61.0491
1958	84.3247
1959	59.9768
1960	67.376
1961	55.6418
1962	56.7321
1963	65.288
1964	72.5034
1965	76.5136
1966	82.3945
1967	89.1001
1968	94.769
1969	106.089
1970	93.8269
1971	104.193
1972	98.5339
1973	110.858
1974	93.8269
1975	94.769
1976	98.5339
1977	96.6517
1978	90.0484
1979	99.4754
1980	106.089
1981	111.818
1982	123.528
1983	147.823
1984	156.007
1985	167.171
1986	194.813
1987	191.897
1988	181.127
1989	187.997
1990	195.783
1991	175.183
1992	172.19
1993	182.112
1994	193.841
1995	196.753
1996	199.66
1997	206.433
1998	176.178
[truncated: 6,329 more rows]
