# Supplementary material for: PM2.5 concentration prediction based on EEMD-ALSTM
Source: Sci Rep. 2024 Jun 2;14:12636. doi: 10.1038/s41598-024-63620-9 (PMC11144699; doi:10.1038/s41598-024-63620-9)
Supplement: Supplementary file 1 — Supplementary Information. [file 41598_2024_63620_MOESM1_ESM.zip › Code/trpred.xlsx]

## Sheet: Sheet1
	0
0	91.9401
1	65.288
2	67.376
3	56.7321
4	67.376
5	85.285
6	92.884
7	88.1498
8	84.3247
9	88.1498
10	80.4504
11	99.4754
12	107.991
13	91.9401
14	97.5928
15	96.6517
16	88.1498
17	72.5034
18	63.1788
19	54.5477
20	73.5133
21	74.5182
22	78.4905
23	75.5183
24	81.4243
25	59.9768
26	24.2159
27	25.2069
28	27.2294
29	25.2069
30	19.5016
31	28.2591
32	25.2069
33	26.2117
34	26.2117
35	24.2159
36	28.2591
37	31.4113
38	27.2294
39	28.2591
40	29.2999
41	29.2999
42	27.2294
43	25.2069
44	30.3509
45	32.4802
46	28.2591
47	30.3509
48	29.2999
49	33.5568
50	26.2117
51	24.2159
52	27.2294
53	27.2294
54	26.2117
55	26.2117
56	26.2117
57	28.2591
58	35.7298
59	29.2999
60	26.2117
61	39.0278
62	41.2437
63	32.4802
64	51.2449
65	57.8181
66	61.0491
67	62.1165
68	86.2425
69	107.039
70	68.412
71	51.2449
72	57.8181
73	79.4725
74	51.2449
75	44.5804
76	26.2117
77	27.2294
78	20.4092
79	24.2159
80	19.5016
81	28.2591
82	33.5568
83	42.3548
84	27.2294
85	35.7298
86	49.0293
87	50.1382
88	53.45
89	57.8181
90	97.5928
91	77.5043
92	106.089
93	132.535
94	94.769
95	131.526
96	127.509
97	130.519
98	43.4672
99	36.8248
100	29.2999
101	27.2294
102	23.2397
103	22.2792
104	23.2397
105	26.2117
106	40.1345
107	42.3548
108	42.3548
109	56.7321
110	53.45
111	52.3489
112	58.8998
113	51.2449
114	55.6418
115	69.4428
116	107.039
117	160.083
118	198.691
119	190.923
120	210.304
121	195.783
122	273.573
123	165.153
124	110.858
125	101.36
126	83.3613
127	73.5133
128	68.412
129	93.8269
130	135.573
131	156.007
132	198.691
133	249.36
134	200.628
135	230.736
136	249.36
137	212.241
138	219.033
139	226.826
140	225.85
141	224.875
142	169.183
143	170.187
144	166.163
145	160.083
146	168.178
147	196.753
148	170.187
149	156.007
150	119.585
151	107.039
152	94.769
153	86.2425
154	75.5183
155	68.412
156	40.1345
157	50.1382
158	51.2449
159	50.1382
160	41.2437
161	36.8248
162	45.6937
163	44.5804
164	55.6418
165	51.2449
166	47.9186
167	68.412
168	77.5043
169	84.3247
170	68.412
171	85.285
172	64.236
173	40.1345
174	22.2792
175	24.2159
176	26.2117
177	34.6402
178	51.2449
179	72.5034
180	77.5043
181	59.9768
182	72.5034
183	70.4682
184	73.5133
185	90.0484
186	86.2425
187	85.285
188	68.412
189	26.2117
190	23.2397
191	21.3354
192	22.2792
193	26.2117
194	22.2792
195	16.9002
196	16.9002
197	16.0768
198	16.0768
199	19.5016
200	19.5016
201	17.7461
202	24.2159
203	25.2069
204	26.2117
205	27.2294
206	15.2769
207	23.2397
208	13.7516
209	13.7516
210	13.7516
211	16.9002
212	19.5016
213	26.2117
214	19.5016
215	15.2769
216	20.4092
217	20.4092
218	36.8248
219	25.2069
220	15.2769
221	11.0262
222	12.3322
223	12.3322
224	16.0768
225	13.7516
226	15.2769
227	20.4092
228	23.2397
229	21.3354
230	21.3354
231	21.3354
232	18.6136
233	22.2792
234	24.2159
235	24.2159
236	30.3509
237	24.2159
238	21.3354
239	21.3354
240	15.2769
241	16.0768
242	12.3322
243	12.3322
244	13.0282
245	12.3322
246	13.0282
247	26.2117
248	27.2294
249	33.5568
250	32.4802
251	35.7298
252	25.2069
253	50.1382
254	53.45
255	47.9186
256	47.9186
257	39.0278
258	61.0491
259	78.4905
260	97.5928
261	96.6517
262	70.4682
263	67.376
264	77.5043
265	256.202
266	175.183
267	165.153
268	162.115
269	137.605
270	93.8269
271	66.3347
272	89.1001
273	89.1001
274	86.2425
275	96.6517
276	81.4243
277	77.5043
278	81.4243
279	88.1498
280	74.5182
281	90.995
282	95.7106
283	71.4884
284	50.1382
285	32.4802
286	26.2117
287	19.5016
288	35.7298
289	36.8248
290	29.2999
291	17.7461
292	20.4092
293	13.7516
294	22.2792
295	25.2069
296	26.2117
297	29.2999
298	27.2294
299	25.2069
300	25.2069
301	30.3509
302	34.6402
303	35.7298
304	36.8248
305	66.3347
306	85.285
307	92.884
308	91.9401
309	103.248
310	95.7106
311	89.1001
312	141.684
313	211.272
314	241.517
315	269.748
316	248.381
317	200.628
318	147.823
319	114.712
320	103.248
321	108.945
322	135.573
323	120.567
324	148.847
325	127.509
326	128.51
327	140.663
328	148.847
329	150.895
330	154.986
331	197.722
332	234.653
333	260.094
334	267.827
335	264.936
336	262.034
337	240.536
338	205.466
339	161.099
340	150.895
341	148.847
342	208.368
343	209.336
344	184.079
345	162.115
346	183.096
347	229.758
348	171.19
349	173.19
350	154.986
351	167.171
352	178.162
353	191.897
354	212.241
355	249.36
356	266.865
357	312.607
358	288.647
359	308.935
360	280.212
361	280.212
362	299.75
363	342.482
364	397.055
365	354.025
366	233.673
367	149.871
368	147.823
369	185.06
370	162.115
371	137.605
372	146.799
373	144.752
374	154.986
375	174.187
376	188.973
377	203.531
378	232.694
379	397.883
380	416.007
381	393.662
382	353.057
383	392.795
384	351.125
385	375.311
386	326.462
387	272.619
388	255.226
389	298.829
390	324.603
391	359.845
392	294.215
393	325.532
394	318.128
395	333.01
396	297.908
397	306.182
398	301.589
399	308.935
400	330.196
401	350.16
402	415.34
403	411.026
404	393.662
405	366.639
406	327.394
407	336.781
408	356.933
409	380.996
410	360.816
411	265.901
412	73.5133
413	83.3613
414	52.3489
415	50.1382
416	44.5804
417	45.6937
418	34.6402
419	28.2591
420	26.2117
421	28.2591
422	16.0768
423	22.2792
424	27.2294
425	21.3354
426	12.3322
427	24.2159
428	16.0768
429	19.5016
430	19.5016
431	17.7461
432	17.7461
433	16.9002
434	16.9002
435	16.9002
436	15.2769
437	18.6136
438	16.0768
439	17.7461
440	17.7461
441	17.7461
442	25.2069
443	25.2069
444	24.2159
445	23.2397
446	15.2769
447	16.9002
448	15.2769
449	20.4092
450	40.1345
451	52.3489
452	45.6937
453	63.1788
454	74.5182
455	37.9243
456	34.6402
457	28.2591
458	25.2069
459	17.7461
460	15.2769
461	15.2769
462	21.3354
463	20.4092
464	18.6136
465	21.3354
466	24.2159
467	21.3354
468	25.2069
469	31.4113
470	29.2999
471	31.4113
472	29.2999
473	31.4113
474	36.8248
475	50.1382
476	47.9186
477	39.0278
478	34.6402
479	49.0293
480	50.1382
481	23.2397
482	22.2792
483	19.5016
484	18.6136
485	16.0768
486	21.3354
487	23.2397
488	23.2397
489	41.2437
490	22.2792
491	18.6136
492	15.2769
493	18.6136
494	16.9002
495	16.9002
496	21.3354
497	90.0484
498	87.1974
499	91.9401
500	127.509
501	144.752
502	203.531
503	199.66
504	230.736
505	272.619
506	333.95
507	295.139
508	266.865
509	296.063
510	296.986
511	239.555
512	213.21
513	172.19
514	153.964
515	153.964
516	140.663
517	147.823
518	159.066
519	153.964
520	154.986
521	143.729
522	91.9401
523	56.7321
524	53.45
525	41.2437
526	28.2591
527	36.8248
528	50.1382
529	57.8181
530	37.9243
531	36.8248
532	27.2294
533	19.5016
534	21.3354
535	26.2117
536	33.5568
537	26.2117
538	31.4113
539	27.2294
540	27.2294
541	17.7461
542	16.9002
543	16.0768
544	17.7461
545	16.0768
546	13.0282
547	13.7516
548	22.2792
549	20.4092
550	13.7516
551	14.5015
552	22.2792
553	16.0768
554	24.2159
555	19.5016
556	24.2159
557	18.6136
558	23.2397
559	24.2159
560	19.5016
561	23.2397
562	16.9002
563	11.6645
564	12.3322
565	16.0768
566	19.5016
567	13.7516
568	13.0282
569	13.0282
570	13.0282
571	13.0282
572	30.3509
573	35.7298
574	42.3548
575	53.45
576	25.2069
577	23.2397
578	24.2159
579	43.4672
580	47.9186
581	63.1788
582	68.412
583	67.376
584	72.5034
585	35.7298
586	36.8248
587	21.3354
588	23.2397
589	28.2591
590	34.6402
591	34.6402
592	32.4802
593	31.4113
594	24.2159
595	16.0768
596	25.2069
597	31.4113
598	35.7298
599	36.8248
600	45.6937
601	73.5133
602	69.4428
603	71.4884
604	95.7106
605	87.1974
606	34.6402
607	25.2069
608	23.2397
609	19.5016
610	16.0768
611	17.7461
612	18.6136
613	21.3354
614	16.9002
615	17.7461
616	12.3322
617	12.3322
618	16.0768
619	17.7461
620	16.9002
621	18.6136
622	25.2069
623	23.2397
624	55.6418
625	73.5133
626	129.514
627	145.776
628	102.303
629	67.376
630	72.5034
631	69.4428
632	78.4905
633	78.4905
634	70.4682
635	75.5183
636	75.5183
637	66.3347
638	54.5477
639	74.5182
640	80.4504
641	74.5182
642	57.8181
643	55.6418
644	40.1345
645	50.1382
646	65.288
647	68.412
648	66.3347
649	65.288
650	67.376
651	66.3347
652	66.3347
653	64.236
654	57.8181
655	89.1001
656	74.5182
657	105.14
658	98.5339
659	97.5928
660	88.1498
661	87.1974
662	93.8269
663	56.7321
664	35.7298
665	26.2117
666	24.2159
667	27.2294
668	31.4113
669	34.6402
670	43.4672
671	72.5034
672	85.285
673	68.412
674	72.5034
675	82.3945
676	90.0484
677	71.4884
678	73.5133
679	64.236
680	75.5183
681	107.991
682	95.7106
683	121.551
684	132.535
685	162.115
686	120.567
687	74.5182
688	59.9768
689	33.5568
690	14.5015
691	16.9002
692	15.2769
693	22.2792
694	33.5568
695	97.5928
696	89.1001
697	89.1001
698	96.6517
699	106.089
700	114.712
701	104.193
702	100.417
703	103.248
704	105.14
705	80.4504
706	32.4802
707	28.2591
708	26.2117
709	26.2117
710	25.2069
711	32.4802
712	28.2591
713	30.3509
714	27.2294
715	27.2294
716	63.1788
717	66.3347
718	82.3945
719	92.884
720	81.4243
721	49.0293
722	61.0491
723	84.3247
724	65.288
725	49.0293
726	55.6418
727	42.3548
728	47.9186
729	89.1001
730	106.089
731	91.9401
732	102.303
733	126.51
734	114.712
735	104.193
736	114.712
737	101.36
738	74.5182
739	70.4682
740	74.5182
741	73.5133
742	82.3945
743	72.5034
744	65.288
745	69.4428
746	64.236
747	71.4884
748	59.9768
749	52.3489
750	52.3489
751	55.6418
752	45.6937
753	47.9186
754	87.1974
755	80.4504
756	70.4682
757	66.3347
758	67.376
759	82.3945
760	76.5136
761	94.769
762	79.4725
763	69.4428
764	86.2425
765	79.4725
766	85.285
767	84.3247
768	101.36
769	189.949
770	100.417
771	73.5133
772	43.4672
773	66.3347
774	70.4682
775	71.4884
776	67.376
777	73.5133
778	79.4725
779	83.3613
780	90.0484
781	91.9401
782	93.8269
783	90.0484
784	82.3945
785	101.36
786	106.089
787	118.605
788	125.514
789	141.684
790	152.941
791	165.153
792	147.823
793	163.129
794	158.047
795	157.027
796	161.099
797	179.152
798	187.997
799	182.112
800	186.04
801	197.722
802	181.127
803	173.19
804	167.171
805	136.588
806	133.546
807	140.663
808	160.083
809	170.187
810	171.19
811	185.06
812	164.141
813	140.663
814	144.752
815	167.171
816	196.753
817	226.826
818	210.304
819	232.694
820	257.176
821	246.421
822	229.758
823	271.663
824	252.296
825	253.273
826	240.536
827	228.78
828	199.66
829	193.841
830	207.401
831	177.171
832	92.884
833	59.9768
834	39.0278
835	51.2449
836	52.3489
837	50.1382
838	55.6418
839	153.964
840	182.112
841	182.112
842	183.096
843	157.027
844	26.2117
845	16.0768
846	21.3354
847	20.4092
848	9.29641
849	10.4181
850	10.4181
851	10.4181
852	11.6645
853	11.0262
854	19.5016
855	14.5015
856	16.0768
857	14.5015
858	11.6645
859	9.8412
860	10.4181
861	13.0282
862	15.2769
863	10.4181
864	12.3322
865	17.7461
866	16.0768
867	12.3322
868	11.6645
869	12.3322
870	11.6645
871	11.6645
872	13.0282
873	13.0282
874	11.6645
875	11.6645
876	11.0262
877	11.0262
878	12.3322
879	13.0282
880	13.0282
881	13.0282
882	20.4092
883	17.7461
884	13.7516
885	17.7461
886	16.9002
887	18.6136
888	21.3354
889	19.5016
890	23.2397
891	18.6136
892	13.7516
893	16.9002
894	21.3354
895	16.0768
896	16.0768
897	12.3322
898	11.6645
899	11.0262
900	12.3322
901	14.5015
902	20.4092
903	25.2069
904	20.4092
905	18.6136
906	13.7516
907	13.7516
908	13.7516
909	13.7516
910	12.3322
911	18.6136
912	21.3354
913	51.2449
914	59.9768
915	62.1165
916	71.4884
917	108.945
918	52.3489
919	55.6418
920	37.9243
921	26.2117
922	22.2792
923	26.2117
924	27.2294
925	23.2397
926	25.2069
927	22.2792
928	36.8248
929	46.8066
930	50.1382
931	54.5477
932	58.8998
933	52.3489
934	66.3347
935	101.36
936	113.745
937	136.588
938	213.21
939	258.149
940	265.901
941	344.394
942	237.651
943	290.778
944	39.0278
945	9.8412
946	10.4181
947	9.8412
948	9.8412
949	9.8412
950	16.0768
951	18.6136
952	15.2769
953	20.4092
954	17.7461
955	16.0768
956	15.2769
957	16.0768
958	16.0768
959	20.4092
960	35.7298
961	52.3489
962	69.4428
963	46.8066
964	45.6937
965	26.2117
966	23.2397
967	17.7461
968	15.2769
969	16.9002
970	12.3322
971	16.0768
972	16.0768
973	39.0278
974	24.2159
975	16.9002
976	10.4181
977	12.3322
978	14.5015
979	15.2769
980	15.2769
981	13.7516
982	13.7516
983	25.2069
984	51.2449
985	75.5183
986	97.5928
987	116.654
988	146.799
989	113.745
990	92.884
991	72.5034
992	67.376
993	52.3489
994	28.2591
995	29.2999
996	25.2069
997	25.2069
998	23.2397
999	20.4092
1000	23.2397
1001	39.0278
1002	81.4243
1003	100.417
1004	118.605
1005	140.663
1006	160.083
1007	162.115
1008	168.178
1009	179.152
1010	192.869
1011	198.691
1012	207.401
1013	236.613
1014	246.421
1015	226.826
1016	177.171
1017	113.745
1018	46.8066
1019	17.7461
1020	13.7516
1021	21.3354
1022	15.2769
1023	17.7461
1024	17.7461
1025	13.0282
1026	12.3322
1027	12.3322
1028	13.0282
1029	11.0262
1030	11.0262
1031	26.2117
1032	30.3509
1033	39.0278
1034	50.1382
1035	49.0293
1036	51.2449
1037	37.9243
1038	35.7298
1039	41.2437
1040	82.3945
1041	72.5034
1042	76.5136
1043	79.4725
1044	89.1001
1045	107.991
1046	55.6418
1047	35.7298
1048	33.5568
1049	18.6136
1050	25.2069
1051	26.2117
1052	26.2117
1053	28.2591
1054	41.2437
1055	47.9186
1056	115.682
1057	263.97
1058	235.633
1059	293.29
1060	160.083
1061	119.585
1062	115.682
1063	169.183
1064	178.162
1065	191.897
1066	186.04
1067	158.047
1068	114.712
1069	117.628
1070	112.781
1071	107.991
1072	97.5928
1073	100.417
1074	84.3247
1075	59.9768
1076	40.1345
1077	45.6937
1078	44.5804
1079	50.1382
1080	67.376
1081	102.303
1082	146.799
1083	166.163
1084	205.466
1085	191.897
1086	204.498
1087	190.923
1088	175.183
1089	144.752
1090	120.567
1091	122.538
1092	152.941
1093	159.066
1094	179.152
1095	185.06
1096	185.06
1097	186.04
1098	176.178
1099	166.163
1100	150.895
1101	164.141
1102	173.19
1103	185.06
1104	179.152
1105	211.272
1106	213.21
1107	280.212
1108	260.094
1109	215.149
1110	232.694
1111	234.653
1112	214.179
1113	205.466
1114	206.433
1115	220.005
1116	191.897
1117	189.949
1118	109.9
1119	67.376
1120	34.6402
1121	34.6402
1122	26.2117
1123	35.7298
1124	29.2999
1125	22.2792
1126	19.5016
1127	29.2999
1128	71.4884
1129	100.417
1130	117.628
1131	154.986
1132	154.986
1133	136.588
1134	143.729
1135	132.535
1136	101.36
1137	90.995
1138	91.9401
1139	91.9401
1140	100.417
1141	93.8269
1142	82.3945
1143	57.8181
1144	62.1165
1145	74.5182
1146	78.4905
1147	81.4243
1148	86.2425
1149	93.8269
1150	101.36
1151	96.6517
1152	83.3613
1153	96.6517
1154	89.1001
1155	88.1498
1156	91.9401
1157	111.818
1158	105.14
1159	129.514
1160	117.628
1161	106.089
1162	112.781
1163	130.519
1164	134.559
1165	136.588
1166	142.706
1167	150.895
1168	148.847
1169	161.099
1170	180.14
1171	184.079
1172	191.897
1173	195.783
1174	196.753
1175	218.061
1176	245.44
1177	263.002
1178	272.619
1179	280.212
1180	281.154
1181	241.517
1182	226.826
1183	222.925
1184	226.826
1185	226.826
1186	236.613
1187	242.498
1188	261.064
1189	293.29
1190	297.908
1191	298.829
1192	307.099
1193	303.427
1194	308.017
1195	295.139
1196	289.578
1197	296.063
1198	346.311
1199	360.816
1200	305.264
1201	282.096
1202	243.479
1203	218.061
1204	165.153
1205	153.964
1206	135.573
1207	134.559
1208	139.643
1209	148.847
1210	210.304
1211	218.061
1212	252.296
1213	264.936
1214	240.536
1215	234.653
1216	236.613
1217	247.401
1218	181.127
1219	177.171
1220	166.163
1221	138.624
1222	136.588
1223	136.588
1224	130.519
1225	118.605
1226	57.8181
1227	56.7321
1228	53.45
1229	46.8066
1230	46.8066
1231	45.6937
1232	52.3489
1233	54.5477
1234	51.2449
1235	46.8066
1236	59.9768
1237	77.5043
1238	74.5182
1239	84.3247
1240	83.3613
1241	92.884
1242	94.769
1243	91.9401
1244	81.4243
1245	81.4243
1246	72.5034
1247	72.5034
1248	86.2425
1249	104.193
1250	96.6517
1251	68.412
1252	37.9243
1253	34.6402
1254	29.2999
1255	28.2591
1256	30.3509
1257	28.2591
1258	30.3509
1259	33.5568
1260	53.45
1261	67.376
1262	90.995
1263	138.624
1264	79.4725
1265	90.0484
1266	96.6517
1267	106.089
1268	102.303
1269	103.248
1270	104.193
1271	106.089
1272	99.4754
1273	124.519
1274	112.781
1275	123.528
1276	126.51
1277	114.712
1278	115.682
1279	128.51
1280	138.624
1281	145.776
1282	139.643
1283	119.585
1284	114.712
1285	80.4504
1286	82.3945
1287	36.8248
1288	19.5016
1289	19.5016
1290	14.5015
1291	13.7516
1292	16.0768
1293	15.2769
1294	20.4092
1295	74.5182
1296	87.1974
1297	108.945
1298	128.51
1299	162.115
1300	71.4884
1301	61.0491
1302	42.3548
1303	34.6402
1304	34.6402
1305	28.2591
1306	24.2159
1307	22.2792
1308	16.9002
1309	24.2159
1310	39.0278
1311	44.5804
1312	52.3489
1313	63.1788
1314	72.5034
1315	72.5034
1316	67.376
1317	77.5043
1318	88.1498
1319	92.884
1320	96.6517
1321	90.995
1322	97.5928
1323	100.417
1324	102.303
1325	102.303
1326	108.945
1327	108.945
1328	115.682
1329	111.818
1330	120.567
1331	125.514
1332	138.624
1333	165.153
1334	170.187
1335	84.3247
1336	65.288
1337	36.8248
1338	36.8248
1339	35.7298
1340	29.2999
1341	26.2117
1342	27.2294
1343	33.5568
1344	44.5804
1345	116.654
1346	139.643
1347	129.514
1348	109.9
1349	98.5339
1350	93.8269
1351	159.066
1352	179.152
1353	135.573
1354	111.818
1355	114.712
1356	121.551
1357	126.51
1358	133.546
1359	146.799
1360	166.163
1361	202.563
1362	229.758
1363	246.421
1364	235.633
1365	226.826
1366	223.9
1367	187.997
1368	150.895
1369	144.752
1370	123.528
1371	134.559
1372	99.4754
1373	102.303
1374	108.945
1375	126.51
1376	125.514
1377	121.551
1378	123.528
1379	126.51
1380	131.526
1381	126.51
1382	157.027
1383	187.997
1384	220.005
1385	236.613
1386	251.318
1387	225.85
1388	230.736
1389	221.951
1390	245.44
1391	260.094
1392	255.226
1393	254.25
1394	262.034
1395	267.827
1396	247.401
1397	90.995
1398	15.2769
1399	18.6136
1400	15.2769
1401	13.7516
1402	16.0768
1403	18.6136
1404	18.6136
1405	23.2397
1406	23.2397
1407	16.9002
1408	12.3322
1409	16.9002
1410	14.5015
1411	16.0768
1412	16.0768
1413	17.7461
1414	21.3354
1415	29.2999
1416	26.2117
1417	28.2591
1418	19.5016
1419	14.5015
1420	18.6136
1421	16.0768
1422	13.0282
1423	13.7516
1424	15.2769
1425	12.3322
1426	18.6136
1427	16.0768
1428	26.2117
1429	22.2792
1430	28.2591
1431	25.2069
1432	39.0278
1433	53.45
1434	67.376
1435	92.884
1436	104.193
1437	100.417
1438	100.417
1439	104.193
1440	97.5928
1441	78.4905
1442	71.4884
1443	85.285
1444	64.236
1445	52.3489
1446	54.5477
1447	70.4682
1448	73.5133
1449	64.236
1450	59.9768
1451	71.4884
1452	76.5136
1453	69.4428
1454	58.8998
1455	71.4884
1456	85.285
1457	93.8269
1458	101.36
1459	108.945
1460	132.535
1461	132.535
1462	134.559
1463	128.51
1464	124.519
1465	116.654
1466	114.712
1467	72.5034
1468	78.4905
1469	70.4682
1470	76.5136
1471	77.5043
1472	65.288
1473	75.5183
1474	63.1788
1475	65.288
1476	67.376
1477	43.4672
1478	28.2591
1479	27.2294
1480	25.2069
1481	28.2591
1482	31.4113
1483	32.4802
1484	43.4672
1485	51.2449
1486	57.8181
1487	65.288
1488	47.9186
1489	26.2117
1490	19.5016
1491	16.0768
1492	8.7846
1493	9.8412
1494	10.4181
1495	11.6645
1496	13.7516
1497	12.3322
1498	13.7516
1499	19.5016
1500	17.7461
1501	17.7461
1502	14.5015
1503	19.5016
1504	18.6136
1505	19.5016
1506	19.5016
1507	22.2792
1508	20.4092
1509	14.5015
1510	16.0768
1511	16.0768
1512	25.2069
1513	21.3354
1514	26.2117
1515	52.3489
1516	46.8066
1517	52.3489
1518	49.0293
1519	63.1788
1520	59.9768
1521	87.1974
1522	86.2425
1523	89.1001
1524	111.818
1525	106.089
1526	72.5034
1527	54.5477
1528	49.0293
1529	44.5804
1530	32.4802
1531	36.8248
1532	40.1345
1533	33.5568
1534	31.4113
1535	32.4802
1536	52.3489
1537	64.236
1538	70.4682
1539	90.995
1540	102.303
1541	107.039
1542	144.752
1543	142.706
1544	140.663
1545	159.066
1546	135.573
1547	145.776
1548	162.115
1549	184.079
1550	199.66
1551	223.9
1552	193.841
1553	168.178
1554	163.129
1555	164.141
1556	164.141
1557	154.986
1558	189.949
1559	210.304
1560	221.951
1561	216.119
1562	219.033
1563	222.925
1564	213.21
1565	309.853
1566	61.0491
1567	37.9243
1568	28.2591
1569	26.2117
1570	19.5016
1571	17.7461
1572	18.6136
1573	14.5015
1574	18.6136
1575	22.2792
1576	14.5015
1577	13.0282
1578	13.0282
1579	16.0768
1580	16.0768
1581	16.9002
1582	18.6136
1583	31.4113
1584	54.5477
1585	55.6418
1586	53.45
1587	92.884
1588	81.4243
1589	73.5133
1590	47.9186
1591	40.1345
1592	41.2437
1593	41.2437
1594	37.9243
1595	51.2449
1596	71.4884
1597	84.3247
1598	81.4243
1599	78.4905
1600	80.4504
1601	73.5133
1602	75.5183
1603	70.4682
1604	59.9768
1605	63.1788
1606	59.9768
1607	77.5043
1608	80.4504
1609	66.3347
1610	54.5477
1611	41.2437
1612	36.8248
1613	44.5804
1614	67.376
1615	70.4682
1616	77.5043
1617	82.3945
1618	82.3945
1619	106.089
1620	88.1498
1621	94.769
1622	91.9401
1623	75.5183
1624	70.4682
1625	70.4682
1626	80.4504
1627	85.285
1628	88.1498
1629	95.7106
1630	112.781
1631	108.945
1632	116.654
1633	106.089
1634	112.781
1635	89.1001
1636	104.193
1637	129.514
1638	153.964
1639	220.005
1640	176.178
1641	132.535
1642	71.4884
1643	62.1165
1644	51.2449
1645	43.4672
1646	35.7298
1647	25.2069
1648	20.4092
1649	26.2117
1650	20.4092
1651	21.3354
1652	21.3354
1653	16.9002
1654	24.2159
1655	53.45
1656	29.2999
1657	32.4802
1658	37.9243
1659	44.5804
1660	63.1788
1661	65.288
1662	74.5182
1663	69.4428
1664	56.7321
1665	51.2449
1666	56.7321
1667	73.5133
1668	81.4243
1669	74.5182
1670	75.5183
1671	75.5183
1672	54.5477
1673	57.8181
1674	62.1165
1675	66.3347
1676	54.5477
1677	45.6937
1678	55.6418
1679	64.236
1680	65.288
1681	69.4428
1682	87.1974
1683	90.995
1684	78.4905
1685	41.2437
1686	85.285
1687	87.1974
1688	41.2437
1689	17.7461
1690	26.2117
1691	32.4802
1692	33.5568
1693	27.2294
1694	26.2117
1695	22.2792
1696	21.3354
1697	25.2069
1698	19.5016
1699	20.4092
1700	23.2397
1701	22.2792
1702	27.2294
1703	39.0278
1704	52.3489
1705	69.4428
1706	68.412
1707	78.4905
1708	73.5133
1709	90.995
1710	97.5928
1711	92.884
1712	88.1498
1713	85.285
1714	82.3945
1715	91.9401
1716	110.858
1717	135.573
1718	144.752
1719	167.171
1720	180.14
1721	201.596
1722	226.826
1723	219.033
1724	208.368
1725	202.563
1726	205.466
1727	206.433
1728	209.336
1729	225.85
1730	221.951
1731	238.574
1732	240.536
1733	248.381
1734	247.401
1735	246.421
1736	227.803
1737	224.875
1738	221.951
1739	220.978
1740	214.179
1741	217.09
1742	230.736
1743	248.381
1744	244.46
1745	249.36
1746	231.715
1747	242.498
1748	238.574
1749	233.673
1750	239.555
1751	223.9
1752	206.433
1753	217.09
1754	181.127
1755	181.127
1756	184.079
1757	181.127
1758	216.119
1759	215.149
1760	246.111
1761	420.382
1762	201.596
1763	272.619
1764	373.396
1765	336.781
1766	157.027
1767	66.3347
1768	52.3489
1769	47.9186
1770	36.8248
1771	25.2069
1772	21.3354
1773	18.6136
1774	22.2792
1775	20.4092
1776	26.2117
1777	41.2437
1778	46.8066
1779	56.7321
1780	46.8066
1781	62.1165
1782	47.9186
1783	51.2449
1784	52.3489
1785	41.2437
1786	49.0293
1787	51.2449
1788	56.7321
1789	57.8181
1790	53.45
1791	50.1382
1792	54.5477
1793	75.5183
1794	84.3247
1795	91.9401
1796	107.039
1797	113.745
1798	121.551
1799	116.654
1800	111.818
1801	85.285
1802	87.1974
1803	89.1001
1804	91.9401
1805	91.9401
1806	101.36
1807	96.6517
1808	97.5928
1809	103.248
1810	112.781
1811	310.771
1812	243.965
1813	243.91
1814	204.498
1815	122.538
1816	159.066
1817	225.85
1818	128.51
1819	50.1382
1820	47.9186
1821	26.2117
1822	24.2159
1823	26.2117
1824	17.7461
1825	27.2294
1826	16.0768
1827	23.2397
1828	23.2397
1829	24.2159
1830	46.8066
1831	55.6418
1832	62.1165
1833	88.1498
1834	59.9768
1835	65.288
1836	61.0491
1837	61.0491
1838	55.6418
1839	54.5477
1840	56.7321
1841	62.1165
1842	56.7321
1843	66.3347
1844	66.3347
1845	56.7321
1846	58.8998
1847	65.288
1848	71.4884
1849	72.5034
1850	74.5182
1851	73.5133
1852	75.5183
1853	73.5133
1854	72.5034
1855	70.4682
1856	65.288
1857	69.4428
1858	78.4905
1859	67.376
1860	44.5804
1861	35.7298
1862	28.2591
1863	19.5016
1864	54.5477
1865	93.8269
1866	134.559
1867	98.5339
1868	66.3347
1869	53.45
1870	65.288
1871	35.7298
1872	21.3354
1873	49.0293
1874	53.45
1875	43.4672
1876	44.5804
1877	52.3489
1878	71.4884
1879	55.6418
1880	11.6645
1881	13.0282
1882	11.6645
1883	11.0262
1884	13.0282
1885	13.0282
1886	17.7461
1887	16.0768
1888	19.5016
1889	19.5016
1890	17.7461
1891	29.2999
1892	26.2117
1893	28.2591
1894	32.4802
1895	33.5568
1896	61.0491
1897	65.288
1898	69.4428
1899	64.236
1900	74.5182
1901	49.0293
1902	72.5034
1903	58.8998
1904	63.1788
1905	37.9243
1906	44.5804
1907	36.8248
1908	43.4672
1909	51.2449
1910	66.3347
1911	66.3347
1912	74.5182
1913	72.5034
1914	67.376
1915	74.5182
1916	86.2425
1917	87.1974
1918	99.4754
1919	142.706
1920	98.5339
1921	107.039
1922	90.995
1923	63.1788
1924	46.8066
1925	127.509
1926	134.559
1927	100.417
1928	87.1974
1929	77.5043
1930	81.4243
1931	83.3613
1932	76.5136
1933	64.236
1934	73.5133
1935	59.9768
1936	49.0293
1937	51.2449
1938	55.6418
1939	63.1788
1940	61.0491
1941	64.236
1942	55.6418
1943	58.8998
1944	44.5804
1945	41.2437
1946	49.0293
1947	44.5804
1948	57.8181
1949	61.0491
1950	69.4428
1951	70.4682
1952	100.417
1953	90.0484
1954	76.5136
1955	88.1498
1956	94.769
1957	97.5928
1958	120.567
1959	100.417
1960	101.36
1961	65.288
1962	58.8998
1963	46.8066
1964	49.0293
1965	62.1165
1966	58.8998
1967	74.5182
1968	84.3247
1969	93.8269
1970	101.36
1971	117.628
1972	129.514
1973	132.535
1974	142.706
1975	147.823
1976	170.187
1977	208.368
1978	198.691
1979	203.531
1980	218.061
1981	220.005
1982	221.951
1983	236.613
1984	244.46
1985	259.122
1986	258.149
1987	273.573
1988	278.322
1989	293.29
1990	358.874
1991	312.607
1992	294.215
1993	285.847
1994	285.847
1995	253.273
1996	253.273
1997	247.401
1998	269.748
[truncated: 31,381 more rows]
