# Supplementary material for: PM2.5 concentration prediction based on EEMD-ALSTM
Source: Sci Rep. 2024 Jun 2;14:12636. doi: 10.1038/s41598-024-63620-9 (PMC11144699; doi:10.1038/s41598-024-63620-9)
Supplement: Supplementary file 1 — Supplementary Information. [file 41598_2024_63620_MOESM1_ESM.zip › Code/y_test3.xlsx]

## Sheet: Sheet1
	0
0	172
1	213
2	196
3	158
4	103
5	90
6	70
7	67
8	66
9	52
10	55
11	51
12	47
13	48
14	60
15	88
16	279
17	435
18	489
19	513
20	539
21	567
22	569
23	659
24	648
25	651
26	671
27	623
28	618
29	532
30	477
31	479
32	490
33	476
34	457
35	327
36	161
37	286
38	298
39	310
40	332
41	391
42	437
43	422
44	320
45	346
46	351
47	297
48	290
49	250
50	170
51	103
52	79
53	73
54	74
55	77
56	81
57	95
58	115
59	77
60	67
61	13
62	12
63	10
64	195
65	238
66	293
67	384
68	381
69	296
70	38
71	19
72	22
73	20
74	14
75	23
76	19
77	22
78	33
79	42
80	40
81	43
82	56
83	57
84	153
85	108
86	89
87	87
88	95
89	111
90	112
91	145
92	184
93	178
94	170
95	161
96	133
97	114
98	112
99	114
100	130
101	133
102	143
103	137
104	143
105	145
106	185
107	198
108	205
109	195
110	203
111	209
112	202
113	28
114	26
115	22
116	24
117	16
118	16
119	17
120	7
121	9
122	10
123	8
124	7
125	10
126	11
127	11
128	10
129	7
130	9
131	14
132	13
133	14
134	9
135	14
136	9
137	8
138	10
139	8
140	9
141	11
142	11
143	10
144	15
145	13
146	16
147	13
148	18
149	18
150	22
151	23
152	24
153	24
154	23
155	23
156	42
157	54
158	48
159	66
160	56
161	67
162	95
163	111
164	112
165	113
166	127
167	137
168	164
169	190
170	175
171	142
172	107
173	101
174	100
175	97
176	101
177	105
178	117
179	119
180	115
181	125
182	184
183	210
184	213
185	237
186	258
187	264
188	324
189	344
190	356
191	366
192	350
193	321
194	294
195	239
196	219
197	221
198	245
199	311
200	240
201	235
202	232
203	238
204	243
205	282
206	310
207	295
208	301
209	325
210	319
211	335
212	301
213	312
214	316
215	296
216	270
217	252
218	234
219	233
220	241
221	231
222	214
223	210
224	178
225	142
226	122
227	59
228	47
229	40
230	32
231	48
232	32
233	25
234	26
235	43
236	54
237	55
238	53
239	60
240	55
241	42
242	36
243	32
244	14
245	15
246	18
247	14
248	15
249	15
250	14
251	19
252	17
253	16
254	14
255	33
256	45
257	55
258	71
259	59
260	42
261	31
262	30
263	39
264	23
265	26
266	25
267	26
268	24
269	29
270	28
271	35
272	35
273	38
274	49
275	65
276	72
277	74
278	80
279	88
280	106
281	113
282	139
283	119
284	122
285	116
286	132
287	120
288	111
289	108
290	110
291	119
292	125
293	143
294	149
295	133
296	136
297	149
298	161
299	167
300	167
301	53
302	19
303	32
304	15
305	11
306	10
307	11
308	11
309	9
310	19
311	13
312	13
313	14
314	17
315	16
316	18
317	31
318	23
319	15
320	57
321	65
322	64
323	65
324	64
325	81
326	75
327	70
328	71
329	83
330	74
331	86
332	75
333	72
334	74
335	76
336	84
337	81
338	86
339	84
340	88
341	91
342	102
343	121
344	132
345	163
346	175
347	190
348	203
349	205
350	217
351	241
352	226
353	225
354	205
355	213
356	229
357	217
358	218
359	128
360	88
361	20
362	16
363	6
364	12
365	20
366	26
367	16
368	16
369	16
370	12
371	17
372	17
373	25
374	39
375	54
376	123
377	142
378	157
379	190
380	137
381	469
382	344
383	281
384	209
385	150
386	138
387	133
388	130
389	143
390	103
391	81
392	70
393	81
394	117
395	130
396	146
397	144
398	147
399	140
400	148
401	155
402	167
403	180
404	183
405	181
406	172
407	167
408	171
409	179
410	175
411	190
412	189
413	187
414	178
415	184
416	152
417	124
418	163
419	143
420	127
421	109
422	120
423	135
424	118
425	132
426	141
427	144
428	141
429	144
430	159
431	163
432	174
433	164
434	171
435	162
436	152
437	141
438	66
439	22
440	15
441	13
442	13
443	12
444	13
445	10
446	9
447	8
448	9
449	7
450	9
451	8
452	10
453	8
454	10
455	9
456	6
457	6
458	7
459	5
460	6
461	6
462	4
463	4
464	6
465	6
466	6
467	4
468	6
469	6
470	6
471	6
472	11
473	11
474	13
475	16
476	3
477	7
478	6
479	6
480	6
481	6
482	7
483	10
484	10
485	9
486	12
487	12
488	11
489	10
490	6
491	8
492	7
493	18
494	17
495	50
496	71
497	91
498	109
499	126
500	104
501	80
502	69
503	62
504	73
505	115
506	155
507	148
508	114
509	94
510	117
511	118
512	116
513	96
514	96
515	102
516	99
517	104
518	101
519	92
520	76
521	90
522	111
523	125
524	139
525	151
526	204
527	203
528	200
529	187
530	168
531	158
532	155
533	154
534	146
535	150
536	136
537	130
538	122
539	125
540	121
541	108
542	102
543	118
544	130
545	155
546	131
547	93
548	91
549	86
550	101
551	105
552	110
553	112
554	119
555	100
556	105
557	105
558	112
559	107
560	94
561	84
562	89
563	90
564	98
565	100
566	109
567	107
568	107
569	106
570	108
571	109
572	106
573	95
574	94
575	88
576	115
577	133
578	132
579	147
580	147
581	146
582	79
583	38
584	20
585	14
586	10
587	6
588	9
589	7
590	10
591	8
592	7
593	14
594	10
595	6
596	9
597	13
598	9
599	10
600	9
601	10
602	10
603	11
604	12
605	16
606	12
607	17
608	14
609	14
610	12
611	14
612	10
613	11
614	11
615	14
616	15
617	26
618	24
619	18
620	11
621	12
622	9
623	9
624	13
625	9
626	8
627	7
628	13
629	13
630	22
631	10
632	18
633	20
634	20
635	26
636	24
637	25
638	34
639	42
640	47
641	53
642	64
643	65
644	66
645	76
646	83
647	120
648	121
649	111
650	112
651	100
652	84
653	66
654	64
655	73
656	90
657	103
658	126
659	146
660	143
661	135
662	188
663	221
664	203
665	204
666	184
667	177
668	220
669	268
670	255
671	241
672	181
673	146
674	141
675	136
676	124
677	87
678	66
679	44
680	36
681	39
682	55
683	114
684	100
685	95
686	162
687	237
688	229
689	175
690	150
691	145
692	268
693	237
694	208
695	193
696	175
697	160
698	176
699	181
700	185
701	198
702	205
703	206
704	214
705	214
706	204
707	208
708	200
709	197
710	220
711	236
712	239
713	250
714	243
715	251
716	263
717	262
718	261
719	276
720	264
721	259
722	250
723	235
724	222
725	206
726	205
727	196
728	218
729	234
730	264
731	272
732	307
733	323
734	311
735	327
736	362
737	487
738	436
739	436
740	579
741	649
742	457
743	466
744	408
745	344
746	322
747	287
748	319
749	282
750	277
751	277
752	279
753	327
754	348
755	418
756	423
757	366
758	338
759	347
760	336
761	351
762	353
763	375
764	382
765	393
766	388
767	376
768	382
769	362
770	345
771	328
772	323
773	297
774	280
775	267
776	259
777	177
778	161
779	120
780	185
781	211
782	169
783	242
784	247
785	238
786	225
787	216
788	165
789	142
790	136
791	117
792	119
793	52
794	46
795	53
796	67
797	70
798	61
799	78
800	88
801	75
802	73
803	79
804	67
805	73
806	71
807	66
808	66
809	75
810	59
811	41
812	45
813	28
814	27
815	27
816	46
817	65
818	60
819	54
820	63
821	71
822	69
823	76
824	82
825	63
826	63
827	63
828	64
829	88
830	80
831	89
832	93
833	104
834	123
835	118
836	116
837	125
838	119
839	120
840	122
841	122
842	112
843	108
844	103
845	89
846	58
847	38
848	19
849	22
850	18
851	14
852	16
853	15
854	34
855	39
856	89
857	124
858	142
859	152
860	156
861	152
862	160
863	173
864	174
865	180
866	185
867	184
868	190
869	196
870	221
871	233
872	240
873	273
874	327
875	347
876	384
877	392
878	400
879	394
880	448
881	424
882	400
883	398
884	383
885	357
886	367
887	335
888	313
889	328
890	324
891	305
892	268
893	247
894	267
895	334
896	328
897	327
898	326
899	309
900	321
901	340
902	346
903	330
904	340
905	353
906	384
907	383
908	399
909	340
910	327
911	295
912	296
913	333
914	336
915	350
916	305
917	283
918	323
919	377
920	357
921	360
922	350
923	339
924	335
925	341
926	352
927	355
928	327
929	303
930	287
931	279
932	264
933	245
934	228
935	233
936	240
937	246
938	246
939	252
940	266
941	270
942	279
943	283
944	316
945	336
946	333
947	348
948	360
949	358
950	358
951	357
952	362
953	348
954	323
955	339
956	339
957	339
958	341
959	344
960	335
961	329
962	323
963	350
964	341
965	347
966	356
967	342
968	366
969	358
970	391
971	425
972	387
973	363
974	343
975	353
976	357
977	371
978	394
979	453
980	453
981	485
982	463
983	463
984	418
985	384
986	371
987	369
988	374
989	397
990	397
991	389
992	410
993	436
994	462
995	482
996	501
997	507
998	523
999	545
1000	577
1001	541
1002	532
1003	534
1004	495
1005	483
1006	474
1007	478
1008	496
1009	519
1010	526
1011	512
1012	557
1013	551
1014	562
1015	542
1016	502
1017	525
1018	446
1019	188
1020	111
1021	82
1022	58
1023	43
1024	27
1025	31
1026	15
1027	17
1028	17
1029	21
1030	17
1031	13
1032	11
1033	12
1034	10
1035	13
1036	13
1037	8
1038	12
1039	12
1040	14
1041	17
1042	18
1043	17
1044	19
1045	31
1046	45
1047	42
1048	53
1049	42
1050	34
1051	130
1052	114
1053	61
1054	48
1055	48
1056	54
1057	57
1058	63
1059	81
1060	98
1061	106
1062	97
1063	108
1064	103
1065	96
1066	84
1067	118
1068	116
1069	158
1070	171
1071	179
1072	172
1073	168
1074	188
1075	206
1076	210
1077	180
1078	181
1079	149
1080	100
1081	83
1082	45
1083	29
1084	15
1085	14
1086	17
1087	12
1088	10
1089	10
1090	14
1091	29
1092	51
1093	48
1094	74
1095	93
1096	112
1097	125
1098	133
1099	150
1100	124
1101	135
1102	143
1103	139
1104	128
1105	134
1106	146
1107	154
1108	157
1109	174
1110	158
1111	151
1112	141
1113	137
1114	144
1115	144
1116	159
1117	166
1118	183
1119	228
1120	257
1121	306
1122	222
1123	193
1124	188
1125	182
1126	184
1127	209
1128	225
1129	238
1130	246
1131	269
1132	284
1133	260
1134	295
1135	322
1136	308
1137	271
1138	240
1139	230
1140	237
1141	242
1142	241
1143	238
1144	255
1145	266
1146	255
1147	232
1148	226
1149	215
1150	75
1151	3
1152	4
1153	7
1154	6
1155	14
1156	13
1157	8
1158	11
1159	13
1160	11
1161	7
1162	8
1163	11
1164	12
1165	13
1166	9
1167	9
1168	7
1169	14
1170	10
1171	9
1172	18
1173	14
1174	12
1175	26
1176	30
1177	35
1178	27
1179	13
1180	18
1181	27
1182	23
1183	25
1184	27
1185	26
1186	32
1187	39
1188	49
1189	48
1190	49
1191	16
1192	12
1193	12
1194	11
1195	8
1196	11
1197	9
1198	9
1199	12
1200	16
1201	14
1202	23
1203	16
1204	10
1205	13
1206	15
1207	12
1208	11
1209	12
1210	12
1211	17
1212	27
1213	29
1214	41
1215	41
1216	53
1217	67
1218	70
1219	84
1220	91
1221	99
1222	97
1223	100
1224	97
1225	86
1226	92
1227	64
1228	40
1229	26
1230	21
1231	14
1232	17
1233	20
1234	31
1235	40
1236	38
1237	41
1238	51
1239	69
1240	77
1241	111
1242	144
1243	133
1244	110
1245	143
1246	136
1247	141
1248	160
1249	159
1250	167
1251	188
1252	196
1253	205
1254	201
1255	201
1256	202
1257	201
1258	187
1259	187
1260	199
1261	206
1262	213
1263	187
1264	218
1265	134
1266	131
1267	154
1268	112
1269	55
1270	172
1271	143
1272	122
1273	114
1274	100
1275	119
1276	130
1277	145
1278	149
1279	163
1280	147
1281	133
1282	126
1283	124
1284	122
1285	91
1286	98
1287	91
1288	78
1289	55
1290	40
1291	36
1292	48
1293	54
1294	63
1295	78
1296	74
1297	76
1298	81
1299	86
1300	89
1301	96
1302	99
1303	102
1304	111
1305	121
1306	122
1307	135
1308	145
1309	159
1310	183
1311	187
1312	195
1313	224
1314	259
1315	260
1316	257
1317	267
1318	260
1319	259
1320	270
1321	234
1322	245
1323	269
1324	303
1325	272
1326	234
1327	214
1328	225
1329	220
1330	209
1331	202
1332	168
1333	13
1334	18
1335	18
1336	13
1337	10
1338	11
1339	14
1340	13
1341	10
1342	10
1343	10
1344	11
1345	11
1346	11
1347	12
1348	13
1349	11
1350	10
1351	9
1352	13
1353	13
1354	13
1355	15
1356	20
1357	41
1358	35
1359	52
1360	66
1361	36
1362	18
1363	20
1364	20
1365	14
1366	15
1367	18
1368	21
1369	32
1370	21
1371	19
1372	12
1373	15
1374	16
1375	14
1376	18
1377	20
1378	19
1379	28
1380	32
1381	40
1382	39
1383	22
1384	37
1385	24
1386	19
1387	11
1388	13
1389	11
1390	10
1391	7
1392	12
1393	15
1394	12
1395	16
1396	7
1397	12
1398	19
1399	22
1400	22
1401	16
1402	20
1403	30
1404	32
1405	38
1406	52
1407	63
1408	66
1409	72
1410	63
1411	69
1412	78
1413	85
1414	82
1415	87
1416	93
1417	116
1418	99
1419	88
1420	91
1421	109
1422	110
1423	109
1424	123
1425	136
1426	119
1427	116
1428	101
1429	131
1430	168
1431	189
1432	183
1433	205
1434	188
1435	148
1436	137
1437	140
1438	141
1439	121
1440	109
1441	83
1442	78
1443	77
1444	79
1445	73
1446	75
1447	91
1448	104
1449	116
1450	121
1451	137
1452	151
1453	159
1454	157
1455	151
1456	150
1457	149
1458	141
1459	144
1460	148
1461	144
1462	150
1463	152
1464	155
1465	165
1466	181
1467	191
1468	124
1469	36
1470	40
1471	49
1472	30
1473	27
1474	27
1475	22
1476	24
1477	21
1478	26
1479	17
1480	23
1481	23
1482	21
1483	21
1484	17
1485	15
1486	13
1487	17
1488	14
1489	20
1490	18
1491	16
1492	27
1493	52
1494	67
1495	76
1496	79
1497	76
1498	66
1499	60
1500	66
1501	61
1502	57
1503	47
1504	30
1505	34
1506	29
1507	47
1508	72
1509	73
1510	70
1511	78
1512	90
1513	92
1514	94
1515	96
1516	77
1517	79
1518	79
1519	74
1520	76
1521	66
1522	44
1523	48
1524	52
1525	20
1526	15
1527	13
1528	14
1529	10
1530	7
1531	5
1532	6
1533	7
1534	10
1535	9
1536	11
1537	9
1538	11
1539	13
1540	11
1541	17
1542	14
1543	13
1544	9
1545	7
1546	9
1547	11
1548	12
1549	18
1550	11
1551	11
1552	7
1553	6
1554	5
1555	7
1556	12
1557	13
1558	17
1559	16
1560	26
1561	18
1562	19
1563	21
1564	24
1565	20
1566	22
1567	18
1568	19
1569	28
1570	36
1571	40
1572	49
1573	54
1574	55
1575	67
1576	71
1577	76
1578	72
1579	75
1580	93
1581	89
1582	98
1583	97
1584	109
1585	89
1586	66
1587	72
1588	37
1589	21
1590	17
1591	17
1592	11
1593	16
1594	11
1595	17
1596	31
1597	61
1598	151
1599	163
1600	98
1601	96
1602	119
1603	125
1604	136
1605	147
1606	150
1607	150
1608	173
1609	184
1610	191
1611	166
1612	128
1613	141
1614	141
1615	145
1616	156
1617	160
1618	165
1619	155
1620	118
1621	152
1622	214
1623	249
1624	247
1625	248
1626	253
1627	261
1628	257
1629	262
1630	270
1631	262
1632	260
1633	271
1634	281
1635	280
1636	270
1637	277
1638	249
1639	242
1640	192
1641	167
1642	168
1643	184
1644	199
1645	225
1646	252
1647	277
1648	290
1649	299
1650	326
1651	324
1652	320
1653	279
1654	250
1655	228
1656	232
1657	233
1658	239
1659	235
1660	226
1661	223
1662	229
1663	206
1664	189
1665	188
1666	163
1667	165
1668	152
1669	147
1670	157
1671	181
1672	190
1673	201
1674	226
1675	248
1676	269
1677	275
1678	311
1679	300
1680	317
1681	330
1682	346
1683	350
1684	331
1685	327
1686	327
1687	286
1688	246
1689	269
1690	309
1691	336
1692	360
1693	387
1694	399
1695	414
1696	465
1697	436
1698	435
1699	426
1700	413
1701	358
1702	389
1703	349
1704	340
1705	336
1706	369
1707	403
1708	444
1709	306
1710	115
1711	90
1712	82
1713	85
1714	95
1715	96
1716	107
1717	111
1718	125
1719	123
1720	145
1721	153
1722	159
1723	154
1724	191
1725	195
1726	194
1727	193
1728	175
1729	194
1730	165
1731	138
1732	100
1733	83
1734	53
1735	52
1736	60
1737	100
1738	142
1739	140
1740	148
1741	183
1742	217
1743	224
1744	222
1745	219
1746	65
1747	22
1748	16
1749	16
1750	28
1751	32
1752	25
1753	25
1754	22
1755	18
1756	23
1757	23
1758	25
1759	18
1760	23
1761	25
1762	26
1763	27
1764	36
1765	47
1766	59
1767	50
1768	61
1769	58
1770	66
1771	63
1772	51
1773	39
1774	42
1775	44
1776	44
1777	35
1778	30
1779	34
1780	21
1781	14
1782	11
1783	9
1784	12
1785	13
1786	18
1787	21
1788	24
1789	27
1790	39
1791	44
1792	64
1793	106
1794	137
1795	165
1796	153
1797	116
1798	127
1799	147
1800	180
1801	199
1802	209
1803	235
1804	254
1805	250
1806	235
1807	210
1808	127
1809	72
1810	27
1811	70
1812	113
1813	118
1814	143
1815	175
1816	159
1817	161
1818	174
1819	177
1820	174
1821	180
1822	196
1823	214
1824	220
1825	216
1826	199
1827	168
1828	121
1829	124
1830	94
1831	63
1832	52
1833	64
1834	48
1835	69
1836	65
1837	83
1838	90
1839	80
1840	95
1841	99
1842	103
1843	119
1844	121
1845	113
1846	124
1847	138
1848	160
1849	163
1850	119
1851	80
1852	84
1853	76
1854	98
1855	105
1856	86
1857	132
1858	116
1859	105
1860	97
1861	87
1862	72
1863	70
1864	64
1865	55
1866	58
1867	52
1868	52
1869	53
1870	12
1871	15
1872	9
1873	6
1874	9
1875	14
1876	14
1877	11
1878	12
1879	14
1880	9
1881	7
1882	7
1883	19
1884	18
1885	22
1886	20
1887	33
1888	40
1889	35
1890	28
1891	29
1892	32
1893	36
1894	37
1895	42
1896	59
1897	60
1898	53
1899	55
1900	41
1901	31
1902	29
1903	24
1904	13
1905	11
1906	16
1907	14
1908	20
1909	14
1910	31
1911	31
1912	34
1913	33
1914	34
1915	28
1916	32
1917	37
1918	36
1919	49
1920	16
1921	8
1922	6
1923	11
1924	8
1925	4
1926	6
1927	14
1928	10
1929	10
1930	25
1931	30
1932	37
1933	48
1934	48
1935	49
1936	57
1937	58
1938	64
1939	65
1940	61
1941	61
1942	71
1943	102
1944	91
1945	84
1946	51
1947	27
1948	39
1949	33
1950	32
1951	41
1952	40
1953	45
1954	45
1955	59
1956	59
1957	82
1958	58
1959	65
1960	54
1961	55
1962	63
1963	70
1964	74
1965	80
1966	87
1967	93
1968	105
1969	92
1970	103
1971	97
1972	110
1973	92
1974	93
1975	97
1976	95
1977	88
1978	98
1979	105
1980	111
1981	123
1982	147
1983	155
1984	166
1985	194
1986	191
1987	180
1988	187
1989	195
1990	174
1991	171
1992	181
1993	193
1994	196
1995	199
1996	206
1997	175
1998	158
[truncated: 6,329 more rows]
